# Supplementary material for: Syngap+/− CA1 Pyramidal Neurons Exhibit Upregulated Translation of Long MRNAs Associated with LTP
Source: eNeuro. 2025 May 6;12(5):ENEURO.0086-25.2025. doi: 10.1523/ENEURO.0086-25.2025 (PMC12091090; doi:10.1523/ENEURO.0086-25.2025)
Supplement: Table 1-1 — Syngap+/- CA1 TRAP-seq. DESeq2 results for all transcripts in TRAP-seq from hippocampal CA1 in Syngap+/- and WT littermates. Download Table 1-1, XLSX file. [file eneuro-12-ENEURO.0086-25.2025-s016.xlsx]

## Sheet: all
Table 1-1. Syngap+/- CA1 TRAP-seq. DESeq2 results for all transcripts in TRAP-seq from hippocampal CA1 in Syngap+/- and WT littermates.
Gene_ID	Gene_name	Description	baseMean	log2FoldChange	lfcSE	stat	pvalue	padj
ENSMUSG00000051285	Pcmtd1	protein-L-isoaspartate (D-aspartate) O-methyltransferase domain containing 1 [Source:MGI Symbol;Acc:MGI:2441773]	4988.52	-0.0775013	0.18054	-0.430805	0.66661	0.978072
ENSMUSG00000103509	Gm38372	predicted gene, 38372 [Source:MGI Symbol;Acc:MGI:5611600]	137.931	-0.265162	0.227427	-1.82855	0.0674675	0.62883
ENSMUSG00000097797	Gm26901	predicted gene, 26901 [Source:MGI Symbol;Acc:MGI:5477395]	23.2881	0.0590712	0.159978	0.476516	0.633707	0.977041
ENSMUSG00000026312	Cdh7	cadherin 7, type 2 [Source:MGI Symbol;Acc:MGI:2442792]	212.376	0.0659728	0.249103	0.273152	0.784736	0.995026
ENSMUSG00000057363	Uxs1	UDP-glucuronate decarboxylase 1 [Source:MGI Symbol;Acc:MGI:1915133]	385.588	-0.00324625	0.245864	-0.109777	0.912586	0.998332
ENSMUSG00000100555	Gm8173	predicted gene 8173 [Source:MGI Symbol;Acc:MGI:3648321]	27.4506	0.0172167	0.162976	0.682658	0.494823	0.960479
ENSMUSG00000038702	Dsel	dermatan sulfate epimerase-like [Source:MGI Symbol;Acc:MGI:2442948]	179.416	-0.268193	0.244505	-1.01846	0.308459	0.9052
ENSMUSG00000101054	Gm18406	predicted gene, 18406 [Source:MGI Symbol;Acc:MGI:5010591]	57.7668	-0.0870408	0.181305	0.602853	0.546606	0.967248
ENSMUSG00000033021	Gmppa	GDP-mannose pyrophosphorylase A [Source:MGI Symbol;Acc:MGI:1916330]	618.956	-0.0695331	0.23651	-0.27221	0.78546	0.995026
ENSMUSG00000055214	Pld5	phospholipase D family, member 5 [Source:MGI Symbol;Acc:MGI:2442056]	86.6812	0.210056	0.200419	1.88951	0.0588237	0.601601
ENSMUSG00000103277	Gm37916	predicted gene, 37916 [Source:MGI Symbol;Acc:MGI:5611144]	22.5639	-0.115112	0.0958085	-0.393851	0.693691	0.982573
ENSMUSG00000033007	Asic4	acid-sensing (proton-gated) ion channel family member 4 [Source:MGI Symbol;Acc:MGI:2652846]	31.7505	0.0227159	0.143157	-2.66328	0.00773837	0.281072
ENSMUSG00000070695	Cntnap5a	contactin associated protein-like 5A [Source:MGI Symbol;Acc:MGI:3643623]	817.813	-0.0145978	0.24251	0.0127102	0.989859	0.99861
ENSMUSG00000025909	Sntg1	syntrophin, gamma 1 [Source:MGI Symbol;Acc:MGI:1918346]	1118.13	0.0655186	0.24532	0.5029	0.615035	0.977041
ENSMUSG00000102647	Gm38024	predicted gene, 38024 [Source:MGI Symbol;Acc:MGI:5611252]	25.8363	-0.218733	0.151844	-1.95255	0.0508731	0.575663
ENSMUSG00000102253	Gm38259	predicted gene, 38259 [Source:MGI Symbol;Acc:MGI:5611487]	59.6325	0.0733089	0.172898	-0.203035	0.839107	0.995026
ENSMUSG00000103884	Gm37005	predicted gene, 37005 [Source:MGI Symbol;Acc:MGI:5610233]	16.4178	0.0047994	0.138257	-0.669306	0.5033	0.962385
ENSMUSG00000102316	Gm37629	predicted gene, 37629 [Source:MGI Symbol;Acc:MGI:5610857]	56.7346	-0.185874	0.202832	-1.57368	0.115561	0.731313
ENSMUSG00000061024	Rrs1	ribosome biogenesis regulator 1 [Source:MGI Symbol;Acc:MGI:1929721]	88.9109	0.202588	0.219472	1.2662	0.205441	0.844604
ENSMUSG00000026374	Tsn	translin [Source:MGI Symbol;Acc:MGI:109263]	1814.22	0.0169898	0.204386	0.103548	0.917528	0.998332
ENSMUSG00000026377	Nifk	nucleolar protein interacting with the FHA domain of MKI67 [Source:MGI Symbol;Acc:MGI:1915199]	481.078	0.0367499	0.246552	0.139873	0.88876	0.998005
ENSMUSG00000025911	Adhfe1	alcohol dehydrogenase, iron containing, 1 [Source:MGI Symbol;Acc:MGI:1923437]	285.804	0.153006	0.248146	0.84434	0.398479	0.934661
ENSMUSG00000067879	Vxn	vexin [Source:MGI Symbol;Acc:MGI:1924232]	7412.94	-0.171547	0.190623	-0.900821	0.367683	0.925421
ENSMUSG00000057335	Cep170	centrosomal protein 170 [Source:MGI Symbol;Acc:MGI:1918348]	3376.84	0.18027	0.223765	0.747445	0.454795	0.954711
ENSMUSG00000025912	Mybl1	myeloblastosis oncogene-like 1 [Source:MGI Symbol;Acc:MGI:99925]	36.6004	-0.0680597	0.176809	-0.399122	0.689803	0.981002
ENSMUSG00000045210	Vcpip1	valosin containing protein (p97)/p47 complex interacting protein 1 [Source:MGI Symbol;Acc:MGI:1917925]	3717.29	0.36173	0.201711	1.80675	0.0708013	0.639817
ENSMUSG00000041763	Tpp2	tripeptidyl peptidase II [Source:MGI Symbol;Acc:MGI:102724]	1964.49	0.183463	0.224782	0.682817	0.494723	0.960479
ENSMUSG00000026504	Sdccag8	serologically defined colon cancer antigen 8 [Source:MGI Symbol;Acc:MGI:1924066]	1921.63	-0.0826236	0.210199	-0.39031	0.696307	0.982939
ENSMUSG00000047343	Mettl21c	methyltransferase like 21C [Source:MGI Symbol;Acc:MGI:3611450]	67.8632	-0.100524	0.199532	-0.685919	0.492764	0.959204
ENSMUSG00000102211	Gm37490	predicted gene, 37490 [Source:MGI Symbol;Acc:MGI:5610718]	23.7644	-0.00102551	0.122734	0.217493	0.827824	0.995026
ENSMUSG00000087082	Gm15423	predicted gene 15423 [Source:MGI Symbol;Acc:MGI:3705184]	139.195	-0.0435278	0.110649	-0.891864	0.372466	0.925421
ENSMUSG00000026483	Niban1	niban apoptosis regulator 1 [Source:MGI Symbol;Acc:MGI:2137237]	31.1097	0.25033	0.152877	1.27132	0.203613	0.843868
ENSMUSG00000100827	Gm29069	predicted gene 29069 [Source:MGI Symbol;Acc:MGI:5579775]	25.2257	-0.0172388	0.127152	-0.193064	0.846909	0.995471
ENSMUSG00000019699	Akt3	thymoma viral proto-oncogene 3 [Source:MGI Symbol;Acc:MGI:1345147]	11932.9	0.0577155	0.191301	0.328828	0.742286	0.992206
ENSMUSG00000104391	Gm37960	predicted gene, 37960 [Source:MGI Symbol;Acc:MGI:5611188]	61.2991	0.0934058	0.186331	0.290233	0.771638	0.995026
ENSMUSG00000102133	Gm37106	predicted gene, 37106 [Source:MGI Symbol;Acc:MGI:5610334]	21.8119	0.0966174	0.120732	1.26809	0.204765	0.844477
ENSMUSG00000102749	Gm37598	predicted gene, 37598 [Source:MGI Symbol;Acc:MGI:5610826]	19.0763	-0.0627501	0.129906	-1.05554	0.291176	0.892984
ENSMUSG00000103646	Gm37706	predicted gene, 37706 [Source:MGI Symbol;Acc:MGI:5610934]	103.274	0.208225	0.206868	0.638499	0.523149	0.965625
ENSMUSG00000063659	Zbtb18	zinc finger and BTB domain containing 18 [Source:MGI Symbol;Acc:MGI:1353609]	12434.6	0.168729	0.200857	0.857763	0.391023	0.934138
ENSMUSG00000026049	Tex30	testis expressed 30 [Source:MGI Symbol;Acc:MGI:1922873]	47.6433	0.097122	0.195288	0.586019	0.557862	0.968193
ENSMUSG00000043019	Edem3	ER degradation enhancer, mannosidase alpha-like 3 [Source:MGI Symbol;Acc:MGI:1914217]	899.603	-0.0840975	0.234628	-0.34759	0.728148	0.990609
ENSMUSG00000032666	1700025G04Rik	RIKEN cDNA 1700025G04 gene [Source:MGI Symbol;Acc:MGI:1916649]	3030.02	-0.0759794	0.197951	-0.336232	0.736696	0.991687
ENSMUSG00000015961	Adss	adenylosuccinate synthetase, non muscle [Source:MGI Symbol;Acc:MGI:87948]	1929.27	0.0119881	0.215928	0.147778	0.882518	0.997352
ENSMUSG00000014980	Tsen15	tRNA splicing endonuclease subunit 15 [Source:MGI Symbol;Acc:MGI:1913887]	243.931	0.0789268	0.248315	0.417008	0.676672	0.978407
ENSMUSG00000026235	Epha4	Eph receptor A4 [Source:MGI Symbol;Acc:MGI:98277]	5226.19	0.0752739	0.19713	0.408495	0.68291	0.979707
ENSMUSG00000032649	Colgalt2	collagen beta(1-O)galactosyltransferase 2 [Source:MGI Symbol;Acc:MGI:2138232]	113.965	-0.328654	0.235085	-1.43284	0.151904	0.782654
ENSMUSG00000026047	Poglut2	protein O-glucosyltransferase 2 [Source:MGI Symbol;Acc:MGI:1919300]	59.1077	-0.257033	0.198712	-0.80629	0.420075	0.944325
ENSMUSG00000091476	Catspere2	cation channel sperm associated auxiliary subunit epsilon 2 [Source:MGI Symbol;Acc:MGI:5589632]	122.075	-0.109141	0.228844	-0.402403	0.687387	0.980922
ENSMUSG00000104097	Gm37313	predicted gene, 37313 [Source:MGI Symbol;Acc:MGI:5610541]	85.6115	-0.232637	0.2222	-0.988315	0.322998	0.908755
ENSMUSG00000041684	Bivm	basic, immunoglobulin-like variable motif containing [Source:MGI Symbol;Acc:MGI:2179809]	893.101	-0.0557584	0.244196	-0.106775	0.914967	0.998332
ENSMUSG00000032908	Sgpp2	sphingosine-1-phosphate phosphatase 2 [Source:MGI Symbol;Acc:MGI:3589109]	90.0435	-0.0268856	0.209519	-0.498689	0.617998	0.977041
ENSMUSG00000026502	Desi2	desumoylating isopeptidase 2 [Source:MGI Symbol;Acc:MGI:1926075]	951.343	-0.493718	0.238503	-2.13153	0.0330453	0.511003
ENSMUSG00000026048	Ercc5	excision repair cross-complementing rodent repair deficiency, complementation group 5 [Source:MGI Symbol;Acc:MGI:103582]	553.01	0.304718	0.24813	1.22947	0.218897	0.854577
ENSMUSG00000026245	Farsb	phenylalanyl-tRNA synthetase, beta subunit [Source:MGI Symbol;Acc:MGI:1346035]	1982.1	0.181368	0.209135	0.834016	0.404272	0.935727
ENSMUSG00000026482	Rgl1	ral guanine nucleotide dissociation stimulator,-like 1 [Source:MGI Symbol;Acc:MGI:107484]	6505.54	-0.045261	0.184423	-0.255531	0.798313	0.995026
ENSMUSG00000086145	Gm15479	predicted gene 15479 [Source:MGI Symbol;Acc:MGI:3705129]	21.2868	0.111787	0.110767	-0.48728	0.62606	0.977041
ENSMUSG00000080950	Gm7278	predicted gene 7278 [Source:MGI Symbol;Acc:MGI:3645261]	30.8364	0.214714	0.146991	2.00399	0.0450709	0.559567
ENSMUSG00000099868	Gm28792	predicted gene 28792 [Source:MGI Symbol;Acc:MGI:5579498]	21.9473	-0.0410668	0.111813	1.09762	0.272369	0.886595
ENSMUSG00000055547	Apobec4	apolipoprotein B mRNA editing enzyme, catalytic polypeptide-like 4 (putative) [Source:MGI Symbol;Acc:MGI:1918531]	15.4558	0.0401661	0.100817	0.64175	0.521035	0.965192
ENSMUSG00000008475	Arpc5	actin related protein 2/3 complex, subunit 5 [Source:MGI Symbol;Acc:MGI:1915021]	21405.9	0.0150711	0.214506	0.0657568	0.947571	0.998389
ENSMUSG00000056870	Gulp1	GULP, engulfment adaptor PTB domain containing 1 [Source:MGI Symbol;Acc:MGI:1920407]	28.0853	-0.0627417	0.147227	-1.17929	0.238283	0.865609
ENSMUSG00000039630	Hnrnpu	heterogeneous nuclear ribonucleoprotein U [Source:MGI Symbol;Acc:MGI:1858195]	5770.29	0.300395	0.181671	1.63576	0.101891	0.708145
ENSMUSG00000104279	Gm38300	predicted gene, 38300 [Source:MGI Symbol;Acc:MGI:5611528]	58.772	-0.405907	0.202945	-2.59049	0.00958398	0.316173
ENSMUSG00000026495	Efcab2	EF-hand calcium binding domain 2 [Source:MGI Symbol;Acc:MGI:1915476]	155.861	-0.0142243	0.242647	-0.0554303	0.955796	0.998389
ENSMUSG00000032883	Acsl3	acyl-CoA synthetase long-chain family member 3 [Source:MGI Symbol;Acc:MGI:1921455]	1625.94	0.0711212	0.2127	0.369069	0.712076	0.98679
ENSMUSG00000026480	Ncf2	neutrophil cytosolic factor 2 [Source:MGI Symbol;Acc:MGI:97284]	72.106	-0.133078	0.174525	0.0750457	0.940178	0.998389
ENSMUSG00000026494	Kif26b	kinesin family member 26B [Source:MGI Symbol;Acc:MGI:2447076]	819.108	-0.0992664	0.238604	-0.521817	0.601798	0.976251
ENSMUSG00000025915	Sgk3	serum/glucocorticoid regulated kinase 3 [Source:MGI Symbol;Acc:MGI:2182368]	241.814	-0.198481	0.249162	-0.798547	0.424553	0.946022
ENSMUSG00000079470	Utp14b	UTP14B small subunit processome component [Source:MGI Symbol;Acc:MGI:2445092]	949.254	0.125962	0.235059	0.544482	0.58611	0.973926
ENSMUSG00000050711	Scg2	secretogranin II [Source:MGI Symbol;Acc:MGI:103033]	1849.59	-0.631013	0.203559	-3.12574	0.00177359	0.145023
ENSMUSG00000055067	Smyd3	SET and MYND domain containing 3 [Source:MGI Symbol;Acc:MGI:1916976]	1505.08	-0.258668	0.249262	-1.27708	0.201575	0.841096
ENSMUSG00000054702	Ap1s3	adaptor-related protein complex AP-1, sigma 3 [Source:MGI Symbol;Acc:MGI:1891304]	40.0873	-0.393073	0.173083	-2.93077	0.00338121	0.196829
ENSMUSG00000026492	Tfb2m	transcription factor B2, mitochondrial [Source:MGI Symbol;Acc:MGI:107937]	639.477	0.284671	0.240469	1.16017	0.245978	0.869372
ENSMUSG00000038949	Cnst	consortin, connexin sorting protein [Source:MGI Symbol;Acc:MGI:2445141]	1259.57	-0.0986566	0.211452	-0.443894	0.65712	0.978072
ENSMUSG00000026043	Col3a1	collagen, type III, alpha 1 [Source:MGI Symbol;Acc:MGI:88453]	98.696	0.221192	0.194797	-0.295319	0.76775	0.995026
ENSMUSG00000046101	Mcmdc2	minichromosome maintenance domain containing 2 [Source:MGI Symbol;Acc:MGI:3045334]	51.8285	0.057118	0.188506	0.0671908	0.94643	0.998389
ENSMUSG00000038936	Sccpdh	saccharopine dehydrogenase (putative) [Source:MGI Symbol;Acc:MGI:1924486]	1264.03	0.165195	0.219268	0.74258	0.457736	0.954731
ENSMUSG00000042772	Smg7	SMG7 nonsense mediated mRNA decay factor [Source:MGI Symbol;Acc:MGI:2682334]	5411.3	-0.0633653	0.18108	-0.345987	0.729352	0.99062
ENSMUSG00000026042	Col5a2	collagen, type V, alpha 2 [Source:MGI Symbol;Acc:MGI:88458]	41.7079	0.000272625	0.142306	-0.923558	0.355716	0.921779
ENSMUSG00000073643	Wdfy1	WD repeat and FYVE domain containing 1 [Source:MGI Symbol;Acc:MGI:1916618]	899.982	0.258443	0.23206	1.22701	0.219818	0.856107
ENSMUSG00000026248	Mrpl44	mitochondrial ribosomal protein L44 [Source:MGI Symbol;Acc:MGI:1916413]	241.348	0.368726	0.249033	1.49097	0.135969	0.763269
ENSMUSG00000026249	Serpine2	serine (or cysteine) peptidase inhibitor, clade E, member 2 [Source:MGI Symbol;Acc:MGI:101780]	345.715	-0.221339	0.249236	-0.875478	0.381314	0.928116
ENSMUSG00000042751	Nmnat2	nicotinamide nucleotide adenylyltransferase 2 [Source:MGI Symbol;Acc:MGI:2444155]	4010.93	-0.0627646	0.192305	-0.354794	0.722744	0.989578
ENSMUSG00000026491	Ahctf1	AT hook containing transcription factor 1 [Source:MGI Symbol;Acc:MGI:1915033]	2743.13	0.125529	0.210135	0.639395	0.522566	0.965561
ENSMUSG00000025917	Cops5	COP9 signalosome subunit 5 [Source:MGI Symbol;Acc:MGI:1349415]	2162.06	0.129073	0.210963	0.629049	0.529317	0.965784
ENSMUSG00000026479	Lamc2	laminin, gamma 2 [Source:MGI Symbol;Acc:MGI:99913]	47.7126	-0.25158	0.182142	-0.55502	0.578881	0.973686
ENSMUSG00000004364	Cul3	cullin 3 [Source:MGI Symbol;Acc:MGI:1347360]	5990.28	0.0694452	0.189458	0.393146	0.694211	0.982573
ENSMUSG00000026478	Lamc1	laminin, gamma 1 [Source:MGI Symbol;Acc:MGI:99914]	543.064	-0.0761944	0.247026	-0.261443	0.793751	0.995026
ENSMUSG00000041144	Dnah7b	dynein, axonemal, heavy chain 7B [Source:MGI Symbol;Acc:MGI:2684953]	155.374	0.0976287	0.237982	0.606995	0.543854	0.967248
ENSMUSG00000042699	Dhx9	DEAH (Asp-Glu-Ala-His) box polypeptide 9 [Source:MGI Symbol;Acc:MGI:108177]	4047.01	0.207477	0.222609	0.789904	0.429584	0.947837
ENSMUSG00000042684	Npl	N-acetylneuraminate pyruvate lyase [Source:MGI Symbol;Acc:MGI:1921341]	38.7064	0.0483064	0.149237	1.26905	0.204423	0.844477
ENSMUSG00000101337	Dnah7c	dynein, axonemal, heavy chain 7C [Source:MGI Symbol;Acc:MGI:3639762]	58.085	-0.00391929	0.180552	0.545844	0.585173	0.973926
ENSMUSG00000025986	Slc39a10	solute carrier family 39 (zinc transporter), member 10 [Source:MGI Symbol;Acc:MGI:1914515]	3716.58	-0.295309	0.198058	-1.46698	0.142381	0.768231
ENSMUSG00000100213	Gm28151	predicted gene 28151 [Source:MGI Symbol;Acc:MGI:5578857]	44.0777	0.198602	0.183823	0.748417	0.454209	0.954711
ENSMUSG00000056763	Cspp1	centrosome and spindle pole associated protein 1 [Source:MGI Symbol;Acc:MGI:2681832]	564.803	0.15628	0.249224	0.952454	0.340867	0.915429
ENSMUSG00000042671	Rgs8	regulator of G-protein signaling 8 [Source:MGI Symbol;Acc:MGI:108408]	5698.65	-0.138008	0.192119	-0.72734	0.467018	0.954731
ENSMUSG00000026109	Tmeff2	transmembrane protein with EGF-like and two follistatin-like domains 2 [Source:MGI Symbol;Acc:MGI:1861735]	1787.5	-0.173617	0.210829	-0.865475	0.386778	0.932303
ENSMUSG00000026475	Rgs16	regulator of G-protein signaling 16 [Source:MGI Symbol;Acc:MGI:108407]	62.1614	-0.0207689	0.155561	-0.96524	0.334424	0.911602
ENSMUSG00000101242	Gm28319	predicted gene 28319 [Source:MGI Symbol;Acc:MGI:5579025]	25.7355	-0.0645904	0.157599	-0.452421	0.650966	0.977508
ENSMUSG00000099924	Gm28320	predicted gene 28320 [Source:MGI Symbol;Acc:MGI:5579026]	34.7998	0.0553594	0.159736	1.23919	0.215277	0.852325
ENSMUSG00000099625	Gm29325	predicted gene 29325 [Source:MGI Symbol;Acc:MGI:5580031]	29.3645	-0.029109	0.13443	0.185726	0.85266	0.996118
ENSMUSG00000045954	Cavin2	caveolae associated 2 [Source:MGI Symbol;Acc:MGI:99513]	36.1308	0.0851166	0.18268	0.464257	0.642464	0.977113
ENSMUSG00000066800	Rnasel	ribonuclease L (2', 5'-oligoisoadenylate synthetase-dependent) [Source:MGI Symbol;Acc:MGI:1098272]	209.538	-0.168334	0.24656	-0.592045	0.55382	0.967882
ENSMUSG00000067851	Arfgef1	ADP-ribosylation factor guanine nucleotide-exchange factor 1(brefeldin A-inhibited) [Source:MGI Symbol;Acc:MGI:2442988]	3521.16	0.34795	0.194331	1.79028	0.0734096	0.644923
ENSMUSG00000102556	Gm37569	predicted gene, 37569 [Source:MGI Symbol;Acc:MGI:5610797]	22.8227	0.142498	0.1138	2.12956	0.033208	0.511003
ENSMUSG00000038608	Dock10	dedicator of cytokinesis 10 [Source:MGI Symbol;Acc:MGI:2146320]	4783.7	0.109264	0.214884	0.571889	0.567397	0.971647
ENSMUSG00000042501	Cpa6	carboxypeptidase A6 [Source:MGI Symbol;Acc:MGI:3045348]	29.8496	-0.02891	0.145388	0.275633	0.78283	0.995026
ENSMUSG00000042641	Rgsl1	regulator of G-protein signaling like 1 [Source:MGI Symbol;Acc:MGI:2685048]	99.1214	0.18431	0.187909	1.08983	0.275789	0.887453
ENSMUSG00000104488	Gm38062	predicted gene, 38062 [Source:MGI Symbol;Acc:MGI:5611290]	69.5609	0.091345	0.17469	-0.367914	0.712937	0.987022
ENSMUSG00000102721	A630081D01Rik	RIKEN cDNA A630081D01 gene [Source:MGI Symbol;Acc:MGI:2138649]	26.4971	0.258997	0.142851	2.12519	0.0335708	0.511909
ENSMUSG00000045968	Teddm2	transmembrane epididymal family member 2 [Source:MGI Symbol;Acc:MGI:1923273]	57.5171	-0.0914886	0.195331	0.0373326	0.97022	0.998389
ENSMUSG00000026107	Nabp1	nucleic acid binding protein 1 [Source:MGI Symbol;Acc:MGI:1923258]	390.015	-0.0687977	0.249138	-0.213264	0.831121	0.995026
ENSMUSG00000054976	Nyap2	neuronal tyrosine-phophorylated phosphoinositide 3-kinase adaptor 2 [Source:MGI Symbol;Acc:MGI:2443135]	1739.33	0.160608	0.205208	0.795772	0.426165	0.947244
ENSMUSG00000026473	Glul	glutamate-ammonia ligase (glutamine synthetase) [Source:MGI Symbol;Acc:MGI:95739]	10822.3	-0.111539	0.193022	-0.635504	0.525099	0.965784
ENSMUSG00000055980	Irs1	insulin receptor substrate 1 [Source:MGI Symbol;Acc:MGI:99454]	1151.4	-0.102702	0.230468	-0.360222	0.718681	0.988267
ENSMUSG00000066797	Zfp648	zinc finger protein 648 [Source:MGI Symbol;Acc:MGI:2685049]	17.149	-0.146674	0.122879	-2.53539	0.0112321	0.329487
ENSMUSG00000048960	Prex2	phosphatidylinositol-3,4,5-trisphosphate-dependent Rac exchange factor 2 [Source:MGI Symbol;Acc:MGI:1923385]	2550.18	0.13391	0.206614	0.596596	0.550777	0.967248
ENSMUSG00000026142	Rhbdd1	rhomboid domain containing 1 [Source:MGI Symbol;Acc:MGI:1924117]	104.452	0.237844	0.228615	1.04524	0.295912	0.895128
ENSMUSG00000079465	Col4a3	collagen, type IV, alpha 3 [Source:MGI Symbol;Acc:MGI:104688]	41.978	-0.305607	0.183943	-2.05219	0.0401508	0.542372
ENSMUSG00000004110	Cacna1e	calcium channel, voltage-dependent, R type, alpha 1E subunit [Source:MGI Symbol;Acc:MGI:106217]	19508.3	0.180791	0.190342	1.02112	0.307198	0.904508
ENSMUSG00000056708	Ier5	immediate early response 5 [Source:MGI Symbol;Acc:MGI:1337072]	1223.75	-0.256263	0.221961	-1.20626	0.227717	0.860918
ENSMUSG00000026471	Mr1	major histocompatibility complex, class I-related [Source:MGI Symbol;Acc:MGI:1195463]	32.3689	0.0372081	0.153707	0.809064	0.418479	0.944287
ENSMUSG00000057715	A830018L16Rik	RIKEN cDNA A830018L16 gene [Source:MGI Symbol;Acc:MGI:2444149]	2097.27	-0.309402	0.211617	-1.48587	0.137313	0.763269
ENSMUSG00000026470	Stx6	syntaxin 6 [Source:MGI Symbol;Acc:MGI:1926235]	1434.15	-0.0540756	0.21562	-0.281673	0.778194	0.995026
ENSMUSG00000103825	Gm38178	predicted gene, 38178 [Source:MGI Symbol;Acc:MGI:5611406]	40.0173	0.0271914	0.16316	1.02967	0.303164	0.898976
ENSMUSG00000103561	Gm38069	predicted gene, 38069 [Source:MGI Symbol;Acc:MGI:5611297]	45.3273	-0.371352	0.159155	-4.12221	3.75251e-05	0.0222785
ENSMUSG00000033722	BC034090	cDNA sequence BC034090 [Source:MGI Symbol;Acc:MGI:2672904]	158.65	0.0891595	0.225727	0.256889	0.797265	0.995026
ENSMUSG00000026150	Mff	mitochondrial fission factor [Source:MGI Symbol;Acc:MGI:1922984]	4259.14	0.0277478	0.191675	0.164248	0.869536	0.996118
ENSMUSG00000101450	Gm28941	predicted gene 28941 [Source:MGI Symbol;Acc:MGI:5579647]	35.0296	-0.0806376	0.161941	-0.277342	0.781518	0.995026
ENSMUSG00000026469	Xpr1	xenotropic and polytropic retrovirus receptor 1 [Source:MGI Symbol;Acc:MGI:97932]	3031.5	-0.36255	0.221014	-1.6386	0.101296	0.708145
ENSMUSG00000018417	Myo1b	myosin IB [Source:MGI Symbol;Acc:MGI:107752]	549.568	0.199192	0.24919	0.362193	0.717208	0.988267
ENSMUSG00000026490	Cdc42bpa	CDC42 binding protein kinase alpha [Source:MGI Symbol;Acc:MGI:2441841]	15497.9	0.0593443	0.174514	0.340821	0.733238	0.991687
ENSMUSG00000033701	Acbd6	acyl-Coenzyme A binding domain containing 6 [Source:MGI Symbol;Acc:MGI:1919732]	554.887	0.23571	0.245479	1.11874	0.263252	0.880465
ENSMUSG00000103636	Gm38331	predicted gene, 38331 [Source:MGI Symbol;Acc:MGI:5611559]	28.9586	-0.111674	0.124395	0.251729	0.801251	0.995026
ENSMUSG00000033684	Qsox1	quiescin Q6 sulfhydryl oxidase 1 [Source:MGI Symbol;Acc:MGI:1330818]	104.811	-0.0419527	0.22801	-0.0576723	0.95401	0.998389
ENSMUSG00000102558	Gm37571	predicted gene, 37571 [Source:MGI Symbol;Acc:MGI:5610799]	33.1037	-0.13672	0.136871	1.10677	0.268395	0.88425
ENSMUSG00000016918	Sulf1	sulfatase 1 [Source:MGI Symbol;Acc:MGI:2138563]	236.364	-0.185767	0.247676	-0.732726	0.463726	0.954731
ENSMUSG00000033671	Cep350	centrosomal protein 350 [Source:MGI Symbol;Acc:MGI:1921331]	3116.95	0.200509	0.201173	1.00755	0.313671	0.906019
ENSMUSG00000026489	Coq8a	coenzyme Q8A [Source:MGI Symbol;Acc:MGI:1914676]	397.956	0.205943	0.249108	0.907065	0.364372	0.925375
ENSMUSG00000025938	Slco5a1	solute carrier organic anion transporter family, member 5A1 [Source:MGI Symbol;Acc:MGI:2443431]	148.215	0.0934732	0.241552	0.260391	0.794562	0.995026
ENSMUSG00000026159	Agfg1	ArfGAP with FG repeats 1 [Source:MGI Symbol;Acc:MGI:1333754]	4793.45	0.0564882	0.20519	0.261031	0.794068	0.995026
ENSMUSG00000064302	Clasp1	CLIP associating protein 1 [Source:MGI Symbol;Acc:MGI:1923957]	4442.07	0.282808	0.18453	1.52012	0.12848	0.747687
ENSMUSG00000026466	Tor1aip1	torsin A interacting protein 1 [Source:MGI Symbol;Acc:MGI:3582693]	313.168	0.0941539	0.245513	0.390083	0.696475	0.982939
ENSMUSG00000026380	Tfcp2l1	transcription factor CP2-like 1 [Source:MGI Symbol;Acc:MGI:2444691]	52.5007	0.0142795	0.16509	-0.0754218	0.939879	0.998389
ENSMUSG00000010609	Psen2	presenilin 2 [Source:MGI Symbol;Acc:MGI:109284]	81.295	-0.265619	0.195121	-0.6061	0.544449	0.967248
ENSMUSG00000055676	Gm5069	predicted pseudogene 5069 [Source:MGI Symbol;Acc:MGI:3644516]	30.551	0.135782	0.162257	1.23757	0.215875	0.852325
ENSMUSG00000026163	Sphkap	SPHK1 interactor, AKAP domain containing [Source:MGI Symbol;Acc:MGI:1924879]	6557.93	0.0587962	0.177403	0.32577	0.744598	0.99221
ENSMUSG00000104374	Gm37517	predicted gene, 37517 [Source:MGI Symbol;Acc:MGI:5610745]	15.3634	-0.179016	0.125671	-2.27739	0.0227632	0.441538
ENSMUSG00000038855	Itpkb	inositol 1,4,5-trisphosphate 3-kinase B [Source:MGI Symbol;Acc:MGI:109235]	878.949	0.0937565	0.229676	0.383816	0.701115	0.984329
ENSMUSG00000104388	Gm37033	predicted gene, 37033 [Source:MGI Symbol;Acc:MGI:5610261]	41.0109	-0.16546	0.157409	0.706746	0.479724	0.957376
ENSMUSG00000103772	Gm36933	predicted gene, 36933 [Source:MGI Symbol;Acc:MGI:5610161]	39.4098	-0.17119	0.11824	-1.22927	0.218971	0.854577
ENSMUSG00000053963	Stum	mechanosensory transduction mediator [Source:MGI Symbol;Acc:MGI:2138735]	22985.2	-0.071648	0.188296	-0.398455	0.690295	0.981002
ENSMUSG00000104210	Gm37984	predicted gene, 37984 [Source:MGI Symbol;Acc:MGI:5611212]	250.621	0.0901778	0.235906	1.05097	0.293273	0.893388
ENSMUSG00000045658	Pid1	phosphotyrosine interaction domain containing 1 [Source:MGI Symbol;Acc:MGI:2138391]	1147.52	-0.213581	0.219097	-0.976302	0.328915	0.910827
ENSMUSG00000050565	Tor1aip2	torsin A interacting protein 2 [Source:MGI Symbol;Acc:MGI:3582695]	1142.83	0.0740526	0.227335	0.299496	0.764561	0.995026
ENSMUSG00000102750	Gm37058	predicted gene, 37058 [Source:MGI Symbol;Acc:MGI:5610286]	30.4885	0.35895	0.158311	3.89345	9.88287e-05	0.0309576
ENSMUSG00000015484	Fam163a	family with sequence similarity 163, member A [Source:MGI Symbol;Acc:MGI:3618859]	84.0084	0.26213	0.222743	1.57629	0.114959	0.730163
ENSMUSG00000048402	Gli2	GLI-Kruppel family member GLI2 [Source:MGI Symbol;Acc:MGI:95728]	154.619	0.516509	0.242644	2.1604	0.030742	0.496781
ENSMUSG00000037035	Inhbb	inhibin beta-B [Source:MGI Symbol;Acc:MGI:96571]	148.008	0.0797083	0.222368	1.01411	0.310532	0.905713
ENSMUSG00000036766	Dner	delta/notch-like EGF repeat containing [Source:MGI Symbol;Acc:MGI:2152889]	658.529	-0.127869	0.239652	-0.49175	0.622896	0.977041
ENSMUSG00000102481	Gm37925	predicted gene, 37925 [Source:MGI Symbol;Acc:MGI:5611153]	60.6509	-0.271063	0.197794	-0.954054	0.340056	0.915429
ENSMUSG00000005886	Ncoa2	nuclear receptor coactivator 2 [Source:MGI Symbol;Acc:MGI:1276533]	5988.14	0.0516271	0.179347	0.297037	0.766438	0.995026
ENSMUSG00000004451	Ralb	v-ral simian leukemia viral oncogene B [Source:MGI Symbol;Acc:MGI:1927244]	542.478	0.0336148	0.249261	0.457261	0.647483	0.977113
ENSMUSG00000103506	Gm38376	predicted gene, 38376 [Source:MGI Symbol;Acc:MGI:5611604]	17.0293	0.0685847	0.127853	0.137908	0.890313	0.998005
ENSMUSG00000098923	Tmem185b	transmembrane protein 185B [Source:MGI Symbol;Acc:MGI:1917634]	86.259	-0.102198	0.196355	-0.314684	0.753001	0.992629
ENSMUSG00000104170	Gm37702	predicted gene, 37702 [Source:MGI Symbol;Acc:MGI:5610930]	33.3912	0.0696199	0.158974	0.653397	0.5135	0.963675
ENSMUSG00000103085	Gm38120	predicted gene, 38120 [Source:MGI Symbol;Acc:MGI:5611348]	92.5875	-0.0930154	0.200151	0.907528	0.364128	0.925232
ENSMUSG00000102664	Gm38380	predicted gene, 38380 [Source:MGI Symbol;Acc:MGI:5611608]	63.6673	-0.141518	0.181703	-0.706625	0.4798	0.957376
ENSMUSG00000026496	Parp1	poly (ADP-ribose) polymerase family, member 1 [Source:MGI Symbol;Acc:MGI:1340806]	3861.97	-0.0307112	0.204988	-0.179063	0.857888	0.996118
ENSMUSG00000025935	Tram1	translocating chain-associating membrane protein 1 [Source:MGI Symbol;Acc:MGI:1919515]	315.032	0.132625	0.249236	0.562264	0.573936	0.972536
ENSMUSG00000025937	Lactb2	lactamase, beta 2 [Source:MGI Symbol;Acc:MGI:2442551]	237.04	0.0479286	0.249241	0.212688	0.83157	0.995026
ENSMUSG00000101523	Csnk2a1-ps3	casein kinase 2, alpha 1 polypeptide, pseudogene 3 [Source:MGI Symbol;Acc:MGI:3704198]	78.0613	0.0115813	0.2233	0.0270025	0.978458	0.998389
ENSMUSG00000026596	Abl2	v-abl Abelson murine leukemia viral oncogene 2 (arg, Abelson-related gene) [Source:MGI Symbol;Acc:MGI:87860]	2735.77	0.219803	0.209568	1.10368	0.269734	0.885416
ENSMUSG00000104293	Gm38043	predicted gene, 38043 [Source:MGI Symbol;Acc:MGI:5611271]	135.596	0.159385	0.217471	0.799233	0.424155	0.945983
ENSMUSG00000026219	Trip12	thyroid hormone receptor interactor 12 [Source:MGI Symbol;Acc:MGI:1309481]	7941.23	0.159272	0.188374	0.823255	0.410363	0.940174
ENSMUSG00000104503	Gm37738	predicted gene, 37738 [Source:MGI Symbol;Acc:MGI:5610966]	21.2514	0.120155	0.136094	1.19312	0.232822	0.864046
ENSMUSG00000073633	Fbxo36	F-box protein 36 [Source:MGI Symbol;Acc:MGI:1289192]	20.7929	0.051385	0.115201	-0.949258	0.342489	0.915789
ENSMUSG00000026220	Slc16a14	solute carrier family 16 (monocarboxylic acid transporters), member 14 [Source:MGI Symbol;Acc:MGI:1919031]	459.412	0.0586647	0.241853	0.251713	0.801263	0.995026
ENSMUSG00000026104	Stat1	signal transducer and activator of transcription 1 [Source:MGI Symbol;Acc:MGI:103063]	347.266	0.0251825	0.249174	0.241955	0.808815	0.995026
ENSMUSG00000026383	Epb41l5	erythrocyte membrane protein band 4.1 like 5 [Source:MGI Symbol;Acc:MGI:103006]	169.54	-0.0268683	0.239636	0.175263	0.860873	0.996118
ENSMUSG00000060519	Tor3a	torsin family 3, member A [Source:MGI Symbol;Acc:MGI:1353652]	110.387	-0.460265	0.227059	-2.42731	0.0152114	0.37623
ENSMUSG00000060743	H3f3a	H3.3 histone A [Source:MGI Symbol;Acc:MGI:1097686]	1241.76	0.205608	0.233712	0.967102	0.333493	0.911602
ENSMUSG00000038806	Sde2	SDE2 telomere maintenance homolog (S. pombe) [Source:MGI Symbol;Acc:MGI:2384788]	778.508	-0.11776	0.230733	-0.550092	0.582256	0.973686
ENSMUSG00000033557	Fam20b	FAM20B, glycosaminoglycan xylosylkinase [Source:MGI Symbol;Acc:MGI:2443990]	625.258	0.251965	0.247249	1.23346	0.217403	0.854367
ENSMUSG00000066652	Lefty2	left-right determination factor 2 [Source:MGI Symbol;Acc:MGI:2443573]	26.7934	0.100938	0.156054	0.363952	0.715894	0.988173
ENSMUSG00000025932	Eya1	EYA transcriptional coactivator and phosphatase 1 [Source:MGI Symbol;Acc:MGI:109344]	542.214	0.534967	0.244071	2.09171	0.0364644	0.529547
ENSMUSG00000054493	Gm9947	predicted gene 9947 [Source:MGI Symbol;Acc:MGI:3642739]	159.35	-0.326167	0.192979	-0.551607	0.581218	0.973686
ENSMUSG00000026520	Pycr2	pyrroline-5-carboxylate reductase family, member 2 [Source:MGI Symbol;Acc:MGI:1277956]	173.175	0.0808293	0.241091	0.265035	0.790982	0.995026
ENSMUSG00000025930	Msc	musculin [Source:MGI Symbol;Acc:MGI:1333884]	20.508	-0.168423	0.130181	-0.711055	0.47705	0.957376
ENSMUSG00000103492	Gm37412	predicted gene, 37412 [Source:MGI Symbol;Acc:MGI:5610640]	16.2397	0.0698255	0.134795	-0.072946	0.941849	0.998389
ENSMUSG00000038793	Lefty1	left right determination factor 1 [Source:MGI Symbol;Acc:MGI:107405]	531.618	0.554365	0.240881	2.35192	0.018677	0.41216
ENSMUSG00000026384	Ptpn4	protein tyrosine phosphatase, non-receptor type 4 [Source:MGI Symbol;Acc:MGI:1099792]	3085.16	0.167644	0.189342	0.882913	0.377283	0.926452
ENSMUSG00000103146	Gm37745	predicted gene, 37745 [Source:MGI Symbol;Acc:MGI:5610973]	61.2964	-0.28316	0.183272	-2.65532	0.00792337	0.285951
ENSMUSG00000036975	Tmem177	transmembrane protein 177 [Source:MGI Symbol;Acc:MGI:1913593]	226.685	0.000271059	0.235127	0.474579	0.635087	0.977113
ENSMUSG00000073737	Gm10566	predicted gene 10566 [Source:MGI Symbol;Acc:MGI:3642220]	15.8968	0.106976	0.145016	0.745772	0.455805	0.954711
ENSMUSG00000092083	Kcnb2	potassium voltage gated channel, Shab-related subfamily, member 2 [Source:MGI Symbol;Acc:MGI:99632]	1169.84	0.186299	0.219729	0.894463	0.371074	0.925421
ENSMUSG00000102937	Gm38116	predicted gene, 38116 [Source:MGI Symbol;Acc:MGI:5611344]	183.924	0.489316	0.228721	3.06219	0.00219724	0.162925
ENSMUSG00000104149	Gm37138	predicted gene, 37138 [Source:MGI Symbol;Acc:MGI:5610366]	31.6767	0.22125	0.147342	2.06141	0.0392636	0.540294
ENSMUSG00000026519	Tmem63a	transmembrane protein 63a [Source:MGI Symbol;Acc:MGI:2384789]	207.32	0.0683094	0.235536	0.79945	0.42403	0.945983
ENSMUSG00000036962	Cfap221	cilia and flagella associated protein 221 [Source:MGI Symbol;Acc:MGI:2684947]	16.8785	0.153129	0.112419	1.96796	0.0490723	0.567752
ENSMUSG00000038776	Ephx1	epoxide hydrolase 1, microsomal [Source:MGI Symbol;Acc:MGI:95405]	178.524	-0.394425	0.233977	-2.00623	0.0448315	0.559567
ENSMUSG00000070031	Sp140	Sp140 nuclear body protein [Source:MGI Symbol;Acc:MGI:3702467]	27.6256	-0.00604646	0.171513	-0.0155248	0.987614	0.998424
ENSMUSG00000026516	Nvl	nuclear VCP-like [Source:MGI Symbol;Acc:MGI:1914709]	930.329	0.201431	0.233824	0.917855	0.358695	0.923212
ENSMUSG00000062169	Cnih4	cornichon family AMPA receptor auxiliary protein 4 [Source:MGI Symbol;Acc:MGI:1925828]	627.975	0.215102	0.239745	1.28756	0.1979	0.841096
ENSMUSG00000026103	Gls	glutaminase [Source:MGI Symbol;Acc:MGI:95752]	18842.1	0.0420615	0.179527	0.229312	0.818626	0.995026
ENSMUSG00000002881	Nab1	Ngfi-A binding protein 1 [Source:MGI Symbol;Acc:MGI:107564]	263.717	-0.0528405	0.249264	-0.224025	0.822737	0.995026
ENSMUSG00000104332	Gm38283	predicted gene, 38283 [Source:MGI Symbol;Acc:MGI:5611511]	38.493	-0.221187	0.128289	-2.11949	0.0340492	0.516188
ENSMUSG00000043015	Nemp2	nuclear envelope integral membrane protein 2 [Source:MGI Symbol;Acc:MGI:2444113]	40.2874	0.0211973	0.174586	-0.0580134	0.953738	0.998389
ENSMUSG00000038733	Wdr26	WD repeat domain 26 [Source:MGI Symbol;Acc:MGI:1923825]	5233.18	0.0173184	0.191203	0.0987371	0.921347	0.998332
ENSMUSG00000003721	Insig2	insulin induced gene 2 [Source:MGI Symbol;Acc:MGI:1920249]	707.933	-0.0300444	0.241313	0.0618318	0.950697	0.998389
ENSMUSG00000054135	A430110L20Rik	RIKEN cDNA A430110L20 gene [Source:MGI Symbol;Acc:MGI:3036249]	28.5474	-0.105411	0.134349	-1.72428	0.0846565	0.667165
ENSMUSG00000041439	Mfsd6	major facilitator superfamily domain containing 6 [Source:MGI Symbol;Acc:MGI:1922925]	2546.87	-0.208076	0.20645	-1.05769	0.290199	0.892984
ENSMUSG00000026514	Cnih3	cornichon family AMPA receptor auxiliary protein 3 [Source:MGI Symbol;Acc:MGI:1920228]	792.411	-0.318007	0.234353	-1.43466	0.151384	0.782654
ENSMUSG00000026102	Inpp1	inositol polyphosphate-1-phosphatase [Source:MGI Symbol;Acc:MGI:104848]	538.353	0.349353	0.244054	1.51946	0.128646	0.747693
ENSMUSG00000041426	Hibch	3-hydroxyisobutyryl-Coenzyme A hydrolase [Source:MGI Symbol;Acc:MGI:1923792]	388.852	0.330084	0.246722	1.27588	0.201999	0.841096
ENSMUSG00000026339	Ccdc93	coiled-coil domain containing 93 [Source:MGI Symbol;Acc:MGI:1918079]	856.139	-0.195293	0.233629	-0.871366	0.383554	0.930092
ENSMUSG00000050534	Htr5b	5-hydroxytryptamine (serotonin) receptor 5B [Source:MGI Symbol;Acc:MGI:96284]	175.997	0.0571264	0.218441	-0.317887	0.750571	0.992629
ENSMUSG00000043629	1700019D03Rik	RIKEN cDNA 1700019D03 gene [Source:MGI Symbol;Acc:MGI:1914330]	183.651	0.0770312	0.246555	0.46151	0.644433	0.977113
ENSMUSG00000047369	Dnah14	dynein, axonemal, heavy chain 14 [Source:MGI Symbol;Acc:MGI:2444525]	33.2054	0.274276	0.148543	2.67253	0.00752806	0.276399
ENSMUSG00000001674	Ddx18	DEAD box helicase 18 [Source:MGI Symbol;Acc:MGI:1914192]	431.609	-0.230497	0.244225	-1.0108	0.312112	0.906019
ENSMUSG00000026222	Sp100	nuclear antigen Sp100 [Source:MGI Symbol;Acc:MGI:109561]	18.2607	-0.0156205	0.135879	-0.267804	0.78885	0.995026
ENSMUSG00000004880	Lbr	lamin B receptor [Source:MGI Symbol;Acc:MGI:2138281]	58.2625	-0.00106271	0.206545	-0.311579	0.755361	0.99298
ENSMUSG00000036707	Cab39	calcium binding protein 39 [Source:MGI Symbol;Acc:MGI:107438]	3810.94	0.0431929	0.19833	0.228549	0.819219	0.995026
ENSMUSG00000026223	Itm2c	integral membrane protein 2C [Source:MGI Symbol;Acc:MGI:1927594]	4048.61	-0.129775	0.206068	-0.602626	0.546758	0.967248
ENSMUSG00000026224	4933407L21Rik	RIKEN cDNA 4933407L21 gene [Source:MGI Symbol;Acc:MGI:1918391]	55.0032	-0.290182	0.189812	-1.50111	0.133327	0.757279
ENSMUSG00000036815	Dpp10	dipeptidylpeptidase 10 [Source:MGI Symbol;Acc:MGI:2442409]	623.481	-0.104837	0.239083	-0.47711	0.633284	0.977041
ENSMUSG00000102681	Gm37221	predicted gene, 37221 [Source:MGI Symbol;Acc:MGI:5610449]	16.2588	0.129886	0.114443	1.01015	0.312425	0.906019
ENSMUSG00000104205	Gm37396	predicted gene, 37396 [Source:MGI Symbol;Acc:MGI:5610624]	40.3675	-0.0258545	0.121971	0.822586	0.410743	0.940485
ENSMUSG00000101985	Gm28929	predicted gene 28929 [Source:MGI Symbol;Acc:MGI:5579635]	46.2762	-0.0672723	0.180415	-0.0296683	0.976332	0.998389
ENSMUSG00000102940	Gm37551	predicted gene, 37551 [Source:MGI Symbol;Acc:MGI:5610779]	23.1668	-0.0892028	0.152971	-0.240611	0.809857	0.995026
ENSMUSG00000103914	Gm38073	predicted gene, 38073 [Source:MGI Symbol;Acc:MGI:5611301]	110.425	0.138393	0.221023	1.17488	0.240042	0.869057
ENSMUSG00000101006	Gm28299	predicted gene 28299 [Source:MGI Symbol;Acc:MGI:5579005]	47.5358	-0.314985	0.169877	-1.89409	0.0582135	0.600697
ENSMUSG00000102240	Gm37717	predicted gene, 37717 [Source:MGI Symbol;Acc:MGI:5610945]	30.5639	0.228927	0.149896	2.91047	0.00360881	0.200837
ENSMUSG00000025939	Ube2w	ubiquitin-conjugating enzyme E2W (putative) [Source:MGI Symbol;Acc:MGI:1914049]	1081.12	-0.122875	0.230297	-0.530533	0.595742	0.975047
ENSMUSG00000096141	Dnah7a	dynein, axonemal, heavy chain 7A [Source:MGI Symbol;Acc:MGI:2685838]	15.6255	-0.080162	0.114469	-1.79648	0.0724185	0.644359
ENSMUSG00000026094	Stk17b	serine/threonine kinase 17b (apoptosis-inducing) [Source:MGI Symbol;Acc:MGI:2138162]	125.866	-0.420266	0.223542	-2.28385	0.0223803	0.43783
ENSMUSG00000026341	Actr3	ARP3 actin-related protein 3 [Source:MGI Symbol;Acc:MGI:1921367]	13311.2	0.291846	0.191008	1.54541	0.122246	0.740235
ENSMUSG00000079658	Eloc	elongin C [Source:MGI Symbol;Acc:MGI:1915173]	2019.56	0.00527221	0.223914	0.0572025	0.954384	0.998389
ENSMUSG00000026342	Slc35f5	solute carrier family 35, member F5 [Source:MGI Symbol;Acc:MGI:1921400]	375.158	-0.145978	0.249227	-0.481614	0.63008	0.977041
ENSMUSG00000025940	Tmem70	transmembrane protein 70 [Source:MGI Symbol;Acc:MGI:1915068]	676.788	0.114438	0.248064	0.673011	0.50094	0.96197
ENSMUSG00000025779	Ly96	lymphocyte antigen 96 [Source:MGI Symbol;Acc:MGI:1341909]	29.4721	0.0993426	0.121285	-0.943349	0.345503	0.915789
ENSMUSG00000026344	Lypd1	Ly6/Plaur domain containing 1 [Source:MGI Symbol;Acc:MGI:1919835]	3392.93	-0.0541348	0.203019	-0.308484	0.757714	0.993434
ENSMUSG00000042686	Jph1	junctophilin 1 [Source:MGI Symbol;Acc:MGI:1891495]	1452.53	0.00829051	0.221849	0.0464453	0.962955	0.998389
ENSMUSG00000025777	Gdap1	ganglioside-induced differentiation-associated-protein 1 [Source:MGI Symbol;Acc:MGI:1338002]	3663.01	-0.115341	0.189779	-0.615466	0.538247	0.965922
ENSMUSG00000042807	Hecw2	HECT, C2 and WW domain containing E3 ubiquitin protein ligase 2 [Source:MGI Symbol;Acc:MGI:2685817]	1570.27	0.380927	0.240953	1.38373	0.166441	0.802802
ENSMUSG00000067780	Pi15	peptidase inhibitor 15 [Source:MGI Symbol;Acc:MGI:1934659]	16.0303	-0.0355343	0.130358	-0.410317	0.681573	0.979646
ENSMUSG00000102868	Gm37633	predicted gene, 37633 [Source:MGI Symbol;Acc:MGI:5610861]	81.2099	-0.215734	0.181984	-0.893561	0.371557	0.925421
ENSMUSG00000025776	Crispld1	cysteine-rich secretory protein LCCL domain containing 1 [Source:MGI Symbol;Acc:MGI:1934666]	115.611	-0.0693928	0.215594	-0.207367	0.835723	0.995026
ENSMUSG00000109887	Gm28756	predicted gene 28756 [Source:MGI Symbol;Acc:MGI:5579462]	33.5631	0.154939	0.172603	1.07234	0.283569	0.89075
ENSMUSG00000041303	Gtf3c3	general transcription factor IIIC, polypeptide 3 [Source:MGI Symbol;Acc:MGI:2138383]	841.228	0.229762	0.240522	0.827561	0.407919	0.937325
ENSMUSG00000049690	Nckap5	NCK-associated protein 5 [Source:MGI Symbol;Acc:MGI:2686394]	441.123	0.253117	0.244441	1.10216	0.270392	0.885506
ENSMUSG00000022995	Enah	ENAH actin regulator [Source:MGI Symbol;Acc:MGI:108360]	11380.2	0.120227	0.179965	0.654968	0.512488	0.963675
ENSMUSG00000103722	2700078F05Rik	RIKEN cDNA 2700078F05 gene [Source:MGI Symbol;Acc:MGI:1919876]	118.511	-0.159581	0.219168	-0.78082	0.434908	0.94904
ENSMUSG00000103317	Gm38359	predicted gene, 38359 [Source:MGI Symbol;Acc:MGI:5611587]	17.1978	0.121224	0.14323	1.14918	0.250482	0.872257
ENSMUSG00000102950	Gm37018	predicted gene, 37018 [Source:MGI Symbol;Acc:MGI:5610246]	102.741	0.077519	0.213158	-0.0146394	0.98832	0.998526
ENSMUSG00000073678	Pgap1	post-GPI attachment to proteins 1 [Source:MGI Symbol;Acc:MGI:2443342]	756.159	0.289849	0.248765	1.48445	0.13769	0.763991
ENSMUSG00000104136	Gm36955	predicted gene, 36955 [Source:MGI Symbol;Acc:MGI:5610183]	25.3707	0.0163238	0.133612	-0.101439	0.919202	0.998332
ENSMUSG00000026511	Srp9	signal recognition particle 9 [Source:MGI Symbol;Acc:MGI:1350930]	2624.23	-0.22511	0.203798	-1.12653	0.259943	0.879316
ENSMUSG00000036155	Mgat5	mannoside acetylglucosaminyltransferase 5 [Source:MGI Symbol;Acc:MGI:894701]	1475.74	0.177102	0.225146	0.884846	0.37624	0.925603
ENSMUSG00000104039	Gm37772	predicted gene, 37772 [Source:MGI Symbol;Acc:MGI:5611000]	16.1606	-0.110074	0.095207	-1.00909	0.312932	0.906019
ENSMUSG00000038633	Degs1	delta(4)-desaturase, sphingolipid 1 [Source:MGI Symbol;Acc:MGI:1097711]	850.774	-0.314968	0.235313	-1.37184	0.170112	0.805029
ENSMUSG00000104378	Gm37510	predicted gene, 37510 [Source:MGI Symbol;Acc:MGI:5610738]	47.3011	0.301954	0.183124	2.1315	0.0330482	0.511003
ENSMUSG00000099471	Gm8451	predicted gene 8451 [Source:MGI Symbol;Acc:MGI:3644810]	62.2044	0.155508	0.190011	-0.324142	0.74583	0.992629
ENSMUSG00000026594	Ralgps2	Ral GEF with PH domain and SH3 binding motif 2 [Source:MGI Symbol;Acc:MGI:1925505]	3134.89	0.213738	0.207861	1.01826	0.308553	0.9052
ENSMUSG00000047539	Fbxo28	F-box protein 28 [Source:MGI Symbol;Acc:MGI:1261890]	1636.29	-0.294159	0.207326	-1.3956	0.162834	0.796894
ENSMUSG00000033544	Angptl1	angiopoietin-like 1 [Source:MGI Symbol;Acc:MGI:1919963]	102.139	0.274239	0.184319	1.55261	0.120517	0.738217
ENSMUSG00000103303	Gm37802	predicted gene, 37802 [Source:MGI Symbol;Acc:MGI:5611030]	103.724	-0.096218	0.232075	-0.141072	0.887813	0.997863
ENSMUSG00000026347	Tmem163	transmembrane protein 163 [Source:MGI Symbol;Acc:MGI:1919410]	217.002	-0.160764	0.24661	-1.20859	0.226819	0.860554
ENSMUSG00000026348	Acmsd	amino carboxymuconate semialdehyde decarboxylase [Source:MGI Symbol;Acc:MGI:2386323]	20.6324	0.171352	0.116298	1.34938	0.177216	0.812227
ENSMUSG00000026510	Trp53bp2	transformation related protein 53 binding protein 2 [Source:MGI Symbol;Acc:MGI:2138319]	1156.59	-0.330526	0.234348	-1.63088	0.102915	0.709173
ENSMUSG00000026349	Ccnt2	cyclin T2 [Source:MGI Symbol;Acc:MGI:1920199]	1822.57	0.207845	0.205287	1.01044	0.312283	0.906019
ENSMUSG00000052331	Ankrd44	ankyrin repeat domain 44 [Source:MGI Symbol;Acc:MGI:3045243]	423.905	-0.00629474	0.249263	-0.171179	0.864083	0.996118
ENSMUSG00000026234	Ncl	nucleolin [Source:MGI Symbol;Acc:MGI:97286]	4871.46	-0.0408344	0.194736	-0.205033	0.837546	0.995026
ENSMUSG00000101674	4930444A19Rik	RIKEN cDNA 4930444A19 gene [Source:MGI Symbol;Acc:MGI:1921230]	17.3213	-0.000215555	0.093587	-0.783315	0.433442	0.94904
ENSMUSG00000073627	C130036L24Rik	RIKEN cDNA C130036L24 gene [Source:MGI Symbol;Acc:MGI:2441877]	119.956	0.546682	0.201328	4.1644	3.12177e-05	0.0214175
ENSMUSG00000026509	Capn2	calpain 2 [Source:MGI Symbol;Acc:MGI:88264]	816.721	0.302316	0.245084	1.03332	0.301455	0.897367
ENSMUSG00000104415	Gm37069	predicted gene, 37069 [Source:MGI Symbol;Acc:MGI:5610297]	62.9185	-0.210284	0.152747	-1.27503	0.202299	0.841096
ENSMUSG00000051590	Map3k19	mitogen-activated protein kinase kinase kinase 19 [Source:MGI Symbol;Acc:MGI:1203481]	123.226	0.156324	0.231534	0.596201	0.551041	0.967248
ENSMUSG00000041859	Mcm3	minichromosome maintenance complex component 3 [Source:MGI Symbol;Acc:MGI:101845]	26.6668	0.150306	0.134387	0.508153	0.611346	0.977041
ENSMUSG00000097934	6720483E21Rik	RIKEN cDNA 6720483E21 gene [Source:MGI Symbol;Acc:MGI:1924991]	15.6709	0.065786	0.0913948	-0.546775	0.584533	0.973926
ENSMUSG00000026592	Tex35	testis expressed 35 [Source:MGI Symbol;Acc:MGI:1920685]	20.1642	-0.103129	0.0997046	-1.17972	0.23811	0.865525
ENSMUSG00000109913	Gm30694	predicted gene, 30694 [Source:MGI Symbol;Acc:MGI:5589853]	24.9838	-0.0767575	0.133203	0.197118	0.843735	0.995026
ENSMUSG00000025982	Sf3b1	splicing factor 3b, subunit 1 [Source:MGI Symbol;Acc:MGI:1932339]	4857.24	0.085518	0.209593	0.445501	0.655958	0.978072
ENSMUSG00000026238	Ptma	prothymosin alpha [Source:MGI Symbol;Acc:MGI:97803]	1222.89	0.295303	0.230557	1.31635	0.188058	0.829685
ENSMUSG00000025931	Paqr8	progestin and adipoQ receptor family member VIII [Source:MGI Symbol;Acc:MGI:1921479]	1660.11	-0.0620393	0.239859	-0.426515	0.669733	0.9783
ENSMUSG00000041809	Efhc1	EF-hand domain (C-terminal) containing 1 [Source:MGI Symbol;Acc:MGI:1919127]	28.1341	-0.0687396	0.143729	-0.349821	0.726473	0.990511
ENSMUSG00000026239	Pde6d	phosphodiesterase 6D, cGMP-specific, rod, delta [Source:MGI Symbol;Acc:MGI:1270843]	939.308	-0.0909373	0.239316	-0.348114	0.727754	0.990577
ENSMUSG00000102927	Gm37152	predicted gene, 37152 [Source:MGI Symbol;Acc:MGI:5610380]	24.1412	-0.127042	0.10671	-1.03974	0.29846	0.896809
ENSMUSG00000025981	Coq10b	coenzyme Q10B [Source:MGI Symbol;Acc:MGI:1915126]	248.297	-0.197296	0.244415	-0.414079	0.678816	0.978894
ENSMUSG00000036104	Rab3gap1	RAB3 GTPase activating protein subunit 1 [Source:MGI Symbol;Acc:MGI:2445001]	1291.85	0.213043	0.213369	0.995603	0.319443	0.90714
ENSMUSG00000025933	Tmem14a	transmembrane protein 14A [Source:MGI Symbol;Acc:MGI:1922962]	635.494	-0.128237	0.24557	-0.72113	0.470829	0.95617
ENSMUSG00000026240	Cops7b	COP9 signalosome subunit 7B [Source:MGI Symbol;Acc:MGI:1349388]	418.258	0.21863	0.248617	0.914937	0.360225	0.924058
ENSMUSG00000070565	Rasal2	RAS protein activator like 2 [Source:MGI Symbol;Acc:MGI:2443881]	7657.7	0.204503	0.19463	1.03415	0.301066	0.896857
ENSMUSG00000102326	Gm37788	predicted gene, 37788 [Source:MGI Symbol;Acc:MGI:5611016]	38.2675	0.215999	0.160241	2.28677	0.0222092	0.437308
ENSMUSG00000103808	Gm37060	predicted gene, 37060 [Source:MGI Symbol;Acc:MGI:5610288]	17.9208	0.108317	0.130895	0.488401	0.625266	0.977041
ENSMUSG00000025980	Hspd1	heat shock protein 1 (chaperonin) [Source:MGI Symbol;Acc:MGI:96242]	5417.26	0.144102	0.209344	0.651578	0.514673	0.963986
ENSMUSG00000073676	Hspe1	heat shock protein 1 (chaperonin 10) [Source:MGI Symbol;Acc:MGI:104680]	953.869	-0.0124413	0.237397	0.0542398	0.956744	0.998389
ENSMUSG00000025934	Gsta3	glutathione S-transferase, alpha 3 [Source:MGI Symbol;Acc:MGI:95856]	21.7044	-0.133319	0.13097	-0.792529	0.428052	0.947837
ENSMUSG00000036086	Zranb3	zinc finger, RAN-binding domain containing 3 [Source:MGI Symbol;Acc:MGI:1918362]	295.422	0.330811	0.248265	1.36299	0.172884	0.808015
ENSMUSG00000099760	Gm28800	predicted gene 28800 [Source:MGI Symbol;Acc:MGI:5579506]	37.131	-0.0326552	0.172282	0.566919	0.570769	0.97212
ENSMUSG00000104164	Gm38248	predicted gene, 38248 [Source:MGI Symbol;Acc:MGI:5611476]	36.259	0.104728	0.166897	1.87149	0.0612777	0.610256
ENSMUSG00000058603	Rpl28-ps1	ribosomal protein L28, pseudogene 1 [Source:MGI Symbol;Acc:MGI:3705349]	41.6941	0.051592	0.195398	0.278771	0.78042	0.995026
ENSMUSG00000033488	Cryzl2	crystallin zeta like 2 [Source:MGI Symbol;Acc:MGI:2448516]	24.9096	-0.0374175	0.124349	-0.295738	0.76743	0.995026
ENSMUSG00000025979	Mob4	MOB family member 4, phocein [Source:MGI Symbol;Acc:MGI:104899]	1896.88	0.110042	0.214399	0.52188	0.601754	0.976251
ENSMUSG00000053333	Dis3l2	DIS3 like 3'-5' exoribonuclease 2 [Source:MGI Symbol;Acc:MGI:2442555]	585.175	0.561712	0.24595	2.09261	0.0363841	0.529547
ENSMUSG00000104121	Gm37485	predicted gene, 37485 [Source:MGI Symbol;Acc:MGI:5610713]	16.4279	0.0904168	0.113238	1.11858	0.263318	0.880465
ENSMUSG00000102383	Gm38142	predicted gene, 38142 [Source:MGI Symbol;Acc:MGI:5611370]	25.7527	-0.101274	0.135534	-0.670818	0.502337	0.961987
ENSMUSG00000104400	Gm38010	predicted gene, 38010 [Source:MGI Symbol;Acc:MGI:5611238]	16.9498	0.0290815	0.092219	2.59026	0.00959047	0.316173
ENSMUSG00000084106	Gm6136	predicted pseudogene 6136 [Source:MGI Symbol;Acc:MGI:3646897]	37.7747	0.062354	0.187933	0.316346	0.75174	0.992629
ENSMUSG00000102571	Gm37967	predicted gene, 37967 [Source:MGI Symbol;Acc:MGI:5611195]	43.3229	-0.023901	0.125488	0.718562	0.472411	0.95617
ENSMUSG00000099401	Gm28375	predicted gene 28375 [Source:MGI Symbol;Acc:MGI:5579081]	24.5951	0.047285	0.117891	-0.993349	0.32054	0.907155
ENSMUSG00000025978	Rftn2	raftlin family member 2 [Source:MGI Symbol;Acc:MGI:1921263]	243.979	-0.307079	0.242399	-1.19839	0.230766	0.86262
ENSMUSG00000046994	Mars2	methionine-tRNA synthetase 2 (mitochondrial) [Source:MGI Symbol;Acc:MGI:2444136]	601.299	0.0934076	0.246543	0.287851	0.773461	0.995026
ENSMUSG00000028033	Kcnq5	potassium voltage-gated channel, subfamily Q, member 5 [Source:MGI Symbol;Acc:MGI:1924937]	1506.4	-0.234532	0.223759	-1.11376	0.265384	0.88247
ENSMUSG00000104138	Gm36949	predicted gene, 36949 [Source:MGI Symbol;Acc:MGI:5610177]	17.1329	0.138768	0.126246	1.01961	0.307915	0.904993
ENSMUSG00000103748	Gm38243	predicted gene, 38243 [Source:MGI Symbol;Acc:MGI:5611471]	89.1769	-0.115334	0.210472	-0.797256	0.425302	0.946571
ENSMUSG00000038349	Plcl1	phospholipase C-like 1 [Source:MGI Symbol;Acc:MGI:3036262]	506.562	0.0257614	0.249264	-0.220535	0.825454	0.995026
ENSMUSG00000102145	Gm38056	predicted gene, 38056 [Source:MGI Symbol;Acc:MGI:5611284]	238.097	0.239009	0.229491	1.99424	0.046126	0.559567
ENSMUSG00000056211	R3hdm1	R3H domain containing 1 [Source:MGI Symbol;Acc:MGI:2448514]	12465.6	-0.0104361	0.174699	-0.0604424	0.951803	0.998389
ENSMUSG00000102179	Gm37868	predicted gene, 37868 [Source:MGI Symbol;Acc:MGI:5611096]	48.3191	-0.00688486	0.182977	0.231651	0.816809	0.995026
ENSMUSG00000103497	Gm37407	predicted gene, 37407 [Source:MGI Symbol;Acc:MGI:5610635]	27.7345	0.209057	0.155838	1.80169	0.0715948	0.639817
ENSMUSG00000026353	Ubxn4	UBX domain protein 4 [Source:MGI Symbol;Acc:MGI:1915062]	2590.73	-0.351142	0.196768	-1.80407	0.0712202	0.639817
ENSMUSG00000026354	Lct	lactase [Source:MGI Symbol;Acc:MGI:104576]	1481.2	0.0327323	0.235044	0.301071	0.76336	0.995026
ENSMUSG00000004031	Brinp2	bone morphogenic protein/retinoic acid inducible neural-specific 2 [Source:MGI Symbol;Acc:MGI:2443333]	858.106	0.109115	0.2394	0.452764	0.650719	0.977508
ENSMUSG00000026355	Mcm6	minichromosome maintenance complex component 6 [Source:MGI Symbol;Acc:MGI:1298227]	164.665	0.176569	0.245594	0.801982	0.422563	0.945197
ENSMUSG00000038331	Satb2	special AT-rich sequence binding protein 2 [Source:MGI Symbol;Acc:MGI:2679336]	2967.02	0.172162	0.198682	0.862887	0.3882	0.933124
ENSMUSG00000104310	Gm4081	predicted gene 4081 [Source:MGI Symbol;Acc:MGI:3782256]	21.4267	0.112412	0.0946975	0.54094	0.588549	0.973955
ENSMUSG00000101429	BC055402	cDNA sequence BC055402 [Source:MGI Symbol;Acc:MGI:3039597]	21.5542	0.171857	0.114825	2.91062	0.00360712	0.200837
ENSMUSG00000038323	1700066M21Rik	RIKEN cDNA 1700066M21 gene [Source:MGI Symbol;Acc:MGI:1920717]	628.531	0.00047774	0.244695	-0.0531375	0.957622	0.998389
ENSMUSG00000026356	Dars	aspartyl-tRNA synthetase [Source:MGI Symbol;Acc:MGI:2442544]	926.606	0.196425	0.234972	0.921773	0.356647	0.922042
ENSMUSG00000100078	Gm6170	predicted gene 6170 [Source:MGI Symbol;Acc:MGI:3643368]	21.2292	-0.0316837	0.159489	-0.204684	0.837819	0.995026
ENSMUSG00000045382	Cxcr4	chemokine (C-X-C motif) receptor 4 [Source:MGI Symbol;Acc:MGI:109563]	43.736	0.194238	0.135707	2.31153	0.0208038	0.423227
ENSMUSG00000048495	Tyw5	tRNA-yW synthesizing protein 5 [Source:MGI Symbol;Acc:MGI:1915986]	385.982	-0.244516	0.249129	-1.26943	0.204287	0.844477
ENSMUSG00000025971	Maip1	matrix AAA peptidase interacting protein 1 [Source:MGI Symbol;Acc:MGI:1915365]	466.006	0.219937	0.246151	0.791474	0.428667	0.947837
ENSMUSG00000042581	Thsd7b	thrombospondin, type I, domain containing 7B [Source:MGI Symbol;Acc:MGI:2443925]	198.103	-0.24516	0.244892	-1.29912	0.193902	0.836533
ENSMUSG00000103742	Gm38240	predicted gene, 38240 [Source:MGI Symbol;Acc:MGI:5611468]	41.3494	-0.212822	0.140193	0.0137144	0.989058	0.998532
ENSMUSG00000104130	Gm36951	predicted gene, 36951 [Source:MGI Symbol;Acc:MGI:5610179]	19.0115	-0.122804	0.10263	-0.321119	0.74812	0.992629
ENSMUSG00000102800	Gm37479	predicted gene, 37479 [Source:MGI Symbol;Acc:MGI:5610707]	23.7234	0.202782	0.130252	1.3122	0.189452	0.830198
ENSMUSG00000086825	Gm15675	predicted gene 15675 [Source:MGI Symbol;Acc:MGI:3783117]	19.2569	-0.023222	0.0959149	-2.7155	0.0066176	0.265425
ENSMUSG00000026399	Cd55	CD55 molecule, decay accelerating factor for complement [Source:MGI Symbol;Acc:MGI:104850]	34.5654	-0.0236164	0.161151	-0.215394	0.82946	0.995026
ENSMUSG00000039384	Dusp10	dual specificity phosphatase 10 [Source:MGI Symbol;Acc:MGI:1927070]	87.8023	0.104908	0.195962	0.820009	0.412211	0.94234
ENSMUSG00000026254	Eif4e2	eukaryotic translation initiation factor 4E member 2 [Source:MGI Symbol;Acc:MGI:1914440]	1167.91	-0.380637	0.235869	-1.61613	0.106067	0.71255
ENSMUSG00000026255	Efhd1	EF hand domain containing 1 [Source:MGI Symbol;Acc:MGI:1921607]	277.095	-0.171379	0.248336	-0.76651	0.443373	0.951512
ENSMUSG00000026158	Ogfrl1	opioid growth factor receptor-like 1 [Source:MGI Symbol;Acc:MGI:1917405]	5488.21	-0.0228045	0.18992	-0.118688	0.905523	0.998332
ENSMUSG00000026156	B3gat2	beta-1,3-glucuronyltransferase 2 (glucuronosyltransferase S) [Source:MGI Symbol;Acc:MGI:2389490]	299.959	-0.0395	0.248313	-0.331379	0.740358	0.992135
ENSMUSG00000073481	Mtarc2	mitochondrial amidoxime reducing component 2 [Source:MGI Symbol;Acc:MGI:1914497]	147.35	-0.0801614	0.238833	-0.250482	0.802215	0.995026
ENSMUSG00000039349	C130074G19Rik	RIKEN cDNA C130074G19 gene [Source:MGI Symbol;Acc:MGI:2444831]	181.879	-0.420982	0.235774	-1.98379	0.0472788	0.563947
ENSMUSG00000026587	Astn1	astrotactin 1 [Source:MGI Symbol;Acc:MGI:1098567]	4290.11	-0.0314188	0.206597	-0.112074	0.910765	0.998332
ENSMUSG00000103762	Gm37861	predicted gene, 37861 [Source:MGI Symbol;Acc:MGI:5611089]	55.9541	0.172621	0.177552	-0.869359	0.384651	0.930476
ENSMUSG00000103971	Gm37679	predicted gene, 37679 [Source:MGI Symbol;Acc:MGI:5610907]	41.0365	-0.155165	0.13818	-0.552392	0.58068	0.973686
ENSMUSG00000102508	Gm37367	predicted gene, 37367 [Source:MGI Symbol;Acc:MGI:5610595]	21.6099	0.165226	0.127957	1.37722	0.168444	0.803841
ENSMUSG00000102618	Gm37848	predicted gene, 37848 [Source:MGI Symbol;Acc:MGI:5611076]	60.4338	0.0238192	0.158392	1.05186	0.292866	0.893388
ENSMUSG00000026620	Mark1	MAP/microtubule affinity regulating kinase 1 [Source:MGI Symbol;Acc:MGI:2664902]	1135.62	-0.0194892	0.218513	-0.112733	0.910242	0.998332
ENSMUSG00000102784	Gm38251	predicted gene, 38251 [Source:MGI Symbol;Acc:MGI:5611479]	33.7953	-0.0340419	0.150093	-0.037237	0.970296	0.998389
ENSMUSG00000026155	Smap1	small ArfGAP 1 [Source:MGI Symbol;Acc:MGI:2138261]	862.805	0.00585552	0.230114	-0.000330522	0.999736	0.999866
ENSMUSG00000026154	Sdhaf4	succinate dehydrogenase complex assembly factor 4 [Source:MGI Symbol;Acc:MGI:1915252]	414.957	-0.18507	0.246244	-0.743428	0.457223	0.954731
ENSMUSG00000073530	Pappa2	pappalysin 2 [Source:MGI Symbol;Acc:MGI:3051647]	120.835	-0.0472562	0.191683	-0.385663	0.699746	0.983958
ENSMUSG00000038305	Spats2l	spermatogenesis associated, serine-rich 2-like [Source:MGI Symbol;Acc:MGI:1914448]	422.594	-0.39684	0.249218	-1.7899	0.0734693	0.644991
ENSMUSG00000054770	Kctd18	potassium channel tetramerisation domain containing 18 [Source:MGI Symbol;Acc:MGI:3603813]	279.558	0.040104	0.228635	-0.091413	0.927164	0.998332
ENSMUSG00000026039	Sgo2a	shugoshin 2A [Source:MGI Symbol;Acc:MGI:1098767]	17.0775	-0.0278552	0.136941	-0.869164	0.384757	0.930476
ENSMUSG00000040782	Cop1	COP1, E3 ubiquitin ligase [Source:MGI Symbol;Acc:MGI:1347046]	2307.84	-0.00616304	0.205186	-0.0383392	0.969417	0.998389
ENSMUSG00000103572	Gm37115	predicted gene, 37115 [Source:MGI Symbol;Acc:MGI:5610343]	35.1326	-0.106552	0.143278	-1.78118	0.0748837	0.648739
ENSMUSG00000039318	Rab3gap2	RAB3 GTPase activating protein subunit 2 [Source:MGI Symbol;Acc:MGI:1916043]	1674.35	0.208761	0.217598	0.937454	0.348525	0.916584
ENSMUSG00000063558	Aox1	aldehyde oxidase 1 [Source:MGI Symbol;Acc:MGI:88035]	59.2806	0.0619023	0.211742	0.193509	0.84656	0.995311
ENSMUSG00000026153	Fam135a	family with sequence similarity 135, member A [Source:MGI Symbol;Acc:MGI:1915437]	956.98	0.160096	0.239601	0.796374	0.425814	0.947024
ENSMUSG00000026409	Pfkfb2	6-phosphofructo-2-kinase/fructose-2,6-biphosphatase 2 [Source:MGI Symbol;Acc:MGI:107815]	509.862	0.198889	0.239737	0.83643	0.402913	0.935488
ENSMUSG00000015829	Tnr	tenascin R [Source:MGI Symbol;Acc:MGI:99516]	8200.02	0.152969	0.193951	0.862588	0.388364	0.933124
ENSMUSG00000103225	Gm37731	predicted gene, 37731 [Source:MGI Symbol;Acc:MGI:5610959]	200.869	0.188353	0.210288	1.09862	0.271932	0.886162
ENSMUSG00000046404	Yod1	YOD1 deubiquitinase [Source:MGI Symbol;Acc:MGI:2442596]	773.026	0.235035	0.236865	0.958251	0.337936	0.913873
ENSMUSG00000073528	Gm10530	predicted gene 10530 [Source:MGI Symbol;Acc:MGI:3641765]	58.2589	0.136472	0.185965	1.13928	0.254586	0.874377
ENSMUSG00000042510	AA986860	expressed sequence AA986860 [Source:MGI Symbol;Acc:MGI:2138143]	52.1589	0.0284473	0.12641	0.283115	0.777089	0.995026
ENSMUSG00000090394	4930523C07Rik	RIKEN cDNA 4930523C07 gene [Source:MGI Symbol;Acc:MGI:1914897]	19.1301	-0.105274	0.12221	-0.89831	0.36902	0.925421
ENSMUSG00000064294	Aox3	aldehyde oxidase 3 [Source:MGI Symbol;Acc:MGI:1918974]	59.6612	0.216611	0.196443	0.969728	0.332182	0.911602
ENSMUSG00000026618	Iars2	isoleucine-tRNA synthetase 2, mitochondrial [Source:MGI Symbol;Acc:MGI:1919586]	855.926	-0.13179	0.2428	-0.565131	0.571984	0.972236
ENSMUSG00000102526	Gm37785	predicted gene, 37785 [Source:MGI Symbol;Acc:MGI:5611013]	18.0529	0.116172	0.0961529	1.74074	0.0817298	0.661261
ENSMUSG00000038242	Aox4	aldehyde oxidase 4 [Source:MGI Symbol;Acc:MGI:1919122]	20.5135	-0.109681	0.150504	-0.94186	0.346264	0.91601
ENSMUSG00000026617	Bpnt1	3'(2'), 5'-bisphosphate nucleotidase 1 [Source:MGI Symbol;Acc:MGI:1338800]	1849.11	-0.0802683	0.22441	-0.348152	0.727726	0.990577
ENSMUSG00000058267	Mrps14	mitochondrial ribosomal protein S14 [Source:MGI Symbol;Acc:MGI:1928141]	1436.15	0.00248891	0.224257	0.032683	0.973927	0.998389
ENSMUSG00000014226	Cacybp	calcyclin binding protein [Source:MGI Symbol;Acc:MGI:1270839]	777.424	0.0409787	0.237069	0.143956	0.885535	0.997621
ENSMUSG00000016528	Mapkapk2	MAP kinase-activated protein kinase 2 [Source:MGI Symbol;Acc:MGI:109298]	187.62	0.209761	0.241432	1.00437	0.3152	0.906019
ENSMUSG00000102856	Gm37084	predicted gene, 37084 [Source:MGI Symbol;Acc:MGI:5610312]	24.0646	0.0420571	0.127237	0.87923	0.379277	0.926488
ENSMUSG00000051223	Bzw1	basic leucine zipper and W2 domains 1 [Source:MGI Symbol;Acc:MGI:1914132]	3977.95	0.17134	0.219136	0.803818	0.421502	0.944696
ENSMUSG00000016526	Dyrk3	dual-specificity tyrosine-(Y)-phosphorylation regulated kinase 3 [Source:MGI Symbol;Acc:MGI:1330300]	255.297	-0.122322	0.249115	-0.46631	0.640994	0.977113
ENSMUSG00000026615	Eprs	glutamyl-prolyl-tRNA synthetase [Source:MGI Symbol;Acc:MGI:97838]	2900.87	0.0107993	0.225364	-0.0160648	0.987183	0.998389
ENSMUSG00000026614	Slc30a10	solute carrier family 30, member 10 [Source:MGI Symbol;Acc:MGI:2685058]	453.774	0.0754943	0.248606	0.16151	0.871692	0.996118
ENSMUSG00000039246	Lyplal1	lysophospholipase-like 1 [Source:MGI Symbol;Acc:MGI:2385115]	155.002	0.0214922	0.225887	0.339898	0.733933	0.991687
ENSMUSG00000048000	Gigyf2	GRB10 interacting GYF protein 2 [Source:MGI Symbol;Acc:MGI:2138584]	3034.27	0.135951	0.230055	0.46493	0.641982	0.977113
ENSMUSG00000079436	Kcnj13	potassium inwardly-rectifying channel, subfamily J, member 13 [Source:MGI Symbol;Acc:MGI:3781032]	73.8282	-0.245841	0.194447	-1.25702	0.208746	0.846487
ENSMUSG00000026141	Col19a1	collagen, type XIX, alpha 1 [Source:MGI Symbol;Acc:MGI:1095415]	193.212	0.358092	0.231582	2.16244	0.0305839	0.494898
ENSMUSG00000026034	Clk1	CDC-like kinase 1 [Source:MGI Symbol;Acc:MGI:107403]	914.554	0.0963069	0.235405	0.572991	0.56665	0.97128
ENSMUSG00000026721	Rabgap1l	RAB GTPase activating protein 1-like [Source:MGI Symbol;Acc:MGI:1352507]	7537.66	-0.0810153	0.175621	-0.46072	0.645	0.977113
ENSMUSG00000039239	Tgfb2	transforming growth factor, beta 2 [Source:MGI Symbol;Acc:MGI:98726]	519.905	-0.124236	0.247473	-0.71829	0.472578	0.95617
ENSMUSG00000001305	Rrp15	ribosomal RNA processing 15 homolog [Source:MGI Symbol;Acc:MGI:1914473]	202.384	0.23265	0.243523	0.835009	0.403712	0.935727
ENSMUSG00000104302	Gm36975	predicted gene, 36975 [Source:MGI Symbol;Acc:MGI:5610203]	47.6193	-0.233958	0.157061	-1.57747	0.114686	0.72922
ENSMUSG00000103522	9430087J23Rik	RIKEN cDNA 9430087J23 gene [Source:MGI Symbol;Acc:MGI:1924651]	136.745	-0.233972	0.183254	-2.60463	0.00919746	0.309045
ENSMUSG00000103693	Gm37529	predicted gene, 37529 [Source:MGI Symbol;Acc:MGI:5610757]	78.396	0.199501	0.218389	1.14732	0.25125	0.872702
ENSMUSG00000104026	Gm37212	predicted gene, 37212 [Source:MGI Symbol;Acc:MGI:5610440]	35.7007	-0.0123173	0.182426	-0.264958	0.791042	0.995026
ENSMUSG00000118401	Gpr52	G protein-coupled receptor 52 [Source:MGI Symbol;Acc:MGI:3643278]	33.746	-0.0175996	0.159191	0.372369	0.709618	0.98679
ENSMUSG00000103391	Gm38302	predicted gene, 38302 [Source:MGI Symbol;Acc:MGI:5611530]	21.2038	0.0258637	0.121413	-0.39852	0.690247	0.981002
ENSMUSG00000103432	6720464F23Rik	RIKEN cDNA 6720464F23 gene [Source:MGI Symbol;Acc:MGI:2444677]	29.1546	-0.248673	0.147455	-2.09139	0.036493	0.529547
ENSMUSG00000026259	Ngef	neuronal guanine nucleotide exchange factor [Source:MGI Symbol;Acc:MGI:1858414]	975.51	-0.0530392	0.242697	-0.0943604	0.924823	0.998332
ENSMUSG00000026035	Ppil3	peptidylprolyl isomerase (cyclophilin)-like 3 [Source:MGI Symbol;Acc:MGI:1917475]	367.136	-0.307854	0.248172	-1.23937	0.215207	0.852325
ENSMUSG00000026611	Spata17	spermatogenesis associated 17 [Source:MGI Symbol;Acc:MGI:1921967]	18.8177	-0.120848	0.103803	-1.1246	0.260759	0.879316
ENSMUSG00000073725	Lmbrd1	LMBR1 domain containing 1 [Source:MGI Symbol;Acc:MGI:1915671]	1229.31	0.111592	0.225895	0.519377	0.603498	0.976251
ENSMUSG00000040423	Rc3h1	RING CCCH (C3H) domains 1 [Source:MGI Symbol;Acc:MGI:2685397]	3054.63	-0.0921786	0.191612	-0.482767	0.629261	0.977041
ENSMUSG00000103343	Gm37052	predicted gene, 37052 [Source:MGI Symbol;Acc:MGI:5610280]	17.2522	-0.102064	0.141493	-0.982116	0.326043	0.910409
ENSMUSG00000103739	Gm37653	predicted gene, 37653 [Source:MGI Symbol;Acc:MGI:5610881]	20.2264	-0.0113703	0.108829	-1.14293	0.253067	0.872744
ENSMUSG00000026036	Nif3l1	Ngg1 interacting factor 3-like 1 (S. pombe) [Source:MGI Symbol;Acc:MGI:1929485]	331.74	0.128856	0.248954	0.656587	0.511446	0.963675
ENSMUSG00000026715	Serpinc1	serine (or cysteine) peptidase inhibitor, clade C (antithrombin), member 1 [Source:MGI Symbol;Acc:MGI:88095]	29.6162	0.231299	0.132795	3.10482	0.00190397	0.151299
ENSMUSG00000043467	Zbtb37	zinc finger and BTB domain containing 37 [Source:MGI Symbol;Acc:MGI:2444467]	753.397	0.340085	0.242411	1.37449	0.169291	0.804442
ENSMUSG00000026037	Orc2	origin recognition complex, subunit 2 [Source:MGI Symbol;Acc:MGI:1328306]	490.417	0.185387	0.239682	0.770744	0.440859	0.950236
ENSMUSG00000039210	Gpatch2	G patch domain containing 2 [Source:MGI Symbol;Acc:MGI:1915019]	568.728	-0.0595162	0.237765	-0.23122	0.817144	0.995026
ENSMUSG00000104394	Gm37254	predicted gene, 37254 [Source:MGI Symbol;Acc:MGI:5610482]	111.109	-0.0791021	0.213575	-0.670939	0.502259	0.961987
ENSMUSG00000026427	Eif2d	eukaryotic translation initiation factor 2D [Source:MGI Symbol;Acc:MGI:109342]	513.227	0.0724542	0.241674	0.264472	0.791416	0.995026
ENSMUSG00000026610	Esrrg	estrogen-related receptor gamma [Source:MGI Symbol;Acc:MGI:1347056]	627.251	0.278632	0.246644	0.858619	0.39055	0.934138
ENSMUSG00000103961	Gm55759	predicted gene, 55759 [Source:MGI Symbol;Acc:MGI:6847984]	16.9181	-0.0876268	0.102506	-0.907453	0.364167	0.925232
ENSMUSG00000038174	Hycc2	hyccin PI4KA lipid kinase complex subunit 2 [Source:MGI Symbol;Acc:MGI:1098784]	4074.21	-0.17235	0.19782	-0.891517	0.372652	0.925421
ENSMUSG00000033569	Adgrb3	adhesion G protein-coupled receptor B3 [Source:MGI Symbol;Acc:MGI:2441837]	3812.09	0.134562	0.19319	0.689344	0.490607	0.959204
ENSMUSG00000026032	Ndufb3	NADH:ubiquinone oxidoreductase subunit B3 [Source:MGI Symbol;Acc:MGI:1913745]	870.493	-0.0925486	0.242901	-0.5826	0.560163	0.96946
ENSMUSG00000026430	Rassf5	Ras association (RalGDS/AF-6) domain family member 5 [Source:MGI Symbol;Acc:MGI:1926375]	260.04	-0.0835636	0.249181	-0.341099	0.733029	0.991687
ENSMUSG00000104257	Gm20172	predicted gene, 20172 [Source:MGI Symbol;Acc:MGI:5012357]	49.2525	0.0682645	0.176446	0.739713	0.459474	0.954731
ENSMUSG00000102296	Gm37543	predicted gene, 37543 [Source:MGI Symbol;Acc:MGI:5610771]	95.2114	0.420922	0.20002	3.03007	0.00244501	0.167258
ENSMUSG00000103209	Gm37331	predicted gene, 37331 [Source:MGI Symbol;Acc:MGI:5610559]	47.462	0.0121116	0.178674	0.58334	0.559665	0.969168
ENSMUSG00000104027	Gm37211	predicted gene, 37211 [Source:MGI Symbol;Acc:MGI:5610439]	246.011	0.091532	0.242185	0.667625	0.504373	0.962385
ENSMUSG00000102407	Gm37862	predicted gene, 37862 [Source:MGI Symbol;Acc:MGI:5611090]	255.958	-0.0968543	0.22116	-0.309138	0.757217	0.993146
ENSMUSG00000103214	Gm38286	predicted gene, 38286 [Source:MGI Symbol;Acc:MGI:5611514]	117.419	-0.0279014	0.211082	0.299728	0.764385	0.995026
ENSMUSG00000104100	Gm37880	predicted gene, 37880 [Source:MGI Symbol;Acc:MGI:5611108]	150.885	0.106759	0.217286	1.30354	0.192392	0.835485
ENSMUSG00000103889	Gm37011	predicted gene, 37011 [Source:MGI Symbol;Acc:MGI:5610239]	50.301	0.140226	0.197332	0.838478	0.401762	0.934661
ENSMUSG00000101301	Gm29214	predicted gene 29214 [Source:MGI Symbol;Acc:MGI:5579920]	96.3753	0.133777	0.222969	0.753628	0.451072	0.954711
ENSMUSG00000104221	Gm37051	predicted gene, 37051 [Source:MGI Symbol;Acc:MGI:5610279]	76.0303	0.00370529	0.205513	0.433418	0.664711	0.978072
ENSMUSG00000102250	Gm38260	predicted gene, 38260 [Source:MGI Symbol;Acc:MGI:5611488]	83.3336	0.137208	0.217473	0.859172	0.390246	0.934138
ENSMUSG00000102317	Gm37628	predicted gene, 37628 [Source:MGI Symbol;Acc:MGI:5610856]	230.041	-0.220455	0.238458	-0.737938	0.460552	0.954731
ENSMUSG00000103563	8030445P17Rik	RIKEN cDNA 8030445P17 gene [Source:MGI Symbol;Acc:MGI:2442299]	70.5321	0.0149552	0.1898	0.245598	0.805994	0.995026
ENSMUSG00000102465	Gm38198	predicted gene, 38198 [Source:MGI Symbol;Acc:MGI:5611426]	233.183	0.14258	0.225688	1.65712	0.0974954	0.698057
ENSMUSG00000102659	Gm37077	predicted gene, 37077 [Source:MGI Symbol;Acc:MGI:5610305]	178.457	0.226183	0.246049	1.0643	0.287194	0.891419
ENSMUSG00000103924	Gm37895	predicted gene, 37895 [Source:MGI Symbol;Acc:MGI:5611123]	141.255	0.217922	0.212686	1.87822	0.0603507	0.608033
ENSMUSG00000104132	Gm36952	predicted gene, 36952 [Source:MGI Symbol;Acc:MGI:5610180]	313.946	-0.237082	0.249182	-0.952476	0.340856	0.915429
ENSMUSG00000102747	Gm37602	predicted gene, 37602 [Source:MGI Symbol;Acc:MGI:5610830]	83.9234	-0.0774487	0.206331	-1.16261	0.244989	0.869243
ENSMUSG00000102386	2900022M07Rik	RIKEN cDNA 2900022M07 gene [Source:MGI Symbol;Acc:MGI:1920201]	23.8073	0.0634275	0.141383	0.958142	0.337991	0.913873
ENSMUSG00000103004	2900002M20Rik	RIKEN cDNA 2900002M20 gene [Source:MGI Symbol;Acc:MGI:1925574]	43.0855	0.259449	0.159605	2.53927	0.0111085	0.328698
ENSMUSG00000047528	Flacc1	flagellum associated containing coiled-coil domains 1 [Source:MGI Symbol;Acc:MGI:1918359]	15.8181	-0.0749366	0.120832	-0.534909	0.592712	0.97432
ENSMUSG00000042349	Ikbke	inhibitor of kappaB kinase epsilon [Source:MGI Symbol;Acc:MGI:1929612]	21.8407	-0.138574	0.150708	-1.4755	0.140077	0.765647
ENSMUSG00000026031	Cflar	CASP8 and FADD-like apoptosis regulator [Source:MGI Symbol;Acc:MGI:1336166]	275.284	0.0501554	0.247908	0.213202	0.831169	0.995026
ENSMUSG00000026608	Kctd3	potassium channel tetramerisation domain containing 3 [Source:MGI Symbol;Acc:MGI:2444629]	1485.84	-0.0710414	0.221388	-0.365475	0.714757	0.987721
ENSMUSG00000026029	Casp8	caspase 8 [Source:MGI Symbol;Acc:MGI:1261423]	69.627	-0.127549	0.149139	-0.627225	0.530512	0.965784
ENSMUSG00000026028	Trak2	trafficking protein, kinesin binding 2 [Source:MGI Symbol;Acc:MGI:1918077]	5043.77	-0.160951	0.193824	-0.823455	0.410249	0.940174
ENSMUSG00000026425	Srgap2	SLIT-ROBO Rho GTPase activating protein 2 [Source:MGI Symbol;Acc:MGI:109605]	1955.82	0.0773135	0.242122	0.216478	0.828615	0.995026
ENSMUSG00000102733	Gm38262	predicted gene, 38262 [Source:MGI Symbol;Acc:MGI:5611490]	34.5095	-0.168093	0.140009	-1.3691	0.170969	0.805969
ENSMUSG00000104060	Gm37954	predicted gene, 37954 [Source:MGI Symbol;Acc:MGI:5611182]	20.0339	-0.0666353	0.148006	-0.0270188	0.978445	0.998389
ENSMUSG00000101778	Gm29488	predicted gene 29488 [Source:MGI Symbol;Acc:MGI:5580194]	19.2883	0.068219	0.128025	0.383326	0.701478	0.984594
ENSMUSG00002076189	Gm55791	predicted gene, 55791 [Source:MGI Symbol;Acc:MGI:6848048]	21.1611	-0.0431905	0.108736	0.788383	0.430472	0.947861
ENSMUSG00000026058	Khdrbs2	KH domain containing, RNA binding, signal transduction associated 2 [Source:MGI Symbol;Acc:MGI:2159649]	216.325	0.232681	0.246154	0.944497	0.344916	0.915789
ENSMUSG00000104313	Gm37911	predicted gene, 37911 [Source:MGI Symbol;Acc:MGI:5611139]	21.3353	-0.126081	0.108882	-0.745953	0.455696	0.954711
ENSMUSG00000102865	Gm9839	predicted gene 9839 [Source:MGI Symbol;Acc:MGI:3641910]	32.7972	-0.147234	0.167116	-0.0385389	0.969258	0.998389
ENSMUSG00000102321	Gm37792	predicted gene, 37792 [Source:MGI Symbol;Acc:MGI:5611020]	48.3787	-0.0293054	0.168061	-0.790288	0.42936	0.947837
ENSMUSG00000091318	Semp2l1	SUMO/sentrin specific peptidase 2-like 1 [Source:MGI Symbol;Acc:MGI:3644687]	106.719	0.331232	0.191619	3.14144	0.00168121	0.139491
ENSMUSG00000026432	Avpr1b	arginine vasopressin receptor 1B [Source:MGI Symbol;Acc:MGI:1347010]	37.1565	-0.265095	0.154714	-1.77079	0.0765952	0.651483
ENSMUSG00000037624	Kcnk2	potassium channel, subfamily K, member 2 [Source:MGI Symbol;Acc:MGI:109366]	799.573	-0.0531248	0.243054	-0.235306	0.813972	0.995026
ENSMUSG00000102824	Pdcd5-ps	programmed cell death 5, pseudogene [Source:MGI Symbol;Acc:MGI:3782009]	56.0272	0.0104673	0.207686	-0.0260192	0.979242	0.998389
ENSMUSG00000104507	A430027H14Rik	RIKEN cDNA A430027H14 gene [Source:MGI Symbol;Acc:MGI:2443106]	23.9905	-0.0352543	0.129258	0.543999	0.586442	0.973926
ENSMUSG00000026709	Dars2	aspartyl-tRNA synthetase 2 (mitochondrial) [Source:MGI Symbol;Acc:MGI:2442510]	303.743	-0.132965	0.24764	-0.464899	0.642004	0.977113
ENSMUSG00000026134	Prim2	DNA primase, p58 subunit [Source:MGI Symbol;Acc:MGI:97758]	128.766	-0.00413785	0.230384	-0.494843	0.620711	0.977041
ENSMUSG00000026605	Cenpf	centromere protein F [Source:MGI Symbol;Acc:MGI:1313302]	110.129	0.0700667	0.175657	2.076	0.0378937	0.533253
ENSMUSG00000026027	Stradb	STE20-related kinase adaptor beta [Source:MGI Symbol;Acc:MGI:2144047]	538.897	0.207847	0.242443	0.800943	0.423164	0.945651
ENSMUSG00000052688	Rab7b	RAB7B, member RAS oncogene family [Source:MGI Symbol;Acc:MGI:2442295]	54.9744	0.0939519	0.171815	0.229161	0.818744	0.995026
ENSMUSG00000004768	Rab23	RAB23, member RAS oncogene family [Source:MGI Symbol;Acc:MGI:99833]	889.187	-0.0667168	0.237967	-0.331583	0.740205	0.992113
ENSMUSG00000042215	Bag2	BCL2-associated athanogene 2 [Source:MGI Symbol;Acc:MGI:1891254]	165.765	0.310563	0.242917	1.19967	0.230268	0.86262
ENSMUSG00000026708	Cenpl	centromere protein L [Source:MGI Symbol;Acc:MGI:1917704]	59.1249	-0.254468	0.205196	-1.07902	0.28058	0.89075
ENSMUSG00000026604	Ptpn14	protein tyrosine phosphatase, non-receptor type 14 [Source:MGI Symbol;Acc:MGI:102467]	617.652	0.225561	0.248386	0.948957	0.342643	0.915789
ENSMUSG00000104435	Gm37422	predicted gene, 37422 [Source:MGI Symbol;Acc:MGI:5610650]	39.9232	0.173814	0.170513	2.02387	0.0429838	0.553652
ENSMUSG00000042197	Zfp451	zinc finger protein 451 [Source:MGI Symbol;Acc:MGI:2137896]	3297.82	0.0361764	0.193925	0.186163	0.852317	0.996118
ENSMUSG00000026705	Klhl20	kelch-like 20 [Source:MGI Symbol;Acc:MGI:2444855]	1194.52	0.322327	0.222921	1.38285	0.166711	0.802911
ENSMUSG00000026603	Smyd2	SET and MYND domain containing 2 [Source:MGI Symbol;Acc:MGI:1915889]	232.164	0.0266324	0.243498	0.279834	0.779605	0.995026
ENSMUSG00000103467	Gm38245	predicted gene, 38245 [Source:MGI Symbol;Acc:MGI:5611473]	45.7764	0.155012	0.150993	1.37892	0.16792	0.803609
ENSMUSG00000042251	Pm20d1	peptidase M20 domain containing 1 [Source:MGI Symbol;Acc:MGI:2442939]	19.5499	-0.150932	0.108421	-1.97101	0.0487232	0.56706
ENSMUSG00000044835	Ankrd45	ankyrin repeat domain 45 [Source:MGI Symbol;Acc:MGI:1921094]	1321.83	-0.167467	0.217226	-0.799059	0.424256	0.945983
ENSMUSG00000049160	Tex50	testis expressed 50 [Source:MGI Symbol;Acc:MGI:1922183]	82.6658	-0.0157977	0.196214	0.0315674	0.974817	0.998389
ENSMUSG00000013275	Slc41a1	solute carrier family 41, member 1 [Source:MGI Symbol;Acc:MGI:2444823]	1513.16	-0.202106	0.211821	-0.98369	0.325268	0.910056
ENSMUSG00000026288	Inpp5d	inositol polyphosphate-5-phosphatase D [Source:MGI Symbol;Acc:MGI:107357]	82.2236	0.106103	0.19826	0.68852	0.491126	0.959204
ENSMUSG00000042182	Bend6	BEN domain containing 6 [Source:MGI Symbol;Acc:MGI:2444572]	1394.67	0.0339639	0.227512	0.0588441	0.953076	0.998389
ENSMUSG00000104416	Gm37067	predicted gene, 37067 [Source:MGI Symbol;Acc:MGI:5610295]	26.3068	0.0150849	0.143869	0.413602	0.679165	0.979095
ENSMUSG00000010175	Prox1	prospero homeobox 1 [Source:MGI Symbol;Acc:MGI:97772]	3920.85	0.0759675	0.199671	0.380718	0.703413	0.985137
ENSMUSG00000026433	Rab29	RAB29, member RAS oncogene family [Source:MGI Symbol;Acc:MGI:2385107]	45.9284	-0.158551	0.186164	-0.838484	0.401759	0.934661
ENSMUSG00000026434	Nucks1	nuclear casein kinase and cyclin-dependent kinase substrate 1 [Source:MGI Symbol;Acc:MGI:1934811]	10421.2	0.106828	0.184782	0.59558	0.551456	0.967248
ENSMUSG00000026701	Prdx6	peroxiredoxin 6 [Source:MGI Symbol;Acc:MGI:894320]	1167.67	-0.0610207	0.219959	-0.278128	0.780914	0.995026
ENSMUSG00000038079	Tmem237	transmembrane protein 237 [Source:MGI Symbol;Acc:MGI:2138365]	180.58	-0.123198	0.246656	-0.674163	0.500208	0.961728
ENSMUSG00000089872	Rps6kc1	ribosomal protein S6 kinase polypeptide 1 [Source:MGI Symbol;Acc:MGI:2443419]	1212.15	0.24767	0.216526	1.12867	0.259038	0.8789
ENSMUSG00000026634	Angel2	angel homolog 2 [Source:MGI Symbol;Acc:MGI:1196310]	1619.65	-0.223667	0.209258	-1.09604	0.273063	0.886595
ENSMUSG00000040297	Suco	SUN domain containing ossification factor [Source:MGI Symbol;Acc:MGI:2138346]	688.569	-0.19626	0.245113	-0.601765	0.54733	0.967248
ENSMUSG00000102254	Gm7496	predicted gene 7496 [Source:MGI Symbol;Acc:MGI:3643469]	16.568	0.0374548	0.100564	0.736953	0.461151	0.954731
ENSMUSG00000037568	Vash2	vasohibin 2 [Source:MGI Symbol;Acc:MGI:2444826]	23.1533	0.0412734	0.13298	-0.753457	0.451175	0.954711
ENSMUSG00000026698	Pigc	phosphatidylinositol glycan anchor biosynthesis, class C [Source:MGI Symbol;Acc:MGI:1914542]	208.416	-0.210878	0.247634	-1.10504	0.269141	0.885367
ENSMUSG00000103393	Gm38304	predicted gene, 38304 [Source:MGI Symbol;Acc:MGI:5611532]	29.6211	0.146266	0.106828	0.570796	0.568138	0.971939
ENSMUSG00000066595	Flvcr1	feline leukemia virus subgroup C cellular receptor 1 [Source:MGI Symbol;Acc:MGI:2444881]	114.879	0.0529309	0.197541	1.08679	0.277132	0.889744
ENSMUSG00000026289	Atg16l1	autophagy related 16-like 1 (S. cerevisiae) [Source:MGI Symbol;Acc:MGI:1924290]	542.843	0.0515071	0.242743	0.17606	0.860247	0.996118
ENSMUSG00000079550	Mpp4	membrane protein, palmitoylated 4 (MAGUK p55 subfamily member 4) [Source:MGI Symbol;Acc:MGI:2386681]	24.374	0.0860944	0.130401	0.904201	0.365889	0.925375
ENSMUSG00000087968	Gm25395	predicted gene, 25395 [Source:MGI Symbol;Acc:MGI:5455172]	31.6792	-0.124622	0.121345	-1.43824	0.150365	0.781095
ENSMUSG00000026632	Tatdn3	TatD DNase domain containing 3 [Source:MGI Symbol;Acc:MGI:1916222]	197.017	0.122424	0.235805	0.969411	0.33234	0.911602
ENSMUSG00000040265	Dnm3	dynamin 3 [Source:MGI Symbol;Acc:MGI:1341299]	4520.08	0.19285	0.216108	0.750345	0.453047	0.954711
ENSMUSG00000062510	Nsl1	NSL1, MIS12 kinetochore complex component [Source:MGI Symbol;Acc:MGI:2685830]	17.844	-0.0804734	0.108507	-1.11905	0.263118	0.880465
ENSMUSG00000078190	Dnm3os	dynamin 3, opposite strand [Source:MGI Symbol;Acc:MGI:3052332]	39.6924	-0.147222	0.184581	-0.727501	0.466919	0.954731
ENSMUSG00000026024	Als2	alsin Rho guanine nucleotide exchange factor [Source:MGI Symbol;Acc:MGI:1921268]	1241.53	0.240276	0.225135	0.898951	0.368679	0.925421
ENSMUSG00000026694	Eef1aknmt	EEF1A lysine and N-terminal methyltransferase [Source:MGI Symbol;Acc:MGI:1918699]	194.665	-0.395585	0.233412	-2.07701	0.0378011	0.533184
ENSMUSG00000037499	Nenf	neuron derived neurotrophic factor [Source:MGI Symbol;Acc:MGI:1913458]	186.095	-0.312934	0.245374	-1.4034	0.160498	0.795188
ENSMUSG00000026627	Pacc1	proton activated chloride channel 1 [Source:MGI Symbol;Acc:MGI:1914200]	97.6811	0.0909349	0.218254	-0.629537	0.528998	0.965784
ENSMUSG00000070738	Dgkd	diacylglycerol kinase, delta [Source:MGI Symbol;Acc:MGI:2138334]	3222.78	0.00628422	0.203104	0.0108557	0.991339	0.998777
ENSMUSG00000103591	Gm38365	predicted gene, 38365 [Source:MGI Symbol;Acc:MGI:5611593]	80.9425	-0.321506	0.190304	-1.96901	0.048952	0.567666
ENSMUSG00000026626	Ppp2r5a	protein phosphatase 2, regulatory subunit B', alpha [Source:MGI Symbol;Acc:MGI:2388479]	1274.25	0.0998126	0.224916	0.523734	0.600464	0.976251
ENSMUSG00000041075	Fzd7	frizzled class receptor 7 [Source:MGI Symbol;Acc:MGI:108570]	103.853	-0.0385928	0.228038	0.495026	0.620582	0.977041
ENSMUSG00000042046	Dstyk	dual serine/threonine and tyrosine protein kinase [Source:MGI Symbol;Acc:MGI:1925064]	1602.37	-0.00789272	0.223175	-0.115684	0.907903	0.998332
ENSMUSG00000097760	6030442K20Rik	RIKEN cDNA 6030442K20 gene [Source:MGI Symbol;Acc:MGI:1925126]	29.6376	-0.0643838	0.126337	-1.99057	0.0465277	0.560518
ENSMUSG00000047361	Gm973	predicted gene 973 [Source:MGI Symbol;Acc:MGI:2685819]	112.1	0.191174	0.185991	1.23956	0.215136	0.852325
ENSMUSG00000026021	Sumo1	small ubiquitin-like modifier 1 [Source:MGI Symbol;Acc:MGI:1197010]	2187.32	-0.117082	0.218925	-0.513354	0.607703	0.976726
ENSMUSG00000026696	Vamp4	vesicle-associated membrane protein 4 [Source:MGI Symbol;Acc:MGI:1858730]	2468.18	0.119873	0.216025	0.435135	0.663465	0.978072
ENSMUSG00000026697	Myoc	myocilin [Source:MGI Symbol;Acc:MGI:1202864]	62.2297	0.0285694	0.201842	0.0316962	0.974714	0.998389
ENSMUSG00000037474	Dtl	denticleless E3 ubiquitin protein ligase [Source:MGI Symbol;Acc:MGI:1924093]	22.058	-0.00722995	0.147666	0.2995	0.764559	0.995026
ENSMUSG00000026439	Rbbp5	retinoblastoma binding protein 5, histone lysine methyltransferase complex subunit [Source:MGI Symbol;Acc:MGI:1918367]	1640.68	0.0751839	0.224612	0.222217	0.824145	0.995026
ENSMUSG00000048174	Tmem81	transmembrane protein 81 [Source:MGI Symbol;Acc:MGI:1921876]	27.8685	-0.139912	0.148368	-1.13454	0.256566	0.876537
ENSMUSG00000005501	Usp40	ubiquitin specific peptidase 40 [Source:MGI Symbol;Acc:MGI:2443184]	538.396	-0.304227	0.249038	-1.21796	0.223239	0.859098
ENSMUSG00000026020	Nop58	NOP58 ribonucleoprotein [Source:MGI Symbol;Acc:MGI:1933184]	1223.52	0.090372	0.21637	0.392434	0.694738	0.982573
ENSMUSG00000037461	Ints7	integrator complex subunit 7 [Source:MGI Symbol;Acc:MGI:1924315]	439.044	0.0831948	0.249071	0.32056	0.748544	0.992629
ENSMUSG00000102970	Gm37349	predicted gene, 37349 [Source:MGI Symbol;Acc:MGI:5610577]	27.5324	-0.152733	0.109601	-0.156344	0.875762	0.996118
ENSMUSG00000067336	Bmpr2	bone morphogenetic protein receptor, type II (serine/threonine kinase) [Source:MGI Symbol;Acc:MGI:1095407]	8433.86	-0.0715942	0.187996	-0.408377	0.682997	0.979707
ENSMUSG00000041040	Fam117b	family with sequence similarity 117, member B [Source:MGI Symbol;Acc:MGI:1920000]	3154.58	0.222892	0.215301	1.0747	0.28251	0.89075
ENSMUSG00000103696	Gm37531	predicted gene, 37531 [Source:MGI Symbol;Acc:MGI:5610759]	27.8414	0.0954588	0.137817	2.18998	0.0285257	0.48372
ENSMUSG00000053024	Cntn2	contactin 2 [Source:MGI Symbol;Acc:MGI:104518]	950.527	-0.257178	0.222619	-1.07418	0.28274	0.89075
ENSMUSG00000026623	Lpgat1	lysophosphatidylglycerol acyltransferase 1 [Source:MGI Symbol;Acc:MGI:2446186]	3181.86	0.0138306	0.201322	0.0620121	0.950553	0.998389
ENSMUSG00000026018	Ica1l	islet cell autoantigen 1-like [Source:MGI Symbol;Acc:MGI:1917625]	1117.26	0.277399	0.215081	1.30218	0.192854	0.836533
ENSMUSG00000055833	1700034H15Rik	RIKEN cDNA 1700034H15 gene [Source:MGI Symbol;Acc:MGI:1921515]	43.6795	0.106315	0.186938	0.712809	0.475964	0.956222
ENSMUSG00000037434	Slc30a1	solute carrier family 30 (zinc transporter), member 1 [Source:MGI Symbol;Acc:MGI:1345281]	495.535	-0.128018	0.239636	-0.530844	0.595527	0.974896
ENSMUSG00000026019	Wdr12	WD repeat domain 12 [Source:MGI Symbol;Acc:MGI:1927241]	1019.31	0.128282	0.23947	0.599217	0.549028	0.967248
ENSMUSG00000079429	Mroh2a	maestro heat-like repeat family member 2A [Source:MGI Symbol;Acc:MGI:3705228]	73.1541	0.143299	0.168919	2.08454	0.0371108	0.53232
ENSMUSG00000040225	Prrc2c	proline-rich coiled-coil 2C [Source:MGI Symbol;Acc:MGI:1913754]	15280.6	0.40438	0.218961	1.89188	0.0585067	0.600697
ENSMUSG00000044783	Hjurp	Holliday junction recognition protein [Source:MGI Symbol;Acc:MGI:2685821]	771.472	0.0608809	0.244629	0.11252	0.910411	0.998332
ENSMUSG00000026017	Carf	calcium response factor [Source:MGI Symbol;Acc:MGI:2182269]	973.012	-0.222107	0.24368	-0.878072	0.379905	0.926718
ENSMUSG00000037395	Rcor3	REST corepressor 3 [Source:MGI Symbol;Acc:MGI:2441920]	816.85	0.26036	0.239671	1.08599	0.277484	0.889873
ENSMUSG00000097316	Gm10516	predicted gene 10516 [Source:MGI Symbol;Acc:MGI:3641979]	43.8087	0.0620767	0.152572	0.426654	0.669631	0.9783
ENSMUSG00000040181	Fmo1	flavin containing monooxygenase 1 [Source:MGI Symbol;Acc:MGI:1310002]	99.6472	0.336202	0.211421	2.04468	0.0408861	0.545156
ENSMUSG00000026442	Nfasc	neurofascin [Source:MGI Symbol;Acc:MGI:104753]	8817.03	-0.292393	0.204079	-1.38585	0.165792	0.802802
ENSMUSG00000073664	Nbeal1	neurobeachin like 1 [Source:MGI Symbol;Acc:MGI:2444343]	956.824	-0.114852	0.238605	-0.459669	0.645753	0.977113
ENSMUSG00000101126	Gm10538	predicted gene 10538 [Source:MGI Symbol;Acc:MGI:3642693]	90.1238	0.117397	0.167096	2.74974	0.00596419	0.255569
ENSMUSG00000026443	Lrrn2	leucine rich repeat protein 2, neuronal [Source:MGI Symbol;Acc:MGI:106037]	1981.57	-0.154685	0.222344	-0.654478	0.512804	0.963675
ENSMUSG00000102709	Gm38308	predicted gene, 38308 [Source:MGI Symbol;Acc:MGI:5611536]	22.5374	-0.0459393	0.12273	-1.10042	0.271149	0.885506
ENSMUSG00000049439	Cyp20a1	cytochrome P450, family 20, subfamily a, polypeptide 1 [Source:MGI Symbol;Acc:MGI:1925201]	169.679	-0.288095	0.243074	-1.08456	0.278116	0.889873
ENSMUSG00000049866	Arl4c	ADP-ribosylation factor-like 4C [Source:MGI Symbol;Acc:MGI:2445172]	675.305	-0.354518	0.241853	-1.5587	0.119066	0.735786
ENSMUSG00000058248	Kcnh1	potassium voltage-gated channel, subfamily H (eag-related), member 1 [Source:MGI Symbol;Acc:MGI:1341721]	726.948	0.0883517	0.232951	0.412847	0.679719	0.979334
ENSMUSG00000036206	Sh3bp4	SH3-domain binding protein 4 [Source:MGI Symbol;Acc:MGI:2138297]	510.303	-0.0440176	0.242715	-0.230914	0.817382	0.995026
ENSMUSG00000026131	Dst	dystonin [Source:MGI Symbol;Acc:MGI:104627]	19798	0.129805	0.217573	0.886248	0.375484	0.925421
ENSMUSG00000037375	Hhat	hedgehog acyltransferase [Source:MGI Symbol;Acc:MGI:2444681]	16.2171	0.0239095	0.111039	0.321108	0.748129	0.992629
ENSMUSG00000103364	Gm38157	predicted gene, 38157 [Source:MGI Symbol;Acc:MGI:5611385]	34.2556	0.337646	0.174312	2.58589	0.00971281	0.316173
ENSMUSG00000096992	Gm26788	predicted gene, 26788 [Source:MGI Symbol;Acc:MGI:5477282]	68.5749	-0.0304997	0.204591	-0.0583911	0.953437	0.998389
ENSMUSG00000055013	Agap1	ArfGAP with GTPase domain, ankyrin repeat and PH domain 1 [Source:MGI Symbol;Acc:MGI:2653690]	4851.84	-0.0515861	0.185838	-0.291928	0.770342	0.995026
ENSMUSG00000103001	A930005N03Rik	RIKEN cDNA A930005N03 gene [Source:MGI Symbol;Acc:MGI:1924441]	18.6722	0.11516	0.109964	1.9744	0.0483361	0.56706
ENSMUSG00000104114	Gm37297	predicted gene, 37297 [Source:MGI Symbol;Acc:MGI:5610525]	117.765	0.148877	0.169791	0.903685	0.366162	0.925375
ENSMUSG00000102009	4933400F21Rik	RIKEN cDNA 4933400F21 gene [Source:MGI Symbol;Acc:MGI:1921653]	95.7188	-0.137962	0.1837	-0.480947	0.630554	0.977041
ENSMUSG00000026586	Prrx1	paired related homeobox 1 [Source:MGI Symbol;Acc:MGI:97712]	160.343	0.323596	0.245766	1.42067	0.155412	0.787385
ENSMUSG00000042111	Ccdc115	coiled-coil domain containing 115 [Source:MGI Symbol;Acc:MGI:1916918]	819.953	-0.174717	0.247481	-0.642806	0.52035	0.965177
ENSMUSG00000016262	Sertad4	SERTA domain containing 4 [Source:MGI Symbol;Acc:MGI:2443496]	2069.04	0.187905	0.2165	0.841994	0.399791	0.934661
ENSMUSG00000102162	Gm2367	predicted gene 2367 [Source:MGI Symbol;Acc:MGI:3780535]	34.4011	-0.121884	0.126838	-0.320686	0.748449	0.992629
ENSMUSG00000040124	Gorab	golgin, RAB6-interacting [Source:MGI Symbol;Acc:MGI:2138271]	257.284	-0.13909	0.248959	-0.590562	0.554814	0.967882
ENSMUSG00000067081	Asb18	ankyrin repeat and SOCS box-containing 18 [Source:MGI Symbol;Acc:MGI:2655109]	169.395	-0.322662	0.235674	-2.10237	0.0355209	0.524711
ENSMUSG00000026782	Abi2	abl interactor 2 [Source:MGI Symbol;Acc:MGI:106913]	16876.2	-0.058159	0.19788	-0.280043	0.779445	0.995026
ENSMUSG00000054387	Mdm4	transformed mouse 3T3 cell double minute 4 [Source:MGI Symbol;Acc:MGI:107934]	3773.74	-0.130297	0.185256	-0.699696	0.484117	0.957554
ENSMUSG00000016200	Syt14	synaptotagmin XIV [Source:MGI Symbol;Acc:MGI:2444490]	1136.49	-0.119624	0.226893	-0.513791	0.607398	0.976726
ENSMUSG00002076180	Gm55962	predicted gene, 55962 [Source:MGI Symbol;Acc:MGI:6848384]	31.6297	-0.153385	0.114333	-3.34452	0.00082425	0.0982483
ENSMUSG00000026127	Imp4	IMP4, U3 small nucleolar ribonucleoprotein [Source:MGI Symbol;Acc:MGI:106572]	721.183	-0.312434	0.24158	-1.30469	0.191997	0.834981
ENSMUSG00000044337	Ackr3	atypical chemokine receptor 3 [Source:MGI Symbol;Acc:MGI:109562]	45.8323	0.0538171	0.168766	-0.609557	0.542156	0.967128
ENSMUSG00000026014	Raph1	Ras association (RalGDS/AF-6) and pleckstrin homology domains 1 [Source:MGI Symbol;Acc:MGI:1924550]	3347.51	0.340563	0.205046	1.66958	0.0950021	0.691519
ENSMUSG00000026447	Pik3c2b	phosphatidylinositol-4-phosphate 3-kinase catalytic subunit type 2 beta [Source:MGI Symbol;Acc:MGI:2685045]	1242.03	0.519556	0.229956	2.40541	0.0161542	0.383509
ENSMUSG00000101188	Eif4a-ps4	eukaryotic translation initiation factor 4A, pseudogene 4 [Source:MGI Symbol;Acc:MGI:1195958]	181.054	-0.057016	0.246582	-0.19795	0.843084	0.995026
ENSMUSG00000046062	Ppp1r15b	protein phosphatase 1, regulatory subunit 15B [Source:MGI Symbol;Acc:MGI:2444211]	728.18	-0.604444	0.230845	-2.57732	0.009957	0.320403
ENSMUSG00000102549	Gm38137	predicted gene, 38137 [Source:MGI Symbol;Acc:MGI:5611365]	27.4924	-0.0382407	0.121433	-0.486896	0.626332	0.977041
ENSMUSG00000026585	Kifap3	kinesin-associated protein 3 [Source:MGI Symbol;Acc:MGI:107566]	7375.58	0.156975	0.209346	0.697138	0.485716	0.958061
ENSMUSG00000034432	Cops8	COP9 signalosome subunit 8 [Source:MGI Symbol;Acc:MGI:1915363]	1881.56	-0.238558	0.200476	-1.18927	0.234335	0.865035
ENSMUSG00000045174	Amer3	APC membrane recruitment 3 [Source:MGI Symbol;Acc:MGI:3026939]	756.828	-0.321901	0.227432	-1.46496	0.142932	0.769239
ENSMUSG00000026584	Scyl3	SCY1-like 3 (S. cerevisiae) [Source:MGI Symbol;Acc:MGI:1921385]	460.554	-0.214828	0.240033	-0.912762	0.361368	0.924926
ENSMUSG00000052062	Pard3b	par-3 family cell polarity regulator beta [Source:MGI Symbol;Acc:MGI:1919301]	106.854	0.123778	0.219828	0.284406	0.776099	0.995026
ENSMUSG00000048126	Col6a3	collagen, type VI, alpha 3 [Source:MGI Symbol;Acc:MGI:88461]	58.0611	-0.0185492	0.207789	-0.112498	0.910429	0.998332
ENSMUSG00000037509	Arhgef4	Rho guanine nucleotide exchange factor (GEF) 4 [Source:MGI Symbol;Acc:MGI:2442507]	1589.37	-0.230852	0.211326	-1.11056	0.266756	0.88256
ENSMUSG00000104002	Gm38336	predicted gene, 38336 [Source:MGI Symbol;Acc:MGI:5611564]	18.8985	-0.0682637	0.120032	-0.968573	0.332758	0.911602
ENSMUSG00000041757	Plekha6	pleckstrin homology domain containing, family A member 6 [Source:MGI Symbol;Acc:MGI:2388662]	1636.08	-0.063691	0.229247	-0.368873	0.712222	0.98679
ENSMUSG00000037503	Fam168b	family with sequence similarity 168, member B [Source:MGI Symbol;Acc:MGI:2448487]	7095.89	0.0547311	0.200806	0.319619	0.749257	0.992629
ENSMUSG00000104358	Gm37127	predicted gene, 37127 [Source:MGI Symbol;Acc:MGI:5610355]	50.8383	-0.278972	0.157875	-1.70851	0.0875411	0.676585
ENSMUSG00000026123	Plekhb2	pleckstrin homology domain containing, family B (evectins) member 2 [Source:MGI Symbol;Acc:MGI:2385825]	1929.58	-0.0757422	0.206784	-0.361883	0.71744	0.988267
ENSMUSG00000016194	Hsd11b1	hydroxysteroid 11-beta dehydrogenase 1 [Source:MGI Symbol;Acc:MGI:103562]	105.386	-0.153888	0.175541	0.248976	0.803379	0.995026
ENSMUSG00000009633	G0s2	G0/G1 switch gene 2 [Source:MGI Symbol;Acc:MGI:1316737]	20.1375	0.0425871	0.123755	0.480074	0.631175	0.977041
ENSMUSG00000104348	Gm37691	predicted gene, 37691 [Source:MGI Symbol;Acc:MGI:5610919]	16.6255	-0.170193	0.114444	-2.9654	0.00302293	0.18902
ENSMUSG00000045216	Hs6st1	heparan sulfate 6-O-sulfotransferase 1 [Source:MGI Symbol;Acc:MGI:1354958]	616.78	-0.267185	0.240014	-1.18204	0.237188	0.865525
ENSMUSG00000016179	Camk1g	calcium/calmodulin-dependent protein kinase I gamma [Source:MGI Symbol;Acc:MGI:2388073]	937.013	0.209501	0.228624	0.941254	0.346575	0.91601
ENSMUSG00000026579	F5	coagulation factor V [Source:MGI Symbol;Acc:MGI:88382]	419.555	-0.358889	0.245268	-1.9278	0.0538802	0.585989
ENSMUSG00000040918	Slc19a2	solute carrier family 19 (thiamine transporter), member 2 [Source:MGI Symbol;Acc:MGI:1928761]	128.814	0.113747	0.228654	0.384851	0.700348	0.984207
ENSMUSG00000037470	Uggt1	UDP-glucose glycoprotein glucosyltransferase 1 [Source:MGI Symbol;Acc:MGI:2443162]	1016.7	0.0648712	0.244202	0.482173	0.629683	0.977041
ENSMUSG00000026640	Plxna2	plexin A2 [Source:MGI Symbol;Acc:MGI:107684]	3121.11	0.0815927	0.220137	0.441857	0.658593	0.978072
ENSMUSG00000026578	Ccdc181	coiled-coil domain containing 181 [Source:MGI Symbol;Acc:MGI:1922145]	625.572	-0.664825	0.248095	-2.75048	0.00595083	0.255569
ENSMUSG00000102523	Gm37783	predicted gene, 37783 [Source:MGI Symbol;Acc:MGI:5611011]	74.5099	0.193812	0.203043	1.03115	0.302472	0.898341
ENSMUSG00000102621	Gm37674	predicted gene, 37674 [Source:MGI Symbol;Acc:MGI:5610902]	138.467	-0.299202	0.191026	-1.86098	0.062747	0.613905
ENSMUSG00000102841	Gm38036	predicted gene, 38036 [Source:MGI Symbol;Acc:MGI:5611264]	80.3996	0.168162	0.21121	1.39019	0.16447	0.80156
ENSMUSG00000026577	Blzf1	basic leucine zipper nuclear factor 1 [Source:MGI Symbol;Acc:MGI:1201607]	630.197	-0.134263	0.242645	-0.565361	0.571828	0.972236
ENSMUSG00000026305	Lrrfip1	leucine rich repeat (in FLII) interacting protein 1 [Source:MGI Symbol;Acc:MGI:1342770]	1365.74	-0.127815	0.225074	-0.603613	0.546101	0.967248
ENSMUSG00000016494	Cd34	CD34 antigen [Source:MGI Symbol;Acc:MGI:88329]	550.762	-0.0766583	0.243568	-0.163056	0.870474	0.996118
ENSMUSG00000097325	Gm16897	predicted gene, 16897 [Source:MGI Symbol;Acc:MGI:4439821]	27.7904	-0.191216	0.133357	-2.18251	0.0290717	0.488066
ENSMUSG00000104525	Gm37334	predicted gene, 37334 [Source:MGI Symbol;Acc:MGI:5610562]	151.547	0.131111	0.215059	1.52782	0.126558	0.744632
ENSMUSG00000103867	9630010A21Rik	RIKEN cDNA 9630010A21 gene [Source:MGI Symbol;Acc:MGI:2442787]	50.2083	-0.0199564	0.168289	0.411488	0.680715	0.979608
ENSMUSG00000034353	Ramp1	receptor (calcitonin) activity modifying protein 1 [Source:MGI Symbol;Acc:MGI:1858418]	437.828	-0.273608	0.24211	-1.17057	0.241771	0.869243
ENSMUSG00000026575	Nme7	NME/NM23 family member 7 [Source:MGI Symbol;Acc:MGI:2449121]	162.157	0.0267545	0.244136	0.27495	0.783355	0.995026
ENSMUSG00000016493	Cd46	CD46 antigen, complement regulatory protein [Source:MGI Symbol;Acc:MGI:1203290]	134.309	-0.141516	0.202821	-0.731522	0.464461	0.954731
ENSMUSG00000104010	Gm37366	predicted gene, 37366 [Source:MGI Symbol;Acc:MGI:5610594]	28.3592	0.152405	0.142642	1.92852	0.0537899	0.585989
ENSMUSG00000103443	Gm37132	predicted gene, 37132 [Source:MGI Symbol;Acc:MGI:5610360]	21.445	0.168571	0.136132	2.05329	0.0400445	0.542372
ENSMUSG00000026576	Atp1b1	ATPase, Na+/K+ transporting, beta 1 polypeptide [Source:MGI Symbol;Acc:MGI:88108]	21224.5	-0.136319	0.192863	-0.725824	0.467947	0.955309
ENSMUSG00000025969	Nrp2	neuropilin 2 [Source:MGI Symbol;Acc:MGI:1100492]	1402.03	0.301961	0.240483	1.35518	0.17536	0.80953
ENSMUSG00000034343	Ube2f	ubiquitin-conjugating enzyme E2F (putative) [Source:MGI Symbol;Acc:MGI:1915171]	848.067	0.0417112	0.241094	0.232219	0.816368	0.995026
ENSMUSG00000037447	Arid5a	AT rich interactive domain 5A (MRF1-like) [Source:MGI Symbol;Acc:MGI:2443039]	46.2215	0.0452988	0.194488	0.163245	0.870326	0.996118
ENSMUSG00000016481	Cr1l	complement component (3b/4b) receptor 1-like [Source:MGI Symbol;Acc:MGI:88513]	263.743	-0.228789	0.24702	-0.699713	0.484107	0.957554
ENSMUSG00000040848	Sft2d2	SFT2 domain containing 2 [Source:MGI Symbol;Acc:MGI:1917362]	332.991	-0.0931986	0.241722	-0.649027	0.516321	0.964415
ENSMUSG00000040843	Tiprl	TIP41, TOR signalling pathway regulator-like (S. cerevisiae) [Source:MGI Symbol;Acc:MGI:1915087]	1532.08	0.222337	0.22338	1.0377	0.299411	0.896857
ENSMUSG00000102302	Gm38190	predicted gene, 38190 [Source:MGI Symbol;Acc:MGI:5611418]	189.687	-0.486993	0.218717	-2.94989	0.00317886	0.190675
ENSMUSG00000040836	Gpr161	G protein-coupled receptor 161 [Source:MGI Symbol;Acc:MGI:2685054]	1926.73	-0.245341	0.211886	-1.19802	0.230909	0.862775
ENSMUSG00000026307	Scly	selenocysteine lyase [Source:MGI Symbol;Acc:MGI:1355310]	198.301	-0.871914	0.245239	-3.77807	0.000158049	0.0382589
ENSMUSG00000026571	Dcaf6	DDB1 and CUL4 associated factor 6 [Source:MGI Symbol;Acc:MGI:1921356]	3063.93	-0.29131	0.191183	-1.52411	0.127482	0.746372
ENSMUSG00000104427	Gm38368	predicted gene, 38368 [Source:MGI Symbol;Acc:MGI:5611596]	141.997	0.131916	0.186377	1.15628	0.247566	0.870008
ENSMUSG00000102401	Gm37864	predicted gene, 37864 [Source:MGI Symbol;Acc:MGI:5611092]	48.386	0.031601	0.187437	0.521234	0.602204	0.976251
ENSMUSG00000026616	Cr2	complement receptor 2 [Source:MGI Symbol;Acc:MGI:88489]	46.777	-0.123109	0.177495	0.542782	0.58728	0.973955
ENSMUSG00000026568	Mpc2	mitochondrial pyruvate carrier 2 [Source:MGI Symbol;Acc:MGI:1917706]	1425.52	-0.167511	0.226213	-0.700598	0.483554	0.957554
ENSMUSG00000010453	Kansl3	KAT8 regulatory NSL complex subunit 3 [Source:MGI Symbol;Acc:MGI:1918055]	1433.01	-0.365661	0.220822	-1.68567	0.0918592	0.68349
ENSMUSG00000037432	Fer1l5	fer-1-like 5 (C. elegans) [Source:MGI Symbol;Acc:MGI:3616091]	93.9778	-0.137221	0.187982	-0.371255	0.710448	0.98679
ENSMUSG00000041577	Prelp	proline arginine-rich end leucine-rich repeat [Source:MGI Symbol;Acc:MGI:2151110]	242.913	-0.193522	0.242733	-0.647792	0.51712	0.964918
ENSMUSG00000026309	Ilkap	integrin-linked kinase-associated serine/threonine phosphatase 2C [Source:MGI Symbol;Acc:MGI:1914694]	424.477	-0.295229	0.248235	-1.13071	0.258177	0.878018
ENSMUSG00000001143	Lman2l	lectin, mannose-binding 2-like [Source:MGI Symbol;Acc:MGI:2443010]	553.59	0.236896	0.242573	1.0721	0.283677	0.89075
ENSMUSG00000037408	Cnnm4	cyclin M4 [Source:MGI Symbol;Acc:MGI:2151060]	246.386	-0.37785	0.242653	-1.28164	0.199968	0.841096
ENSMUSG00000055866	Per2	period circadian clock 2 [Source:MGI Symbol;Acc:MGI:1195265]	966.292	-0.0196785	0.242503	-0.0468462	0.962636	0.998389
ENSMUSG00000034292	Traf3ip1	TRAF3 interacting protein 1 [Source:MGI Symbol;Acc:MGI:1921269]	412.893	-0.115076	0.244848	-0.498616	0.61805	0.977041
ENSMUSG00000001138	Cnnm3	cyclin M3 [Source:MGI Symbol;Acc:MGI:2151055]	319.156	-0.0862817	0.230146	-0.100758	0.919742	0.998332
ENSMUSG00000026311	Asb1	ankyrin repeat and SOCS box-containing 1 [Source:MGI Symbol;Acc:MGI:1929735]	562.771	-0.218289	0.237525	-0.91946	0.357855	0.922909
ENSMUSG00000100980	Gm29100	predicted gene 29100 [Source:MGI Symbol;Acc:MGI:5579806]	16.86	0.112055	0.11093	1.84434	0.0651338	0.622119
ENSMUSG00000026567	Adcy10	adenylate cyclase 10 [Source:MGI Symbol;Acc:MGI:2660854]	45.9837	-0.219947	0.162464	-1.36384	0.172618	0.807554
ENSMUSG00000027520	Zdbf2	zinc finger, DBF-type containing 2 [Source:MGI Symbol;Acc:MGI:1921134]	1732.19	0.223967	0.225271	0.959319	0.337398	0.913873
ENSMUSG00000079610	Ankrd39	ankyrin repeat domain 39 [Source:MGI Symbol;Acc:MGI:1914816]	15.5786	0.126304	0.12256	1.1801	0.237962	0.865525
ENSMUSG00000026566	Mpzl1	myelin protein zero-like 1 [Source:MGI Symbol;Acc:MGI:1915731]	263.579	-0.514095	0.246689	-2.09539	0.0361363	0.528645
ENSMUSG00000026313	Hdac4	histone deacetylase 4 [Source:MGI Symbol;Acc:MGI:3036234]	2660.87	0.137475	0.203502	0.675078	0.499626	0.961499
ENSMUSG00000103101	Gm37048	predicted gene, 37048 [Source:MGI Symbol;Acc:MGI:5610276]	18.5398	0.094782	0.131236	1.94218	0.0521151	0.579566
ENSMUSG00000026458	Ppfia4	protein tyrosine phosphatase, receptor type, f polypeptide (PTPRF), interacting protein (liprin), alpha 4 [Source:MGI Symbol;Acc:MGI:1915757]	1029.18	-0.13433	0.223593	-0.615421	0.538277	0.965922
ENSMUSG00000026260	Ndufa10	NADH:ubiquinone oxidoreductase subunit A10 [Source:MGI Symbol;Acc:MGI:1914523]	2708.14	-0.114442	0.205117	-0.578363	0.563019	0.97073
ENSMUSG00000040713	Creg1	cellular repressor of E1A-stimulated genes 1 [Source:MGI Symbol;Acc:MGI:1344382]	187.82	-0.0176079	0.231927	-0.569258	0.569181	0.971939
ENSMUSG00000042305	Tmem183a	transmembrane protein 183A [Source:MGI Symbol;Acc:MGI:1914729]	1497.3	-0.137557	0.232614	-0.682832	0.494713	0.960479
ENSMUSG00000026121	Sema4c	sema domain, immunoglobulin domain (Ig), transmembrane domain (TM) and short cytoplasmic domain, (semaphorin) 4C [Source:MGI Symbol;Acc:MGI:109252]	33.9922	0.0459389	0.164518	0.735373	0.462112	0.954731
ENSMUSG00000073616	Cops9	COP9 signalosome subunit 9 [Source:MGI Symbol;Acc:MGI:1914165]	1659.7	0.165902	0.221436	0.726253	0.467684	0.955097
ENSMUSG00000026456	Cyb5r1	cytochrome b5 reductase 1 [Source:MGI Symbol;Acc:MGI:1919267]	160.536	0.093164	0.234268	-0.048446	0.961361	0.998389
ENSMUSG00000044055	Otos	otospiralin [Source:MGI Symbol;Acc:MGI:2672814]	15.9258	-0.108566	0.0989645	-0.726023	0.467824	0.955175
ENSMUSG00000061518	Cox5b	cytochrome c oxidase subunit 5B [Source:MGI Symbol;Acc:MGI:88475]	2349.31	-0.228935	0.215888	-1.05512	0.291372	0.892984
ENSMUSG00000034220	Gpc1	glypican 1 [Source:MGI Symbol;Acc:MGI:1194891]	275.054	-0.0537397	0.24778	0.221011	0.825084	0.995026
ENSMUSG00000101995	Gm29480	predicted gene 29480 [Source:MGI Symbol;Acc:MGI:5580186]	25.6463	-0.107583	0.133171	-1.16554	0.243799	0.869243
ENSMUSG00000026457	Adipor1	adiponectin receptor 1 [Source:MGI Symbol;Acc:MGI:1919924]	797.788	-0.456953	0.233999	-2.00749	0.0446977	0.559567
ENSMUSG00000037351	Actr1b	ARP1 actin-related protein 1B, centractin beta [Source:MGI Symbol;Acc:MGI:1917446]	7914.9	0.0192144	0.176393	0.111483	0.911234	0.998332
ENSMUSG00000102416	4933424G06Rik	RIKEN cDNA 4933424G06 gene [Source:MGI Symbol;Acc:MGI:1918416]	19.2541	-0.0824745	0.13569	-0.263213	0.792387	0.995026
ENSMUSG00000104237	Gm33533	predicted gene, 33533 [Source:MGI Symbol;Acc:MGI:5592692]	21.7271	-0.0156852	0.1288	0.398515	0.690251	0.981002
ENSMUSG00000047067	Dusp28	dual specificity phosphatase 28 [Source:MGI Symbol;Acc:MGI:1914696]	128.877	0.00570984	0.23569	0.0399796	0.968109	0.998389
ENSMUSG00000026455	Klhl12	kelch-like 12 [Source:MGI Symbol;Acc:MGI:2385619]	951.841	0.136775	0.233585	0.506422	0.612561	0.977041
ENSMUSG00000042229	Rabif	RAB interacting factor [Source:MGI Symbol;Acc:MGI:2138605]	1639.57	-0.228886	0.222278	-1.08316	0.278738	0.889873
ENSMUSG00000026269	Rnpepl1	arginyl aminopeptidase (aminopeptidase B)-like 1 [Source:MGI Symbol;Acc:MGI:1914170]	262.432	-0.102006	0.249143	-0.357348	0.720832	0.989058
ENSMUSG00000026270	Capn10	calpain 10 [Source:MGI Symbol;Acc:MGI:1344392]	291.647	-0.405712	0.24862	-1.62242	0.104713	0.71255
ENSMUSG00000026116	Tmem131	transmembrane protein 131 [Source:MGI Symbol;Acc:MGI:1927110]	2935.24	0.0553048	0.226362	0.354861	0.722694	0.989578
ENSMUSG00000042207	Kdm5b	lysine (K)-specific demethylase 5B [Source:MGI Symbol;Acc:MGI:1922855]	3385.84	0.0156316	0.218531	0.0452726	0.96389	0.998389
ENSMUSG00000103159	F830112A20Rik	RIKEN cDNA F830112A20 gene [Source:MGI Symbol;Acc:MGI:3641781]	137.808	0.0794133	0.214361	0.868348	0.385204	0.931157
ENSMUSG00000026452	Syt2	synaptotagmin II [Source:MGI Symbol;Acc:MGI:99666]	328.807	-0.319364	0.249253	-1.11247	0.265938	0.88247
ENSMUSG00000025959	Klf7	Kruppel-like factor 7 (ubiquitous) [Source:MGI Symbol;Acc:MGI:1935151]	3775.13	0.0228355	0.203828	0.118271	0.905853	0.998332
ENSMUSG00000086836	Gm13748	predicted gene 13748 [Source:MGI Symbol;Acc:MGI:3702115]	20.9979	0.159418	0.124464	1.46152	0.143873	0.770419
ENSMUSG00000050122	Vwa3b	von Willebrand factor A domain containing 3B [Source:MGI Symbol;Acc:MGI:1918103]	131.987	0.078349	0.230083	0.332059	0.739845	0.991844
ENSMUSG00000073557	Ppp1r12b	protein phosphatase 1, regulatory subunit 12B [Source:MGI Symbol;Acc:MGI:1916417]	2567.26	0.0594777	0.194707	0.322717	0.74691	0.992629
ENSMUSG00000103614	Gm37949	predicted gene, 37949 [Source:MGI Symbol;Acc:MGI:5611177]	36.14	-0.0266354	0.150771	0.0149686	0.988057	0.998456
ENSMUSG00000103976	Gm37677	predicted gene, 37677 [Source:MGI Symbol;Acc:MGI:5610905]	146.666	-0.158234	0.199896	0.644444	0.519288	0.965177
ENSMUSG00000026429	Ube2t	ubiquitin-conjugating enzyme E2T [Source:MGI Symbol;Acc:MGI:1914446]	113.397	0.492529	0.181174	2.77558	0.00551035	0.246741
ENSMUSG00000042793	Lgr6	leucine-rich repeat-containing G protein-coupled receptor 6 [Source:MGI Symbol;Acc:MGI:2441805]	34.2583	0.133448	0.139729	2.178	0.029406	0.488133
ENSMUSG00000025958	Creb1	cAMP responsive element binding protein 1 [Source:MGI Symbol;Acc:MGI:88494]	2018.72	0.188548	0.224469	0.829904	0.406593	0.936288
ENSMUSG00000025956	Mettl21a	methyltransferase like 21A [Source:MGI Symbol;Acc:MGI:1914349]	167.673	0.0167991	0.227513	0.446829	0.654999	0.97782
ENSMUSG00000070871	Ccnyl1	cyclin Y-like 1 [Source:MGI Symbol;Acc:MGI:2138614]	355.642	0.131794	0.247664	0.504759	0.613728	0.977041
ENSMUSG00000045005	Fzd5	frizzled class receptor 5 [Source:MGI Symbol;Acc:MGI:108571]	108.771	-0.00637968	0.0855788	0.12363	0.901608	0.998332
ENSMUSG00000079139	Gm4204	predicted gene 4204 [Source:MGI Symbol;Acc:MGI:3782381]	176.304	0.00465813	0.247005	0.0332329	0.973489	0.998389
ENSMUSG00000026565	Pou2f1	POU domain, class 2, transcription factor 1 [Source:MGI Symbol;Acc:MGI:101898]	693.932	0.659405	0.235907	2.83637	0.00456292	0.224559
ENSMUSG00000051344	Plekhm3	pleckstrin homology domain containing, family M, member 3 [Source:MGI Symbol;Acc:MGI:2443627]	1868.07	0.0828325	0.204809	0.394462	0.69324	0.9824
ENSMUSG00000099008	Gm17976	predicted gene, 17976 [Source:MGI Symbol;Acc:MGI:5010161]	16.5396	-0.115618	0.107577	-1.78067	0.0749667	0.648739
ENSMUSG00000041926	Rnpep	arginyl aminopeptidase (aminopeptidase B) [Source:MGI Symbol;Acc:MGI:2384902]	470.535	-0.445072	0.239289	-1.87477	0.0608242	0.608817
ENSMUSG00000062580	Timm17a	translocase of inner mitochondrial membrane 17a [Source:MGI Symbol;Acc:MGI:1343131]	3801.1	-0.00190322	0.184353	-0.00893712	0.992869	0.998948
ENSMUSG00000041889	Shisa4	shisa family member 4 [Source:MGI Symbol;Acc:MGI:1924802]	796.556	-0.937419	0.235691	-3.96595	7.31054e-05	0.0265495
ENSMUSG00000014602	Kif1a	kinesin family member 1A [Source:MGI Symbol;Acc:MGI:108391]	40056.6	0.0563665	0.202035	0.289128	0.772483	0.995026
ENSMUSG00000041879	Ipo9	importin 9 [Source:MGI Symbol;Acc:MGI:1918944]	3603.35	0.127522	0.1966	0.628197	0.529875	0.965784
ENSMUSG00000100620	Gm28277	predicted gene 28277 [Source:MGI Symbol;Acc:MGI:5578983]	17.3445	0.00379987	0.104584	1.29542	0.195176	0.838675
ENSMUSG00000040612	Ildr2	immunoglobulin-like domain containing receptor 2 [Source:MGI Symbol;Acc:MGI:1196370]	3043.78	0.0721959	0.199806	0.33215	0.739776	0.991844
ENSMUSG00000103400	Gm15853	predicted gene 15853 [Source:MGI Symbol;Acc:MGI:3801970]	43.0592	-0.266473	0.15689	-4.05207	5.07657e-05	0.0223549
ENSMUSG00000026563	Tada1	transcriptional adaptor 1 [Source:MGI Symbol;Acc:MGI:1196415]	348.738	0.0513416	0.249251	0.331528	0.740245	0.992113
ENSMUSG00000047793	Sned1	sushi, nidogen and EGF-like domains 1 [Source:MGI Symbol;Acc:MGI:3045960]	179.498	-0.0835552	0.242225	-0.275243	0.783129	0.995026
ENSMUSG00000040596	Pogk	pogo transposable element with KRAB domain [Source:MGI Symbol;Acc:MGI:1918842]	918.553	0.282083	0.231017	1.18688	0.235276	0.865525
ENSMUSG00000084093	Gm16418	predicted pseudogene 16418 [Source:MGI Symbol;Acc:MGI:3644548]	19.5186	-0.070761	0.154997	-0.445137	0.656221	0.978072
ENSMUSG00000026273	Mterf4	mitochondrial transcription termination factor 4 [Source:MGI Symbol;Acc:MGI:1918355]	173.34	-0.0543681	0.236814	-0.43125	0.666286	0.978072
ENSMUSG00000026274	Pask	PAS domain containing serine/threonine kinase [Source:MGI Symbol;Acc:MGI:2155936]	70.8312	0.310736	0.1959	2.54268	0.0110007	0.328698
ENSMUSG00000102548	Gm16701	predicted gene, 16701 [Source:MGI Symbol;Acc:MGI:4439625]	16.4205	0.0953673	0.110522	-0.531593	0.595008	0.974626
ENSMUSG00000097823	Gm16701	predicted gene, 16701 [Source:MGI Symbol;Acc:MGI:4439625]	212.11	-0.213045	0.231598	-0.847693	0.396609	0.934661
ENSMUSG00000060568	Fam78b	family with sequence similarity 78, member B [Source:MGI Symbol;Acc:MGI:2443050]	2004.26	0.305057	0.215668	1.48452	0.13767	0.763991
ENSMUSG00000026275	Ppp1r7	protein phosphatase 1, regulatory subunit 7 [Source:MGI Symbol;Acc:MGI:1913635]	4688.18	0.0632008	0.185663	0.343644	0.731114	0.991687
ENSMUSG00000009418	Nav1	neuron navigator 1 [Source:MGI Symbol;Acc:MGI:2183683]	10540.2	0.242629	0.206281	1.14807	0.250941	0.872426
ENSMUSG00000102474	2610012C04Rik	RIKEN cDNA 2610012C04 gene [Source:MGI Symbol;Acc:MGI:1917549]	37.5648	0.258774	0.142395	2.5789	0.00991154	0.319626
ENSMUSG00000104524	Gm37333	predicted gene, 37333 [Source:MGI Symbol;Acc:MGI:5610561]	18.6256	-0.0250765	0.134337	0.0582273	0.953568	0.998389
ENSMUSG00000026421	Csrp1	cysteine and glycine-rich protein 1 [Source:MGI Symbol;Acc:MGI:88549]	780.475	-0.476382	0.24087	-2.14289	0.0321221	0.506451
ENSMUSG00000041801	Phlda3	pleckstrin homology like domain, family A, member 3 [Source:MGI Symbol;Acc:MGI:1351485]	85.2931	-0.0446193	0.206692	-0.347841	0.72796	0.990577
ENSMUSG00000026558	Uck2	uridine-cytidine kinase 2 [Source:MGI Symbol;Acc:MGI:1931744]	971.782	0.18261	0.230684	0.801738	0.422704	0.945244
ENSMUSG00000103139	Gm37982	predicted gene, 37982 [Source:MGI Symbol;Acc:MGI:5611210]	32.1733	0.239049	0.132537	3.60021	0.000317955	0.0625781
ENSMUSG00000026113	Inpp4a	inositol polyphosphate-4-phosphatase, type I [Source:MGI Symbol;Acc:MGI:1931123]	4346.9	0.0468775	0.187924	0.25895	0.795674	0.995026
ENSMUSG00000102909	Gm2453	predicted gene 2453 [Source:MGI Symbol;Acc:MGI:3780620]	29.1959	0.144521	0.10625	0.566116	0.571315	0.97223
ENSMUSG00000086064	4930439A04Rik	RIKEN cDNA 4930439A04 gene [Source:MGI Symbol;Acc:MGI:1925369]	20.0929	-0.0800697	0.100827	0.0342303	0.972694	0.998389
ENSMUSG00000026112	Coa5	cytochrome C oxidase assembly factor 5 [Source:MGI Symbol;Acc:MGI:1923428]	2777.08	-0.0542323	0.216853	-0.238633	0.81139	0.995026
ENSMUSG00000052428	Tmco1	transmembrane and coiled-coil domains 1 [Source:MGI Symbol;Acc:MGI:1921173]	204.678	0.164049	0.245357	0.45796	0.646981	0.977113
ENSMUSG00000026687	Aldh9a1	aldehyde dehydrogenase 9, subfamily A1 [Source:MGI Symbol;Acc:MGI:1861622]	456.101	-0.104615	0.248379	-0.351926	0.724894	0.989926
ENSMUSG00000026111	Unc50	unc-50 homolog [Source:MGI Symbol;Acc:MGI:1914637]	747.549	-0.416657	0.237026	-1.94884	0.0513145	0.576438
ENSMUSG00000026688	Mgst3	microsomal glutathione S-transferase 3 [Source:MGI Symbol;Acc:MGI:1913697]	468.767	-0.169189	0.24485	-0.736711	0.461298	0.954731
ENSMUSG00000026418	Tnni1	troponin I, skeletal, slow 1 [Source:MGI Symbol;Acc:MGI:105073]	25.1034	-0.11295	0.143265	-0.128043	0.898115	0.998327
ENSMUSG00000041782	Lad1	ladinin [Source:MGI Symbol;Acc:MGI:109343]	40.8874	-0.0908188	0.159613	-1.03649	0.299972	0.896857
ENSMUSG00000015843	Rxrg	retinoid X receptor gamma [Source:MGI Symbol;Acc:MGI:98216]	29.7645	-0.0705538	0.15198	0.481245	0.630343	0.977041
ENSMUSG00000026686	Lmx1a	LIM homeobox transcription factor 1 alpha [Source:MGI Symbol;Acc:MGI:1888519]	24.3049	0.178841	0.127072	0.99418	0.320135	0.907155
ENSMUSG00000026110	Mgat4a	mannoside acetylglucosaminyltransferase 4, isoenzyme A [Source:MGI Symbol;Acc:MGI:2662992]	804.544	-0.129474	0.226341	-0.520609	0.602639	0.976251
ENSMUSG00000026090	Cracdl	capping protein inhibiting regulator of actin like [Source:MGI Symbol;Acc:MGI:1919347]	6926.88	-0.119942	0.183681	-0.637977	0.523489	0.965625
ENSMUSG00000089767	4930556I23Rik	RIKEN cDNA 4930556I23 gene [Source:MGI Symbol;Acc:MGI:1922520]	21.6312	-0.000145173	0.143127	-0.306309	0.759369	0.993434
ENSMUSG00000104365	4930470B04Rik	RIKEN cDNA 4930470B04 gene [Source:MGI Symbol;Acc:MGI:1923057]	149.291	0.146111	0.223584	1.35784	0.174515	0.808658
ENSMUSG00000102650	Gm19863	predicted gene, 19863 [Source:MGI Symbol;Acc:MGI:5012048]	69.6322	0.0230306	0.183845	0.788742	0.430263	0.947837
ENSMUSG00000052534	Pbx1	pre B cell leukemia homeobox 1 [Source:MGI Symbol;Acc:MGI:97495]	13432	0.104947	0.175943	0.588628	0.556111	0.967882
ENSMUSG00000103780	Gm37524	predicted gene, 37524 [Source:MGI Symbol;Acc:MGI:5610752]	100.877	-0.101382	0.205089	0.340246	0.733671	0.991687
ENSMUSG00000102594	Gm38381	predicted gene, 38381 [Source:MGI Symbol;Acc:MGI:5611609]	90.1552	0.258915	0.186681	3.40042	0.000672828	0.0911063
ENSMUSG00000015222	Map2	microtubule-associated protein 2 [Source:MGI Symbol;Acc:MGI:97175]	14696.1	0.0222502	0.178362	0.105026	0.916355	0.998332
ENSMUSG00000073656	Gm10558	predicted gene 10558 [Source:MGI Symbol;Acc:MGI:3642906]	137.418	-0.258547	0.173074	-0.753486	0.451158	0.954711
ENSMUSG00000026683	Nuf2	NUF2, NDC80 kinetochore complex component [Source:MGI Symbol;Acc:MGI:1914227]	27.9729	0.144589	0.125707	2.39748	0.0165084	0.386721
ENSMUSG00000026678	Rgs5	regulator of G-protein signaling 5 [Source:MGI Symbol;Acc:MGI:1098434]	1134.13	-0.540929	0.23758	-2.16695	0.0302389	0.494666
ENSMUSG00000038530	Rgs4	regulator of G-protein signaling 4 [Source:MGI Symbol;Acc:MGI:108409]	6026.97	-0.136169	0.185143	-0.742208	0.457961	0.954731
ENSMUSG00000070532	Ccdc190	coiled-coil domain containing 190 [Source:MGI Symbol;Acc:MGI:1925715]	46.9325	0.0292056	0.182764	0.716829	0.473479	0.95617
ENSMUSG00000026675	Hsd17b7	hydroxysteroid (17-beta) dehydrogenase 7 [Source:MGI Symbol;Acc:MGI:1330808]	570.111	0.0662352	0.243804	0.274771	0.783492	0.995026
ENSMUSG00000034066	Farp2	FERM, RhoGEF and pleckstrin domain protein 2 [Source:MGI Symbol;Acc:MGI:2385126]	229.739	-0.0796541	0.243798	-0.503813	0.614393	0.977041
ENSMUSG00000060771	Tsga10	testis specific 10 [Source:MGI Symbol;Acc:MGI:2685063]	1387.9	-0.118157	0.229004	-0.725086	0.468399	0.955656
ENSMUSG00000097268	Gm26805	predicted gene, 26805 [Source:MGI Symbol;Acc:MGI:5477299]	141.875	-0.0367477	0.227805	0.101717	0.918982	0.998332
ENSMUSG00000026674	Ddr2	discoidin domain receptor family, member 2 [Source:MGI Symbol;Acc:MGI:1345277]	54.5391	-0.076082	0.174132	0.589069	0.555815	0.967882
ENSMUSG00000037216	Lipt1	lipoyltransferase 1 [Source:MGI Symbol;Acc:MGI:3645211]	27.1902	0.127414	0.151315	1.22121	0.222005	0.857976
ENSMUSG00000026277	Stk25	serine/threonine kinase 25 (yeast) [Source:MGI Symbol;Acc:MGI:1891699]	6933.67	-0.0975641	0.182167	-0.528406	0.597218	0.975276
ENSMUSG00000026088	Mitd1	MIT, microtubule interacting and transport, domain containing 1 [Source:MGI Symbol;Acc:MGI:1916278]	153.87	0.483199	0.231357	2.33317	0.019639	0.418126
ENSMUSG00000026278	Bok	BCL2-related ovarian killer [Source:MGI Symbol;Acc:MGI:1858494]	412.905	-0.165916	0.249244	-0.772631	0.439741	0.950211
ENSMUSG00000055567	Unc80	unc-80, NALCN activator [Source:MGI Symbol;Acc:MGI:2652882]	10222.6	0.178599	0.199549	0.933225	0.350704	0.918666
ENSMUSG00000103375	Gm37181	predicted gene, 37181 [Source:MGI Symbol;Acc:MGI:5610409]	19.8544	-0.128782	0.137259	-0.717451	0.473096	0.95617
ENSMUSG00000026087	Mrpl30	mitochondrial ribosomal protein L30 [Source:MGI Symbol;Acc:MGI:1333820]	903.754	-0.190492	0.232164	-0.839435	0.401225	0.934661
ENSMUSG00000026279	Thap4	THAP domain containing 4 [Source:MGI Symbol;Acc:MGI:1914276]	286.211	-0.0977497	0.247866	-0.351035	0.725562	0.990153
ENSMUSG00000026005	Rpe	ribulose-5-phosphate-3-epimerase [Source:MGI Symbol;Acc:MGI:1913896]	761.644	0.392466	0.241546	1.52531	0.127182	0.745388
ENSMUSG00000026670	Uap1	UDP-N-acetylglucosamine pyrophosphorylase 1 [Source:MGI Symbol;Acc:MGI:1334459]	1015.49	0.0179582	0.241228	-0.0562037	0.95518	0.998389
ENSMUSG00000026280	Atg4b	autophagy related 4B, cysteine peptidase [Source:MGI Symbol;Acc:MGI:1913865]	502.497	0.504813	0.240927	2.13267	0.0329515	0.510749
ENSMUSG00000026281	Dtymk	deoxythymidylate kinase [Source:MGI Symbol;Acc:MGI:108396]	554.066	-0.537985	0.242716	-2.28316	0.0224209	0.43783
ENSMUSG00000058407	Txndc9	thioredoxin domain containing 9 [Source:MGI Symbol;Acc:MGI:2138153]	670.683	-0.319863	0.233335	-1.31067	0.189971	0.83065
ENSMUSG00000026667	Uhmk1	U2AF homology motif (UHM) kinase 1 [Source:MGI Symbol;Acc:MGI:1341908]	20823.8	-0.0431962	0.168929	-0.255263	0.79852	0.995026
ENSMUSG00000026004	Kansl1l	KAT8 regulatory NSL complex subunit 1-like [Source:MGI Symbol;Acc:MGI:1915941]	481.697	-0.153467	0.248569	-0.815058	0.415039	0.942922
ENSMUSG00000102559	Gm37570	predicted gene, 37570 [Source:MGI Symbol;Acc:MGI:5610798]	183.479	-0.594953	0.218188	-2.8503	0.00436781	0.219375
ENSMUSG00000102374	Gm38387	predicted gene, 38387 [Source:MGI Symbol;Acc:MGI:5613622]	144.059	0.085223	0.211457	-0.133277	0.893974	0.998194
ENSMUSG00000102776	Gm38162	predicted gene, 38162 [Source:MGI Symbol;Acc:MGI:5611390]	29.321	0.0583111	0.14931	0.931059	0.351823	0.919226
ENSMUSG00000026283	Ing5	inhibitor of growth family, member 5 [Source:MGI Symbol;Acc:MGI:1922816]	396.632	0.192078	0.24527	1.19808	0.230885	0.862775
ENSMUSG00000082057	Gm15789	predicted gene 15789 [Source:MGI Symbol;Acc:MGI:3783231]	33.4584	0.124376	0.159247	2.06346	0.0390689	0.540021
ENSMUSG00000103706	6820402A03Rik	RIKEN cDNA 6820402A03 gene [Source:MGI Symbol;Acc:MGI:1922992]	142.881	-0.130903	0.200351	0.011501	0.990824	0.998724
ENSMUSG00000103756	Gm37285	predicted gene, 37285 [Source:MGI Symbol;Acc:MGI:5610513]	58.5161	0.0396346	0.181937	1.20955	0.22645	0.860554
ENSMUSG00000102752	Gm7694	predicted gene 7694 [Source:MGI Symbol;Acc:MGI:3649135]	40.9303	-0.234699	0.161523	-1.15901	0.246451	0.869773
ENSMUSG00000026083	Eif5b	eukaryotic translation initiation factor 5B [Source:MGI Symbol;Acc:MGI:2441772]	6006.6	0.0610525	0.18529	0.308914	0.757387	0.993146
ENSMUSG00000026003	Acadl	acyl-Coenzyme A dehydrogenase, long-chain [Source:MGI Symbol;Acc:MGI:87866]	136.227	0.221874	0.223304	0.758292	0.448276	0.954631
ENSMUSG00000073609	D2hgdh	D-2-hydroxyglutarate dehydrogenase [Source:MGI Symbol;Acc:MGI:2138209]	126.071	-0.152312	0.241086	-0.656535	0.51148	0.963675
ENSMUSG00000026082	Rev1	REV1, DNA directed polymerase [Source:MGI Symbol;Acc:MGI:1929074]	672.965	-0.0194099	0.230505	-0.0851916	0.932109	0.998389
ENSMUSG00000034000	Neu4	sialidase 4 [Source:MGI Symbol;Acc:MGI:2661364]	174.188	0.39777	0.223382	1.89507	0.0580828	0.600697
ENSMUSG00000103804	Gm37062	predicted gene, 37062 [Source:MGI Symbol;Acc:MGI:5610290]	222.441	0.00659295	0.115889	-0.613254	0.539708	0.966576
ENSMUSG00000038473	Nos1ap	nitric oxide synthase 1 (neuronal) adaptor protein [Source:MGI Symbol;Acc:MGI:1917979]	1719.1	0.0516089	0.220822	0.223724	0.822972	0.995026
ENSMUSG00000100347	Gm7895	predicted gene 7895 [Source:MGI Symbol;Acc:MGI:3648340]	15.5841	0.0122184	0.144639	0.0997505	0.920542	0.998332
ENSMUSG00000038463	Olfml2b	olfactomedin-like 2B [Source:MGI Symbol;Acc:MGI:2443310]	177.76	-0.231125	0.246663	-0.97962	0.327274	0.910558
ENSMUSG00000051185	Fam174a	family with sequence similarity 174, member A [Source:MGI Symbol;Acc:MGI:1914948]	357.261	-0.109648	0.249189	-0.429548	0.667525	0.978072
ENSMUSG00000081051	Gm15427	predicted pseudogene 15427 [Source:MGI Symbol;Acc:MGI:3642341]	171.617	-0.048474	0.247095	-0.180235	0.856968	0.996118
ENSMUSG00000026663	Atf6	activating transcription factor 6 [Source:MGI Symbol;Acc:MGI:1926157]	2963.94	0.00116308	0.193413	0.0202128	0.983874	0.998389
ENSMUSG00000040710	St8sia4	ST8 alpha-N-acetyl-neuraminide alpha-2,8-sialyltransferase 4 [Source:MGI Symbol;Acc:MGI:106018]	220.269	-0.201952	0.241518	-0.652152	0.514303	0.963986
ENSMUSG00000026000	Lancl1	LanC (bacterial lantibiotic synthetase component C)-like 1 [Source:MGI Symbol;Acc:MGI:1336997]	3423.27	-0.0584719	0.200612	-0.29671	0.766688	0.995026
ENSMUSG00000026659	Dusp12	dual specificity phosphatase 12 [Source:MGI Symbol;Acc:MGI:1890614]	153.528	-0.0669068	0.227228	-0.107839	0.914124	0.998332
ENSMUSG00000037138	Aff3	AF4/FMR2 family, member 3 [Source:MGI Symbol;Acc:MGI:106927]	4019.51	0.116959	0.197039	0.590728	0.554702	0.967882
ENSMUSG00000040693	Slco4c1	solute carrier organic anion transporter family, member 4C1 [Source:MGI Symbol;Acc:MGI:2442784]	38.5024	-0.0141928	0.147862	-0.252457	0.800688	0.995026
ENSMUSG00000085391	Gm16150	predicted gene 16150 [Source:MGI Symbol;Acc:MGI:3801827]	16.3608	0.0849666	0.117547	1.20771	0.227157	0.860554
ENSMUSG00000087131	Gm16152	predicted gene 16152 [Source:MGI Symbol;Acc:MGI:3802058]	37.7043	-0.09575	0.134739	-1.42565	0.153968	0.786372
ENSMUSG00000102984	Gm34727	predicted gene, 34727 [Source:MGI Symbol;Acc:MGI:5593886]	20.8907	0.182519	0.12076	2.7034	0.00686342	0.267058
ENSMUSG00000025991	Cps1	carbamoyl-phosphate synthetase 1 [Source:MGI Symbol;Acc:MGI:891996]	33.4328	0.19704	0.121953	1.63412	0.102234	0.708145
ENSMUSG00000026414	Tnnt2	troponin T2, cardiac [Source:MGI Symbol;Acc:MGI:104597]	72.7553	-0.11815	0.191945	-0.53898	0.5899	0.974204
ENSMUSG00000044768	Macir	macrophage immunometabolism regulator [Source:MGI Symbol;Acc:MGI:1277184]	535.891	-0.0444954	0.243479	-0.112289	0.910594	0.998332
ENSMUSG00000026078	Pdcl3	phosducin-like 3 [Source:MGI Symbol;Acc:MGI:1916083]	434.973	-0.146284	0.248653	-0.594759	0.552004	0.967501
ENSMUSG00000062209	Erbb4	erb-b2 receptor tyrosine kinase 4 [Source:MGI Symbol;Acc:MGI:104771]	688.404	0.0706738	0.245922	0.436883	0.662196	0.978072
ENSMUSG00000103642	Gm37769	predicted gene, 37769 [Source:MGI Symbol;Acc:MGI:5610997]	20.7083	0.0429472	0.121039	0.790762	0.429083	0.947837
ENSMUSG00000087514	Gm16076	predicted gene 16076 [Source:MGI Symbol;Acc:MGI:3802084]	53.5513	-0.0827251	0.162436	-1.6508	0.0987785	0.702467
ENSMUSG00000026077	Npas2	neuronal PAS domain protein 2 [Source:MGI Symbol;Acc:MGI:109232]	1256.39	0.297673	0.237069	1.36857	0.171134	0.80618
ENSMUSG00000051985	Igfn1	immunoglobulin-like and fibronectin type III domain containing 1 [Source:MGI Symbol;Acc:MGI:3045352]	22.848	0.147084	0.137501	2.00008	0.0454913	0.559567
ENSMUSG00000025997	Ikzf2	IKAROS family zinc finger 2 [Source:MGI Symbol;Acc:MGI:1342541]	146.497	-0.254145	0.241027	-0.931756	0.351463	0.919005
ENSMUSG00000026411	Tmem9	transmembrane protein 9 [Source:MGI Symbol;Acc:MGI:1913491]	683.166	-0.495781	0.249111	-2.1753	0.0296076	0.489761
ENSMUSG00000073702	Rpl31	ribosomal protein L31 [Source:MGI Symbol;Acc:MGI:2149632]	1246.62	-0.0666654	0.217896	-0.327524	0.743271	0.992206
ENSMUSG00000040648	Ppip5k2	diphosphoinositol pentakisphosphate kinase 2 [Source:MGI Symbol;Acc:MGI:2142810]	629.406	0.0714172	0.243894	0.371754	0.710076	0.98679
ENSMUSG00000053153	Spag16	sperm associated antigen 16 [Source:MGI Symbol;Acc:MGI:1913972]	20.0782	-0.029446	0.146385	-0.685706	0.492898	0.959204
ENSMUSG00000058076	Sdhc	succinate dehydrogenase complex, subunit C, integral membrane protein [Source:MGI Symbol;Acc:MGI:1913302]	2181.51	-0.158047	0.232111	-0.771059	0.440672	0.950236
ENSMUSG00000045648	Vwc2l	von Willebrand factor C domain-containing protein 2-like [Source:MGI Symbol;Acc:MGI:2444069]	480.921	-0.52463	0.246764	-2.22675	0.025964	0.464398
ENSMUSG00000026333	Gin1	gypsy retrotransposon integrase 1 [Source:MGI Symbol;Acc:MGI:2182036]	195.849	0.0570659	0.239092	0.716903	0.473434	0.95617
ENSMUSG00000003134	Tbc1d8	TBC1 domain family, member 8 [Source:MGI Symbol;Acc:MGI:1927225]	237.193	-0.12217	0.245824	-0.68997	0.490213	0.959009
ENSMUSG00000026196	Bard1	BRCA1 associated RING domain 1 [Source:MGI Symbol;Acc:MGI:1328361]	21.1758	0.131883	0.109257	0.46846	0.639455	0.977113
ENSMUSG00000003135	Cnot11	CCR4-NOT transcription complex, subunit 11 [Source:MGI Symbol;Acc:MGI:106580]	681.069	0.134321	0.245471	0.511855	0.608752	0.976726
ENSMUSG00000038370	Pcp4l1	Purkinje cell protein 4-like 1 [Source:MGI Symbol;Acc:MGI:1913675]	768.975	0.118504	0.230656	0.488577	0.625141	0.977041
ENSMUSG00000050296	Abca12	ATP-binding cassette, sub-family A (ABC1), member 12 [Source:MGI Symbol;Acc:MGI:2676312]	39.2812	-0.0756955	0.171632	-0.772735	0.439679	0.950211
ENSMUSG00000026335	Pam	peptidylglycine alpha-amidating monooxygenase [Source:MGI Symbol;Acc:MGI:97475]	1005.78	0.0909573	0.220099	0.464512	0.642281	0.977113
ENSMUSG00000104140	Gm37140	predicted gene, 37140 [Source:MGI Symbol;Acc:MGI:5610368]	28.7512	0.154885	0.15939	1.05279	0.292437	0.892984
ENSMUSG00000026192	Atic	5-aminoimidazole-4-carboxamide ribonucleotide formyltransferase/IMP cyclohydrolase [Source:MGI Symbol;Acc:MGI:1351352]	565.489	-0.456682	0.247133	-2.00214	0.0452701	0.559567
ENSMUSG00000100009	Gm7967	predicted gene 7967 [Source:MGI Symbol;Acc:MGI:3644984]	21.1052	0.0303527	0.10203	-0.618256	0.536406	0.965922
ENSMUSG00000005674	Tomm40l	translocase of outer mitochondrial membrane 40-like [Source:MGI Symbol;Acc:MGI:3589112]	69.161	-0.199982	0.199792	-1.4804	0.138766	0.764519
ENSMUSG00000067028	Cntnap5b	contactin associated protein-like 5B [Source:MGI Symbol;Acc:MGI:3664583]	503.842	0.642394	0.239871	2.70793	0.00677037	0.266417
ENSMUSG00000104104	Gm37877	predicted gene, 37877 [Source:MGI Symbol;Acc:MGI:5611105]	18.5237	-0.114537	0.112837	0.210587	0.833209	0.995026
ENSMUSG00000099835	Gm29668	predicted gene 29668 [Source:MGI Symbol;Acc:MGI:5580374]	38.1291	0.0920222	0.181717	0.518501	0.604109	0.976251
ENSMUSG00000100794	Gm29667	predicted gene 29667 [Source:MGI Symbol;Acc:MGI:5580373]	26.9976	0.0433475	0.17057	0.319558	0.749303	0.992629
ENSMUSG00000058715	Fcer1g	Fc receptor, IgE, high affinity I, gamma polypeptide [Source:MGI Symbol;Acc:MGI:95496]	23.9648	0.14285	0.156986	1.36902	0.170993	0.805969
ENSMUSG00000050840	Cdh20	cadherin 20 [Source:MGI Symbol;Acc:MGI:1346069]	332.733	-0.104036	0.244054	-0.360459	0.718504	0.988267
ENSMUSG00000103991	Gm38031	predicted gene, 38031 [Source:MGI Symbol;Acc:MGI:5611259]	18.4454	0.00861627	0.145353	-0.330846	0.740761	0.992206
ENSMUSG00000103060	Gm36969	predicted gene, 36969 [Source:MGI Symbol;Acc:MGI:5610197]	70.6941	-0.244621	0.16975	-1.85782	0.0631952	0.615408
ENSMUSG00000013593	Ndufs2	NADH:ubiquinone oxidoreductase core subunit S2 [Source:MGI Symbol;Acc:MGI:2385112]	2903.94	0.203814	0.214108	0.888594	0.374221	0.925421
ENSMUSG00000047496	Rnf152	ring finger protein 152 [Source:MGI Symbol;Acc:MGI:2443787]	123.59	0.207005	0.240069	0.994804	0.319831	0.907155
ENSMUSG00000006403	Adamts4	a disintegrin-like and metallopeptidase (reprolysin type) with thrombospondin type 1 motif, 4 [Source:MGI Symbol;Acc:MGI:1339949]	516.182	0.185117	0.246976	1.6646	0.0959927	0.69457
ENSMUSG00000056536	Pign	phosphatidylinositol glycan anchor biosynthesis, class N [Source:MGI Symbol;Acc:MGI:1351629]	270.588	-0.264177	0.242586	-0.294872	0.768092	0.995026
ENSMUSG00000026404	Ddx59	DEAD box helicase 59 [Source:MGI Symbol;Acc:MGI:1915247]	102.945	-0.0129181	0.227166	-0.207156	0.835888	0.995026
ENSMUSG00000041498	Kif14	kinesin family member 14 [Source:MGI Symbol;Acc:MGI:1098226]	18.8039	0.0901631	0.126757	1.85616	0.0634312	0.615408
ENSMUSG00000041483	Zfp281	zinc finger protein 281 [Source:MGI Symbol;Acc:MGI:3029290]	1483.16	0.026938	0.234262	0.199087	0.842195	0.995026
ENSMUSG00000104118	Gm37298	predicted gene, 37298 [Source:MGI Symbol;Acc:MGI:5610526]	40.6059	-0.152722	0.176574	-0.345963	0.729371	0.99062
ENSMUSG00000098045	Gm26979	predicted gene, 26979 [Source:MGI Symbol;Acc:MGI:5504094]	18.4681	-0.0727076	0.140442	-0.165011	0.868935	0.996118
ENSMUSG00000103038	Gm37124	predicted gene, 37124 [Source:MGI Symbol;Acc:MGI:5610352]	55.9781	-0.0428453	0.158488	-0.77431	0.438748	0.950211
ENSMUSG00000102277	A130050O07Rik	RIKEN cDNA A130050O07 gene [Source:MGI Symbol;Acc:MGI:2443458]	65.0322	-0.0666489	0.161178	-0.560432	0.575185	0.973233
ENSMUSG00000102142	Gm26930	predicted gene, 26930 [Source:MGI Symbol;Acc:MGI:5504045]	19.4806	0.0153999	0.151752	0.0996855	0.920594	0.998332
ENSMUSG00000104145	D130019J16Rik	RIKEN cDNA D130019J16 gene [Source:MGI Symbol;Acc:MGI:2443523]	38.2306	-0.0800212	0.167881	-0.619627	0.535503	0.965922
ENSMUSG00000103427	Gm37534	predicted gene, 37534 [Source:MGI Symbol;Acc:MGI:5610762]	126.563	0.101952	0.220326	0.904397	0.365785	0.925375
ENSMUSG00000098206	Mir181a-1hg	Mir181a-1 and Mir181b-1 host gene [Source:MGI Symbol;Acc:MGI:2443823]	17.8491	0.136382	0.116757	1.41806	0.156173	0.788116
ENSMUSG00000026319	Relch	RAB11 binding and LisH domain, coiled-coil and HEAT repeat containing [Source:MGI Symbol;Acc:MGI:1922832]	1927.53	-0.0566749	0.206882	-0.300499	0.763797	0.995026
ENSMUSG00000104044	Gm37566	predicted gene, 37566 [Source:MGI Symbol;Acc:MGI:5610794]	62.152	-0.256615	0.193842	-0.901707	0.367213	0.925421
ENSMUSG00000026321	Tnfrsf11a	tumor necrosis factor receptor superfamily, member 11a, NFKB activator [Source:MGI Symbol;Acc:MGI:1314891]	23.7321	0.0286743	0.128502	-0.76282	0.445571	0.952785
ENSMUSG00000051951	Xkr4	X-linked Kx blood group related 4 [Source:MGI Symbol;Acc:MGI:3528744]	1559.02	0.15496	0.212584	0.795104	0.426553	0.947371
ENSMUSG00000102851	Gm18956	predicted gene, 18956 [Source:MGI Symbol;Acc:MGI:5011141]	41.3583	-0.208364	0.146692	-1.1075	0.268076	0.88425
ENSMUSG00000103377	Gm37180	predicted gene, 37180 [Source:MGI Symbol;Acc:MGI:5610408]	388.303	-0.0737716	0.238362	-0.520653	0.602609	0.976251
ENSMUSG00000104017	Gm37363	predicted gene, 37363 [Source:MGI Symbol;Acc:MGI:5610591]	278.702	-0.675882	0.245876	-3.17579	0.0014943	0.132511
ENSMUSG00000103025	Gm37686	predicted gene, 37686 [Source:MGI Symbol;Acc:MGI:5610914]	100.735	-0.273336	0.173485	-0.916154	0.359586	0.923952
ENSMUSG00000103201	Gm37329	predicted gene, 37329 [Source:MGI Symbol;Acc:MGI:5610557]	36.2371	-0.104036	0.146919	-0.609456	0.542222	0.967128
ENSMUSG00000103147	Gm7341	predicted gene 7341 [Source:MGI Symbol;Acc:MGI:3648497]	29.5391	-0.0405835	0.136171	-0.818176	0.413257	0.942448
ENSMUSG00000103161	Gm38148	predicted gene, 38148 [Source:MGI Symbol;Acc:MGI:5611376]	66.2888	-0.142427	0.216095	-0.509751	0.610226	0.977041
ENSMUSG00000102331	Gm19938	predicted gene, 19938 [Source:MGI Symbol;Acc:MGI:5012123]	318.391	-0.210302	0.247401	-0.392751	0.694503	0.982573
ENSMUSG00000026072	Il1r1	interleukin 1 receptor, type I [Source:MGI Symbol;Acc:MGI:96545]	127.532	-0.0161424	0.230983	-0.0871262	0.930571	0.998389
ENSMUSG00000103922	Gm6123	predicted gene 6123 [Source:MGI Symbol;Acc:MGI:3647047]	15.6143	-0.039004	0.142023	-0.229757	0.818281	0.995026
ENSMUSG00000038866	Zcchc2	zinc finger, CCHC domain containing 2 [Source:MGI Symbol;Acc:MGI:2444114]	1423.91	-0.0520649	0.214039	-0.228096	0.819572	0.995026
ENSMUSG00000044340	Phlpp1	PH domain and leucine rich repeat protein phosphatase 1 [Source:MGI Symbol;Acc:MGI:2138327]	3772.98	0.194629	0.1974	0.940143	0.347144	0.916142
ENSMUSG00000103291	Gm38235	predicted gene, 38235 [Source:MGI Symbol;Acc:MGI:5611463]	251.216	-0.0824419	0.24589	-0.00536469	0.99572	0.999505
ENSMUSG00000057329	Bcl2	B cell leukemia/lymphoma 2 [Source:MGI Symbol;Acc:MGI:88138]	695.686	-0.681299	0.236438	-2.86774	0.00413416	0.214647
ENSMUSG00000033845	Mrpl15	mitochondrial ribosomal protein L15 [Source:MGI Symbol;Acc:MGI:1351639]	786.115	-0.135448	0.245117	-0.488492	0.625201	0.977041
ENSMUSG00000009905	Kdsr	3-ketodihydrosphingosine reductase [Source:MGI Symbol;Acc:MGI:1918000]	469.905	0.187077	0.245143	0.727239	0.46708	0.954731
ENSMUSG00000009907	Vps4b	vacuolar protein sorting 4B [Source:MGI Symbol;Acc:MGI:1100499]	930.653	-0.140741	0.224052	-0.634566	0.525712	0.965784
ENSMUSG00000026065	Slc9a4	solute carrier family 9 (sodium/hydrogen exchanger), member 4 [Source:MGI Symbol;Acc:MGI:105074]	100.647	-0.153812	0.227237	-0.585473	0.558229	0.968193
ENSMUSG00000025903	Lypla1	lysophospholipase 1 [Source:MGI Symbol;Acc:MGI:1344588]	347.268	0.124124	0.245794	0.529187	0.596676	0.975047
ENSMUSG00000026393	Nek7	NIMA (never in mitosis gene a)-related expressed kinase 7 [Source:MGI Symbol;Acc:MGI:1890645]	633.36	-0.207599	0.240162	-0.866478	0.386228	0.932303
ENSMUSG00000102651	Gm37080	predicted gene, 37080 [Source:MGI Symbol;Acc:MGI:5610308]	26.3588	-0.0510832	0.104472	-2.87328	0.00406235	0.21393
ENSMUSG00000033813	Tcea1	transcription elongation factor A (SII) 1 [Source:MGI Symbol;Acc:MGI:1196624]	1548.89	-0.0826965	0.216639	-0.366509	0.713986	0.987572
ENSMUSG00000103280	Gm37277	predicted gene, 37277 [Source:MGI Symbol;Acc:MGI:5610505]	75.3893	0.416466	0.19198	2.94585	0.00322066	0.191947
ENSMUSG00000026193	Fn1	fibronectin 1 [Source:MGI Symbol;Acc:MGI:95566]	644.46	0.318005	0.241291	1.43123	0.152364	0.782654
ENSMUSG00000002459	Rgs20	regulator of G-protein signaling 20 [Source:MGI Symbol;Acc:MGI:1929866]	184.613	-0.0146747	0.248261	-0.0366705	0.970748	0.998389
ENSMUSG00000093436	Gm20646	predicted gene 20646 [Source:MGI Symbol;Acc:MGI:5313093]	28.2555	0.0374215	0.152661	0.700082	0.483876	0.957554
ENSMUSG00000045515	Pou3f3	POU domain, class 3, transcription factor 3 [Source:MGI Symbol;Acc:MGI:102564]	2543.18	0.141375	0.213784	0.689402	0.490571	0.959204
ENSMUSG00000085623	Gm16041	predicted gene 16041 [Source:MGI Symbol;Acc:MGI:3801909]	48.23	0.157352	0.149218	0.370468	0.711034	0.98679
ENSMUSG00000099784	Dalir	DNMT1 associated long intergenic non-coding RNA [Source:MGI Symbol;Acc:MGI:5579231]	111.049	-0.196475	0.211109	-1.68155	0.0926565	0.68455
ENSMUSG00000019230	Lhx9	LIM homeobox protein 9 [Source:MGI Symbol;Acc:MGI:1316721]	155.091	-0.16036	0.23003	-0.678496	0.497457	0.960995
ENSMUSG00000039395	Mreg	melanoregulin [Source:MGI Symbol;Acc:MGI:2151839]	108.928	-0.371038	0.22111	-1.7358	0.0825997	0.66373
ENSMUSG00000079283	2310009B15Rik	RIKEN cDNA 2310009B15 gene [Source:MGI Symbol;Acc:MGI:1916799]	117.407	0.301678	0.236269	1.47211	0.14099	0.766791
ENSMUSG00000119873	Gm24497	predicted gene, 24497 [Source:MGI Symbol;Acc:MGI:5454274]	19.312	-0.148702	0.107722	-2.02709	0.0426533	0.553218
ENSMUSG00000026315	Serpinb8	serine (or cysteine) peptidase inhibitor, clade B, member 8 [Source:MGI Symbol;Acc:MGI:894657]	72.5548	-0.225559	0.201771	-1.94181	0.0521604	0.579689
ENSMUSG00000060679	Mrps9	mitochondrial ribosomal protein S9 [Source:MGI Symbol;Acc:MGI:1916777]	440.125	-0.0497303	0.242974	-0.220579	0.82542	0.995026
ENSMUSG00000026189	Pecr	peroxisomal trans-2-enoyl-CoA reductase [Source:MGI Symbol;Acc:MGI:2148199]	63.5669	-0.0892573	0.197525	-0.742703	0.457662	0.954731
ENSMUSG00000041907	Gpr45	G protein-coupled receptor 45 [Source:MGI Symbol;Acc:MGI:2135882]	266.012	0.222642	0.24597	0.854694	0.39272	0.934138
ENSMUSG00000026188	Tmem169	transmembrane protein 169 [Source:MGI Symbol;Acc:MGI:2442781]	81.6564	-0.030286	0.211547	-0.133553	0.893756	0.998194
ENSMUSG00000026187	Xrcc5	X-ray repair complementing defective repair in Chinese hamster cells 5 [Source:MGI Symbol;Acc:MGI:104517]	487.449	-0.228311	0.243745	-0.895667	0.370431	0.925421
ENSMUSG00000039372	Marchf4	membrane associated ring-CH-type finger 4 [Source:MGI Symbol;Acc:MGI:2683550]	1096.13	-0.0749441	0.239079	-0.293611	0.769055	0.995026
ENSMUSG00000033793	Atp6v1h	ATPase, H+ transporting, lysosomal V1 subunit H [Source:MGI Symbol;Acc:MGI:1914864]	1587.85	0.221371	0.205235	1.07141	0.283983	0.89075
ENSMUSG00000070939	Tgfbrap1	transforming growth factor, beta receptor associated protein 1 [Source:MGI Symbol;Acc:MGI:2447427]	1594.16	-0.151932	0.216524	-0.680194	0.496382	0.960647
ENSMUSG00000010290	AI597479	expressed sequence AI597479 [Source:MGI Symbol;Acc:MGI:2138299]	1586.94	-0.178959	0.214975	-0.835423	0.40348	0.935684
ENSMUSG00000025905	Oprk1	opioid receptor, kappa 1 [Source:MGI Symbol;Acc:MGI:97439]	17.7284	-0.0743357	0.106994	-1.28875	0.197485	0.841096
ENSMUSG00000033774	Npbwr1	neuropeptides B/W receptor 1 [Source:MGI Symbol;Acc:MGI:891989]	69.9307	-0.153441	0.172329	-0.888787	0.374118	0.925421
ENSMUSG00000008136	Fhl2	four and a half LIM domains 2 [Source:MGI Symbol;Acc:MGI:1338762]	894.926	-0.0208026	0.23639	-0.0196112	0.984354	0.998389
ENSMUSG00000056268	Dennd1b	DENN/MADD domain containing 1B [Source:MGI Symbol;Acc:MGI:2447812]	419.574	0.172062	0.249175	0.828271	0.407517	0.936924
ENSMUSG00000066877	Nck2	non-catalytic region of tyrosine kinase adaptor protein 2 [Source:MGI Symbol;Acc:MGI:1306821]	642.293	0.189627	0.240874	0.809689	0.418119	0.944287
ENSMUSG00000103945	Gm38228	predicted gene, 38228 [Source:MGI Symbol;Acc:MGI:5611456]	24.2061	0.0309617	0.101313	0.216472	0.82862	0.995026
ENSMUSG00000104436	Gm37423	predicted gene, 37423 [Source:MGI Symbol;Acc:MGI:5610651]	17.6143	-0.0573983	0.1124	-0.397789	0.690785	0.981002
ENSMUSG00000104900	4930596I21Rik	RIKEN cDNA 4930596I21 gene [Source:MGI Symbol;Acc:MGI:1925479]	37.6747	0.197823	0.162138	1.61296	0.106754	0.71255
ENSMUSG00000026051	Ecrg4	ECRG4 augurin precursor [Source:MGI Symbol;Acc:MGI:1926146]	54.2138	-0.223705	0.156655	-1.65652	0.0976159	0.698492
ENSMUSG00000105936	Gm43544	predicted gene 43544 [Source:MGI Symbol;Acc:MGI:5663681]	26.9961	0.130411	0.12812	3.37585	0.000735868	0.0944487
ENSMUSG00000102451	Gm37655	predicted gene, 37655 [Source:MGI Symbol;Acc:MGI:5610883]	38.0712	-0.00636799	0.136927	0.50837	0.611194	0.977041
ENSMUSG00000039354	Smarcal1	SWI/SNF related matrix associated, actin dependent regulator of chromatin, subfamily a-like 1 [Source:MGI Symbol;Acc:MGI:1859183]	1366.48	-0.00238396	0.218397	0.0100256	0.992001	0.998816
ENSMUSG00000063681	Crb1	crumbs family member 1, photoreceptor morphogenesis associated [Source:MGI Symbol;Acc:MGI:2136343]	15.4086	-0.00943894	0.115001	-0.35638	0.721556	0.989578
ENSMUSG00000025907	Rb1cc1	RB1-inducible coiled-coil 1 [Source:MGI Symbol;Acc:MGI:1341850]	3466.88	0.0754332	0.209255	0.360042	0.718816	0.988267
ENSMUSG00000033964	Zbtb41	zinc finger and BTB domain containing 41 [Source:MGI Symbol;Acc:MGI:2444487]	807.934	0.0727713	0.236457	0.328777	0.742324	0.992206
ENSMUSG00000103845	Gm19026	predicted gene, 19026 [Source:MGI Symbol;Acc:MGI:5011211]	61.0632	-0.314331	0.184501	-1.08327	0.278689	0.889873
ENSMUSG00000046330	Rpl37a	ribosomal protein L37a [Source:MGI Symbol;Acc:MGI:98068]	446.538	-0.318048	0.245409	-1.33942	0.180433	0.816986
ENSMUSG00000039323	Igfbp2	insulin-like growth factor binding protein 2 [Source:MGI Symbol;Acc:MGI:96437]	59.3056	-0.31824	0.210666	-1.64359	0.100262	0.705995
ENSMUSG00000026185	Igfbp5	insulin-like growth factor binding protein 5 [Source:MGI Symbol;Acc:MGI:96440]	1059.16	-0.0475189	0.224452	-0.244793	0.806617	0.995026
ENSMUSG00000033952	Aspm	abnormal spindle microtubule assembly [Source:MGI Symbol;Acc:MGI:1334448]	81.3261	-0.0185294	0.179055	-0.279135	0.780141	0.995026
ENSMUSG00000104496	Gm5837	predicted gene 5837 [Source:MGI Symbol;Acc:MGI:3648028]	19.7717	0.0198353	0.154351	0.0477205	0.961939	0.998389
ENSMUSG00000055322	Tns1	tensin 1 [Source:MGI Symbol;Acc:MGI:104552]	792.761	0.269392	0.249258	1.29405	0.195647	0.838714
ENSMUSG00000026365	Cfh	complement component factor h [Source:MGI Symbol;Acc:MGI:88385]	225.169	0.0652846	0.243317	0.648904	0.516401	0.964427
ENSMUSG00000052726	Kcnt2	potassium channel, subfamily T, member 2 [Source:MGI Symbol;Acc:MGI:3036273]	1052.66	0.148861	0.240131	0.754896	0.450312	0.954711
ENSMUSG00000102698	Gm37777	predicted gene, 37777 [Source:MGI Symbol;Acc:MGI:5611005]	49.9661	-0.0205348	0.139691	0.804047	0.42137	0.944525
ENSMUSG00000033740	St18	suppression of tumorigenicity 18 [Source:MGI Symbol;Acc:MGI:2446700]	836.586	0.0413573	0.243118	-0.0254468	0.979699	0.998389
ENSMUSG00000103329	Gm42492	predicted gene 42492 [Source:MGI Symbol;Acc:MGI:5662629]	50.9662	-0.0528813	0.153722	-0.933179	0.350728	0.918666
ENSMUSG00000026361	Cdc73	cell division cycle 73, Paf1/RNA polymerase II complex component [Source:MGI Symbol;Acc:MGI:2384876]	2067.78	-0.0802295	0.205537	-0.387498	0.698388	0.98351
ENSMUSG00000006304	Arpc2	actin related protein 2/3 complex, subunit 2 [Source:MGI Symbol;Acc:MGI:1923959]	16311.2	0.0382674	0.184005	0.240211	0.810166	0.995026
ENSMUSG00000033849	B3galt2	UDP-Gal:betaGlcNAc beta 1,3-galactosyltransferase, polypeptide 2 [Source:MGI Symbol;Acc:MGI:1349461]	909.618	-0.255159	0.225777	-1.21324	0.225038	0.860205
ENSMUSG00000038034	Igsf8	immunoglobulin superfamily, member 8 [Source:MGI Symbol;Acc:MGI:2154090]	1170.43	-0.173455	0.229916	-0.666782	0.504911	0.962563
ENSMUSG00000006299	Aamp	angio-associated migratory protein [Source:MGI Symbol;Acc:MGI:107809]	871.21	-0.222278	0.240807	-0.922192	0.356429	0.921899
ENSMUSG00000018196	Glrx2	glutaredoxin 2 (thioltransferase) [Source:MGI Symbol;Acc:MGI:1916617]	2558.14	-0.311586	0.203541	-1.55715	0.119435	0.736721
ENSMUSG00000018199	Ro60	Ro60, Y RNA binding protein [Source:MGI Symbol;Acc:MGI:106652]	1691.43	0.15829	0.208447	0.749907	0.453311	0.954711
ENSMUSG00000007097	Atp1a2	ATPase, Na+/K+ transporting, alpha 2 polypeptide [Source:MGI Symbol;Acc:MGI:88106]	2838.53	-0.399976	0.192498	-2.06182	0.0392253	0.540217
ENSMUSG00000038026	Kcnj9	potassium inwardly-rectifying channel, subfamily J, member 9 [Source:MGI Symbol;Acc:MGI:108007]	893.915	0.00920281	0.23207	-0.020246	0.983847	0.998389
ENSMUSG00000044708	Kcnj10	potassium inwardly-rectifying channel, subfamily J, member 10 [Source:MGI Symbol;Acc:MGI:1194504]	826.753	0.445679	0.235463	1.93564	0.0529115	0.582725
ENSMUSG00000050229	Pigm	phosphatidylinositol glycan anchor biosynthesis, class M [Source:MGI Symbol;Acc:MGI:1914806]	268.167	-0.121651	0.249207	-0.4013	0.6882	0.981002
ENSMUSG00000026179	Pnkd	paroxysmal nonkinesiogenic dyskinesia [Source:MGI Symbol;Acc:MGI:1930773]	4884.12	-0.0593279	0.18473	-0.323895	0.746018	0.992629
ENSMUSG00000103013	Gm37503	predicted gene, 37503 [Source:MGI Symbol;Acc:MGI:5610731]	20.4682	-0.117479	0.101557	-0.406216	0.684584	0.979707
ENSMUSG00000018189	Uchl5	ubiquitin carboxyl-terminal esterase L5 [Source:MGI Symbol;Acc:MGI:1914848]	785.041	-0.0393182	0.245163	0.0425258	0.96608	0.998389
ENSMUSG00000100455	Gm29170	predicted gene 29170 [Source:MGI Symbol;Acc:MGI:5579876]	217.513	0.0451262	0.240687	0.363	0.716605	0.988267
ENSMUSG00000026360	Rgs2	regulator of G-protein signaling 2 [Source:MGI Symbol;Acc:MGI:1098271]	2180.9	-0.0258679	0.218159	-0.138119	0.890146	0.998005
ENSMUSG00000006301	Tmbim1	transmembrane BAX inhibitor motif containing 1 [Source:MGI Symbol;Acc:MGI:1916910]	368.12	-0.326403	0.248833	-1.35193	0.176399	0.81002
ENSMUSG00000103403	Gm37931	predicted gene, 37931 [Source:MGI Symbol;Acc:MGI:5611159]	23.9677	-0.135639	0.10925	0.0979052	0.922008	0.998332
ENSMUSG00000026358	Rgs1	regulator of G-protein signaling 1 [Source:MGI Symbol;Acc:MGI:1354694]	16.1452	-0.0867831	0.0839723	-0.311588	0.755354	0.99298
ENSMUSG00000026547	Tagln2	transgelin 2 [Source:MGI Symbol;Acc:MGI:1312985]	244.203	0.479725	0.216521	2.12855	0.0332918	0.511003
ENSMUSG00000099964	Gm29514	predicted gene 29514 [Source:MGI Symbol;Acc:MGI:5580220]	30.7141	0.0196095	0.17545	-0.0410879	0.967226	0.998389
ENSMUSG00000035131	Brinp3	bone morphogenetic protein/retinoic acid inducible neural specific 3 [Source:MGI Symbol;Acc:MGI:2443035]	182.738	-0.649893	0.24586	-2.72479	0.0064343	0.26306
ENSMUSG00000026546	Cfap45	cilia and flagella associated protein 45 [Source:MGI Symbol;Acc:MGI:1919120]	148.529	0.0570829	0.223503	0.0577443	0.953952	0.998389
ENSMUSG00000026544	Dusp23	dual specificity phosphatase 23 [Source:MGI Symbol;Acc:MGI:1915690]	142.415	-0.390907	0.24048	-1.79019	0.0734235	0.644923
ENSMUSG00000056220	Pla2g4a	phospholipase A2, group IVA (cytosolic, calcium-dependent) [Source:MGI Symbol;Acc:MGI:1195256]	54.5104	-0.212205	0.183314	0.0242341	0.980666	0.998389
ENSMUSG00000097028	Ptgs2os	prostaglandin-endoperoxide synthase 2, opposite strand [Source:MGI Symbol;Acc:MGI:2443180]	38.0348	-0.000954547	0.129719	-1.09933	0.271624	0.885669
ENSMUSG00000037872	Ackr1	atypical chemokine receptor 1 (Duffy blood group) [Source:MGI Symbol;Acc:MGI:1097689]	201.353	-0.229499	0.246328	-1.16754	0.242992	0.869243
ENSMUSG00000032487	Ptgs2	prostaglandin-endoperoxide synthase 2 [Source:MGI Symbol;Acc:MGI:97798]	377.273	-0.0856485	0.248563	-0.459784	0.645671	0.977113
ENSMUSG00000033364	Usp37	ubiquitin specific peptidase 37 [Source:MGI Symbol;Acc:MGI:2442483]	745.151	0.0004248	0.23725	0.12232	0.902646	0.998332
ENSMUSG00000103227	Gm37733	predicted gene, 37733 [Source:MGI Symbol;Acc:MGI:5610961]	19.8036	0.11548	0.115877	0.934142	0.350231	0.918415
ENSMUSG00000005338	Cadm3	cell adhesion molecule 3 [Source:MGI Symbol;Acc:MGI:2137858]	5750.86	-0.358559	0.179565	-2.0028	0.0451993	0.559567
ENSMUSG00000026174	Cnot9	CCR4-NOT transcription complex, subunit 9 [Source:MGI Symbol;Acc:MGI:1928902]	1080.96	-0.48494	0.219601	-2.24304	0.0248941	0.457569
ENSMUSG00000037860	Aim2	absent in melanoma 2 [Source:MGI Symbol;Acc:MGI:2686159]	44.8805	0.244838	0.193708	1.44595	0.148192	0.778247
ENSMUSG00000090272	Mndal	myeloid nuclear differentiation antigen like [Source:MGI Symbol;Acc:MGI:3780953]	45.5861	-0.157923	0.193922	-1.0545	0.291654	0.892984
ENSMUSG00000006010	Odr4	odr4 GPCR localization factor homolog [Source:MGI Symbol;Acc:MGI:2385108]	1260.04	-0.216167	0.224021	-1.002	0.316342	0.906019
ENSMUSG00000026173	Plcd4	phospholipase C, delta 4 [Source:MGI Symbol;Acc:MGI:107469]	139.771	0.116489	0.230362	0.56279	0.573578	0.972536
ENSMUSG00000039997	Ifi203	interferon activated gene 203 [Source:MGI Symbol;Acc:MGI:96428]	62.722	0.28357	0.161295	1.37163	0.170177	0.805029
ENSMUSG00000026135	Zfp142	zinc finger protein 142 [Source:MGI Symbol;Acc:MGI:1924514]	1189.52	-0.342584	0.226274	-1.58417	0.113156	0.725209
ENSMUSG00000006005	Tpr	translocated promoter region, nuclear basket protein [Source:MGI Symbol;Acc:MGI:1922066]	7421.22	0.00953947	0.229497	-0.0170862	0.986368	0.998389
ENSMUSG00000026172	Bcs1l	BCS1-like (yeast) [Source:MGI Symbol;Acc:MGI:1914071]	218.231	0.213032	0.241481	1.30759	0.191013	0.833085
ENSMUSG00000028354	Fmn2	formin 2 [Source:MGI Symbol;Acc:MGI:1859252]	1104.15	0.0765442	0.226153	0.316103	0.751924	0.992629
ENSMUSG00000050069	Grem2	gremlin 2, DAN family BMP antagonist [Source:MGI Symbol;Acc:MGI:1344367]	184.231	0.0759897	0.230527	0.578878	0.562671	0.970526
ENSMUSG00000026171	Rnf25	ring finger protein 25 [Source:MGI Symbol;Acc:MGI:1890215]	119.121	0.140848	0.2243	1.06596	0.286441	0.891377
ENSMUSG00000026527	Rgs7	regulator of G protein signaling 7 [Source:MGI Symbol;Acc:MGI:1346089]	4230.93	0.219055	0.197524	1.12071	0.262413	0.880221
ENSMUSG00000104343	5730408A14Rik	RIKEN cDNA 5730408A14 gene [Source:MGI Symbol;Acc:MGI:1917766]	112.797	0.1069	0.200941	0.257727	0.796618	0.995026
ENSMUSG00000026526	Fh1	fumarate hydratase 1 [Source:MGI Symbol;Acc:MGI:95530]	872.211	0.363951	0.235423	1.46158	0.143857	0.770419
ENSMUSG00000033276	Stk36	serine/threonine kinase 36 [Source:MGI Symbol;Acc:MGI:1920831]	65.7997	0.266942	0.164051	1.64906	0.0991362	0.704037
ENSMUSG00000078185	Chml	choroideremia-like [Source:MGI Symbol;Acc:MGI:101913]	186.431	0.0715965	0.246288	0.339915	0.733921	0.991687
ENSMUSG00000066842	Hmcn1	hemicentin 1 [Source:MGI Symbol;Acc:MGI:2685047]	119.135	-0.157804	0.192541	-2.34259	0.0191505	0.417458
ENSMUSG00000033257	Ttll4	tubulin tyrosine ligase-like family, member 4 [Source:MGI Symbol;Acc:MGI:1914784]	666.364	0.182012	0.246464	0.956518	0.338811	0.914189
ENSMUSG00000026197	Zfand2b	zinc finger, AN1 type domain 2B [Source:MGI Symbol;Acc:MGI:1916068]	243.407	-0.295915	0.247021	-1.21773	0.223327	0.859098
ENSMUSG00000026198	Abcb6	ATP-binding cassette, sub-family B (MDR/TAP), member 6 [Source:MGI Symbol;Acc:MGI:1921354]	19.1987	0.13256	0.124442	1.67515	0.0939054	0.688127
ENSMUSG00000033124	Atg9a	autophagy related 9A [Source:MGI Symbol;Acc:MGI:2138446]	811.805	-0.067945	0.243552	-0.0814364	0.935095	0.998389
ENSMUSG00000026199	Ankzf1	ankyrin repeat and zinc finger domain containing 1 [Source:MGI Symbol;Acc:MGI:1098746]	150.081	-0.258135	0.23915	-0.95623	0.338956	0.91429
ENSMUSG00000026200	Glb1l	galactosidase, beta 1-like [Source:MGI Symbol;Acc:MGI:1921827]	160.065	0.0122778	0.244105	0.158055	0.874414	0.996118
ENSMUSG00000026201	Stk16	serine/threonine kinase 16 [Source:MGI Symbol;Acc:MGI:1313271]	621.326	-0.240221	0.24104	-1.03608	0.300164	0.896857
ENSMUSG00000026202	Tuba4a	tubulin, alpha 4A [Source:MGI Symbol;Acc:MGI:1095410]	7384.89	-0.0373042	0.196104	-0.215881	0.82908	0.995026
ENSMUSG00000026203	Dnajb2	DnaJ heat shock protein family (Hsp40) member B2 [Source:MGI Symbol;Acc:MGI:1928739]	563.091	-0.0876873	0.238816	-0.354861	0.722694	0.989578
ENSMUSG00000026204	Ptprn	protein tyrosine phosphatase, receptor type, N [Source:MGI Symbol;Acc:MGI:102765]	4763.47	-0.108266	0.2131	-0.426988	0.669388	0.9783
ENSMUSG00000101840	Gm28294	predicted gene 28294 [Source:MGI Symbol;Acc:MGI:5579000]	189.17	-0.0425455	0.204193	0.487519	0.625891	0.977041
ENSMUSG00000033061	Resp18	regulated endocrine-specific protein 18 [Source:MGI Symbol;Acc:MGI:1098222]	103.435	0.247546	0.21137	2.0365	0.0417	0.549409
ENSMUSG00000026209	Dnpep	aspartyl aminopeptidase [Source:MGI Symbol;Acc:MGI:1278328]	240.29	-0.149047	0.245155	-0.813837	0.415738	0.943064
ENSMUSG00000026207	Speg	SPEG complex locus [Source:MGI Symbol;Acc:MGI:109282]	2486.58	0.10775	0.196545	0.533883	0.593423	0.97432
ENSMUSG00000026385	Dbi	diazepam binding inhibitor [Source:MGI Symbol;Acc:MGI:94865]	1392.7	-0.225053	0.221412	-1.00257	0.316068	0.906019
ENSMUSG00000036907	C1ql2	complement component 1, q subcomponent-like 2 [Source:MGI Symbol;Acc:MGI:3032521]	87.441	-0.211247	0.221395	-1.15133	0.249595	0.872248
ENSMUSG00000038147	Cd84	CD84 antigen [Source:MGI Symbol;Acc:MGI:1336885]	31.1442	-0.0465303	0.149368	-0.843279	0.399072	0.934661
ENSMUSG00000052423	B4galt3	UDP-Gal:betaGlcNAc beta 1,4-galactosyltransferase, polypeptide 3 [Source:MGI Symbol;Acc:MGI:1928767]	196.958	-0.0680306	0.228683	-0.305368	0.760086	0.993434
ENSMUSG00000062729	Ppox	protoporphyrinogen oxidase [Source:MGI Symbol;Acc:MGI:104968]	171.388	-0.243932	0.235373	-0.941229	0.346587	0.91601
ENSMUSG00000062963	Ufc1	ubiquitin-fold modifier conjugating enzyme 1 [Source:MGI Symbol;Acc:MGI:1913405]	878.61	0.136678	0.236734	0.621551	0.534237	0.965922
ENSMUSG00000103983	Gm20045	predicted gene, 20045 [Source:MGI Symbol;Acc:MGI:5012230]	32.0665	0.153232	0.145201	1.25707	0.20873	0.846487
ENSMUSG00000013973	Dedd	death effector domain-containing [Source:MGI Symbol;Acc:MGI:1333874]	71.5672	-0.102425	0.221759	-0.432681	0.665247	0.978072
ENSMUSG00000013997	Nit1	nitrilase 1 [Source:MGI Symbol;Acc:MGI:1350916]	287.288	-0.183237	0.248063	-0.900148	0.368041	0.925421
ENSMUSG00000006412	Pfdn2	prefoldin 2 [Source:MGI Symbol;Acc:MGI:1276111]	1429.26	-0.0481013	0.21604	-0.210163	0.83354	0.995026
ENSMUSG00000045259	Klhdc9	kelch domain containing 9 [Source:MGI Symbol;Acc:MGI:1916124]	32.017	0.149664	0.125683	2.37031	0.017773	0.398309
ENSMUSG00000006411	Nectin4	nectin cell adhesion molecule 4 [Source:MGI Symbol;Acc:MGI:1918990]	109.252	0.0365929	0.212177	1.09265	0.274549	0.886595
ENSMUSG00000048865	Arhgap30	Rho GTPase activating protein 30 [Source:MGI Symbol;Acc:MGI:2684948]	30.6852	0.186373	0.158862	1.84665	0.0647973	0.619988
ENSMUSG00000026641	Usf1	upstream transcription factor 1 [Source:MGI Symbol;Acc:MGI:99542]	238.885	0.206874	0.249119	0.641468	0.521218	0.965224
ENSMUSG00000038235	F11r	F11 receptor [Source:MGI Symbol;Acc:MGI:1321398]	23.9864	-0.170337	0.13392	-0.993372	0.320529	0.907155
ENSMUSG00000053483	Usp21	ubiquitin specific peptidase 21 [Source:MGI Symbol;Acc:MGI:1353665]	1084.83	-0.0502588	0.222398	-0.236772	0.812834	0.995026
ENSMUSG00000038576	Susd4	sushi domain containing 4 [Source:MGI Symbol;Acc:MGI:2138351]	1129.94	-0.20558	0.222891	-0.865071	0.387	0.932303
ENSMUSG00000030768	Disp1	dispatched RND transporter family member 1 [Source:MGI Symbol;Acc:MGI:1916147]	15.5643	0.104276	0.12872	1.40218	0.160862	0.795196
ENSMUSG00000046836	Brox	BRO1 domain and CAAX motif containing [Source:MGI Symbol;Acc:MGI:1918928]	605.418	-0.199596	0.241352	-0.892587	0.372078	0.925421
ENSMUSG00000042901	Aida	axin interactor, dorsalization associated [Source:MGI Symbol;Acc:MGI:1919737]	808.439	0.0236908	0.238373	0.200241	0.841292	0.995026
ENSMUSG00000056050	Mia3	MIA SH3 domain ER export factor 3 [Source:MGI Symbol;Acc:MGI:2443183]	1292.59	0.0164052	0.228125	0.116613	0.907167	0.998332
ENSMUSG00000090071	Cdk5r2	cyclin-dependent kinase 5, regulatory subunit 2 (p39) [Source:MGI Symbol;Acc:MGI:1330828]	9312.69	-0.073042	0.196515	-0.37971	0.70416	0.985283
ENSMUSG00000047021	Cfap65	cilia and flagella associated protein 65 [Source:MGI Symbol;Acc:MGI:2444274]	274.595	0.133778	0.218039	2.39415	0.0166589	0.387286
ENSMUSG00000026162	Nhej1	non-homologous end joining factor 1 [Source:MGI Symbol;Acc:MGI:1922820]	39.9447	0.0720239	0.14772	0.370038	0.711354	0.98679
ENSMUSG00000033159	Cnppd1	cyclin Pas1/PHO80 domain containing 1 [Source:MGI Symbol;Acc:MGI:1916421]	561.38	0.192438	0.24926	0.849593	0.395552	0.934661
ENSMUSG00000049339	Retreg2	reticulophagy regulator family member 2 [Source:MGI Symbol;Acc:MGI:2388278]	950.898	-0.00828277	0.239637	-0.244952	0.806494	0.995026
ENSMUSG00000097642	Gm26866	predicted gene, 26866 [Source:MGI Symbol;Acc:MGI:5477360]	24.543	-0.075778	0.098419	0.0218137	0.982597	0.998389
ENSMUSG00000072258	Taf1a	TATA-box binding protein associated factor, RNA polymerase I, A [Source:MGI Symbol;Acc:MGI:109578]	241.693	0.26989	0.248137	1.4119	0.157978	0.79031
ENSMUSG00000103653	Gstp-ps	glutathione S-transferase, pi, pseudogene [Source:MGI Symbol;Acc:MGI:3782108]	56.2347	0.0545467	0.210571	0.279407	0.779933	0.995026
ENSMUSG00000032997	Chpf	chondroitin polymerizing factor [Source:MGI Symbol;Acc:MGI:106576]	361.008	0.157658	0.249261	0.708993	0.478329	0.957376
ENSMUSG00000026211	Obsl1	obscurin-like 1 [Source:MGI Symbol;Acc:MGI:2138628]	179.715	-0.112779	0.247827	-0.470509	0.637991	0.977113
ENSMUSG00000051703	Tmem198	transmembrane protein 198 [Source:MGI Symbol;Acc:MGI:2443133]	503.632	-0.00804992	0.245129	-0.233979	0.815001	0.995026
ENSMUSG00000032968	Inha	inhibin alpha [Source:MGI Symbol;Acc:MGI:96569]	72.5064	0.0520502	0.185883	-0.143168	0.886157	0.997621
ENSMUSG00000026213	Stk11ip	serine/threonine kinase 11 interacting protein [Source:MGI Symbol;Acc:MGI:1918978]	854.131	-0.712059	0.248077	-3.04908	0.00229543	0.163687
ENSMUSG00000006576	Slc4a3	solute carrier family 4 (anion exchanger), member 3 [Source:MGI Symbol;Acc:MGI:109350]	687.904	-0.0389543	0.244027	-0.172709	0.86288	0.996118
ENSMUSG00000041670	Rims1	regulating synaptic membrane exocytosis 1 [Source:MGI Symbol;Acc:MGI:2152971]	5009.25	0.0735084	0.193073	0.362542	0.716947	0.988267
ENSMUSG00000060985	Tdrd5	tudor domain containing 5 [Source:MGI Symbol;Acc:MGI:2684949]	131.413	-0.130675	0.200703	0.130999	0.895776	0.998327
ENSMUSG00000102372	A430050A11Rik	RIKEN cDNA A430050A11 gene [Source:MGI Symbol;Acc:MGI:3028067]	20.817	0.128347	0.134952	1.96291	0.0496569	0.569337
ENSMUSG00000078193	Gm2000	predicted gene 2000 [Source:MGI Symbol;Acc:MGI:3780170]	37.1462	0.0389219	0.18666	0.210697	0.833124	0.995026
ENSMUSG00000026600	Soat1	sterol O-acyltransferase 1 [Source:MGI Symbol;Acc:MGI:104665]	474.322	-0.169904	0.242777	-0.664843	0.506151	0.962737
ENSMUSG00000103199	Gm37648	predicted gene, 37648 [Source:MGI Symbol;Acc:MGI:5610876]	34.7721	0.155318	0.133822	2.10481	0.0353077	0.523088
ENSMUSG00000025995	Wdr75	WD repeat domain 75 [Source:MGI Symbol;Acc:MGI:1920924]	770.765	0.442677	0.238957	1.90719	0.0564964	0.593213
ENSMUSG00000084817	Gm5526	predicted pseudogene 5526 [Source:MGI Symbol;Acc:MGI:3643066]	337.799	-0.0377387	0.246021	-0.163012	0.870509	0.996118
ENSMUSG00000101693	Gm19461	predicted gene, 19461 [Source:MGI Symbol;Acc:MGI:5011646]	28.8578	0.00784345	0.149787	0.688091	0.491395	0.959204
ENSMUSG00000070643	Sox13	SRY (sex determining region Y)-box 13 [Source:MGI Symbol;Acc:MGI:98361]	56.9885	0.0780866	0.151504	-0.447085	0.654814	0.97782
ENSMUSG00000026227	2810459M11Rik	RIKEN cDNA 2810459M11 gene [Source:MGI Symbol;Acc:MGI:1920042]	59.9654	0.181776	0.191768	0.822141	0.410997	0.94058
ENSMUSG00000026229	Psmd1	proteasome (prosome, macropain) 26S subunit, non-ATPase, 1 [Source:MGI Symbol;Acc:MGI:1917497]	3408.39	0.0530241	0.216617	0.182155	0.855461	0.996118
ENSMUSG00000026228	Htr2b	5-hydroxytryptamine (serotonin) receptor 2B [Source:MGI Symbol;Acc:MGI:109323]	43.9719	-0.101904	0.150601	0.14194	0.887127	0.997766
ENSMUSG00000103272	Gm37914	predicted gene, 37914 [Source:MGI Symbol;Acc:MGI:5611142]	15.405	0.0629128	0.112388	1.4518	0.146556	0.776646
ENSMUSG00000062590	Armc9	armadillo repeat containing 9 [Source:MGI Symbol;Acc:MGI:1926045]	579.975	-0.037114	0.246061	-0.103498	0.917568	0.998332
ENSMUSG00000048814	Lonrf2	LON peptidase N-terminal domain and ring finger 2 [Source:MGI Symbol;Acc:MGI:1920209]	9999.68	0.162716	0.195228	0.787737	0.43085	0.948055
ENSMUSG00000026080	Chst10	carbohydrate sulfotransferase 10 [Source:MGI Symbol;Acc:MGI:2138283]	438.126	-0.254469	0.245637	-1.05551	0.291193	0.892984
ENSMUSG00000016181	Utp25	UTP25 small subunit processome component [Source:MGI Symbol;Acc:MGI:2138080]	603.222	0.201151	0.244056	0.797411	0.425212	0.946571
ENSMUSG00000079144	A130010J15Rik	RIKEN cDNA A130010J15 gene [Source:MGI Symbol;Acc:MGI:2441776]	157.157	0.394606	0.237811	1.88922	0.0588625	0.601634
ENSMUSG00000023150	Ivns1abp	influenza virus NS1A binding protein [Source:MGI Symbol;Acc:MGI:2152389]	1705.76	0.00678318	0.207107	0.0175767	0.985977	0.998389
ENSMUSG00000052748	Swt1	SWT1 RNA endoribonuclease homolog (S. cerevisiae) [Source:MGI Symbol;Acc:MGI:1914125]	274.584	0.10091	0.248052	0.431769	0.665909	0.978072
ENSMUSG00000053286	Trmt1l	tRNA methyltransferase 1 like [Source:MGI Symbol;Acc:MGI:1916185]	702.471	-0.166035	0.233855	-0.73196	0.464193	0.954731
ENSMUSG00000103928	Gm37893	predicted gene, 37893 [Source:MGI Symbol;Acc:MGI:5611121]	78.1829	0.0606766	0.190647	0.544938	0.585796	0.973926
ENSMUSG00000026484	Rnf2	ring finger protein 2 [Source:MGI Symbol;Acc:MGI:1101759]	817.848	0.32637	0.230585	1.42529	0.154074	0.786372
ENSMUSG00000103238	Gm36527	predicted gene, 36527 [Source:MGI Symbol;Acc:MGI:5595686]	27.847	-0.0225474	0.141068	-2.13445	0.0328062	0.509769
ENSMUSG00000101599	Gm20342	predicted gene, 20342 [Source:MGI Symbol;Acc:MGI:5012527]	253.772	-0.0143413	0.248705	-0.00903795	0.992789	0.998927
ENSMUSG00000025968	Ndufs1	NADH:ubiquinone oxidoreductase core subunit S1 [Source:MGI Symbol;Acc:MGI:2443241]	2184.05	0.0907606	0.237958	0.194423	0.845845	0.995256
ENSMUSG00000025967	Eef1b2	eukaryotic translation elongation factor 1 beta 2 [Source:MGI Symbol;Acc:MGI:1929520]	898.595	0.106417	0.235597	0.548091	0.583629	0.973924
ENSMUSG00000040865	Ino80d	INO80 complex subunit D [Source:MGI Symbol;Acc:MGI:3027003]	3459.74	-0.0976086	0.190356	-0.491082	0.623368	0.977041
ENSMUSG00000097433	Gm26781	predicted gene, 26781 [Source:MGI Symbol;Acc:MGI:5477275]	289.913	-0.0684394	0.24861	-0.294352	0.768489	0.995026
ENSMUSG00000041642	Kif21b	kinesin family member 21B [Source:MGI Symbol;Acc:MGI:109234]	2579.43	0.123483	0.217643	0.517269	0.604968	0.976251
ENSMUSG00000026176	Ctdsp1	CTD (carboxy-terminal domain, RNA polymerase II, polypeptide A) small phosphatase 1 [Source:MGI Symbol;Acc:MGI:2654470]	99.4859	-0.191931	0.214329	-1.1339	0.256834	0.876537
ENSMUSG00000073650	Catip	ciliogenesis associated TTC17 interacting protein [Source:MGI Symbol;Acc:MGI:2685062]	24.4087	0.0974516	0.115345	0.696514	0.486107	0.958082
ENSMUSG00000026436	Elk4	ELK4, member of ETS oncogene family [Source:MGI Symbol;Acc:MGI:102853]	1386.06	0.106254	0.224758	0.488556	0.625156	0.977041
ENSMUSG00000059149	Mfsd4a	major facilitator superfamily domain containing 4A [Source:MGI Symbol;Acc:MGI:2442786]	1689.4	0.0288426	0.226715	0.00524687	0.995814	0.999505
ENSMUSG00000026437	Cdk18	cyclin-dependent kinase 18 [Source:MGI Symbol;Acc:MGI:97518]	323.011	0.0581471	0.247668	0.198928	0.842319	0.995026
ENSMUSG00000118219	Gm29695	predicted gene, 29695 [Source:MGI Symbol;Acc:MGI:5588854]	83.1921	0.254548	0.181338	1.49472	0.134988	0.761602
ENSMUSG00000042115	Klhdc8a	kelch domain containing 8A [Source:MGI Symbol;Acc:MGI:2442630]	108.795	-0.163983	0.218682	-0.741286	0.45852	0.954731
ENSMUSG00000042066	Tmcc2	transmembrane and coiled-coil domains 2 [Source:MGI Symbol;Acc:MGI:1916125]	1656.97	-0.188545	0.224544	-0.859359	0.390143	0.934138
ENSMUSG00000058729	Lin9	lin-9 DREAM MuvB core complex component [Source:MGI Symbol;Acc:MGI:1919818]	67.0681	0.0619051	0.196216	-0.0404799	0.967711	0.998389
ENSMUSG00000026499	Acbd3	acyl-Coenzyme A binding domain containing 3 [Source:MGI Symbol;Acc:MGI:2181074]	799.362	0.0616891	0.239282	0.270772	0.786566	0.995026
ENSMUSG00000103649	Gm37768	predicted gene, 37768 [Source:MGI Symbol;Acc:MGI:5610996]	50.2756	0.140792	0.164652	1.54941	0.121283	0.738569
ENSMUSG00000079045	Prox1os	prospero homeobox 1, opposite strand [Source:MGI Symbol;Acc:MGI:4937200]	20.7992	-0.255843	0.152709	-1.95387	0.0507164	0.575663
ENSMUSG00000120099		novel transcript	22.6594	-0.0407254	0.10775	0.153277	0.87818	0.996118
ENSMUSG00000120334		novel transcript	37.76	-0.211537	0.125859	-2.43988	0.0146923	0.370131
ENSMUSG00000104077	Gm37027	predicted gene, 37027 [Source:MGI Symbol;Acc:MGI:5610255]	26.6511	0.0335642	0.146121	-1.06583	0.286501	0.891377
ENSMUSG00000089812	Gm15867	predicted gene 15867 [Source:MGI Symbol;Acc:MGI:3801862]	32.1551	0.0122293	0.150053	1.46673	0.142449	0.768352
ENSMUSG00000100594	2810414N06Rik	RIKEN cDNA 2810414N06 gene [Source:MGI Symbol;Acc:MGI:1919065]	102.716	-0.0428456	0.207792	-0.302449	0.76231	0.994412
ENSMUSG00000102336	Gm37233	predicted gene, 37233 [Source:MGI Symbol;Acc:MGI:5610461]	554.529	-0.164269	0.248649	-0.751323	0.452458	0.954711
ENSMUSG00000087022	9130024F11Rik	RIKEN cDNA 9130024F11 gene [Source:MGI Symbol;Acc:MGI:1926150]	321.067	0.177051	0.249252	0.680721	0.496048	0.960647
ENSMUSG00000120831		novel transcript	32.3734	0.0417378	0.135972	0.610223	0.541714	0.967128
ENSMUSG00000103174	Gm37168	predicted gene, 37168 [Source:MGI Symbol;Acc:MGI:5610396]	22.3483	-0.141942	0.137641	-1.62939	0.10323	0.709456
ENSMUSG00000120874		novel transcript	41.9264	0.240968	0.133716	1.91001	0.0561324	0.592901
ENSMUSG00000097615	Gm2061	predicted gene 2061 [Source:MGI Symbol;Acc:MGI:3780228]	82.4429	0.165438	0.223992	0.487702	0.625761	0.977041
ENSMUSG00000102202	Gm33280	predicted gene, 33280 [Source:MGI Symbol;Acc:MGI:5592439]	184.341	-0.464077	0.199744	-3.00494	0.00265637	0.176255
ENSMUSG00000102923	Gm31728	predicted gene, 31728 [Source:MGI Symbol;Acc:MGI:5590887]	64.0978	-0.0216303	0.200365	0.124529	0.900897	0.998332
ENSMUSG00000098243	Gm4258	predicted gene 4258 [Source:MGI Symbol;Acc:MGI:3782435]	42.69	-0.0373548	0.184647	-0.11105	0.911577	0.998332
ENSMUSG00000097503	3110045C21Rik	RIKEN cDNA 3110045C21 gene [Source:MGI Symbol;Acc:MGI:1914553]	19.2389	0.0892641	0.11496	0.204441	0.838009	0.995026
ENSMUSG00000100147	1700047M11Rik	RIKEN cDNA 1700047M11 gene [Source:MGI Symbol;Acc:MGI:1914580]	187.072	-0.133295	0.215906	-1.55755	0.119341	0.736408
ENSMUSG00000073478	D730003I15Rik	RIKEN cDNA D730003I15 gene [Source:MGI Symbol;Acc:MGI:1925971]	48.524	0.142368	0.1438	1.6295	0.103206	0.709456
ENSMUSG00000097881	Celrr	cerebellum expressed regulatory RNA [Source:MGI Symbol;Acc:MGI:2685664]	38.1841	0.138642	0.157073	1.17163	0.241347	0.869243
ENSMUSG00000100546	Gm29483	predicted gene 29483 [Source:MGI Symbol;Acc:MGI:5580189]	98.3339	0.456505	0.18851	2.96276	0.00304895	0.189035
ENSMUSG00000100627	A830008E24Rik	RIKEN cDNA A830008E24 gene [Source:MGI Symbol;Acc:MGI:3041183]	21.3648	0.00150759	0.108553	-0.875663	0.381213	0.928116
ENSMUSG00000101299	Gm28175	predicted gene 28175 [Source:MGI Symbol;Acc:MGI:5578881]	87.5643	0.109618	0.212369	0.432291	0.66553	0.978072
ENSMUSG00000096929	A330023F24Rik	RIKEN cDNA A330023F24 gene [Source:MGI Symbol;Acc:MGI:2443958]	606.328	-0.191248	0.249263	-0.420813	0.673892	0.978407
ENSMUSG00000097063	Pantr2	POU domain, class 3, transcription factor 3 adjacent noncoding transcript 2 [Source:MGI Symbol;Acc:MGI:1913870]	45.2657	-0.0774965	0.175399	0.527931	0.597547	0.975423
ENSMUSG00000090031	4732440D04Rik	RIKEN cDNA 4732440D04 gene [Source:MGI Symbol;Acc:MGI:3604103]	61.2569	0.0478186	0.167019	0.461082	0.64474	0.977113
ENSMUSG00000097649	Gm10561	predicted gene 10561 [Source:MGI Symbol;Acc:MGI:3648163]	32.9212	-0.280431	0.177906	-1.80692	0.0707745	0.639817
ENSMUSG00000085526	Gm16083	predicted gene 16083 [Source:MGI Symbol;Acc:MGI:3802163]	30.6896	0.164933	0.164876	1.33066	0.183301	0.822448
ENSMUSG00000119954	Gm35546	predicted gene, 35546 [Source:NCBI gene (formerly Entrezgene);Acc:102639175]	28.4104	-0.139598	0.104662	-0.453471	0.650209	0.977508
ENSMUSG00000086350	B230369F24Rik	RIKEN cDNA B230369F24 gene [Source:MGI Symbol;Acc:MGI:2443392]	57.4943	0.176683	0.197092	0.268979	0.787946	0.995026
ENSMUSG00000104011	Gm32391	predicted gene, 32391 [Source:MGI Symbol;Acc:MGI:5591550]	151.88	-0.40318	0.242943	-1.61701	0.105876	0.71255
ENSMUSG00000097814	Panct2	pluripotency-associated noncoding transcript 2 [Source:MGI Symbol;Acc:MGI:3643517]	81.4041	0.185131	0.178258	1.5781	0.114542	0.728846
ENSMUSG00000099843	Gm7160	predicted gene 7160 [Source:MGI Symbol;Acc:MGI:3646078]	53.2347	0.112256	0.156462	1.68366	0.0922475	0.68349
ENSMUSG00000084799	Ino80dos	INO80 complex subunit D, opposite strand [Source:MGI Symbol;Acc:MGI:3651861]	77.9063	0.278214	0.211594	1.51003	0.131036	0.751326
ENSMUSG00000049881	2810025M15Rik	RIKEN cDNA 2810025M15 gene [Source:MGI Symbol;Acc:MGI:1917203]	68.3273	-0.104415	0.196913	-0.372035	0.709867	0.98679
ENSMUSG00000079671	2610203C22Rik	RIKEN cDNA 2610203C22 gene [Source:MGI Symbol;Acc:MGI:1919731]	41.7206	-0.294091	0.154916	-2.93636	0.00332085	0.1962
ENSMUSG00000121277		novel transcript, antisense to KO:Pecrand Pecr	67.3098	0.238722	0.2043	0.289382	0.772289	0.995026
ENSMUSG00000089706	B230216N24Rik	RIKEN cDNA B230216N24 gene [Source:MGI Symbol;Acc:MGI:1925853]	166.515	-0.186553	0.244641	-0.862027	0.388673	0.933543
ENSMUSG00000060424	Pantr1	POU domain, class 3, transcription factor 3 adjacent noncoding transcript 1 [Source:MGI Symbol;Acc:MGI:1913547]	1847.04	0.128995	0.239148	0.509124	0.610665	0.977041
ENSMUSG00000121280		novel transcript, sense intronic to Kansl1l	121.799	-0.129193	0.225092	0.169046	0.865761	0.996118
ENSMUSG00000098234	Snhg6	small nucleolar RNA host gene 6 [Source:MGI Symbol;Acc:MGI:1921074]	72.3439	0.241671	0.206456	1.26644	0.205355	0.844604
ENSMUSG00000053332	Gas5	growth arrest specific 5 [Source:MGI Symbol;Acc:MGI:95659]	1221.32	-0.223181	0.228882	-1.02262	0.306488	0.904211
ENSMUSG00000041396	Mettl18	methyltransferase like 18 [Source:MGI Symbol;Acc:MGI:1917212]	57.1693	-0.418812	0.196962	-2.23011	0.0257399	0.46299
ENSMUSG00000041559	Fmod	fibromodulin [Source:MGI Symbol;Acc:MGI:1328364]	62.5522	-0.396213	0.203691	-2.15163	0.0314264	0.500399
ENSMUSG00000120043		novel transcript	23.3851	0.119865	0.0975526	0.499237	0.617612	0.977041
ENSMUSG00000042429	Adora1	adenosine A1 receptor [Source:MGI Symbol;Acc:MGI:99401]	4930.88	-0.273404	0.209273	-1.32562	0.184966	0.82446
ENSMUSG00000051251	Nhlh1	nescient helix loop helix 1 [Source:MGI Symbol;Acc:MGI:98481]	17.8279	-0.0482806	0.118277	0.745615	0.4559	0.954711
ENSMUSG00000003458	Ncstn	nicastrin [Source:MGI Symbol;Acc:MGI:1891700]	581.278	-0.154976	0.239205	-0.733252	0.463405	0.954731
ENSMUSG00000026553	Copa	coatomer protein complex subunit alpha [Source:MGI Symbol;Acc:MGI:1334462]	6915.7	0.313674	0.21371	1.4154	0.156952	0.788299
ENSMUSG00000003464	Pex19	peroxisomal biogenesis factor 19 [Source:MGI Symbol;Acc:MGI:1334458]	1147.95	-0.361141	0.232266	-1.54039	0.123466	0.740743
ENSMUSG00000026554	Dcaf8	DDB1 and CUL4 associated factor 8 [Source:MGI Symbol;Acc:MGI:91860]	1799.29	-0.293566	0.211486	-1.40317	0.160567	0.795188
ENSMUSG00000013698	Pea15a	proliferation and apoptosis adaptor protein 15A [Source:MGI Symbol;Acc:MGI:104799]	4267.38	-0.129993	0.188023	-0.697559	0.485453	0.958061
ENSMUSG00000007122	Casq1	calsequestrin 1 [Source:MGI Symbol;Acc:MGI:1309468]	19.1454	0.195853	0.121643	3.36097	0.000776693	0.0959585
ENSMUSG00000026556	Vangl2	VANGL planar cell polarity 2 [Source:MGI Symbol;Acc:MGI:2135272]	141.237	-0.179239	0.227671	-0.411339	0.680824	0.979608
ENSMUSG00000026426	Arl8a	ADP-ribosylation factor-like 8A [Source:MGI Symbol;Acc:MGI:1915974]	3595.94	-0.0286329	0.19484	-0.158621	0.873967	0.996118
ENSMUSG00000026424	Gpr37l1	G protein-coupled receptor 37-like 1 [Source:MGI Symbol;Acc:MGI:1928503]	142.64	-0.204151	0.241105	-0.918713	0.358246	0.923212
ENSMUSG00000026062	Slc9a2	solute carrier family 9 (sodium/hydrogen exchanger), member 2 [Source:MGI Symbol;Acc:MGI:105075]	332.419	0.166849	0.248552	0.632445	0.527096	0.965784
ENSMUSG00000103679	Gm37623	predicted gene, 37623 [Source:MGI Symbol;Acc:MGI:5610851]	19.008	0.101457	0.105741	0.594501	0.552177	0.967501
ENSMUSG00000103270	Gm37915	predicted gene, 37915 [Source:MGI Symbol;Acc:MGI:5611143]	20.6696	0.0409987	0.122193	0.523651	0.600521	0.976251
ENSMUSG00000048874	Phf3	PHD finger protein 3 [Source:MGI Symbol;Acc:MGI:2446126]	3381.75	-0.0491559	0.189376	-0.26644	0.7899	0.995026
ENSMUSG00000103783	Gm37522	predicted gene, 37522 [Source:MGI Symbol;Acc:MGI:5610750]	30.0951	0.0425193	0.141423	0.431527	0.666085	0.978072
ENSMUSG00000104315	Gm37906	predicted gene, 37906 [Source:MGI Symbol;Acc:MGI:5611134]	50.8674	0.0257502	0.169425	0.580223	0.561764	0.970346
ENSMUSG00000026064	Ptp4a1	protein tyrosine phosphatase 4a1 [Source:MGI Symbol;Acc:MGI:1277096]	67.5885	-0.217253	0.197709	-1.63328	0.102411	0.708145
ENSMUSG00000060244	Alyref2	Aly/REF export factor 2 [Source:MGI Symbol;Acc:MGI:1913144]	15.1037	0.157295	0.131779	1.28822	0.19767	0.841096
ENSMUSG00000020423	Btg2	BTG anti-proliferation factor 2 [Source:MGI Symbol;Acc:MGI:108384]	382.898	0.22804	0.24925	1.05346	0.29213	0.892984
ENSMUSG00000041945	Mfsd9	major facilitator superfamily domain containing 9 [Source:MGI Symbol;Acc:MGI:2443548]	23.1839	-0.0601887	0.113557	1.14209	0.253415	0.873092
ENSMUSG00000041570	Camsap2	calmodulin regulated spectrin-associated protein family, member 2 [Source:MGI Symbol;Acc:MGI:1922434]	10104.1	0.183246	0.192239	0.945211	0.344551	0.915789
ENSMUSG00000041605	Inava	innate immunity activator [Source:MGI Symbol;Acc:MGI:1921579]	52.1506	0.0954466	0.148343	0.710616	0.477322	0.957376
ENSMUSG00000100954	Gm10138	predicted gene 10138 [Source:MGI Symbol;Acc:MGI:3708522]	21.0425	-0.113589	0.135163	-1.00058	0.31703	0.906019
ENSMUSG00000034088	Hdlbp	high density lipoprotein (HDL) binding protein [Source:MGI Symbol;Acc:MGI:99256]	7209.57	0.0535957	0.213635	0.238092	0.81181	0.995026
ENSMUSG00000026276	Septin2	septin 2 [Source:MGI Symbol;Acc:MGI:97298]	40.8412	-0.0684694	0.173766	-0.34633	0.729095	0.99062
ENSMUSG00000026098	Pms1	PMS1 homolog 1, mismatch repair system component [Source:MGI Symbol;Acc:MGI:1202302]	99.0077	0.0398928	0.232398	0.251006	0.801809	0.995026
ENSMUSG00000026096	Osgepl1	O-sialoglycoprotein endopeptidase-like 1 [Source:MGI Symbol;Acc:MGI:1919335]	146.911	0.366084	0.234928	1.61316	0.106709	0.71255
ENSMUSG00000026095	Asnsd1	asparagine synthetase domain containing 1 [Source:MGI Symbol;Acc:MGI:1917646]	170.395	0.00326171	0.247324	-0.015571	0.987577	0.998424
ENSMUSG00000084416	Rpl10a-ps1	ribosomal protein L10A, pseudogene 1 [Source:MGI Symbol;Acc:MGI:3705885]	217.685	-0.18385	0.24918	-0.758308	0.448267	0.954631
ENSMUSG00000044816	D630023F18Rik	RIKEN cDNA D630023F18 gene [Source:MGI Symbol;Acc:MGI:2138198]	172.858	0.258196	0.246707	0.998117	0.318223	0.906705
ENSMUSG00000025950	Idh1	isocitrate dehydrogenase 1 (NADP+), soluble [Source:MGI Symbol;Acc:MGI:96413]	401.945	0.196796	0.248939	0.810313	0.41776	0.944242
ENSMUSG00000025949	Pikfyve	phosphoinositide kinase, FYVE type zinc finger containing [Source:MGI Symbol;Acc:MGI:1335106]	4381.25	0.282523	0.202778	1.40574	0.159802	0.793433
ENSMUSG00000025964	Adam23	a disintegrin and metallopeptidase domain 23 [Source:MGI Symbol;Acc:MGI:1345162]	2966.58	0.0250871	0.200124	0.124351	0.901037	0.998332
ENSMUSG00000025962	Fastkd2	FAST kinase domains 2 [Source:MGI Symbol;Acc:MGI:1922869]	183.227	0.0856672	0.238995	0.36656	0.713947	0.987572
ENSMUSG00000025961	4933402D24Rik	RIKEN cDNA 4933402D24 gene [Source:MGI Symbol;Acc:MGI:1921676]	18.4594	0.136418	0.118907	-0.465708	0.641425	0.977113
ENSMUSG00000085894	Gm15832	predicted gene 15832 [Source:MGI Symbol;Acc:MGI:3834078]	23.883	-0.0776881	0.122425	2.33484	0.0195517	0.418126
ENSMUSG00000048234	Rnf149	ring finger protein 149 [Source:MGI Symbol;Acc:MGI:2677438]	113.143	-0.0690942	0.230059	-0.322826	0.746827	0.992629
ENSMUSG00000050967	Creg2	cellular repressor of E1A-stimulated genes 2 [Source:MGI Symbol;Acc:MGI:1928333]	4049.04	-0.190287	0.198688	-1.03455	0.30088	0.896857
ENSMUSG00000097083	D930019O06Rik	RIKEN cDNA D930019O06 [Source:MGI Symbol;Acc:MGI:3043219]	234.621	0.00993383	0.248673	0.29185	0.770401	0.995026
ENSMUSG00000026074	Map4k4	mitogen-activated protein kinase kinase kinase kinase 4 [Source:MGI Symbol;Acc:MGI:1349394]	3157.62	0.188565	0.207392	0.957022	0.338556	0.914125
ENSMUSG00000097899	Gm16894	predicted gene, 16894 [Source:MGI Symbol;Acc:MGI:4439818]	59.7538	0.209836	0.177058	1.84421	0.0651522	0.622119
ENSMUSG00000090553	Snrpe	small nuclear ribonucleoprotein E [Source:MGI Symbol;Acc:MGI:98346]	157.322	-0.0208527	0.237769	-0.211375	0.832595	0.995026
ENSMUSG00000102976	Zc3h11a	zinc finger CCCH type containing 11A [Source:MGI Symbol;Acc:MGI:1917829]	268.624	-0.0470173	0.248968	-0.417182	0.676545	0.978407
ENSMUSG00000094410	Zbed6	zinc finger, BED type containing 6 [Source:MGI Symbol;Acc:MGI:3828086]	1340.21	0.0110567	0.218262	0.0728098	0.941957	0.998389
ENSMUSG00000026463	Atp2b4	ATPase, Ca++ transporting, plasma membrane 4 [Source:MGI Symbol;Acc:MGI:88111]	1907.79	0.223417	0.244357	1.24744	0.212237	0.849699
ENSMUSG00000102509	Gm37368	predicted gene, 37368 [Source:MGI Symbol;Acc:MGI:5610596]	39.2324	-0.133895	0.126734	-2.33958	0.0193054	0.418126
ENSMUSG00000025925	Terf1	telomeric repeat binding factor 1 [Source:MGI Symbol;Acc:MGI:109634]	138.322	-0.116495	0.242288	-0.575626	0.564868	0.971054
ENSMUSG00000104379	Gm37509	predicted gene, 37509 [Source:MGI Symbol;Acc:MGI:5610737]	43.3723	-0.1135	0.13106	-2.48099	0.013102	0.345427
ENSMUSG00000043716	Rpl7	ribosomal protein L7 [Source:MGI Symbol;Acc:MGI:98073]	729.49	-0.323578	0.242257	-1.27554	0.202118	0.841096
ENSMUSG00000025921	Rdh10	retinol dehydrogenase 10 (all-trans) [Source:MGI Symbol;Acc:MGI:1924238]	179.571	0.0486974	0.217627	-0.745095	0.456214	0.954711
ENSMUSG00000025920	Stau2	staufen double-stranded RNA binding protein 2 [Source:MGI Symbol;Acc:MGI:1352508]	4527.91	0.100496	0.191489	0.535218	0.592499	0.97432
ENSMUSG00000016252	Atp5e	ATP synthase, H+ transporting, mitochondrial F1 complex, epsilon subunit [Source:MGI Symbol;Acc:MGI:1855697]	777.406	-0.152493	0.241606	-0.533018	0.594021	0.97432
ENSMUSG00000027304	Rtf1	RTF1, Paf1/RNA polymerase II complex component [Source:MGI Symbol;Acc:MGI:1309480]	8911.89	-0.0284284	0.17533	-0.157225	0.875067	0.996118
ENSMUSG00000016257	Prelid3b	PRELI domain containing 3B [Source:MGI Symbol;Acc:MGI:1913640]	2025.75	0.124275	0.223391	0.542283	0.587624	0.973955
ENSMUSG00000027296	Itpka	inositol 1,4,5-trisphosphate 3-kinase A [Source:MGI Symbol;Acc:MGI:1333822]	3922.45	0.144396	0.189664	0.769245	0.441748	0.950847
ENSMUSG00000014873	Surf2	surfeit gene 2 [Source:MGI Symbol;Acc:MGI:98444]	772.125	-0.0643564	0.234885	-0.266576	0.789796	0.995026
ENSMUSG00000050600	Zfp831	zinc finger protein 831 [Source:MGI Symbol;Acc:MGI:3641861]	2837.82	-0.324401	0.21797	-1.53097	0.125777	0.743591
ENSMUSG00000027524	Edn3	endothelin 3 [Source:MGI Symbol;Acc:MGI:95285]	36.2517	-0.288434	0.144065	-3.42979	0.00060404	0.0851999
ENSMUSG00000014867	Surf4	surfeit gene 4 [Source:MGI Symbol;Acc:MGI:98445]	449.755	0.262932	0.248831	1.44153	0.149434	0.780175
ENSMUSG00000027459	Fam110a	family with sequence similarity 110, member A [Source:MGI Symbol;Acc:MGI:1921097]	109.131	-0.195186	0.218104	-2.21853	0.0265188	0.471985
ENSMUSG00000050530	Fam171a1	family with sequence similarity 171, member A1 [Source:MGI Symbol;Acc:MGI:2442917]	924.134	-0.0881286	0.225491	-0.480488	0.630881	0.977041
ENSMUSG00000090093	Gm14399	predicted gene 14399 [Source:MGI Symbol;Acc:MGI:3650082]	74.949	-0.0628213	0.214847	-0.0638654	0.949077	0.998389
ENSMUSG00000078902	Gm14443	predicted gene 14443 [Source:MGI Symbol;Acc:MGI:3652324]	66.6359	-0.0239423	0.195707	0.154286	0.877384	0.996118
ENSMUSG00000060257	Scrt2	scratch family zinc finger 2 [Source:MGI Symbol;Acc:MGI:2139287]	383.746	0.0371347	0.249044	0.291156	0.770932	0.995026
ENSMUSG00000032802	Srxn1	sulfiredoxin 1 homolog (S. cerevisiae) [Source:MGI Symbol;Acc:MGI:104971]	738.589	-0.504815	0.242087	-1.98694	0.0469288	0.562069
ENSMUSG00000068079	Tcf15	transcription factor 15 [Source:MGI Symbol;Acc:MGI:104664]	20.3103	0.169529	0.135194	1.95053	0.0511135	0.576179
ENSMUSG00000052406	Rexo4	REX4, 3'-5' exonuclease [Source:MGI Symbol;Acc:MGI:2684957]	625.177	0.00534067	0.236443	0.0311924	0.975116	0.998389
ENSMUSG00000026643	Nmt2	N-myristoyltransferase 2 [Source:MGI Symbol;Acc:MGI:1202298]	4624.55	0.270027	0.190259	1.43227	0.152067	0.782654
ENSMUSG00000049950	Rpp38	ribonuclease P/MRP 38 subunit [Source:MGI Symbol;Acc:MGI:2443607]	311.971	0.315049	0.239148	0.65547	0.512165	0.963675
ENSMUSG00000014852	Adamts13	a disintegrin-like and metallopeptidase (reprolysin type) with thrombospondin type 1 motif, 13 [Source:MGI Symbol;Acc:MGI:2685556]	20.9055	0.0350808	0.118942	1.35419	0.175677	0.80953
ENSMUSG00000074698	Csnk2a1	casein kinase 2, alpha 1 polypeptide [Source:MGI Symbol;Acc:MGI:88543]	1773.7	0.0172986	0.205841	0.065809	0.94753	0.998389
ENSMUSG00000026650	Meig1	meiosis expressed gene 1 [Source:MGI Symbol;Acc:MGI:1202878]	23.144	-0.111499	0.156902	-0.685534	0.493007	0.959204
ENSMUSG00000027465	Tbc1d20	TBC1 domain family, member 20 [Source:MGI Symbol;Acc:MGI:1914481]	1079.31	0.0481528	0.218705	0.213667	0.830806	0.995026
ENSMUSG00000015488	Cacfd1	calcium channel flower domain containing 1 [Source:MGI Symbol;Acc:MGI:1924317]	532.502	-0.205777	0.245859	-0.868042	0.385372	0.931239
ENSMUSG00000027297	Ltk	leukocyte tyrosine kinase [Source:MGI Symbol;Acc:MGI:96840]	88.8635	0.330527	0.208979	2.15882	0.0308639	0.497526
ENSMUSG00000027466	Rbck1	RanBP-type and C3HC4-type zinc finger containing 1 [Source:MGI Symbol;Acc:MGI:1344372]	601.045	-0.1284	0.241005	-0.613923	0.539266	0.966294
ENSMUSG00000078878	Gm14305	predicted gene 14305 [Source:MGI Symbol;Acc:MGI:3709632]	140.33	0.0377588	0.236967	0.0852518	0.932061	0.998389
ENSMUSG00000068062	Gm14164	predicted gene 14164 [Source:MGI Symbol;Acc:MGI:3650730]	19.8129	0.00775866	0.129251	-0.950073	0.342075	0.915789
ENSMUSG00000078877	Gm14295	predicted gene 14295 [Source:MGI Symbol;Acc:MGI:3709624]	468.181	0.101515	0.242753	0.379683	0.704181	0.985283
ENSMUSG00000059361	Nrsn2	neurensin 2 [Source:MGI Symbol;Acc:MGI:2684969]	1599.15	-0.150997	0.236544	-0.811173	0.417267	0.944079
ENSMUSG00000036067	Slc2a6	solute carrier family 2 (facilitated glucose transporter), member 6 [Source:MGI Symbol;Acc:MGI:2443286]	180.311	-0.347379	0.239297	-1.85097	0.0641743	0.616817
ENSMUSG00000051817	Sox12	SRY (sex determining region Y)-box 12 [Source:MGI Symbol;Acc:MGI:98360]	351.132	0.0431923	0.248745	0.0916054	0.927012	0.998332
ENSMUSG00000074527	Gm14296	predicted gene 14296 [Source:MGI Symbol;Acc:MGI:3708667]	206.316	-0.571397	0.246109	-1.46797	0.142113	0.768011
ENSMUSG00000074682	Zcchc3	zinc finger, CCHC domain containing 3 [Source:MGI Symbol;Acc:MGI:1915167]	716.368	-0.0374656	0.249256	-0.0728618	0.941916	0.998389
ENSMUSG00000078870	Gm14410	predicted gene 14410 [Source:MGI Symbol;Acc:MGI:3709158]	90.5601	-0.0414867	0.216687	-0.13815	0.890122	0.998005
ENSMUSG00000078868	Gm14412	predicted gene 14412 [Source:MGI Symbol;Acc:MGI:3652251]	46.6942	-0.0614658	0.193525	-0.073021	0.941789	0.998389
ENSMUSG00000026896	Ifih1	interferon induced with helicase C domain 1 [Source:MGI Symbol;Acc:MGI:1918836]	59.8584	0.188003	0.196293	0.671855	0.501676	0.96197
ENSMUSG00000078867	Gm14418	predicted gene 14418 [Source:MGI Symbol;Acc:MGI:3702408]	19.5064	-0.0257516	0.150194	-0.262037	0.793293	0.995026
ENSMUSG00000078866	Zfp970	zinc finger protein 970 [Source:MGI Symbol;Acc:MGI:3652255]	45.078	-0.146043	0.199151	-0.728333	0.46641	0.954731
ENSMUSG00000094786	Gm14403	predicted gene 14403 [Source:MGI Symbol;Acc:MGI:3649813]	57.3695	0.126003	0.203262	0.5444	0.586166	0.973926
ENSMUSG00000036040	Adamtsl2	ADAMTS-like 2 [Source:MGI Symbol;Acc:MGI:1925044]	77.4683	-0.213621	0.207213	-1.07077	0.284275	0.890878
ENSMUSG00000009216	Fam163b	family with sequence similarity 163, member B [Source:MGI Symbol;Acc:MGI:1926106]	2676.76	-0.123941	0.225105	-0.489234	0.624676	0.977041
ENSMUSG00000026893	Gca	grancalcin [Source:MGI Symbol;Acc:MGI:1918521]	1171.74	0.513168	0.23555	2.20368	0.0275472	0.477281
ENSMUSG00000081817	Gm13590	predicted gene 13590 [Source:MGI Symbol;Acc:MGI:3650248]	15.2982	0.085596	0.109978	0.327843	0.743031	0.992206
ENSMUSG00000026648	Dclre1c	DNA cross-link repair 1C [Source:MGI Symbol;Acc:MGI:2441769]	716.617	-0.311001	0.249219	-1.01886	0.308268	0.9052
ENSMUSG00000059742	Kcnh7	potassium voltage-gated channel, subfamily H (eag-related), member 7 [Source:MGI Symbol;Acc:MGI:2159566]	5923.38	0.288119	0.194635	1.46301	0.143463	0.769942
ENSMUSG00000075324	Fign	fidgetin [Source:MGI Symbol;Acc:MGI:1890647]	113.49	-0.65537	0.217954	-3.73937	0.00018448	0.042196
ENSMUSG00000026646	Suv39h2	suppressor of variegation 3-9 2 [Source:MGI Symbol;Acc:MGI:1890396]	238.89	-0.0848776	0.246955	-0.450843	0.652103	0.977719
ENSMUSG00000009614	Sardh	sarcosine dehydrogenase [Source:MGI Symbol;Acc:MGI:2183102]	34.1803	-0.150769	0.142399	-2.16546	0.0303526	0.494666
ENSMUSG00000109865	Hspa14	heat shock protein 14 [Source:MGI Symbol;Acc:MGI:1354164]	314.987	0.0275771	0.247621	-0.0160109	0.987226	0.998389
ENSMUSG00000026888	Grb14	growth factor receptor bound protein 14 [Source:MGI Symbol;Acc:MGI:1355324]	390.882	0.11961	0.24693	0.46668	0.640729	0.977113
ENSMUSG00000051396	Gm45902	predicted gene 45902 [Source:MGI Symbol;Acc:MGI:5805017]	178.141	-0.377672	0.2394	-1.72684	0.084197	0.665687
ENSMUSG00000039496	Cdnf	cerebral dopamine neurotrophic factor [Source:MGI Symbol;Acc:MGI:3606576]	49.8342	-0.0298464	0.158372	-0.487002	0.626257	0.977041
ENSMUSG00000026655	Fam107b	family with sequence similarity 107, member B [Source:MGI Symbol;Acc:MGI:1913790]	386.42	0.173027	0.24516	0.692359	0.488712	0.958842
ENSMUSG00000009621	Vav2	vav 2 oncogene [Source:MGI Symbol;Acc:MGI:102718]	150.231	0.0913271	0.240456	0.437427	0.661802	0.978072
ENSMUSG00000109946	Brd3os	bromodomain containing 3, opposite strand [Source:MGI Symbol;Acc:MGI:106557]	512.746	-0.514801	0.247288	-2.18041	0.0292271	0.488066
ENSMUSG00000034032	Rpap1	RNA polymerase II associated protein 1 [Source:MGI Symbol;Acc:MGI:1916175]	323.582	0.0283998	0.249184	0.187625	0.851171	0.996118
ENSMUSG00000019188	H13	histocompatibility 13 [Source:MGI Symbol;Acc:MGI:95886]	340.728	-0.286892	0.24873	-1.10817	0.267787	0.884204
ENSMUSG00000042814	Mcts2	malignant T cell amplified sequence 2 [Source:MGI Symbol;Acc:MGI:1913655]	237.927	0.0948923	0.249157	0.423786	0.671722	0.978407
ENSMUSG00000007659	Bcl2l1	BCL2-like 1 [Source:MGI Symbol;Acc:MGI:88139]	1345.73	0.428482	0.230875	1.9432	0.0519916	0.579335
ENSMUSG00000027525	Phactr3	phosphatase and actin regulator 3 [Source:MGI Symbol;Acc:MGI:1921439]	1799.49	-0.0770952	0.208912	-0.355185	0.722451	0.989578
ENSMUSG00000027298	Tyro3	TYRO3 protein tyrosine kinase 3 [Source:MGI Symbol;Acc:MGI:104294]	1156.51	-0.142365	0.230588	-0.719031	0.472122	0.95617
ENSMUSG00000034903	Cobll1	Cobl-like 1 [Source:MGI Symbol;Acc:MGI:2442894]	184.308	0.365857	0.244361	1.43167	0.152238	0.782654
ENSMUSG00000060445	Sycp2	synaptonemal complex protein 2 [Source:MGI Symbol;Acc:MGI:1933281]	58.7153	0.024241	0.194487	0.781414	0.434559	0.94904
ENSMUSG00000049999	Ppp1r3d	protein phosphatase 1, regulatory subunit 3D [Source:MGI Symbol;Acc:MGI:1917664]	55.2478	-0.219139	0.198769	-1.25244	0.210409	0.848603
ENSMUSG00000070476	Fam217b	family with sequence similarity 217, member B [Source:MGI Symbol;Acc:MGI:1918782]	1590.56	-0.143762	0.205475	-0.701722	0.482853	0.957554
ENSMUSG00000027469	Tpx2	TPX2, microtubule-associated [Source:MGI Symbol;Acc:MGI:1919369]	20.7557	0.0210388	0.108307	1.10336	0.269872	0.885416
ENSMUSG00000026918	Brd3	bromodomain containing 3 [Source:MGI Symbol;Acc:MGI:1914632]	1961.73	-0.16809	0.212435	-0.762221	0.445928	0.952785
ENSMUSG00000000305	Cdh4	cadherin 4 [Source:MGI Symbol;Acc:MGI:99218]	168.502	-0.55075	0.241942	-2.3443	0.0190631	0.416876
ENSMUSG00000042662	Dusp15	dual specificity phosphatase-like 15 [Source:MGI Symbol;Acc:MGI:1934928]	157.726	0.111058	0.244454	0.473305	0.635996	0.977113
ENSMUSG00000026917	Wdr5	WD repeat domain 5 [Source:MGI Symbol;Acc:MGI:2155884]	213.399	-0.210249	0.248556	-0.943674	0.345336	0.915789
ENSMUSG00000039117	Taf4	TATA-box binding protein associated factor 4 [Source:MGI Symbol;Acc:MGI:2152346]	564.172	-0.164577	0.242434	-0.727654	0.466825	0.954731
ENSMUSG00000057182	Scn3a	sodium channel, voltage-gated, type III, alpha [Source:MGI Symbol;Acc:MGI:98249]	1210.54	0.0914813	0.228397	0.541586	0.588104	0.973955
ENSMUSG00000039108	Lsm14b	LSM family member 14B [Source:MGI Symbol;Acc:MGI:3040677]	1347.13	-0.0106585	0.218793	-0.0541458	0.956819	0.998389
ENSMUSG00000027566	Psma7	proteasome subunit alpha 7 [Source:MGI Symbol;Acc:MGI:1347070]	1587.11	-0.0202284	0.219544	-0.0944724	0.924734	0.998332
ENSMUSG00000015846	Rxra	retinoid X receptor alpha [Source:MGI Symbol;Acc:MGI:98214]	500.281	0.0180698	0.245319	0.152469	0.878817	0.996373
ENSMUSG00000039086	Ss18l1	SS18, nBAF chromatin remodeling complex subunit like 1 [Source:MGI Symbol;Acc:MGI:2444061]	2717.8	-0.121475	0.2053	-0.576896	0.56401	0.971054
ENSMUSG00000039069	Mtg2	mitochondrial ribosome associated GTPase 2 [Source:MGI Symbol;Acc:MGI:106565]	133.438	-0.0573665	0.207062	0.245289	0.806233	0.995026
ENSMUSG00000026657	Frmd4a	FERM domain containing 4A [Source:MGI Symbol;Acc:MGI:1919850]	2227.29	0.160958	0.208079	0.808462	0.418825	0.944287
ENSMUSG00000051329	Nup160	nucleoporin 160 [Source:MGI Symbol;Acc:MGI:1926227]	587.199	0.115255	0.249265	0.569912	0.568737	0.971939
ENSMUSG00000086458	Gm2639	predicted gene 2639 [Source:MGI Symbol;Acc:MGI:3780807]	91.3673	0.0805054	0.188458	0.996076	0.319213	0.907041
ENSMUSG00000081889	Gm13188	predicted gene 13188 [Source:MGI Symbol;Acc:MGI:3650857]	47.5992	0.185511	0.174687	2.22842	0.0258522	0.464398
ENSMUSG00000104284	Gm10862	predicted gene 10862 [Source:MGI Symbol;Acc:MGI:3641622]	168.105	0.0359661	0.228266	0.222641	0.823815	0.995026
ENSMUSG00000102517	Gm38085	predicted gene, 38085 [Source:MGI Symbol;Acc:MGI:5611313]	134.087	0.10439	0.220724	-0.15592	0.876096	0.996118
ENSMUSG00000084859	1700080N15Rik	RIKEN cDNA 1700080N15 gene [Source:MGI Symbol;Acc:MGI:1920739]	32.4243	0.0640558	0.168697	-0.0821453	0.934531	0.998389
ENSMUSG00000086921	Gm13189	predicted gene 13189 [Source:MGI Symbol;Acc:MGI:3650860]	21.3001	-0.0108752	0.133773	0.794327	0.427005	0.947371
ENSMUSG00000102816	Gm37814	predicted gene, 37814 [Source:MGI Symbol;Acc:MGI:5611042]	352.783	-0.000324957	0.244254	0.882143	0.3777	0.926452
ENSMUSG00000102136	Gm37107	predicted gene, 37107 [Source:MGI Symbol;Acc:MGI:5610335]	254.989	-0.456287	0.24332	-1.76062	0.0783034	0.654115
ENSMUSG00000102357	Gm38348	predicted gene, 38348 [Source:MGI Symbol;Acc:MGI:5611576]	231.037	-0.152399	0.234675	-0.20454	0.837931	0.995026
ENSMUSG00000027472	Pdrg1	p53 and DNA damage regulated 1 [Source:MGI Symbol;Acc:MGI:1915809]	372.892	0.0227997	0.249033	-0.0684876	0.945397	0.998389
ENSMUSG00000087355	Gm13187	predicted gene 13187 [Source:MGI Symbol;Acc:MGI:3649588]	92.575	-0.0248064	0.206371	0.208587	0.834771	0.995026
ENSMUSG00000102494	Gm36988	predicted gene, 36988 [Source:MGI Symbol;Acc:MGI:5610216]	91.1151	-0.0869697	0.205633	-0.310418	0.756243	0.993061
ENSMUSG00000075318	Scn2a	sodium channel, voltage-gated, type II, alpha [Source:MGI Symbol;Acc:MGI:98248]	7331.77	0.130041	0.19791	0.701683	0.482877	0.957554
ENSMUSG00000033943	Mga	MAX gene associated [Source:MGI Symbol;Acc:MGI:1352483]	4327.25	0.27666	0.221713	1.22555	0.220368	0.85633
ENSMUSG00000026837	Col5a1	collagen, type V, alpha 1 [Source:MGI Symbol;Acc:MGI:88457]	172.713	0.121169	0.216939	1.69442	0.0901847	0.682539
ENSMUSG00000039449	Prpf18	pre-mRNA processing factor 18 [Source:MGI Symbol;Acc:MGI:1914479]	639.284	-0.271282	0.23827	-1.05513	0.291364	0.892984
ENSMUSG00000008200	Fnbp4	formin binding protein 4 [Source:MGI Symbol;Acc:MGI:1860513]	1344.46	0.171529	0.218966	0.785582	0.432112	0.94904
ENSMUSG00000044647	Csrnp3	cysteine-serine-rich nuclear protein 3 [Source:MGI Symbol;Acc:MGI:1925021]	6054.81	0.0695362	0.177814	0.390637	0.696066	0.982939
ENSMUSG00000052865	Gm13619	predicted gene 13619 [Source:MGI Symbol;Acc:MGI:3702958]	17.0757	-0.149015	0.117065	-1.02144	0.307046	0.904508
ENSMUSG00000085160	Gm13617	predicted gene 13617 [Source:MGI Symbol;Acc:MGI:3650300]	20.5522	-0.0401596	0.117359	-0.206111	0.836704	0.995026
ENSMUSG00000048186	Bend7	BEN domain containing 7 [Source:MGI Symbol;Acc:MGI:2443100]	22.4688	-0.0765407	0.124547	0.0322445	0.974277	0.998389
ENSMUSG00000026994	Galnt3	polypeptide N-acetylgalactosaminyltransferase 3 [Source:MGI Symbol;Acc:MGI:894695]	92.5735	0.11242	0.216042	-1.04158	0.297608	0.89571
ENSMUSG00000033902	Mapkbp1	mitogen-activated protein kinase binding protein 1 [Source:MGI Symbol;Acc:MGI:1347004]	2374.9	-0.160272	0.218111	-0.804639	0.421028	0.944402
ENSMUSG00000026662	Sephs1	selenophosphate synthetase 1 [Source:MGI Symbol;Acc:MGI:1923580]	471.82	0.150093	0.249265	0.578963	0.562614	0.970526
ENSMUSG00000026664	Phyh	phytanoyl-CoA hydroxylase [Source:MGI Symbol;Acc:MGI:891978]	891.273	0.116377	0.235228	0.593327	0.552962	0.967501
ENSMUSG00000026833	Olfm1	olfactomedin 1 [Source:MGI Symbol;Acc:MGI:1860437]	11499.9	-0.115919	0.182349	-0.658313	0.510337	0.963675
ENSMUSG00000035829	Ppp1r26	protein phosphatase 1, regulatory subunit 26 [Source:MGI Symbol;Acc:MGI:2685193]	237.497	0.0392663	0.248281	0.0046657	0.996277	0.999583
ENSMUSG00000026831	Pierce1	piercer of microtubule wall 1 [Source:MGI Symbol;Acc:MGI:1916577]	31.5245	-0.224554	0.136959	-1.81726	0.0691768	0.634971
ENSMUSG00000035772	Mrps2	mitochondrial ribosomal protein S2 [Source:MGI Symbol;Acc:MGI:2153089]	933.36	0.156628	0.229763	0.66665	0.504996	0.962563
ENSMUSG00000034848	Ttc21b	tetratricopeptide repeat domain 21B [Source:MGI Symbol;Acc:MGI:1920918]	740.909	-0.170408	0.242611	-0.627373	0.530415	0.965784
ENSMUSG00000027293	Ehd4	EH-domain containing 4 [Source:MGI Symbol;Acc:MGI:1919619]	220.229	-0.114803	0.243016	-0.761543	0.446333	0.952785
ENSMUSG00000027568	Ntsr1	neurotensin receptor 1 [Source:MGI Symbol;Acc:MGI:97386]	76.1517	-0.151939	0.202792	-0.84236	0.399586	0.934661
ENSMUSG00000027569	Mrgbp	MRG/MORF4L binding protein [Source:MGI Symbol;Acc:MGI:1920497]	161.514	0.131209	0.236921	0.740345	0.459091	0.954731
ENSMUSG00000049401	Ogfr	opioid growth factor receptor [Source:MGI Symbol;Acc:MGI:1919325]	140.339	0.279409	0.236261	0.837148	0.402509	0.935049
ENSMUSG00000026672	Optn	optineurin [Source:MGI Symbol;Acc:MGI:1918898]	252.679	-0.199137	0.249118	-0.562186	0.573989	0.972536
ENSMUSG00000050211	Pla2g4e	phospholipase A2, group IVE [Source:MGI Symbol;Acc:MGI:1919144]	153.279	-0.13605	0.227773	-0.164879	0.869039	0.996118
ENSMUSG00000026676	Ccdc3	coiled-coil domain containing 3 [Source:MGI Symbol;Acc:MGI:1921436]	403.308	-0.236666	0.242268	-1.03876	0.298918	0.896857
ENSMUSG00000039145	Camk1d	calcium/calmodulin-dependent protein kinase ID [Source:MGI Symbol;Acc:MGI:2442190]	13472.9	0.0106802	0.177162	0.0625289	0.950142	0.998389
ENSMUSG00000040812	Agbl2	ATP/GTP binding protein-like 2 [Source:MGI Symbol;Acc:MGI:2443254]	24.659	-0.171886	0.140971	-1.88603	0.0592913	0.603104
ENSMUSG00000027570	Col9a3	collagen, type IX, alpha 3 [Source:MGI Symbol;Acc:MGI:894686]	170.159	0.175363	0.215922	1.42816	0.153245	0.785213
ENSMUSG00000039128	Cdc123	cell division cycle 123 [Source:MGI Symbol;Acc:MGI:2138811]	1714.69	0.108022	0.201941	0.541445	0.588201	0.973955
ENSMUSG00000025817	Nudt5	nudix (nucleoside diphosphate linked moiety X)-type motif 5 [Source:MGI Symbol;Acc:MGI:1858232]	240.865	0.0105507	0.247364	0.136682	0.891282	0.998005
ENSMUSG00000056718	Gm13199	predicted gene 13199 [Source:MGI Symbol;Acc:MGI:3649231]	17.1281	0.0564515	0.0922983	2.89759	0.00376041	0.20419
ENSMUSG00000026821	Ralgds	ral guanine nucleotide dissociation stimulator [Source:MGI Symbol;Acc:MGI:107485]	1389.79	-0.0551818	0.218228	-0.256912	0.797247	0.995026
ENSMUSG00000025816	Sec61a2	Sec61, alpha subunit 2 (S. cerevisiae) [Source:MGI Symbol;Acc:MGI:1931071]	542.968	0.397273	0.249026	2.04641	0.0407156	0.544354
ENSMUSG00000027282	Mtch2	mitochondrial carrier 2 [Source:MGI Symbol;Acc:MGI:1929260]	1453.29	0.155836	0.211977	0.734679	0.462535	0.954731
ENSMUSG00000025815	Dhtkd1	dehydrogenase E1 and transketolase domain containing 1 [Source:MGI Symbol;Acc:MGI:2445096]	129.252	-0.481755	0.222778	-2.15822	0.0309107	0.497806
ENSMUSG00000043241	Upf2	UPF2 regulator of nonsense transcripts homolog (yeast) [Source:MGI Symbol;Acc:MGI:2449307]	1486.31	-0.213267	0.210111	-0.997546	0.318499	0.906705
ENSMUSG00000026816	Gtf3c5	general transcription factor IIIC, polypeptide 5 [Source:MGI Symbol;Acc:MGI:1917489]	300.283	0.253409	0.245112	1.21518	0.224296	0.85929
ENSMUSG00000064329	Scn1a	sodium channel, voltage-gated, type I, alpha [Source:MGI Symbol;Acc:MGI:98246]	2527.7	-0.218298	0.225138	-0.983858	0.325185	0.910056
ENSMUSG00000038914	Dido1	death inducer-obliterator 1 [Source:MGI Symbol;Acc:MGI:1344352]	1990.25	0.134601	0.199606	0.682784	0.494743	0.960479
ENSMUSG00000027573	Gid8	GID complex subunit 8 [Source:MGI Symbol;Acc:MGI:1923675]	617.171	-0.20074	0.244848	-0.930004	0.352369	0.919407
ENSMUSG00000039046	Usp6nl	USP6 N-terminal like [Source:MGI Symbol;Acc:MGI:2138893]	688.511	-0.273232	0.23216	-1.13022	0.258384	0.878138
ENSMUSG00000086166	Gm14342	predicted gene 14342 [Source:MGI Symbol;Acc:MGI:3650757]	17.4013	0.0875722	0.0896943	0.0459459	0.963353	0.998389
ENSMUSG00000098051	Gm27032	predicted gene, 27032 [Source:MGI Symbol;Acc:MGI:5504147]	201.999	0.0672603	0.235041	1.21208	0.22548	0.860554
ENSMUSG00000027291	Vps39	VPS39 HOPS complex subunit [Source:MGI Symbol;Acc:MGI:2443189]	2326.1	0.204657	0.215054	0.920421	0.357353	0.922681
ENSMUSG00000038848	Ythdf1	YTH N6-methyladenosine RNA binding protein 1 [Source:MGI Symbol;Acc:MGI:1917431]	2103.23	-0.235336	0.223517	-1.00063	0.317005	0.906019
ENSMUSG00000027574	Nkain4	Na+/K+ transporting ATPase interacting 4 [Source:MGI Symbol;Acc:MGI:1915372]	43.3234	-0.0771913	0.178088	-1.10245	0.270267	0.885506
ENSMUSG00000075316	Scn9a	sodium channel, voltage-gated, type IX, alpha [Source:MGI Symbol;Acc:MGI:107636]	130.713	0.179293	0.226107	0.637402	0.523863	0.965784
ENSMUSG00000034810	Scn7a	sodium channel, voltage-gated, type VII, alpha [Source:MGI Symbol;Acc:MGI:102965]	46.6879	-0.156395	0.152675	-0.253033	0.800242	0.995026
ENSMUSG00000026812	Tsc1	TSC complex subunit 1 [Source:MGI Symbol;Acc:MGI:1929183]	1692.85	-0.16094	0.220822	-0.66627	0.505238	0.962737
ENSMUSG00000033808	Tmem87a	transmembrane protein 87A [Source:MGI Symbol;Acc:MGI:2441844]	335.92	-0.0419081	0.248884	-0.28644	0.774541	0.995026
ENSMUSG00000026807	Ak8	adenylate kinase 8 [Source:MGI Symbol;Acc:MGI:1916120]	19.0489	0.149724	0.136696	1.60907	0.1076	0.712965
ENSMUSG00000035666	Gtf3c4	general transcription factor IIIC, polypeptide 4 [Source:MGI Symbol;Acc:MGI:2138937]	1387.78	0.114013	0.232075	0.460991	0.644805	0.977113
ENSMUSG00000087467	Gm13601	predicted gene 13601 [Source:MGI Symbol;Acc:MGI:3649286]	24.7113	0.184087	0.118373	1.86471	0.0622222	0.611954
ENSMUSG00000026806	Ddx31	DEAD/H box helicase 31 [Source:MGI Symbol;Acc:MGI:2682639]	124.55	0.28942	0.19654	0.479216	0.631785	0.977041
ENSMUSG00000034780	B3galt1	UDP-Gal:betaGlcNAc beta 1,3-galactosyltransferase, polypeptide 1 [Source:MGI Symbol;Acc:MGI:1349403]	969.671	0.18502	0.226886	0.87452	0.381835	0.928624
ENSMUSG00000097067	Gm26743	predicted gene, 26743 [Source:MGI Symbol;Acc:MGI:5477237]	47.234	-0.0866816	0.167968	-1.30027	0.193509	0.836533
ENSMUSG00000081299	Gm13603	predicted gene 13603 [Source:MGI Symbol;Acc:MGI:3652202]	20.1134	0.00306554	0.131381	0.116734	0.907071	0.998332
ENSMUSG00000104398	Gm37964	predicted gene, 37964 [Source:MGI Symbol;Acc:MGI:5611192]	82.4992	0.277822	0.221887	1.89355	0.0582844	0.600697
ENSMUSG00000083773	Gm13394	predicted gene 13394 [Source:MGI Symbol;Acc:MGI:3651848]	25.7885	-0.0619724	0.169849	-0.385911	0.699562	0.983863
ENSMUSG00000062646	Ganc	glucosidase, alpha; neutral C [Source:MGI Symbol;Acc:MGI:1923301]	204.806	0.0642689	0.243257	0.482453	0.629484	0.977041
ENSMUSG00000026803	Ttf1	transcription termination factor, RNA polymerase I [Source:MGI Symbol;Acc:MGI:105044]	188.013	0.0785186	0.204511	0.554414	0.579295	0.973686
ENSMUSG00000027030	Stk39	serine/threonine kinase 39 [Source:MGI Symbol;Acc:MGI:1858416]	3109.34	0.232383	0.190981	1.20716	0.227372	0.860554
ENSMUSG00000043535	Setx	senataxin [Source:MGI Symbol;Acc:MGI:2443480]	3902.67	0.224839	0.20534	1.10413	0.269538	0.885416
ENSMUSG00000027575	Arfgap1	ADP-ribosylation factor GTPase activating protein 1 [Source:MGI Symbol;Acc:MGI:2183559]	1148.02	-0.061155	0.238045	-0.173545	0.862223	0.996118
ENSMUSG00000070461	9230112E08Rik	RIKEN cDNA 9230112E08 gene [Source:MGI Symbol;Acc:MGI:2444774]	500.504	0.950686	0.239866	3.99487	6.47291e-05	0.0254792
ENSMUSG00000027035	Cers6	ceramide synthase 6 [Source:MGI Symbol;Acc:MGI:2442564]	1780.44	-0.155607	0.203859	-0.782158	0.434122	0.94904
ENSMUSG00000103233	Gm37159	predicted gene, 37159 [Source:MGI Symbol;Acc:MGI:5610387]	30.2977	0.210057	0.174669	1.45352	0.146079	0.775623
ENSMUSG00000103747	Gm38236	predicted gene, 38236 [Source:MGI Symbol;Acc:MGI:5611464]	41.979	0.217615	0.160222	2.55252	0.0106947	0.327338
ENSMUSG00000103734	Gm37651	predicted gene, 37651 [Source:MGI Symbol;Acc:MGI:5610879]	36.0195	0.174215	0.150842	1.74822	0.0804261	0.660881
ENSMUSG00000104262	Gm37747	predicted gene, 37747 [Source:MGI Symbol;Acc:MGI:5610975]	60.7586	0.193585	0.201321	0.870585	0.383981	0.930434
ENSMUSG00000102662	Gm38377	predicted gene, 38377 [Source:MGI Symbol;Acc:MGI:5611605]	41.1614	-0.144738	0.169302	-0.314627	0.753045	0.992629
ENSMUSG00000034738	Nostrin	nitric oxide synthase trafficker [Source:MGI Symbol;Acc:MGI:3606242]	58.7583	0.320133	0.160169	0.106006	0.915578	0.998332
ENSMUSG00000035513	Ntng2	netrin G2 [Source:MGI Symbol;Acc:MGI:2159341]	463.748	-0.181778	0.249067	-0.958306	0.337908	0.913873
ENSMUSG00000079499	6530402F18Rik	RIKEN cDNA 6530402F18 gene [Source:MGI Symbol;Acc:MGI:1923470]	124.528	-0.484278	0.236802	-2.07488	0.037998	0.533558
ENSMUSG00000002102	Psmc3	proteasome (prosome, macropain) 26S subunit, ATPase 3 [Source:MGI Symbol;Acc:MGI:1098754]	1339.59	-0.150692	0.212664	-0.702653	0.482272	0.957554
ENSMUSG00000026799	Med27	mediator complex subunit 27 [Source:MGI Symbol;Acc:MGI:1916225]	636.588	0.0616908	0.242822	0.298154	0.765586	0.995026
ENSMUSG00000016356	Col20a1	collagen, type XX, alpha 1 [Source:MGI Symbol;Acc:MGI:1920618]	121.379	0.0420336	0.222722	0.0236461	0.981135	0.998389
ENSMUSG00000027577	Chrna4	cholinergic receptor, nicotinic, alpha polypeptide 4 [Source:MGI Symbol;Acc:MGI:87888]	504.066	-0.452538	0.242218	-1.93845	0.0525686	0.581553
ENSMUSG00000002105	Slc39a13	solute carrier family 39 (metal ion transporter), member 13 [Source:MGI Symbol;Acc:MGI:1915677]	354.23	-0.259679	0.247927	-1.22264	0.221464	0.85749
ENSMUSG00000027479	Mapre1	microtubule-associated protein, RP/EB family, member 1 [Source:MGI Symbol;Acc:MGI:891995]	3249.97	0.0695769	0.189311	0.365055	0.71507	0.987721
ENSMUSG00000002107	Celf2	CUGBP, Elav-like family member 2 [Source:MGI Symbol;Acc:MGI:1338822]	22303.4	-0.0202543	0.177256	-0.108259	0.913791	0.998332
ENSMUSG00000087079	Gm13389	predicted gene 13389 [Source:MGI Symbol;Acc:MGI:3649902]	53.0663	-0.0117453	0.197451	0.318062	0.750438	0.992629
ENSMUSG00000075538	Gm10855	predicted gene 10855 [Source:MGI Symbol;Acc:MGI:3641819]	502.09	0.385795	0.247414	1.59293	0.111176	0.722623
ENSMUSG00000103412	Gm37340	predicted gene, 37340 [Source:MGI Symbol;Acc:MGI:5610568]	22.7602	0.0897966	0.145245	0.596872	0.550593	0.967248
ENSMUSG00000062319	Gm10115	predicted gene 10115 [Source:MGI Symbol;Acc:MGI:3641675]	72.6496	0.0115047	0.202858	0.564751	0.572243	0.972433
ENSMUSG00002075987	Gm55636	predicted gene, 55636 [Source:MGI Symbol;Acc:MGI:6847740]	44.9708	0.142324	0.190317	0.634741	0.525597	0.965784
ENSMUSG00000027070	Lrp2	low density lipoprotein receptor-related protein 2 [Source:MGI Symbol;Acc:MGI:95794]	52.954	-0.036135	0.160196	0.120612	0.903998	0.998332
ENSMUSG00000002100	Mybpc3	myosin binding protein C, cardiac [Source:MGI Symbol;Acc:MGI:102844]	16.191	-0.151386	0.116367	-1.5382	0.124	0.740848
ENSMUSG00000063145	Bbs5	Bardet-Biedl syndrome 5 (human) [Source:MGI Symbol;Acc:MGI:1919819]	188.106	0.195515	0.246042	0.866702	0.386105	0.932303
ENSMUSG00000075307	Klhl41	kelch-like 41 [Source:MGI Symbol;Acc:MGI:2683854]	18.0459	0.138725	0.107711	1.92952	0.0536667	0.585989
ENSMUSG00000025780	Itih5	inter-alpha-trypsin inhibitor, heavy chain 5 [Source:MGI Symbol;Acc:MGI:1925751]	275.693	-0.197008	0.240418	-0.370747	0.710826	0.98679
ENSMUSG00000027086	Fastkd1	FAST kinase domains 1 [Source:MGI Symbol;Acc:MGI:2444596]	236.2	0.128868	0.249207	0.573952	0.566	0.971205
ENSMUSG00000027487	Cdk5rap1	CDK5 regulatory subunit associated protein 1 [Source:MGI Symbol;Acc:MGI:1914221]	101.98	-0.222332	0.230339	-0.786186	0.431759	0.949018
ENSMUSG00000027488	Snta1	syntrophin, acidic 1 [Source:MGI Symbol;Acc:MGI:101772]	169.602	0.0436863	0.222848	-0.51211	0.608574	0.976726
ENSMUSG00000061186	Sfmbt2	Scm-like with four mbt domains 2 [Source:MGI Symbol;Acc:MGI:2447794]	201.975	-0.0638484	0.247858	-0.132962	0.894223	0.998194
ENSMUSG00000042133	Ppig	peptidyl-prolyl isomerase G (cyclophilin G) [Source:MGI Symbol;Acc:MGI:2445173]	2338.23	0.181088	0.204783	0.892928	0.371896	0.925421
ENSMUSG00000082345	Gm13622	predicted gene 13622 [Source:MGI Symbol;Acc:MGI:3652182]	40.8671	0.180793	0.181394	1.2306	0.218474	0.854577
ENSMUSG00000070883	Ccdc173	coiled-coil domain containing 173 [Source:MGI Symbol;Acc:MGI:1923100]	55.4078	-0.0975518	0.201908	-0.735505	0.462032	0.954731
ENSMUSG00000027088	Phospho2	phosphatase, orphan 2 [Source:MGI Symbol;Acc:MGI:1920623]	579.018	-0.242405	0.238187	-1.00013	0.317249	0.906019
ENSMUSG00000069020	Urm1	ubiquitin related modifier 1 [Source:MGI Symbol;Acc:MGI:1915455]	299.556	-0.229962	0.248828	-0.877115	0.380424	0.927685
ENSMUSG00000038533	Cbfa2t2	CBFA2/RUNX1 translocation partner 2 [Source:MGI Symbol;Acc:MGI:1333833]	2065.21	-0.184308	0.198735	-0.930818	0.351948	0.919226
ENSMUSG00000042155	Klhl23	kelch-like 23 [Source:MGI Symbol;Acc:MGI:2683536]	1206.59	0.246391	0.211207	1.16785	0.242866	0.869243
ENSMUSG00000039787	Cercam	cerebral endothelial cell adhesion molecule [Source:MGI Symbol;Acc:MGI:2139134]	25.8744	-0.101598	0.142476	0.0091208	0.992723	0.998927
ENSMUSG00000027489	Necab3	N-terminal EF-hand calcium binding protein 3 [Source:MGI Symbol;Acc:MGI:1861721]	679.42	-0.417285	0.247435	-1.68162	0.0926424	0.68455
ENSMUSG00000068882	Ssb	small RNA binding exonuclease protection factor La [Source:MGI Symbol;Acc:MGI:98423]	1061.16	0.127852	0.22575	0.551739	0.581127	0.973686
ENSMUSG00000026778	Prkcq	protein kinase C, theta [Source:MGI Symbol;Acc:MGI:97601]	314.917	-0.122611	0.246364	-0.713001	0.475845	0.95617
ENSMUSG00000051730	Mettl5	methyltransferase like 5 [Source:MGI Symbol;Acc:MGI:1922672]	114.164	0.149959	0.231231	0.820572	0.41189	0.941733
ENSMUSG00000085735	Mettl5os	methyltransferase like 5, opposite strand [Source:MGI Symbol;Acc:MGI:1922537]	28.2456	-0.0136342	0.126532	0.560877	0.574882	0.973044
ENSMUSG00000082424	Gm13292	predicted gene 13292 [Source:MGI Symbol;Acc:MGI:3649470]	396.131	-0.0304415	0.244348	-0.156317	0.875784	0.996118
ENSMUSG00000082314	Gm13296	predicted gene 13296 [Source:MGI Symbol;Acc:MGI:3649473]	21.8471	0.0152555	0.161211	0.0353083	0.971834	0.998389
ENSMUSG00000027490	E2f1	E2F transcription factor 1 [Source:MGI Symbol;Acc:MGI:101941]	55.3741	-0.379804	0.196661	-2.12603	0.0335009	0.511765
ENSMUSG00000000876	Pxmp4	peroxisomal membrane protein 4 [Source:MGI Symbol;Acc:MGI:1891701]	305.869	0.00502621	0.248403	0.0284169	0.97733	0.998389
ENSMUSG00000059842	Zfp341	zinc finger protein 341 [Source:MGI Symbol;Acc:MGI:2682937]	267.328	0.0443258	0.247581	0.257907	0.796478	0.995026
ENSMUSG00000085483	Gm14198	predicted gene 14198 [Source:MGI Symbol;Acc:MGI:3652051]	17.2317	0.0464658	0.0941729	0.227992	0.819652	0.995026
ENSMUSG00000027288	Zfp106	zinc finger protein 106 [Source:MGI Symbol;Acc:MGI:1270153]	9592.46	0.0470653	0.183221	0.27396	0.784115	0.995026
ENSMUSG00000038467	Chmp4b	charged multivesicular body protein 4B [Source:MGI Symbol;Acc:MGI:1922858]	1412.97	-0.133175	0.242653	-0.532433	0.594426	0.97432
ENSMUSG00000044308	Ubr3	ubiquitin protein ligase E3 component n-recognin 3 [Source:MGI Symbol;Acc:MGI:1861100]	15551.9	0.236653	0.187975	1.29633	0.194862	0.83776
ENSMUSG00000027287	Snap23	synaptosomal-associated protein 23 [Source:MGI Symbol;Acc:MGI:109356]	199.297	0.0595548	0.243991	0.0936609	0.925379	0.998332
ENSMUSG00000042064	Myo3b	myosin IIIB [Source:MGI Symbol;Acc:MGI:2448580]	26.993	0.181312	0.158036	1.59305	0.111149	0.722623
ENSMUSG00000027286	Lrrc57	leucine rich repeat containing 57 [Source:MGI Symbol;Acc:MGI:1913856]	1016.31	-0.0220015	0.23348	-0.111964	0.910852	0.998332
ENSMUSG00000027285	Haus2	HAUS augmin-like complex, subunit 2 [Source:MGI Symbol;Acc:MGI:1913546]	1088.41	-0.115868	0.239836	-0.5354	0.592373	0.97432
ENSMUSG00000075302	Erich2	glutamate rich 2 [Source:MGI Symbol;Acc:MGI:1913998]	18.5018	0.0637037	0.115613	1.97151	0.0486656	0.56706
ENSMUSG00000033705	Stard9	START domain containing 9 [Source:MGI Symbol;Acc:MGI:3045258]	601.482	-0.0729745	0.247755	-0.146977	0.88315	0.997557
ENSMUSG00000070880	Gad1	glutamate decarboxylase 1 [Source:MGI Symbol;Acc:MGI:95632]	2877.37	0.46005	0.23505	1.80761	0.070667	0.639817
ENSMUSG00000027284	Cdan1	congenital dyserythropoietic anemia, type I (human) [Source:MGI Symbol;Acc:MGI:1916218]	253.813	-0.0771622	0.249187	-0.179014	0.857927	0.996118
ENSMUSG00000027598	Itch	itchy, E3 ubiquitin protein ligase [Source:MGI Symbol;Acc:MGI:1202301]	3420.94	0.341736	0.192276	1.80478	0.0711088	0.639817
ENSMUSG00000047459	Dynlrb1	dynein light chain roadblock-type 1 [Source:MGI Symbol;Acc:MGI:1914318]	7368.87	-0.179985	0.188751	-0.94158	0.346407	0.91601
ENSMUSG00000027602	Map1lc3a	microtubule-associated protein 1 light chain 3 alpha [Source:MGI Symbol;Acc:MGI:1915661]	1546.58	-0.245735	0.20893	-1.18308	0.236779	0.865525
ENSMUSG00000038383	Pigu	phosphatidylinositol glycan anchor biosynthesis, class U [Source:MGI Symbol;Acc:MGI:3039607]	256.307	-0.344915	0.249225	-1.45949	0.144431	0.771733
ENSMUSG00000038375	Trp53inp2	transformation related protein 53 inducible nuclear protein 2 [Source:MGI Symbol;Acc:MGI:1915978]	6559.18	-0.379338	0.19775	-1.9228	0.0545056	0.589873
ENSMUSG00000014959	Gorasp2	golgi reassembly stacking protein 2 [Source:MGI Symbol;Acc:MGI:2135962]	2344.86	-0.0378949	0.200887	-0.163307	0.870277	0.996118
ENSMUSG00000090100	Ttbk2	tau tubulin kinase 2 [Source:MGI Symbol;Acc:MGI:2155779]	2861.62	0.0480973	0.19088	0.255886	0.798039	0.995026
ENSMUSG00000041997	Tlk1	tousled-like kinase 1 [Source:MGI Symbol;Acc:MGI:2441683]	5541.24	-0.00109569	0.187083	0.00709955	0.994335	0.999295
ENSMUSG00000038369	Ncoa6	nuclear receptor coactivator 6 [Source:MGI Symbol;Acc:MGI:1929915]	4467.75	0.0318443	0.188689	0.162322	0.871053	0.996118
ENSMUSG00000080237	Gm14239	predicted gene 14239 [Source:MGI Symbol;Acc:MGI:3651698]	15.5838	0.0459512	0.0999758	0.66832	0.50393	0.962385
ENSMUSG00000027603	Ggt7	gamma-glutamyltransferase 7 [Source:MGI Symbol;Acc:MGI:1913385]	290.975	0.441993	0.246194	2.16864	0.0301101	0.494666
ENSMUSG00000027272	Ubr1	ubiquitin protein ligase E3 component n-recognin 1 [Source:MGI Symbol;Acc:MGI:1277977]	1894.7	0.12738	0.227954	0.553033	0.580241	0.973686
ENSMUSG00000026773	Pfkfb3	6-phosphofructo-2-kinase/fructose-2,6-biphosphatase 3 [Source:MGI Symbol;Acc:MGI:2181202]	666.557	-0.250189	0.24248	-0.941713	0.34634	0.91601
ENSMUSG00000102376	Gm37975	predicted gene, 37975 [Source:MGI Symbol;Acc:MGI:5611203]	32.1051	-0.208028	0.139588	-1.63752	0.101523	0.708145
ENSMUSG00000054484	Tmem62	transmembrane protein 62 [Source:MGI Symbol;Acc:MGI:2139461]	177.013	-0.155943	0.239243	-0.446476	0.655253	0.97782
ENSMUSG00000041975	Mettl8	methyltransferase like 8 [Source:MGI Symbol;Acc:MGI:2385142]	242.93	0.305483	0.243377	1.35956	0.17397	0.808515
ENSMUSG00000037197	Rbm17	RNA binding motif protein 17 [Source:MGI Symbol;Acc:MGI:1924188]	749.762	-0.246465	0.236066	-1.04144	0.29767	0.89571
ENSMUSG00000027605	Acss2	acyl-CoA synthetase short-chain family member 2 [Source:MGI Symbol;Acc:MGI:1890410]	869.132	-0.107915	0.231413	-0.478265	0.632462	0.977041
ENSMUSG00000027610	Gss	glutathione synthetase [Source:MGI Symbol;Acc:MGI:95852]	445.883	-0.36636	0.24793	-1.59579	0.110536	0.721535
ENSMUSG00000087616	Gm14257	predicted gene 14257 [Source:MGI Symbol;Acc:MGI:3652145]	18.1133	0.160168	0.115076	2.30054	0.0214176	0.430029
ENSMUSG00000023572	Ccndbp1	cyclin D-type binding-protein 1 [Source:MGI Symbol;Acc:MGI:109595]	2328.42	-0.0196338	0.222815	-0.167158	0.867245	0.996118
ENSMUSG00000041966	Dcaf17	DDB1 and CUL4 associated factor 17 [Source:MGI Symbol;Acc:MGI:1923013]	509.993	0.148629	0.246494	0.590124	0.555107	0.967882
ENSMUSG00000074652	Myh7b	myosin, heavy chain 7B, cardiac muscle, beta [Source:MGI Symbol;Acc:MGI:3710243]	111.623	-0.517525	0.217035	-3.13263	0.00173245	0.142347
ENSMUSG00000027015	Cybrd1	cytochrome b reductase 1 [Source:MGI Symbol;Acc:MGI:2654575]	39.1577	0.496235	0.18122	4.00453	6.21414e-05	0.025043
ENSMUSG00000026790	Odf2	outer dense fiber of sperm tails 2 [Source:MGI Symbol;Acc:MGI:1098824]	1670.15	-0.21174	0.23089	-0.912743	0.361378	0.924926
ENSMUSG00000019715	Gle1	GLE1 RNA export mediator (yeast) [Source:MGI Symbol;Acc:MGI:1921662]	607.462	-0.335213	0.235637	-1.47834	0.139316	0.764519
ENSMUSG00000074890	Lcmt2	leucine carboxyl methyltransferase 2 [Source:MGI Symbol;Acc:MGI:1353659]	40.5708	-0.141086	0.157629	-1.01501	0.3101	0.905713
ENSMUSG00000016346	Kcnq2	potassium voltage-gated channel, subfamily Q, member 2 [Source:MGI Symbol;Acc:MGI:1309503]	11902	-0.276371	0.173963	-1.58921	0.112014	0.72342
ENSMUSG00000023206	Il15ra	interleukin 15 receptor, alpha chain [Source:MGI Symbol;Acc:MGI:104644]	27.1689	0.160914	0.154726	1.74156	0.0815848	0.661261
ENSMUSG00000038324	Trpc4ap	transient receptor potential cation channel, subfamily C, member 4 associated protein [Source:MGI Symbol;Acc:MGI:1930751]	1743.39	-0.0398049	0.213156	-0.218679	0.8269	0.995026
ENSMUSG00000016349	Eef1a2	eukaryotic translation elongation factor 1 alpha 2 [Source:MGI Symbol;Acc:MGI:1096317]	4087.69	-0.0348627	0.197304	-0.186732	0.851871	0.996118
ENSMUSG00000038312	Edem2	ER degradation enhancer, mannosidase alpha-like 2 [Source:MGI Symbol;Acc:MGI:1915540]	76.3209	-0.260314	0.223362	-1.26483	0.205932	0.845659
ENSMUSG00000027612	Mmp24	matrix metallopeptidase 24 [Source:MGI Symbol;Acc:MGI:1341867]	277.306	0.619569	0.24898	2.7537	0.0058926	0.254434
ENSMUSG00000074649	BC029722	cDNA sequence BC029722 [Source:MGI Symbol;Acc:MGI:3584273]	314.94	-0.442043	0.249138	-1.78812	0.0737562	0.64654
ENSMUSG00000016344	Ppdpf	pancreatic progenitor cell differentiation and proliferation factor [Source:MGI Symbol;Acc:MGI:1913746]	558.614	-0.0719037	0.240863	-0.328151	0.742798	0.992206
ENSMUSG00000058594	Fbh1	F-box DNA helicase 1 [Source:MGI Symbol;Acc:MGI:1354699]	801.566	-0.400681	0.233223	-1.71809	0.0857794	0.671866
ENSMUSG00000027613	Eif6	eukaryotic translation initiation factor 6 [Source:MGI Symbol;Acc:MGI:1196288]	394.874	0.198467	0.24816	0.502372	0.615406	0.977041
ENSMUSG00000027259	Adal	adenosine deaminase-like [Source:MGI Symbol;Acc:MGI:1923144]	405.72	0.399997	0.245023	1.55961	0.118853	0.73527
ENSMUSG00000050619	Zscan29	zinc finger SCAN domains 29 [Source:MGI Symbol;Acc:MGI:2139317]	150.434	0.148172	0.229883	1.04986	0.293781	0.893565
ENSMUSG00000047909	Ankrd16	ankyrin repeat domain 16 [Source:MGI Symbol;Acc:MGI:2444796]	371.763	-0.334543	0.245323	-1.26715	0.205103	0.844604
ENSMUSG00000027580	Helz2	helicase with zinc finger 2, transcriptional coactivator [Source:MGI Symbol;Acc:MGI:2385169]	17.564	0.136922	0.12698	1.12807	0.259289	0.879152
ENSMUSG00000026768	Itga8	integrin alpha 8 [Source:MGI Symbol;Acc:MGI:109442]	349.931	-0.0305656	0.236713	0.660131	0.50917	0.963675
ENSMUSG00000086843	E030013I19Rik	RIKEN cDNA E030013I19 gene [Source:MGI Symbol;Acc:MGI:2443735]	51.5382	-0.0357824	0.201347	-0.496952	0.619223	0.977041
ENSMUSG00000038705	Gmeb2	glucocorticoid modulatory element binding protein 2 [Source:MGI Symbol;Acc:MGI:2652836]	292.464	-0.39297	0.24483	-1.73346	0.0830133	0.664332
ENSMUSG00000027581	Stmn3	stathmin-like 3 [Source:MGI Symbol;Acc:MGI:1277137]	3709.12	-0.356986	0.18729	-1.9073	0.056482	0.593213
ENSMUSG00000027263	Tubgcp4	tubulin, gamma complex associated protein 4 [Source:MGI Symbol;Acc:MGI:1196293]	388.488	-0.0576304	0.249261	-0.221688	0.824557	0.995026
ENSMUSG00000026767	Mindy3	MINDY lysine 48 deubiquitinase 3 [Source:MGI Symbol;Acc:MGI:1914210]	2799.92	0.169237	0.204075	0.816812	0.414036	0.942448
ENSMUSG00000104449	Gm37255	predicted gene, 37255 [Source:MGI Symbol;Acc:MGI:5610483]	93.1641	0.0568331	0.0752017	0.904069	0.365959	0.925375
ENSMUSG00000104406	Gm38014	predicted gene, 38014 [Source:MGI Symbol;Acc:MGI:5611242]	51.1985	0.0313012	0.141372	1.15871	0.246573	0.86987
ENSMUSG00000026730	Pter	phosphotriesterase related [Source:MGI Symbol;Acc:MGI:107372]	518.409	-0.126886	0.237457	-0.557169	0.577412	0.973686
ENSMUSG00000049630	C1ql3	C1q-like 3 [Source:MGI Symbol;Acc:MGI:2387350]	334.541	-0.165459	0.247601	-0.590032	0.555169	0.967882
ENSMUSG00000104459	Gm37824	predicted gene, 37824 [Source:MGI Symbol;Acc:MGI:5611052]	25.3593	0.15311	0.150345	1.70939	0.0873785	0.676396
ENSMUSG00000102900	Gm37811	predicted gene, 37811 [Source:MGI Symbol;Acc:MGI:5611039]	16.0321	-0.0957949	0.13	-1.58684	0.11255	0.723792
ENSMUSG00000043909	Trp53bp1	transformation related protein 53 binding protein 1 [Source:MGI Symbol;Acc:MGI:1351320]	1537.3	0.0369543	0.225249	0.160016	0.872868	0.996118
ENSMUSG00000026727	Rsu1	Ras suppressor protein 1 [Source:MGI Symbol;Acc:MGI:103040]	760.497	-0.0987023	0.234056	-0.451912	0.651333	0.977508
ENSMUSG00000103360	Gm38156	predicted gene, 38156 [Source:MGI Symbol;Acc:MGI:5611384]	138.85	-0.0517383	0.0752175	2.60334	0.00923195	0.309426
ENSMUSG00000027254	Map1a	microtubule-associated protein 1 A [Source:MGI Symbol;Acc:MGI:1306776]	45659.4	0.1698	0.213143	0.685722	0.492888	0.959204
ENSMUSG00000087704	Gm14978	predicted gene 14978 [Source:MGI Symbol;Acc:MGI:3705122]	17.1996	-0.137194	0.103838	-1.82269	0.0683505	0.631477
ENSMUSG00000027012	Dync1i2	dynein cytoplasmic 1 intermediate chain 2 [Source:MGI Symbol;Acc:MGI:107750]	2196.88	0.0237642	0.207516	0.0718784	0.942699	0.998389
ENSMUSG00000026723	Trdmt1	tRNA aspartic acid methyltransferase 1 [Source:MGI Symbol;Acc:MGI:1274787]	90.9067	0.098491	0.219812	0.715815	0.474105	0.95617
ENSMUSG00000027010	Slc25a12	solute carrier family 25 (mitochondrial carrier, Aralar), member 12 [Source:MGI Symbol;Acc:MGI:1926080]	5795.19	-0.117335	0.186691	-0.684127	0.493895	0.960219
ENSMUSG00000027018	Hat1	histone aminotransferase 1 [Source:MGI Symbol;Acc:MGI:96013]	310.706	0.422659	0.24921	1.58545	0.112863	0.724558
ENSMUSG00000026728	Vim	vimentin [Source:MGI Symbol;Acc:MGI:98932]	138.007	-0.353374	0.241469	-1.66048	0.0968183	0.696257
ENSMUSG00000003418	St8sia6	ST8 alpha-N-acetyl-neuraminide alpha-2,8-sialyltransferase 6 [Source:MGI Symbol;Acc:MGI:2386797]	108.634	-0.105543	0.213559	-0.634143	0.525988	0.965784
ENSMUSG00000041921	Metap1d	methionyl aminopeptidase type 1D (mitochondrial) [Source:MGI Symbol;Acc:MGI:1913809]	187.615	0.11801	0.24173	0.406603	0.684299	0.979707
ENSMUSG00000041911	Dlx1	distal-less homeobox 1 [Source:MGI Symbol;Acc:MGI:94901]	138.569	-0.0618346	0.236259	-0.106915	0.914856	0.998332
ENSMUSG00000023391	Dlx2	distal-less homeobox 2 [Source:MGI Symbol;Acc:MGI:94902]	36.8894	0.0837624	0.153433	0.927632	0.353598	0.920224
ENSMUSG00000087570	Gm13647	predicted gene 13647 [Source:MGI Symbol;Acc:MGI:3652030]	15.9684	-0.106487	0.0949618	-0.387214	0.698598	0.98351
ENSMUSG00000063275	Hacd1	3-hydroxyacyl-CoA dehydratase 1 [Source:MGI Symbol;Acc:MGI:1353592]	72.9771	-0.153934	0.195504	-0.0958893	0.923608	0.998332
ENSMUSG00000026718	Stam	signal transducing adaptor molecule (SH3 domain and ITAM motif) 1 [Source:MGI Symbol;Acc:MGI:1329014]	1926.15	-0.0865067	0.203054	-0.41649	0.677052	0.978407
ENSMUSG00000103901	Gm37499	predicted gene, 37499 [Source:MGI Symbol;Acc:MGI:5610727]	220.768	0.0618101	0.248252	0.424531	0.671179	0.978407
ENSMUSG00000026712	Mrc1	mannose receptor, C type 1 [Source:MGI Symbol;Acc:MGI:97142]	45.8909	0.0982143	0.167285	0.836231	0.403025	0.93562
ENSMUSG00000036949	Slc39a12	solute carrier family 39 (zinc transporter), member 12 [Source:MGI Symbol;Acc:MGI:2139274]	102.627	-0.599828	0.22121	-3.28703	0.00101248	0.108464
ENSMUSG00000027111	Itga6	integrin alpha 6 [Source:MGI Symbol;Acc:MGI:96605]	280.989	-0.2002	0.247886	-0.981546	0.326324	0.910409
ENSMUSG00000086641	Gm13663	predicted gene 13663 [Source:MGI Symbol;Acc:MGI:3650323]	19.7053	0.139317	0.112295	2.0364	0.0417104	0.549409
ENSMUSG00000006494	Pdk1	pyruvate dehydrogenase kinase, isoenzyme 1 [Source:MGI Symbol;Acc:MGI:1926119]	844.986	-0.258056	0.228525	-1.10028	0.271211	0.885506
ENSMUSG00000033526	Ppip5k1	diphosphoinositol pentakisphosphate kinase 1 [Source:MGI Symbol;Acc:MGI:2443281]	2045.13	0.0746592	0.228453	0.386148	0.699387	0.983788
ENSMUSG00000057914	Cacnb2	calcium channel, voltage-dependent, beta 2 subunit [Source:MGI Symbol;Acc:MGI:894644]	5116.54	-0.0778762	0.193532	-0.404596	0.685775	0.979931
ENSMUSG00000104153	Gm38105	predicted gene, 38105 [Source:MGI Symbol;Acc:MGI:5611333]	19.3022	-0.0012066	0.121835	-0.397522	0.690982	0.98109
ENSMUSG00000070271	Gm13268	predicted gene 13268 [Source:MGI Symbol;Acc:MGI:3651947]	91.6161	-0.672039	0.219856	-3.94861	7.86071e-05	0.0271531
ENSMUSG00000083633	Gm13312	predicted gene 13312 [Source:MGI Symbol;Acc:MGI:3651094]	15.8662	0.052287	0.120112	0.837875	0.402101	0.934756
ENSMUSG00000104034	2900092N22Rik	RIKEN cDNA 2900092N22 gene [Source:MGI Symbol;Acc:MGI:1920357]	104.656	-0.381366	0.231341	-1.70014	0.0891037	0.681044
ENSMUSG00000081008	Gm13314	predicted gene 13314 [Source:MGI Symbol;Acc:MGI:3651092]	33.5667	0.0749865	0.165289	1.38561	0.165866	0.802802
ENSMUSG00000104106	Gm10848	predicted gene 10848 [Source:MGI Symbol;Acc:MGI:3641917]	26.2305	0.0288452	0.157411	0.702699	0.482243	0.957554
ENSMUSG00000103885	Gm37006	predicted gene, 37006 [Source:MGI Symbol;Acc:MGI:5610234]	112.796	-0.129888	0.19588	1.89185	0.0585103	0.600697
ENSMUSG00000083305	Gm13315	predicted gene 13315 [Source:MGI Symbol;Acc:MGI:3651096]	31.8011	-0.0618645	0.1428	0.785081	0.432406	0.94904
ENSMUSG00000103050	Gm38273	predicted gene, 38273 [Source:MGI Symbol;Acc:MGI:5611501]	56.53	0.0275894	0.1976	0.0650182	0.94816	0.998389
ENSMUSG00000087086	Gm13269	predicted gene 13269 [Source:MGI Symbol;Acc:MGI:3651949]	120.046	-0.0620638	0.206835	0.39138	0.695517	0.982888
ENSMUSG00000102673	Gm37437	predicted gene, 37437 [Source:MGI Symbol;Acc:MGI:5610665]	30.1669	0.00401099	0.165909	-0.295119	0.767903	0.995026
ENSMUSG00000104271	Gm37891	predicted gene, 37891 [Source:MGI Symbol;Acc:MGI:5611119]	26.3948	-0.0474306	0.129907	0.201276	0.840483	0.995026
ENSMUSG00000000308	Ckmt1	creatine kinase, mitochondrial 1, ubiquitous [Source:MGI Symbol;Acc:MGI:99441]	2680.47	0.101215	0.210865	0.416575	0.676989	0.978407
ENSMUSG00000033498	Strc	stereocilin [Source:MGI Symbol;Acc:MGI:2153816]	17.2858	-0.135727	0.116692	-0.896109	0.370195	0.925421
ENSMUSG00000033486	Catsper2	cation channel, sperm associated 2 [Source:MGI Symbol;Acc:MGI:2387404]	102.592	0.255319	0.220032	1.08328	0.278686	0.889873
ENSMUSG00000038685	Rtel1	regulator of telomere elongation helicase 1 [Source:MGI Symbol;Acc:MGI:2139369]	211.143	-0.0552273	0.236357	0.276301	0.782317	0.995026
ENSMUSG00000040687	Madd	MAP-kinase activating death domain [Source:MGI Symbol;Acc:MGI:2444672]	6478.58	-0.00717017	0.216146	-0.0560866	0.955273	0.998389
ENSMUSG00000026707	Nsun6	NOL1/NOP2/Sun domain family member 6 [Source:MGI Symbol;Acc:MGI:1921705]	102.881	0.0545412	0.217378	0.226625	0.820715	0.995026
ENSMUSG00000027248	Pdia3	protein disulfide isomerase associated 3 [Source:MGI Symbol;Acc:MGI:95834]	1773.3	-0.459644	0.222015	-2.09692	0.0360003	0.527568
ENSMUSG00000027246	Ell3	elongation factor RNA polymerase II-like 3 [Source:MGI Symbol;Acc:MGI:2673679]	20.2957	0.0570313	0.135288	0.487138	0.626161	0.977041
ENSMUSG00000017418	Arl5b	ADP-ribosylation factor-like 5B [Source:MGI Symbol;Acc:MGI:1923119]	1192.42	-0.00854743	0.225764	0.0138489	0.988951	0.998532
ENSMUSG00000102258	Gm38257	predicted gene, 38257 [Source:MGI Symbol;Acc:MGI:5611485]	76.832	-0.0296571	0.184538	-1.46904	0.141822	0.767461
ENSMUSG00000074884	Serf2	small EDRK-rich factor 2 [Source:MGI Symbol;Acc:MGI:1337041]	551.821	-0.0228812	0.24206	-0.251657	0.801306	0.995026
ENSMUSG00000038671	Arfrp1	ADP-ribosylation factor related protein 1 [Source:MGI Symbol;Acc:MGI:1923938]	343.166	-0.256021	0.248924	-1.01272	0.311195	0.906019
ENSMUSG00000027245	Hypk	huntingtin interacting protein K [Source:MGI Symbol;Acc:MGI:1914943]	126.483	-0.232813	0.235941	-1.08371	0.278495	0.889873
ENSMUSG00000048222	Mfap1b	microfibrillar-associated protein 1B [Source:MGI Symbol;Acc:MGI:3694697]	633.984	-0.372663	0.245758	-1.5651	0.11756	0.733728
ENSMUSG00000002108	Nr1h3	nuclear receptor subfamily 1, group H, member 3 [Source:MGI Symbol;Acc:MGI:1352462]	16.5333	0.126196	0.142881	0.857883	0.390957	0.934138
ENSMUSG00000068479	Mfap1a	microfibrillar-associated protein 1A [Source:MGI Symbol;Acc:MGI:1914782]	657.198	0.460271	0.239606	1.99508	0.0460342	0.559567
ENSMUSG00000026748	Plxdc2	plexin domain containing 2 [Source:MGI Symbol;Acc:MGI:1914698]	534.423	-0.269442	0.243707	-1.18785	0.234893	0.86519
ENSMUSG00000081525	Gm13325	predicted gene 13325 [Source:MGI Symbol;Acc:MGI:3650421]	19.0377	0.0347522	0.121534	0.760635	0.446875	0.953221
ENSMUSG00000027582	Zgpat	zinc finger, CCCH-type with G patch domain [Source:MGI Symbol;Acc:MGI:2449939]	182.553	-0.0384714	0.246043	-0.0576913	0.953995	0.998389
ENSMUSG00000049044	Rapgef4	Rap guanine nucleotide exchange factor (GEF) 4 [Source:MGI Symbol;Acc:MGI:1917723]	3905.35	0.00927723	0.201236	0.0392788	0.968668	0.998389
ENSMUSG00000085439	Rapgef4os1	Rap guanine nucleotide exchange factor (GEF) 4, opposite strand 1 [Source:MGI Symbol;Acc:MGI:3649714]	23.9035	0.148117	0.14486	1.49577	0.134712	0.760808
ENSMUSG00000085001	Rapgef4os2	Rap guanine nucleotide exchange factor (GEF) 4, opposite strand 2 [Source:MGI Symbol;Acc:MGI:2139429]	70.4346	-0.0799438	0.20041	-1.06336	0.287619	0.891575
ENSMUSG00000086231	Rapgef4os3	Rap guanine nucleotide exchange factor (GEF) 4, opposite strand 3 [Source:MGI Symbol;Acc:MGI:2442080]	44.2191	0.143498	0.18287	0.830958	0.405997	0.936245
ENSMUSG00000027242	Wdr76	WD repeat domain 76 [Source:MGI Symbol;Acc:MGI:1926186]	93.2456	-0.0194852	0.191149	-0.321715	0.747668	0.992629
ENSMUSG00000027583	Zbtb46	zinc finger and BTB domain containing 46 [Source:MGI Symbol;Acc:MGI:1919397]	377.849	-0.0566995	0.248832	-0.215236	0.829584	0.995026
ENSMUSG00000053702	Nebl	nebulette [Source:MGI Symbol;Acc:MGI:1921353]	3236.98	0.212005	0.194087	1.09047	0.275504	0.887453
ENSMUSG00000002103	Acp2	acid phosphatase 2, lysosomal [Source:MGI Symbol;Acc:MGI:87882]	952.273	0.326534	0.245564	1.61977	0.105282	0.71255
ENSMUSG00000002109	Ddb2	damage specific DNA binding protein 2 [Source:MGI Symbol;Acc:MGI:1355314]	175.824	0.342698	0.225517	1.22297	0.221339	0.85749
ENSMUSG00000004085	Map3k20	mitogen-activated protein kinase kinase kinase 20 [Source:MGI Symbol;Acc:MGI:2443258]	650.276	-0.0373379	0.247017	-0.191811	0.84789	0.995794
ENSMUSG00000055612	Cdca7	cell division cycle associated 7 [Source:MGI Symbol;Acc:MGI:1914203]	18.0876	-0.0763246	0.123291	-0.90957	0.363049	0.924926
ENSMUSG00000081957	Ak3l2-ps	adenylate kinase 3-like 2, pseudogene [Source:MGI Symbol;Acc:MGI:3574349]	22.7803	-0.0816522	0.16212	-0.597025	0.550491	0.967248
ENSMUSG00000026740	Dnajc1	DnaJ heat shock protein family (Hsp40) member C1 [Source:MGI Symbol;Acc:MGI:103268]	612.586	0.434082	0.245636	1.88369	0.0596067	0.604007
ENSMUSG00000082520	Gm13349	predicted gene 13349 [Source:MGI Symbol;Acc:MGI:3649966]	39.6826	-0.335322	0.157443	-1.6798	0.0929957	0.685669
ENSMUSG00000051154	Commd3	COMM domain containing 3 [Source:MGI Symbol;Acc:MGI:88218]	932.935	0.173569	0.223101	0.766495	0.443382	0.951512
ENSMUSG00000000827	Tpd52l2	tumor protein D52-like 2 [Source:MGI Symbol;Acc:MGI:1913564]	1016.82	-0.342507	0.243774	-1.37123	0.170303	0.805029
ENSMUSG00000027109	Sp3	trans-acting transcription factor 3 [Source:MGI Symbol;Acc:MGI:1277166]	971.975	0.16298	0.223634	0.745467	0.455989	0.954711
ENSMUSG00000084213	Hspe1-ps5	heat shock protein 1 (chaperonin 10), pseudogene 5 [Source:MGI Symbol;Acc:MGI:1935166]	22.2938	0.00799154	0.142055	0.642396	0.520616	0.965177
ENSMUSG00000027620	Rbm39	RNA binding motif protein 39 [Source:MGI Symbol;Acc:MGI:2157953]	3476.72	-0.0826797	0.192549	-0.426171	0.669983	0.9783
ENSMUSG00000038116	Phf20	PHD finger protein 20 [Source:MGI Symbol;Acc:MGI:2444148]	3005.81	-0.248797	0.203095	-1.24934	0.211541	0.849419
ENSMUSG00000046229	Scand1	SCAN domain-containing 1 [Source:MGI Symbol;Acc:MGI:1343132]	111.948	0.0233816	0.233129	0.160469	0.872511	0.996118
ENSMUSG00000027257	Pacsin3	protein kinase C and casein kinase substrate in neurons 3 [Source:MGI Symbol;Acc:MGI:1891410]	79.5569	0.00323899	0.209827	-0.324381	0.74565	0.992597
ENSMUSG00000026739	Bmi1	Bmi1 polycomb ring finger oncogene [Source:MGI Symbol;Acc:MGI:88174]	1161.53	-0.0455454	0.236387	-0.0927762	0.926081	0.998332
ENSMUSG00000000826	Dnajc5	DnaJ heat shock protein family (Hsp40) member C5 [Source:MGI Symbol;Acc:MGI:892995]	9772.74	-0.240606	0.185815	-1.29699	0.194633	0.837407
ENSMUSG00000027238	Frmd5	FERM domain containing 5 [Source:MGI Symbol;Acc:MGI:2442557]	744.606	-0.281638	0.235373	-1.17728	0.239084	0.867197
ENSMUSG00000027108	Ola1	Obg-like ATPase 1 [Source:MGI Symbol;Acc:MGI:1914309]	4521.81	0.214019	0.19262	1.11922	0.263048	0.880434
ENSMUSG00000038085	Cnbd2	cyclic nucleotide binding domain containing 2 [Source:MGI Symbol;Acc:MGI:1918123]	58.1322	-0.144085	0.189211	-1.80597	0.0709232	0.639817
ENSMUSG00000082321	Gm14253	predicted gene 14253 [Source:MGI Symbol;Acc:MGI:3650994]	25.4514	-0.0420281	0.168194	-0.346106	0.729263	0.99062
ENSMUSG00000026737	Pip4k2a	phosphatidylinositol-5-phosphate 4-kinase, type II, alpha [Source:MGI Symbol;Acc:MGI:1298206]	4837.89	-0.041459	0.184839	-0.21662	0.828505	0.995026
ENSMUSG00000068859	Sp9	trans-acting transcription factor 9 [Source:MGI Symbol;Acc:MGI:3574660]	127.37	-0.17627	0.228601	-0.770574	0.440959	0.950302
ENSMUSG00000041777	Cir1	corepressor interacting with RBPJ, 1 [Source:MGI Symbol;Acc:MGI:1914185]	697.904	0.179002	0.238992	0.766767	0.44322	0.951512
ENSMUSG00000057738	Sptan1	spectrin alpha, non-erythrocytic 1 [Source:MGI Symbol;Acc:MGI:98386]	41185.6	0.296783	0.227781	1.5883	0.11222	0.72342
ENSMUSG00000027255	Arfgap2	ADP-ribosylation factor GTPase activating protein 2 [Source:MGI Symbol;Acc:MGI:1924288]	232.188	-0.0677644	0.227957	0.329862	0.741505	0.992206
ENSMUSG00000008226	Scrn3	secernin 3 [Source:MGI Symbol;Acc:MGI:1921866]	1032.51	0.141726	0.225574	0.593507	0.552842	0.967501
ENSMUSG00000089917	Uckl1	uridine-cytidine kinase 1-like 1 [Source:MGI Symbol;Acc:MGI:1915806]	187.919	0.167334	0.2444	0.924377	0.35529	0.921207
ENSMUSG00000023094	Msrb2	methionine sulfoxide reductase B2 [Source:MGI Symbol;Acc:MGI:1923717]	339.368	-0.315686	0.248337	-1.21788	0.22327	0.859098
ENSMUSG00000039715	Dync2i2	dynein 2 intermediate chain 2 [Source:MGI Symbol;Acc:MGI:1919070]	282.481	0.0470579	0.248335	0.151811	0.879336	0.996569
ENSMUSG00000060227	Golm2	golgi membrane protein 2 [Source:MGI Symbol;Acc:MGI:2443129]	2969.22	0.185893	0.202226	0.927173	0.353837	0.920224
ENSMUSG00000043415	Otud1	OTU domain containing 1 [Source:MGI Symbol;Acc:MGI:1918448]	374.097	0.120098	0.24556	0.566837	0.570825	0.97212
ENSMUSG00000040591	Cstpp1	centriolar satellite-associated tubulin polyglutamylase complex regulator 1 [Source:MGI Symbol;Acc:MGI:1915079]	536.772	-0.150885	0.240067	-0.662595	0.50759	0.962737
ENSMUSG00000054766	Set	SET nuclear oncogene [Source:MGI Symbol;Acc:MGI:1860267]	4022.49	0.0334958	0.196947	0.168828	0.865932	0.996118
ENSMUSG00000000823	Zfp512b	zinc finger protein 512B [Source:MGI Symbol;Acc:MGI:2685478]	1453.88	0.0658928	0.212542	0.324696	0.745411	0.992572
ENSMUSG00000027253	Lrp4	low density lipoprotein receptor-related protein 4 [Source:MGI Symbol;Acc:MGI:2442252]	339.575	-0.248608	0.248979	-1.16183	0.245303	0.869243
ENSMUSG00000002455	Prpf6	pre-mRNA splicing factor 6 [Source:MGI Symbol;Acc:MGI:1922946]	683.626	0.0412649	0.246337	-0.0278359	0.977793	0.998389
ENSMUSG00000015335	Zdhhc12	zinc finger, DHHC domain containing 12 [Source:MGI Symbol;Acc:MGI:1913470]	26.8739	0.0296438	0.15564	0.0193547	0.984558	0.998389
ENSMUSG00000038605	Samd10	sterile alpha motif domain containing 10 [Source:MGI Symbol;Acc:MGI:2443872]	208.502	-0.421555	0.248872	-1.71221	0.0868579	0.674875
ENSMUSG00000041762	Gpr155	G protein-coupled receptor 155 [Source:MGI Symbol;Acc:MGI:1915776]	896.887	0.00999231	0.243664	0.163176	0.87038	0.996118
ENSMUSG00000033411	Ctdspl2	CTD (carboxy-terminal domain, RNA polymerase II, polypeptide A) small phosphatase like 2 [Source:MGI Symbol;Acc:MGI:1196405]	842.602	-0.292412	0.229923	-1.18845	0.234655	0.865039
ENSMUSG00000027236	Eif3j1	eukaryotic translation initiation factor 3, subunit J1 [Source:MGI Symbol;Acc:MGI:1925905]	418.741	0.0371984	0.247334	0.219163	0.826523	0.995026
ENSMUSG00000039686	Zer1	zyg-11 related, cell cycle regulator [Source:MGI Symbol;Acc:MGI:2442511]	2983.89	0.190254	0.204821	0.949824	0.342202	0.915789
ENSMUSG00000059540	Tcea2	transcription elongation factor A (SII), 2 [Source:MGI Symbol;Acc:MGI:107368]	310.561	0.12801	0.243768	0.550377	0.582061	0.973686
ENSMUSG00000033396	Spg11	SPG11, spatacsin vesicle trafficking associated [Source:MGI Symbol;Acc:MGI:2444989]	635.357	0.200846	0.245298	0.829715	0.4067	0.936288
ENSMUSG00000075284	Wipf1	WAS/WASL interacting protein family, member 1 [Source:MGI Symbol;Acc:MGI:2178801]	128.858	0.143465	0.229654	0.865725	0.386641	0.932303
ENSMUSG00000027624	Epb41l1	erythrocyte membrane protein band 4.1 like 1 [Source:MGI Symbol;Acc:MGI:103010]	12146.2	-0.0599604	0.18627	-0.307079	0.758783	0.993434
ENSMUSG00000086544	Chn1os3	chimerin 1, opposite strand 3 [Source:MGI Symbol;Acc:MGI:3705094]	85.5836	-0.429477	0.183658	-2.52538	0.0115572	0.330707
ENSMUSG00000060802	B2m	beta-2 microglobulin [Source:MGI Symbol;Acc:MGI:88127]	893.204	0.00717675	0.234429	0.147899	0.882423	0.997352
ENSMUSG00000027628	Aar2	AAR2 splicing factor homolog [Source:MGI Symbol;Acc:MGI:1915545]	538.54	0.00231627	0.239783	-0.0482964	0.96148	0.998389
ENSMUSG00000055494	Gm14168	predicted gene 14168 [Source:MGI Symbol;Acc:MGI:3651463]	42.6378	0.12473	0.180922	0.799493	0.424004	0.945983
ENSMUSG00000086118	Gm14169	predicted gene 14169 [Source:MGI Symbol;Acc:MGI:3651156]	56.9439	0.0674719	0.188363	0.659104	0.509829	0.963675
ENSMUSG00000027227	Sord	sorbitol dehydrogenase [Source:MGI Symbol;Acc:MGI:98266]	155.272	0.146149	0.215812	-0.103419	0.91763	0.998332
ENSMUSG00000002458	Rgs19	regulator of G-protein signaling 19 [Source:MGI Symbol;Acc:MGI:1915153]	417.482	-0.112904	0.248914	-0.468477	0.639443	0.977113
ENSMUSG00000068452	Duox2	dual oxidase 2 [Source:MGI Symbol;Acc:MGI:3036280]	20.2097	-0.123256	0.106458	-0.339612	0.734149	0.991687
ENSMUSG00000027584	Oprl1	opioid receptor-like 1 [Source:MGI Symbol;Acc:MGI:97440]	299.074	-0.0603287	0.247118	-0.363778	0.716024	0.988184
ENSMUSG00000036617	Etl4	enhancer trap locus 4 [Source:MGI Symbol;Acc:MGI:95454]	4861.45	-0.0315922	0.185492	-0.181743	0.855784	0.996118
ENSMUSG00000033256	Shf	Src homology 2 domain containing F [Source:MGI Symbol;Acc:MGI:3613669]	196.668	-0.347693	0.233082	-0.541623	0.588078	0.973955
ENSMUSG00000083777	Gm13361	predicted gene 13361 [Source:MGI Symbol;Acc:MGI:3651169]	17.8939	-0.00241875	0.116156	-2.40609	0.0161241	0.383509
ENSMUSG00000091457	Gm17171	predicted gene 17171 [Source:MGI Symbol;Acc:MGI:4937998]	16.1674	0.0761155	0.12357	0.714687	0.474802	0.95617
ENSMUSG00000061689	Dlgap4	DLG associated protein 4 [Source:MGI Symbol;Acc:MGI:2138865]	4538.68	0.245878	0.195789	1.27945	0.200738	0.841096
ENSMUSG00000083498	Gm14172	predicted gene 14172 [Source:MGI Symbol;Acc:MGI:3650935]	31.6554	0.0537224	0.157811	-0.848222	0.396314	0.934661
ENSMUSG00000086638	4930405A21Rik	RIKEN cDNA 4930405A21 gene [Source:MGI Symbol;Acc:MGI:1922096]	39.8164	-0.120925	0.158611	-2.00052	0.0454438	0.559567
ENSMUSG00000067818	Myl9	myosin, light polypeptide 9, regulatory [Source:MGI Symbol;Acc:MGI:2138915]	25.1584	0.00633679	0.144783	0.475625	0.634342	0.977041
ENSMUSG00000102323	Gm37790	predicted gene, 37790 [Source:MGI Symbol;Acc:MGI:5611018]	29.6096	-0.226547	0.13196	-1.77757	0.0754747	0.649178
ENSMUSG00000074629	4930518I15Rik	RIKEN cDNA 4930518I15 gene [Source:MGI Symbol;Acc:MGI:1921954]	31.826	0.0434156	0.150505	0.998375	0.318098	0.906705
ENSMUSG00000027637	Rab5if	RAB5 interacting factor [Source:MGI Symbol;Acc:MGI:1914638]	163.371	0.12408	0.241873	0.46779	0.639935	0.977113
ENSMUSG00000040549	Ckap5	cytoskeleton associated protein 5 [Source:MGI Symbol;Acc:MGI:1923036]	5323.94	0.208868	0.228419	0.783898	0.4331	0.94904
ENSMUSG00000027636	Sla2	Src-like-adaptor 2 [Source:MGI Symbol;Acc:MGI:1925049]	18.0332	0.168391	0.147393	1.09471	0.273642	0.886595
ENSMUSG00000056486	Chn1	chimerin 1 [Source:MGI Symbol;Acc:MGI:1915674]	47218.8	0.00974919	0.170443	0.0649565	0.948209	0.998389
ENSMUSG00000005804	Bloc1s6	biogenesis of lysosomal organelles complex-1, subunit 6, pallidin [Source:MGI Symbol;Acc:MGI:1927580]	839.905	0.0438003	0.244881	0.336071	0.736817	0.991687
ENSMUSG00000075040	Zfp408	zinc finger protein 408 [Source:MGI Symbol;Acc:MGI:2685857]	250.041	-0.102369	0.247721	-0.503512	0.614604	0.977041
ENSMUSG00000005803	Sqor	sulfide quinone oxidoreductase [Source:MGI Symbol;Acc:MGI:1929899]	37.6035	0.235725	0.151409	2.323	0.0201793	0.41999
ENSMUSG00000027634	Ndrg3	N-myc downstream regulated gene 3 [Source:MGI Symbol;Acc:MGI:1352499]	17442.2	-0.00121577	0.178071	-0.000467366	0.999627	0.999866
ENSMUSG00000010505	Myt1	myelin transcription factor 1 [Source:MGI Symbol;Acc:MGI:1100535]	229.45	-0.12681	0.247747	-0.410985	0.681084	0.979608
ENSMUSG00000036591	Arhgap21	Rho GTPase activating protein 21 [Source:MGI Symbol;Acc:MGI:1918685]	9996.81	0.122897	0.201996	0.729134	0.46592	0.954731
ENSMUSG00000085206	Gm13380	predicted gene 13380 [Source:MGI Symbol;Acc:MGI:3649647]	36.9267	-0.000892491	0.118141	0.0495598	0.960473	0.998389
ENSMUSG00000026679	Enkur	enkurin, TRPC channel interacting protein [Source:MGI Symbol;Acc:MGI:1918483]	29.4734	-0.233726	0.171508	-1.64108	0.10078	0.707804
ENSMUSG00000027635	Dsn1	DSN1 homolog, MIS12 kinetochore complex component [Source:MGI Symbol;Acc:MGI:1914184]	24.8377	-0.153549	0.119047	-2.21481	0.0267733	0.472002
ENSMUSG00000027589	Pcmtd2	protein-L-isoaspartate (D-aspartate) O-methyltransferase domain containing 2 [Source:MGI Symbol;Acc:MGI:1923927]	644.284	0.0245389	0.241552	0.11856	0.905624	0.998332
ENSMUSG00000055485	Soga1	suppressor of glucose, autophagy associated 1 [Source:MGI Symbol;Acc:MGI:2444575]	1500.85	-0.131145	0.21956	-0.628248	0.529842	0.965784
ENSMUSG00000038628	Polr3k	polymerase (RNA) III (DNA directed) polypeptide K [Source:MGI Symbol;Acc:MGI:1914255]	906.886	0.0014491	0.234255	-0.00760524	0.993932	0.999252
ENSMUSG00000048550	Thnsl1	threonine synthase-like 1 (bacterial) [Source:MGI Symbol;Acc:MGI:2139347]	309.902	-0.0559967	0.249162	-0.206904	0.836085	0.995026
ENSMUSG00000027247	Arhgap1	Rho GTPase activating protein 1 [Source:MGI Symbol;Acc:MGI:2445003]	1484.26	-0.132778	0.224984	-0.695973	0.486446	0.958169
ENSMUSG00000045967	Gpr158	G protein-coupled receptor 158 [Source:MGI Symbol;Acc:MGI:2441697]	2760.1	-0.118418	0.199043	-0.551519	0.581278	0.973686
ENSMUSG00000026787	Gad2	glutamic acid decarboxylase 2 [Source:MGI Symbol;Acc:MGI:95634]	6404.97	0.0961395	0.223998	0.182593	0.855117	0.996118
ENSMUSG00000026786	Apbb1ip	amyloid beta (A4) precursor protein-binding, family B, member 1 interacting protein [Source:MGI Symbol;Acc:MGI:1861354]	63.103	-0.0765766	0.164563	-1.24184	0.214296	0.852051
ENSMUSG00000027244	Atg13	autophagy related 13 [Source:MGI Symbol;Acc:MGI:1196429]	2512.36	-0.274924	0.206265	-1.36591	0.171966	0.806926
ENSMUSG00000027243	Harbi1	harbinger transposase derived 1 [Source:MGI Symbol;Acc:MGI:2443194]	79.5653	-0.270594	0.205481	-1.36559	0.172067	0.806926
ENSMUSG00000027639	Samhd1	SAM domain and HD domain, 1 [Source:MGI Symbol;Acc:MGI:1927468]	417.961	-0.130964	0.247275	-0.632486	0.527069	0.965784
ENSMUSG00000026784	Pdss1	prenyl (solanesyl) diphosphate synthase, subunit 1 [Source:MGI Symbol;Acc:MGI:1889278]	138.69	-0.248287	0.232582	-1.27631	0.201848	0.841096
ENSMUSG00000027104	Atf2	activating transcription factor 2 [Source:MGI Symbol;Acc:MGI:109349]	10858.8	0.311763	0.191575	1.61753	0.105764	0.71255
ENSMUSG00000018770	Atp5g3	ATP synthase, H+ transporting, mitochondrial F0 complex, subunit C3 (subunit 9) [Source:MGI Symbol;Acc:MGI:2442035]	2397.01	-0.235977	0.198984	-1.17138	0.241447	0.869243
ENSMUSG00000027642	Rpn2	ribophorin II [Source:MGI Symbol;Acc:MGI:98085]	611.328	-0.148433	0.244428	-0.77336	0.43931	0.950211
ENSMUSG00000063019	Manbal	mannosidase, beta A, lysosomal-like [Source:MGI Symbol;Acc:MGI:1916411]	331.259	0.115774	0.248205	0.487251	0.626081	0.977041
ENSMUSG00000009207	Lnpk	lunapark, ER junction formation factor [Source:MGI Symbol;Acc:MGI:1918115]	546.922	-0.540513	0.23853	-2.24883	0.0245234	0.457141
ENSMUSG00000075279	Mrpl23-ps1	mitichondrial ribosomal protein L23, pseudogene 1 [Source:MGI Symbol;Acc:MGI:3650679]	18.2223	-0.00208686	0.148386	0.0843556	0.932774	0.998389
ENSMUSG00000040506	Ambra1	autophagy/beclin 1 regulator 1 [Source:MGI Symbol;Acc:MGI:2443564]	2039.9	-0.0898242	0.212113	-0.477285	0.633159	0.977041
ENSMUSG00000040495	Chrm4	cholinergic receptor, muscarinic 4 [Source:MGI Symbol;Acc:MGI:88399]	43.605	0.016382	0.185407	0.464402	0.64236	0.977113
ENSMUSG00000027646	Src	Rous sarcoma oncogene [Source:MGI Symbol;Acc:MGI:98397]	688.357	0.0295164	0.236718	0.162072	0.871249	0.996118
ENSMUSG00000087445	Gm14286	predicted gene 14286 [Source:MGI Symbol;Acc:MGI:3650190]	51.9857	-0.0820277	0.156999	-0.469123	0.638982	0.977113
ENSMUSG00000067787	Blcap	bladder cancer associated protein [Source:MGI Symbol;Acc:MGI:1858907]	785.244	-0.342814	0.241501	-1.50772	0.131627	0.752867
ENSMUSG00000027099	Mtx2	metaxin 2 [Source:MGI Symbol;Acc:MGI:1859652]	772.191	0.0138072	0.236636	0.0974843	0.922342	0.998332
ENSMUSG00000067786	Nnat	neuronatin [Source:MGI Symbol;Acc:MGI:104716]	2914.67	-0.492932	0.194463	-2.53334	0.011298	0.33008
ENSMUSG00000027200	Sema6d	sema domain, transmembrane domain (TM), and cytoplasmic domain, (semaphorin) 6D [Source:MGI Symbol;Acc:MGI:2387661]	1693.35	0.0844742	0.228251	0.632535	0.527037	0.965784
ENSMUSG00000047363	Cstad	CSA-conditional, T cell activation-dependent protein [Source:MGI Symbol;Acc:MGI:1925867]	77.1244	-0.0472496	0.193823	0.144591	0.885034	0.997621
ENSMUSG00000081406	Rps6-ps4	ribosomal protein S6, pseudogene 4 [Source:MGI Symbol;Acc:MGI:3650907]	32.8665	-0.0576138	0.182636	-0.28138	0.778419	0.995026
ENSMUSG00000027649	Ctnnbl1	catenin, beta like 1 [Source:MGI Symbol;Acc:MGI:1913892]	286.273	0.374143	0.242485	1.6009	0.1094	0.719106
ENSMUSG00000062846	Gm14176	predicted gene 14176 [Source:MGI Symbol;Acc:MGI:3650021]	29.8333	0.0096242	0.171586	-0.14466	0.884979	0.997621
ENSMUSG00000037843	Vstm2l	V-set and transmembrane domain containing 2-like [Source:MGI Symbol;Acc:MGI:2685537]	70.6926	-0.0537943	0.201936	0.0745427	0.940579	0.998389
ENSMUSG00000035183	Slc24a5	solute carrier family 24, member 5 [Source:MGI Symbol;Acc:MGI:2677271]	61.8422	-0.0301797	0.192618	-0.123548	0.901673	0.998332
ENSMUSG00000027650	Tti1	TELO2 interacting protein 1 [Source:MGI Symbol;Acc:MGI:1922675]	490.374	-0.234706	0.242436	-1.01753	0.308903	0.9052
ENSMUSG00000059005	Hnrnpa3	heterogeneous nuclear ribonucleoprotein A3 [Source:MGI Symbol;Acc:MGI:1917171]	4201.74	0.120485	0.196073	0.65112	0.514969	0.963986
ENSMUSG00000015839	Nfe2l2	nuclear factor, erythroid derived 2, like 2 [Source:MGI Symbol;Acc:MGI:108420]	400.165	-0.109559	0.246656	-0.888183	0.374442	0.925421
ENSMUSG00000044320	1700001O22Rik	RIKEN cDNA 1700001O22 gene [Source:MGI Symbol;Acc:MGI:1923631]	33.2696	-0.0843842	0.143746	0.297474	0.766105	0.995026
ENSMUSG00000027651	Rprd1b	regulation of nuclear pre-mRNA domain containing 1B [Source:MGI Symbol;Acc:MGI:1917720]	657.277	0.247095	0.233115	1.03618	0.300117	0.896857
ENSMUSG00000026857	Ntmt1	N-terminal Xaa-Pro-Lys N-methyltransferase 1 [Source:MGI Symbol;Acc:MGI:1913867]	274.55	-0.0366931	0.24924	-0.113995	0.909241	0.998332
ENSMUSG00000037820	Tgm2	transglutaminase 2, C polypeptide [Source:MGI Symbol;Acc:MGI:98731]	37.3914	-0.0323366	0.162438	-0.567646	0.570275	0.97204
ENSMUSG00000039483	Asb6	ankyrin repeat and SOCS box-containing 6 [Source:MGI Symbol;Acc:MGI:1919573]	452.715	-0.371304	0.249011	-1.53845	0.123939	0.740743
ENSMUSG00000042410	Agps	alkylglycerone phosphate synthase [Source:MGI Symbol;Acc:MGI:2443065]	1950.88	0.131762	0.225825	0.57197	0.567342	0.971647
ENSMUSG00000075273	Ttc30b	tetratricopeptide repeat domain 30B [Source:MGI Symbol;Acc:MGI:1919671]	257.01	0.135942	0.249265	0.562611	0.5737	0.972536
ENSMUSG00000075271	Ttc30a1	tetratricopeptide repeat domain 30A1 [Source:MGI Symbol;Acc:MGI:1926052]	87.9484	-0.442366	0.20525	-2.75608	0.00584985	0.253884
ENSMUSG00000026848	Tor1b	torsin family 1, member B [Source:MGI Symbol;Acc:MGI:1353605]	308.339	-0.0926441	0.248016	-0.418605	0.675505	0.978407
ENSMUSG00000075270	Pde11a	phosphodiesterase 11A [Source:MGI Symbol;Acc:MGI:3036251]	121.481	0.0782198	0.228633	0.107956	0.91403	0.998332
ENSMUSG00000026849	Tor1a	torsin family 1, member A (torsin A) [Source:MGI Symbol;Acc:MGI:1353568]	187.168	0.0862117	0.245468	0.205791	0.836954	0.995026
ENSMUSG00000042369	Rbm45	RNA binding motif protein 45 [Source:MGI Symbol;Acc:MGI:2387367]	374.668	-0.23943	0.247772	-0.980067	0.327053	0.910558
ENSMUSG00000026851	BC005624	cDNA sequence BC005624 [Source:MGI Symbol;Acc:MGI:2385132]	2644.83	-0.375221	0.212055	-1.79917	0.0719918	0.642009
ENSMUSG00000040479	Dgkz	diacylglycerol kinase zeta [Source:MGI Symbol;Acc:MGI:1278339]	8463.31	-0.00796714	0.201862	-0.067883	0.945879	0.998389
ENSMUSG00000058835	Abi1	abl interactor 1 [Source:MGI Symbol;Acc:MGI:104913]	5759.39	-0.00599093	0.194572	-0.0258798	0.979353	0.998389
ENSMUSG00000027201	Myef2	myelin basic protein expression factor 2, repressor [Source:MGI Symbol;Acc:MGI:104592]	1460.82	0.332981	0.230043	1.5729	0.115742	0.731875
ENSMUSG00000095332	Gm9821	predicted gene 9821 [Source:MGI Symbol;Acc:MGI:3704208]	135.791	-0.413267	0.197925	-1.79064	0.0733506	0.644923
ENSMUSG00000083650	Gm13357	predicted gene 13357 [Source:MGI Symbol;Acc:MGI:3651263]	24.9843	0.168475	0.116848	0.950791	0.34171	0.915789
ENSMUSG00000087056	Gm14004	predicted gene 14004 [Source:MGI Symbol;Acc:MGI:3651365]	37.733	-0.193448	0.144302	-0.461864	0.644179	0.977113
ENSMUSG00000074872	Ctxn2	cortexin 2 [Source:MGI Symbol;Acc:MGI:2139444]	59.6944	0.119877	0.197059	0.553086	0.580205	0.973686
ENSMUSG00000016024	Lbp	lipopolysaccharide binding protein [Source:MGI Symbol;Acc:MGI:1098776]	57.9812	0.163225	0.178371	1.44889	0.147369	0.777008
ENSMUSG00000027230	Creb3l1	cAMP responsive element binding protein 3-like 1 [Source:MGI Symbol;Acc:MGI:1347062]	195.182	0.674374	0.244794	2.8973	0.00376387	0.20419
ENSMUSG00000042359	Osbpl6	oxysterol binding protein-like 6 [Source:MGI Symbol;Acc:MGI:2139014]	5492.95	0.17658	0.187422	0.970699	0.331698	0.911602
ENSMUSG00000002731	Prkra	protein kinase, interferon inducible double stranded RNA dependent activator [Source:MGI Symbol;Acc:MGI:1344375]	106.553	-0.0105838	0.234281	-0.0843836	0.932751	0.998389
ENSMUSG00000002732	Fkbp7	FK506 binding protein 7 [Source:MGI Symbol;Acc:MGI:1336879]	27.4084	0.0587905	0.148538	0.568887	0.569433	0.97197
ENSMUSG00000002733	Plekha3	pleckstrin homology domain-containing, family A (phosphoinositide binding specific) member 3 [Source:MGI Symbol;Acc:MGI:1932515]	988.883	0.0209311	0.229808	0.0693335	0.944724	0.998389
ENSMUSG00000026854	Usp20	ubiquitin specific peptidase 20 [Source:MGI Symbol;Acc:MGI:1921520]	1573.46	-0.185824	0.212656	-0.881008	0.378314	0.926452
ENSMUSG00000027203	Dut	deoxyuridine triphosphatase [Source:MGI Symbol;Acc:MGI:1346051]	632.21	-0.0440823	0.237279	-0.190736	0.848733	0.996118
ENSMUSG00000027204	Fbn1	fibrillin 1 [Source:MGI Symbol;Acc:MGI:95489]	363.006	0.187486	0.247314	1.84473	0.0650762	0.622119
ENSMUSG00000068394	Cep152	centrosomal protein 152 [Source:MGI Symbol;Acc:MGI:2139083]	51.9464	-0.0337173	0.176832	-0.920175	0.357481	0.922681
ENSMUSG00000027654	Fam83d	family with sequence similarity 83, member D [Source:MGI Symbol;Acc:MGI:1919128]	22.8845	-0.0789594	0.134579	-0.173707	0.862095	0.996118
ENSMUSG00000035109	Shc4	SHC (Src homology 2 domain containing) family, member 4 [Source:MGI Symbol;Acc:MGI:2655364]	50.2792	0.20741	0.200814	1.01377	0.310693	0.905713
ENSMUSG00000091337	Eid1	EP300 interacting inhibitor of differentiation 1 [Source:MGI Symbol;Acc:MGI:1889651]	4062.48	-0.105916	0.193797	-0.535268	0.592465	0.97432
ENSMUSG00000026781	Acbd5	acyl-Coenzyme A binding domain containing 5 [Source:MGI Symbol;Acc:MGI:1921409]	2520.26	0.0506541	0.200293	0.253251	0.800074	0.995026
ENSMUSG00000058318	Phf21a	PHD finger protein 21A [Source:MGI Symbol;Acc:MGI:2384756]	1869.67	-0.085418	0.208977	-0.398705	0.690111	0.981002
ENSMUSG00000026779	Mastl	microtubule associated serine/threonine kinase-like [Source:MGI Symbol;Acc:MGI:1914371]	23.6175	0.237838	0.155028	2.18152	0.0291453	0.488066
ENSMUSG00000035093	Secisbp2l	SECIS binding protein 2-like [Source:MGI Symbol;Acc:MGI:1917604]	6678.64	0.0889026	0.182095	0.486144	0.626865	0.977041
ENSMUSG00000026775	Yme1l1	YME1-like 1 (S. cerevisiae) [Source:MGI Symbol;Acc:MGI:1351651]	1338.45	0.0845533	0.225421	0.428674	0.66816	0.9783
ENSMUSG00000081648	Gm13423	predicted gene 13423 [Source:MGI Symbol;Acc:MGI:3650165]	26.6987	0.0402084	0.154537	0.716189	0.473874	0.95617
ENSMUSG00000027655	Dhx35	DEAH (Asp-Glu-Ala-His) box polypeptide 35 [Source:MGI Symbol;Acc:MGI:1918965]	246.197	-0.658617	0.248377	-2.7126	0.00667567	0.265864
ENSMUSG00000074622	Mafb	v-maf musculoaponeurotic fibrosarcoma oncogene family, protein B (avian) [Source:MGI Symbol;Acc:MGI:104555]	238.663	-0.0153507	0.24304	-0.000792919	0.999367	0.999866
ENSMUSG00000026771	Spopl	speckle-type BTB/POZ protein-like [Source:MGI Symbol;Acc:MGI:1924107]	443.031	0.1671	0.242596	0.70231	0.482486	0.957554
ENSMUSG00000070544	Top1	topoisomerase (DNA) I [Source:MGI Symbol;Acc:MGI:98788]	1520.71	0.314958	0.2049	1.55365	0.120268	0.738094
ENSMUSG00000027206	Cops2	COP9 signalosome subunit 2 [Source:MGI Symbol;Acc:MGI:1330276]	1485.31	0.106869	0.219059	0.52506	0.599542	0.976214
ENSMUSG00000026986	Hnmt	histamine N-methyltransferase [Source:MGI Symbol;Acc:MGI:2153181]	142.592	-0.000421017	0.233861	0.291726	0.770496	0.995026
ENSMUSG00000027207	Galk2	galactokinase 2 [Source:MGI Symbol;Acc:MGI:1917226]	169.128	0.111274	0.245414	0.399158	0.689777	0.981002
ENSMUSG00000016933	Plcg1	phospholipase C, gamma 1 [Source:MGI Symbol;Acc:MGI:97615]	1303.9	0.360895	0.23674	1.5971	0.110243	0.721324
ENSMUSG00000035877	Zhx3	zinc fingers and homeoboxes 3 [Source:MGI Symbol;Acc:MGI:2444772]	4816.56	-0.143629	0.198191	-0.692559	0.488587	0.958842
ENSMUSG00000027208	Fgf7	fibroblast growth factor 7 [Source:MGI Symbol;Acc:MGI:95521]	52.6215	-0.0320071	0.130372	-0.576719	0.564129	0.971054
ENSMUSG00000023330	Dtwd1	DTW domain containing 1 [Source:MGI Symbol;Acc:MGI:1916435]	116.52	0.166458	0.223276	1.28059	0.200337	0.841096
ENSMUSG00000027222	Pex16	peroxisomal biogenesis factor 16 [Source:MGI Symbol;Acc:MGI:1338829]	74.4473	-0.142773	0.205885	-1.19342	0.232704	0.864046
ENSMUSG00000044916	1700029I15Rik	RIKEN cDNA 1700029I15 gene [Source:MGI Symbol;Acc:MGI:1916742]	30.867	-0.00982901	0.150358	-0.636043	0.524748	0.965784
ENSMUSG00000026979	Psd4	pleckstrin and Sec7 domain containing 4 [Source:MGI Symbol;Acc:MGI:2674093]	19.5094	0.165518	0.130435	1.86264	0.0625135	0.613239
ENSMUSG00000027223	Mapk8ip1	mitogen-activated protein kinase 8 interacting protein 1 [Source:MGI Symbol;Acc:MGI:1309464]	2239.04	0.0503112	0.20104	0.229283	0.818649	0.995026
ENSMUSG00000057133	Chd6	chromodomain helicase DNA binding protein 6 [Source:MGI Symbol;Acc:MGI:1918639]	3613.63	0.41453	0.235459	1.76105	0.0782297	0.653885
ENSMUSG00000075415	Fnbp1	formin binding protein 1 [Source:MGI Symbol;Acc:MGI:109606]	2801.93	0.00601407	0.208138	0.03486	0.972191	0.998389
ENSMUSG00000084241	Gm13416	predicted gene 13416 [Source:MGI Symbol;Acc:MGI:3652158]	82.9684	-0.0494219	0.185171	2.72382	0.00645322	0.263198
ENSMUSG00000027359	Slc27a2	solute carrier family 27 (fatty acid transporter), member 2 [Source:MGI Symbol;Acc:MGI:1347099]	31.319	0.327707	0.164931	3.11415	0.00184475	0.148313
ENSMUSG00000068742	Cry2	cryptochrome 2 (photolyase-like) [Source:MGI Symbol;Acc:MGI:1270859]	3576.35	0.0150436	0.212223	0.0387504	0.969089	0.998389
ENSMUSG00000084781	D930015M05Rik	RIKEN cDNA D930015M05 gene [Source:MGI Symbol;Acc:MGI:3612068]	47.6588	-0.17542	0.152778	-1.69578	0.0899277	0.682539
ENSMUSG00000049922	Slc35c1	solute carrier family 35, member C1 [Source:MGI Symbol;Acc:MGI:2443301]	179.612	0.143317	0.237101	0.278955	0.78028	0.995026
ENSMUSG00000027221	Chst1	carbohydrate sulfotransferase 1 [Source:MGI Symbol;Acc:MGI:1924219]	1639.8	0.0556284	0.219128	0.218553	0.826998	0.995026
ENSMUSG00000027220	Syt13	synaptotagmin XIII [Source:MGI Symbol;Acc:MGI:1933945]	1093.14	-0.0203615	0.236161	-0.0897844	0.928459	0.998389
ENSMUSG00000000194	Gpr107	G protein-coupled receptor 107 [Source:MGI Symbol;Acc:MGI:2139054]	458.274	0.0119066	0.247651	0.291725	0.770497	0.995026
ENSMUSG00000075028	Prdm11	PR domain containing 11 [Source:MGI Symbol;Acc:MGI:2685553]	361.071	-0.370797	0.249254	-1.2535	0.210024	0.848603
ENSMUSG00000062661	Ncs1	neuronal calcium sensor 1 [Source:MGI Symbol;Acc:MGI:109166]	4966.41	-0.119672	0.196124	-0.574774	0.565444	0.971054
ENSMUSG00000053141	Ptprt	protein tyrosine phosphatase, receptor type, T [Source:MGI Symbol;Acc:MGI:1321152]	1307.84	-0.355844	0.209796	-1.70126	0.0888947	0.680829
ENSMUSG00000068735	Trp53i11	transformation related protein 53 inducible protein 11 [Source:MGI Symbol;Acc:MGI:2670995]	602.629	-0.328911	0.244553	-1.50599	0.132069	0.753927
ENSMUSG00000016921	Srsf6	serine and arginine-rich splicing factor 6 [Source:MGI Symbol;Acc:MGI:1915246]	1206.71	0.015882	0.234702	0.0722396	0.942411	0.998389
ENSMUSG00000027217	Tspan18	tetraspanin 18 [Source:MGI Symbol;Acc:MGI:1917186]	305.737	-0.0763565	0.247994	-0.236126	0.813335	0.995026
ENSMUSG00000035576	L3mbtl1	L3MBTL1 histone methyl-lysine binding protein [Source:MGI Symbol;Acc:MGI:2676663]	373.566	-0.240111	0.249077	-0.912034	0.361751	0.924926
ENSMUSG00000076441	Ass1	argininosuccinate synthetase 1 [Source:MGI Symbol;Acc:MGI:88090]	305.981	-0.262096	0.24878	-1.0356	0.30039	0.896857
ENSMUSG00000051747	Ttn	titin [Source:MGI Symbol;Acc:MGI:98864]	1216.7	-0.0893475	0.243951	0.096619	0.923029	0.998332
ENSMUSG00000027361	Gabpb1	GA repeat binding protein, beta 1 [Source:MGI Symbol;Acc:MGI:95611]	828.341	0.0225037	0.248205	-0.158097	0.87438	0.996118
ENSMUSG00000017868	Sgk2	serum/glucocorticoid regulated kinase 2 [Source:MGI Symbol;Acc:MGI:1351318]	25.8676	-0.0769203	0.130252	-0.745295	0.456093	0.954711
ENSMUSG00000017858	Ift52	intraflagellar transport 52 [Source:MGI Symbol;Acc:MGI:2387217]	561.35	0.604372	0.238078	2.49861	0.012468	0.341479
ENSMUSG00000026843	Fubp3	far upstream element (FUSE) binding protein 3 [Source:MGI Symbol;Acc:MGI:2443699]	769.595	0.0431683	0.245995	0.263447	0.792206	0.995026
ENSMUSG00000044033	Ccdc141	coiled-coil domain containing 141 [Source:MGI Symbol;Acc:MGI:1919735]	268.057	-0.0491936	0.24923	-0.326854	0.743778	0.992206
ENSMUSG00000074607	Tox2	TOX high mobility group box family member 2 [Source:MGI Symbol;Acc:MGI:3611233]	756.073	-0.410652	0.240303	-1.81785	0.0690877	0.634921
ENSMUSG00000039356	Exosc2	exosome component 2 [Source:MGI Symbol;Acc:MGI:2385133]	207.326	0.135655	0.233205	1.16301	0.244824	0.869243
ENSMUSG00000035399	Oser1	oxidative stress responsive serine rich 1 [Source:MGI Symbol;Acc:MGI:1913930]	83.8994	-0.381808	0.214115	-2.31019	0.0208774	0.424214
ENSMUSG00000027363	Usp8	ubiquitin specific peptidase 8 [Source:MGI Symbol;Acc:MGI:1934029]	2523.81	0.115558	0.198501	0.564256	0.57258	0.972536
ENSMUSG00000042272	Sestd1	SEC14 and spectrin domains 1 [Source:MGI Symbol;Acc:MGI:1916262]	2598.65	0.245065	0.200734	1.20582	0.227887	0.861369
ENSMUSG00000084087	Gm13650	predicted gene 13650 [Source:MGI Symbol;Acc:MGI:3649525]	26.9356	-0.0222039	0.142472	-1.69502	0.0900719	0.682539
ENSMUSG00000027215	Cd82	CD82 antigen [Source:MGI Symbol;Acc:MGI:104651]	18.782	-0.0996786	0.129815	-1.01143	0.311812	0.906019
ENSMUSG00000017943	Gdap1l1	ganglioside-induced differentiation-associated protein 1-like 1 [Source:MGI Symbol;Acc:MGI:2385163]	999.247	-0.457026	0.223686	-2.0698	0.0384712	0.537264
ENSMUSG00000048486	Fitm2	fat storage-inducing transmembrane protein 2 [Source:MGI Symbol;Acc:MGI:2444508]	168.706	-0.112112	0.245429	-0.712941	0.475882	0.95617
ENSMUSG00000027364	Usp50	ubiquitin specific peptidase 50 [Source:MGI Symbol;Acc:MGI:1922333]	56.1815	0.0314948	0.195817	0.119379	0.904975	0.998332
ENSMUSG00000026842	Abl1	c-abl oncogene 1, non-receptor tyrosine kinase [Source:MGI Symbol;Acc:MGI:87859]	837.657	-0.064151	0.235769	-0.360387	0.718558	0.988267
ENSMUSG00000027016	Zfp385b	zinc finger protein 385B [Source:MGI Symbol;Acc:MGI:2444734]	2546.98	0.0621781	0.204803	0.26712	0.789377	0.995026
ENSMUSG00000026841	Fibcd1	fibrinogen C domain containing 1 [Source:MGI Symbol;Acc:MGI:2138953]	1620.32	0.0116259	0.231877	0.155873	0.876133	0.996118
ENSMUSG00000004113	Cacna1b	calcium channel, voltage-dependent, N type, alpha 1B subunit [Source:MGI Symbol;Acc:MGI:88296]	3623.58	0.301035	0.20493	1.5924	0.111295	0.722637
ENSMUSG00000083973	Gm13459	predicted gene 13459 [Source:MGI Symbol;Acc:MGI:3651862]	46.2867	0.108002	0.13052	0.259563	0.795201	0.995026
ENSMUSG00000017679	Ttpal	tocopherol (alpha) transfer protein-like [Source:MGI Symbol;Acc:MGI:1923330]	1351.07	-0.598495	0.229609	-2.61557	0.00890781	0.305829
ENSMUSG00000026840	Lamc3	laminin gamma 3 [Source:MGI Symbol;Acc:MGI:1344394]	78.0026	-0.106176	0.168146	-1.32131	0.186397	0.826339
ENSMUSG00000017707	Serinc3	serine incorporator 3 [Source:MGI Symbol;Acc:MGI:1349457]	2905.03	-0.106415	0.19212	-0.555284	0.5787	0.973686
ENSMUSG00000001864	Aif1l	allograft inflammatory factor 1-like [Source:MGI Symbol;Acc:MGI:1919598]	44.9465	0.120075	0.145477	2.40902	0.0159953	0.383509
ENSMUSG00000035268	Pkig	protein kinase inhibitor, gamma [Source:MGI Symbol;Acc:MGI:1343086]	299.45	-0.187039	0.249081	-0.427008	0.669374	0.9783
ENSMUSG00000087129	Gm16316	predicted gene 16316 [Source:MGI Symbol;Acc:MGI:3826530]	32.7733	0.0999351	0.128511	0.67041	0.502596	0.962215
ENSMUSG00000017697	Ada	adenosine deaminase [Source:MGI Symbol;Acc:MGI:87916]	23.894	-0.0620138	0.153886	-0.610407	0.541592	0.967128
ENSMUSG00000027365	Trpm7	transient receptor potential cation channel, subfamily M, member 7 [Source:MGI Symbol;Acc:MGI:1929996]	693.818	0.0143837	0.248768	0.187677	0.85113	0.996118
ENSMUSG00000081894	Gm14212	predicted gene 14212 [Source:MGI Symbol;Acc:MGI:3652281]	39.7043	-0.195619	0.131255	-1.3491	0.177303	0.812409
ENSMUSG00000035226	Rims4	regulating synaptic membrane exocytosis 4 [Source:MGI Symbol;Acc:MGI:2674366]	427.819	-0.038358	0.247199	-0.182971	0.854821	0.996118
ENSMUSG00000001855	Nup214	nucleoporin 214 [Source:MGI Symbol;Acc:MGI:1095411]	2014.02	0.159981	0.228006	0.661961	0.507996	0.962957
ENSMUSG00000018326	Ywhab	tyrosine 3-monooxygenase/tryptophan 5-monooxygenase activation protein, beta polypeptide [Source:MGI Symbol;Acc:MGI:1891917]	45649.4	-0.118717	0.166589	-0.708112	0.478875	0.957376
ENSMUSG00000027366	Sppl2a	signal peptide peptidase like 2A [Source:MGI Symbol;Acc:MGI:1913802]	750.558	0.207331	0.232029	0.900578	0.367813	0.925421
ENSMUSG00000050592	Fam78a	family with sequence similarity 78, member A [Source:MGI Symbol;Acc:MGI:2443569]	61.0403	0.166098	0.195408	1.26667	0.205273	0.844604
ENSMUSG00000051373	Plpp7	phospholipid phosphatase 7 (inactive) [Source:MGI Symbol;Acc:MGI:2445183]	108.427	-0.154222	0.22806	-0.607711	0.543379	0.967248
ENSMUSG00000018322	Tomm34	translocase of outer mitochondrial membrane 34 [Source:MGI Symbol;Acc:MGI:1914395]	1313.73	0.0913646	0.225763	0.419872	0.674579	0.978407
ENSMUSG00000027011	Ube2e3	ubiquitin-conjugating enzyme E2E 3 [Source:MGI Symbol;Acc:MGI:107412]	2314.39	0.136775	0.202425	0.691139	0.489478	0.959009
ENSMUSG00000018209	Stk4	serine/threonine kinase 4 [Source:MGI Symbol;Acc:MGI:1929004]	2326.43	0.2408	0.198656	1.20708	0.2274	0.860554
ENSMUSG00000040164	Kcns1	K+ voltage-gated channel, subfamily S, 1 [Source:MGI Symbol;Acc:MGI:1197019]	93.9798	0.173929	0.226123	0.722679	0.469877	0.9558
ENSMUSG00000001998	Ap4e1	adaptor-related protein complex AP-4, epsilon 1 [Source:MGI Symbol;Acc:MGI:1336993]	298.508	0.291823	0.249088	1.25131	0.210822	0.848603
ENSMUSG00000027195	Hsd17b12	hydroxysteroid (17-beta) dehydrogenase 12 [Source:MGI Symbol;Acc:MGI:1926967]	230.191	-0.2698	0.249257	-1.13718	0.255465	0.875835
ENSMUSG00000027009	Itga4	integrin alpha 4 [Source:MGI Symbol;Acc:MGI:96603]	445.417	0.272625	0.247393	1.00003	0.317298	0.906019
ENSMUSG00000001999	Blvra	biliverdin reductase A [Source:MGI Symbol;Acc:MGI:88170]	55.0434	0.108838	0.194508	0.758078	0.448404	0.954631
ENSMUSG00000075256	Cerkl	ceramide kinase-like [Source:MGI Symbol;Acc:MGI:3037816]	32.3424	-0.0611047	0.154176	0.125054	0.900481	0.998332
ENSMUSG00000034701	Neurod1	neurogenic differentiation 1 [Source:MGI Symbol;Acc:MGI:1339708]	417.634	-0.0812796	0.248381	-0.257532	0.796768	0.995026
ENSMUSG00000034906	Ncaph	non-SMC condensin I complex, subunit H [Source:MGI Symbol;Acc:MGI:2444777]	23.5745	0.190342	0.137749	1.39823	0.162043	0.795919
ENSMUSG00000074825	Itpripl1	inositol 1,4,5-triphosphate receptor interacting protein-like 1 [Source:MGI Symbol;Acc:MGI:1920588]	59.0254	0.23919	0.170769	1.80832	0.0705568	0.639817
ENSMUSG00000027194	Ttc17	tetratricopeptide repeat domain 17 [Source:MGI Symbol;Acc:MGI:1921819]	653.493	-0.375528	0.246639	-1.48676	0.137079	0.763269
ENSMUSG00000044145	1810024B03Rik	RIKEN cDNA 1810024B03 gene [Source:MGI Symbol;Acc:MGI:1925560]	26.0906	-0.0218659	0.154704	0.234717	0.814429	0.995026
ENSMUSG00000027193	Api5	apoptosis inhibitor 5 [Source:MGI Symbol;Acc:MGI:1888993]	2477.89	0.0105048	0.204728	0.0448942	0.964192	0.998389
ENSMUSG00000017007	Rbpjl	recombination signal binding protein for immunoglobulin kappa J region-like [Source:MGI Symbol;Acc:MGI:1196616]	29.255	-0.0936256	0.11679	-0.0897757	0.928465	0.998389
ENSMUSG00000017009	Sdc4	syndecan 4 [Source:MGI Symbol;Acc:MGI:1349164]	160.137	-0.162465	0.228575	-0.771497	0.440413	0.950236
ENSMUSG00000050587	Lrrc4c	leucine rich repeat containing 4C [Source:MGI Symbol;Acc:MGI:2442636]	4304.08	-0.0768497	0.200067	-0.44906	0.653388	0.977719
ENSMUSG00000003660	Snrnp200	small nuclear ribonucleoprotein 200 (U5) [Source:MGI Symbol;Acc:MGI:2444401]	6197.79	0.293529	0.229771	1.15192	0.249353	0.872248
ENSMUSG00000090449	Gm17076	predicted gene 17076 [Source:MGI Symbol;Acc:MGI:4937903]	30.4615	0.0385607	0.114444	0.0139902	0.988838	0.998532
ENSMUSG00000045503	Sys1	SYS1 Golgi-localized integral membrane protein homolog (S. cerevisiae) [Source:MGI Symbol;Acc:MGI:1913710]	236.477	0.151889	0.247953	0.859711	0.389948	0.934138
ENSMUSG00000003662	Ciao1	cytosolic iron-sulfur protein assembly 1 [Source:MGI Symbol;Acc:MGI:1346998]	1100.49	-0.144961	0.231318	-0.664899	0.506115	0.962737
ENSMUSG00000034850	Tmem127	transmembrane protein 127 [Source:MGI Symbol;Acc:MGI:1916720]	2200.36	-0.61272	0.202377	-3.07223	0.00212468	0.160546
ENSMUSG00000027007	Itprid2	ITPR interacting domain containing 2 [Source:MGI Symbol;Acc:MGI:1917849]	299.446	-0.716503	0.249205	-2.99879	0.0027105	0.177821
ENSMUSG00000017734	Dbndd2	dysbindin (dystrobrevin binding protein 1) domain containing 2 [Source:MGI Symbol;Acc:MGI:106562]	1540.04	0.0439707	0.217741	0.242494	0.808397	0.995026
ENSMUSG00000027367	Stard7	START domain containing 7 [Source:MGI Symbol;Acc:MGI:2139090]	1550.3	-0.0298748	0.204076	-0.145225	0.884533	0.997621
ENSMUSG00000039262	Prrc2b	proline-rich coiled-coil 2B [Source:MGI Symbol;Acc:MGI:1923304]	13557.4	0.0510572	0.204466	0.299518	0.764545	0.995026
ENSMUSG00000119688	Gm22192	predicted gene, 22192 [Source:MGI Symbol;Acc:MGI:5451969]	15.9289	0.132828	0.110741	0.616189	0.53777	0.965922
ENSMUSG00000017721	Pigt	phosphatidylinositol glycan anchor biosynthesis, class T [Source:MGI Symbol;Acc:MGI:1926178]	702.656	-0.338822	0.24867	-1.75644	0.0790139	0.656224
ENSMUSG00000027165	Iftap	intraflagellar transport associated protein [Source:MGI Symbol;Acc:MGI:1915420]	604.075	-0.020534	0.241197	-0.0169068	0.986511	0.998389
ENSMUSG00000086179	Gm14317	predicted gene 14317 [Source:MGI Symbol;Acc:MGI:3651690]	16.8655	0.0519507	0.116632	1.89143	0.0585669	0.600697
ENSMUSG00000027164	Traf6	TNF receptor-associated factor 6 [Source:MGI Symbol;Acc:MGI:108072]	1082.15	-0.149526	0.22906	-0.645039	0.518902	0.965177
ENSMUSG00000039254	Pomt1	protein-O-mannosyltransferase 1 [Source:MGI Symbol;Acc:MGI:2138994]	139.699	-0.296393	0.230381	-1.17499	0.24	0.869057
ENSMUSG00000046338	Gpat2	glycerol-3-phosphate acyltransferase 2, mitochondrial [Source:MGI Symbol;Acc:MGI:2684962]	26.7535	-0.052182	0.147494	-0.518005	0.604455	0.976251
ENSMUSG00000027371	Fahd2a	fumarylacetoacetate hydrolase domain containing 2A [Source:MGI Symbol;Acc:MGI:1915376]	105.057	-0.193547	0.233395	-1.007	0.313933	0.906019
ENSMUSG00000002550	Uck1	uridine-cytidine kinase 1 [Source:MGI Symbol;Acc:MGI:98904]	298.74	-0.264154	0.249134	-0.943575	0.345387	0.915789
ENSMUSG00000032841	Prr5l	proline rich 5 like [Source:MGI Symbol;Acc:MGI:1919696]	115.745	0.0646727	0.227335	0.0401702	0.967957	0.998389
ENSMUSG00000017299	Dnttip1	deoxynucleotidyltransferase, terminal, interacting protein 1 [Source:MGI Symbol;Acc:MGI:1923483]	290.202	0.00638923	0.243472	-0.00275199	0.997804	0.999866
ENSMUSG00000087465	Gm13905	predicted gene 13905 [Source:MGI Symbol;Acc:MGI:3651198]	26.0479	-0.0160458	0.125402	-0.858692	0.390511	0.934138
ENSMUSG00000086453	Gm11457	predicted gene 11457 [Source:MGI Symbol;Acc:MGI:3705139]	23.8136	-0.150739	0.125452	-0.602696	0.546711	0.967248
ENSMUSG00000027163	Commd9	COMM domain containing 9 [Source:MGI Symbol;Acc:MGI:1923751]	98.9595	-0.399943	0.227884	-1.779	0.0752395	0.648739
ENSMUSG00000036893	Ehmt1	euchromatic histone methyltransferase 1 [Source:MGI Symbol;Acc:MGI:1924933]	590.205	0.447507	0.235283	1.89444	0.0581663	0.600697
ENSMUSG00000079056	Kcnip3	Kv channel interacting protein 3, calsenilin [Source:MGI Symbol;Acc:MGI:1929258]	2328.11	-0.0493647	0.223829	-0.18723	0.851481	0.996118
ENSMUSG00000048058	Ldlrad3	low density lipoprotein receptor class A domain containing 3 [Source:MGI Symbol;Acc:MGI:2138856]	169.98	0.0694801	0.226878	0.843023	0.399215	0.934661
ENSMUSG00000118630	Gm52974	predicted gene, 52974 [Source:MGI Symbol;Acc:MGI:6388856]	55.5853	0.106142	0.161745	3.64384	0.0002686	0.0554429
ENSMUSG00000103162	Gm38147	predicted gene, 38147 [Source:MGI Symbol;Acc:MGI:5611375]	61.2441	-0.134137	0.165348	-0.612462	0.540232	0.9669
ENSMUSG00000102875	Gm37139	predicted gene, 37139 [Source:MGI Symbol;Acc:MGI:5610367]	45.9243	0.107823	0.184789	1.17156	0.241372	0.869243
ENSMUSG00000050373	Snx21	sorting nexin family member 21 [Source:MGI Symbol;Acc:MGI:1917729]	132.16	-0.202555	0.238277	-0.764469	0.444588	0.952302
ENSMUSG00000044627	Swi5	SWI5 recombination repair homolog (yeast) [Source:MGI Symbol;Acc:MGI:1920181]	1113.63	-0.053726	0.223046	-0.245461	0.806099	0.995026
ENSMUSG00000027189	Trim44	tripartite motif-containing 44 [Source:MGI Symbol;Acc:MGI:1931835]	17916.8	-0.0189966	0.175405	-0.106442	0.915232	0.998332
ENSMUSG00000075012	Fjx1	four jointed box 1 [Source:MGI Symbol;Acc:MGI:1341907]	261.358	0.46478	0.249259	2.00786	0.0446581	0.559567
ENSMUSG00000017307	Acot8	acyl-CoA thioesterase 8 [Source:MGI Symbol;Acc:MGI:2158201]	60.7424	-0.297661	0.188308	-2.21726	0.0266056	0.472002
ENSMUSG00000045822	Zswim3	zinc finger SWIM-type containing 3 [Source:MGI Symbol;Acc:MGI:1914788]	167.23	0.0794923	0.244013	0.0943735	0.924812	0.998332
ENSMUSG00000027188	Pamr1	peptidase domain containing associated with muscle regeneration 1 [Source:MGI Symbol;Acc:MGI:2445082]	51.5954	-0.147602	0.193228	-0.681374	0.495635	0.960647
ENSMUSG00000059173	Pde1a	phosphodiesterase 1A, calmodulin-dependent [Source:MGI Symbol;Acc:MGI:1201792]	12834.6	0.131289	0.181812	0.721056	0.470875	0.95617
ENSMUSG00000017764	Zswim1	zinc finger SWIM-type containing 1 [Source:MGI Symbol;Acc:MGI:1919221]	557.855	0.287755	0.248937	1.42657	0.153704	0.785981
ENSMUSG00000039873	Neurl2	neuralized E3 ubiquitin protein ligase 2 [Source:MGI Symbol;Acc:MGI:3043305]	19.3407	-0.145978	0.115376	-1.68066	0.0928292	0.685228
ENSMUSG00000026972	Arrdc1	arrestin domain containing 1 [Source:MGI Symbol;Acc:MGI:2446136]	106.336	0.224288	0.191742	1.69117	0.0908052	0.68349
ENSMUSG00000026974	Zmynd19	zinc finger, MYND domain containing 19 [Source:MGI Symbol;Acc:MGI:1914437]	612.449	-0.231358	0.233053	-0.996968	0.31878	0.906705
ENSMUSG00000027006	Dnajc10	DnaJ heat shock protein family (Hsp40) member C10 [Source:MGI Symbol;Acc:MGI:1914111]	708.977	-0.137075	0.22867	-0.612638	0.540116	0.966793
ENSMUSG00000034800	Zfp661	zinc finger protein 661 [Source:MGI Symbol;Acc:MGI:1919430]	202.44	0.486568	0.246097	2.14213	0.0321834	0.506451
ENSMUSG00000027004	Frzb	frizzled-related protein [Source:MGI Symbol;Acc:MGI:892032]	113.837	-0.240909	0.237448	-1.07595	0.28195	0.89075
ENSMUSG00000082494	Gm13687	predicted gene 13687 [Source:MGI Symbol;Acc:MGI:3651822]	45.7452	0.158448	0.150348	0.737107	0.461057	0.954731
ENSMUSG00000026975	Dph7	diphthamine biosynethesis 7 [Source:MGI Symbol;Acc:MGI:1914478]	377.278	-0.400206	0.24902	-1.52252	0.127879	0.746523
ENSMUSG00000027374	Mrps5	mitochondrial ribosomal protein S5 [Source:MGI Symbol;Acc:MGI:1924971]	1023.53	-0.0299011	0.241493	-0.140434	0.888317	0.998005
ENSMUSG00000036850	Mrpl41	mitochondrial ribosomal protein L41 [Source:MGI Symbol;Acc:MGI:1333816]	489.455	-0.29437	0.239743	-1.23708	0.216057	0.852325
ENSMUSG00000005089	Slc1a2	solute carrier family 1 (glial high affinity glutamate transporter), member 2 [Source:MGI Symbol;Acc:MGI:101931]	22489.7	-0.27682	0.202896	-1.3298	0.183585	0.822541
ENSMUSG00000027375	Mal	myelin and lymphocyte protein, T cell differentiation protein [Source:MGI Symbol;Acc:MGI:892970]	1618.32	0.0302485	0.23459	0.344567	0.73042	0.991568
ENSMUSG00000087185	Gm13872	predicted gene 13872 [Source:MGI Symbol;Acc:MGI:3650731]	60.057	-0.328009	0.16894	-2.54114	0.0110493	0.328698
ENSMUSG00000017760	Ctsa	cathepsin A [Source:MGI Symbol;Acc:MGI:97748]	442.151	-0.482306	0.243325	-1.99856	0.0456561	0.559567
ENSMUSG00000017754	Pltp	phospholipid transfer protein [Source:MGI Symbol;Acc:MGI:103151]	142.692	-0.40476	0.202455	-0.159923	0.872942	0.996118
ENSMUSG00000027002	Nckap1	NCK-associated protein 1 [Source:MGI Symbol;Acc:MGI:1355333]	33367.8	0.156837	0.166818	0.938823	0.347822	0.916142
ENSMUSG00000039849	Pcif1	phosphorylated CTD interacting factor 1 [Source:MGI Symbol;Acc:MGI:2443858]	605.546	0.0345527	0.234526	0.173809	0.862016	0.996118
ENSMUSG00000064669	Gm24461	predicted gene, 24461 [Source:MGI Symbol;Acc:MGI:5454238]	16.8701	0.161092	0.112204	2.38999	0.016849	0.387286
ENSMUSG00000083284	Gm13688	predicted gene 13688 [Source:MGI Symbol;Acc:MGI:3652062]	64.1966	0.00871488	0.188877	1.46044	0.14417	0.771489
ENSMUSG00000027001	Dusp19	dual specificity phosphatase 19 [Source:MGI Symbol;Acc:MGI:1915332]	909.165	0.0323748	0.238379	0.154967	0.876848	0.996118
ENSMUSG00000039834	Zfp335	zinc finger protein 335 [Source:MGI Symbol;Acc:MGI:2682313]	505.373	0.0749689	0.237516	0.317428	0.750919	0.992629
ENSMUSG00000026999	Nup35	nucleoporin 35 [Source:MGI Symbol;Acc:MGI:1916732]	70.4379	0.344322	0.206076	1.97983	0.0477231	0.565263
ENSMUSG00000002546	Golga2	golgi autoantigen, golgin subfamily a, 2 [Source:MGI Symbol;Acc:MGI:2139395]	933.261	-0.0880144	0.226768	-0.380401	0.703647	0.985137
ENSMUSG00000070866	Zfp804a	zinc finger protein 804A [Source:MGI Symbol;Acc:MGI:2442949]	2562.85	0.300298	0.194514	1.53718	0.124248	0.74136
ENSMUSG00000036833	Pnpla7	patatin-like phospholipase domain containing 7 [Source:MGI Symbol;Acc:MGI:2385325]	71.8218	0.172135	0.20104	0.89402	0.371311	0.925421
ENSMUSG00000081400	Gm13680	predicted gene 13680 [Source:MGI Symbol;Acc:MGI:3652285]	20.9064	-0.0316342	0.158071	-0.16789	0.86667	0.996118
ENSMUSG00000027381	Bcl2l11	BCL2-like 11 (apoptosis facilitator) [Source:MGI Symbol;Acc:MGI:1197519]	148.592	-0.0931879	0.219334	0.183156	0.854675	0.996118
ENSMUSG00000027091	Zc3h15	zinc finger CCCH-type containing 15 [Source:MGI Symbol;Acc:MGI:1919747]	1764.56	-0.049427	0.209243	-0.221406	0.824776	0.995026
ENSMUSG00000027087	Itgav	integrin alpha V [Source:MGI Symbol;Acc:MGI:96608]	360.198	0.0935076	0.249256	0.238202	0.811724	0.995026
ENSMUSG00000048388	Fam171b	family with sequence similarity 171, member B [Source:MGI Symbol;Acc:MGI:2444579]	5664.09	-0.146552	0.184491	-0.802005	0.42255	0.945197
ENSMUSG00000014355	Anapc1	anaphase promoting complex subunit 1 [Source:MGI Symbol;Acc:MGI:103097]	2773.85	0.0896967	0.205239	0.443667	0.657283	0.978072
ENSMUSG00000014361	Mertk	MER proto-oncogene tyrosine kinase [Source:MGI Symbol;Acc:MGI:96965]	232.765	-0.0777844	0.241224	-0.360061	0.718802	0.988267
ENSMUSG00000017740	Slc12a5	solute carrier family 12, member 5 [Source:MGI Symbol;Acc:MGI:1862037]	5935.55	0.28152	0.203774	1.44458	0.148575	0.779152
ENSMUSG00000039804	Ncoa5	nuclear receptor coactivator 5 [Source:MGI Symbol;Acc:MGI:2385165]	680.292	-0.255215	0.240705	-1.12253	0.261637	0.880182
ENSMUSG00000014353	Tmem87b	transmembrane protein 87B [Source:MGI Symbol;Acc:MGI:1919727]	705.036	-0.295491	0.23626	-1.28605	0.198426	0.841096
ENSMUSG00000027386	Fbln7	fibulin 7 [Source:MGI Symbol;Acc:MGI:1917620]	50.3266	-0.363089	0.177813	-2.77571	0.00550813	0.246741
ENSMUSG00000027387	Zc3h8	zinc finger CCCH type containing 8 [Source:MGI Symbol;Acc:MGI:1930128]	42.2994	0.131157	0.16733	1.14495	0.252231	0.872702
ENSMUSG00000074807	Gm10762	predicted gene 10762 [Source:MGI Symbol;Acc:MGI:3704209]	28.6057	-0.0502963	0.172952	-0.166345	0.867886	0.996118
ENSMUSG00000042851	Zc3h6	zinc finger CCCH type containing 6 [Source:MGI Symbol;Acc:MGI:1926001]	421.076	0.107207	0.248929	0.303529	0.761487	0.993957
ENSMUSG00000090248	Gm14027	predicted gene 14027 [Source:MGI Symbol;Acc:MGI:3757578]	35.2251	-0.119536	0.111127	-0.737615	0.460748	0.954731
ENSMUSG00000079051	Vinac1	vinculin/alpha-catenin family member 1 [Source:MGI Symbol;Acc:MGI:3649276]	38.9721	0.218134	0.16731	2.2665	0.0234209	0.448088
ENSMUSG00000027394	Ttl	tubulin tyrosine ligase [Source:MGI Symbol;Acc:MGI:1916987]	1007.57	-0.00606969	0.224442	-0.031065	0.975218	0.998389
ENSMUSG00000053166	Cdh22	cadherin 22 [Source:MGI Symbol;Acc:MGI:1341843]	23.162	0.0900856	0.163825	0.634242	0.525923	0.965784
ENSMUSG00000086630	Gm14397	predicted gene 14397 [Source:MGI Symbol;Acc:MGI:3649371]	19.4894	0.110529	0.101847	0.0615756	0.950901	0.998389
ENSMUSG00000027395	Polr1b	polymerase (RNA) I polypeptide B [Source:MGI Symbol;Acc:MGI:108014]	117.914	0.251388	0.228356	1.1986	0.230684	0.86262
ENSMUSG00000037938	Chchd5	coiled-coil-helix-coiled-coil-helix domain containing 5 [Source:MGI Symbol;Acc:MGI:1913420]	150.552	0.335173	0.230329	1.72449	0.0846199	0.667165
ENSMUSG00000082274	Gm14026	predicted gene 14026 [Source:MGI Symbol;Acc:MGI:3649712]	21.6243	0.024034	0.160711	0.0596679	0.95242	0.998389
ENSMUSG00000005087	Cd44	CD44 antigen [Source:MGI Symbol;Acc:MGI:88338]	87.7801	-0.117997	0.211711	-0.589562	0.555484	0.967882
ENSMUSG00000059588	Calcrl	calcitonin receptor-like [Source:MGI Symbol;Acc:MGI:1926944]	96.8349	-0.0974338	0.227728	-0.558389	0.576578	0.973386
ENSMUSG00000027397	Slc20a1	solute carrier family 20, member 1 [Source:MGI Symbol;Acc:MGI:108392]	464.111	-0.0949827	0.242471	-0.344204	0.730693	0.991603
ENSMUSG00000010914	Pdhx	pyruvate dehydrogenase complex, component X [Source:MGI Symbol;Acc:MGI:1351627]	1513.55	0.0964024	0.237139	0.362037	0.717325	0.988267
ENSMUSG00000087528	9830144P21Rik	RIKEN cDNA 9830144P21 gene [Source:MGI Symbol;Acc:MGI:3041171]	404.998	-0.164591	0.24342	-1.24185	0.214291	0.852051
ENSMUSG00000010911	Apip	APAF1 interacting protein [Source:MGI Symbol;Acc:MGI:1926788]	229.041	-0.0120167	0.246239	-0.0311664	0.975137	0.998389
ENSMUSG00000017664	Slc35c2	solute carrier family 35, member C2 [Source:MGI Symbol;Acc:MGI:2385166]	429.505	0.016436	0.242322	0.242847	0.808124	0.995026
ENSMUSG00000027082	Tfpi	tissue factor pathway inhibitor [Source:MGI Symbol;Acc:MGI:1095418]	26.4061	-0.301779	0.15202	-2.93066	0.00338241	0.196829
ENSMUSG00000027187	Cat	catalase [Source:MGI Symbol;Acc:MGI:88271]	2491.2	0.0609945	0.216748	0.198197	0.842891	0.995026
ENSMUSG00000006476	Nsmf	NMDA receptor synaptonuclear signaling and neuronal migration factor [Source:MGI Symbol;Acc:MGI:1861755]	7255.2	-0.20691	0.184226	-1.12548	0.260388	0.879316
ENSMUSG00000032724	Abtb2	ankyrin repeat and BTB (POZ) domain containing 2 [Source:MGI Symbol;Acc:MGI:2139365]	195.993	-0.241912	0.237266	-1.60128	0.109314	0.718822
ENSMUSG00000037902	Sirpa	signal-regulatory protein alpha [Source:MGI Symbol;Acc:MGI:108563]	3080.25	-0.259085	0.190016	-1.38634	0.165644	0.802802
ENSMUSG00000027400	Pdyn	prodynorphin [Source:MGI Symbol;Acc:MGI:97535]	25.7574	0.107759	0.135985	1.36837	0.171196	0.80625
ENSMUSG00000037885	Stk35	serine/threonine kinase 35 [Source:MGI Symbol;Acc:MGI:1914583]	730.799	-0.397509	0.231963	-1.73037	0.0835647	0.664611
ENSMUSG00000027401	Tgm3	transglutaminase 3, E polypeptide [Source:MGI Symbol;Acc:MGI:98732]	22.5635	-0.0832858	0.120475	0.311698	0.75527	0.99298
ENSMUSG00000078202	Nrarp	Notch-regulated ankyrin repeat protein [Source:MGI Symbol;Acc:MGI:1914372]	20.7877	-0.221651	0.140951	-2.05812	0.0395782	0.541728
ENSMUSG00000027185	Nat10	N-acetyltransferase 10 [Source:MGI Symbol;Acc:MGI:2138939]	468.651	0.196621	0.24505	0.793265	0.427623	0.94776
ENSMUSG00000026825	Dnm1	dynamin 1 [Source:MGI Symbol;Acc:MGI:107384]	23339.9	0.0527542	0.190469	0.221437	0.824752	0.995026
ENSMUSG00000013465	Nelfb	negative elongation factor complex member B [Source:MGI Symbol;Acc:MGI:1931035]	480.774	-0.10402	0.249111	-0.259555	0.795207	0.995026
ENSMUSG00000036752	Tubb4b	tubulin, beta 4B class IVB [Source:MGI Symbol;Acc:MGI:1915472]	3519.41	-0.0223446	0.223375	-0.186122	0.852349	0.996118
ENSMUSG00000027184	Caprin1	cell cycle associated protein 1 [Source:MGI Symbol;Acc:MGI:1858234]	7969.1	0.0447298	0.18895	0.208426	0.834896	0.995026
ENSMUSG00000036731	Cysrt1	cysteine rich tail 1 [Source:MGI Symbol;Acc:MGI:1915109]	128.847	-0.116519	0.227176	-0.454628	0.649377	0.977508
ENSMUSG00000044628	Rnf208	ring finger protein 208 [Source:MGI Symbol;Acc:MGI:1916096]	1268.65	-0.417924	0.234315	-1.86821	0.0617326	0.610256
ENSMUSG00000039205	Ciz1	CDKN1A interacting zinc finger protein 1 [Source:MGI Symbol;Acc:MGI:1920234]	1224.28	0.0429299	0.230824	0.151722	0.879406	0.996574
ENSMUSG00000017670	Elmo2	engulfment and cell motility 2 [Source:MGI Symbol;Acc:MGI:2153045]	3791.2	0.111248	0.191795	0.56236	0.573871	0.972536
ENSMUSG00000039195	Bbln	bublin coiled coil protein [Source:MGI Symbol;Acc:MGI:1920987]	1137.97	-0.423135	0.219337	-1.94877	0.0513229	0.576438
ENSMUSG00000006471	Ndor1	NADPH dependent diflavin oxidoreductase 1 [Source:MGI Symbol;Acc:MGI:1926047]	103.709	-0.122551	0.21436	-0.252985	0.80028	0.995026
ENSMUSG00000078201	Tmem203	transmembrane protein 203 [Source:MGI Symbol;Acc:MGI:2443597]	124.052	0.133829	0.231617	0.771905	0.440171	0.950211
ENSMUSG00000017667	Zfp334	zinc finger protein 334 [Source:MGI Symbol;Acc:MGI:2388656]	974.169	-0.51905	0.227511	-2.27391	0.0229716	0.442844
ENSMUSG00000048707	Tprn	taperin [Source:MGI Symbol;Acc:MGI:2139535]	391.863	0.197044	0.244504	1.13788	0.255171	0.875319
ENSMUSG00000026966	Ssna1	SS nuclear autoantigen 1 [Source:MGI Symbol;Acc:MGI:1915725]	132.073	-0.0572454	0.230676	-0.15449	0.877223	0.996118
ENSMUSG00000026820	Ptges2	prostaglandin E synthase 2 [Source:MGI Symbol;Acc:MGI:1917592]	267.303	0.260958	0.238091	1.1607	0.245762	0.869243
ENSMUSG00000026965	Anapc2	anaphase promoting complex subunit 2 [Source:MGI Symbol;Acc:MGI:2139135]	921.858	-0.0332393	0.248718	-0.188255	0.850677	0.996118
ENSMUSG00000018459	Slc13a3	solute carrier family 13 (sodium-dependent dicarboxylate transporter), member 3 [Source:MGI Symbol;Acc:MGI:2149635]	52.5821	0.29921	0.197318	1.90881	0.0562863	0.592901
ENSMUSG00000026963	Tmem210	transmembrane protein 210 [Source:MGI Symbol;Acc:MGI:1925467]	121.152	-0.0651754	0.174352	1.98685	0.0469389	0.562069
ENSMUSG00000039725	Trp53rka	transformation related protein 53 regulating kinase A [Source:MGI Symbol;Acc:MGI:1918294]	246.714	0.307041	0.249222	1.25835	0.208265	0.845659
ENSMUSG00000026961	Lrrc26	leucine rich repeat containing 26 [Source:MGI Symbol;Acc:MGI:2385129]	40.2646	0.0555461	0.173936	0.186169	0.852313	0.996118
ENSMUSG00000017897	Eya2	EYA transcriptional coactivator and phosphatase 2 [Source:MGI Symbol;Acc:MGI:109341]	37.514	0.21171	0.184162	1.20301	0.228973	0.862586
ENSMUSG00000068373	D430041D05Rik	RIKEN cDNA D430041D05 gene [Source:MGI Symbol;Acc:MGI:2181743]	3517.08	0.10167	0.210508	0.482102	0.629733	0.977041
ENSMUSG00000087473	Gm13883	predicted gene 13883 [Source:MGI Symbol;Acc:MGI:3650051]	22.7986	-0.031853	0.118967	-0.668722	0.503673	0.962385
ENSMUSG00000081721	Gm13882	predicted gene 13882 [Source:MGI Symbol;Acc:MGI:3650052]	34.427	-0.136375	0.17736	-0.426553	0.669705	0.9783
ENSMUSG00000027177	Hipk3	homeodomain interacting protein kinase 3 [Source:MGI Symbol;Acc:MGI:1314882]	2739.39	0.126762	0.196132	0.641495	0.521201	0.965224
ENSMUSG00000039671	Zmynd8	zinc finger, MYND-type containing 8 [Source:MGI Symbol;Acc:MGI:1918025]	3495.97	0.105411	0.18737	0.560085	0.575421	0.973233
ENSMUSG00000085274	BC046401	cDNA sequence BC046401 [Source:MGI Symbol;Acc:MGI:2683561]	20.4688	-0.128782	0.131889	-0.203586	0.838677	0.995026
ENSMUSG00000027176	Cstf3	cleavage stimulation factor, 3' pre-RNA, subunit 3 [Source:MGI Symbol;Acc:MGI:1351825]	702.669	0.151612	0.23586	0.665162	0.505947	0.962737
ENSMUSG00000027175	Tcp11l1	t-complex 11 like 1 [Source:MGI Symbol;Acc:MGI:2444263]	1678.1	0.0140013	0.212748	0.0452596	0.9639	0.998389
ENSMUSG00000027173	Depdc7	DEP domain containing 7 [Source:MGI Symbol;Acc:MGI:2139258]	54.1202	0.0256536	0.181547	-0.323018	0.746682	0.992629
ENSMUSG00000074994	Qser1	glutamine and serine rich 1 [Source:MGI Symbol;Acc:MGI:2138986]	785.62	0.466345	0.238534	2.04682	0.0406762	0.544354
ENSMUSG00000027678	Ncoa3	nuclear receptor coactivator 3 [Source:MGI Symbol;Acc:MGI:1276535]	1228.96	-0.0452484	0.231808	-0.209032	0.834424	0.995026
ENSMUSG00000068290	Ddrgk1	DDRGK domain containing 1 [Source:MGI Symbol;Acc:MGI:1924256]	224.689	-0.43431	0.249166	-1.83958	0.0658292	0.625281
ENSMUSG00000074797	Itpa	inosine triphosphatase (nucleoside triphosphate pyrophosphatase) [Source:MGI Symbol;Acc:MGI:96622]	211.711	-0.155449	0.248983	-0.599844	0.54861	0.967248
ENSMUSG00000045106	Ccdc73	coiled-coil domain containing 73 [Source:MGI Symbol;Acc:MGI:3606488]	186.186	0.501988	0.245141	2.16625	0.0302919	0.494666
ENSMUSG00000006800	Sulf2	sulfatase 2 [Source:MGI Symbol;Acc:MGI:1919293]	1422.87	-0.420074	0.224785	-1.7769	0.0755853	0.649178
ENSMUSG00000027170	Eif3m	eukaryotic translation initiation factor 3, subunit M [Source:MGI Symbol;Acc:MGI:1351744]	795.775	0.113193	0.237356	0.518433	0.604156	0.976251
ENSMUSG00000039621	Prex1	phosphatidylinositol-3,4,5-trisphosphate-dependent Rac exchange factor 1 [Source:MGI Symbol;Acc:MGI:3040696]	1580.57	0.206331	0.221773	0.900325	0.367947	0.925421
ENSMUSG00000026959	Grin1	glutamate receptor, ionotropic, NMDA1 (zeta 1) [Source:MGI Symbol;Acc:MGI:95819]	4509.62	-0.0338047	0.191778	-0.127742	0.898353	0.998327
ENSMUSG00000027309	Dnaaf9	dynein axonemal assembly factor 9 [Source:MGI Symbol;Acc:MGI:1923029]	2935.19	0.220682	0.219481	0.98877	0.322776	0.908582
ENSMUSG00000042854	Trp53rkb	transformation related protein 53 regulating kinase B [Source:MGI Symbol;Acc:MGI:1914050]	118.236	-0.0369047	0.236424	-0.136417	0.891491	0.998005
ENSMUSG00000085830	Grin1os	glutamate receptor, ionotropic, NMDA1 (zeta 1), opposite strand [Source:MGI Symbol;Acc:MGI:2443867]	234.331	-0.4199	0.243721	-2.03987	0.0413636	0.547962
ENSMUSG00000089662	Gm14057	predicted gene 14057 [Source:MGI Symbol;Acc:MGI:3705433]	47.3211	-0.284693	0.189736	-0.963897	0.335098	0.912021
ENSMUSG00000085566	A730017L22Rik	RIKEN cDNA A730017L22 gene [Source:MGI Symbol;Acc:MGI:3584452]	305.905	0.224325	0.249231	1.00049	0.317071	0.906019
ENSMUSG00000074582	Arfgef2	ADP-ribosylation factor guanine nucleotide-exchange factor 2 (brefeldin A-inhibited) [Source:MGI Symbol;Acc:MGI:2139354]	1989.58	0.154849	0.21594	0.722194	0.470175	0.956167
ENSMUSG00000005973	Rcn1	reticulocalbin 1 [Source:MGI Symbol;Acc:MGI:104559]	65.1881	0.12553	0.175128	0.563879	0.572836	0.972536
ENSMUSG00000036646	Man1b1	mannosidase, alpha, class 1B, member 1 [Source:MGI Symbol;Acc:MGI:2684954]	416.852	-0.175477	0.24719	-0.676449	0.498755	0.961201
ENSMUSG00000026958	Dpp7	dipeptidylpeptidase 7 [Source:MGI Symbol;Acc:MGI:1933213]	55.9177	-0.293652	0.165632	-1.8812	0.0599442	0.605018
ENSMUSG00000027312	Atrn	attractin [Source:MGI Symbol;Acc:MGI:1341628]	5843.36	-0.109869	0.189795	-0.607326	0.543634	0.967248
ENSMUSG00000002718	Cse1l	chromosome segregation 1-like (S. cerevisiae) [Source:MGI Symbol;Acc:MGI:1339951]	1631.42	0.194403	0.220808	0.808648	0.418718	0.944287
ENSMUSG00000026956	Uap1l1	UDP-N-acteylglucosamine pyrophosphorylase 1-like 1 [Source:MGI Symbol;Acc:MGI:2443318]	176.729	0.0822419	0.242207	0.517293	0.604951	0.976251
ENSMUSG00000027316	Gfra4	glial cell line derived neurotrophic factor family receptor alpha 4 [Source:MGI Symbol;Acc:MGI:1341873]	842.146	-0.255837	0.229633	-1.03043	0.302808	0.89851
ENSMUSG00000039536	Stau1	staufen double-stranded RNA binding protein 1 [Source:MGI Symbol;Acc:MGI:1338864]	1949.33	0.0871059	0.22031	0.323431	0.746369	0.992629
ENSMUSG00000082665	Gm11470	predicted gene 11470 [Source:MGI Symbol;Acc:MGI:3649221]	17.3565	-0.121721	0.100818	-0.555377	0.578637	0.973686
ENSMUSG00000015094	Npdc1	neural proliferation, differentiation and control 1 [Source:MGI Symbol;Acc:MGI:1099802]	1180.85	-0.488116	0.241726	-2.30389	0.0212287	0.427758
ENSMUSG00000017999	Ddx27	DEAD box helicase 27 [Source:MGI Symbol;Acc:MGI:2385884]	305.272	0.386163	0.249222	1.51465	0.129861	0.750176
ENSMUSG00000026796	Niban2	niban apoptosis regulator 2 [Source:MGI Symbol;Acc:MGI:2442910]	208.848	-0.333852	0.234093	-1.75071	0.0799959	0.658565
ENSMUSG00000039501	Znfx1	zinc finger, NFX1-type containing 1 [Source:MGI Symbol;Acc:MGI:2138982]	1142.79	-0.0708994	0.24673	-0.481173	0.630393	0.977041
ENSMUSG00000027318	Adam33	a disintegrin and metallopeptidase domain 33 [Source:MGI Symbol;Acc:MGI:1341813]	38.1103	0.294586	0.14817	2.49045	0.012758	0.343857
ENSMUSG00000026944	Abca2	ATP-binding cassette, sub-family A (ABC1), member 2 [Source:MGI Symbol;Acc:MGI:99606]	2147.15	-0.187009	0.211635	-0.839813	0.401013	0.934661
ENSMUSG00000050556	Kcnb1	potassium voltage gated channel, Shab-related subfamily, member 1 [Source:MGI Symbol;Acc:MGI:96666]	5608.74	-0.0307174	0.187053	-0.178524	0.858311	0.996118
ENSMUSG00000017969	Ptgis	prostaglandin I2 (prostacyclin) synthase [Source:MGI Symbol;Acc:MGI:1097156]	23.7956	0.0937289	0.124608	-0.648292	0.516796	0.964629
ENSMUSG00000047617	Paxx	non-homologous end joining factor [Source:MGI Symbol;Acc:MGI:2442831]	273.959	-0.454673	0.249263	-1.88645	0.0592341	0.603104
ENSMUSG00000026792	Lrsam1	leucine rich repeat and sterile alpha motif containing 1 [Source:MGI Symbol;Acc:MGI:2684789]	329.596	-0.078815	0.249096	-0.755529	0.449932	0.954711
ENSMUSG00000017929	B4galt5	UDP-Gal:betaGlcNAc beta 1,4-galactosyltransferase, polypeptide 5 [Source:MGI Symbol;Acc:MGI:1927169]	1002.86	0.0108026	0.245191	0.067069	0.946527	0.998389
ENSMUSG00000038900	Rpl12	ribosomal protein L12 [Source:MGI Symbol;Acc:MGI:98002]	439.526	0.080948	0.247516	0.423068	0.672246	0.978407
ENSMUSG00000074793	Hspa12b	heat shock protein 12B [Source:MGI Symbol;Acc:MGI:1919880]	87.5446	-0.136938	0.169272	-0.345007	0.730089	0.991296
ENSMUSG00000026791	Slc2a8	solute carrier family 2, (facilitated glucose transporter), member 8 [Source:MGI Symbol;Acc:MGI:1860103]	83.8368	-0.306884	0.220396	-1.51017	0.131	0.751326
ENSMUSG00000027327	1700037H04Rik	RIKEN cDNA 1700037H04 gene [Source:MGI Symbol;Acc:MGI:1914576]	1249.22	-0.219193	0.211577	-1.0566	0.290692	0.892984
ENSMUSG00000027168	Pax6	paired box 6 [Source:MGI Symbol;Acc:MGI:97490]	111.266	0.0325259	0.0952003	0.838655	0.401663	0.934661
ENSMUSG00000015090	Ptgds	prostaglandin D2 synthase (brain) [Source:MGI Symbol;Acc:MGI:99261]	931.72	-0.118165	0.235252	-0.690431	0.489923	0.959009
ENSMUSG00000027329	Spef1	sperm flagellar 1 [Source:MGI Symbol;Acc:MGI:3513546]	44.5947	-0.174384	0.142886	-1.94466	0.0518155	0.578134
ENSMUSG00000068267	Cenpb	centromere protein B [Source:MGI Symbol;Acc:MGI:88376]	685.435	0.0395814	0.241226	0.014013	0.98882	0.998532
ENSMUSG00000027167	Elp4	elongator acetyltransferase complex subunit 4 [Source:MGI Symbol;Acc:MGI:1925016]	317.506	0.119804	0.249185	0.51536	0.606302	0.976428
ENSMUSG00000042670	Immp1l	IMP1 inner mitochondrial membrane peptidase-like (S. cerevisiae) [Source:MGI Symbol;Acc:MGI:1913791]	427.706	0.0827558	0.249236	0.300925	0.763471	0.995026
ENSMUSG00000027166	Dnajc24	DnaJ heat shock protein family (Hsp40) member C24 [Source:MGI Symbol;Acc:MGI:1919522]	135.55	0.362451	0.23674	1.90312	0.0570255	0.593737
ENSMUSG00000027330	Cdc25b	cell division cycle 25B [Source:MGI Symbol;Acc:MGI:99701]	183.64	0.184143	0.23088	1.66679	0.0955568	0.693268
ENSMUSG00000015095	Fbxw5	F-box and WD-40 domain protein 5 [Source:MGI Symbol;Acc:MGI:1354731]	1882.81	-0.444963	0.232229	-1.98769	0.0468458	0.562069
ENSMUSG00000016386	Mpped2	metallophosphoesterase domain containing 2 [Source:MGI Symbol;Acc:MGI:1924265]	2186.92	0.0508916	0.217429	0.253719	0.799713	0.995026
ENSMUSG00000042604	Kcna4	potassium voltage-gated channel, shaker-related subfamily, member 4 [Source:MGI Symbol;Acc:MGI:96661]	811.316	-0.0985316	0.22746	-0.427234	0.669209	0.9783
ENSMUSG00000038860	Garnl3	GTPase activating RANGAP domain-like 3 [Source:MGI Symbol;Acc:MGI:2139309]	654.592	-0.177082	0.24877	-0.616937	0.537276	0.965922
ENSMUSG00000104277	Gm38299	predicted gene, 38299 [Source:MGI Symbol;Acc:MGI:5611527]	28.6397	0.063052	0.144941	1.277	0.201603	0.841096
ENSMUSG00000057234	Mettl15	methyltransferase like 15 [Source:MGI Symbol;Acc:MGI:1924144]	95.5886	0.450109	0.22348	2.49451	0.0126132	0.342682
ENSMUSG00000026942	Traf2	TNF receptor-associated factor 2 [Source:MGI Symbol;Acc:MGI:101835]	59.5691	0.186935	0.198635	1.36212	0.173161	0.808025
ENSMUSG00000027540	Ptpn1	protein tyrosine phosphatase, non-receptor type 1 [Source:MGI Symbol;Acc:MGI:97805]	895.99	-0.0972084	0.237575	-0.372202	0.709742	0.98679
ENSMUSG00000027115	Kif18a	kinesin family member 18A [Source:MGI Symbol;Acc:MGI:2446977]	50.8946	0.345185	0.179494	1.06618	0.286344	0.891377
ENSMUSG00000015092	Edf1	endothelial differentiation-related factor 1 [Source:MGI Symbol;Acc:MGI:1891227]	3171.47	-0.260139	0.199396	-1.29339	0.195876	0.839129
ENSMUSG00000044641	Pard6b	par-6 family cell polarity regulator beta [Source:MGI Symbol;Acc:MGI:2135605]	291.06	0.264075	0.233118	1.72411	0.0846883	0.667165
ENSMUSG00002076062	Gm56419	predicted gene, 56419 [Source:MGI Symbol;Acc:MGI:6849296]	15.1045	0.0818823	0.0816503	0.435388	0.663281	0.978072
ENSMUSG00000048482	Bdnf	brain derived neurotrophic factor [Source:MGI Symbol;Acc:MGI:88145]	1044.09	0.017212	0.248714	-0.50966	0.61029	0.977041
ENSMUSG00000051149	Adnp	activity-dependent neuroprotective protein [Source:MGI Symbol;Acc:MGI:1338758]	35.7916	-0.218096	0.176103	-1.69208	0.0906316	0.68349
ENSMUSG00000027162	Lin7c	lin-7 homolog C, crumbs cell polarity complex component [Source:MGI Symbol;Acc:MGI:1330839]	4243.39	0.106545	0.214598	0.50906	0.61071	0.977041
ENSMUSG00000026941	Mamdc4	MAM domain containing 4 [Source:MGI Symbol;Acc:MGI:2685841]	60.7401	0.0162037	0.075183	1.08105	0.279675	0.89075
ENSMUSG00000038831	Ralgps1	Ral GEF with PH domain and SH3 binding motif 1 [Source:MGI Symbol;Acc:MGI:1922008]	4039.19	-0.120186	0.217883	-0.568521	0.569681	0.97204
ENSMUSG00000036504	Phpt1	phosphohistidine phosphatase 1 [Source:MGI Symbol;Acc:MGI:1922704]	84.5652	-0.0236025	0.200483	-0.13583	0.891956	0.998005
ENSMUSG00000078919	Dpm1	dolichol-phosphate (beta-D) mannosyltransferase 1 [Source:MGI Symbol;Acc:MGI:1330239]	557.484	0.0872155	0.238442	0.350012	0.72633	0.990511
ENSMUSG00000074576	Mocs3	molybdenum cofactor synthesis 3 [Source:MGI Symbol;Acc:MGI:1916622]	50.1841	0.0833426	0.200273	0.420077	0.674429	0.978407
ENSMUSG00000029419	Ajm1	apical junction component 1 [Source:MGI Symbol;Acc:MGI:2685842]	1661.44	-0.0889843	0.203132	-0.435188	0.663426	0.978072
ENSMUSG00000050199	Lgr4	leucine-rich repeat-containing G protein-coupled receptor 4 [Source:MGI Symbol;Acc:MGI:1891468]	431.872	-0.310792	0.249258	-1.07742	0.281292	0.89075
ENSMUSG00000074575	Kcng1	potassium voltage-gated channel, subfamily G, member 1 [Source:MGI Symbol;Acc:MGI:3616086]	471.921	0.247865	0.247257	1.11056	0.26676	0.88256
ENSMUSG00000004105	Angptl2	angiopoietin-like 2 [Source:MGI Symbol;Acc:MGI:1347002]	171.748	-0.157586	0.197985	-2.31506	0.0206094	0.422919
ENSMUSG00000068966	Zbtb34	zinc finger and BTB domain containing 34 [Source:MGI Symbol;Acc:MGI:2685195]	1817.31	-0.160307	0.235739	-0.635104	0.525361	0.965784
ENSMUSG00000027160	Ccdc34	coiled-coil domain containing 34 [Source:MGI Symbol;Acc:MGI:1915451]	528.763	-0.115834	0.239231	-0.514094	0.607186	0.976726
ENSMUSG00000026788	Zbtb43	zinc finger and BTB domain containing 43 [Source:MGI Symbol;Acc:MGI:1919084]	452.162	0.494788	0.241736	2.03338	0.0420142	0.549863
ENSMUSG00000015087	Rabl6	RAB, member RAS oncogene family-like 6 [Source:MGI Symbol;Acc:MGI:2442633]	2189.23	0.0493264	0.203472	0.22482	0.822119	0.995026
ENSMUSG00000041660	Bbox1	butyrobetaine (gamma), 2-oxoglutarate dioxygenase 1 (gamma-butyrobetaine hydroxylase) [Source:MGI Symbol;Acc:MGI:1891372]	26.1587	-0.0912601	0.160072	-0.65684	0.511284	0.963675
ENSMUSG00000074971	Fibin	fin bud initiation factor homolog (zebrafish) [Source:MGI Symbol;Acc:MGI:1914856]	29.0447	0.116665	0.140413	0.474221	0.635343	0.977113
ENSMUSG00000034101	Ctnnd1	catenin (cadherin associated protein), delta 1 [Source:MGI Symbol;Acc:MGI:105100]	515.752	0.118096	0.24878	0.496097	0.619826	0.977041
ENSMUSG00000038740	Mvb12b	multivesicular body subunit 12B [Source:MGI Symbol;Acc:MGI:1919793]	1937.5	-0.0425272	0.204069	-0.192201	0.847585	0.995617
ENSMUSG00000086484	Nron	non-protein coding RNA, repressor of NFAT [Source:MGI Symbol;Acc:MGI:2444126]	19.8704	-0.00219156	0.117257	0.00722871	0.994232	0.999252
ENSMUSG00000026939	Tmem141	transmembrane protein 141 [Source:MGI Symbol;Acc:MGI:1098773]	62.6601	-0.360896	0.202626	-2.29894	0.0215083	0.431338
ENSMUSG00000087461	C230014O12Rik	RIKEN cDNA C230014O12 gene [Source:MGI Symbol;Acc:MGI:3045377]	21.2304	-0.0224731	0.111942	1.68582	0.0918305	0.68349
ENSMUSG00000027544	Nfatc2	nuclear factor of activated T cells, cytoplasmic, calcineurin dependent 2 [Source:MGI Symbol;Acc:MGI:102463]	167.026	0.136871	0.2413	0.643329	0.520011	0.965177
ENSMUSG00000074968	Ano3	anoctamin 3 [Source:MGI Symbol;Acc:MGI:3613666]	4208.49	0.035449	0.186798	0.190813	0.848672	0.996118
ENSMUSG00000050808	Muc15	mucin 15 [Source:MGI Symbol;Acc:MGI:2442110]	83.3343	-0.244945	0.177363	-1.17976	0.238094	0.865525
ENSMUSG00000038718	Pbx3	pre B cell leukemia homeobox 3 [Source:MGI Symbol;Acc:MGI:97496]	197.158	0.183288	0.248823	0.720315	0.471331	0.95617
ENSMUSG00000049086	Bmyc	brain expressed myelocytomatosis oncogene [Source:MGI Symbol;Acc:MGI:88184]	789.192	-0.232909	0.239649	-0.817917	0.413404	0.942448
ENSMUSG00000079037	Prnp	prion protein [Source:MGI Symbol;Acc:MGI:97769]	4701.61	-0.101024	0.2041	-0.640459	0.521874	0.965485
ENSMUSG00000038696	Mapkap1	mitogen-activated protein kinase associated protein 1 [Source:MGI Symbol;Acc:MGI:2444554]	2596.96	-0.0784808	0.199968	-0.386102	0.699421	0.983788
ENSMUSG00000081992	Gm13408	predicted gene 13408 [Source:MGI Symbol;Acc:MGI:3649613]	20.6004	0.0815187	0.124904	0.977464	0.328339	0.910558
ENSMUSG00000027339	Rassf2	Ras association (RalGDS/AF-6) domain family member 2 [Source:MGI Symbol;Acc:MGI:2442060]	619.252	0.0694175	0.246232	0.322162	0.74733	0.992629
ENSMUSG00000027340	Slc23a2	solute carrier family 23 (nucleobase transporters), member 2 [Source:MGI Symbol;Acc:MGI:1859682]	1707.41	-0.0373228	0.204355	-0.173385	0.862349	0.996118
ENSMUSG00000082990	Gm14052	predicted gene 14052 [Source:MGI Symbol;Acc:MGI:3650009]	38.6744	0.200671	0.17532	1.0589	0.289646	0.892984
ENSMUSG00000027341	Tmem230	transmembrane protein 230 [Source:MGI Symbol;Acc:MGI:1917862]	656.358	-0.330939	0.239683	-1.36024	0.173753	0.808515
ENSMUSG00000027342	Pcna	proliferating cell nuclear antigen [Source:MGI Symbol;Acc:MGI:97503]	373.352	-0.140254	0.248065	-0.631173	0.527927	0.965784
ENSMUSG00000058793	Cds2	CDP-diacylglycerol synthase (phosphatidate cytidylyltransferase) 2 [Source:MGI Symbol;Acc:MGI:1332236]	5810.45	-0.0828647	0.179986	-0.446834	0.654995	0.97782
ENSMUSG00000027546	Atp9a	ATPase, class II, type 9A [Source:MGI Symbol;Acc:MGI:1330826]	1407.31	-0.231303	0.216185	-1.06315	0.287715	0.89159
ENSMUSG00000050558	Prokr2	prokineticin receptor 2 [Source:MGI Symbol;Acc:MGI:2181363]	208.05	0.185152	0.240196	0.780855	0.434888	0.94904
ENSMUSG00000027551	Zfp64	zinc finger protein 64 [Source:MGI Symbol;Acc:MGI:107342]	267.909	-0.154905	0.237207	-0.552633	0.580515	0.973686
ENSMUSG00000047907	Tshz2	teashirt zinc finger family member 2 [Source:MGI Symbol;Acc:MGI:2153084]	2260.11	-0.202919	0.220034	-0.977629	0.328258	0.910558
ENSMUSG00000103935	AY702102	cDNA sequence AY702102 [Source:MGI Symbol;Acc:MGI:3525150]	20.1967	0.112566	0.106625	2.49927	0.0124451	0.341479
ENSMUSG00000026867	Gapvd1	GTPase activating protein and VPS9 domains 1 [Source:MGI Symbol;Acc:MGI:1913941]	3881.06	0.214317	0.21464	0.969537	0.332277	0.911602
ENSMUSG00000027130	Slc12a6	solute carrier family 12, member 6 [Source:MGI Symbol;Acc:MGI:2135960]	1338.92	-0.114914	0.216744	-0.463919	0.642706	0.977113
ENSMUSG00000052056	Zfp217	zinc finger protein 217 [Source:MGI Symbol;Acc:MGI:2685408]	31.208	-0.00028566	0.15721	0.25975	0.795057	0.995026
ENSMUSG00000084013	Gm14270	predicted gene 14270 [Source:MGI Symbol;Acc:MGI:3649849]	25.8317	-0.0783611	0.166778	-0.582858	0.559989	0.969375
ENSMUSG00000027131	Emc4	ER membrane protein complex subunit 4 [Source:MGI Symbol;Acc:MGI:1915282]	1716.39	-0.335968	0.218494	-1.63515	0.102018	0.708145
ENSMUSG00000027132	Katnbl1	katanin p80 subunit B like 1 [Source:MGI Symbol;Acc:MGI:1919675]	178.118	-0.145038	0.243265	-0.698831	0.484657	0.957883
ENSMUSG00000055943	Emc7	ER membrane protein complex subunit 7 [Source:MGI Symbol;Acc:MGI:1920274]	1022.29	-0.0895409	0.233535	-0.445515	0.655948	0.978072
ENSMUSG00000026864	Hspa5	heat shock protein 5 [Source:MGI Symbol;Acc:MGI:95835]	1616.94	-0.105817	0.241051	-0.153988	0.877619	0.996118
ENSMUSG00000074939	Chrm5	cholinergic receptor, muscarinic 5 [Source:MGI Symbol;Acc:MGI:109248]	58.8212	0.143091	0.203651	0.872239	0.383078	0.929553
ENSMUSG00000013523	Bcas1	brain enriched myelin associated protein 1 [Source:MGI Symbol;Acc:MGI:1924210]	1035.32	0.0425556	0.223549	0.198224	0.84287	0.995026
ENSMUSG00000003604	Aven	apoptosis, caspase activation inhibitor [Source:MGI Symbol;Acc:MGI:1921518]	153.521	0.19447	0.211032	1.87113	0.0613264	0.610256
ENSMUSG00000070953	Rabepk	Rab9 effector protein with kelch motifs [Source:MGI Symbol;Acc:MGI:2139530]	242.389	-0.293993	0.247619	-1.24148	0.214427	0.852222
ENSMUSG00000027067	Ssrp1	structure specific recognition protein 1 [Source:MGI Symbol;Acc:MGI:107912]	1473.61	-0.102518	0.226197	-0.524447	0.599968	0.976251
ENSMUSG00000027560	Dok5	docking protein 5 [Source:MGI Symbol;Acc:MGI:1924079]	329.029	0.124546	0.237649	1.0659	0.286471	0.891377
ENSMUSG00000067578	Cbln4	cerebellin 4 precursor protein [Source:MGI Symbol;Acc:MGI:2154433]	194.739	0.227064	0.238537	1.06398	0.287337	0.891419
ENSMUSG00000027495	Fam210b	family with sequence similarity 210, member B [Source:MGI Symbol;Acc:MGI:1914267]	2558.14	0.244591	0.203877	1.17561	0.239752	0.868622
ENSMUSG00000033955	Tnks1bp1	tankyrase 1 binding protein 1 [Source:MGI Symbol;Acc:MGI:2446193]	761.79	-0.0756497	0.245853	-0.471202	0.637497	0.977113
ENSMUSG00000075224	Lrrc55	leucine rich repeat containing 55 [Source:MGI Symbol;Acc:MGI:2685197]	176.445	-0.11996	0.225153	-0.497037	0.619163	0.977041
ENSMUSG00000086905	Gm13716	predicted gene 13716 [Source:MGI Symbol;Acc:MGI:3650432]	48.0872	-0.0921238	0.1612	-0.345903	0.729416	0.99062
ENSMUSG00000035949	Fbxw2	F-box and WD-40 domain protein 2 [Source:MGI Symbol;Acc:MGI:1353435]	1244.17	0.162762	0.22519	0.787519	0.430978	0.948107
ENSMUSG00000027496	Aurka	aurora kinase A [Source:MGI Symbol;Acc:MGI:894678]	20.8726	0.0743041	0.133492	1.68753	0.0915022	0.68349
ENSMUSG00000027346	Gpcpd1	glycerophosphocholine phosphodiesterase 1 [Source:MGI Symbol;Acc:MGI:104898]	2310.57	0.0475013	0.196699	0.242987	0.808016	0.995026
ENSMUSG00000027498	Cstf1	cleavage stimulation factor, 3' pre-RNA, subunit 1 [Source:MGI Symbol;Acc:MGI:1914587]	301.06	0.105833	0.247995	0.458547	0.64656	0.977113
ENSMUSG00000026869	Psmd5	proteasome (prosome, macropain) 26S subunit, non-ATPase, 5 [Source:MGI Symbol;Acc:MGI:1914248]	2091.54	0.204098	0.208202	0.935097	0.349738	0.918063
ENSMUSG00000044991	Shld1	shieldin complex subunit 1 [Source:MGI Symbol;Acc:MGI:1920997]	89.5493	0.103702	0.218494	-0.0651381	0.948064	0.998389
ENSMUSG00000027350	Chgb	chromogranin B [Source:MGI Symbol;Acc:MGI:88395]	8231.58	-0.121209	0.198665	-0.522898	0.601045	0.976251
ENSMUSG00000087633	Gm14455	predicted gene 14455 [Source:MGI Symbol;Acc:MGI:3711286]	34.7482	0.184727	0.130459	1.23785	0.215771	0.852325
ENSMUSG00000037376	Trmt6	tRNA methyltransferase 6 [Source:MGI Symbol;Acc:MGI:1914176]	451.25	0.239094	0.248995	0.73733	0.460922	0.954731
ENSMUSG00000027502	Rtf2	replication termination factor 2 [Source:MGI Symbol;Acc:MGI:1913654]	874.44	-0.198605	0.236677	-0.80177	0.422686	0.945244
ENSMUSG00000074569	Gcnt7	glucosaminyl (N-acetyl) transferase family member 7 [Source:MGI Symbol;Acc:MGI:3606143]	16.5009	0.029971	0.112602	0.798038	0.424848	0.94648
ENSMUSG00000081344	Gm14303	predicted gene 14303 [Source:MGI Symbol;Acc:MGI:3651379]	82.4333	0.0385076	0.224985	0.116287	0.907425	0.998332
ENSMUSG00000027353	Mcm8	minichromosome maintenance 8 homologous recombination repair factor [Source:MGI Symbol;Acc:MGI:1913884]	89.245	-0.180563	0.227559	-0.909553	0.363058	0.924926
ENSMUSG00000008999	Bmp7	bone morphogenetic protein 7 [Source:MGI Symbol;Acc:MGI:103302]	51.3422	-0.03426	0.173997	-0.978384	0.327884	0.910558
ENSMUSG00000027357	Crls1	cardiolipin synthase 1 [Source:MGI Symbol;Acc:MGI:1913836]	425.854	-0.0993913	0.244003	-0.398855	0.69	0.981002
ENSMUSG00000043110	Lrrn4	leucine rich repeat neuronal 4 [Source:MGI Symbol;Acc:MGI:2445154]	15.7955	0.021937	0.111909	1.31339	0.189052	0.829847
ENSMUSG00000058740	Kcnt1	potassium channel, subfamily T, member 1 [Source:MGI Symbol;Acc:MGI:1924627]	745.695	0.177019	0.248134	1.16533	0.243886	0.869243
ENSMUSG00000027356	Fermt1	fermitin family member 1 [Source:MGI Symbol;Acc:MGI:2443583]	79.6646	0.19351	0.202291	0.609784	0.542005	0.967128
ENSMUSG00000027358	Bmp2	bone morphogenetic protein 2 [Source:MGI Symbol;Acc:MGI:88177]	26.3832	-0.0780325	0.126053	-0.702742	0.482217	0.957554
ENSMUSG00000034723	Tmx4	thioredoxin-related transmembrane protein 4 [Source:MGI Symbol;Acc:MGI:106558]	4576.6	-0.138164	0.191807	-0.709608	0.477947	0.957376
ENSMUSG00000027509	Rae1	ribonucleic acid export 1 [Source:MGI Symbol;Acc:MGI:1913929]	612.683	-0.105824	0.238883	-0.386674	0.698998	0.983723
ENSMUSG00000027510	Rbm38	RNA binding motif protein 38 [Source:MGI Symbol;Acc:MGI:1889294]	45.5232	0.191399	0.136361	2.83377	0.00460018	0.225037
ENSMUSG00000026933	Camsap1	calmodulin regulated spectrin-associated protein 1 [Source:MGI Symbol;Acc:MGI:3036242]	4156.52	0.180756	0.208239	0.844531	0.398373	0.934661
ENSMUSG00000038400	Pmepa1	prostate transmembrane protein, androgen induced 1 [Source:MGI Symbol;Acc:MGI:1929600]	573.54	0.040134	0.248368	0.41269	0.679834	0.979334
ENSMUSG00000051177	Plcb1	phospholipase C, beta 1 [Source:MGI Symbol;Acc:MGI:97613]	9623.18	0.230659	0.190852	1.15111	0.249686	0.872248
ENSMUSG00000085247	4930545L23Rik	RIKEN cDNA 4930545L23 gene [Source:MGI Symbol;Acc:MGI:1926055]	71.9665	0.118027	0.195331	1.23976	0.215065	0.852325
ENSMUSG00000036352	Ubac1	ubiquitin associated domain containing 1 [Source:MGI Symbol;Acc:MGI:1920995]	327.596	0.314862	0.24904	1.66845	0.095227	0.691844
ENSMUSG00000026932	Nacc2	nucleus accumbens associated 2, BEN and BTB (POZ) domain containing [Source:MGI Symbol;Acc:MGI:1915241]	742.538	0.223938	0.244577	0.61026	0.54169	0.967128
ENSMUSG00000087679	Tmem250-ps	transmembrane protein 250, pseudogene [Source:MGI Symbol;Acc:MGI:1924939]	1725.28	-0.286628	0.210241	-1.33835	0.180784	0.817293
ENSMUSG00000057378	Ryr3	ryanodine receptor 3 [Source:MGI Symbol;Acc:MGI:99684]	4800.16	0.0511646	0.218134	0.359224	0.719427	0.988325
ENSMUSG00000027522	Stx16	syntaxin 16 [Source:MGI Symbol;Acc:MGI:1923396]	2122.25	-0.172178	0.215361	-0.830553	0.406226	0.936245
ENSMUSG00000036327	Qsox2	quiescin Q6 sulfhydryl oxidase 2 [Source:MGI Symbol;Acc:MGI:2387194]	301.218	0.0952855	0.246218	0.552893	0.580337	0.973686
ENSMUSG00000039943	Plcb4	phospholipase C, beta 4 [Source:MGI Symbol;Acc:MGI:107464]	1458.51	0.0640231	0.233515	0.115738	0.907861	0.998332
ENSMUSG00000039263	Npepl1	aminopeptidase-like 1 [Source:MGI Symbol;Acc:MGI:2448523]	25.8162	0.0730653	0.153084	1.02498	0.30537	0.902564
ENSMUSG00000057110	Cntrl	centriolin [Source:MGI Symbol;Acc:MGI:1889576]	388.667	0.255995	0.244359	1.05032	0.293572	0.893565
[truncated: 14,928 more rows]

## Sheet: padj<0.1
Gene_ID	Gene_name	Description	log2FoldChange	pvalue	padj	Regulation
ENSMUSG00000103561	Gm38069	predicted gene, 38069 [Source:MGI Symbol;Acc:MGI:5611297]	-0.371352	3.75251e-05	0.0222785	DRG
ENSMUSG00000102750	Gm37058	predicted gene, 37058 [Source:MGI Symbol;Acc:MGI:5610286]	0.35895	9.88287e-05	0.0309576	URG
ENSMUSG00000073627	C130036L24Rik	RIKEN cDNA C130036L24 gene [Source:MGI Symbol;Acc:MGI:2441877]	0.546682	3.12177e-05	0.0214175	URG
ENSMUSG00002076180	Gm55962	predicted gene, 55962 [Source:MGI Symbol;Acc:MGI:6848384]	-0.153385	0.00082425	0.0982483	DRG
ENSMUSG00000026307	Scly	selenocysteine lyase [Source:MGI Symbol;Acc:MGI:1355310]	-0.871914	0.000158049	0.0382589	DRG
ENSMUSG00000041889	Shisa4	shisa family member 4 [Source:MGI Symbol;Acc:MGI:1924802]	-0.937419	7.31054e-05	0.0265495	DRG
ENSMUSG00000103400	Gm15853	predicted gene 15853 [Source:MGI Symbol;Acc:MGI:3801970]	-0.266473	5.07657e-05	0.0223549	DRG
ENSMUSG00000103139	Gm37982	predicted gene, 37982 [Source:MGI Symbol;Acc:MGI:5611210]	0.239049	0.000317955	0.0625781	URG
ENSMUSG00000102594	Gm38381	predicted gene, 38381 [Source:MGI Symbol;Acc:MGI:5611609]	0.258915	0.000672828	0.0911063	URG
ENSMUSG00000105936	Gm43544	predicted gene 43544 [Source:MGI Symbol;Acc:MGI:5663681]	0.130411	0.000735868	0.0944487	URG
ENSMUSG00000007122	Casq1	calsequestrin 1 [Source:MGI Symbol;Acc:MGI:1309468]	0.195853	0.000776693	0.0959585	URG
ENSMUSG00000027524	Edn3	endothelin 3 [Source:MGI Symbol;Acc:MGI:95285]	-0.288434	0.00060404	0.0851999	DRG
ENSMUSG00000075324	Fign	fidgetin [Source:MGI Symbol;Acc:MGI:1890647]	-0.65537	0.00018448	0.042196	DRG
ENSMUSG00000070461	9230112E08Rik	RIKEN cDNA 9230112E08 gene [Source:MGI Symbol;Acc:MGI:2444774]	0.950686	6.47291e-05	0.0254792	URG
ENSMUSG00000027015	Cybrd1	cytochrome b reductase 1 [Source:MGI Symbol;Acc:MGI:2654575]	0.496235	6.21414e-05	0.025043	URG
ENSMUSG00000070271	Gm13268	predicted gene 13268 [Source:MGI Symbol;Acc:MGI:3651947]	-0.672039	7.86071e-05	0.0271531	DRG
ENSMUSG00000118630	Gm52974	predicted gene, 52974 [Source:MGI Symbol;Acc:MGI:6388856]	0.106142	0.0002686	0.0554429	URG
ENSMUSG00000026736	4930426L09Rik	RIKEN cDNA 4930426L09 gene [Source:MGI Symbol;Acc:MGI:1921879]	0.378669	0.000760857	0.0953945	URG
ENSMUSG00000087301	Gm13629	predicted gene 13629 [Source:MGI Symbol;Acc:MGI:3650683]	0.445694	4.81752e-05	0.0223549	URG
ENSMUSG00000062393	Dgkk	diacylglycerol kinase kappa [Source:MGI Symbol;Acc:MGI:3580254]	-0.630436	0.000451439	0.0758094	DRG
ENSMUSG00000057123	Gja5	gap junction protein, alpha 5 [Source:MGI Symbol;Acc:MGI:95716]	-0.0056435	0.000623605	0.0861126	DRG
ENSMUSG00000105973	Gm42881	predicted gene 42881 [Source:MGI Symbol;Acc:MGI:5663018]	-0.353283	4.79363e-05	0.0223549	DRG
ENSMUSG00000106184	Gm43463	predicted gene 43463 [Source:MGI Symbol;Acc:MGI:5663600]	0.0414821	0.000292268	0.0596016	URG
ENSMUSG00000028268	Gbp3	guanylate binding protein 3 [Source:MGI Symbol;Acc:MGI:1926263]	-0.251935	4.37709e-05	0.0223549	DRG
ENSMUSG00000004591	Pkn2	protein kinase N2 [Source:MGI Symbol;Acc:MGI:109211]	0.741892	0.000821344	0.0982483	URG
ENSMUSG00000074281	Gm12522	predicted gene 12522 [Source:MGI Symbol;Acc:MGI:3651334]	0.36731	6.66125e-05	0.0256246	URG
ENSMUSG00000104756	Gm42464	predicted gene 42464 [Source:MGI Symbol;Acc:MGI:5662601]	0.130233	0.000715263	0.0938491	URG
ENSMUSG00000028621	Cyb5rl	cytochrome b5 reductase-like [Source:MGI Symbol;Acc:MGI:1919657]	0.223266	4.81724e-05	0.0223549	URG
ENSMUSG00000012126	Ubxn11	UBX domain protein 11 [Source:MGI Symbol;Acc:MGI:1914836]	-0.821757	0.000137201	0.0362853	DRG
ENSMUSG00000081225	Cyp2j12	cytochrome P450, family 2, subfamily j, polypeptide 12 [Source:MGI Symbol;Acc:MGI:3717097]	-0.267504	7.32113e-05	0.0265495	DRG
ENSMUSG00000087470	A630031M04Rik	RIKEN cDNA A630031M04 gene [Source:MGI Symbol;Acc:MGI:2444470]	-0.340231	3.35645e-05	0.0216473	DRG
ENSMUSG00000040367	Lrrd1	leucine rich repeats and death domain containing 1 [Source:MGI Symbol;Acc:MGI:3045299]	0.362527	0.000157118	0.0382589	URG
ENSMUSG00000106054	Gm43623	predicted gene 43623 [Source:MGI Symbol;Acc:MGI:5663760]	0.507918	4.59214e-06	0.00597897	URG
ENSMUSG00000079555	Haus3	HAUS augmin-like complex, subunit 3 [Source:MGI Symbol;Acc:MGI:2387633]	0.558552	0.000515494	0.0793204	URG
ENSMUSG00000107227	Gm42559	predicted gene 42559 [Source:MGI Symbol;Acc:MGI:5662696]	-0.640879	8.34527e-06	0.0088396	DRG
ENSMUSG00000106692	Gm36447	predicted gene, 36447 [Source:MGI Symbol;Acc:MGI:5595606]	0.371524	3.87144e-06	0.00597897	URG
ENSMUSG00000105857	Gm42817	predicted gene 42817 [Source:MGI Symbol;Acc:MGI:5662954]	-0.304851	0.000158225	0.0382589	DRG
ENSMUSG00000066952	Myo1h	myosin 1H [Source:MGI Symbol;Acc:MGI:1914674]	-0.226852	3.0508e-05	0.0214175	DRG
ENSMUSG00000034842	Art3	ADP-ribosyltransferase 3 [Source:MGI Symbol;Acc:MGI:1202729]	-0.00788901	0.000625774	0.0861126	DRG
ENSMUSG00000106940	Gm42930	predicted gene 42930 [Source:MGI Symbol;Acc:MGI:5663067]	-0.672851	0.000702073	0.0928381	DRG
ENSMUSG00000070780	Rbm47	RNA binding motif protein 47 [Source:MGI Symbol;Acc:MGI:2384294]	-0.845984	0.00038619	0.0702867	DRG
ENSMUSG00000102415	A430110C17Rik	RIKEN cDNA A430110C17 gene [Source:MGI Symbol;Acc:MGI:2444994]	0.190124	0.000169703	0.0393479	URG
ENSMUSG00000120752		novel transcript	0.329471	0.000136331	0.0362853	URG
ENSMUSG00000029384	2010109A12Rik	RIKEN cDNA 2010109A12 gene [Source:MGI Symbol;Acc:MGI:1922860]	-0.0877832	0.000114858	0.0329505	DRG
ENSMUSG00000089842	Pitpnm2os2	phosphatidylinositol transfer protein, membrane-associated 2, opposite strand 2 [Source:MGI Symbol;Acc:MGI:3840147]	0.142073	0.000458643	0.0761078	URG
ENSMUSG00000053012	Krcc1	lysine-rich coiled-coil 1 [Source:MGI Symbol;Acc:MGI:1889377]	-0.789211	0.00024908	0.0526991	DRG
ENSMUSG00000002870	Mcm2	minichromosome maintenance complex component 2 [Source:MGI Symbol;Acc:MGI:105380]	0.884007	4.09689e-05	0.0222785	URG
ENSMUSG00000030329	Pianp	PILR alpha associated neural protein [Source:MGI Symbol;Acc:MGI:2441908]	-0.712842	0.000759895	0.0953945	DRG
ENSMUSG00000047867	Gimap6	GTPase, IMAP family member 6 [Source:MGI Symbol;Acc:MGI:1918876]	-0.0386725	0.000736573	0.0944487	DRG
ENSMUSG00000047115	Fam221a	family with sequence similarity 221, member A [Source:MGI Symbol;Acc:MGI:2442161]	0.156	0.000196609	0.0437869	URG
ENSMUSG00000030074	Gxylt2	glucoside xylosyltransferase 2 [Source:MGI Symbol;Acc:MGI:2682940]	-0.669576	0.0003637	0.0669129	DRG
ENSMUSG00000004347	Pde1c	phosphodiesterase 1C [Source:MGI Symbol;Acc:MGI:108413]	0.982978	2.88555e-05	0.0214175	URG
ENSMUSG00000034639	Setmar	SET domain without mariner transposase fusion [Source:MGI Symbol;Acc:MGI:1921979]	0.627172	0.000466047	0.0765467	URG
ENSMUSG00000080242	Atp6v0c-ps2	ATPase, H+ transporting, lysosomal V0 subunit C, pseudogene 2 [Source:MGI Symbol;Acc:MGI:2151816]	1.16637	8.58192e-07	0.0016568	URG
ENSMUSG00000107549	Gm43961	predicted gene, 43961 [Source:MGI Symbol;Acc:MGI:5690353]	0.306735	3.92629e-05	0.0222785	URG
ENSMUSG00000096403	Rnps1-ps	RNA binding protein with serine rich domain 1, pseudogene [Source:MGI Symbol;Acc:MGI:3708729]	0.685876	0.000416268	0.0727468	URG
ENSMUSG00000107851	Gm35736	predicted gene, 35736 [Source:MGI Symbol;Acc:MGI:5594895]	0.125407	0.000404059	0.0719906	URG
ENSMUSG00000097166	9330179D12Rik	RIKEN cDNA 9330179D12 gene [Source:MGI Symbol;Acc:MGI:1924808]	0.320433	0.000744713	0.0947746	URG
ENSMUSG00000107865	Gm44417	predicted gene, 44417 [Source:MGI Symbol;Acc:MGI:5690809]	-0.224164	0.000618872	0.0861126	DRG
ENSMUSG00000070527	Mkrn3	makorin, ring finger protein, 3 [Source:MGI Symbol;Acc:MGI:2181178]	0.279249	0.000330602	0.0635883	URG
ENSMUSG00000033458	Fan1	FANCD2/FANCI-associated nuclease 1 [Source:MGI Symbol;Acc:MGI:3045266]	0.408315	0.000128389	0.0350503	URG
ENSMUSG00000108622	Gm36864	predicted gene, 36864 [Source:MGI Symbol;Acc:MGI:5596023]	-0.35353	5.41505e-05	0.0223549	DRG
ENSMUSG00000110077	Gm45632	predicted gene 45632 [Source:MGI Symbol;Acc:MGI:5791468]	-1.13613	1.29945e-08	5.49863e-05	DRG
ENSMUSG00000030510	Cers3	ceramide synthase 3 [Source:MGI Symbol;Acc:MGI:2681008]	0.164334	0.000169056	0.0393479	URG
ENSMUSG00000109279	Gm45220	predicted gene 45220 [Source:MGI Symbol;Acc:MGI:5753796]	-1.24258	6.77742e-09	3.82382e-05	DRG
ENSMUSG00000109353	Gm45183	predicted gene 45183 [Source:MGI Symbol;Acc:MGI:5753759]	0.438908	0.000583164	0.0838129	URG
ENSMUSG00000108640	Gm44508	predicted gene 44508 [Source:MGI Symbol;Acc:MGI:5753084]	-0.0913325	0.000216133	0.0475099	DRG
ENSMUSG00000100490	Gm28455	predicted gene 28455 [Source:MGI Symbol;Acc:MGI:5579161]	0.330947	0.000595944	0.0847643	URG
ENSMUSG00000025507	Pidd1	p53 induced death domain protein 1 [Source:MGI Symbol;Acc:MGI:1889507]	-0.274885	0.000325146	0.0632578	DRG
ENSMUSG00000040364	Sec1	secretory blood group 1 [Source:MGI Symbol;Acc:MGI:1928893]	-0.212187	0.000396482	0.071392	DRG
ENSMUSG00000019945	Cabcoco1	ciliary associated calcium binding coiled-coil 1 [Source:MGI Symbol;Acc:MGI:1920537]	-0.12261	0.000510266	0.0792363	DRG
ENSMUSG00000112596	Gm48804	predicted gene, 48804 [Source:MGI Symbol;Acc:MGI:6098514]	-0.127024	0.000439904	0.0758094	DRG
ENSMUSG00000020105	Lrig3	leucine-rich repeats and immunoglobulin-like domains 3 [Source:MGI Symbol;Acc:MGI:2443955]	-0.293776	0.000522562	0.0796836	DRG
ENSMUSG00000112427	Gm19168	predicted gene, 19168 [Source:MGI Symbol;Acc:MGI:5011353]	0.771158	2.20577e-07	0.000622248	URG
ENSMUSG00000033105	Lss	lanosterol synthase [Source:MGI Symbol;Acc:MGI:1336155]	0.849591	8.04752e-05	0.0272425	URG
ENSMUSG00000023175	Bsg	basigin [Source:MGI Symbol;Acc:MGI:88208]	-0.710796	0.000822092	0.0982483	DRG
ENSMUSG00000035595	Fam174c	family with sequence similarity 174, member C [Source:MGI Symbol;Acc:MGI:1917020]	-0.343499	0.000143654	0.0368492	DRG
ENSMUSG00000120983		novel transcript, sense intronic to Osbpl8	-0.425777	0.00048426	0.0773263	DRG
ENSMUSG00000110202	Gm45435	predicted gene 45435 [Source:MGI Symbol;Acc:MGI:5791271]	-0.616442	8.356e-06	0.0088396	DRG
ENSMUSG00000109652	Gm45555	predicted gene 45555 [Source:MGI Symbol;Acc:MGI:5791391]	0.463249	0.000263814	0.0551273	URG
ENSMUSG00000036356	Csgalnact1	chondroitin sulfate N-acetylgalactosaminyltransferase 1 [Source:MGI Symbol;Acc:MGI:2442354]	-0.420481	3.1634e-05	0.0214175	DRG
ENSMUSG00000037492	Zmat4	zinc finger, matrin type 4 [Source:MGI Symbol;Acc:MGI:2443497]	-0.719823	0.000505803	0.0792363	DRG
ENSMUSG00000109709	Gm45290	predicted gene 45290 [Source:MGI Symbol;Acc:MGI:5791126]	-0.819929	4.50029e-06	0.00597897	DRG
ENSMUSG00000110442	Gm45804	predicted gene 45804 [Source:MGI Symbol;Acc:MGI:5804919]	-0.59139	3.9266e-06	0.00597897	DRG
ENSMUSG00000109438	Gm45073	predicted gene 45073 [Source:MGI Symbol;Acc:MGI:5753649]	-0.395826	0.000852337	0.0994942	DRG
ENSMUSG00000110517	Gm31224	predicted gene, 31224 [Source:MGI Symbol;Acc:MGI:5590383]	0.217693	0.000360203	0.0669129	URG
ENSMUSG00000091514	Gm17484	predicted gene, 17484 [Source:MGI Symbol;Acc:MGI:4937118]	-0.526294	8.8915e-05	0.0295093	DRG
ENSMUSG00000115002	Gm10847	predicted gene 10847 [Source:MGI Symbol;Acc:MGI:3642004]	0.0853142	0.00058045	0.0838129	URG
ENSMUSG00000115505	Gm9247	predicted gene 9247 [Source:MGI Symbol;Acc:MGI:3648323]	-0.370092	0.000226558	0.0491631	DRG
ENSMUSG00000037580	Gch1	GTP cyclohydrolase 1 [Source:MGI Symbol;Acc:MGI:95675]	-0.360813	0.000122507	0.0339926	DRG
ENSMUSG00000114253	Gm47798	predicted gene, 47798 [Source:MGI Symbol;Acc:MGI:6096974]	-0.290848	0.000143687	0.0368492	DRG
ENSMUSG00000115311	Gm35823	predicted gene, 35823 [Source:MGI Symbol;Acc:MGI:5594982]	0.195585	0.000725138	0.0944129	URG
ENSMUSG00000111693	Gm47986	predicted gene, 47986 [Source:MGI Symbol;Acc:MGI:6097277]	-0.253724	0.000474856	0.0765467	DRG
ENSMUSG00000111681	Gm47640	predicted gene, 47640 [Source:MGI Symbol;Acc:MGI:6096715]	0.389145	4.21193e-05	0.0222785	URG
ENSMUSG00000111329	A830035O19Rik	RIKEN cDNA A830035O19 gene [Source:MGI Symbol;Acc:MGI:3704334]	0.581302	9.81625e-06	0.00947973	URG
ENSMUSG00000040146	Rgl3	ral guanine nucleotide dissociation stimulator-like 3 [Source:MGI Symbol;Acc:MGI:1918996]	-0.710548	2.29557e-05	0.0204499	DRG
ENSMUSG00000036395	Glb1l2	galactosidase, beta 1-like 2 [Source:MGI Symbol;Acc:MGI:2388283]	-0.452108	7.45936e-05	0.0265495	DRG
ENSMUSG00000055069	Rab39	RAB39, member RAS oncogene family [Source:MGI Symbol;Acc:MGI:2442855]	0.557965	5.24677e-05	0.0223549	URG
ENSMUSG00000109829	Gm45605	predicted gene 45605 [Source:MGI Symbol;Acc:MGI:5791441]	-0.33104	0.000416899	0.0727468	DRG
ENSMUSG00000020399	Havcr2	hepatitis A virus cellular receptor 2 [Source:MGI Symbol;Acc:MGI:2159682]	-0.222588	0.000117945	0.0332721	DRG
ENSMUSG00000047821	Trim16	tripartite motif-containing 16 [Source:MGI Symbol;Acc:MGI:2137356]	-0.500161	6.93035e-08	0.000234606	DRG
ENSMUSG00000036545	Adamts2	a disintegrin-like and metallopeptidase (reprolysin type) with thrombospondin type 1 motif, 2 [Source:MGI Symbol;Acc:MGI:1347356]	0.611954	0.00079244	0.0970484	URG
ENSMUSG00000020707	Rnf135	ring finger protein 135 [Source:MGI Symbol;Acc:MGI:1919206]	0.349057	9.44908e-05	0.0307568	URG
ENSMUSG00000032807	Alox12b	arachidonate 12-lipoxygenase, 12R type [Source:MGI Symbol;Acc:MGI:1274782]	-1.2235	5.03489e-07	0.00121744	DRG
ENSMUSG00000020689	Itgb3	integrin beta 3 [Source:MGI Symbol;Acc:MGI:96612]	-0.119996	0.000509629	0.0792363	DRG
ENSMUSG00000083209	Gm11969	predicted gene 11969 [Source:MGI Symbol;Acc:MGI:3650290]	-0.120973	2.62842e-05	0.021185	DRG
ENSMUSG00000018672	Copz2	coatomer protein complex, subunit zeta 2 [Source:MGI Symbol;Acc:MGI:1929008]	-0.971555	8.80964e-07	0.0016568	DRG
ENSMUSG00000075389	Reno1	regulator of early neurogenesis 1 [Source:MGI Symbol;Acc:MGI:1923627]	0.321306	0.000312639	0.0622556	URG
ENSMUSG00000085081	Rptoros	regulatory associated protein of MTOR, complex 1, opposite strand [Source:MGI Symbol;Acc:MGI:2442055]	-0.533936	2.48544e-05	0.0210343	DRG
ENSMUSG00000044788	Fads6	fatty acid desaturase domain family, member 6 [Source:MGI Symbol;Acc:MGI:3039592]	-0.585321	0.000561027	0.0826739	DRG
ENSMUSG00000034708	Grn	granulin [Source:MGI Symbol;Acc:MGI:95832]	-0.870092	0.000356743	0.0669129	DRG
ENSMUSG00000113689	Gm29676	predicted gene, 29676 [Source:MGI Symbol;Acc:MGI:5588835]	0.147296	0.00024796	0.0526991	URG
ENSMUSG00000021340	Gpld1	glycosylphosphatidylinositol specific phospholipase D1 [Source:MGI Symbol;Acc:MGI:106604]	0.703326	4.96883e-05	0.0223549	URG
ENSMUSG00000021457	Syk	spleen tyrosine kinase [Source:MGI Symbol;Acc:MGI:99515]	-0.67777	0.00018828	0.042491	DRG
ENSMUSG00000021478	Drd1	dopamine receptor D1 [Source:MGI Symbol;Acc:MGI:99578]	-0.579536	0.000341281	0.0649047	DRG
ENSMUSG00000021592	Arsk	arylsulfatase K [Source:MGI Symbol;Acc:MGI:1924291]	-0.784589	7.52909e-05	0.0265495	DRG
ENSMUSG00000113842	Gm48138	predicted gene, 48138 [Source:MGI Symbol;Acc:MGI:6097502]	0.00944391	0.000700424	0.0928381	URG
ENSMUSG00000113603	Gm47004	predicted gene, 47004 [Source:MGI Symbol;Acc:MGI:6095681]	0.160018	0.000160882	0.0383534	URG
ENSMUSG00000041323	Ak7	adenylate kinase 7 [Source:MGI Symbol;Acc:MGI:1926051]	0.234101	0.000147645	0.0372991	URG
ENSMUSG00000113907	Gm47167	predicted gene, 47167 [Source:MGI Symbol;Acc:MGI:6095946]	0.0732432	0.000102404	0.0309576	URG
ENSMUSG00000058099	Nfam1	Nfat activating molecule with ITAM motif 1 [Source:MGI Symbol;Acc:MGI:1921289]	-0.472533	0.00056171	0.0826739	DRG
ENSMUSG00000035845	Alg12	asparagine-linked glycosylation 12 (alpha-1,6-mannosyltransferase) [Source:MGI Symbol;Acc:MGI:2385025]	0.289352	0.000450658	0.0758094	URG
ENSMUSG00000103130	F830212C03Rik	RIKEN cDNA F830212C03 gene [Source:MGI Symbol;Acc:MGI:3641876]	-0.0881223	9.95742e-05	0.0309576	DRG
ENSMUSG00000096967	Gm26621	predicted gene, 26621 [Source:MGI Symbol;Acc:MGI:5477115]	0.275868	5.30294e-05	0.0223549	URG
ENSMUSG00000047108	Dnajb7	DnaJ heat shock protein family (Hsp40) member B7 [Source:MGI Symbol;Acc:MGI:1914012]	-0.259243	0.000646233	0.0882108	DRG
ENSMUSG00000023484	Prph	peripherin [Source:MGI Symbol;Acc:MGI:97774]	0.342146	6.83622e-06	0.00826499	URG
ENSMUSG00000018830	Myh11	myosin, heavy polypeptide 11, smooth muscle [Source:MGI Symbol;Acc:MGI:102643]	0.348772	0.000584304	0.0838129	URG
ENSMUSG00000102417	Gm36939	predicted gene, 36939 [Source:MGI Symbol;Acc:MGI:5610167]	-0.896167	0.000108002	0.0315181	DRG
ENSMUSG00000041774	Ydjc	YdjC homolog (bacterial) [Source:MGI Symbol;Acc:MGI:1916351]	-0.84543	0.000538744	0.0814178	DRG
ENSMUSG00000117000	Gm32509	predicted gene, 32509 [Source:MGI Symbol;Acc:MGI:5591668]	0.233441	0.000698706	0.0928381	URG
ENSMUSG00000014039	Prdm15	PR domain containing 15 [Source:MGI Symbol;Acc:MGI:1930121]	0.768095	0.000840381	0.0987798	URG
ENSMUSG00000038168	P3h2	prolyl 3-hydroxylase 2 [Source:MGI Symbol;Acc:MGI:2146663]	-0.47936	4.00686e-05	0.0222785	DRG
ENSMUSG00000120188		novel transcript, antisense to Tmem44	-0.209952	0.000310178	0.0622556	DRG
ENSMUSG00000015474	Ppt2	palmitoyl-protein thioesterase 2 [Source:MGI Symbol;Acc:MGI:1860075]	0.704016	0.000452366	0.0758094	URG
ENSMUSG00000090565	4930405O22Rik	RIKEN cDNA 4930405O22 gene [Source:MGI Symbol;Acc:MGI:3041158]	0.312635	0.000544598	0.0815741	URG
ENSMUSG00000024066	Xdh	xanthine dehydrogenase [Source:MGI Symbol;Acc:MGI:98973]	-0.365092	3.45313e-05	0.0216473	DRG
ENSMUSG00000063239	Grm4	glutamate receptor, metabotropic 4 [Source:MGI Symbol;Acc:MGI:1351341]	-0.801351	0.000770996	0.095955	DRG
ENSMUSG00000048905	Bnip5	BCL2 interacting protein 5 [Source:MGI Symbol;Acc:MGI:1925441]	-0.766256	0.000839049	0.0987798	DRG
ENSMUSG00000117786	Gm10503	predicted gene 10503 [Source:MGI Symbol;Acc:MGI:3642784]	2.55827	2.73822e-25	4.63472e-21	URG
ENSMUSG00000096780	Tmem181b-ps	transmembrane protein 181B, pseudogene [Source:MGI Symbol;Acc:MGI:3779544]	0.854545	0.000102424	0.0309576	URG
ENSMUSG00000121395		novel transcript	1.66138	2.02866e-12	1.71685e-08	URG
ENSMUSG00000102232	Gm19035	predicted gene, 19035 [Source:MGI Symbol;Acc:MGI:5011220]	0.329233	1.00812e-05	0.00947973	URG
ENSMUSG00000045876	Pcdhb8	protocadherin beta 8 [Source:MGI Symbol;Acc:MGI:2136742]	0.294372	0.000796982	0.0970484	URG
ENSMUSG00000117494	Gm49970	predicted gene, 49970 [Source:MGI Symbol;Acc:MGI:6275239]	0.33463	0.000107597	0.0315181	URG
ENSMUSG00000024944	Arl2	ADP-ribosylation factor-like 2 [Source:MGI Symbol;Acc:MGI:1928393]	-0.82178	0.00047363	0.0765467	DRG
