# Supplementary material for: Syngap+/− CA1 Pyramidal Neurons Exhibit Upregulated Translation of Long MRNAs Associated with LTP
Source: eNeuro. 2025 May 6;12(5):ENEURO.0086-25.2025. doi: 10.1523/ENEURO.0086-25.2025 (PMC12091090; doi:10.1523/ENEURO.0086-25.2025)
Supplement: Table 1-2 — Syngap+/- total hippocampal transcriptome. DESeq2 results for all transcripts in total hippocampal fraction from Syngap+/- and WT littermates. Download Table 1-2, XLSX file. [file eneuro-12-ENEURO.0086-25.2025-s017.xlsx]

## Sheet: all
Table 1-2. Syngap+/- total hippocampal transcriptome. DESeq2 results for all transcripts in total hippocampal fraction from Syngap+/- and WT littermates.
Gene_ID	Gene_name	Description	baseMean	log2FoldChange	lfcSE	stat	pvalue	padj
ENSMUSG00000100635	Gm29157	predicted gene 29157 [Source:MGI Symbol;Acc:MGI:5579863]	9.83522	-0.0109888	0.0283055	-0.715881	0.474065	0.980204
ENSMUSG00000051285	Pcmtd1	protein-L-isoaspartate (D-aspartate) O-methyltransferase domain containing 1 [Source:MGI Symbol;Acc:MGI:2441773]	3163.41	-0.0860418	0.0875331	-0.975367	0.329378	0.956295
ENSMUSG00000098201	Gm26983	predicted gene, 26983 [Source:MGI Symbol;Acc:MGI:5504098]	22.5203	-0.0609176	0.0421374	-2.09974	0.0357515	0.703839
ENSMUSG00000103509	Gm38372	predicted gene, 38372 [Source:MGI Symbol;Acc:MGI:5611600]	722.864	-0.194497	0.110275	-1.93116	0.0534638	0.748711
ENSMUSG00000097797	Gm26901	predicted gene, 26901 [Source:MGI Symbol;Acc:MGI:5477395]	78.4595	0.129949	0.0622404	2.46632	0.0136511	0.543425
ENSMUSG00000026312	Cdh7	cadherin 7, type 2 [Source:MGI Symbol;Acc:MGI:2442792]	279.35	-0.113871	0.108652	-1.00377	0.315491	0.953623
ENSMUSG00000039748	Exo1	exonuclease 1 [Source:MGI Symbol;Acc:MGI:1349427]	17.0517	-0.00313353	0.0323201	0.286054	0.774837	0.99727
ENSMUSG00000057363	Uxs1	UDP-glucuronate decarboxylase 1 [Source:MGI Symbol;Acc:MGI:1915133]	245.084	0.122231	0.105375	1.24481	0.213202	0.917332
ENSMUSG00000047216	Cdh19	cadherin 19, type 2 [Source:MGI Symbol;Acc:MGI:3588198]	24.2285	0.0437392	0.0533556	0.940593	0.346913	0.958349
ENSMUSG00000100555	Gm8173	predicted gene 8173 [Source:MGI Symbol;Acc:MGI:3648321]	10.8168	0.0259612	0.0363963	1.15901	0.246451	0.926429
ENSMUSG00000038702	Dsel	dermatan sulfate epimerase-like [Source:MGI Symbol;Acc:MGI:2442948]	128.852	0.120302	0.0947578	1.25	0.2113	0.915253
ENSMUSG00000101054	Gm18406	predicted gene, 18406 [Source:MGI Symbol;Acc:MGI:5010591]	36.2004	0.0184704	0.0576755	0.557294	0.577327	0.992136
ENSMUSG00000097648	9330185C12Rik	RIKEN cDNA 9330185C12 gene [Source:MGI Symbol;Acc:MGI:1924761]	10.5939	0.0239889	0.0394049	0.49341	0.621723	0.992581
ENSMUSG00000100515	Gm17916	predicted gene, 17916 [Source:MGI Symbol;Acc:MGI:5010101]	28.1443	-0.0164395	0.0549627	-0.337593	0.73567	0.996668
ENSMUSG00000033021	Gmppa	GDP-mannose pyrophosphorylase A [Source:MGI Symbol;Acc:MGI:1916330]	219.729	-0.0128586	0.101358	-0.0425898	0.966029	0.998801
ENSMUSG00000055214	Pld5	phospholipase D family, member 5 [Source:MGI Symbol;Acc:MGI:2442056]	286.996	0.0279341	0.107945	0.185187	0.853083	0.998186
ENSMUSG00000104157	Gm38101	predicted gene, 38101 [Source:MGI Symbol;Acc:MGI:5611329]	18.3077	-0.0221365	0.0445816	-0.587283	0.557014	0.991333
ENSMUSG00000033007	Asic4	acid-sensing (proton-gated) ion channel family member 4 [Source:MGI Symbol;Acc:MGI:2652846]	17.7957	0.065546	0.0422066	2.37357	0.0176169	0.587165
ENSMUSG00000070695	Cntnap5a	contactin associated protein-like 5A [Source:MGI Symbol;Acc:MGI:3643623]	888.961	0.0834124	0.104283	0.79008	0.429481	0.973417
ENSMUSG00000025909	Sntg1	syntrophin, gamma 1 [Source:MGI Symbol;Acc:MGI:1918346]	782.045	0.091797	0.107323	0.880081	0.378816	0.963633
ENSMUSG00000102647	Gm38024	predicted gene, 38024 [Source:MGI Symbol;Acc:MGI:5611252]	29.1525	0.0188838	0.0547396	0.775117	0.438271	0.975274
ENSMUSG00000086235	Gm16284	predicted gene 16284 [Source:MGI Symbol;Acc:MGI:3826541]	11.6832	0.0291084	0.0309522	1.92112	0.0547161	0.748711
ENSMUSG00000102253	Gm38259	predicted gene, 38259 [Source:MGI Symbol;Acc:MGI:5611487]	7.40648	-0.0104006	0.0296496	-1.17987	0.238053	0.925455
ENSMUSG00000102316	Gm37629	predicted gene, 37629 [Source:MGI Symbol;Acc:MGI:5610857]	11.2929	-0.0287941	0.0372223	-1.16297	0.244844	0.926429
ENSMUSG00000102871	Gm37143	predicted gene, 37143 [Source:MGI Symbol;Acc:MGI:5610371]	14.5901	0.0417453	0.0443973	0.427997	0.668654	0.992581
ENSMUSG00000061024	Rrs1	ribosome biogenesis regulator 1 [Source:MGI Symbol;Acc:MGI:1929721]	59.5015	0.076154	0.0680787	1.75796	0.0787544	0.810897
ENSMUSG00000026374	Tsn	translin [Source:MGI Symbol;Acc:MGI:109263]	1831.39	0.0869797	0.103662	0.862155	0.388602	0.965809
ENSMUSG00000026377	Nifk	nucleolar protein interacting with the FHA domain of MKI67 [Source:MGI Symbol;Acc:MGI:1915199]	362.244	-0.0239399	0.105368	-0.123537	0.901682	0.998186
ENSMUSG00000025911	Adhfe1	alcohol dehydrogenase, iron containing, 1 [Source:MGI Symbol;Acc:MGI:1923437]	233.746	0.0211611	0.106404	0.224268	0.822548	0.998186
ENSMUSG00000067879	Vxn	vexin [Source:MGI Symbol;Acc:MGI:1924232]	4009.61	0.0241923	0.0857141	0.27112	0.786298	0.998186
ENSMUSG00000057335	Cep170	centrosomal protein 170 [Source:MGI Symbol;Acc:MGI:1918348]	2431.95	0.0871904	0.0934113	0.939118	0.34767	0.958349
ENSMUSG00000104154	Gm38104	predicted gene, 38104 [Source:MGI Symbol;Acc:MGI:5611332]	36.8112	0.0376187	0.0610509	0.789502	0.429818	0.973417
ENSMUSG00000103435	Gm36992	predicted gene, 36992 [Source:MGI Symbol;Acc:MGI:5610220]	25.8817	-0.00585321	0.0462339	-1.25592	0.209145	0.915176
ENSMUSG00000025912	Mybl1	myeloblastosis oncogene-like 1 [Source:MGI Symbol;Acc:MGI:99925]	83.4363	0.022553	0.0820799	0.469789	0.638506	0.992581
ENSMUSG00000045210	Vcpip1	valosin containing protein (p97)/p47 complex interacting protein 1 [Source:MGI Symbol;Acc:MGI:1917925]	2302.12	0.17431	0.0904852	1.93062	0.0535304	0.748711
ENSMUSG00000041763	Tpp2	tripeptidyl peptidase II [Source:MGI Symbol;Acc:MGI:102724]	810.651	0.085621	0.108159	0.785291	0.432283	0.974035
ENSMUSG00000026504	Sdccag8	serologically defined colon cancer antigen 8 [Source:MGI Symbol;Acc:MGI:1924066]	2171.97	0.0112442	0.0972468	0.138583	0.88978	0.998186
ENSMUSG00000102475	Gm37246	predicted gene, 37246 [Source:MGI Symbol;Acc:MGI:5610474]	7.62695	0.00499746	0.0334428	-0.0698121	0.944343	0.998186
ENSMUSG00000047343	Mettl21c	methyltransferase like 21C [Source:MGI Symbol;Acc:MGI:3611450]	14.8408	0.0290002	0.045164	0.659686	0.509455	0.987005
ENSMUSG00000102211	Gm37490	predicted gene, 37490 [Source:MGI Symbol;Acc:MGI:5610718]	17.0995	-0.0088316	0.0457306	-0.617561	0.536865	0.987861
ENSMUSG00000087082	Gm15423	predicted gene 15423 [Source:MGI Symbol;Acc:MGI:3705184]	67.2436	0.0112463	0.0641938	0.304741	0.760563	0.996996
ENSMUSG00000103251	Gm37519	predicted gene, 37519 [Source:MGI Symbol;Acc:MGI:5610747]	11.865	-0.020863	0.0362836	-0.00445253	0.996447	0.999889
ENSMUSG00000026483	Niban1	niban apoptosis regulator 1 [Source:MGI Symbol;Acc:MGI:2137237]	48.2493	0.0340086	0.0674747	0.489224	0.624683	0.992581
ENSMUSG00000100827	Gm29069	predicted gene 29069 [Source:MGI Symbol;Acc:MGI:5579775]	6.7565	-0.000166932	0.0293936	-0.384996	0.70024	0.994858
ENSMUSG00000100553	Gm17751	predicted gene, 17751 [Source:MGI Symbol;Acc:MGI:5009832]	7.20012	-0.0291421	0.0320163	-0.813464	0.415952	0.970975
ENSMUSG00000019699	Akt3	thymoma viral proto-oncogene 3 [Source:MGI Symbol;Acc:MGI:1345147]	10863.7	-0.0311337	0.0720976	-0.428172	0.668526	0.992581
ENSMUSG00000104391	Gm37960	predicted gene, 37960 [Source:MGI Symbol;Acc:MGI:5611188]	124.426	-0.15345	0.0938985	-1.75209	0.0797577	0.812625
ENSMUSG00000102133	Gm37106	predicted gene, 37106 [Source:MGI Symbol;Acc:MGI:5610334]	24.9285	-0.092472	0.0511534	-2.44944	0.0143078	0.544038
ENSMUSG00000102749	Gm37598	predicted gene, 37598 [Source:MGI Symbol;Acc:MGI:5610826]	18.2646	-0.0280474	0.0492665	-0.762022	0.446047	0.976949
ENSMUSG00000103646	Gm37706	predicted gene, 37706 [Source:MGI Symbol;Acc:MGI:5610934]	63.2051	-0.0100342	0.0712847	-0.45857	0.646543	0.992581
ENSMUSG00000097892	Gm26801	predicted gene, 26801 [Source:MGI Symbol;Acc:MGI:5477295]	10.6357	-0.0532072	0.0389114	-1.70157	0.088836	0.826423
ENSMUSG00000063659	Zbtb18	zinc finger and BTB domain containing 18 [Source:MGI Symbol;Acc:MGI:1353609]	7691.9	0.117174	0.0772935	1.53009	0.125996	0.863841
ENSMUSG00000026049	Tex30	testis expressed 30 [Source:MGI Symbol;Acc:MGI:1922873]	41.3851	0.088105	0.0614292	1.51873	0.128831	0.86386
ENSMUSG00000043019	Edem3	ER degradation enhancer, mannosidase alpha-like 3 [Source:MGI Symbol;Acc:MGI:1914217]	906.62	-0.187528	0.108121	-1.83384	0.066678	0.77954
ENSMUSG00000032666	1700025G04Rik	RIKEN cDNA 1700025G04 gene [Source:MGI Symbol;Acc:MGI:1916649]	5430.85	0.0396985	0.077706	0.510752	0.609525	0.992581
ENSMUSG00000015961	Adss	adenylosuccinate synthetase, non muscle [Source:MGI Symbol;Acc:MGI:87948]	1280.42	0.173719	0.10083	1.67892	0.0931685	0.83249
ENSMUSG00000014980	Tsen15	tRNA splicing endonuclease subunit 15 [Source:MGI Symbol;Acc:MGI:1913887]	224.604	0.11891	0.103017	1.0998	0.271421	0.941788
ENSMUSG00000026235	Epha4	Eph receptor A4 [Source:MGI Symbol;Acc:MGI:98277]	2925.34	0.0554812	0.0919776	0.606717	0.544039	0.990461
ENSMUSG00000099141	Mir6352	microRNA 6352 [Source:MGI Symbol;Acc:MGI:5530863]	15.2824	0.0160862	0.0369478	1.22187	0.221756	0.921377
ENSMUSG00000032649	Colgalt2	collagen beta(1-O)galactosyltransferase 2 [Source:MGI Symbol;Acc:MGI:2138232]	59.561	0.182746	0.0744656	2.44527	0.0144744	0.544648
ENSMUSG00000026047	Poglut2	protein O-glucosyltransferase 2 [Source:MGI Symbol;Acc:MGI:1919300]	50.1956	-0.0286934	0.0631515	-1.13472	0.256494	0.931107
ENSMUSG00000091476	Catspere2	cation channel sperm associated auxiliary subunit epsilon 2 [Source:MGI Symbol;Acc:MGI:5589632]	135.591	-0.0929068	0.0983389	-0.951141	0.341533	0.957609
ENSMUSG00000104097	Gm37313	predicted gene, 37313 [Source:MGI Symbol;Acc:MGI:5610541]	132.688	0.00175016	0.0950131	-0.106958	0.914822	0.998186
ENSMUSG00000041684	Bivm	basic, immunoglobulin-like variable motif containing [Source:MGI Symbol;Acc:MGI:2179809]	755.192	0.00736969	0.108631	0.0507196	0.959549	0.998186
ENSMUSG00000032908	Sgpp2	sphingosine-1-phosphate phosphatase 2 [Source:MGI Symbol;Acc:MGI:3589109]	149.608	0.0385132	0.098534	0.50176	0.615837	0.992581
ENSMUSG00000026502	Desi2	desumoylating isopeptidase 2 [Source:MGI Symbol;Acc:MGI:1926075]	935.076	0.013758	0.106996	0.110735	0.911826	0.998186
ENSMUSG00000026500	Cox20	cytochrome c oxidase assembly protein 20 [Source:MGI Symbol;Acc:MGI:1913609]	12.2064	-0.0161993	0.0421205	-0.250625	0.802104	0.998186
ENSMUSG00000026048	Ercc5	excision repair cross-complementing rodent repair deficiency, complementation group 5 [Source:MGI Symbol;Acc:MGI:103582]	427.223	0.00750538	0.108435	0.0945435	0.924677	0.998186
ENSMUSG00000026245	Farsb	phenylalanyl-tRNA synthetase, beta subunit [Source:MGI Symbol;Acc:MGI:1346035]	1081	-0.00496888	0.0992837	-0.0478248	0.961856	0.998377
ENSMUSG00000104018	4833412K13Rik	RIKEN cDNA 4833412K13 gene [Source:MGI Symbol;Acc:MGI:1921857]	39.4195	-0.0249307	0.0578912	-1.39784	0.162161	0.889921
ENSMUSG00000090486	BC035947	cDNA sequence BC035947 [Source:MGI Symbol;Acc:MGI:2652858]	25.2182	-0.0550644	0.0438952	-1.37914	0.167852	0.893794
ENSMUSG00000026482	Rgl1	ral guanine nucleotide dissociation stimulator,-like 1 [Source:MGI Symbol;Acc:MGI:107484]	4213.14	0.0741753	0.0798022	0.934944	0.349817	0.958349
ENSMUSG00000086145	Gm15479	predicted gene 15479 [Source:MGI Symbol;Acc:MGI:3705129]	27.7262	0.00526142	0.0183762	1.2618	0.207019	0.914655
ENSMUSG00000080950	Gm7278	predicted gene 7278 [Source:MGI Symbol;Acc:MGI:3645261]	25.4279	0.0174901	0.0556285	0.241139	0.809447	0.998186
ENSMUSG00000099868	Gm28792	predicted gene 28792 [Source:MGI Symbol;Acc:MGI:5579498]	16.8663	-0.0660633	0.0389739	-1.03282	0.301689	0.950497
ENSMUSG00000055547	Apobec4	apolipoprotein B mRNA editing enzyme, catalytic polypeptide-like 4 (putative) [Source:MGI Symbol;Acc:MGI:1918531]	33.7429	-0.0252368	0.049696	-0.663782	0.50683	0.986946
ENSMUSG00000008475	Arpc5	actin related protein 2/3 complex, subunit 5 [Source:MGI Symbol;Acc:MGI:1915021]	7722.85	0.133814	0.076142	1.75082	0.0799771	0.812625
ENSMUSG00000056870	Gulp1	GULP, engulfment adaptor PTB domain containing 1 [Source:MGI Symbol;Acc:MGI:1920407]	52.974	0.0946568	0.0685104	1.26894	0.204462	0.913563
ENSMUSG00000039630	Hnrnpu	heterogeneous nuclear ribonucleoprotein U [Source:MGI Symbol;Acc:MGI:1858195]	4418.72	0.150656	0.0783819	1.92022	0.0548297	0.748711
ENSMUSG00000104279	Gm38300	predicted gene, 38300 [Source:MGI Symbol;Acc:MGI:5611528]	61.0987	-0.00944418	0.0761119	-0.0753678	0.939922	0.998186
ENSMUSG00000026495	Efcab2	EF-hand calcium binding domain 2 [Source:MGI Symbol;Acc:MGI:1915476]	476.184	0.0143329	0.109598	0.115842	0.907777	0.998186
ENSMUSG00000032883	Acsl3	acyl-CoA synthetase long-chain family member 3 [Source:MGI Symbol;Acc:MGI:1921455]	1157.55	0.0648697	0.104324	0.630595	0.528306	0.987414
ENSMUSG00000026480	Ncf2	neutrophil cytosolic factor 2 [Source:MGI Symbol;Acc:MGI:97284]	37.0694	-0.0333844	0.0652869	-0.272491	0.785244	0.998186
ENSMUSG00000026494	Kif26b	kinesin family member 26B [Source:MGI Symbol;Acc:MGI:2447076]	976.809	-0.173633	0.104183	-1.66732	0.0954502	0.834007
ENSMUSG00000025915	Sgk3	serum/glucocorticoid regulated kinase 3 [Source:MGI Symbol;Acc:MGI:2182368]	388.581	0.123582	0.110137	1.09857	0.271956	0.941788
ENSMUSG00000089713	Gm16564	predicted gene 16564 [Source:MGI Symbol;Acc:MGI:4414984]	29.1041	-0.00678868	0.0542589	-0.507914	0.611513	0.992581
ENSMUSG00000079470	Utp14b	UTP14B small subunit processome component [Source:MGI Symbol;Acc:MGI:2445092]	1068.92	-0.0278739	0.105734	-0.274475	0.78372	0.998186
ENSMUSG00000072978	Gm5830	predicted pseudogene 5830 [Source:MGI Symbol;Acc:MGI:3647375]	9.3291	-0.00679411	0.0384888	-0.114333	0.908974	0.998186
ENSMUSG00000050711	Scg2	secretogranin II [Source:MGI Symbol;Acc:MGI:103033]	786.925	0.0319807	0.109968	0.443331	0.657526	0.992581
ENSMUSG00000055067	Smyd3	SET and MYND domain containing 3 [Source:MGI Symbol;Acc:MGI:1916976]	1298.37	0.0146736	0.0966254	0.143883	0.885593	0.998186
ENSMUSG00000054702	Ap1s3	adaptor-related protein complex AP-1, sigma 3 [Source:MGI Symbol;Acc:MGI:1891304]	47.6771	0.000790842	0.0626258	-0.242646	0.80828	0.998186
ENSMUSG00000026492	Tfb2m	transcription factor B2, mitochondrial [Source:MGI Symbol;Acc:MGI:107937]	399.921	-0.0173948	0.108141	-0.0463571	0.963026	0.998377
ENSMUSG00000038949	Cnst	consortin, connexin sorting protein [Source:MGI Symbol;Acc:MGI:2445141]	1129.22	-0.174861	0.105794	-1.65297	0.0983378	0.834049
ENSMUSG00000026043	Col3a1	collagen, type III, alpha 1 [Source:MGI Symbol;Acc:MGI:88453]	11.0991	-0.00473886	0.0345386	0.190308	0.849068	0.998186
ENSMUSG00000046101	Mcmdc2	minichromosome maintenance domain containing 2 [Source:MGI Symbol;Acc:MGI:3045334]	109.431	0.162483	0.0873259	1.81407	0.0696674	0.790124
ENSMUSG00000099032	Tcf24	transcription factor 24 [Source:MGI Symbol;Acc:MGI:3780500]	9.17552	-0.0122643	0.0316681	0.0728197	0.94195	0.998186
ENSMUSG00000038936	Sccpdh	saccharopine dehydrogenase (putative) [Source:MGI Symbol;Acc:MGI:1924486]	717.436	-0.285511	0.106516	-2.68406	0.0072735	0.46951
ENSMUSG00000042772	Smg7	SMG7 nonsense mediated mRNA decay factor [Source:MGI Symbol;Acc:MGI:2682334]	3112.78	0.0516539	0.0849053	0.607488	0.543527	0.990248
ENSMUSG00000100394	Gm28791	predicted gene 28791 [Source:MGI Symbol;Acc:MGI:5579497]	8.8846	-0.00154999	0.0354522	-0.340782	0.733267	0.996668
ENSMUSG00000026042	Col5a2	collagen, type V, alpha 2 [Source:MGI Symbol;Acc:MGI:88458]	11.3767	0.0038856	0.0346148	0.243286	0.807784	0.998186
ENSMUSG00000073643	Wdfy1	WD repeat and FYVE domain containing 1 [Source:MGI Symbol;Acc:MGI:1916618]	1132.85	-0.154178	0.100596	-1.55823	0.119179	0.854937
ENSMUSG00000026248	Mrpl44	mitochondrial ribosomal protein L44 [Source:MGI Symbol;Acc:MGI:1916413]	121.195	-0.0559518	0.0953692	-0.560059	0.575439	0.991333
ENSMUSG00000026249	Serpine2	serine (or cysteine) peptidase inhibitor, clade E, member 2 [Source:MGI Symbol;Acc:MGI:101780]	332.051	-0.0361104	0.110182	-0.338531	0.734963	0.996668
ENSMUSG00000042751	Nmnat2	nicotinamide nucleotide adenylyltransferase 2 [Source:MGI Symbol;Acc:MGI:2444155]	3081.84	0.060642	0.0836296	0.749848	0.453346	0.977996
ENSMUSG00000026491	Ahctf1	AT hook containing transcription factor 1 [Source:MGI Symbol;Acc:MGI:1915033]	1215.76	-0.0273107	0.101741	-0.279508	0.779855	0.997863
ENSMUSG00000025917	Cops5	COP9 signalosome subunit 5 [Source:MGI Symbol;Acc:MGI:1349415]	1136.77	0.178077	0.101184	1.74434	0.0810993	0.815856
ENSMUSG00000026479	Lamc2	laminin, gamma 2 [Source:MGI Symbol;Acc:MGI:99913]	36.0753	0.0330701	0.052634	0.224639	0.82226	0.998186
ENSMUSG00000004364	Cul3	cullin 3 [Source:MGI Symbol;Acc:MGI:1347360]	3143.75	-0.0267809	0.0947436	-0.287385	0.773818	0.99727
ENSMUSG00000103076	Gm37902	predicted gene, 37902 [Source:MGI Symbol;Acc:MGI:5611130]	9.6019	-0.0120576	0.0349249	-0.758884	0.447922	0.976949
ENSMUSG00000026478	Lamc1	laminin, gamma 1 [Source:MGI Symbol;Acc:MGI:99914]	456.138	-0.00450817	0.110237	-0.106231	0.915399	0.998186
ENSMUSG00000103818	Gm38009	predicted gene, 38009 [Source:MGI Symbol;Acc:MGI:5611237]	30.012	-0.0116728	0.0485548	0.193871	0.846277	0.998186
ENSMUSG00000042708	Shcbp1l	Shc SH2-domain binding protein 1-like [Source:MGI Symbol;Acc:MGI:1919086]	31.9198	0.0294945	0.0536286	0.450456	0.652381	0.992581
ENSMUSG00000041144	Dnah7b	dynein, axonemal, heavy chain 7B [Source:MGI Symbol;Acc:MGI:2684953]	141.945	-0.0556531	0.0960021	-0.678499	0.497455	0.985388
ENSMUSG00000042699	Dhx9	DEAH (Asp-Glu-Ala-His) box polypeptide 9 [Source:MGI Symbol;Acc:MGI:108177]	1264.01	0.118614	0.0962799	1.22654	0.219995	0.921377
ENSMUSG00000042684	Npl	N-acetylneuraminate pyruvate lyase [Source:MGI Symbol;Acc:MGI:1921341]	42.4644	0.0168533	0.0696369	0.120889	0.903779	0.998186
ENSMUSG00000101337	Dnah7c	dynein, axonemal, heavy chain 7C [Source:MGI Symbol;Acc:MGI:3639762]	61.6425	0.0403848	0.0792549	0.561185	0.574672	0.991333
ENSMUSG00000025986	Slc39a10	solute carrier family 39 (zinc transporter), member 10 [Source:MGI Symbol;Acc:MGI:1914515]	2851.07	-0.0546323	0.0891945	-0.621014	0.534591	0.987777
ENSMUSG00000100213	Gm28151	predicted gene 28151 [Source:MGI Symbol;Acc:MGI:5578857]	94.0403	0.078435	0.0888536	0.977681	0.328232	0.956295
ENSMUSG00000056763	Cspp1	centrosome and spindle pole associated protein 1 [Source:MGI Symbol;Acc:MGI:2681832]	867.545	-0.0633616	0.108592	-0.676911	0.498463	0.985813
ENSMUSG00000102356	1700047N06Rik	RIKEN cDNA 1700047N06 gene [Source:MGI Symbol;Acc:MGI:1923853]	13.1324	0.0170825	0.0347701	-0.0728282	0.941943	0.998186
ENSMUSG00000042671	Rgs8	regulator of G-protein signaling 8 [Source:MGI Symbol;Acc:MGI:108408]	4223.95	0.0101645	0.0774793	0.140874	0.88797	0.998186
ENSMUSG00000026109	Tmeff2	transmembrane protein with EGF-like and two follistatin-like domains 2 [Source:MGI Symbol;Acc:MGI:1861735]	1935.9	-0.0885177	0.0885471	-0.997366	0.318587	0.954521
ENSMUSG00000026475	Rgs16	regulator of G-protein signaling 16 [Source:MGI Symbol;Acc:MGI:108407]	94.6786	-0.0422252	0.0895079	-0.523445	0.600664	0.992581
ENSMUSG00000100671	Gm28322	predicted gene 28322 [Source:MGI Symbol;Acc:MGI:5579028]	6.81687	-0.0270245	0.0244092	-1.01273	0.311191	0.952676
ENSMUSG00002075527	Gm54895	predicted gene, 54895 [Source:MGI Symbol;Acc:MGI:6846265]	9.15145	-0.000279171	0.0358304	0.134494	0.893012	0.998186
ENSMUSG00000101242	Gm28319	predicted gene 28319 [Source:MGI Symbol;Acc:MGI:5579025]	7.96529	-0.0101707	0.0317276	-0.620445	0.534965	0.987777
ENSMUSG00000099924	Gm28320	predicted gene 28320 [Source:MGI Symbol;Acc:MGI:5579026]	57.5573	0.0440801	0.0635535	0.448212	0.654001	0.992581
ENSMUSG00000099625	Gm29325	predicted gene 29325 [Source:MGI Symbol;Acc:MGI:5580031]	22.2965	-0.0556322	0.0481458	-1.29884	0.194001	0.913563
ENSMUSG00000101799	9330175M20Rik	RIKEN cDNA 9330175M20 gene [Source:MGI Symbol;Acc:MGI:3045285]	9.0191	0.00375469	0.0341481	-0.419318	0.674984	0.993619
ENSMUSG00000045954	Cavin2	caveolae associated 2 [Source:MGI Symbol;Acc:MGI:99513]	102.078	0.0647144	0.0779064	0.906482	0.364681	0.960776
ENSMUSG00000066800	Rnasel	ribonuclease L (2', 5'-oligoisoadenylate synthetase-dependent) [Source:MGI Symbol;Acc:MGI:1098272]	212.713	0.182099	0.0945573	1.92183	0.0546274	0.748711
ENSMUSG00000100183	Gm28512	predicted gene 28512 [Source:MGI Symbol;Acc:MGI:5579218]	9.32114	0.00230152	0.0358329	0.159292	0.873438	0.998186
ENSMUSG00000067851	Arfgef1	ADP-ribosylation factor guanine nucleotide-exchange factor 1(brefeldin A-inhibited) [Source:MGI Symbol;Acc:MGI:2442988]	2315.95	0.0829767	0.0942995	0.878116	0.379881	0.964241
ENSMUSG00002076532	Gm54899	predicted gene, 54899 [Source:MGI Symbol;Acc:MGI:6846273]	8.44584	0.010608	0.0366442	0.201568	0.840255	0.998186
ENSMUSG00000102556	Gm37569	predicted gene, 37569 [Source:MGI Symbol;Acc:MGI:5610797]	12.7567	-0.0386403	0.0363153	-1.40793	0.159152	0.887592
ENSMUSG00000038608	Dock10	dedicator of cytokinesis 10 [Source:MGI Symbol;Acc:MGI:2146320]	2012.34	-0.0376741	0.0969364	-0.381113	0.70312	0.995148
ENSMUSG00000042501	Cpa6	carboxypeptidase A6 [Source:MGI Symbol;Acc:MGI:3045348]	12.0048	0.00924334	0.0352122	0.620179	0.53514	0.987786
ENSMUSG00000042641	Rgsl1	regulator of G-protein signaling like 1 [Source:MGI Symbol;Acc:MGI:2685048]	79.6233	-0.0182015	0.078838	-0.28237	0.77766	0.997647
ENSMUSG00000104488	Gm38062	predicted gene, 38062 [Source:MGI Symbol;Acc:MGI:5611290]	45.7189	0.10833	0.0588468	2.52475	0.0115782	0.526336
ENSMUSG00000102721	A630081D01Rik	RIKEN cDNA A630081D01 gene [Source:MGI Symbol;Acc:MGI:2138649]	13.6823	0.0108486	0.0357348	-0.111093	0.911543	0.998186
ENSMUSG00000045968	Teddm2	transmembrane epididymal family member 2 [Source:MGI Symbol;Acc:MGI:1923273]	79.0707	-0.0012883	0.0774782	-0.00526878	0.995796	0.999889
ENSMUSG00000043282	Teddm1b	transmembrane epididymal protein 1B [Source:MGI Symbol;Acc:MGI:3646829]	7.16296	-0.0088488	0.0258775	-0.32222	0.747286	0.996668
ENSMUSG00000026107	Nabp1	nucleic acid binding protein 1 [Source:MGI Symbol;Acc:MGI:1923258]	534.698	-0.0469106	0.110305	-0.482815	0.629227	0.992581
ENSMUSG00000054976	Nyap2	neuronal tyrosine-phophorylated phosphoinositide 3-kinase adaptor 2 [Source:MGI Symbol;Acc:MGI:2443135]	1407.08	0.0913863	0.0949161	0.979235	0.327464	0.956295
ENSMUSG00000026473	Glul	glutamate-ammonia ligase (glutamine synthetase) [Source:MGI Symbol;Acc:MGI:95739]	10271.8	-0.0210622	0.0692967	-0.323113	0.74661	0.996668
ENSMUSG00000055980	Irs1	insulin receptor substrate 1 [Source:MGI Symbol;Acc:MGI:99454]	650.704	-0.0769426	0.107732	-0.713186	0.475731	0.980796
ENSMUSG00000066797	Zfp648	zinc finger protein 648 [Source:MGI Symbol;Acc:MGI:2685049]	35.0455	-0.0954218	0.0533107	-1.7335	0.0830069	0.819393
ENSMUSG00000048960	Prex2	phosphatidylinositol-3,4,5-trisphosphate-dependent Rac exchange factor 2 [Source:MGI Symbol;Acc:MGI:1923385]	2114.85	0.0451859	0.0887637	0.517435	0.604853	0.992581
ENSMUSG00000026142	Rhbdd1	rhomboid domain containing 1 [Source:MGI Symbol;Acc:MGI:1924117]	168.185	0.0513099	0.0976035	0.697423	0.485538	0.984842
ENSMUSG00000067158	Col4a4	collagen, type IV, alpha 4 [Source:MGI Symbol;Acc:MGI:104687]	21.4522	-0.00810242	0.0523585	-0.37734	0.705921	0.995295
ENSMUSG00000079465	Col4a3	collagen, type IV, alpha 3 [Source:MGI Symbol;Acc:MGI:104688]	15.9778	-0.0430255	0.0458852	-1.23579	0.216535	0.919688
ENSMUSG00000004110	Cacna1e	calcium channel, voltage-dependent, R type, alpha 1E subunit [Source:MGI Symbol;Acc:MGI:106217]	10146.6	0.118297	0.074595	1.60929	0.107553	0.840783
ENSMUSG00000097564	C430014B12Rik	RIKEN cDNA C430014B12 gene [Source:MGI Symbol;Acc:MGI:2444820]	6.51385	0.0186409	0.0268172	-0.641573	0.52115	0.987395
ENSMUSG00000096950	Gm9530	predicted gene 9530 [Source:MGI Symbol;Acc:MGI:3779939]	6.86566	-0.00411478	0.02843	-1.04736	0.294932	0.950497
ENSMUSG00000056708	Ier5	immediate early response 5 [Source:MGI Symbol;Acc:MGI:1337072]	627.382	0.0651946	0.106877	0.608214	0.543045	0.989822
ENSMUSG00000026471	Mr1	major histocompatibility complex, class I-related [Source:MGI Symbol;Acc:MGI:1195463]	132.731	0.0702087	0.0836893	0.850877	0.394838	0.967835
ENSMUSG00000057715	A830018L16Rik	RIKEN cDNA A830018L16 gene [Source:MGI Symbol;Acc:MGI:2444149]	2751.09	0.113302	0.0884702	1.25023	0.211215	0.915253
ENSMUSG00000026470	Stx6	syntaxin 6 [Source:MGI Symbol;Acc:MGI:1926235]	1116.05	0.301493	0.100699	2.99605	0.00273506	0.379243
ENSMUSG00000103825	Gm38178	predicted gene, 38178 [Source:MGI Symbol;Acc:MGI:5611406]	40.06	-0.0345015	0.0642096	-0.445426	0.656012	0.992581
ENSMUSG00000103561	Gm38069	predicted gene, 38069 [Source:MGI Symbol;Acc:MGI:5611297]	10.3814	-0.0629544	0.0365423	-1.81556	0.0694379	0.78991
ENSMUSG00000033722	BC034090	cDNA sequence BC034090 [Source:MGI Symbol;Acc:MGI:2672904]	84.1028	-0.0746427	0.0787797	-1.11605	0.264399	0.937318
ENSMUSG00000026150	Mff	mitochondrial fission factor [Source:MGI Symbol;Acc:MGI:1922984]	3628.08	0.0786561	0.0768786	1.02408	0.305799	0.950552
ENSMUSG00000101450	Gm28941	predicted gene 28941 [Source:MGI Symbol;Acc:MGI:5579647]	93.2984	0.00378099	0.081451	0.0571119	0.954456	0.998186
ENSMUSG00000026469	Xpr1	xenotropic and polytropic retrovirus receptor 1 [Source:MGI Symbol;Acc:MGI:97932]	6335.2	-0.0502358	0.0682372	-0.736332	0.461529	0.977996
ENSMUSG00000018417	Myo1b	myosin IB [Source:MGI Symbol;Acc:MGI:107752]	244.65	-0.00877689	0.0965567	0.0249284	0.980112	0.999513
ENSMUSG00000026490	Cdc42bpa	CDC42 binding protein kinase alpha [Source:MGI Symbol;Acc:MGI:2441841]	13931.9	-0.0449137	0.0630853	-0.712321	0.476266	0.981157
ENSMUSG00000033701	Acbd6	acyl-Coenzyme A binding domain containing 6 [Source:MGI Symbol;Acc:MGI:1919732]	668.465	0.199075	0.109549	1.7887	0.0736632	0.797564
ENSMUSG00000102194	Gm38169	predicted gene, 38169 [Source:MGI Symbol;Acc:MGI:5611397]	53.5896	-0.0470234	0.06106	-1.01682	0.309238	0.951605
ENSMUSG00000103636	Gm38331	predicted gene, 38331 [Source:MGI Symbol;Acc:MGI:5611559]	19.1647	-0.00970911	0.0505375	-0.383729	0.701179	0.994858
ENSMUSG00000033684	Qsox1	quiescin Q6 sulfhydryl oxidase 1 [Source:MGI Symbol;Acc:MGI:1330818]	140.295	0.133545	0.0984348	1.46956	0.141681	0.880312
ENSMUSG00000102558	Gm37571	predicted gene, 37571 [Source:MGI Symbol;Acc:MGI:5610799]	8.02683	0.0322582	0.0267207	2.64313	0.00821438	0.489927
ENSMUSG00000016918	Sulf1	sulfatase 1 [Source:MGI Symbol;Acc:MGI:2138563]	260.929	-0.0110437	0.0916631	-0.00167104	0.998667	0.999889
ENSMUSG00000033671	Cep350	centrosomal protein 350 [Source:MGI Symbol;Acc:MGI:1921331]	1574.83	0.0592066	0.100566	0.599314	0.548964	0.990461
ENSMUSG00000102837	Gm37383	predicted gene, 37383 [Source:MGI Symbol;Acc:MGI:5610611]	12.8466	-0.0142928	0.031422	0.112924	0.91009	0.998186
ENSMUSG00000026489	Coq8a	coenzyme Q8A [Source:MGI Symbol;Acc:MGI:1914676]	238.148	-0.0284731	0.104537	-0.303595	0.761437	0.996996
ENSMUSG00000025938	Slco5a1	solute carrier organic anion transporter family, member 5A1 [Source:MGI Symbol;Acc:MGI:2443431]	142.36	-0.12264	0.0945306	-1.34554	0.178452	0.902553
ENSMUSG00000026159	Agfg1	ArfGAP with FG repeats 1 [Source:MGI Symbol;Acc:MGI:1333754]	3438.71	0.191807	0.0843457	2.27586	0.0228545	0.625462
ENSMUSG00000113880	A030005L19Rik	RIKEN cDNA A030005L19 gene [Source:MGI Symbol;Acc:MGI:1925172]	7.86689	-0.0402891	0.0303496	-1.67677	0.0935877	0.83249
ENSMUSG00000064302	Clasp1	CLIP associating protein 1 [Source:MGI Symbol;Acc:MGI:1923957]	2293.26	0.0508104	0.0923856	0.559968	0.575501	0.991333
ENSMUSG00000100770	Gm28466	predicted gene 28466 [Source:MGI Symbol;Acc:MGI:5579172]	24.3648	-0.0604944	0.05251	-1.5652	0.117535	0.850258
ENSMUSG00000026466	Tor1aip1	torsin A interacting protein 1 [Source:MGI Symbol;Acc:MGI:3582693]	591.217	0.157199	0.107761	1.45557	0.145512	0.880936
ENSMUSG00000102964	9430034N14Rik	RIKEN cDNA 9430034N14 gene [Source:MGI Symbol;Acc:MGI:2444791]	50.7384	0.047326	0.0587179	0.198679	0.842514	0.998186
ENSMUSG00000026380	Tfcp2l1	transcription factor CP2-like 1 [Source:MGI Symbol;Acc:MGI:2444691]	114.275	0.0278588	0.0846296	0.576938	0.563981	0.991333
ENSMUSG00000010609	Psen2	presenilin 2 [Source:MGI Symbol;Acc:MGI:109284]	83.0095	-0.0207368	0.0564207	-0.59183	0.553964	0.991333
ENSMUSG00000055676	Gm5069	predicted pseudogene 5069 [Source:MGI Symbol;Acc:MGI:3644516]	33.1061	-0.0148312	0.0630672	-0.317433	0.750915	0.996668
ENSMUSG00000026163	Sphkap	SPHK1 interactor, AKAP domain containing [Source:MGI Symbol;Acc:MGI:1924879]	2997.82	0.0591897	0.0883382	0.657309	0.510982	0.987005
ENSMUSG00000079140	Gm6374	predicted gene 6374 [Source:MGI Symbol;Acc:MGI:3647016]	19.1425	-0.0779889	0.0488966	-1.78803	0.073771	0.798316
ENSMUSG00000104374	Gm37517	predicted gene, 37517 [Source:MGI Symbol;Acc:MGI:5610745]	32.804	-0.00633679	0.0579069	0.0973945	0.922413	0.998186
ENSMUSG00000038855	Itpkb	inositol 1,4,5-trisphosphate 3-kinase B [Source:MGI Symbol;Acc:MGI:109235]	450.636	0.0680066	0.108221	0.596274	0.550992	0.991333
ENSMUSG00000104388	Gm37033	predicted gene, 37033 [Source:MGI Symbol;Acc:MGI:5610261]	23.0377	-0.0510933	0.0502165	-1.52765	0.126599	0.863841
ENSMUSG00000103772	Gm36933	predicted gene, 36933 [Source:MGI Symbol;Acc:MGI:5610161]	21.2692	-0.077293	0.0408633	-3.11922	0.00181328	0.346004
ENSMUSG00000053963	Stum	mechanosensory transduction mediator [Source:MGI Symbol;Acc:MGI:2138735]	12828.4	-0.0683858	0.0813849	-0.841569	0.400029	0.968991
ENSMUSG00000104210	Gm37984	predicted gene, 37984 [Source:MGI Symbol;Acc:MGI:5611212]	410.313	-0.0360999	0.0679081	-1.07514	0.282312	0.942342
ENSMUSG00000045658	Pid1	phosphotyrosine interaction domain containing 1 [Source:MGI Symbol;Acc:MGI:2138391]	542.573	-0.0114007	0.110275	-0.10777	0.914178	0.998186
ENSMUSG00000050565	Tor1aip2	torsin A interacting protein 2 [Source:MGI Symbol;Acc:MGI:3582695]	1144.15	-0.0444643	0.0997296	-0.449976	0.652728	0.992581
ENSMUSG00000102750	Gm37058	predicted gene, 37058 [Source:MGI Symbol;Acc:MGI:5610286]	17.2951	0.0186312	0.0362732	0.207024	0.835991	0.998186
ENSMUSG00000015484	Fam163a	family with sequence similarity 163, member A [Source:MGI Symbol;Acc:MGI:3618859]	588.033	-0.0675645	0.108901	-0.565378	0.571817	0.991333
ENSMUSG00000048402	Gli2	GLI-Kruppel family member GLI2 [Source:MGI Symbol;Acc:MGI:95728]	88.0427	0.100695	0.0830365	1.33928	0.180481	0.902553
ENSMUSG00000037035	Inhbb	inhibin beta-B [Source:MGI Symbol;Acc:MGI:96571]	43.1961	0.0421984	0.0568441	-0.250518	0.802187	0.998186
ENSMUSG00000036766	Dner	delta/notch-like EGF repeat containing [Source:MGI Symbol;Acc:MGI:2152889]	435.991	-0.21159	0.110233	-2.01107	0.0443179	0.725316
ENSMUSG00000104396	Gm37959	predicted gene, 37959 [Source:MGI Symbol;Acc:MGI:5611187]	10.0623	-0.0141395	0.032945	-0.288388	0.77305	0.99727
ENSMUSG00000102481	Gm37925	predicted gene, 37925 [Source:MGI Symbol;Acc:MGI:5611153]	41.7054	-0.0131176	0.0689916	-0.106712	0.915018	0.998186
ENSMUSG00000005886	Ncoa2	nuclear receptor coactivator 2 [Source:MGI Symbol;Acc:MGI:1276533]	3853.74	0.0921353	0.0775805	1.19255	0.233047	0.925118
ENSMUSG00000004451	Ralb	v-ral simian leukemia viral oncogene B [Source:MGI Symbol;Acc:MGI:1927244]	569.216	-0.124772	0.109593	-1.12626	0.260056	0.934991
ENSMUSG00000103506	Gm38376	predicted gene, 38376 [Source:MGI Symbol;Acc:MGI:5611604]	21.8637	-0.0327108	0.0495731	-0.63537	0.525187	0.987414
ENSMUSG00000098447	Gm27184	predicted gene 27184 [Source:MGI Symbol;Acc:MGI:5521027]	16.1642	0.00880065	0.0386241	-0.0683965	0.94547	0.998186
ENSMUSG00000103495	Gm37409	predicted gene, 37409 [Source:MGI Symbol;Acc:MGI:5610637]	9.63851	-0.00764236	0.0332039	-0.704449	0.481153	0.982243
ENSMUSG00000098923	Tmem185b	transmembrane protein 185B [Source:MGI Symbol;Acc:MGI:1917634]	67.6167	-0.0448191	0.0773316	-0.386392	0.699207	0.994858
ENSMUSG00000104170	Gm37702	predicted gene, 37702 [Source:MGI Symbol;Acc:MGI:5610930]	52.8703	-0.0687574	0.0700136	-1.25109	0.210903	0.915253
ENSMUSG00000087782	Gm23169	predicted gene, 23169 [Source:MGI Symbol;Acc:MGI:5452946]	9.90174	0.0196578	0.0314838	0.605663	0.544739	0.990461
ENSMUSG00000103085	Gm38120	predicted gene, 38120 [Source:MGI Symbol;Acc:MGI:5611348]	107.892	-0.0176661	0.0785582	0.141561	0.887427	0.998186
ENSMUSG00000102664	Gm38380	predicted gene, 38380 [Source:MGI Symbol;Acc:MGI:5611608]	61.076	0.0300499	0.0634318	-0.34154	0.732697	0.996668
ENSMUSG00000026496	Parp1	poly (ADP-ribose) polymerase family, member 1 [Source:MGI Symbol;Acc:MGI:1340806]	1318.94	0.00663854	0.0986152	0.0795917	0.936562	0.998186
ENSMUSG00000025935	Tram1	translocating chain-associating membrane protein 1 [Source:MGI Symbol;Acc:MGI:1919515]	644.965	-0.0541838	0.109546	-0.491399	0.623145	0.992581
ENSMUSG00000025937	Lactb2	lactamase, beta 2 [Source:MGI Symbol;Acc:MGI:2442551]	355.372	-0.0331877	0.11011	-0.29967	0.764429	0.996996
ENSMUSG00000102982	Gm38319	predicted gene, 38319 [Source:MGI Symbol;Acc:MGI:5611547]	16.3399	0.10554	0.0456171	2.8981	0.00375436	0.398685
ENSMUSG00000101523	Csnk2a1-ps3	casein kinase 2, alpha 1 polypeptide, pseudogene 3 [Source:MGI Symbol;Acc:MGI:3704198]	62.5004	-0.00282483	0.0758824	0.0328034	0.973831	0.999129
ENSMUSG00000026596	Abl2	v-abl Abelson murine leukemia viral oncogene 2 (arg, Abelson-related gene) [Source:MGI Symbol;Acc:MGI:87860]	1762.28	-0.181466	0.100173	-1.81998	0.0687614	0.787971
ENSMUSG00000104293	Gm38043	predicted gene, 38043 [Source:MGI Symbol;Acc:MGI:5611271]	99.4451	-0.0773068	0.0754934	-1.73443	0.0828409	0.818143
ENSMUSG00000026219	Trip12	thyroid hormone receptor interactor 12 [Source:MGI Symbol;Acc:MGI:1309481]	3602.35	0.104273	0.0921239	1.12741	0.259568	0.934413
ENSMUSG00000103505	Gm38374	predicted gene, 38374 [Source:MGI Symbol;Acc:MGI:5611602]	24.7812	-0.0312887	0.0535025	-0.820134	0.41214	0.969258
ENSMUSG00000104503	Gm37738	predicted gene, 37738 [Source:MGI Symbol;Acc:MGI:5610966]	56.452	-0.0199764	0.0556965	-0.378305	0.705204	0.995295
ENSMUSG00000073633	Fbxo36	F-box protein 36 [Source:MGI Symbol;Acc:MGI:1289192]	81.5122	-0.091971	0.0767022	-1.30346	0.192418	0.912675
ENSMUSG00000026220	Slc16a14	solute carrier family 16 (monocarboxylic acid transporters), member 14 [Source:MGI Symbol;Acc:MGI:1919031]	583.086	0.178344	0.10953	1.74325	0.0812901	0.815856
ENSMUSG00000026104	Stat1	signal transducer and activator of transcription 1 [Source:MGI Symbol;Acc:MGI:103063]	132.201	-0.00998576	0.093928	-0.196754	0.84402	0.998186
ENSMUSG00000026383	Epb41l5	erythrocyte membrane protein band 4.1 like 5 [Source:MGI Symbol;Acc:MGI:103006]	266.574	-0.247365	0.103892	-2.25869	0.0239025	0.633311
ENSMUSG00000060519	Tor3a	torsin family 3, member A [Source:MGI Symbol;Acc:MGI:1353652]	118.188	0.0392042	0.096271	0.444152	0.656933	0.992581
ENSMUSG00000060743	H3f3a	H3.3 histone A [Source:MGI Symbol;Acc:MGI:1097686]	967.652	0.00377314	0.102065	0.0131912	0.989475	0.999889
ENSMUSG00000073485	H3f3aos	H3.3 histone A, opposite strand [Source:MGI Symbol;Acc:MGI:3802006]	14.3441	0.0192037	0.0396655	0.734205	0.462824	0.977996
ENSMUSG00000038806	Sde2	SDE2 telomere maintenance homolog (S. pombe) [Source:MGI Symbol;Acc:MGI:2384788]	515.422	-0.0408923	0.108001	-0.294153	0.768641	0.99727
ENSMUSG00000033557	Fam20b	FAM20B, glycosaminoglycan xylosylkinase [Source:MGI Symbol;Acc:MGI:2443990]	1111.83	0.086243	0.0994646	0.864971	0.387055	0.965809
ENSMUSG00000066652	Lefty2	left-right determination factor 2 [Source:MGI Symbol;Acc:MGI:2443573]	45.2737	0.00647035	0.0693104	0.220387	0.82557	0.998186
ENSMUSG00000025932	Eya1	EYA transcriptional coactivator and phosphatase 1 [Source:MGI Symbol;Acc:MGI:109344]	423.152	0.000462609	0.110167	0.120525	0.904067	0.998186
ENSMUSG00000054493	Gm9947	predicted gene 9947 [Source:MGI Symbol;Acc:MGI:3642739]	66.5048	-0.0722983	0.063357	-1.14364	0.252771	0.928995
ENSMUSG00000026520	Pycr2	pyrroline-5-carboxylate reductase family, member 2 [Source:MGI Symbol;Acc:MGI:1277956]	97.8594	0.0803306	0.0879068	1.01537	0.30993	0.951614
ENSMUSG00000025930	Msc	musculin [Source:MGI Symbol;Acc:MGI:1333884]	10.9597	-0.0312147	0.0400854	-0.915499	0.35993	0.960776
ENSMUSG00000103492	Gm37412	predicted gene, 37412 [Source:MGI Symbol;Acc:MGI:5610640]	16.5946	0.00615277	0.048829	0.0922589	0.926492	0.998186
ENSMUSG00000038793	Lefty1	left right determination factor 1 [Source:MGI Symbol;Acc:MGI:107405]	51.1828	-0.0166989	0.0697741	-0.147111	0.883044	0.998186
ENSMUSG00000082193	Rpl5-ps1	ribosomal protein L5, pseudogene 1 [Source:MGI Symbol;Acc:MGI:3647110]	8.07686	0.0115824	0.0361401	0.36963	0.711658	0.996221
ENSMUSG00000089716	Gm6264	predicted gene 6264 [Source:MGI Symbol;Acc:MGI:3779580]	14.2598	0.00962025	0.0456365	0.173513	0.862248	0.998186
ENSMUSG00000026384	Ptpn4	protein tyrosine phosphatase, non-receptor type 4 [Source:MGI Symbol;Acc:MGI:1099792]	4094.06	-0.0479009	0.0752774	-0.636964	0.524148	0.987414
ENSMUSG00000103146	Gm37745	predicted gene, 37745 [Source:MGI Symbol;Acc:MGI:5610973]	48.1216	0.0239913	0.0571399	0.129094	0.897283	0.998186
ENSMUSG00000090277	Gm8338	predicted gene 8338 [Source:MGI Symbol;Acc:MGI:3647186]	7.22153	-0.0216671	0.0253307	-0.503031	0.614942	0.992581
ENSMUSG00000101224	Gm28209	predicted gene 28209 [Source:MGI Symbol;Acc:MGI:5578915]	10.4498	0.0298674	0.032983	1.40711	0.159395	0.887592
ENSMUSG00000036975	Tmem177	transmembrane protein 177 [Source:MGI Symbol;Acc:MGI:1913593]	139.474	-0.000315653	0.0874672	0.0909364	0.927543	0.998186
ENSMUSG00000101751	Gm2427	predicted gene 2427 [Source:MGI Symbol;Acc:MGI:3780593]	8.1359	-0.0137039	0.0363346	-0.346609	0.728885	0.996668
ENSMUSG00000092083	Kcnb2	potassium voltage gated channel, Shab-related subfamily, member 2 [Source:MGI Symbol;Acc:MGI:99632]	1105.91	0.0978646	0.104433	0.911774	0.361888	0.960776
ENSMUSG00000102937	Gm38116	predicted gene, 38116 [Source:MGI Symbol;Acc:MGI:5611344]	54.9269	0.00914716	0.0714979	-0.130043	0.896533	0.998186
ENSMUSG00000104149	Gm37138	predicted gene, 37138 [Source:MGI Symbol;Acc:MGI:5610366]	7.63753	0.00439866	0.0320234	0.382994	0.701724	0.994965
ENSMUSG00000026519	Tmem63a	transmembrane protein 63a [Source:MGI Symbol;Acc:MGI:2384789]	227.814	0.0877684	0.104611	0.957526	0.338302	0.95738
ENSMUSG00000038776	Ephx1	epoxide hydrolase 1, microsomal [Source:MGI Symbol;Acc:MGI:95405]	56.1118	0.0145399	0.0680093	0.583577	0.559505	0.991333
ENSMUSG00000070031	Sp140	Sp140 nuclear body protein [Source:MGI Symbol;Acc:MGI:3702467]	29.3404	0.0363067	0.0600489	0.439747	0.660121	0.992581
ENSMUSG00000026516	Nvl	nuclear VCP-like [Source:MGI Symbol;Acc:MGI:1914709]	1347.73	-0.144762	0.104115	-1.47079	0.141348	0.880312
ENSMUSG00000062169	Cnih4	cornichon family AMPA receptor auxiliary protein 4 [Source:MGI Symbol;Acc:MGI:1925828]	471.318	0.1152	0.109687	1.05183	0.292878	0.950431
ENSMUSG00000026103	Gls	glutaminase [Source:MGI Symbol;Acc:MGI:95752]	13462.9	0.00355023	0.0729454	0.0540509	0.956895	0.998186
ENSMUSG00000002881	Nab1	Ngfi-A binding protein 1 [Source:MGI Symbol;Acc:MGI:107564]	589.302	0.0386543	0.109652	0.365274	0.714907	0.996348
ENSMUSG00000043015	Nemp2	nuclear envelope integral membrane protein 2 [Source:MGI Symbol;Acc:MGI:2444113]	115.427	-0.0255512	0.0816284	-0.400894	0.688498	0.994858
ENSMUSG00000038733	Wdr26	WD repeat domain 26 [Source:MGI Symbol;Acc:MGI:1923825]	5365.72	0.0864013	0.0725306	1.18453	0.236204	0.925455
ENSMUSG00000003721	Insig2	insulin induced gene 2 [Source:MGI Symbol;Acc:MGI:1920249]	795.75	-0.0259209	0.105864	-0.299977	0.764195	0.996996
ENSMUSG00000104253	Gm37174	predicted gene, 37174 [Source:MGI Symbol;Acc:MGI:5610402]	26.4464	-0.0212254	0.0569727	-0.148963	0.881583	0.998186
ENSMUSG00000054135	A430110L20Rik	RIKEN cDNA A430110L20 gene [Source:MGI Symbol;Acc:MGI:3036249]	103.56	0.0224665	0.0717569	0.292202	0.770132	0.99727
ENSMUSG00000081214	Rpl35a-ps2	ribosomal protein L35A, pseudogene 2 [Source:MGI Symbol;Acc:MGI:3705461]	10.7335	0.0213896	0.0390202	0.426576	0.669688	0.992581
ENSMUSG00000041439	Mfsd6	major facilitator superfamily domain containing 6 [Source:MGI Symbol;Acc:MGI:1922925]	2620.05	0.0499433	0.0877269	0.571337	0.567771	0.991333
ENSMUSG00000100302	Gm29670	predicted gene 29670 [Source:MGI Symbol;Acc:MGI:5580376]	12.4042	-0.00387381	0.0408765	0.0850526	0.93222	0.998186
ENSMUSG00000026514	Cnih3	cornichon family AMPA receptor auxiliary protein 3 [Source:MGI Symbol;Acc:MGI:1920228]	975.316	0.0127169	0.103119	0.121918	0.902964	0.998186
ENSMUSG00000102276	2900069G24Rik	RIKEN cDNA 2900069G24 gene [Source:MGI Symbol;Acc:MGI:1920218]	9.8377	0.00180711	0.034328	0.1704	0.864696	0.998186
ENSMUSG00000089927	Gm16539	predicted gene 16539 [Source:MGI Symbol;Acc:MGI:4414959]	39.6208	0.103414	0.0620163	1.9549	0.0505945	0.743787
ENSMUSG00000026102	Inpp1	inositol polyphosphate-1-phosphatase [Source:MGI Symbol;Acc:MGI:104848]	537.803	-0.069175	0.110128	-0.653487	0.513443	0.987005
ENSMUSG00000050625	Ccdc121rt1	coiled-coil domain containing 121, retrogene 1 [Source:MGI Symbol;Acc:MGI:2685601]	9.10868	-0.00236118	0.0359232	-0.386545	0.699093	0.994858
ENSMUSG00000041426	Hibch	3-hydroxyisobutyryl-Coenzyme A hydrolase [Source:MGI Symbol;Acc:MGI:1923792]	287.82	-0.139636	0.105327	-1.37165	0.170172	0.897196
ENSMUSG00000089802	Gm16107	predicted gene 16107 [Source:MGI Symbol;Acc:MGI:3801820]	6.66594	-0.012255	0.0273115	-0.529688	0.596328	0.992581
ENSMUSG00000026339	Ccdc93	coiled-coil domain containing 93 [Source:MGI Symbol;Acc:MGI:1918079]	845.36	0.0230712	0.106583	0.223745	0.822956	0.998186
ENSMUSG00000083582	Gm15393	predicted gene 15393 [Source:MGI Symbol;Acc:MGI:3705387]	9.07247	0.0279152	0.0302397	2.11366	0.0345443	0.703839
ENSMUSG00000050534	Htr5b	5-hydroxytryptamine (serotonin) receptor 5B [Source:MGI Symbol;Acc:MGI:96284]	68.8651	0.037421	0.0658196	0.4649	0.642003	0.992581
ENSMUSG00000043629	1700019D03Rik	RIKEN cDNA 1700019D03 gene [Source:MGI Symbol;Acc:MGI:1914330]	647.881	0.0367857	0.109548	0.370922	0.710696	0.996221
ENSMUSG00000026100	Mstn	myostatin [Source:MGI Symbol;Acc:MGI:95691]	9.43351	-0.0159176	0.0366265	-0.810711	0.417531	0.971282
ENSMUSG00000047369	Dnah14	dynein, axonemal, heavy chain 14 [Source:MGI Symbol;Acc:MGI:2444525]	27.4209	-0.00518964	0.0506282	0.566102	0.571325	0.991333
ENSMUSG00000001674	Ddx18	DEAD box helicase 18 [Source:MGI Symbol;Acc:MGI:1914192]	258.078	0.115562	0.107885	1.04894	0.294205	0.950497
ENSMUSG00000026222	Sp100	nuclear antigen Sp100 [Source:MGI Symbol;Acc:MGI:109561]	21.6209	0.0902884	0.0456849	1.47015	0.141522	0.880312
ENSMUSG00000004880	Lbr	lamin B receptor [Source:MGI Symbol;Acc:MGI:2138281]	167.235	-0.0724711	0.0995772	-0.648043	0.516957	0.987005
ENSMUSG00000052760	A630001G21Rik	RIKEN cDNA A630001G21 gene [Source:MGI Symbol;Acc:MGI:2443131]	13.3757	-0.069756	0.0386164	-2.03347	0.0420047	0.721404
ENSMUSG00000036707	Cab39	calcium binding protein 39 [Source:MGI Symbol;Acc:MGI:107438]	2785.36	-0.0115252	0.0871545	-0.132617	0.894496	0.998186
ENSMUSG00000026223	Itm2c	integral membrane protein 2C [Source:MGI Symbol;Acc:MGI:1927594]	1696.43	-0.0217175	0.0914907	-0.225723	0.821417	0.998186
ENSMUSG00000026224	4933407L21Rik	RIKEN cDNA 4933407L21 gene [Source:MGI Symbol;Acc:MGI:1918391]	53.1774	0.0442558	0.0621778	0.128445	0.897797	0.998186
ENSMUSG00000099767	Gm28884	predicted gene 28884 [Source:MGI Symbol;Acc:MGI:5579590]	14.142	0.064034	0.0392727	2.25379	0.0242096	0.633611
ENSMUSG00000049608	Gpr55	G protein-coupled receptor 55 [Source:MGI Symbol;Acc:MGI:2685064]	17.6462	0.0552514	0.0479081	1.27875	0.200986	0.913563
ENSMUSG00000036815	Dpp10	dipeptidylpeptidase 10 [Source:MGI Symbol;Acc:MGI:2442409]	635.824	0.123399	0.110232	1.18451	0.23621	0.925455
ENSMUSG00000102801	Gm37478	predicted gene, 37478 [Source:MGI Symbol;Acc:MGI:5610706]	26.0529	0.0484932	0.0546403	1.04275	0.297065	0.950497
ENSMUSG00000102681	Gm37221	predicted gene, 37221 [Source:MGI Symbol;Acc:MGI:5610449]	8.60269	0.00989177	0.0349181	0.458898	0.646308	0.992581
ENSMUSG00000104410	Gm37066	predicted gene, 37066 [Source:MGI Symbol;Acc:MGI:5610294]	23.7019	0.0159004	0.0503209	0.29702	0.766452	0.99727
ENSMUSG00000104205	Gm37396	predicted gene, 37396 [Source:MGI Symbol;Acc:MGI:5610624]	7.38614	0.0230006	0.030452	0.471054	0.637602	0.992581
ENSMUSG00000102902	Gm38263	predicted gene, 38263 [Source:MGI Symbol;Acc:MGI:5611491]	17.6939	-0.049313	0.0437554	-0.949611	0.34231	0.958349
ENSMUSG00000101994	Gm18875	predicted gene, 18875 [Source:MGI Symbol;Acc:MGI:5011060]	21.9585	0.0370781	0.0405174	0.14401	0.885493	0.998186
ENSMUSG00000102940	Gm37551	predicted gene, 37551 [Source:MGI Symbol;Acc:MGI:5610779]	26.6186	-0.0618185	0.0468711	-2.17219	0.0298416	0.673184
ENSMUSG00000103914	Gm38073	predicted gene, 38073 [Source:MGI Symbol;Acc:MGI:5611301]	59.9712	-0.00787489	0.0592854	-0.255583	0.798273	0.998186
ENSMUSG00000101006	Gm28299	predicted gene 28299 [Source:MGI Symbol;Acc:MGI:5579005]	9.8708	0.000868318	0.0349829	-0.405707	0.684958	0.994858
ENSMUSG00000102240	Gm37717	predicted gene, 37717 [Source:MGI Symbol;Acc:MGI:5610945]	17.3343	0.0258865	0.0438563	-0.0457552	0.963505	0.998403
ENSMUSG00000025939	Ube2w	ubiquitin-conjugating enzyme E2W (putative) [Source:MGI Symbol;Acc:MGI:1914049]	930.898	0.0414015	0.105181	0.389693	0.696764	0.994858
ENSMUSG00000102457	Gm38342	predicted gene, 38342 [Source:MGI Symbol;Acc:MGI:5611570]	7.97098	0.0145539	0.0316751	0.0734946	0.941413	0.998186
ENSMUSG00000096141	Dnah7a	dynein, axonemal, heavy chain 7A [Source:MGI Symbol;Acc:MGI:2685838]	63.1552	0.0132589	0.0716578	0.415883	0.677495	0.993619
ENSMUSG00000026094	Stk17b	serine/threonine kinase 17b (apoptosis-inducing) [Source:MGI Symbol;Acc:MGI:2138162]	167.303	0.118352	0.101078	1.17861	0.238553	0.925455
ENSMUSG00000026341	Actr3	ARP3 actin-related protein 3 [Source:MGI Symbol;Acc:MGI:1921367]	8432.31	0.107122	0.0790357	1.35771	0.174555	0.902274
ENSMUSG00000079658	Eloc	elongin C [Source:MGI Symbol;Acc:MGI:1915173]	1470.89	0.0425731	0.0948625	0.446087	0.655535	0.992581
ENSMUSG00000026342	Slc35f5	solute carrier family 35, member F5 [Source:MGI Symbol;Acc:MGI:1921400]	333.643	-0.183436	0.104169	-1.94287	0.0520323	0.748419
ENSMUSG00000025940	Tmem70	transmembrane protein 70 [Source:MGI Symbol;Acc:MGI:1915068]	612.606	0.0347102	0.109704	0.310396	0.75626	0.996962
ENSMUSG00000025779	Ly96	lymphocyte antigen 96 [Source:MGI Symbol;Acc:MGI:1341909]	22.0292	0.0121346	0.0374453	0.0229728	0.981672	0.999794
ENSMUSG00000026344	Lypd1	Ly6/Plaur domain containing 1 [Source:MGI Symbol;Acc:MGI:1919835]	2317.72	0.181045	0.0917619	1.96942	0.0489054	0.737624
ENSMUSG00000101640	Gm28376	predicted gene 28376 [Source:MGI Symbol;Acc:MGI:5579082]	11.954	0.0237305	0.0380241	0.926912	0.353972	0.959878
ENSMUSG00000042686	Jph1	junctophilin 1 [Source:MGI Symbol;Acc:MGI:1891495]	959.92	0.135058	0.105109	1.29414	0.195619	0.913563
ENSMUSG00000025777	Gdap1	ganglioside-induced differentiation-associated-protein 1 [Source:MGI Symbol;Acc:MGI:1338002]	3035.39	0.0142162	0.0808139	0.16617	0.868023	0.998186
ENSMUSG00000042807	Hecw2	HECT, C2 and WW domain containing E3 ubiquitin protein ligase 2 [Source:MGI Symbol;Acc:MGI:2685817]	1061.24	-0.158419	0.104014	-1.52663	0.126854	0.863841
ENSMUSG00000067780	Pi15	peptidase inhibitor 15 [Source:MGI Symbol;Acc:MGI:1934659]	83.0393	0.0644692	0.0831739	0.717672	0.472959	0.980039
ENSMUSG00000100053	Gm28154	predicted gene 28154 [Source:MGI Symbol;Acc:MGI:5578860]	9.00909	0.0306003	0.0294022	1.03892	0.298842	0.950497
ENSMUSG00000102868	Gm37633	predicted gene, 37633 [Source:MGI Symbol;Acc:MGI:5610861]	74.4298	-0.0341781	0.0589255	0.0348041	0.972236	0.999129
ENSMUSG00000085125	Gm16070	predicted gene 16070 [Source:MGI Symbol;Acc:MGI:3801761]	10.1576	0.0324867	0.035884	1.16415	0.244365	0.926429
ENSMUSG00000025776	Crispld1	cysteine-rich secretory protein LCCL domain containing 1 [Source:MGI Symbol;Acc:MGI:1934666]	91.8685	0.0183481	0.0830256	0.259298	0.795405	0.998186
ENSMUSG00000099895	Gm28153	predicted gene 28153 [Source:MGI Symbol;Acc:MGI:5578859]	6.9441	0.0489749	0.0288326	2.90112	0.00371836	0.398685
ENSMUSG00000109887	Gm28756	predicted gene 28756 [Source:MGI Symbol;Acc:MGI:5579462]	21.1072	-0.0372287	0.0467471	-0.763281	0.445296	0.976949
ENSMUSG00000025983	Ccdc150	coiled-coil domain containing 150 [Source:MGI Symbol;Acc:MGI:1925266]	9.92861	-0.00370528	0.0346691	-0.739178	0.459799	0.977996
ENSMUSG00000041303	Gtf3c3	general transcription factor IIIC, polypeptide 3 [Source:MGI Symbol;Acc:MGI:2138383]	537.422	-0.0764986	0.110268	-0.717842	0.472854	0.980039
ENSMUSG00000049690	Nckap5	NCK-associated protein 5 [Source:MGI Symbol;Acc:MGI:2686394]	369.889	0.1282	0.10957	1.18485	0.236076	0.925455
ENSMUSG00000102723	Gm37936	predicted gene, 37936 [Source:MGI Symbol;Acc:MGI:5611164]	9.19287	0.0176196	0.0356866	0.74277	0.457621	0.977996
ENSMUSG00000022995	Enah	ENAH actin regulator [Source:MGI Symbol;Acc:MGI:108360]	10507.7	0.0268171	0.0689609	0.393249	0.694136	0.994858
ENSMUSG00000103722	2700078F05Rik	RIKEN cDNA 2700078F05 gene [Source:MGI Symbol;Acc:MGI:1919876]	151.933	-0.0972286	0.0851901	-1.53085	0.125807	0.863841
ENSMUSG00000103317	Gm38359	predicted gene, 38359 [Source:MGI Symbol;Acc:MGI:5611587]	31.1184	-0.0417547	0.0469923	-1.85325	0.0638462	0.773337
ENSMUSG00000102950	Gm37018	predicted gene, 37018 [Source:MGI Symbol;Acc:MGI:5610246]	151.459	0.0122505	0.0956715	0.147124	0.883034	0.998186
ENSMUSG00000102760	Gm37258	predicted gene, 37258 [Source:MGI Symbol;Acc:MGI:5610486]	16.0146	-0.00138762	0.0455025	0.435834	0.662958	0.992581
ENSMUSG00000073678	Pgap1	post-GPI attachment to proteins 1 [Source:MGI Symbol;Acc:MGI:2443342]	1033.47	-0.00899188	0.101934	-0.0700636	0.944143	0.998186
ENSMUSG00000104136	Gm36955	predicted gene, 36955 [Source:MGI Symbol;Acc:MGI:5610183]	22.7302	-0.0250718	0.0490284	-1.05531	0.291284	0.949149
ENSMUSG00000026511	Srp9	signal recognition particle 9 [Source:MGI Symbol;Acc:MGI:1350930]	2245.97	0.176094	0.0865564	2.04277	0.0410747	0.717911
ENSMUSG00000036155	Mgat5	mannoside acetylglucosaminyltransferase 5 [Source:MGI Symbol;Acc:MGI:894701]	1183.92	-0.0519378	0.107974	-0.405782	0.684903	0.994858
ENSMUSG00000038633	Degs1	delta(4)-desaturase, sphingolipid 1 [Source:MGI Symbol;Acc:MGI:1097711]	670.826	0.23951	0.108043	2.22933	0.0257922	0.647108
ENSMUSG00000104378	Gm37510	predicted gene, 37510 [Source:MGI Symbol;Acc:MGI:5610738]	38.2285	-0.0576108	0.0503651	-2.75427	0.00588236	0.443494
ENSMUSG00000099471	Gm8451	predicted gene 8451 [Source:MGI Symbol;Acc:MGI:3644810]	41.6386	-0.0866096	0.0674252	-1.53067	0.125851	0.863841
ENSMUSG00000065687	Gm23734	predicted gene, 23734 [Source:MGI Symbol;Acc:MGI:5453511]	7.98785	-0.0134046	0.030104	-1.08013	0.280084	0.942342
ENSMUSG00000026594	Ralgps2	Ral GEF with PH domain and SH3 binding motif 2 [Source:MGI Symbol;Acc:MGI:1925505]	2593.54	0.167647	0.0993262	1.70515	0.088167	0.826423
ENSMUSG00000025927	Tfap2b	transcription factor AP-2 beta [Source:MGI Symbol;Acc:MGI:104672]	10.7822	-0.0309073	0.031834	-1.67037	0.0948457	0.833066
ENSMUSG00000101964	Gm28693	predicted gene 28693 [Source:MGI Symbol;Acc:MGI:5579399]	17.9522	-0.0298913	0.0449317	-0.505477	0.613224	0.992581
ENSMUSG00000047539	Fbxo28	F-box protein 28 [Source:MGI Symbol;Acc:MGI:1261890]	1733.58	0.152494	0.0940515	1.6328	0.102511	0.83799
ENSMUSG00000033544	Angptl1	angiopoietin-like 1 [Source:MGI Symbol;Acc:MGI:1919963]	35.2431	-0.0125988	0.0635363	0.0625037	0.950162	0.998186
ENSMUSG00000103303	Gm37802	predicted gene, 37802 [Source:MGI Symbol;Acc:MGI:5611030]	28.6581	-0.0287408	0.0450054	-0.847345	0.396803	0.968751
ENSMUSG00000102960	Gm37943	predicted gene, 37943 [Source:MGI Symbol;Acc:MGI:5611171]	14.1997	-0.00886213	0.0425274	-0.0708146	0.943545	0.998186
ENSMUSG00000026347	Tmem163	transmembrane protein 163 [Source:MGI Symbol;Acc:MGI:1919410]	253.454	-0.0257828	0.107973	-0.267296	0.789241	0.998186
ENSMUSG00000026348	Acmsd	amino carboxymuconate semialdehyde decarboxylase [Source:MGI Symbol;Acc:MGI:2386323]	36.2555	-0.0161634	0.0593015	-1.01305	0.311038	0.952558
ENSMUSG00000102014	2900009J06Rik	RIKEN cDNA 2900009J06 gene [Source:MGI Symbol;Acc:MGI:1920137]	11.9627	0.0146	0.0399374	-0.0627337	0.949979	0.998186
ENSMUSG00000026510	Trp53bp2	transformation related protein 53 binding protein 2 [Source:MGI Symbol;Acc:MGI:2138319]	728.07	-0.0220674	0.109547	-0.254841	0.798846	0.998186
ENSMUSG00000026349	Ccnt2	cyclin T2 [Source:MGI Symbol;Acc:MGI:1920199]	2029.06	0.0118925	0.0907642	0.109227	0.913023	0.998186
ENSMUSG00000052331	Ankrd44	ankyrin repeat domain 44 [Source:MGI Symbol;Acc:MGI:3045243]	309.781	0.0698743	0.105092	0.751817	0.452161	0.977996
ENSMUSG00000026234	Ncl	nucleolin [Source:MGI Symbol;Acc:MGI:97286]	4597.9	0.12057	0.0726999	1.65754	0.0974101	0.834049
ENSMUSG00000101674	4930444A19Rik	RIKEN cDNA 4930444A19 gene [Source:MGI Symbol;Acc:MGI:1921230]	8.74372	0.0209537	0.0304283	0.267645	0.788973	0.998186
ENSMUSG00000102642	A130048G24Rik	RIKEN cDNA A130048G24 gene [Source:MGI Symbol;Acc:MGI:2443520]	7.37331	-0.0378669	0.0288067	-0.780697	0.43498	0.974451
ENSMUSG00000073627	C130036L24Rik	RIKEN cDNA C130036L24 gene [Source:MGI Symbol;Acc:MGI:2441877]	148.659	-0.206823	0.0931195	-2.35685	0.0184308	0.594116
ENSMUSG00000026509	Capn2	calpain 2 [Source:MGI Symbol;Acc:MGI:88264]	603.679	-0.114753	0.109598	-1.03726	0.299616	0.950497
ENSMUSG00000102234	Gm37885	predicted gene, 37885 [Source:MGI Symbol;Acc:MGI:5611113]	13.124	-0.0355101	0.0330884	-0.0928954	0.925987	0.998186
ENSMUSG00000104415	Gm37069	predicted gene, 37069 [Source:MGI Symbol;Acc:MGI:5610297]	39.2051	-0.101206	0.0583401	-2.39385	0.0166726	0.581834
ENSMUSG00000051590	Map3k19	mitogen-activated protein kinase kinase kinase 19 [Source:MGI Symbol;Acc:MGI:1203481]	90.0539	-0.0180918	0.0847904	-0.393671	0.693824	0.994858
ENSMUSG00000041859	Mcm3	minichromosome maintenance complex component 3 [Source:MGI Symbol;Acc:MGI:101845]	19.4223	0.00763074	0.0436446	-0.301487	0.763043	0.996996
ENSMUSG00000109913	Gm30694	predicted gene, 30694 [Source:MGI Symbol;Acc:MGI:5589853]	48.4474	0.0904905	0.071784	1.36346	0.172738	0.900007
ENSMUSG00000025982	Sf3b1	splicing factor 3b, subunit 1 [Source:MGI Symbol;Acc:MGI:1932339]	2997.62	-0.017461	0.0827594	-0.210994	0.832892	0.998186
ENSMUSG00000026238	Ptma	prothymosin alpha [Source:MGI Symbol;Acc:MGI:97803]	1408.2	-0.010574	0.0957663	-0.122627	0.902403	0.998186
ENSMUSG00000025931	Paqr8	progestin and adipoQ receptor family member VIII [Source:MGI Symbol;Acc:MGI:1921479]	1710.53	-0.200623	0.107351	-1.8755	0.0607242	0.766178
ENSMUSG00000100929	Gm28064	predicted gene 28064 [Source:MGI Symbol;Acc:MGI:5578770]	7.81515	0.00328096	0.030531	-0.917839	0.358703	0.960776
ENSMUSG00000041809	Efhc1	EF-hand domain (C-terminal) containing 1 [Source:MGI Symbol;Acc:MGI:1919127]	22.5185	-0.00194082	0.0475356	0.167218	0.867199	0.998186
ENSMUSG00000026239	Pde6d	phosphodiesterase 6D, cGMP-specific, rod, delta [Source:MGI Symbol;Acc:MGI:1270843]	566.311	0.0881276	0.109607	0.824528	0.40964	0.969258
ENSMUSG00000102927	Gm37152	predicted gene, 37152 [Source:MGI Symbol;Acc:MGI:5610380]	8.17604	0.0220632	0.0254074	0.642706	0.520415	0.987395
ENSMUSG00000025981	Coq10b	coenzyme Q10B [Source:MGI Symbol;Acc:MGI:1915126]	126.735	0.0635528	0.0856603	0.628915	0.529405	0.987414
ENSMUSG00000101122	Gm17971	predicted gene, 17971 [Source:MGI Symbol;Acc:MGI:5010156]	19.6913	-0.0436657	0.0373146	0.825114	0.409307	0.969258
ENSMUSG00000041779	Tram2	translocating chain-associating membrane protein 2 [Source:MGI Symbol;Acc:MGI:1924817]	76.9613	0.0286406	0.0782022	0.440301	0.659719	0.992581
ENSMUSG00000036104	Rab3gap1	RAB3 GTPase activating protein subunit 1 [Source:MGI Symbol;Acc:MGI:2445001]	769.346	-0.0736909	0.10755	-0.668003	0.504132	0.986379
ENSMUSG00000025933	Tmem14a	transmembrane protein 14A [Source:MGI Symbol;Acc:MGI:1922962]	271.867	0.040575	0.108552	0.419017	0.675204	0.993619
ENSMUSG00000102633	Gm38224	predicted gene, 38224 [Source:MGI Symbol;Acc:MGI:5611452]	7.69655	0.00439027	0.0326131	0.0531427	0.957618	0.998186
ENSMUSG00000026240	Cops7b	COP9 signalosome subunit 7B [Source:MGI Symbol;Acc:MGI:1349388]	335.913	0.110021	0.109982	1.00981	0.312587	0.952877
ENSMUSG00000070565	Rasal2	RAS protein activator like 2 [Source:MGI Symbol;Acc:MGI:2443881]	5707.25	0.0465283	0.0786744	0.587107	0.557132	0.991333
ENSMUSG00000026241	Nppc	natriuretic peptide type C [Source:MGI Symbol;Acc:MGI:97369]	9.30257	-0.0286751	0.0347075	-1.17456	0.24017	0.926362
ENSMUSG00000102326	Gm37788	predicted gene, 37788 [Source:MGI Symbol;Acc:MGI:5611016]	50.6875	-0.14541	0.0733479	-1.89214	0.0584728	0.758689
ENSMUSG00000102391	Gm37578	predicted gene, 37578 [Source:MGI Symbol;Acc:MGI:5610806]	25.2103	0.00578736	0.0494445	-0.823769	0.410071	0.969258
ENSMUSG00000103808	Gm37060	predicted gene, 37060 [Source:MGI Symbol;Acc:MGI:5610288]	18.9982	-0.0132952	0.040675	-1.86887	0.0616409	0.767529
ENSMUSG00000025980	Hspd1	heat shock protein 1 (chaperonin) [Source:MGI Symbol;Acc:MGI:96242]	2388.76	0.0394748	0.0976008	0.379597	0.704245	0.995148
ENSMUSG00000073676	Hspe1	heat shock protein 1 (chaperonin 10) [Source:MGI Symbol;Acc:MGI:104680]	742.654	0.116789	0.109961	1.04702	0.295092	0.950497
ENSMUSG00000025934	Gsta3	glutathione S-transferase, alpha 3 [Source:MGI Symbol;Acc:MGI:95856]	36.4944	0.0619966	0.0505301	1.02598	0.304899	0.950552
ENSMUSG00000036086	Zranb3	zinc finger, RAN-binding domain containing 3 [Source:MGI Symbol;Acc:MGI:1918362]	154.874	-0.26748	0.10185	-2.65791	0.0078626	0.484428
ENSMUSG00000099760	Gm28800	predicted gene 28800 [Source:MGI Symbol;Acc:MGI:5579506]	41.1788	-0.0821325	0.0583225	-2.02972	0.042385	0.722594
ENSMUSG00000104164	Gm38248	predicted gene, 38248 [Source:MGI Symbol;Acc:MGI:5611476]	22.5497	0.00202296	0.0511803	-0.313866	0.753623	0.996859
ENSMUSG00000058603	Rpl28-ps1	ribosomal protein L28, pseudogene 1 [Source:MGI Symbol;Acc:MGI:3705349]	40.0149	0.00762577	0.068384	0.0440574	0.964859	0.998499
ENSMUSG00000033488	Cryzl2	crystallin zeta like 2 [Source:MGI Symbol;Acc:MGI:2448516]	17.5263	0.0113713	0.0461371	0.0138395	0.988958	0.999889
ENSMUSG00000025979	Mob4	MOB family member 4, phocein [Source:MGI Symbol;Acc:MGI:104899]	1631.47	0.214753	0.0979405	2.23963	0.0251148	0.640028
ENSMUSG00000053333	Dis3l2	DIS3 like 3'-5' exoribonuclease 2 [Source:MGI Symbol;Acc:MGI:2442555]	290.36	0.000626608	0.109497	0.0101493	0.991902	0.999889
ENSMUSG00000100768	Gm29055	predicted gene 29055 [Source:MGI Symbol;Acc:MGI:5579761]	12.1563	0.00431604	0.0316835	0.601351	0.547606	0.990461
ENSMUSG00000104121	Gm37485	predicted gene, 37485 [Source:MGI Symbol;Acc:MGI:5610713]	38.4675	-0.063435	0.0423388	-2.44517	0.0144783	0.544648
ENSMUSG00000102383	Gm38142	predicted gene, 38142 [Source:MGI Symbol;Acc:MGI:5611370]	14.0137	0.0516475	0.0421271	1.32657	0.184649	0.907932
ENSMUSG00000104400	Gm38010	predicted gene, 38010 [Source:MGI Symbol;Acc:MGI:5611238]	17.3651	0.0354904	0.0348953	1.52335	0.12767	0.863841
ENSMUSG00000102293	Gm37541	predicted gene, 37541 [Source:MGI Symbol;Acc:MGI:5610769]	6.50612	-0.0196573	0.0270921	-1.55916	0.118958	0.854937
ENSMUSG00000102649	Gm38021	predicted gene, 38021 [Source:MGI Symbol;Acc:MGI:5611249]	10.2076	0.0491247	0.0364588	0.67135	0.501997	0.985976
ENSMUSG00000084106	Gm6136	predicted pseudogene 6136 [Source:MGI Symbol;Acc:MGI:3646897]	45.7052	-0.0339931	0.0723918	-0.454211	0.649677	0.992581
ENSMUSG00000102571	Gm37967	predicted gene, 37967 [Source:MGI Symbol;Acc:MGI:5611195]	20.9641	-0.0400945	0.0364929	-2.48165	0.0130776	0.537683
ENSMUSG00000103984	Gm37447	predicted gene, 37447 [Source:MGI Symbol;Acc:MGI:5610675]	13.2208	0.0430478	0.0388127	0.837309	0.402419	0.968991
ENSMUSG00000025978	Rftn2	raftlin family member 2 [Source:MGI Symbol;Acc:MGI:1921263]	493.939	0.123837	0.109079	1.03928	0.298676	0.950497
ENSMUSG00000046994	Mars2	methionine-tRNA synthetase 2 (mitochondrial) [Source:MGI Symbol;Acc:MGI:2444136]	792.614	0.000684277	0.110192	-0.00858152	0.993153	0.999889
ENSMUSG00000028033	Kcnq5	potassium voltage-gated channel, subfamily Q, member 5 [Source:MGI Symbol;Acc:MGI:1924937]	1260.66	-0.0852295	0.0987779	-0.862394	0.388471	0.965809
ENSMUSG00000104138	Gm36949	predicted gene, 36949 [Source:MGI Symbol;Acc:MGI:5610177]	38.2438	0.0272352	0.0571837	0.13812	0.890146	0.998186
ENSMUSG00000082935	Gm7658	predicted gene 7658 [Source:MGI Symbol;Acc:MGI:3648029]	13.856	-0.00315081	0.0423326	-0.0173296	0.986174	0.999889
ENSMUSG00000103748	Gm38243	predicted gene, 38243 [Source:MGI Symbol;Acc:MGI:5611471]	28.475	-0.0493663	0.0515557	-1.68925	0.0911724	0.831133
ENSMUSG00000100215	Gm8292	predicted gene 8292 [Source:MGI Symbol;Acc:MGI:3648460]	10.2308	-0.00686633	0.0389026	-0.247536	0.804494	0.998186
ENSMUSG00000038349	Plcl1	phospholipase C-like 1 [Source:MGI Symbol;Acc:MGI:3036262]	440.89	0.0740439	0.110309	0.645649	0.518506	0.987005
ENSMUSG00000102145	Gm38056	predicted gene, 38056 [Source:MGI Symbol;Acc:MGI:5611284]	90.5251	-0.137817	0.0688656	-2.87591	0.00402867	0.402848
ENSMUSG00000056211	R3hdm1	R3H domain containing 1 [Source:MGI Symbol;Acc:MGI:2448514]	10121.3	-0.0355547	0.0689184	-0.521566	0.601973	0.992581
ENSMUSG00000102831	Gm37382	predicted gene, 37382 [Source:MGI Symbol;Acc:MGI:5610610]	6.97226	-0.0125195	0.0250118	-2.25933	0.023863	0.633069
ENSMUSG00000101535	Gm29383	predicted gene 29383 [Source:MGI Symbol;Acc:MGI:5580089]	9.44914	-0.0196283	0.0315767	-1.63362	0.10234	0.83799
ENSMUSG00000104239	Gm37588	predicted gene, 37588 [Source:MGI Symbol;Acc:MGI:5610816]	53.6585	-0.0439703	0.0607531	-0.536085	0.5919	0.992581
ENSMUSG00000102179	Gm37868	predicted gene, 37868 [Source:MGI Symbol;Acc:MGI:5611096]	69.5365	0.0548648	0.0753232	0.808748	0.41866	0.971603
ENSMUSG00000103497	Gm37407	predicted gene, 37407 [Source:MGI Symbol;Acc:MGI:5610635]	21.3727	-0.00864212	0.0529532	0.060272	0.951939	0.998186
ENSMUSG00000065520	Mir128-1	microRNA 128-1 [Source:MGI Symbol;Acc:MGI:2676813]	19.5471	-0.0196513	0.0517606	-0.458294	0.646741	0.992581
ENSMUSG00000026247	Ecel1	endothelin converting enzyme-like 1 [Source:MGI Symbol;Acc:MGI:1343461]	9.87456	-0.00495432	0.036436	-0.159479	0.873292	0.998186
ENSMUSG00000026353	Ubxn4	UBX domain protein 4 [Source:MGI Symbol;Acc:MGI:1915062]	2118.14	-0.0583621	0.0912938	-0.6476	0.517244	0.987005
ENSMUSG00000026354	Lct	lactase [Source:MGI Symbol;Acc:MGI:104576]	307.677	0.111064	0.109312	1.02988	0.303066	0.950497
ENSMUSG00000004031	Brinp2	bone morphogenic protein/retinoic acid inducible neural-specific 2 [Source:MGI Symbol;Acc:MGI:2443333]	663.775	-0.0675227	0.108489	-0.617145	0.537139	0.987861
ENSMUSG00000026355	Mcm6	minichromosome maintenance complex component 6 [Source:MGI Symbol;Acc:MGI:1298227]	131.198	0.0230709	0.0900603	0.286813	0.774256	0.99727
ENSMUSG00000038331	Satb2	special AT-rich sequence binding protein 2 [Source:MGI Symbol;Acc:MGI:2679336]	1213.81	0.0757814	0.106584	0.682127	0.495159	0.985204
ENSMUSG00000038323	1700066M21Rik	RIKEN cDNA 1700066M21 gene [Source:MGI Symbol;Acc:MGI:1920717]	548.932	0.0813804	0.109714	0.742323	0.457892	0.977996
ENSMUSG00000026356	Dars	aspartyl-tRNA synthetase [Source:MGI Symbol;Acc:MGI:2442544]	674.388	0.146861	0.109979	1.23949	0.215164	0.918871
ENSMUSG00000100078	Gm6170	predicted gene 6170 [Source:MGI Symbol;Acc:MGI:3643368]	34.9816	-0.00650755	0.0639268	-0.170924	0.864284	0.998186
ENSMUSG00000045382	Cxcr4	chemokine (C-X-C motif) receptor 4 [Source:MGI Symbol;Acc:MGI:109563]	17.8483	-0.00816413	0.0404045	-0.591718	0.554039	0.991333
ENSMUSG00000048495	Tyw5	tRNA-yW synthesizing protein 5 [Source:MGI Symbol;Acc:MGI:1915986]	184.408	-0.0325559	0.0915881	-0.436086	0.662774	0.992581
ENSMUSG00000025971	Maip1	matrix AAA peptidase interacting protein 1 [Source:MGI Symbol;Acc:MGI:1915365]	302.271	0.00739509	0.107596	0.136335	0.891556	0.998186
ENSMUSG00000042581	Thsd7b	thrombospondin, type I, domain containing 7B [Source:MGI Symbol;Acc:MGI:2443925]	176.564	-0.0589757	0.0810518	-0.866767	0.38607	0.965809
ENSMUSG00000103742	Gm38240	predicted gene, 38240 [Source:MGI Symbol;Acc:MGI:5611468]	39.3676	-0.0959351	0.0499133	-2.43473	0.0149028	0.544648
ENSMUSG00000102800	Gm37479	predicted gene, 37479 [Source:MGI Symbol;Acc:MGI:5610707]	25.4897	-0.0491822	0.0466489	-1.91778	0.0551391	0.748821
ENSMUSG00000086825	Gm15675	predicted gene 15675 [Source:MGI Symbol;Acc:MGI:3783117]	27.8171	0.0461248	0.0425971	0.9137	0.360874	0.960776
ENSMUSG00000026399	Cd55	CD55 molecule, decay accelerating factor for complement [Source:MGI Symbol;Acc:MGI:104850]	104.454	-0.0285982	0.0931625	-0.249185	0.803217	0.998186
ENSMUSG00000102139	Gm37109	predicted gene, 37109 [Source:MGI Symbol;Acc:MGI:5610337]	17.0892	-0.0176828	0.0394755	-0.725407	0.468202	0.977996
ENSMUSG00000103751	Gm37283	predicted gene, 37283 [Source:MGI Symbol;Acc:MGI:5610511]	11.2314	0.051004	0.0367481	0.591986	0.55386	0.991333
ENSMUSG00000039384	Dusp10	dual specificity phosphatase 10 [Source:MGI Symbol;Acc:MGI:1927070]	121.601	-0.164085	0.0957747	-1.74497	0.0809907	0.815856
ENSMUSG00000044854	1700056E22Rik	RIKEN cDNA 1700056E22 gene [Source:MGI Symbol;Acc:MGI:1920613]	7.57586	0.0307273	0.0316961	0.366447	0.714032	0.996348
ENSMUSG00000026254	Eif4e2	eukaryotic translation initiation factor 4E member 2 [Source:MGI Symbol;Acc:MGI:1914440]	1362.36	0.0321179	0.0969129	0.345042	0.730063	0.996668
ENSMUSG00000026405	C4bp	complement component 4 binding protein [Source:MGI Symbol;Acc:MGI:88229]	10.1084	-0.0349894	0.0333482	-1.00218	0.316259	0.95389
ENSMUSG00000026255	Efhd1	EF hand domain containing 1 [Source:MGI Symbol;Acc:MGI:1921607]	562.913	-0.0985919	0.109489	-0.840155	0.400822	0.968991
ENSMUSG00000026158	Ogfrl1	opioid growth factor receptor-like 1 [Source:MGI Symbol;Acc:MGI:1917405]	8186.46	0.0761199	0.0713104	1.0737	0.282957	0.942342
ENSMUSG00000026156	B3gat2	beta-1,3-glucuronyltransferase 2 (glucuronosyltransferase S) [Source:MGI Symbol;Acc:MGI:2389490]	383.944	-0.0261186	0.10982	-0.196847	0.843947	0.998186
ENSMUSG00000073481	Mtarc2	mitochondrial amidoxime reducing component 2 [Source:MGI Symbol;Acc:MGI:1914497]	265.817	0.11119	0.104422	1.15633	0.247548	0.926606
ENSMUSG00000039349	C130074G19Rik	RIKEN cDNA C130074G19 gene [Source:MGI Symbol;Acc:MGI:2444831]	271.933	0.149576	0.10611	1.60131	0.109309	0.841767
ENSMUSG00000026587	Astn1	astrotactin 1 [Source:MGI Symbol;Acc:MGI:1098567]	2928.43	-0.0323086	0.103145	-0.32414	0.745832	0.996668
ENSMUSG00000103762	Gm37861	predicted gene, 37861 [Source:MGI Symbol;Acc:MGI:5611089]	41.2357	-0.0543943	0.0695745	-0.806647	0.41987	0.971603
ENSMUSG00000103971	Gm37679	predicted gene, 37679 [Source:MGI Symbol;Acc:MGI:5610907]	8.08906	0.0402538	0.0306258	1.30096	0.193272	0.913563
ENSMUSG00000102508	Gm37367	predicted gene, 37367 [Source:MGI Symbol;Acc:MGI:5610595]	45.0179	-4.26241e-05	0.0504303	0.00801008	0.993609	0.999889
ENSMUSG00000102618	Gm37848	predicted gene, 37848 [Source:MGI Symbol;Acc:MGI:5611076]	24.4345	-0.00452409	0.0519835	-0.802142	0.422471	0.971603
ENSMUSG00000026620	Mark1	MAP/microtubule affinity regulating kinase 1 [Source:MGI Symbol;Acc:MGI:2664902]	815.49	0.0353832	0.104745	0.335801	0.737021	0.996668
ENSMUSG00000102784	Gm38251	predicted gene, 38251 [Source:MGI Symbol;Acc:MGI:5611479]	42.0938	-0.0275896	0.0587227	-1.12953	0.258674	0.93347
ENSMUSG00000026155	Smap1	small ArfGAP 1 [Source:MGI Symbol;Acc:MGI:2138261]	495.2	0.179031	0.10975	1.61422	0.106479	0.840783
ENSMUSG00000026154	Sdhaf4	succinate dehydrogenase complex assembly factor 4 [Source:MGI Symbol;Acc:MGI:1915252]	172.883	0.108747	0.100211	1.22774	0.219543	0.921177
ENSMUSG00000073530	Pappa2	pappalysin 2 [Source:MGI Symbol;Acc:MGI:3051647]	37.5197	-0.0553573	0.0641418	-0.938205	0.348139	0.958349
ENSMUSG00000038305	Spats2l	spermatogenesis associated, serine-rich 2-like [Source:MGI Symbol;Acc:MGI:1914448]	269.789	-0.0911168	0.102642	-0.821886	0.411142	0.969258
ENSMUSG00000054770	Kctd18	potassium channel tetramerisation domain containing 18 [Source:MGI Symbol;Acc:MGI:3603813]	400.379	0.0207788	0.109521	0.145908	0.883994	0.998186
ENSMUSG00000026039	Sgo2a	shugoshin 2A [Source:MGI Symbol;Acc:MGI:1098767]	17.5227	-0.0135468	0.0469903	-0.434287	0.66408	0.992581
ENSMUSG00000040782	Cop1	COP1, E3 ubiquitin ligase [Source:MGI Symbol;Acc:MGI:1347046]	1838.7	-0.0304088	0.0900345	-0.335152	0.73751	0.996668
ENSMUSG00000103572	Gm37115	predicted gene, 37115 [Source:MGI Symbol;Acc:MGI:5610343]	47.5933	-0.0246309	0.0706976	-0.391099	0.695724	0.994858
ENSMUSG00000103186	Gm37088	predicted gene, 37088 [Source:MGI Symbol;Acc:MGI:5610316]	16.6915	-0.00533659	0.0475183	-0.0326041	0.97399	0.999129
ENSMUSG00000039318	Rab3gap2	RAB3 GTPase activating protein subunit 2 [Source:MGI Symbol;Acc:MGI:1916043]	822.101	-0.125001	0.105347	-1.16811	0.242764	0.926429
ENSMUSG00000103613	Gm34882	predicted gene, 34882 [Source:MGI Symbol;Acc:MGI:5594041]	13.9122	0.0142327	0.0333193	0.721873	0.470373	0.978449
ENSMUSG00000063558	Aox1	aldehyde oxidase 1 [Source:MGI Symbol;Acc:MGI:88035]	52.9154	0.0680212	0.0667677	1.25254	0.210375	0.915176
ENSMUSG00000026153	Fam135a	family with sequence similarity 135, member A [Source:MGI Symbol;Acc:MGI:1915437]	976.339	-0.079586	0.104872	-0.745838	0.455766	0.977996
ENSMUSG00000102398	Gm37580	predicted gene, 37580 [Source:MGI Symbol;Acc:MGI:5610808]	13.9187	0.00395228	0.0352779	-1.06803	0.285508	0.943559
ENSMUSG00000026409	Pfkfb2	6-phosphofructo-2-kinase/fructose-2,6-biphosphatase 2 [Source:MGI Symbol;Acc:MGI:107815]	551.759	-0.0617859	0.110257	-0.605345	0.54495	0.990461
ENSMUSG00000015829	Tnr	tenascin R [Source:MGI Symbol;Acc:MGI:99516]	6657.38	-0.0574172	0.0800403	-0.71745	0.473097	0.980062
ENSMUSG00000103225	Gm37731	predicted gene, 37731 [Source:MGI Symbol;Acc:MGI:5610959]	70.5798	-0.0738172	0.0731583	-1.34039	0.180118	0.902553
ENSMUSG00000046404	Yod1	YOD1 deubiquitinase [Source:MGI Symbol;Acc:MGI:2442596]	985.822	0.0417132	0.105755	0.476458	0.633748	0.992581
ENSMUSG00000104515	Gm37163	predicted gene, 37163 [Source:MGI Symbol;Acc:MGI:5610391]	13.7011	0.013814	0.0356116	-0.0187134	0.98507	0.999889
ENSMUSG00000073528	Gm10530	predicted gene 10530 [Source:MGI Symbol;Acc:MGI:3641765]	35.5993	0.0119965	0.062644	0.0418775	0.966596	0.998816
ENSMUSG00000042510	AA986860	expressed sequence AA986860 [Source:MGI Symbol;Acc:MGI:2138143]	42.4789	-0.164641	0.0671153	-3.23978	0.00119624	0.325951
ENSMUSG00000090394	4930523C07Rik	RIKEN cDNA 4930523C07 gene [Source:MGI Symbol;Acc:MGI:1914897]	16.162	-0.0134157	0.0429181	-0.416647	0.676936	0.993619
ENSMUSG00000064294	Aox3	aldehyde oxidase 3 [Source:MGI Symbol;Acc:MGI:1918974]	48.8855	-0.0191251	0.0600283	-0.667162	0.504669	0.98652
ENSMUSG00000026618	Iars2	isoleucine-tRNA synthetase 2, mitochondrial [Source:MGI Symbol;Acc:MGI:1919586]	451.068	-0.0339829	0.110307	-0.359786	0.719007	0.996668
ENSMUSG00000102526	Gm37785	predicted gene, 37785 [Source:MGI Symbol;Acc:MGI:5611013]	45.1809	0.0872377	0.057486	1.9065	0.0565858	0.754406
ENSMUSG00000038242	Aox4	aldehyde oxidase 4 [Source:MGI Symbol;Acc:MGI:1919122]	22.1479	-0.0256889	0.0496089	-0.363357	0.716338	0.996446
ENSMUSG00000026617	Bpnt1	3'(2'), 5'-bisphosphate nucleotidase 1 [Source:MGI Symbol;Acc:MGI:1338800]	1040.72	-0.0609569	0.104392	-0.631197	0.527912	0.987414
ENSMUSG00000058267	Mrps14	mitochondrial ribosomal protein S14 [Source:MGI Symbol;Acc:MGI:1928141]	1067.18	0.0667017	0.108035	0.62074	0.534771	0.987777
ENSMUSG00000097261	4930532G15Rik	RIKEN cDNA 4930532G15 gene [Source:MGI Symbol;Acc:MGI:1922432]	40.7513	0.0404017	0.0473401	0.67669	0.498603	0.985813
ENSMUSG00000014226	Cacybp	calcyclin binding protein [Source:MGI Symbol;Acc:MGI:1270839]	483.956	-0.0215265	0.110304	-0.181894	0.855666	0.998186
ENSMUSG00000103006	4933417C20Rik	RIKEN cDNA 4933417C20 gene [Source:MGI Symbol;Acc:MGI:1918378]	10.6073	-0.0227026	0.0306582	-1.58188	0.113678	0.846308
ENSMUSG00000079554	Aox2	aldehyde oxidase 2 [Source:MGI Symbol;Acc:MGI:3529596]	8.00513	0.0494521	0.0310661	1.10532	0.26902	0.940246
ENSMUSG00000103839	Gm37607	predicted gene, 37607 [Source:MGI Symbol;Acc:MGI:5610835]	64.3261	0.0684812	0.0806394	0.907037	0.364387	0.960776
ENSMUSG00000026147	Col9a1	collagen, type IX, alpha 1 [Source:MGI Symbol;Acc:MGI:88465]	9.07531	0.00860156	0.0309768	0.214231	0.830367	0.998186
ENSMUSG00000016528	Mapkapk2	MAP kinase-activated protein kinase 2 [Source:MGI Symbol;Acc:MGI:109298]	308.136	-0.0084069	0.109702	-0.0223497	0.982169	0.999889
ENSMUSG00000102856	Gm37084	predicted gene, 37084 [Source:MGI Symbol;Acc:MGI:5610312]	56.3974	-0.0743446	0.0550041	-2.7247	0.00643604	0.456871
ENSMUSG00000051223	Bzw1	basic leucine zipper and W2 domains 1 [Source:MGI Symbol;Acc:MGI:1914132]	2557.86	0.109696	0.0841783	1.30239	0.192784	0.912839
ENSMUSG00000016526	Dyrk3	dual-specificity tyrosine-(Y)-phosphorylation regulated kinase 3 [Source:MGI Symbol;Acc:MGI:1330300]	96.9351	-0.106338	0.0853789	-1.2768	0.201673	0.913563
ENSMUSG00000026615	Eprs	glutamyl-prolyl-tRNA synthetase [Source:MGI Symbol;Acc:MGI:97838]	1196.82	-0.108231	0.100893	-1.06726	0.285856	0.944024
ENSMUSG00000051295	9630028B13Rik	RIKEN cDNA 9630028B13 gene [Source:MGI Symbol;Acc:MGI:2442281]	10.5865	0.00806688	0.0365294	-0.259683	0.795108	0.998186
ENSMUSG00000026614	Slc30a10	solute carrier family 30, member 10 [Source:MGI Symbol;Acc:MGI:2685058]	510.723	0.00558909	0.110255	0.0673598	0.946295	0.998186
ENSMUSG00000039246	Lyplal1	lysophospholipase-like 1 [Source:MGI Symbol;Acc:MGI:2385115]	86.6404	7.3666e-05	0.0748998	-0.224018	0.822743	0.998186
ENSMUSG00000103056	Gm38268	predicted gene, 38268 [Source:MGI Symbol;Acc:MGI:5611496]	7.46145	-0.0116939	0.0327247	-0.833205	0.404729	0.968991
ENSMUSG00000048000	Gigyf2	GRB10 interacting GYF protein 2 [Source:MGI Symbol;Acc:MGI:2138584]	1996.88	0.127413	0.0918036	1.40156	0.161046	0.888708
ENSMUSG00000079436	Kcnj13	potassium inwardly-rectifying channel, subfamily J, member 13 [Source:MGI Symbol;Acc:MGI:3781032]	99.4861	-0.0298541	0.081461	-0.543049	0.587096	0.992581
ENSMUSG00000026141	Col19a1	collagen, type XIX, alpha 1 [Source:MGI Symbol;Acc:MGI:1095415]	103.898	0.0662367	0.0916777	0.827194	0.408127	0.969258
ENSMUSG00000100131	Gm28439	predicted gene 28439 [Source:MGI Symbol;Acc:MGI:5579145]	19.975	-0.0154069	0.0493839	-0.480928	0.630568	0.992581
ENSMUSG00000067736	Gm10222	predicted gene 10222 [Source:MGI Symbol;Acc:MGI:3642643]	9.85817	-0.0113212	0.038356	-0.392832	0.694444	0.994858
ENSMUSG00000026034	Clk1	CDC-like kinase 1 [Source:MGI Symbol;Acc:MGI:107403]	413.73	-0.111292	0.109679	-1.24542	0.212976	0.91712
ENSMUSG00000101111	Gm28437	predicted gene 28437 [Source:MGI Symbol;Acc:MGI:5579143]	9.96535	-0.000344374	0.0357432	0.111446	0.911262	0.998186
ENSMUSG00000026721	Rabgap1l	RAB GTPase activating protein 1-like [Source:MGI Symbol;Acc:MGI:1352507]	9377.61	0.0101803	0.066023	0.158606	0.873979	0.998186
ENSMUSG00000100862	Gm10925	predicted gene 10925 [Source:MGI Symbol;Acc:MGI:3809095]	16.688	-0.01577	0.0475166	-0.461116	0.644715	0.992581
ENSMUSG00000102070	Gm28661	predicted gene 28661 [Source:MGI Symbol;Acc:MGI:5579367]	9.50522	-0.00828151	0.0387583	-0.225633	0.821487	0.998186
ENSMUSG00000101249	Gm29216	predicted gene 29216 [Source:MGI Symbol;Acc:MGI:5579922]	21.7818	0.00689196	0.0522539	-0.0478774	0.961814	0.998377
ENSMUSG00000039239	Tgfb2	transforming growth factor, beta 2 [Source:MGI Symbol;Acc:MGI:98726]	624.545	-0.105474	0.10764	-0.983026	0.325595	0.955536
ENSMUSG00000100393	Gm29491	predicted gene 29491 [Source:MGI Symbol;Acc:MGI:5580197]	21.0372	-0.0639851	0.0494583	-1.08095	0.279718	0.942342
ENSMUSG00000102619	Gm37849	predicted gene, 37849 [Source:MGI Symbol;Acc:MGI:5611077]	48.85	-0.0705301	0.05451	-0.958916	0.337601	0.95738
ENSMUSG00000001305	Rrp15	ribosomal RNA processing 15 homolog [Source:MGI Symbol;Acc:MGI:1914473]	159.104	-0.0792367	0.0975771	-0.956295	0.338923	0.95738
ENSMUSG00000097784	A430105J06Rik	RIKEN cDNA A430105J06 gene [Source:MGI Symbol;Acc:MGI:1924439]	9.28199	-0.00701535	0.0285314	1.45159	0.146615	0.882853
ENSMUSG00000104302	Gm36975	predicted gene, 36975 [Source:MGI Symbol;Acc:MGI:5610203]	29.4803	-0.0302896	0.0568908	-0.726657	0.467436	0.977996
ENSMUSG00000103522	9430087J23Rik	RIKEN cDNA 9430087J23 gene [Source:MGI Symbol;Acc:MGI:1924651]	131.068	-0.112028	0.0913467	-1.33405	0.182188	0.905153
ENSMUSG00000103693	Gm37529	predicted gene, 37529 [Source:MGI Symbol;Acc:MGI:5610757]	101.339	0.039505	0.0907693	0.532157	0.594617	0.992581
ENSMUSG00000104026	Gm37212	predicted gene, 37212 [Source:MGI Symbol;Acc:MGI:5610440]	31.3953	-0.0399646	0.0526078	-1.06582	0.286506	0.944258
ENSMUSG00000118401	Gpr52	G protein-coupled receptor 52 [Source:MGI Symbol;Acc:MGI:3643278]	49.4127	-0.0955447	0.0719327	-1.34565	0.178415	0.902553
ENSMUSG00000103391	Gm38302	predicted gene, 38302 [Source:MGI Symbol;Acc:MGI:5611530]	10.0711	-0.000182575	0.0371042	0.229905	0.818165	0.998186
ENSMUSG00000103432	6720464F23Rik	RIKEN cDNA 6720464F23 gene [Source:MGI Symbol;Acc:MGI:2444677]	35.4381	0.0121101	0.064553	0.385551	0.699829	0.994858
ENSMUSG00000103200	Gm37328	predicted gene, 37328 [Source:MGI Symbol;Acc:MGI:5610556]	14.5805	0.0324062	0.0366555	0.784267	0.432884	0.974035
ENSMUSG00000104053	Gm38126	predicted gene, 38126 [Source:MGI Symbol;Acc:MGI:5611354]	15.1101	-0.018741	0.0409985	0.387577	0.698329	0.994858
ENSMUSG00000026259	Ngef	neuronal guanine nucleotide exchange factor [Source:MGI Symbol;Acc:MGI:1858414]	506.351	0.0584532	0.110213	0.491112	0.623347	0.992581
ENSMUSG00000026035	Ppil3	peptidylprolyl isomerase (cyclophilin)-like 3 [Source:MGI Symbol;Acc:MGI:1917475]	272.617	-0.0820626	0.104576	-0.723655	0.469278	0.977996
ENSMUSG00000026611	Spata17	spermatogenesis associated 17 [Source:MGI Symbol;Acc:MGI:1921967]	13.1232	0.00935515	0.0337104	0.612571	0.54016	0.988894
ENSMUSG00000079434	Neu2	neuraminidase 2 [Source:MGI Symbol;Acc:MGI:1344417]	7.57736	0.0101222	0.0301621	0.431979	0.665757	0.992581
ENSMUSG00000089730	1700007P06Rik	RIKEN cDNA 1700007P06 gene [Source:MGI Symbol;Acc:MGI:1916558]	31.1115	-0.0243508	0.0429461	-0.674572	0.499948	0.985813
ENSMUSG00000073725	Lmbrd1	LMBR1 domain containing 1 [Source:MGI Symbol;Acc:MGI:1915671]	1561.37	0.0506857	0.0978662	0.521537	0.601992	0.992581
ENSMUSG00000040423	Rc3h1	RING CCCH (C3H) domains 1 [Source:MGI Symbol;Acc:MGI:2685397]	4361.08	-0.0296281	0.0756542	-0.384139	0.700876	0.994858
ENSMUSG00000103343	Gm37052	predicted gene, 37052 [Source:MGI Symbol;Acc:MGI:5610280]	71.1465	-0.0103375	0.0612209	0.508819	0.610879	0.992581
ENSMUSG00000103846	Gm37809	predicted gene, 37809 [Source:MGI Symbol;Acc:MGI:5611037]	21.972	0.0774762	0.0478754	1.65451	0.0980244	0.834049
ENSMUSG00000103739	Gm37653	predicted gene, 37653 [Source:MGI Symbol;Acc:MGI:5610881]	57.3923	-0.0618456	0.0654593	-0.94081	0.346802	0.958349
ENSMUSG00000026036	Nif3l1	Ngg1 interacting factor 3-like 1 (S. pombe) [Source:MGI Symbol;Acc:MGI:1929485]	240.062	0.0874128	0.106944	0.817627	0.41357	0.969877
ENSMUSG00000026715	Serpinc1	serine (or cysteine) peptidase inhibitor, clade C (antithrombin), member 1 [Source:MGI Symbol;Acc:MGI:88095]	19.8275	-0.0424658	0.0396219	-1.38386	0.166402	0.893794
ENSMUSG00000103680	Gm37072	predicted gene, 37072 [Source:MGI Symbol;Acc:MGI:5610300]	14.9419	-0.0301951	0.0353138	0.350742	0.725782	0.996668
ENSMUSG00000043467	Zbtb37	zinc finger and BTB domain containing 37 [Source:MGI Symbol;Acc:MGI:2444467]	1352.73	-0.0858913	0.100767	-0.853932	0.393143	0.966701
ENSMUSG00000104016	Gm37362	predicted gene, 37362 [Source:MGI Symbol;Acc:MGI:5610590]	15.2851	0.0290148	0.0331311	0.974762	0.329678	0.956295
ENSMUSG00000026037	Orc2	origin recognition complex, subunit 2 [Source:MGI Symbol;Acc:MGI:1328306]	351.319	0.167747	0.110161	1.51092	0.13081	0.865093
ENSMUSG00000039210	Gpatch2	G patch domain containing 2 [Source:MGI Symbol;Acc:MGI:1915019]	613.494	0.219337	0.109579	1.98156	0.047529	0.734439
ENSMUSG00000104394	Gm37254	predicted gene, 37254 [Source:MGI Symbol;Acc:MGI:5610482]	78.5921	-0.062366	0.0806072	-0.965215	0.334437	0.95738
ENSMUSG00000085054	Gm15834	predicted gene 15834 [Source:MGI Symbol;Acc:MGI:3802168]	34.0909	-0.123192	0.0586908	-2.849	0.00438572	0.407226
ENSMUSG00000104245	Gm38155	predicted gene, 38155 [Source:MGI Symbol;Acc:MGI:5611383]	27.2168	-0.011386	0.0459612	-0.767693	0.44267	0.975988
ENSMUSG00000026427	Eif2d	eukaryotic translation initiation factor 2D [Source:MGI Symbol;Acc:MGI:109342]	326.98	-0.0187039	0.109812	-0.200138	0.841372	0.998186
ENSMUSG00000026610	Esrrg	estrogen-related receptor gamma [Source:MGI Symbol;Acc:MGI:1347056]	840.324	0.0920608	0.107096	0.820622	0.411862	0.969258
ENSMUSG00000103961	Gm55759	predicted gene, 55759 [Source:MGI Symbol;Acc:MGI:6847984]	17.9054	0.00900796	0.0478741	-0.0857643	0.931654	0.998186
ENSMUSG00000038174	Hycc2	hyccin PI4KA lipid kinase complex subunit 2 [Source:MGI Symbol;Acc:MGI:1098784]	4294.8	-0.0221214	0.078142	-0.27639	0.782249	0.998186
ENSMUSG00000033569	Adgrb3	adhesion G protein-coupled receptor B3 [Source:MGI Symbol;Acc:MGI:2441837]	2059.6	-0.0870574	0.0960708	-0.903751	0.366128	0.961107
ENSMUSG00000026032	Ndufb3	NADH:ubiquinone oxidoreductase subunit B3 [Source:MGI Symbol;Acc:MGI:1913745]	513.706	0.073779	0.10946	0.656281	0.511643	0.987005
ENSMUSG00000026430	Rassf5	Ras association (RalGDS/AF-6) domain family member 5 [Source:MGI Symbol;Acc:MGI:1926375]	288.337	0.0189773	0.108799	0.149607	0.881075	0.998186
ENSMUSG00000104257	Gm20172	predicted gene, 20172 [Source:MGI Symbol;Acc:MGI:5012357]	19.7773	-0.0250988	0.0486365	-0.67489	0.499745	0.985813
ENSMUSG00000102296	Gm37543	predicted gene, 37543 [Source:MGI Symbol;Acc:MGI:5610771]	45.206	0.00591207	0.06049	-0.00633679	0.994944	0.999889
ENSMUSG00000103209	Gm37331	predicted gene, 37331 [Source:MGI Symbol;Acc:MGI:5610559]	30.3067	-0.0465178	0.0592719	-0.80321	0.421853	0.971603
ENSMUSG00000104027	Gm37211	predicted gene, 37211 [Source:MGI Symbol;Acc:MGI:5610439]	151.715	-0.0177936	0.0911751	-0.142834	0.886421	0.998186
ENSMUSG00000102407	Gm37862	predicted gene, 37862 [Source:MGI Symbol;Acc:MGI:5611090]	82.6522	-0.00349644	0.0834337	-0.247777	0.804307	0.998186
ENSMUSG00000103214	Gm38286	predicted gene, 38286 [Source:MGI Symbol;Acc:MGI:5611514]	97.8188	0.0199748	0.0863146	0.047085	0.962445	0.998377
ENSMUSG00000104100	Gm37880	predicted gene, 37880 [Source:MGI Symbol;Acc:MGI:5611108]	66.2562	-0.0188196	0.0668103	-0.745516	0.45596	0.977996
ENSMUSG00000103889	Gm37011	predicted gene, 37011 [Source:MGI Symbol;Acc:MGI:5610239]	10.1644	-0.0311287	0.0378647	-0.923069	0.355971	0.960167
ENSMUSG00000101301	Gm29214	predicted gene 29214 [Source:MGI Symbol;Acc:MGI:5579920]	37.3037	-0.0189998	0.0634407	0.123586	0.901643	0.998186
ENSMUSG00000104221	Gm37051	predicted gene, 37051 [Source:MGI Symbol;Acc:MGI:5610279]	39.371	-0.019379	0.0554102	-0.853276	0.393506	0.967084
ENSMUSG00000102250	Gm38260	predicted gene, 38260 [Source:MGI Symbol;Acc:MGI:5611488]	40.3127	-0.0316005	0.0683214	-0.581	0.561241	0.991333
ENSMUSG00000102317	Gm37628	predicted gene, 37628 [Source:MGI Symbol;Acc:MGI:5610856]	111.095	0.0368078	0.08978	0.254402	0.799185	0.998186
ENSMUSG00000103563	8030445P17Rik	RIKEN cDNA 8030445P17 gene [Source:MGI Symbol;Acc:MGI:2442299]	44.5052	0.00238557	0.0696983	-0.0733273	0.941546	0.998186
ENSMUSG00000102465	Gm38198	predicted gene, 38198 [Source:MGI Symbol;Acc:MGI:5611426]	223.906	-0.0551188	0.099823	-0.768783	0.442022	0.975395
ENSMUSG00000102659	Gm37077	predicted gene, 37077 [Source:MGI Symbol;Acc:MGI:5610305]	119.226	0.154972	0.0869874	1.94899	0.0512966	0.745933
ENSMUSG00000103924	Gm37895	predicted gene, 37895 [Source:MGI Symbol;Acc:MGI:5611123]	173.663	0.057519	0.0969313	0.590336	0.554966	0.991333
ENSMUSG00000104132	Gm36952	predicted gene, 36952 [Source:MGI Symbol;Acc:MGI:5610180]	258.647	-0.10733	0.106821	-1.0875	0.276814	0.942294
ENSMUSG00000102747	Gm37602	predicted gene, 37602 [Source:MGI Symbol;Acc:MGI:5610830]	47.6779	0.021546	0.0732064	0.252638	0.800548	0.998186
ENSMUSG00000102386	2900022M07Rik	RIKEN cDNA 2900022M07 gene [Source:MGI Symbol;Acc:MGI:1920201]	11.9972	-0.0112305	0.0408346	-0.549126	0.582919	0.992581
ENSMUSG00000103004	2900002M20Rik	RIKEN cDNA 2900002M20 gene [Source:MGI Symbol;Acc:MGI:1925574]	29.0109	-0.0495583	0.0458379	-0.46239	0.643801	0.992581
ENSMUSG00000104516	Gm9884	predicted gene 9884 [Source:MGI Symbol;Acc:MGI:3642830]	24.0768	-0.0391981	0.0420713	-1.36871	0.171091	0.898387
ENSMUSG00000026609	Ush2a	usherin [Source:MGI Symbol;Acc:MGI:1341292]	9.78565	-0.0075662	0.0294538	-0.482095	0.629739	0.992581
ENSMUSG00000047528	Flacc1	flagellum associated containing coiled-coil domains 1 [Source:MGI Symbol;Acc:MGI:1918359]	11.1005	0.0313879	0.0402792	0.998946	0.317821	0.95389
ENSMUSG00000042349	Ikbke	inhibitor of kappaB kinase epsilon [Source:MGI Symbol;Acc:MGI:1929612]	10.0166	0.00313712	0.0375132	0.0649626	0.948204	0.998186
ENSMUSG00000026031	Cflar	CASP8 and FADD-like apoptosis regulator [Source:MGI Symbol;Acc:MGI:1336166]	433.9	-0.100908	0.110305	-0.908358	0.363689	0.960776
ENSMUSG00000026608	Kctd3	potassium channel tetramerisation domain containing 3 [Source:MGI Symbol;Acc:MGI:2444629]	1195.24	0.0596493	0.102871	0.600194	0.548377	0.990461
ENSMUSG00000026029	Casp8	caspase 8 [Source:MGI Symbol;Acc:MGI:1261423]	42.3302	-0.131003	0.0616183	-2.74308	0.00608666	0.446505
ENSMUSG00000026028	Trak2	trafficking protein, kinesin binding 2 [Source:MGI Symbol;Acc:MGI:1918077]	4446.44	0.0570686	0.0753635	0.759208	0.447728	0.976949
ENSMUSG00000026425	Srgap2	SLIT-ROBO Rho GTPase activating protein 2 [Source:MGI Symbol;Acc:MGI:109605]	1529.91	0.298049	0.0937448	3.17842	0.00148083	0.325951
ENSMUSG00000102733	Gm38262	predicted gene, 38262 [Source:MGI Symbol;Acc:MGI:5611490]	7.80903	0.00908302	0.0349027	0.12387	0.901418	0.998186
ENSMUSG00000104060	Gm37954	predicted gene, 37954 [Source:MGI Symbol;Acc:MGI:5611182]	7.28553	-0.0251202	0.0283396	-0.963485	0.335304	0.95738
ENSMUSG00000101778	Gm29488	predicted gene 29488 [Source:MGI Symbol;Acc:MGI:5580194]	21.5255	-0.0481612	0.0478324	-1.83073	0.0671409	0.780583
ENSMUSG00002076189	Gm55791	predicted gene, 55791 [Source:MGI Symbol;Acc:MGI:6848048]	22.9877	0.0234872	0.0417626	0.289678	0.772062	0.99727
ENSMUSG00000026058	Khdrbs2	KH domain containing, RNA binding, signal transduction associated 2 [Source:MGI Symbol;Acc:MGI:2159649]	342.944	-0.29018	0.109564	-2.75807	0.00581432	0.443494
ENSMUSG00000103482	Gm37999	predicted gene, 37999 [Source:MGI Symbol;Acc:MGI:5611227]	34.5395	-0.00793312	0.0516015	-0.302929	0.761944	0.996996
ENSMUSG00000104313	Gm37911	predicted gene, 37911 [Source:MGI Symbol;Acc:MGI:5611139]	10.3705	-0.0138172	0.0389762	-0.332261	0.739692	0.996668
ENSMUSG00000102865	Gm9839	predicted gene 9839 [Source:MGI Symbol;Acc:MGI:3641910]	24.0681	-0.0295957	0.0378677	0.527765	0.597662	0.992581
ENSMUSG00000055184	Fam72a	family with sequence similarity 72, member A [Source:MGI Symbol;Acc:MGI:1919669]	40.0517	-0.0769923	0.0585176	-1.50096	0.133366	0.869609
ENSMUSG00000102321	Gm37792	predicted gene, 37792 [Source:MGI Symbol;Acc:MGI:5611020]	27.6851	0.00798595	0.0437992	-0.108853	0.913319	0.998186
ENSMUSG00000091318	Semp2l1	SUMO/sentrin specific peptidase 2-like 1 [Source:MGI Symbol;Acc:MGI:3644687]	33.7939	-0.0458146	0.0479652	-1.34116	0.179868	0.902553
ENSMUSG00000026432	Avpr1b	arginine vasopressin receptor 1B [Source:MGI Symbol;Acc:MGI:1347010]	11.9556	-0.0472823	0.0418839	-1.32843	0.184036	0.907932
ENSMUSG00000037624	Kcnk2	potassium channel, subfamily K, member 2 [Source:MGI Symbol;Acc:MGI:109366]	553.677	-0.0724125	0.1103	-0.664738	0.506218	0.986946
ENSMUSG00000103669	2900042K21Rik	RIKEN cDNA 2900042K21 gene [Source:MGI Symbol;Acc:MGI:1920203]	8.59842	0.0249923	0.0233343	1.24889	0.211707	0.915253
ENSMUSG00000102824	Pdcd5-ps	programmed cell death 5, pseudogene [Source:MGI Symbol;Acc:MGI:3782009]	33.4104	0.0399544	0.0637571	0.593144	0.553085	0.991333
ENSMUSG00000104507	A430027H14Rik	RIKEN cDNA A430027H14 gene [Source:MGI Symbol;Acc:MGI:2443106]	13.9794	-0.00745098	0.0378554	-0.239488	0.810727	0.998186
ENSMUSG00000026709	Dars2	aspartyl-tRNA synthetase 2 (mitochondrial) [Source:MGI Symbol;Acc:MGI:2442510]	137.276	0.0174127	0.0878524	0.164171	0.869596	0.998186
ENSMUSG00000026134	Prim2	DNA primase, p58 subunit [Source:MGI Symbol;Acc:MGI:97758]	76.119	-0.0470245	0.0763857	-0.561884	0.574195	0.991333
ENSMUSG00000102714	Gm37618	predicted gene, 37618 [Source:MGI Symbol;Acc:MGI:5610846]	12.4338	-0.0176132	0.0320266	-0.588951	0.555894	0.991333
ENSMUSG00000026605	Cenpf	centromere protein F [Source:MGI Symbol;Acc:MGI:1313302]	63.5618	0.0457682	0.07406	0.55871	0.576359	0.991548
ENSMUSG00000026027	Stradb	STE20-related kinase adaptor beta [Source:MGI Symbol;Acc:MGI:2144047]	628.767	-0.0281745	0.107888	-0.226619	0.82072	0.998186
ENSMUSG00000052688	Rab7b	RAB7B, member RAS oncogene family [Source:MGI Symbol;Acc:MGI:2442295]	53.6156	0.00112865	0.0657599	-0.109434	0.912858	0.998186
ENSMUSG00000004768	Rab23	RAB23, member RAS oncogene family [Source:MGI Symbol;Acc:MGI:99833]	961.503	-0.0528372	0.106534	-0.481846	0.629915	0.992581
ENSMUSG00000042215	Bag2	BCL2-associated athanogene 2 [Source:MGI Symbol;Acc:MGI:1891254]	160.196	0.0473081	0.0999324	0.465629	0.641481	0.992581
ENSMUSG00000026708	Cenpl	centromere protein L [Source:MGI Symbol;Acc:MGI:1917704]	91.7625	0.0136913	0.0869654	0.34544	0.729764	0.996668
ENSMUSG00000026604	Ptpn14	protein tyrosine phosphatase, non-receptor type 14 [Source:MGI Symbol;Acc:MGI:102467]	485.179	0.16821	0.109391	1.52267	0.127842	0.863841
ENSMUSG00000104435	Gm37422	predicted gene, 37422 [Source:MGI Symbol;Acc:MGI:5610650]	20.6426	0.0159792	0.0475823	-0.142227	0.886901	0.998186
ENSMUSG00000042197	Zfp451	zinc finger protein 451 [Source:MGI Symbol;Acc:MGI:2137896]	3841.78	0.120149	0.0773126	1.55126	0.12084	0.856037
ENSMUSG00000026705	Klhl20	kelch-like 20 [Source:MGI Symbol;Acc:MGI:2444855]	1085.72	-0.0289275	0.101162	-0.274328	0.783832	0.998186
ENSMUSG00000026603	Smyd2	SET and MYND domain containing 2 [Source:MGI Symbol;Acc:MGI:1915889]	147.843	0.1967	0.0975417	2.09114	0.0365155	0.703839
ENSMUSG00000103467	Gm38245	predicted gene, 38245 [Source:MGI Symbol;Acc:MGI:5611473]	54.9616	0.048152	0.0643957	1.34871	0.177431	0.902553
ENSMUSG00000042251	Pm20d1	peptidase M20 domain containing 1 [Source:MGI Symbol;Acc:MGI:2442939]	22.4656	-0.0392946	0.0441861	-0.681296	0.495684	0.985204
ENSMUSG00000044835	Ankrd45	ankyrin repeat domain 45 [Source:MGI Symbol;Acc:MGI:1921094]	1863.74	0.0382338	0.0945716	0.405478	0.685126	0.994858
ENSMUSG00000049160	Tex50	testis expressed 50 [Source:MGI Symbol;Acc:MGI:1922183]	67.3582	-0.0724871	0.0651729	-0.0177443	0.985843	0.999889
ENSMUSG00000013275	Slc41a1	solute carrier family 41, member 1 [Source:MGI Symbol;Acc:MGI:2444823]	1134.4	-0.0851839	0.104638	-0.802751	0.422119	0.971603
ENSMUSG00000026288	Inpp5d	inositol polyphosphate-5-phosphatase D [Source:MGI Symbol;Acc:MGI:107357]	42.4387	0.0569178	0.0693479	0.821024	0.411633	0.969258
ENSMUSG00000042182	Bend6	BEN domain containing 6 [Source:MGI Symbol;Acc:MGI:2444572]	3695.98	0.0791654	0.0809567	0.979654	0.327257	0.956295
ENSMUSG00000104416	Gm37067	predicted gene, 37067 [Source:MGI Symbol;Acc:MGI:5610295]	47.3196	-0.0182354	0.0664132	-0.850313	0.395151	0.967838
ENSMUSG00000010175	Prox1	prospero homeobox 1 [Source:MGI Symbol;Acc:MGI:97772]	6923.08	-0.0435094	0.0787642	-0.547419	0.584091	0.992581
ENSMUSG00000099404	Gm28172	predicted gene 28172 [Source:MGI Symbol;Acc:MGI:5578878]	13.5209	-0.0455472	0.0356392	-1.91369	0.0556595	0.750266
ENSMUSG00000026433	Rab29	RAB29, member RAS oncogene family [Source:MGI Symbol;Acc:MGI:2385107]	63.8719	-0.0859534	0.0609317	-2.02329	0.043043	0.722737
ENSMUSG00000026434	Nucks1	nuclear casein kinase and cyclin-dependent kinase substrate 1 [Source:MGI Symbol;Acc:MGI:1934811]	9667.35	0.120393	0.0734594	1.64098	0.100802	0.834049
ENSMUSG00000103569	Gm38067	predicted gene, 38067 [Source:MGI Symbol;Acc:MGI:5611295]	11.5705	0.0396248	0.0367196	1.17794	0.238822	0.925455
ENSMUSG00000026701	Prdx6	peroxiredoxin 6 [Source:MGI Symbol;Acc:MGI:894320]	1632.29	0.0544858	0.0957508	0.561038	0.574772	0.991333
ENSMUSG00000038079	Tmem237	transmembrane protein 237 [Source:MGI Symbol;Acc:MGI:2138365]	123.953	-0.151041	0.0938806	-1.70332	0.0885089	0.826423
ENSMUSG00000089872	Rps6kc1	ribosomal protein S6 kinase polypeptide 1 [Source:MGI Symbol;Acc:MGI:2443419]	591.049	0.0803933	0.110217	0.759728	0.447417	0.976949
ENSMUSG00000103625	Gm37357	predicted gene, 37357 [Source:MGI Symbol;Acc:MGI:5610585]	15.1544	-0.00873372	0.0423778	-0.629497	0.529024	0.987414
ENSMUSG00000026634	Angel2	angel homolog 2 [Source:MGI Symbol;Acc:MGI:1196310]	1502.51	0.154793	0.0973019	1.60192	0.109173	0.841767
ENSMUSG00000040297	Suco	SUN domain containing ossification factor [Source:MGI Symbol;Acc:MGI:2138346]	827.355	-0.0432197	0.105781	-0.440442	0.659617	0.992581
ENSMUSG00000102254	Gm7496	predicted gene 7496 [Source:MGI Symbol;Acc:MGI:3643469]	68.2647	-0.00588759	0.081705	-0.189999	0.84931	0.998186
ENSMUSG00000037568	Vash2	vasohibin 2 [Source:MGI Symbol;Acc:MGI:2444826]	108.766	0.120101	0.0847702	1.44415	0.148698	0.882924
ENSMUSG00000103723	Gm37095	predicted gene, 37095 [Source:MGI Symbol;Acc:MGI:5610323]	36.4524	-0.034043	0.0506301	-1.69814	0.0894808	0.829003
ENSMUSG00000103964	Gm8407	predicted gene 8407 [Source:MGI Symbol;Acc:MGI:3644362]	30.7262	-0.0392038	0.0603629	-0.39788	0.690718	0.994858
ENSMUSG00000026698	Pigc	phosphatidylinositol glycan anchor biosynthesis, class C [Source:MGI Symbol;Acc:MGI:1914542]	231.099	0.00213247	0.101848	-0.0291308	0.97676	0.999129
ENSMUSG00000066595	Flvcr1	feline leukemia virus subgroup C cellular receptor 1 [Source:MGI Symbol;Acc:MGI:2444881]	219.193	-0.107548	0.0947869	-1.59809	0.110024	0.842036
ENSMUSG00000057072	Spata45	spermatogenesis associated 45 [Source:MGI Symbol;Acc:MGI:1922808]	22.4797	-0.0522433	0.0455797	-1.5395	0.123683	0.863019
ENSMUSG00000026289	Atg16l1	autophagy related 16-like 1 (S. cerevisiae) [Source:MGI Symbol;Acc:MGI:1924290]	332.045	-0.00189059	0.108638	0.0757562	0.939613	0.998186
ENSMUSG00000079550	Mpp4	membrane protein, palmitoylated 4 (MAGUK p55 subfamily member 4) [Source:MGI Symbol;Acc:MGI:2386681]	26.7059	0.0195157	0.0578928	0.106334	0.915317	0.998186
ENSMUSG00000087968	Gm25395	predicted gene, 25395 [Source:MGI Symbol;Acc:MGI:5455172]	12.3724	-0.0228538	0.0391575	-1.02639	0.304706	0.950552
ENSMUSG00000026632	Tatdn3	TatD DNase domain containing 3 [Source:MGI Symbol;Acc:MGI:1916222]	460.398	0.00625644	0.110136	0.168158	0.866459	0.998186
ENSMUSG00000040265	Dnm3	dynamin 3 [Source:MGI Symbol;Acc:MGI:1341299]	3164.32	0.0299192	0.0828621	0.370959	0.710668	0.996221
ENSMUSG00000062510	Nsl1	NSL1, MIS12 kinetochore complex component [Source:MGI Symbol;Acc:MGI:2685830]	18.0773	0.0457605	0.049187	1.20543	0.228039	0.921818
ENSMUSG00000090260	2810442N19Rik	RIKEN cDNA 2810442N19 gene [Source:MGI Symbol;Acc:MGI:1920003]	20.8469	-0.0312023	0.0504819	-0.992985	0.320717	0.955536
ENSMUSG00000078190	Dnm3os	dynamin 3, opposite strand [Source:MGI Symbol;Acc:MGI:3052332]	37.2669	-0.00301055	0.0648816	-0.110234	0.912224	0.998186
ENSMUSG00000056055	Sag	S-antigen, retina and pineal gland (arrestin) [Source:MGI Symbol;Acc:MGI:98227]	22.4559	-0.0813539	0.0532795	-1.55038	0.121051	0.856371
ENSMUSG00000026024	Als2	alsin Rho guanine nucleotide exchange factor [Source:MGI Symbol;Acc:MGI:1921268]	707.604	0.197437	0.109929	1.7867	0.0739863	0.798656
ENSMUSG00000103685	Gm37074	predicted gene, 37074 [Source:MGI Symbol;Acc:MGI:5610302]	11.8983	0.0192892	0.0330405	0.442952	0.657801	0.992581
ENSMUSG00000026694	Eef1aknmt	EEF1A lysine and N-terminal methyltransferase [Source:MGI Symbol;Acc:MGI:1918699]	189.239	-0.13588	0.097007	-1.46588	0.142682	0.880312
ENSMUSG00000037499	Nenf	neuron derived neurotrophic factor [Source:MGI Symbol;Acc:MGI:1913458]	167.032	0.15561	0.0983079	1.67342	0.0942446	0.83249
ENSMUSG00000026627	Pacc1	proton activated chloride channel 1 [Source:MGI Symbol;Acc:MGI:1914200]	133.104	0.0653947	0.0902623	0.90849	0.36362	0.960776
ENSMUSG00000070738	Dgkd	diacylglycerol kinase, delta [Source:MGI Symbol;Acc:MGI:2138334]	1519.39	-0.0528473	0.0968541	-0.541813	0.587947	0.992581
ENSMUSG00000103996	4833421G17Rik	RIKEN cDNA 4833421G17 gene [Source:MGI Symbol;Acc:MGI:1921007]	22.59	0.0368926	0.0473376	1.26193	0.206974	0.914655
ENSMUSG00000103591	Gm38365	predicted gene, 38365 [Source:MGI Symbol;Acc:MGI:5611593]	34.8703	-0.00675025	0.061285	-0.0962568	0.923317	0.998186
ENSMUSG00000026023	Cdk15	cyclin-dependent kinase 15 [Source:MGI Symbol;Acc:MGI:3583944]	8.16008	-0.0173323	0.0271012	-1.38079	0.167344	0.893794
ENSMUSG00000026626	Ppp2r5a	protein phosphatase 2, regulatory subunit B', alpha [Source:MGI Symbol;Acc:MGI:2388479]	1025.62	0.098466	0.100104	0.986487	0.323894	0.955536
ENSMUSG00000041075	Fzd7	frizzled class receptor 7 [Source:MGI Symbol;Acc:MGI:108570]	140.17	0.0245295	0.0947804	0.246887	0.804996	0.998186
ENSMUSG00000042046	Dstyk	dual serine/threonine and tyrosine protein kinase [Source:MGI Symbol;Acc:MGI:1925064]	1072.01	0.0132492	0.10827	0.151437	0.879631	0.998186
ENSMUSG00000097760	6030442K20Rik	RIKEN cDNA 6030442K20 gene [Source:MGI Symbol;Acc:MGI:1925126]	25.5574	0.0253386	0.0431191	-0.186531	0.852029	0.998186
ENSMUSG00000103114	Gm32200	predicted gene, 32200 [Source:MGI Symbol;Acc:MGI:5591359]	21.9525	-0.0252963	0.0381912	-0.899778	0.368238	0.961107
ENSMUSG00000047361	Gm973	predicted gene 973 [Source:MGI Symbol;Acc:MGI:2685819]	56.6557	0.0176002	0.0762931	0.277347	0.781514	0.998186
ENSMUSG00000026021	Sumo1	small ubiquitin-like modifier 1 [Source:MGI Symbol;Acc:MGI:1197010]	1365.25	0.050253	0.0984232	0.496462	0.619569	0.992581
ENSMUSG00000026696	Vamp4	vesicle-associated membrane protein 4 [Source:MGI Symbol;Acc:MGI:1858730]	1954.22	0.0943789	0.0876637	1.07451	0.282593	0.942342
ENSMUSG00000103821	D430013B06Rik	RIKEN cDNA D430013B06 gene [Source:MGI Symbol;Acc:MGI:3026994]	25.6253	0.0280221	0.0465274	1.29407	0.195643	0.913563
ENSMUSG00000101400	Gm29596	predicted gene 29596 [Source:MGI Symbol;Acc:MGI:5580302]	10.3306	0.0260427	0.0317498	1.11649	0.264214	0.937082
ENSMUSG00000026697	Myoc	myocilin [Source:MGI Symbol;Acc:MGI:1202864]	40.8579	0.0575604	0.0609783	1.17658	0.239362	0.925455
ENSMUSG00000037474	Dtl	denticleless E3 ubiquitin protein ligase [Source:MGI Symbol;Acc:MGI:1924093]	165.211	-0.00708758	0.0937997	0.135984	0.891834	0.998186
ENSMUSG00000026439	Rbbp5	retinoblastoma binding protein 5, histone lysine methyltransferase complex subunit [Source:MGI Symbol;Acc:MGI:1918367]	1308.57	0.085064	0.101791	0.836876	0.402662	0.968991
ENSMUSG00000048174	Tmem81	transmembrane protein 81 [Source:MGI Symbol;Acc:MGI:1921876]	43.2396	0.0600911	0.0686664	0.871958	0.383231	0.965669
ENSMUSG00000005501	Usp40	ubiquitin specific peptidase 40 [Source:MGI Symbol;Acc:MGI:2443184]	564.18	-0.166896	0.109517	-1.57369	0.115559	0.850172
ENSMUSG00000026020	Nop58	NOP58 ribonucleoprotein [Source:MGI Symbol;Acc:MGI:1933184]	910.677	0.00697113	0.103142	0.0587102	0.953183	0.998186
ENSMUSG00000037461	Ints7	integrator complex subunit 7 [Source:MGI Symbol;Acc:MGI:1924315]	430.277	-0.129022	0.109655	-1.17053	0.241788	0.926429
ENSMUSG00000067336	Bmpr2	bone morphogenetic protein receptor, type II (serine/threonine kinase) [Source:MGI Symbol;Acc:MGI:1095407]	9236.05	-0.0585811	0.0673767	-0.867975	0.385408	0.965809
ENSMUSG00000104052	Gm38125	predicted gene, 38125 [Source:MGI Symbol;Acc:MGI:5611353]	75.8066	0.0156091	0.0689254	-0.473041	0.636184	0.992581
ENSMUSG00000041040	Fam117b	family with sequence similarity 117, member B [Source:MGI Symbol;Acc:MGI:1920000]	2494.25	0.0624241	0.0885025	0.70139	0.48306	0.983385
ENSMUSG00000103696	Gm37531	predicted gene, 37531 [Source:MGI Symbol;Acc:MGI:5610759]	59.6214	0.0708154	0.0722344	1.25387	0.20989	0.915176
ENSMUSG00000100901	Gm18829	predicted gene, 18829 [Source:MGI Symbol;Acc:MGI:5011014]	14.086	0.0120381	0.0389187	0.465284	0.641728	0.992581
ENSMUSG00000053024	Cntn2	contactin 2 [Source:MGI Symbol;Acc:MGI:104518]	629.963	-0.423525	0.109361	-4.20586	2.60088e-05	0.0386397
ENSMUSG00000026623	Lpgat1	lysophosphatidylglycerol acyltransferase 1 [Source:MGI Symbol;Acc:MGI:2446186]	5031.63	-0.0522338	0.0763311	-0.684383	0.493733	0.985204
ENSMUSG00000026018	Ica1l	islet cell autoantigen 1-like [Source:MGI Symbol;Acc:MGI:1917625]	1085.71	0.0168999	0.107219	0.16776	0.866772	0.998186
ENSMUSG00000026622	Nek2	NIMA (never in mitosis gene a)-related expressed kinase 2 [Source:MGI Symbol;Acc:MGI:109359]	23.4924	-0.0105466	0.0452659	-1.40232	0.160818	0.888361
ENSMUSG00000055833	1700034H15Rik	RIKEN cDNA 1700034H15 gene [Source:MGI Symbol;Acc:MGI:1921515]	90.1116	0.0231315	0.0777598	0.288799	0.772735	0.99727
ENSMUSG00000037434	Slc30a1	solute carrier family 30 (zinc transporter), member 1 [Source:MGI Symbol;Acc:MGI:1345281]	488.712	0.0533609	0.110273	0.482006	0.629802	0.992581
ENSMUSG00000026019	Wdr12	WD repeat domain 12 [Source:MGI Symbol;Acc:MGI:1927241]	1049.87	-0.183126	0.106785	-1.66897	0.0951229	0.833666
ENSMUSG00000081984	Dnajb3	DnaJ heat shock protein family (Hsp40) member B3 [Source:MGI Symbol;Acc:MGI:1306822]	7.50758	0.0251919	0.0302642	1.45284	0.146268	0.881551
ENSMUSG00000079429	Mroh2a	maestro heat-like repeat family member 2A [Source:MGI Symbol;Acc:MGI:3705228]	77.4467	-0.0275682	0.0806539	-0.706706	0.479749	0.981791
ENSMUSG00000040225	Prrc2c	proline-rich coiled-coil 2C [Source:MGI Symbol;Acc:MGI:1913754]	6279.93	0.033101	0.0685222	0.481219	0.630361	0.992581
ENSMUSG00000044783	Hjurp	Holliday junction recognition protein [Source:MGI Symbol;Acc:MGI:2685821]	656.074	-0.0692573	0.109403	-0.561754	0.574283	0.991333
ENSMUSG00000026017	Carf	calcium response factor [Source:MGI Symbol;Acc:MGI:2182269]	910.426	0.06001	0.10404	0.575946	0.564652	0.991333
ENSMUSG00000037395	Rcor3	REST corepressor 3 [Source:MGI Symbol;Acc:MGI:2441920]	1019.26	-0.0110832	0.107791	-0.0632114	0.949598	0.998186
ENSMUSG00000097316	Gm10516	predicted gene 10516 [Source:MGI Symbol;Acc:MGI:3641979]	193.59	-0.0904874	0.100432	-0.820631	0.411856	0.969258
ENSMUSG00000040181	Fmo1	flavin containing monooxygenase 1 [Source:MGI Symbol;Acc:MGI:1310002]	238.371	0.0225704	0.104171	-0.0550194	0.956123	0.998186
ENSMUSG00000026442	Nfasc	neurofascin [Source:MGI Symbol;Acc:MGI:104753]	5969.35	-0.215341	0.0828487	-2.61502	0.00892228	0.496189
ENSMUSG00000073664	Nbeal1	neurobeachin like 1 [Source:MGI Symbol;Acc:MGI:2444343]	915.109	0.0505018	0.10549	0.503816	0.614391	0.992581
ENSMUSG00000101126	Gm10538	predicted gene 10538 [Source:MGI Symbol;Acc:MGI:3642693]	81.9517	-0.0381986	0.0744567	-0.267228	0.789293	0.998186
ENSMUSG00000026443	Lrrn2	leucine rich repeat protein 2, neuronal [Source:MGI Symbol;Acc:MGI:106037]	717.229	-0.086024	0.105922	-0.807067	0.419628	0.971603
ENSMUSG00002075842	Gm55923	predicted gene, 55923 [Source:MGI Symbol;Acc:MGI:6848307]	10.3375	-0.014614	0.0388606	-0.349455	0.726748	0.996668
ENSMUSG00000102709	Gm38308	predicted gene, 38308 [Source:MGI Symbol;Acc:MGI:5611536]	32.6929	0.0235242	0.0462541	-0.270651	0.78666	0.998186
ENSMUSG00000049439	Cyp20a1	cytochrome P450, family 20, subfamily a, polypeptide 1 [Source:MGI Symbol;Acc:MGI:1925201]	211.509	-0.0348765	0.102268	-0.322268	0.74725	0.996668
ENSMUSG00000049866	Arl4c	ADP-ribosylation factor-like 4C [Source:MGI Symbol;Acc:MGI:2445172]	1709.89	0.0716772	0.100562	0.706795	0.479694	0.981791
ENSMUSG00000058248	Kcnh1	potassium voltage-gated channel, subfamily H (eag-related), member 1 [Source:MGI Symbol;Acc:MGI:1341721]	464.901	-0.136683	0.110152	-1.26688	0.205198	0.913705
ENSMUSG00000036206	Sh3bp4	SH3-domain binding protein 4 [Source:MGI Symbol;Acc:MGI:2138297]	220.888	-0.108663	0.102727	-0.999828	0.317394	0.95389
ENSMUSG00000102700	Gm38312	predicted gene, 38312 [Source:MGI Symbol;Acc:MGI:5611540]	24.0492	-0.0215362	0.0351447	-0.757971	0.448468	0.976949
ENSMUSG00000026131	Dst	dystonin [Source:MGI Symbol;Acc:MGI:104627]	5741.64	0.0323147	0.0731351	0.441845	0.658602	0.992581
ENSMUSG00000037375	Hhat	hedgehog acyltransferase [Source:MGI Symbol;Acc:MGI:2444681]	22.7223	-0.0127046	0.0468487	-0.589228	0.555708	0.991333
ENSMUSG00000103596	Gm37354	predicted gene, 37354 [Source:MGI Symbol;Acc:MGI:5610582]	39.2593	0.0121885	0.0473446	0.312983	0.754294	0.996859
ENSMUSG00000103364	Gm38157	predicted gene, 38157 [Source:MGI Symbol;Acc:MGI:5611385]	20.7962	0.0122545	0.0399021	0.0139498	0.98887	0.999889
ENSMUSG00000096992	Gm26788	predicted gene, 26788 [Source:MGI Symbol;Acc:MGI:5477282]	11.9482	-0.00125841	0.0385355	-0.258069	0.796354	0.998186
ENSMUSG00000055013	Agap1	ArfGAP with GTPase domain, ankyrin repeat and PH domain 1 [Source:MGI Symbol;Acc:MGI:2653690]	3691.31	-0.128164	0.0777769	-1.64586	0.0997922	0.834049
ENSMUSG00000104114	Gm37297	predicted gene, 37297 [Source:MGI Symbol;Acc:MGI:5610525]	71.2949	-0.0658319	0.0693274	-0.606555	0.544146	0.990461
ENSMUSG00000101462	Gm3052	predicted gene 3052 [Source:MGI Symbol;Acc:MGI:3781230]	13.5037	-0.0353937	0.0434436	-1.02901	0.303476	0.950497
ENSMUSG00000102009	4933400F21Rik	RIKEN cDNA 4933400F21 gene [Source:MGI Symbol;Acc:MGI:1921653]	38.118	0.0403913	0.0597388	0.111869	0.910927	0.998186
ENSMUSG00002076983	Gm55949	predicted gene, 55949 [Source:MGI Symbol;Acc:MGI:6848358]	8.10561	-0.0209559	0.0239573	-0.126302	0.899493	0.998186
ENSMUSG00000026586	Prrx1	paired related homeobox 1 [Source:MGI Symbol;Acc:MGI:97712]	199.093	-0.0389014	0.105145	-0.34199	0.732358	0.996668
ENSMUSG00000042111	Ccdc115	coiled-coil domain containing 115 [Source:MGI Symbol;Acc:MGI:1916918]	407.699	0.0564547	0.110252	0.509474	0.61042	0.992581
ENSMUSG00000016262	Sertad4	SERTA domain containing 4 [Source:MGI Symbol;Acc:MGI:2443496]	937.115	0.132424	0.106366	1.24673	0.212495	0.916567
ENSMUSG00000102162	Gm2367	predicted gene 2367 [Source:MGI Symbol;Acc:MGI:3780535]	60.804	-0.118678	0.0677162	-1.94348	0.0519588	0.748419
ENSMUSG00000040124	Gorab	golgin, RAB6-interacting [Source:MGI Symbol;Acc:MGI:2138271]	165.333	0.0313191	0.0952975	0.403567	0.686531	0.994858
ENSMUSG00000040113	Mettl11b	methyltransferase like 11B [Source:MGI Symbol;Acc:MGI:2685053]	20.0585	-0.0868852	0.0474217	-2.16292	0.030547	0.679464
ENSMUSG00000067081	Asb18	ankyrin repeat and SOCS box-containing 18 [Source:MGI Symbol;Acc:MGI:2655109]	144.713	-0.0219055	0.0873893	-0.728566	0.466267	0.977996
ENSMUSG00000026782	Abi2	abl interactor 2 [Source:MGI Symbol;Acc:MGI:106913]	11916.9	0.0384542	0.0747743	0.505453	0.613241	0.992581
ENSMUSG00000054387	Mdm4	transformed mouse 3T3 cell double minute 4 [Source:MGI Symbol;Acc:MGI:107934]	5637.84	0.00218396	0.0713532	0.025862	0.979367	0.999359
ENSMUSG00000016200	Syt14	synaptotagmin XIV [Source:MGI Symbol;Acc:MGI:2444490]	1491.97	-0.0311563	0.0968699	-0.317978	0.750501	0.996668
ENSMUSG00002076180	Gm55962	predicted gene, 55962 [Source:MGI Symbol;Acc:MGI:6848384]	29.9381	-0.0256447	0.0452371	-0.765952	0.443705	0.97647
ENSMUSG00000026127	Imp4	IMP4, U3 small nucleolar ribonucleoprotein [Source:MGI Symbol;Acc:MGI:106572]	853.292	-0.0932574	0.107278	-0.874277	0.381967	0.965599
ENSMUSG00000026301	Iqca	IQ motif containing with AAA domain [Source:MGI Symbol;Acc:MGI:1922168]	12.7828	-0.0282402	0.0402234	-0.297304	0.766234	0.99727
ENSMUSG00000044337	Ackr3	atypical chemokine receptor 3 [Source:MGI Symbol;Acc:MGI:109562]	67.3131	0.0306585	0.0782832	0.306241	0.759421	0.996996
ENSMUSG00000026014	Raph1	Ras association (RalGDS/AF-6) and pleckstrin homology domains 1 [Source:MGI Symbol;Acc:MGI:1924550]	2348.64	0.0268301	0.0844372	0.315614	0.752295	0.996668
ENSMUSG00000081562	Gm11575	predicted gene 11575 [Source:MGI Symbol;Acc:MGI:3649592]	67.5242	0.0251656	0.0304889	0.697665	0.485387	0.984842
ENSMUSG00000084400	Gm11576	predicted gene 11576 [Source:MGI Symbol;Acc:MGI:3649593]	7.68724	0.00444558	0.0346904	0.230428	0.81776	0.998186
ENSMUSG00000026447	Pik3c2b	phosphatidylinositol-4-phosphate 3-kinase catalytic subunit type 2 beta [Source:MGI Symbol;Acc:MGI:2685045]	728.699	0.0662109	0.106439	0.62651	0.53098	0.987414
ENSMUSG00000101997	Gm28722	predicted gene 28722 [Source:MGI Symbol;Acc:MGI:5579428]	13.8049	0.0378335	0.0407562	1.22626	0.220102	0.921377
ENSMUSG00000101188	Eif4a-ps4	eukaryotic translation initiation factor 4A, pseudogene 4 [Source:MGI Symbol;Acc:MGI:1195958]	81.5786	0.0188161	0.0844619	0.372543	0.709488	0.996221
ENSMUSG00000102425	Gm26616	predicted gene, 26616 [Source:MGI Symbol;Acc:MGI:5477110]	9.52111	0.0431768	0.0357935	1.71634	0.0860989	0.825921
ENSMUSG00000046062	Ppp1r15b	protein phosphatase 1, regulatory subunit 15B [Source:MGI Symbol;Acc:MGI:2444211]	925.853	-0.0514178	0.102849	-0.498087	0.618423	0.992581
ENSMUSG00000026585	Kifap3	kinesin-associated protein 3 [Source:MGI Symbol;Acc:MGI:107566]	2650.35	0.109292	0.0863663	1.30048	0.193437	0.913563
ENSMUSG00000034432	Cops8	COP9 signalosome subunit 8 [Source:MGI Symbol;Acc:MGI:1915363]	1289.29	-0.0176808	0.0993065	-0.193145	0.846845	0.998186
ENSMUSG00000045174	Amer3	APC membrane recruitment 3 [Source:MGI Symbol;Acc:MGI:3026939]	433.051	0.0758698	0.110188	0.699635	0.484155	0.983999
ENSMUSG00000026584	Scyl3	SCY1-like 3 (S. cerevisiae) [Source:MGI Symbol;Acc:MGI:1921385]	400.687	-0.0771744	0.107288	-0.750736	0.452812	0.977996
ENSMUSG00000052062	Pard3b	par-3 family cell polarity regulator beta [Source:MGI Symbol;Acc:MGI:1919301]	105.935	-0.0647771	0.0802979	-0.935492	0.349535	0.958349
ENSMUSG00000048126	Col6a3	collagen, type VI, alpha 3 [Source:MGI Symbol;Acc:MGI:88461]	39.6788	-0.0142755	0.0673193	-0.179811	0.857301	0.998186
ENSMUSG00000037509	Arhgef4	Rho guanine nucleotide exchange factor (GEF) 4 [Source:MGI Symbol;Acc:MGI:2442507]	1220.22	-0.0325169	0.0987675	-0.314434	0.753192	0.996668
ENSMUSG00000102537	Gm37224	predicted gene, 37224 [Source:MGI Symbol;Acc:MGI:5610452]	9.24713	0.0256624	0.0298641	0.928651	0.35307	0.959844
ENSMUSG00000102612	Gm37845	predicted gene, 37845 [Source:MGI Symbol;Acc:MGI:5611073]	7.59404	0.0182491	0.0289213	0.00780286	0.993774	0.999889
ENSMUSG00000104002	Gm38336	predicted gene, 38336 [Source:MGI Symbol;Acc:MGI:5611564]	6.65783	0.016505	0.0268033	0.691712	0.489118	0.985204
ENSMUSG00000041757	Plekha6	pleckstrin homology domain containing, family A member 6 [Source:MGI Symbol;Acc:MGI:2388662]	1213.93	-0.251081	0.104452	-2.45172	0.0142175	0.543425
ENSMUSG00000041406	BC055324	cDNA sequence BC055324 [Source:MGI Symbol;Acc:MGI:3590554]	24.0275	-0.0648074	0.045948	-1.6754	0.0938556	0.83249
ENSMUSG00000037503	Fam168b	family with sequence similarity 168, member B [Source:MGI Symbol;Acc:MGI:2448487]	7425.63	0.0486422	0.0740181	0.670944	0.502256	0.985976
ENSMUSG00000026639	Lamb3	laminin, beta 3 [Source:MGI Symbol;Acc:MGI:99915]	49.6167	0.0854971	0.0592543	1.31062	0.189985	0.911877
ENSMUSG00000104358	Gm37127	predicted gene, 37127 [Source:MGI Symbol;Acc:MGI:5610355]	153.176	-0.162298	0.0837818	-3.05263	0.00226842	0.36759
ENSMUSG00000026123	Plekhb2	pleckstrin homology domain containing, family B (evectins) member 2 [Source:MGI Symbol;Acc:MGI:2385825]	2570.46	0.049148	0.0825837	0.592091	0.55379	0.991333
ENSMUSG00000016194	Hsd11b1	hydroxysteroid 11-beta dehydrogenase 1 [Source:MGI Symbol;Acc:MGI:103562]	60.6113	0.078443	0.0673551	0.596917	0.550563	0.991247
ENSMUSG00000009633	G0s2	G0/G1 switch gene 2 [Source:MGI Symbol;Acc:MGI:1316737]	13.0455	0.010562	0.0414109	0.242946	0.808047	0.998186
ENSMUSG00000104348	Gm37691	predicted gene, 37691 [Source:MGI Symbol;Acc:MGI:5610919]	28.8297	0.00784924	0.0587212	0.0232575	0.981445	0.99979
ENSMUSG00000045216	Hs6st1	heparan sulfate 6-O-sulfotransferase 1 [Source:MGI Symbol;Acc:MGI:1354958]	547.317	0.0101515	0.109507	0.0799692	0.936262	0.998186
ENSMUSG00000016179	Camk1g	calcium/calmodulin-dependent protein kinase I gamma [Source:MGI Symbol;Acc:MGI:2388073]	317.967	0.0569381	0.109043	0.538103	0.590506	0.992581
ENSMUSG00000103895	Gm37942	predicted gene, 37942 [Source:MGI Symbol;Acc:MGI:5611170]	8.12515	-0.0454084	0.0312591	-1.57559	0.115121	0.850172
ENSMUSG00000026579	F5	coagulation factor V [Source:MGI Symbol;Acc:MGI:88382]	170.273	-0.0461837	0.0938973	-0.813497	0.415933	0.970975
ENSMUSG00000040918	Slc19a2	solute carrier family 19 (thiamine transporter), member 2 [Source:MGI Symbol;Acc:MGI:1928761]	123.411	0.0153933	0.0937006	0.33548	0.737263	0.996668
ENSMUSG00000037470	Uggt1	UDP-glucose glycoprotein glucosyltransferase 1 [Source:MGI Symbol;Acc:MGI:2443162]	731.616	-0.101765	0.109723	-1.05337	0.292172	0.949487
ENSMUSG00000026640	Plxna2	plexin A2 [Source:MGI Symbol;Acc:MGI:107684]	2073.97	-0.201238	0.104784	-1.95376	0.0507299	0.743787
ENSMUSG00000026578	Ccdc181	coiled-coil domain containing 181 [Source:MGI Symbol;Acc:MGI:1922145]	481.113	0.0416908	0.109626	0.387573	0.698332	0.994858
ENSMUSG00000102523	Gm37783	predicted gene, 37783 [Source:MGI Symbol;Acc:MGI:5611011]	98.7128	-0.168958	0.0726164	-2.2603	0.0238026	0.633069
ENSMUSG00000102621	Gm37674	predicted gene, 37674 [Source:MGI Symbol;Acc:MGI:5610902]	48.2616	-0.0251986	0.0721717	-0.380884	0.70329	0.995148
ENSMUSG00000102841	Gm38036	predicted gene, 38036 [Source:MGI Symbol;Acc:MGI:5611264]	98.8905	0.0228347	0.0817614	0.487244	0.626086	0.992581
ENSMUSG00000103776	2900035J10Rik	RIKEN cDNA 2900035J10 gene [Source:MGI Symbol;Acc:MGI:1920155]	15.9729	-0.0100754	0.0391702	-0.766648	0.443291	0.976071
ENSMUSG00000026577	Blzf1	basic leucine zipper nuclear factor 1 [Source:MGI Symbol;Acc:MGI:1201607]	588.626	0.0163694	0.110309	0.125992	0.899738	0.998186
ENSMUSG00000026305	Lrrfip1	leucine rich repeat (in FLII) interacting protein 1 [Source:MGI Symbol;Acc:MGI:1342770]	1359.88	0.0569398	0.103335	0.599023	0.549157	0.990461
ENSMUSG00000016494	Cd34	CD34 antigen [Source:MGI Symbol;Acc:MGI:88329]	198.335	-0.0652428	0.1034	-0.67918	0.497024	0.985204
ENSMUSG00000097325	Gm16897	predicted gene, 16897 [Source:MGI Symbol;Acc:MGI:4439821]	37.356	-0.0391582	0.0630516	-0.665541	0.505705	0.98694
ENSMUSG00000104206	Gm32250	predicted gene, 32250 [Source:MGI Symbol;Acc:MGI:5591409]	35.9568	0.029843	0.0601101	-0.0275413	0.978028	0.999343
ENSMUSG00000104525	Gm37334	predicted gene, 37334 [Source:MGI Symbol;Acc:MGI:5610562]	182.794	0.0925705	0.096457	0.919537	0.357815	0.960776
ENSMUSG00000103867	9630010A21Rik	RIKEN cDNA 9630010A21 gene [Source:MGI Symbol;Acc:MGI:2442787]	60.2921	-0.0565006	0.0742765	-0.918666	0.35827	0.960776
ENSMUSG00000034353	Ramp1	receptor (calcitonin) activity modifying protein 1 [Source:MGI Symbol;Acc:MGI:1858418]	273.009	0.0220572	0.101755	0.0854735	0.931885	0.998186
ENSMUSG00000026575	Nme7	NME/NM23 family member 7 [Source:MGI Symbol;Acc:MGI:2449121]	207.489	0.0924133	0.104934	0.86459	0.387264	0.965809
ENSMUSG00000103493	Gm37411	predicted gene, 37411 [Source:MGI Symbol;Acc:MGI:5610639]	7.97209	0.0200458	0.029924	1.47261	0.140855	0.880312
ENSMUSG00000016493	Cd46	CD46 antigen, complement regulatory protein [Source:MGI Symbol;Acc:MGI:1203290]	153.314	-0.112482	0.0820466	-1.67154	0.0946149	0.833066
ENSMUSG00000104010	Gm37366	predicted gene, 37366 [Source:MGI Symbol;Acc:MGI:5610594]	36.1528	0.0355068	0.0651073	0.678919	0.497189	0.985237
ENSMUSG00000103443	Gm37132	predicted gene, 37132 [Source:MGI Symbol;Acc:MGI:5610360]	69.4315	-0.0352136	0.0762903	-0.720866	0.470992	0.978931
ENSMUSG00000026576	Atp1b1	ATPase, Na+/K+ transporting, beta 1 polypeptide [Source:MGI Symbol;Acc:MGI:88108]	10874.1	-0.209378	0.0756083	-2.78883	0.00528993	0.43317
ENSMUSG00000025969	Nrp2	neuropilin 2 [Source:MGI Symbol;Acc:MGI:1100492]	1459.86	-0.0804508	0.0935313	-0.852678	0.393838	0.967084
ENSMUSG00000100811	Gm29083	predicted gene 29083 [Source:MGI Symbol;Acc:MGI:5579789]	16.7573	-0.0120686	0.0467093	-0.496252	0.619717	0.992581
ENSMUSG00000026574	Dpt	dermatopontin [Source:MGI Symbol;Acc:MGI:1928392]	6.80654	-0.00467692	0.0266147	-1.13873	0.254814	0.930151
ENSMUSG00000103032	Gm37121	predicted gene, 37121 [Source:MGI Symbol;Acc:MGI:5610349]	44.5853	0.0901439	0.0663574	1.81783	0.0690909	0.78991
ENSMUSG00000104117	Gm20743	predicted gene, 20743 [Source:MGI Symbol;Acc:MGI:5434099]	14.0779	0.0176631	0.0420512	-0.101273	0.919333	0.998186
ENSMUSG00000103320	Gm37403	predicted gene, 37403 [Source:MGI Symbol;Acc:MGI:5610631]	34.8874	-0.000190805	0.0467548	0.424177	0.671437	0.992976
ENSMUSG00000102408	4930568G15Rik	RIKEN cDNA 4930568G15 gene [Source:MGI Symbol;Acc:MGI:1923107]	9.106	0.0205156	0.0322455	0.312036	0.755013	0.996859
ENSMUSG00000034343	Ube2f	ubiquitin-conjugating enzyme E2F (putative) [Source:MGI Symbol;Acc:MGI:1915171]	908.288	0.00537418	0.108737	0.0335887	0.973205	0.999129
ENSMUSG00000037447	Arid5a	AT rich interactive domain 5A (MRF1-like) [Source:MGI Symbol;Acc:MGI:2443039]	77.6886	0.0287396	0.0672242	0.355013	0.72258	0.996668
ENSMUSG00000016481	Cr1l	complement component (3b/4b) receptor 1-like [Source:MGI Symbol;Acc:MGI:88513]	376.428	-0.0650458	0.106287	-0.877013	0.38048	0.964603
ENSMUSG00000040848	Sft2d2	SFT2 domain containing 2 [Source:MGI Symbol;Acc:MGI:1917362]	539.754	0.0123797	0.110282	0.118135	0.905961	0.998186
ENSMUSG00000040843	Tiprl	TIP41, TOR signalling pathway regulator-like (S. cerevisiae) [Source:MGI Symbol;Acc:MGI:1915087]	1117.09	0.194284	0.100299	1.95694	0.050354	0.743787
ENSMUSG00000102302	Gm38190	predicted gene, 38190 [Source:MGI Symbol;Acc:MGI:5611418]	666.483	-0.191415	0.110307	-1.62368	0.104444	0.840097
ENSMUSG00000040836	Gpr161	G protein-coupled receptor 161 [Source:MGI Symbol;Acc:MGI:2685054]	1047.59	-0.0801392	0.0995835	-0.801178	0.423029	0.971603
ENSMUSG00000026307	Scly	selenocysteine lyase [Source:MGI Symbol;Acc:MGI:1355310]	192.767	0.054886	0.0992108	0.584169	0.559107	0.991333
ENSMUSG00000026571	Dcaf6	DDB1 and CUL4 associated factor 6 [Source:MGI Symbol;Acc:MGI:1921356]	2159.22	-0.157799	0.0915772	-1.7134	0.0866388	0.826423
ENSMUSG00000104427	Gm38368	predicted gene, 38368 [Source:MGI Symbol;Acc:MGI:5611596]	102.473	-0.0374679	0.067934	-0.802958	0.421999	0.971603
ENSMUSG00000102401	Gm37864	predicted gene, 37864 [Source:MGI Symbol;Acc:MGI:5611092]	51.7035	0.0170594	0.0686261	-0.319472	0.749369	0.996668
ENSMUSG00000026616	Cr2	complement receptor 2 [Source:MGI Symbol;Acc:MGI:88489]	18.8663	-0.0070345	0.0414205	-0.981551	0.326321	0.955536
ENSMUSG00000026568	Mpc2	mitochondrial pyruvate carrier 2 [Source:MGI Symbol;Acc:MGI:1917706]	901.826	0.190526	0.102904	1.86931	0.0615799	0.767529
ENSMUSG00000103763	Gm37860	predicted gene, 37860 [Source:MGI Symbol;Acc:MGI:5611088]	36.0987	0.0418956	0.0614355	0.523919	0.600335	0.992581
ENSMUSG00000010453	Kansl3	KAT8 regulatory NSL complex subunit 3 [Source:MGI Symbol;Acc:MGI:1918055]	1172.05	-0.246286	0.0977471	-2.53199	0.0113417	0.526336
ENSMUSG00000037432	Fer1l5	fer-1-like 5 (C. elegans) [Source:MGI Symbol;Acc:MGI:3616091]	84.8451	-0.0170319	0.0866472	-0.0670025	0.94658	0.998186
ENSMUSG00000041577	Prelp	proline arginine-rich end leucine-rich repeat [Source:MGI Symbol;Acc:MGI:2151110]	332.56	-0.0295698	0.10909	-0.260871	0.794192	0.998186
ENSMUSG00000026309	Ilkap	integrin-linked kinase-associated serine/threonine phosphatase 2C [Source:MGI Symbol;Acc:MGI:1914694]	420.095	-0.00112655	0.110305	-0.0531397	0.957621	0.998186
ENSMUSG00000067071	Hes6	hairy and enhancer of split 6 [Source:MGI Symbol;Acc:MGI:1859852]	45.828	0.0184316	0.0720343	0.321582	0.74777	0.996668
ENSMUSG00000001143	Lman2l	lectin, mannose-binding 2-like [Source:MGI Symbol;Acc:MGI:2443010]	667.675	-0.171893	0.109189	-1.59353	0.11104	0.842439
ENSMUSG00000037408	Cnnm4	cyclin M4 [Source:MGI Symbol;Acc:MGI:2151060]	186.454	0.0937751	0.0928499	1.17262	0.24095	0.926429
ENSMUSG00000104316	Gm37909	predicted gene, 37909 [Source:MGI Symbol;Acc:MGI:5611137]	6.54908	-0.0314692	0.0265178	-1.20642	0.227657	0.921507
ENSMUSG00000055866	Per2	period circadian clock 2 [Source:MGI Symbol;Acc:MGI:1195265]	474.548	-0.130177	0.110224	-1.12299	0.261442	0.936087
ENSMUSG00000034292	Traf3ip1	TRAF3 interacting protein 1 [Source:MGI Symbol;Acc:MGI:1921269]	476.854	-0.0466686	0.110222	-0.460752	0.644977	0.992581
ENSMUSG00000001138	Cnnm3	cyclin M3 [Source:MGI Symbol;Acc:MGI:2151055]	324.725	0.0395067	0.107158	0.358629	0.719872	0.996668
ENSMUSG00000026311	Asb1	ankyrin repeat and SOCS box-containing 1 [Source:MGI Symbol;Acc:MGI:1929735]	741.859	0.146648	0.108298	1.42102	0.15531	0.886744
ENSMUSG00000100980	Gm29100	predicted gene 29100 [Source:MGI Symbol;Acc:MGI:5579806]	16.6824	-0.010095	0.0406127	0.148304	0.882103	0.998186
ENSMUSG00000007805	Twist2	twist basic helix-loop-helix transcription factor 2 [Source:MGI Symbol;Acc:MGI:104685]	19.2141	0.0495654	0.0422243	1.5473	0.121791	0.857158
ENSMUSG00000026567	Adcy10	adenylate cyclase 10 [Source:MGI Symbol;Acc:MGI:2660854]	82.4824	0.0522111	0.0700338	0.266234	0.790059	0.998186
ENSMUSG00000027520	Zdbf2	zinc finger, DBF-type containing 2 [Source:MGI Symbol;Acc:MGI:1921134]	2947.21	0.0578846	0.0843185	0.688739	0.490988	0.985204
ENSMUSG00000067653	Ankrd23	ankyrin repeat domain 23 [Source:MGI Symbol;Acc:MGI:1925571]	7.32211	0.000466407	0.032153	0.377658	0.705685	0.995295
ENSMUSG00000079610	Ankrd39	ankyrin repeat domain 39 [Source:MGI Symbol;Acc:MGI:1914816]	49.7963	-0.104981	0.071627	-1.42714	0.153541	0.886744
ENSMUSG00000026566	Mpzl1	myelin protein zero-like 1 [Source:MGI Symbol;Acc:MGI:1915731]	465.432	-0.179069	0.10565	-1.90793	0.0564002	0.754385
ENSMUSG00000103098	Gm37559	predicted gene, 37559 [Source:MGI Symbol;Acc:MGI:5610787]	8.85084	0.0258913	0.0292495	0.374273	0.708201	0.996068
ENSMUSG00000026313	Hdac4	histone deacetylase 4 [Source:MGI Symbol;Acc:MGI:3036234]	1546.71	0.101363	0.0924798	1.10604	0.26871	0.940246
ENSMUSG00000103101	Gm37048	predicted gene, 37048 [Source:MGI Symbol;Acc:MGI:5610276]	72.5866	-0.00984174	0.0788579	-0.161823	0.871445	0.998186
ENSMUSG00000102565	Gm37036	predicted gene, 37036 [Source:MGI Symbol;Acc:MGI:5610264]	21.0305	0.0505649	0.0458486	2.03905	0.0414453	0.71955
ENSMUSG00000040723	Rcsd1	RCSD domain containing 1 [Source:MGI Symbol;Acc:MGI:2676394]	40.1969	-0.0197542	0.0599135	-0.4814	0.630232	0.992581
ENSMUSG00000026458	Ppfia4	protein tyrosine phosphatase, receptor type, f polypeptide (PTPRF), interacting protein (liprin), alpha 4 [Source:MGI Symbol;Acc:MGI:1915757]	616.216	-0.136777	0.110089	-1.20714	0.227379	0.921507
ENSMUSG00000026260	Ndufa10	NADH:ubiquinone oxidoreductase subunit A10 [Source:MGI Symbol;Acc:MGI:1914523]	1627.1	-0.135954	0.103393	-1.32803	0.184167	0.907932
ENSMUSG00000040713	Creg1	cellular repressor of E1A-stimulated genes 1 [Source:MGI Symbol;Acc:MGI:1344382]	186.862	-0.179894	0.0941498	-2.0506	0.0403061	0.714854
ENSMUSG00000042305	Tmem183a	transmembrane protein 183A [Source:MGI Symbol;Acc:MGI:1914729]	1613.06	0.0250714	0.0975352	0.25554	0.798306	0.998186
ENSMUSG00000026121	Sema4c	sema domain, immunoglobulin domain (Ig), transmembrane domain (TM) and short cytoplasmic domain, (semaphorin) 4C [Source:MGI Symbol;Acc:MGI:109252]	32.8173	-0.0477805	0.0619799	-1.0358	0.300295	0.950497
ENSMUSG00000073616	Cops9	COP9 signalosome subunit 9 [Source:MGI Symbol;Acc:MGI:1914165]	1215.81	0.0682825	0.10111	0.694871	0.487136	0.985204
ENSMUSG00000026456	Cyb5r1	cytochrome b5 reductase 1 [Source:MGI Symbol;Acc:MGI:1919267]	100.638	-0.0514524	0.0892694	-0.525192	0.59945	0.992581
ENSMUSG00000061518	Cox5b	cytochrome c oxidase subunit 5B [Source:MGI Symbol;Acc:MGI:88475]	1606.97	0.194207	0.0925835	2.09701	0.0359925	0.703839
ENSMUSG00000034220	Gpc1	glypican 1 [Source:MGI Symbol;Acc:MGI:1194891]	189.626	-0.096782	0.100233	-1.19426	0.232376	0.924482
ENSMUSG00000101995	Gm29480	predicted gene 29480 [Source:MGI Symbol;Acc:MGI:5580186]	37.918	-0.116804	0.0610738	-2.27942	0.0226423	0.62468
ENSMUSG00000026457	Adipor1	adiponectin receptor 1 [Source:MGI Symbol;Acc:MGI:1919924]	1002.79	0.179484	0.100985	1.77692	0.0755816	0.802461
ENSMUSG00000037351	Actr1b	ARP1 actin-related protein 1B, centractin beta [Source:MGI Symbol;Acc:MGI:1917446]	4049.64	-0.0362144	0.0866433	-0.442417	0.658188	0.992581
ENSMUSG00000102416	4933424G06Rik	RIKEN cDNA 4933424G06 gene [Source:MGI Symbol;Acc:MGI:1918416]	29.6712	-0.00527415	0.0533756	0.136163	0.891693	0.998186
ENSMUSG00000104237	Gm33533	predicted gene, 33533 [Source:MGI Symbol;Acc:MGI:5592692]	87.8238	0.050038	0.0859005	0.690042	0.490168	0.985204
ENSMUSG00000005763	Cd247	CD247 antigen [Source:MGI Symbol;Acc:MGI:88334]	7.39018	0.0135152	0.0299658	-0.474233	0.635334	0.992581
ENSMUSG00000047067	Dusp28	dual specificity phosphatase 28 [Source:MGI Symbol;Acc:MGI:1914696]	147.339	0.0138464	0.100094	0.174402	0.86155	0.998186
ENSMUSG00000097251	5033417F24Rik	RIKEN cDNA 5033417F24 gene [Source:MGI Symbol;Acc:MGI:1923245]	60.3289	-0.0577113	0.0674917	-1.03192	0.302111	0.950497
ENSMUSG00000026455	Klhl12	kelch-like 12 [Source:MGI Symbol;Acc:MGI:2385619]	631.251	0.101317	0.110302	0.887341	0.374896	0.962877
ENSMUSG00000042229	Rabif	RAB interacting factor [Source:MGI Symbol;Acc:MGI:2138605]	1331.43	-0.00403289	0.0954634	-0.0264119	0.978929	0.999343
ENSMUSG00000026117	Zap70	zeta-chain (TCR) associated protein kinase [Source:MGI Symbol;Acc:MGI:99613]	7.50348	0.00620976	0.028616	1.56617	0.11731	0.850172
ENSMUSG00000026269	Rnpepl1	arginyl aminopeptidase (aminopeptidase B)-like 1 [Source:MGI Symbol;Acc:MGI:1914170]	266.922	0.0503639	0.108389	0.464993	0.641936	0.992581
ENSMUSG00000026270	Capn10	calpain 10 [Source:MGI Symbol;Acc:MGI:1344392]	216.474	-0.0650907	0.0983173	-0.602548	0.546809	0.990461
ENSMUSG00000026271	Gpr35	G protein-coupled receptor 35 [Source:MGI Symbol;Acc:MGI:1929509]	22.8359	-0.00380525	0.0491704	0.471567	0.637236	0.992581
ENSMUSG00000026116	Tmem131	transmembrane protein 131 [Source:MGI Symbol;Acc:MGI:1927110]	1114.83	-0.0659597	0.103581	-0.659918	0.509307	0.987005
ENSMUSG00000042207	Kdm5b	lysine (K)-specific demethylase 5B [Source:MGI Symbol;Acc:MGI:1922855]	1385.53	-0.0169691	0.100434	-0.177326	0.859253	0.998186
ENSMUSG00000102930	Gm38115	predicted gene, 38115 [Source:MGI Symbol;Acc:MGI:5611343]	44.025	-0.0623986	0.0594817	-1.63314	0.10244	0.83799
ENSMUSG00000103159	F830112A20Rik	RIKEN cDNA F830112A20 gene [Source:MGI Symbol;Acc:MGI:3641781]	103.565	-0.098911	0.0881651	-0.889221	0.373884	0.962877
ENSMUSG00000026452	Syt2	synaptotagmin II [Source:MGI Symbol;Acc:MGI:99666]	295.12	-0.102259	0.102116	-1.18629	0.235509	0.925455
ENSMUSG00000025959	Klf7	Kruppel-like factor 7 (ubiquitous) [Source:MGI Symbol;Acc:MGI:1935151]	4300.97	0.111637	0.0804272	1.38401	0.166355	0.893794
ENSMUSG00000086836	Gm13748	predicted gene 13748 [Source:MGI Symbol;Acc:MGI:3702115]	13.7285	0.0215538	0.0370729	0.211988	0.832117	0.998186
ENSMUSG00000050122	Vwa3b	von Willebrand factor A domain containing 3B [Source:MGI Symbol;Acc:MGI:1918103]	212.483	0.0406542	0.104039	0.461104	0.644724	0.992581
ENSMUSG00000073557	Ppp1r12b	protein phosphatase 1, regulatory subunit 12B [Source:MGI Symbol;Acc:MGI:1916417]	2036.85	-0.0614696	0.0939022	-0.66894	0.503534	0.986379
ENSMUSG00000103614	Gm37949	predicted gene, 37949 [Source:MGI Symbol;Acc:MGI:5611177]	46.7673	-0.123099	0.0717268	-1.72994	0.0836416	0.823665
ENSMUSG00000103976	Gm37677	predicted gene, 37677 [Source:MGI Symbol;Acc:MGI:5610905]	132.171	-0.117893	0.0882608	-1.92156	0.0546608	0.748711
ENSMUSG00000101168	Gm28892	predicted gene 28892 [Source:MGI Symbol;Acc:MGI:5579598]	8.2137	0.0157429	0.0365097	0.468163	0.639668	0.992581
ENSMUSG00000026429	Ube2t	ubiquitin-conjugating enzyme E2T [Source:MGI Symbol;Acc:MGI:1914446]	21.7953	0.0562968	0.0445829	2.07739	0.0377655	0.703839
ENSMUSG00000042793	Lgr6	leucine-rich repeat-containing G protein-coupled receptor 6 [Source:MGI Symbol;Acc:MGI:2441805]	44.1414	-0.0170427	0.0672806	0.11184	0.91095	0.998186
ENSMUSG00000025958	Creb1	cAMP responsive element binding protein 1 [Source:MGI Symbol;Acc:MGI:88494]	2089.2	0.103444	0.0861203	1.19821	0.230834	0.922897
ENSMUSG00000025956	Mettl21a	methyltransferase like 21A [Source:MGI Symbol;Acc:MGI:1914349]	91.4984	-0.00511119	0.0879689	0.0116045	0.990741	0.999889
ENSMUSG00000070871	Ccnyl1	cyclin Y-like 1 [Source:MGI Symbol;Acc:MGI:2138614]	383.507	-0.148783	0.110272	-1.37292	0.169776	0.895555
ENSMUSG00000045005	Fzd5	frizzled class receptor 5 [Source:MGI Symbol;Acc:MGI:108571]	49.7585	0.0586936	0.0645789	0.873054	0.382634	0.965599
ENSMUSG00000102140	Gm38058	predicted gene, 38058 [Source:MGI Symbol;Acc:MGI:5611286]	7.09119	0.0092175	0.0270488	-0.288696	0.772814	0.99727
ENSMUSG00000079139	Gm4204	predicted gene 4204 [Source:MGI Symbol;Acc:MGI:3782381]	157.219	0.033717	0.100257	0.30232	0.762408	0.996996
ENSMUSG00000097680	Gm26642	predicted gene, 26642 [Source:MGI Symbol;Acc:MGI:5477136]	7.40805	-0.0228601	0.0288034	-0.860719	0.389393	0.965809
ENSMUSG00000026565	Pou2f1	POU domain, class 2, transcription factor 1 [Source:MGI Symbol;Acc:MGI:101898]	995.383	0.0523305	0.104516	0.487426	0.625956	0.992581
ENSMUSG00000051344	Plekhm3	pleckstrin homology domain containing, family M, member 3 [Source:MGI Symbol;Acc:MGI:2443627]	1127.39	0.00105339	0.108818	-0.027897	0.977744	0.999343
ENSMUSG00000099008	Gm17976	predicted gene, 17976 [Source:MGI Symbol;Acc:MGI:5010161]	21.3172	-0.077786	0.043434	-2.92464	0.00344854	0.398044
ENSMUSG00000041926	Rnpep	arginyl aminopeptidase (aminopeptidase B) [Source:MGI Symbol;Acc:MGI:2384902]	262.271	0.00305999	0.1026	-0.0139282	0.988887	0.999889
ENSMUSG00000062580	Timm17a	translocase of inner mitochondrial membrane 17a [Source:MGI Symbol;Acc:MGI:1343131]	3233.7	-0.100752	0.0839797	-1.1888	0.234518	0.925455
ENSMUSG00000048096	Lmod1	leiomodin 1 (smooth muscle) [Source:MGI Symbol;Acc:MGI:2135671]	13.3046	0.0437842	0.0424545	1.07079	0.284265	0.94246
ENSMUSG00000041889	Shisa4	shisa family member 4 [Source:MGI Symbol;Acc:MGI:1924802]	1323.95	-0.0567455	0.0978517	-0.582543	0.560201	0.991333
ENSMUSG00000014602	Kif1a	kinesin family member 1A [Source:MGI Symbol;Acc:MGI:108391]	14726.4	-0.111911	0.0666698	-1.68169	0.0926298	0.83249
ENSMUSG00000041879	Ipo9	importin 9 [Source:MGI Symbol;Acc:MGI:1918944]	2530.48	-0.0620758	0.0841714	-0.738948	0.459939	0.977996
ENSMUSG00000040612	Ildr2	immunoglobulin-like domain containing receptor 2 [Source:MGI Symbol;Acc:MGI:1196370]	4196.53	0.0870523	0.0777025	1.12367	0.261152	0.936087
ENSMUSG00000091393	5330438I03Rik	RIKEN cDNA 5330438I03 gene [Source:MGI Symbol;Acc:MGI:2685831]	29.9191	0.0609438	0.0494834	0.898073	0.369147	0.961107
ENSMUSG00000103400	Gm15853	predicted gene 15853 [Source:MGI Symbol;Acc:MGI:3801970]	22.0808	0.0626881	0.0528255	1.50685	0.131849	0.868022
ENSMUSG00000026563	Tada1	transcriptional adaptor 1 [Source:MGI Symbol;Acc:MGI:1196415]	429.832	0.0533755	0.110107	0.528365	0.597246	0.992581
ENSMUSG00000047793	Sned1	sushi, nidogen and EGF-like domains 1 [Source:MGI Symbol;Acc:MGI:3045960]	176.209	-0.199489	0.10139	-2.01262	0.0441541	0.725316
ENSMUSG00000040596	Pogk	pogo transposable element with KRAB domain [Source:MGI Symbol;Acc:MGI:1918842]	1460.03	0.0041991	0.0952734	0.0491798	0.960776	0.998186
ENSMUSG00000084093	Gm16418	predicted pseudogene 16418 [Source:MGI Symbol;Acc:MGI:3644548]	12.8349	-0.00151775	0.0429949	0.12052	0.904072	0.998186
ENSMUSG00000026273	Mterf4	mitochondrial transcription termination factor 4 [Source:MGI Symbol;Acc:MGI:1918355]	190.956	0.127364	0.10317	1.21793	0.22325	0.921377
ENSMUSG00000026274	Pask	PAS domain containing serine/threonine kinase [Source:MGI Symbol;Acc:MGI:2155936]	59.5502	-0.00997205	0.0725708	-0.86743	0.385707	0.965809
ENSMUSG00000102548	Gm16701	predicted gene, 16701 [Source:MGI Symbol;Acc:MGI:4439625]	12.1273	0.047273	0.0406915	1.41653	0.156621	0.886744
ENSMUSG00000025946	Pth2r	parathyroid hormone 2 receptor [Source:MGI Symbol;Acc:MGI:2180917]	29.2507	0.0898758	0.052864	1.93173	0.053393	0.748711
ENSMUSG00000097823	Gm16701	predicted gene, 16701 [Source:MGI Symbol;Acc:MGI:4439625]	486.904	0.0462694	0.110288	0.451756	0.651445	0.992581
ENSMUSG00000060568	Fam78b	family with sequence similarity 78, member B [Source:MGI Symbol;Acc:MGI:2443050]	2246.98	-0.133272	0.0922948	-1.44704	0.147884	0.882853
ENSMUSG00000026275	Ppp1r7	protein phosphatase 1, regulatory subunit 7 [Source:MGI Symbol;Acc:MGI:1913635]	3720.91	0.149677	0.0818172	1.82148	0.0685342	0.786234
ENSMUSG00000009418	Nav1	neuron navigator 1 [Source:MGI Symbol;Acc:MGI:2183683]	4102.85	0.0250018	0.0808132	0.312807	0.754427	0.996859
ENSMUSG00000102474	2610012C04Rik	RIKEN cDNA 2610012C04 gene [Source:MGI Symbol;Acc:MGI:1917549]	11.3555	-0.00163543	0.0323313	-0.0726332	0.942098	0.998186
ENSMUSG00000104524	Gm37333	predicted gene, 37333 [Source:MGI Symbol;Acc:MGI:5610561]	30.7959	-0.0184373	0.0521417	-0.713706	0.475409	0.980796
ENSMUSG00000054412	Gm4793	predicted gene 4793 [Source:MGI Symbol;Acc:MGI:3646955]	14.7188	0.00742711	0.0355267	0.537761	0.590742	0.992581
ENSMUSG00000026421	Csrp1	cysteine and glycine-rich protein 1 [Source:MGI Symbol;Acc:MGI:88549]	3588.96	-0.168162	0.0820289	-2.03221	0.042132	0.721832
ENSMUSG00000041801	Phlda3	pleckstrin homology like domain, family A, member 3 [Source:MGI Symbol;Acc:MGI:1351485]	184.875	-0.0678953	0.100253	-0.773013	0.439515	0.975274
ENSMUSG00000026558	Uck2	uridine-cytidine kinase 2 [Source:MGI Symbol;Acc:MGI:1931744]	513.483	-0.123746	0.110028	-1.11237	0.265979	0.938702
ENSMUSG00000103139	Gm37982	predicted gene, 37982 [Source:MGI Symbol;Acc:MGI:5611210]	22.472	-0.0322448	0.0464327	-0.203138	0.839027	0.998186
ENSMUSG00000026113	Inpp4a	inositol polyphosphate-4-phosphatase, type I [Source:MGI Symbol;Acc:MGI:1931123]	3296.3	-0.0464102	0.0929869	-0.478529	0.632274	0.992581
ENSMUSG00000086064	4930439A04Rik	RIKEN cDNA 4930439A04 gene [Source:MGI Symbol;Acc:MGI:1925369]	34.8967	-0.0345963	0.0559107	-1.70423	0.0883388	0.826423
ENSMUSG00000026112	Coa5	cytochrome C oxidase assembly factor 5 [Source:MGI Symbol;Acc:MGI:1923428]	4441.7	0.00929601	0.0743079	0.129839	0.896694	0.998186
ENSMUSG00000034107	Ano7	anoctamin 7 [Source:MGI Symbol;Acc:MGI:3052714]	15.0399	0.000661489	0.014968	2.16508	0.0303813	0.678975
ENSMUSG00000052428	Tmco1	transmembrane and coiled-coil domains 1 [Source:MGI Symbol;Acc:MGI:1921173]	201.91	-0.0258716	0.106069	-0.200493	0.841095	0.998186
ENSMUSG00000026687	Aldh9a1	aldehyde dehydrogenase 9, subfamily A1 [Source:MGI Symbol;Acc:MGI:1861622]	318.225	-0.112199	0.110013	-1.03284	0.301681	0.950497
ENSMUSG00000026111	Unc50	unc-50 homolog [Source:MGI Symbol;Acc:MGI:1914637]	448.298	0.12583	0.11016	1.17043	0.241828	0.926429
ENSMUSG00000026688	Mgst3	microsomal glutathione S-transferase 3 [Source:MGI Symbol;Acc:MGI:1913697]	294.84	0.0491285	0.106998	0.394287	0.693369	0.994858
ENSMUSG00000026418	Tnni1	troponin I, skeletal, slow 1 [Source:MGI Symbol;Acc:MGI:105073]	53.2815	0.0451655	0.0598291	0.913133	0.361173	0.960776
ENSMUSG00000041782	Lad1	ladinin [Source:MGI Symbol;Acc:MGI:109343]	30.9867	-0.0164717	0.050756	-0.20965	0.833941	0.998186
ENSMUSG00000015843	Rxrg	retinoid X receptor gamma [Source:MGI Symbol;Acc:MGI:98216]	41.7821	0.0739466	0.0633662	0.69819	0.485058	0.984842
ENSMUSG00000026686	Lmx1a	LIM homeobox transcription factor 1 alpha [Source:MGI Symbol;Acc:MGI:1888519]	41.2502	-0.0123625	0.0537413	-0.633075	0.526685	0.987414
ENSMUSG00000026110	Mgat4a	mannoside acetylglucosaminyltransferase 4, isoenzyme A [Source:MGI Symbol;Acc:MGI:2662992]	1072.85	-0.070089	0.102458	-0.676627	0.498643	0.985813
ENSMUSG00000103948	4930594C11Rik	RIKEN cDNA 4930594C11 gene [Source:MGI Symbol;Acc:MGI:1924883]	17.6763	-0.0117635	0.0450853	-0.2465	0.805295	0.998186
ENSMUSG00000026090	Cracdl	capping protein inhibiting regulator of actin like [Source:MGI Symbol;Acc:MGI:1919347]	2786.36	0.0290042	0.0886995	0.310549	0.756144	0.996962
ENSMUSG00000089767	4930556I23Rik	RIKEN cDNA 4930556I23 gene [Source:MGI Symbol;Acc:MGI:1922520]	96.3189	0.0245973	0.0793314	0.190864	0.848632	0.998186
ENSMUSG00000104365	4930470B04Rik	RIKEN cDNA 4930470B04 gene [Source:MGI Symbol;Acc:MGI:1923057]	121.132	-0.0470694	0.0778498	-0.661163	0.508508	0.987005
ENSMUSG00000102650	Gm19863	predicted gene, 19863 [Source:MGI Symbol;Acc:MGI:5012048]	95.2352	0.0949962	0.0776296	1.34406	0.178928	0.902553
ENSMUSG00000052534	Pbx1	pre B cell leukemia homeobox 1 [Source:MGI Symbol;Acc:MGI:97495]	12119.2	0.0773885	0.0664846	1.16738	0.243055	0.926429
ENSMUSG00000103780	Gm37524	predicted gene, 37524 [Source:MGI Symbol;Acc:MGI:5610752]	95.1412	0.0569437	0.0868462	0.699296	0.484367	0.98413
ENSMUSG00000102594	Gm38381	predicted gene, 38381 [Source:MGI Symbol;Acc:MGI:5611609]	27.1304	0.0624037	0.052225	1.27839	0.201113	0.913563
ENSMUSG00000015222	Map2	microtubule-associated protein 2 [Source:MGI Symbol;Acc:MGI:97175]	23381.4	-0.0373181	0.059844	-0.621013	0.534591	0.987777
ENSMUSG00000073656	Gm10558	predicted gene 10558 [Source:MGI Symbol;Acc:MGI:3642906]	83.7437	-0.071931	0.0836104	-1.15925	0.246353	0.926429
ENSMUSG00000065694	Gm25411	predicted gene, 25411 [Source:MGI Symbol;Acc:MGI:5455188]	10.8406	-0.0362974	0.033606	-1.60418	0.108675	0.840783
ENSMUSG00000026683	Nuf2	NUF2, NDC80 kinetochore complex component [Source:MGI Symbol;Acc:MGI:1914227]	90.1203	-0.134524	0.0862447	-1.56471	0.117652	0.850258
ENSMUSG00000026678	Rgs5	regulator of G-protein signaling 5 [Source:MGI Symbol;Acc:MGI:1098434]	1926.61	-0.0427563	0.0927648	-0.461369	0.644534	0.992581
ENSMUSG00000038530	Rgs4	regulator of G-protein signaling 4 [Source:MGI Symbol;Acc:MGI:108409]	3687.82	0.0946338	0.0793933	1.19103	0.233643	0.925455
ENSMUSG00000070532	Ccdc190	coiled-coil domain containing 190 [Source:MGI Symbol;Acc:MGI:1925715]	50.5628	0.00992541	0.0671953	0.425405	0.670542	0.992782
ENSMUSG00000026675	Hsd17b7	hydroxysteroid (17-beta) dehydrogenase 7 [Source:MGI Symbol;Acc:MGI:1330808]	593.212	-0.113909	0.109742	-1.05106	0.293231	0.950431
ENSMUSG00000034066	Farp2	FERM, RhoGEF and pleckstrin domain protein 2 [Source:MGI Symbol;Acc:MGI:2385126]	200.52	0.0152086	0.102546	0.118859	0.905387	0.998186
ENSMUSG00000060771	Tsga10	testis specific 10 [Source:MGI Symbol;Acc:MGI:2685063]	1516.04	-0.000220719	0.0969577	0.00497485	0.996031	0.999889
ENSMUSG00000097268	Gm26805	predicted gene, 26805 [Source:MGI Symbol;Acc:MGI:5477299]	101.101	0.0515569	0.0830903	1.09617	0.273006	0.941788
ENSMUSG00000026674	Ddr2	discoidin domain receptor family, member 2 [Source:MGI Symbol;Acc:MGI:1345277]	114.045	-0.0491066	0.0888539	-0.569673	0.568899	0.991333
ENSMUSG00000037216	Lipt1	lipoyltransferase 1 [Source:MGI Symbol;Acc:MGI:3645211]	53.7466	-0.0314795	0.0610822	-0.997727	0.318412	0.954356
ENSMUSG00000026277	Stk25	serine/threonine kinase 25 (yeast) [Source:MGI Symbol;Acc:MGI:1891699]	2796.63	0.141315	0.090566	1.5668	0.117161	0.850172
ENSMUSG00000026088	Mitd1	MIT, microtubule interacting and transport, domain containing 1 [Source:MGI Symbol;Acc:MGI:1916278]	64.3172	-0.192436	0.080064	-2.52285	0.0116407	0.526336
ENSMUSG00000026278	Bok	BCL2-related ovarian killer [Source:MGI Symbol;Acc:MGI:1858494]	394.862	-0.231534	0.109344	-2.08536	0.0370365	0.703839
ENSMUSG00000055567	Unc80	unc-80, NALCN activator [Source:MGI Symbol;Acc:MGI:2652882]	6879.18	-0.049757	0.0799651	-0.626855	0.530755	0.987414
ENSMUSG00000103375	Gm37181	predicted gene, 37181 [Source:MGI Symbol;Acc:MGI:5610409]	9.57458	0.0217804	0.0357407	0.174184	0.861721	0.998186
ENSMUSG00000026087	Mrpl30	mitochondrial ribosomal protein L30 [Source:MGI Symbol;Acc:MGI:1333820]	651.486	0.00479492	0.106817	0.0460618	0.963261	0.998377
ENSMUSG00000026279	Thap4	THAP domain containing 4 [Source:MGI Symbol;Acc:MGI:1914276]	169.887	-0.0133878	0.0992814	-0.114191	0.909087	0.998186
ENSMUSG00000101952	Gm10550	predicted gene 10550 [Source:MGI Symbol;Acc:MGI:3704193]	8.64499	0.00741711	0.02794	0.506823	0.612279	0.992581
ENSMUSG00000026005	Rpe	ribulose-5-phosphate-3-epimerase [Source:MGI Symbol;Acc:MGI:1913896]	496.689	0.118195	0.106124	1.13128	0.257939	0.932858
ENSMUSG00000026670	Uap1	UDP-N-acetylglucosamine pyrophosphorylase 1 [Source:MGI Symbol;Acc:MGI:1334459]	663.008	-0.026825	0.107851	-0.252978	0.800285	0.998186
ENSMUSG00000026280	Atg4b	autophagy related 4B, cysteine peptidase [Source:MGI Symbol;Acc:MGI:1913865]	413.382	-0.00352172	0.110308	-0.0562136	0.955172	0.998186
ENSMUSG00000026281	Dtymk	deoxythymidylate kinase [Source:MGI Symbol;Acc:MGI:108396]	412.698	0.0150677	0.10625	0.137398	0.890716	0.998186
ENSMUSG00000058407	Txndc9	thioredoxin domain containing 9 [Source:MGI Symbol;Acc:MGI:2138153]	626.785	-0.00788262	0.109639	-0.0775718	0.938169	0.998186
ENSMUSG00000026667	Uhmk1	U2AF homology motif (UHM) kinase 1 [Source:MGI Symbol;Acc:MGI:1341908]	23750.8	-0.0103833	0.0640352	-0.161189	0.871945	0.998186
ENSMUSG00000026004	Kansl1l	KAT8 regulatory NSL complex subunit 1-like [Source:MGI Symbol;Acc:MGI:1915941]	659.722	0.0506905	0.106923	0.465322	0.641701	0.992581
ENSMUSG00000102559	Gm37570	predicted gene, 37570 [Source:MGI Symbol;Acc:MGI:5610798]	131.094	-0.0290565	0.09214	-0.389019	0.697262	0.994858
ENSMUSG00000102374	Gm38387	predicted gene, 38387 [Source:MGI Symbol;Acc:MGI:5613622]	82.2714	0.00344392	0.0854438	-0.0406209	0.967598	0.998961
ENSMUSG00000102776	Gm38162	predicted gene, 38162 [Source:MGI Symbol;Acc:MGI:5611390]	47.1226	-0.0250313	0.0723457	-0.427633	0.668918	0.992581
ENSMUSG00000026283	Ing5	inhibitor of growth family, member 5 [Source:MGI Symbol;Acc:MGI:1922816]	424.473	0.0789096	0.109634	0.732886	0.463628	0.977996
ENSMUSG00000082057	Gm15789	predicted gene 15789 [Source:MGI Symbol;Acc:MGI:3783231]	23.7225	-0.0363898	0.0547927	-0.48232	0.629579	0.992581
ENSMUSG00000103706	6820402A03Rik	RIKEN cDNA 6820402A03 gene [Source:MGI Symbol;Acc:MGI:1922992]	85.1057	-0.0742264	0.0872615	-0.912971	0.361258	0.960776
ENSMUSG00000103756	Gm37285	predicted gene, 37285 [Source:MGI Symbol;Acc:MGI:5610513]	38.8941	-0.0798312	0.058512	-1.92924	0.0537012	0.748711
ENSMUSG00000102752	Gm7694	predicted gene 7694 [Source:MGI Symbol;Acc:MGI:3649135]	81.0239	-0.00289646	0.0624702	0.20568	0.837041	0.998186
ENSMUSG00000026083	Eif5b	eukaryotic translation initiation factor 5B [Source:MGI Symbol;Acc:MGI:2441772]	3733.24	0.149272	0.0827512	1.79303	0.072968	0.797564
ENSMUSG00000026003	Acadl	acyl-Coenzyme A dehydrogenase, long-chain [Source:MGI Symbol;Acc:MGI:87866]	130.389	0.0453425	0.0814774	0.624009	0.532621	0.987414
ENSMUSG00000073609	D2hgdh	D-2-hydroxyglutarate dehydrogenase [Source:MGI Symbol;Acc:MGI:2138209]	167.921	-0.107235	0.101108	-1.0656	0.286605	0.944258
ENSMUSG00000061816	Myl1	myosin, light polypeptide 1 [Source:MGI Symbol;Acc:MGI:97269]	14.6925	-0.0389705	0.0368504	-1.06378	0.28743	0.944736
ENSMUSG00000026082	Rev1	REV1, DNA directed polymerase [Source:MGI Symbol;Acc:MGI:1929074]	673.085	0.0299195	0.109012	0.358635	0.719868	0.996668
ENSMUSG00000034000	Neu4	sialidase 4 [Source:MGI Symbol;Acc:MGI:2661364]	224.568	-0.268132	0.100093	-2.74122	0.0061211	0.446505
ENSMUSG00000103804	Gm37062	predicted gene, 37062 [Source:MGI Symbol;Acc:MGI:5610290]	123.529	-0.166136	0.0925938	-1.97508	0.0482589	0.737165
ENSMUSG00000038473	Nos1ap	nitric oxide synthase 1 (neuronal) adaptor protein [Source:MGI Symbol;Acc:MGI:1917979]	1068.27	-0.191342	0.102591	-1.8871	0.0591469	0.76022
ENSMUSG00000042800	Spata46	spermatogenesis associated 46 [Source:MGI Symbol;Acc:MGI:1924175]	10.3637	-0.0193836	0.0329278	-1.53504	0.124774	0.863456
ENSMUSG00000100347	Gm7895	predicted gene 7895 [Source:MGI Symbol;Acc:MGI:3648340]	21.8966	-0.00516756	0.0544466	-0.188372	0.850585	0.998186
ENSMUSG00000038463	Olfml2b	olfactomedin-like 2B [Source:MGI Symbol;Acc:MGI:2443310]	157.559	-0.0375085	0.0961989	-0.421419	0.673449	0.993619
ENSMUSG00000051185	Fam174a	family with sequence similarity 174, member A [Source:MGI Symbol;Acc:MGI:1914948]	351.865	0.151121	0.110046	1.36442	0.172435	0.899316
ENSMUSG00000103973	BC055308	cDNA sequence BC055308 [Source:MGI Symbol;Acc:MGI:3039612]	25.3333	0.0252202	0.0480014	0.366899	0.713694	0.996348
ENSMUSG00000081051	Gm15427	predicted pseudogene 15427 [Source:MGI Symbol;Acc:MGI:3642341]	217.315	0.0490264	0.106199	0.513863	0.607348	0.992581
ENSMUSG00000026663	Atf6	activating transcription factor 6 [Source:MGI Symbol;Acc:MGI:1926157]	2020.77	-0.136741	0.103889	-1.33352	0.182361	0.905153
ENSMUSG00000040710	St8sia4	ST8 alpha-N-acetyl-neuraminide alpha-2,8-sialyltransferase 4 [Source:MGI Symbol;Acc:MGI:106018]	224.473	-0.0956465	0.103767	-1.01165	0.311707	0.952877
ENSMUSG00000026000	Lancl1	LanC (bacterial lantibiotic synthetase component C)-like 1 [Source:MGI Symbol;Acc:MGI:1336997]	2451.85	-0.0248369	0.0884364	-0.277781	0.78118	0.998154
ENSMUSG00000026659	Dusp12	dual specificity phosphatase 12 [Source:MGI Symbol;Acc:MGI:1890614]	80.6325	0.108085	0.0823828	1.32628	0.184746	0.907932
ENSMUSG00000037138	Aff3	AF4/FMR2 family, member 3 [Source:MGI Symbol;Acc:MGI:106927]	1816.15	0.0724197	0.0899111	0.8086	0.418746	0.971603
ENSMUSG00000040693	Slco4c1	solute carrier organic anion transporter family, member 4C1 [Source:MGI Symbol;Acc:MGI:2442784]	75.9413	-0.0260308	0.0810894	-0.361431	0.717777	0.996668
ENSMUSG00000085391	Gm16150	predicted gene 16150 [Source:MGI Symbol;Acc:MGI:3801827]	27.0464	0.00440349	0.0555777	0.211366	0.832601	0.998186
ENSMUSG00000070524	Fcrlb	Fc receptor-like B [Source:MGI Symbol;Acc:MGI:3576487]	7.32148	-0.0140464	0.0278126	-0.900696	0.36775	0.961107
ENSMUSG00000087131	Gm16152	predicted gene 16152 [Source:MGI Symbol;Acc:MGI:3802058]	25.1374	-0.0714968	0.0571983	-1.52434	0.127423	0.863841
ENSMUSG00000102984	Gm34727	predicted gene, 34727 [Source:MGI Symbol;Acc:MGI:5593886]	19.1393	-0.0630854	0.0428995	-1.67376	0.0941784	0.83249
ENSMUSG00000025991	Cps1	carbamoyl-phosphate synthetase 1 [Source:MGI Symbol;Acc:MGI:891996]	7.46747	-0.0193978	0.0303004	-0.29002	0.771801	0.99727
ENSMUSG00000026414	Tnnt2	troponin T2, cardiac [Source:MGI Symbol;Acc:MGI:104597]	119.981	0.0607293	0.0876685	0.821299	0.411476	0.969258
ENSMUSG00000044768	Macir	macrophage immunometabolism regulator [Source:MGI Symbol;Acc:MGI:1277184]	680.114	-0.0448969	0.11026	-0.39754	0.690969	0.994858
ENSMUSG00000026078	Pdcl3	phosducin-like 3 [Source:MGI Symbol;Acc:MGI:1916083]	359.219	0.0224235	0.110303	0.17988	0.857246	0.998186
ENSMUSG00000062209	Erbb4	erb-b2 receptor tyrosine kinase 4 [Source:MGI Symbol;Acc:MGI:104771]	1265.41	0.0915078	0.102423	0.874111	0.382058	0.965599
ENSMUSG00000103046	Gm37309	predicted gene, 37309 [Source:MGI Symbol;Acc:MGI:5610537]	26.7566	-0.0354716	0.0480778	-1.27654	0.201763	0.913563
ENSMUSG00000104508	Gm37735	predicted gene, 37735 [Source:MGI Symbol;Acc:MGI:5610963]	6.679	-0.0115298	0.0314122	-0.553916	0.579636	0.992407
ENSMUSG00000103642	Gm37769	predicted gene, 37769 [Source:MGI Symbol;Acc:MGI:5610997]	14.2415	-0.0472073	0.0423751	-1.65863	0.0971904	0.834049
ENSMUSG00000026656	Fcgr2b	Fc receptor, IgG, low affinity IIb [Source:MGI Symbol;Acc:MGI:95499]	21.0558	0.00255047	0.0499955	-0.0121505	0.990306	0.999889
ENSMUSG00000103809	Gm37061	predicted gene, 37061 [Source:MGI Symbol;Acc:MGI:5610289]	7.94565	-0.0209366	0.0312877	-0.120406	0.904162	0.998186
ENSMUSG00000087514	Gm16076	predicted gene 16076 [Source:MGI Symbol;Acc:MGI:3802084]	52.636	-0.115929	0.0659817	-1.78588	0.0741186	0.798656
ENSMUSG00000099804	Gm28497	predicted gene 28497 [Source:MGI Symbol;Acc:MGI:5579203]	18.9201	-0.0100456	0.0149755	-0.109111	0.913115	0.998186
ENSMUSG00000100354	Gm29113	predicted gene 29113 [Source:MGI Symbol;Acc:MGI:5579819]	10.3032	0.0433446	0.0287608	1.85107	0.064159	0.773337
ENSMUSG00000026077	Npas2	neuronal PAS domain protein 2 [Source:MGI Symbol;Acc:MGI:109232]	766.692	-0.0687942	0.108782	-0.642658	0.520446	0.987395
ENSMUSG00000092563	Gm3617	predicted gene 3617 [Source:MGI Symbol;Acc:MGI:3781793]	9.99662	0.0562268	0.03519	1.56855	0.116753	0.850172
ENSMUSG00000051985	Igfn1	immunoglobulin-like and fibronectin type III domain containing 1 [Source:MGI Symbol;Acc:MGI:3045352]	15.3486	0.00226448	0.0407103	-0.12837	0.897856	0.998186
ENSMUSG00000059498	Fcgr3	Fc receptor, IgG, low affinity III [Source:MGI Symbol;Acc:MGI:95500]	32.6472	-0.0242141	0.0572174	-0.473128	0.636122	0.992581
ENSMUSG00000025997	Ikzf2	IKAROS family zinc finger 2 [Source:MGI Symbol;Acc:MGI:1342541]	459.207	0.252549	0.109776	2.31073	0.0208477	0.617862
ENSMUSG00000026411	Tmem9	transmembrane protein 9 [Source:MGI Symbol;Acc:MGI:1913491]	506.456	-0.139292	0.10751	-1.26834	0.204675	0.913563
ENSMUSG00000073702	Rpl31	ribosomal protein L31 [Source:MGI Symbol;Acc:MGI:2149632]	1851.46	0.0556885	0.0924697	0.58658	0.557486	0.991333
ENSMUSG00000040648	Ppip5k2	diphosphoinositol pentakisphosphate kinase 2 [Source:MGI Symbol;Acc:MGI:2142810]	762.353	0.17761	0.110269	1.71792	0.085812	0.825688
ENSMUSG00000026649	Cfap126	cilia and flagella associated protein 126 [Source:MGI Symbol;Acc:MGI:1922722]	55.2284	0.0528974	0.0729579	0.877318	0.380314	0.964526
ENSMUSG00000053153	Spag16	sperm associated antigen 16 [Source:MGI Symbol;Acc:MGI:1913972]	55.2571	-0.0350556	0.0671276	-0.686557	0.492362	0.985204
ENSMUSG00000058076	Sdhc	succinate dehydrogenase complex, subunit C, integral membrane protein [Source:MGI Symbol;Acc:MGI:1913302]	1390.32	0.10814	0.0985117	1.10045	0.271136	0.941788
ENSMUSG00000045648	Vwc2l	von Willebrand factor C domain-containing protein 2-like [Source:MGI Symbol;Acc:MGI:2444069]	760.176	0.082453	0.110228	0.733925	0.462994	0.977996
ENSMUSG00000026333	Gin1	gypsy retrotransposon integrase 1 [Source:MGI Symbol;Acc:MGI:2182036]	140.379	0.125288	0.088094	1.42288	0.15477	0.886744
ENSMUSG00000003134	Tbc1d8	TBC1 domain family, member 8 [Source:MGI Symbol;Acc:MGI:1927225]	219.207	-0.0775216	0.102727	-0.80035	0.423508	0.971603
ENSMUSG00000026196	Bard1	BRCA1 associated RING domain 1 [Source:MGI Symbol;Acc:MGI:1328361]	23.1607	0.0254041	0.0505304	0.570178	0.568557	0.991333
ENSMUSG00000003135	Cnot11	CCR4-NOT transcription complex, subunit 11 [Source:MGI Symbol;Acc:MGI:106580]	521.923	0.0606958	0.110137	0.586042	0.557848	0.991333
ENSMUSG00000038370	Pcp4l1	Purkinje cell protein 4-like 1 [Source:MGI Symbol;Acc:MGI:1913675]	1330.38	0.136349	0.102113	1.32561	0.18497	0.907932
ENSMUSG00000050296	Abca12	ATP-binding cassette, sub-family A (ABC1), member 12 [Source:MGI Symbol;Acc:MGI:2676312]	21.6715	-0.0580339	0.0452362	-2.48635	0.012906	0.537683
ENSMUSG00000026335	Pam	peptidylglycine alpha-amidating monooxygenase [Source:MGI Symbol;Acc:MGI:97475]	829.629	-0.0762509	0.103859	-0.754308	0.450665	0.977996
ENSMUSG00000104140	Gm37140	predicted gene, 37140 [Source:MGI Symbol;Acc:MGI:5610368]	39.6074	0.0141376	0.0674578	0.356098	0.721767	0.996668
ENSMUSG00002076269	Gm56241	predicted gene, 56241 [Source:MGI Symbol;Acc:MGI:6848940]	11.5768	-0.0300439	0.036485	-0.14036	0.888375	0.998186
ENSMUSG00000089782	Btf3-ps1	basic transcription factor 3, pseudogene 1 [Source:MGI Symbol;Acc:MGI:3781708]	11.9895	-0.0108786	0.0419517	-0.258398	0.7961	0.998186
ENSMUSG00000026192	Atic	5-aminoimidazole-4-carboxamide ribonucleotide formyltransferase/IMP cyclohydrolase [Source:MGI Symbol;Acc:MGI:1351352]	289.925	0.106838	0.108907	0.938539	0.347968	0.958349
ENSMUSG00000100009	Gm7967	predicted gene 7967 [Source:MGI Symbol;Acc:MGI:3644984]	11.9653	-0.059915	0.0413852	-1.57619	0.114983	0.849867
ENSMUSG00000005674	Tomm40l	translocase of outer mitochondrial membrane 40-like [Source:MGI Symbol;Acc:MGI:3589112]	47.3301	-0.00328576	0.0653909	0.196406	0.844293	0.998186
ENSMUSG00000067028	Cntnap5b	contactin associated protein-like 5B [Source:MGI Symbol;Acc:MGI:3664583]	442.13	-0.139033	0.109349	-1.3336	0.182336	0.905153
ENSMUSG00000082431	Prdx2-ps1	peroxiredoxin 2, pseudogene 1 [Source:MGI Symbol;Acc:MGI:1321403]	6.96409	0.00825755	0.0340446	0.133923	0.893463	0.998186
ENSMUSG00000099835	Gm29668	predicted gene 29668 [Source:MGI Symbol;Acc:MGI:5580374]	12.9478	-0.0252284	0.0400241	-0.286273	0.774669	0.99727
ENSMUSG00000100794	Gm29667	predicted gene 29667 [Source:MGI Symbol;Acc:MGI:5580373]	9.4486	0.000292348	0.0382908	-0.061187	0.95121	0.998186
ENSMUSG00000058715	Fcer1g	Fc receptor, IgE, high affinity I, gamma polypeptide [Source:MGI Symbol;Acc:MGI:95496]	83.9721	0.033138	0.0883529	0.359948	0.718886	0.996668
ENSMUSG00000050840	Cdh20	cadherin 20 [Source:MGI Symbol;Acc:MGI:1346069]	275.44	0.0741644	0.10173	0.784443	0.43278	0.974035
ENSMUSG00000103991	Gm38031	predicted gene, 38031 [Source:MGI Symbol;Acc:MGI:5611259]	14.2136	0.0020029	0.0363608	0.819851	0.412301	0.969258
ENSMUSG00000103060	Gm36969	predicted gene, 36969 [Source:MGI Symbol;Acc:MGI:5610197]	7.32923	0.000713748	0.0278183	0.0724375	0.942254	0.998186
ENSMUSG00000089866	Gm15699	predicted gene 15699 [Source:MGI Symbol;Acc:MGI:3783139]	6.73421	-0.00328126	0.0238135	-0.531322	0.595196	0.992581
ENSMUSG00000013593	Ndufs2	NADH:ubiquinone oxidoreductase core subunit S2 [Source:MGI Symbol;Acc:MGI:2385112]	1842.78	0.137526	0.0940063	1.45999	0.144292	0.880936
ENSMUSG00000047496	Rnf152	ring finger protein 152 [Source:MGI Symbol;Acc:MGI:2443787]	639.711	-0.104677	0.109663	-0.985288	0.324482	0.955536
ENSMUSG00000067017	Capza1-ps1	capping actin protein of muscle Z-line subunit alpha 1, pseudogene 1 [Source:MGI Symbol;Acc:MGI:106236]	15.5038	0.0276638	0.0451801	0.679584	0.496768	0.985204
ENSMUSG00000006403	Adamts4	a disintegrin-like and metallopeptidase (reprolysin type) with thrombospondin type 1 motif, 4 [Source:MGI Symbol;Acc:MGI:1339949]	336.185	0.148443	0.10873	1.40544	0.159891	0.887775
ENSMUSG00000056536	Pign	phosphatidylinositol glycan anchor biosynthesis, class N [Source:MGI Symbol;Acc:MGI:1351629]	335.592	0.136133	0.109391	1.34254	0.179419	0.902553
ENSMUSG00000100672	Gm28404	predicted gene 28404 [Source:MGI Symbol;Acc:MGI:5579110]	9.6444	-0.025621	0.0287034	-1.64408	0.100161	0.834049
ENSMUSG00000097403	9230116N13Rik	RIKEN cDNA 9230116N13 gene [Source:MGI Symbol;Acc:MGI:2443255]	10.0364	0.0130561	0.0313211	0.17426	0.861661	0.998186
ENSMUSG00000026404	Ddx59	DEAD box helicase 59 [Source:MGI Symbol;Acc:MGI:1915247]	77.2809	-0.0103792	0.0779552	-0.217495	0.827823	0.998186
ENSMUSG00000041498	Kif14	kinesin family member 14 [Source:MGI Symbol;Acc:MGI:1098226]	10.3117	-0.00141879	0.0306513	-0.315331	0.752511	0.996668
ENSMUSG00000097229	Platr23	pluripotency associated transcript 23 [Source:MGI Symbol;Acc:MGI:5477092]	24.3534	0.0674666	0.0520988	1.65176	0.0985844	0.834049
ENSMUSG00000041483	Zfp281	zinc finger protein 281 [Source:MGI Symbol;Acc:MGI:3029290]	901.272	-0.0958011	0.105222	-0.930444	0.352141	0.959844
ENSMUSG00000104118	Gm37298	predicted gene, 37298 [Source:MGI Symbol;Acc:MGI:5610526]	69.6837	-0.0548843	0.0759336	-0.770235	0.441161	0.975274
ENSMUSG00000098045	Gm26979	predicted gene, 26979 [Source:MGI Symbol;Acc:MGI:5504094]	18.5813	0.00447127	0.049077	0.195769	0.844791	0.998186
ENSMUSG00000103038	Gm37124	predicted gene, 37124 [Source:MGI Symbol;Acc:MGI:5610352]	55.6943	-0.0788695	0.0713863	-0.726428	0.467577	0.977996
ENSMUSG00000102277	A130050O07Rik	RIKEN cDNA A130050O07 gene [Source:MGI Symbol;Acc:MGI:2443458]	57.9327	-0.0531242	0.0735501	-0.854095	0.393053	0.966701
ENSMUSG00000098145	Gm26936	predicted gene, 26936 [Source:MGI Symbol;Acc:MGI:5504051]	9.07264	0.0458899	0.0352312	1.2926	0.196151	0.913563
ENSMUSG00000102142	Gm26930	predicted gene, 26930 [Source:MGI Symbol;Acc:MGI:5504045]	57.813	-0.0211951	0.0686954	-0.465268	0.641739	0.992581
ENSMUSG00000104145	D130019J16Rik	RIKEN cDNA D130019J16 gene [Source:MGI Symbol;Acc:MGI:2443523]	62.347	0.0530346	0.0696832	1.14291	0.253074	0.928995
ENSMUSG00000103427	Gm37534	predicted gene, 37534 [Source:MGI Symbol;Acc:MGI:5610762]	141.378	-0.00817432	0.0998187	-0.0647266	0.948392	0.998186
ENSMUSG00000098206	Mir181a-1hg	Mir181a-1 and Mir181b-1 host gene [Source:MGI Symbol;Acc:MGI:2443823]	12.3999	-0.0155824	0.0430565	-0.357888	0.720427	0.996668
ENSMUSG00000104197	Gm37632	predicted gene, 37632 [Source:MGI Symbol;Acc:MGI:5610860]	7.80258	0.00848813	0.0318618	0.679717	0.496684	0.985204
ENSMUSG00000026319	Relch	RAB11 binding and LisH domain, coiled-coil and HEAT repeat containing [Source:MGI Symbol;Acc:MGI:1922832]	1494.02	0.0271202	0.0969362	0.287641	0.773622	0.99727
ENSMUSG00000104044	Gm37566	predicted gene, 37566 [Source:MGI Symbol;Acc:MGI:5610794]	36.594	0.0728751	0.0584838	1.09983	0.271408	0.941788
ENSMUSG00000026321	Tnfrsf11a	tumor necrosis factor receptor superfamily, member 11a, NFKB activator [Source:MGI Symbol;Acc:MGI:1314891]	56.3996	-0.0594583	0.0665573	-1.00298	0.315872	0.953667
ENSMUSG00000051951	Xkr4	X-linked Kx blood group related 4 [Source:MGI Symbol;Acc:MGI:3528744]	1368.81	0.0757893	0.0971109	0.778041	0.436545	0.975152
ENSMUSG00000102851	Gm18956	predicted gene, 18956 [Source:MGI Symbol;Acc:MGI:5011141]	6.74508	-0.0223565	0.0287532	-1.49499	0.134918	0.872505
ENSMUSG00000103377	Gm37180	predicted gene, 37180 [Source:MGI Symbol;Acc:MGI:5610408]	117.943	0.0193844	0.0825129	-0.0970458	0.92269	0.998186
ENSMUSG00000104017	Gm37363	predicted gene, 37363 [Source:MGI Symbol;Acc:MGI:5610591]	121.453	-0.188276	0.0867472	-2.31989	0.0203467	0.617763
ENSMUSG00000103025	Gm37686	predicted gene, 37686 [Source:MGI Symbol;Acc:MGI:5610914]	27.2851	0.0120546	0.0489856	-0.514626	0.606814	0.992581
ENSMUSG00000103201	Gm37329	predicted gene, 37329 [Source:MGI Symbol;Acc:MGI:5610557]	11.9255	0.0275943	0.0394711	0.744223	0.456742	0.977996
ENSMUSG00000103147	Gm7341	predicted gene 7341 [Source:MGI Symbol;Acc:MGI:3648497]	21.5683	0.00882825	0.0427138	-0.525647	0.599133	0.992581
ENSMUSG00000103161	Gm38148	predicted gene, 38148 [Source:MGI Symbol;Acc:MGI:5611376]	65.1416	-0.220167	0.0779102	-3.06725	0.00216035	0.360293
ENSMUSG00000102331	Gm19938	predicted gene, 19938 [Source:MGI Symbol;Acc:MGI:5012123]	274.465	-0.0459669	0.0568356	-1.60854	0.107718	0.840783
ENSMUSG00000102348	Gm10568	predicted gene 10568 [Source:MGI Symbol;Acc:MGI:3642703]	7.65572	-0.0355645	0.0245409	-0.937788	0.348353	0.958349
ENSMUSG00000026072	Il1r1	interleukin 1 receptor, type I [Source:MGI Symbol;Acc:MGI:96545]	281.756	0.0707762	0.107564	0.792826	0.427879	0.972193
ENSMUSG00000098104	Gm6085	predicted gene 6085 [Source:MGI Symbol;Acc:MGI:3646770]	10.0243	-0.00945564	0.0400242	-0.23076	0.817501	0.998186
ENSMUSG00000103922	Gm6123	predicted gene 6123 [Source:MGI Symbol;Acc:MGI:3647047]	8.95398	-0.0334404	0.0365302	-0.97769	0.328228	0.956295
ENSMUSG00000038866	Zcchc2	zinc finger, CCHC domain containing 2 [Source:MGI Symbol;Acc:MGI:2444114]	895.329	0.085634	0.102459	0.838346	0.401836	0.968991
ENSMUSG00000070942	Il1rl2	interleukin 1 receptor-like 2 [Source:MGI Symbol;Acc:MGI:1913107]	10.3988	0.0193555	0.0281986	1.44659	0.148012	0.882853
ENSMUSG00000097612	Gm26509	predicted gene, 26509 [Source:MGI Symbol;Acc:MGI:5477003]	6.49207	-0.0101765	0.0257751	-0.636863	0.524214	0.987414
ENSMUSG00000101583	Gm20753	predicted gene, 20753 [Source:MGI Symbol;Acc:MGI:5434109]	11.1063	-0.00367112	0.0312926	0.724987	0.46846	0.977996
ENSMUSG00000044340	Phlpp1	PH domain and leucine rich repeat protein phosphatase 1 [Source:MGI Symbol;Acc:MGI:2138327]	1828.74	-0.113728	0.0937479	-1.23336	0.217441	0.919816
ENSMUSG00000103291	Gm38235	predicted gene, 38235 [Source:MGI Symbol;Acc:MGI:5611463]	140.166	-0.141945	0.0892784	-1.85739	0.0632562	0.773337
ENSMUSG00000057329	Bcl2	B cell leukemia/lymphoma 2 [Source:MGI Symbol;Acc:MGI:88138]	579.063	0.190296	0.109028	1.76214	0.0780453	0.809609
ENSMUSG00000033845	Mrpl15	mitochondrial ribosomal protein L15 [Source:MGI Symbol;Acc:MGI:1351639]	462.918	0.0298051	0.110006	0.263493	0.79217	0.998186
ENSMUSG00000102275	Gm37144	predicted gene, 37144 [Source:MGI Symbol;Acc:MGI:5610372]	21.4594	0.0563083	0.0425494	0.0644127	0.948642	0.998186
ENSMUSG00000009905	Kdsr	3-ketodihydrosphingosine reductase [Source:MGI Symbol;Acc:MGI:1918000]	581.229	0.0571424	0.108268	0.548352	0.58345	0.992581
ENSMUSG00000009907	Vps4b	vacuolar protein sorting 4B [Source:MGI Symbol;Acc:MGI:1100499]	718.507	-0.092821	0.107051	-0.85712	0.391379	0.96655
ENSMUSG00000026395	Ptprc	protein tyrosine phosphatase, receptor type, C [Source:MGI Symbol;Acc:MGI:97810]	29.64	0.0674601	0.0477438	1.3456	0.178433	0.902553
ENSMUSG00000026065	Slc9a4	solute carrier family 9 (sodium/hydrogen exchanger), member 4 [Source:MGI Symbol;Acc:MGI:105074]	158.163	-0.0766504	0.100835	-0.675266	0.499507	0.985813
ENSMUSG00000102676	Gm37435	predicted gene, 37435 [Source:MGI Symbol;Acc:MGI:5610663]	16.6651	0.00906318	0.0320117	1.32973	0.183607	0.907733
ENSMUSG00000025903	Lypla1	lysophospholipase 1 [Source:MGI Symbol;Acc:MGI:1344588]	349.521	-0.0353953	0.110214	-0.309929	0.756615	0.996962
ENSMUSG00000026393	Nek7	NIMA (never in mitosis gene a)-related expressed kinase 7 [Source:MGI Symbol;Acc:MGI:1890645]	1910.15	0.187023	0.0912939	2.04438	0.040916	0.716943
ENSMUSG00000102651	Gm37080	predicted gene, 37080 [Source:MGI Symbol;Acc:MGI:5610308]	6.98062	-0.0120033	0.0262325	-1.04696	0.29512	0.950497
ENSMUSG00000033813	Tcea1	transcription elongation factor A (SII) 1 [Source:MGI Symbol;Acc:MGI:1196624]	823.978	0.0820589	0.10404	0.77602	0.437737	0.975274
ENSMUSG00000103280	Gm37277	predicted gene, 37277 [Source:MGI Symbol;Acc:MGI:5610505]	89.3259	0.00826558	0.0845588	0.233204	0.815603	0.998186
ENSMUSG00000026193	Fn1	fibronectin 1 [Source:MGI Symbol;Acc:MGI:95566]	361.858	-0.123223	0.107397	-1.33024	0.183439	0.907551
ENSMUSG00000104199	4930420N18Rik	RIKEN cDNA 4930420N18 gene [Source:MGI Symbol;Acc:MGI:1921202]	21.3908	-0.0742179	0.0513431	-1.78875	0.0736553	0.797564
ENSMUSG00000002459	Rgs20	regulator of G-protein signaling 20 [Source:MGI Symbol;Acc:MGI:1929866]	402.782	0.248067	0.11024	2.31936	0.0203753	0.617763
ENSMUSG00000093436	Gm20646	predicted gene 20646 [Source:MGI Symbol;Acc:MGI:5313093]	49.0023	0.072106	0.0592455	1.99593	0.0459411	0.725316
ENSMUSG00000045515	Pou3f3	POU domain, class 3, transcription factor 3 [Source:MGI Symbol;Acc:MGI:102564]	1456.71	-0.228953	0.107319	-2.12903	0.0332518	0.690622
ENSMUSG00000085623	Gm16041	predicted gene 16041 [Source:MGI Symbol;Acc:MGI:3801909]	7.44064	0.020573	0.0274664	0.844509	0.398385	0.968751
ENSMUSG00000099784	Dalir	DNMT1 associated long intergenic non-coding RNA [Source:MGI Symbol;Acc:MGI:5579231]	141.85	0.00683019	0.0886415	0.337753	0.735549	0.996668
ENSMUSG00000019230	Lhx9	LIM homeobox protein 9 [Source:MGI Symbol;Acc:MGI:1316721]	207.1	0.0883154	0.106631	0.856158	0.391911	0.966597
ENSMUSG00000039395	Mreg	melanoregulin [Source:MGI Symbol;Acc:MGI:2151839]	173.264	-0.0991911	0.0996698	-1.03651	0.299963	0.950497
ENSMUSG00000119668	Gm23472	predicted gene, 23472 [Source:MGI Symbol;Acc:MGI:5453249]	9.1759	0.00221074	0.0264159	0.870249	0.384164	0.965809
ENSMUSG00000079283	2310009B15Rik	RIKEN cDNA 2310009B15 gene [Source:MGI Symbol;Acc:MGI:1916799]	301.883	0.0873779	0.109487	0.78216	0.43412	0.974136
ENSMUSG00000119873	Gm24497	predicted gene, 24497 [Source:MGI Symbol;Acc:MGI:5454274]	22.0924	0.0525004	0.0468332	1.92105	0.0547253	0.748711
ENSMUSG00000026315	Serpinb8	serine (or cysteine) peptidase inhibitor, clade B, member 8 [Source:MGI Symbol;Acc:MGI:894657]	146.944	-0.0613075	0.0904467	-0.578247	0.563098	0.991333
ENSMUSG00000060679	Mrps9	mitochondrial ribosomal protein S9 [Source:MGI Symbol;Acc:MGI:1916777]	374.049	0.0022656	0.110092	0.0881534	0.929755	0.998186
ENSMUSG00000026189	Pecr	peroxisomal trans-2-enoyl-CoA reductase [Source:MGI Symbol;Acc:MGI:2148199]	72.2133	-0.0393084	0.0798145	-0.640806	0.521649	0.987414
ENSMUSG00000041907	Gpr45	G protein-coupled receptor 45 [Source:MGI Symbol;Acc:MGI:2135882]	319.604	0.070386	0.109652	0.658504	0.510215	0.987005
ENSMUSG00000026188	Tmem169	transmembrane protein 169 [Source:MGI Symbol;Acc:MGI:2442781]	128.229	0.00344341	0.0932504	0.064233	0.948785	0.998186
ENSMUSG00000026187	Xrcc5	X-ray repair complementing defective repair in Chinese hamster cells 5 [Source:MGI Symbol;Acc:MGI:104517]	534.001	0.00692153	0.110045	0.0340601	0.972829	0.999129
ENSMUSG00000039372	Marchf4	membrane associated ring-CH-type finger 4 [Source:MGI Symbol;Acc:MGI:2683550]	812.177	-0.0862638	0.110147	-0.794994	0.426617	0.971938
ENSMUSG00000033793	Atp6v1h	ATPase, H+ transporting, lysosomal V1 subunit H [Source:MGI Symbol;Acc:MGI:1914864]	1072.55	-0.0510356	0.102014	-0.49975	0.617251	0.992581
ENSMUSG00000070939	Tgfbrap1	transforming growth factor, beta receptor associated protein 1 [Source:MGI Symbol;Acc:MGI:2447427]	1390.94	-0.0709468	0.0949434	-0.75202	0.452039	0.977996
ENSMUSG00000041878	8430432A02Rik	RIKEN cDNA 8430432A02 gene [Source:MGI Symbol;Acc:MGI:1918774]	19.8209	0.0490756	0.0365181	0.706514	0.479869	0.981791
ENSMUSG00000010290	AI597479	expressed sequence AI597479 [Source:MGI Symbol;Acc:MGI:2138299]	1045.04	0.0702426	0.104314	0.668848	0.503592	0.986379
ENSMUSG00000025905	Oprk1	opioid receptor, kappa 1 [Source:MGI Symbol;Acc:MGI:97439]	37.7742	0.0179048	0.0641994	0.379582	0.704255	0.995148
ENSMUSG00000033774	Npbwr1	neuropeptides B/W receptor 1 [Source:MGI Symbol;Acc:MGI:891989]	63.1486	0.096938	0.0779538	1.31666	0.187952	0.911708
ENSMUSG00000008136	Fhl2	four and a half LIM domains 2 [Source:MGI Symbol;Acc:MGI:1338762]	357.547	0.0182421	0.108695	0.235593	0.813748	0.998186
ENSMUSG00000059058	Tma7-ps	translational machinery associated 7 homolog (S. cerevisiae), pseudogene [Source:MGI Symbol;Acc:MGI:3705453]	11.9777	0.0132357	0.0425774	0.290346	0.771552	0.99727
ENSMUSG00000056268	Dennd1b	DENN/MADD domain containing 1B [Source:MGI Symbol;Acc:MGI:2447812]	705.839	-0.0712324	0.106384	-0.677517	0.498078	0.985813
ENSMUSG00000066877	Nck2	non-catalytic region of tyrosine kinase adaptor protein 2 [Source:MGI Symbol;Acc:MGI:1306821]	386.486	-0.0460941	0.11029	-0.4164	0.677117	0.993619
ENSMUSG00000103422	Gm37536	predicted gene, 37536 [Source:MGI Symbol;Acc:MGI:5610764]	44.8728	-0.0344627	0.0670432	-0.598537	0.549482	0.990461
ENSMUSG00000103945	Gm38228	predicted gene, 38228 [Source:MGI Symbol;Acc:MGI:5611456]	54.476	-0.101557	0.0674462	-1.83269	0.0668493	0.77954
ENSMUSG00000104436	Gm37423	predicted gene, 37423 [Source:MGI Symbol;Acc:MGI:5610651]	23.1362	-0.0458135	0.0521591	-1.22899	0.219076	0.920377
ENSMUSG00000104900	4930596I21Rik	RIKEN cDNA 4930596I21 gene [Source:MGI Symbol;Acc:MGI:1925479]	12.2829	-0.0180529	0.0359456	-0.886916	0.375124	0.962877
ENSMUSG00000026051	Ecrg4	ECRG4 augurin precursor [Source:MGI Symbol;Acc:MGI:1926146]	77.6829	-0.0398101	0.0797297	-0.238374	0.811591	0.998186
ENSMUSG00000085361	Gm16305	predicted gene 16305 [Source:MGI Symbol;Acc:MGI:3826519]	14.5213	-0.0228662	0.0353936	-1.21122	0.225813	0.921507
ENSMUSG00000102157	Gm37470	predicted gene, 37470 [Source:MGI Symbol;Acc:MGI:5610698]	10.9872	-0.0141545	0.0379643	-0.348267	0.727639	0.996668
ENSMUSG00000105936	Gm43544	predicted gene 43544 [Source:MGI Symbol;Acc:MGI:5663681]	29.5313	-0.0544804	0.0545448	-1.57755	0.114668	0.84905
ENSMUSG00000102451	Gm37655	predicted gene, 37655 [Source:MGI Symbol;Acc:MGI:5610883]	25.0221	0.0984211	0.0545811	2.13415	0.0328304	0.686272
ENSMUSG00000102243	Gm37718	predicted gene, 37718 [Source:MGI Symbol;Acc:MGI:5610946]	11.7001	0.0302981	0.0369134	0.0877886	0.930045	0.998186
ENSMUSG00000039354	Smarcal1	SWI/SNF related matrix associated, actin dependent regulator of chromatin, subfamily a-like 1 [Source:MGI Symbol;Acc:MGI:1859183]	636.526	0.150389	0.109011	1.37992	0.167611	0.893794
ENSMUSG00000063681	Crb1	crumbs family member 1, photoreceptor morphogenesis associated [Source:MGI Symbol;Acc:MGI:2136343]	46.6849	0.0194529	0.0635098	0.136442	0.891472	0.998186
ENSMUSG00000025907	Rb1cc1	RB1-inducible coiled-coil 1 [Source:MGI Symbol;Acc:MGI:1341850]	1964.23	0.0730193	0.0934648	0.772059	0.44008	0.975274
ENSMUSG00000033964	Zbtb41	zinc finger and BTB domain containing 41 [Source:MGI Symbol;Acc:MGI:2444487]	1190.97	-0.037332	0.104229	-0.350351	0.726075	0.996668
ENSMUSG00000103845	Gm19026	predicted gene, 19026 [Source:MGI Symbol;Acc:MGI:5011211]	43.6518	0.043919	0.056545	0.992154	0.321122	0.955536
ENSMUSG00000046330	Rpl37a	ribosomal protein L37a [Source:MGI Symbol;Acc:MGI:98068]	784.04	0.0868402	0.106824	0.789203	0.429993	0.973417
ENSMUSG00000039323	Igfbp2	insulin-like growth factor binding protein 2 [Source:MGI Symbol;Acc:MGI:96437]	69.0573	-0.0616348	0.0769873	-0.574653	0.565526	0.991333
ENSMUSG00000026185	Igfbp5	insulin-like growth factor binding protein 5 [Source:MGI Symbol;Acc:MGI:96440]	2110.28	-0.157444	0.101585	-1.58367	0.113268	0.8457
ENSMUSG00000033952	Aspm	abnormal spindle microtubule assembly [Source:MGI Symbol;Acc:MGI:1334448]	26.1197	0.01736	0.051632	0.0686556	0.945264	0.998186
ENSMUSG00000104496	Gm5837	predicted gene 5837 [Source:MGI Symbol;Acc:MGI:3648028]	6.8906	0.00707914	0.0338614	0.2295	0.81848	0.998186
ENSMUSG00000055322	Tns1	tensin 1 [Source:MGI Symbol;Acc:MGI:104552]	539.209	0.130164	0.109979	1.23585	0.216514	0.919688
ENSMUSG00000026365	Cfh	complement component factor h [Source:MGI Symbol;Acc:MGI:88385]	66.8354	-0.0433449	0.0778752	-0.837775	0.402157	0.968991
ENSMUSG00000052726	Kcnt2	potassium channel, subfamily T, member 2 [Source:MGI Symbol;Acc:MGI:3036273]	1065.7	0.0680582	0.0988909	0.687508	0.491763	0.985204
ENSMUSG00000102698	Gm37777	predicted gene, 37777 [Source:MGI Symbol;Acc:MGI:5611005]	46.7251	-0.0767016	0.0515516	-1.84041	0.0657077	0.777834
ENSMUSG00000033740	St18	suppression of tumorigenicity 18 [Source:MGI Symbol;Acc:MGI:2446700]	1118.41	-0.187886	0.109023	-1.70598	0.0880111	0.826423
ENSMUSG00000007107	Atp1a4	ATPase, Na+/K+ transporting, alpha 4 polypeptide [Source:MGI Symbol;Acc:MGI:1351335]	27.3902	0.0721732	0.0432668	2.80091	0.00509581	0.430764
ENSMUSG00000101795	Gm5835	predicted gene 5835 [Source:MGI Symbol;Acc:MGI:3643957]	8.20337	-0.0121148	0.0352491	-0.538109	0.590502	0.992581
ENSMUSG00000103329	Gm42492	predicted gene 42492 [Source:MGI Symbol;Acc:MGI:5662629]	44.0416	-0.0176986	0.0461346	-1.9181	0.0550986	0.748821
ENSMUSG00000026361	Cdc73	cell division cycle 73, Paf1/RNA polymerase II complex component [Source:MGI Symbol;Acc:MGI:2384876]	2334.17	0.178881	0.0850852	2.09693	0.0359993	0.703839
ENSMUSG00000006304	Arpc2	actin related protein 2/3 complex, subunit 2 [Source:MGI Symbol;Acc:MGI:1923959]	5461.31	0.0229591	0.0840928	0.250774	0.801989	0.998186
ENSMUSG00000033849	B3galt2	UDP-Gal:betaGlcNAc beta 1,3-galactosyltransferase, polypeptide 2 [Source:MGI Symbol;Acc:MGI:1349461]	1001.71	0.0114216	0.10857	0.0992462	0.920943	0.998186
ENSMUSG00000089640	Gm6397	predicted gene 6397 [Source:MGI Symbol;Acc:MGI:3648542]	8.562	-0.0326071	0.0365568	-1.13306	0.257189	0.931911
ENSMUSG00000038034	Igsf8	immunoglobulin superfamily, member 8 [Source:MGI Symbol;Acc:MGI:2154090]	594.014	-0.00269816	0.109005	-0.0221339	0.982341	0.999889
ENSMUSG00000006299	Aamp	angio-associated migratory protein [Source:MGI Symbol;Acc:MGI:107809]	517.659	-0.00352931	0.110222	0.035895	0.971366	0.999031
ENSMUSG00000018196	Glrx2	glutaredoxin 2 (thioltransferase) [Source:MGI Symbol;Acc:MGI:1916617]	2970.85	0.0979739	0.0840179	1.17366	0.240531	0.926429
ENSMUSG00000018199	Ro60	Ro60, Y RNA binding protein [Source:MGI Symbol;Acc:MGI:106652]	2449.99	-0.0701889	0.0887425	-0.784297	0.432866	0.974035
ENSMUSG00000007097	Atp1a2	ATPase, Na+/K+ transporting, alpha 2 polypeptide [Source:MGI Symbol;Acc:MGI:88106]	2644.18	0.0147589	0.0992436	0.154378	0.877312	0.998186
ENSMUSG00000038026	Kcnj9	potassium inwardly-rectifying channel, subfamily J, member 9 [Source:MGI Symbol;Acc:MGI:108007]	880.036	0.0171182	0.106171	0.156392	0.875724	0.998186
ENSMUSG00000102413	Gm36937	predicted gene, 36937 [Source:MGI Symbol;Acc:MGI:5610165]	17.7207	-0.027922	0.0463258	-0.461957	0.644112	0.992581
ENSMUSG00000044708	Kcnj10	potassium inwardly-rectifying channel, subfamily J, member 10 [Source:MGI Symbol;Acc:MGI:1194504]	1485.9	-0.317784	0.100364	-3.17015	0.00152363	0.325951
ENSMUSG00000050229	Pigm	phosphatidylinositol glycan anchor biosynthesis, class M [Source:MGI Symbol;Acc:MGI:1914806]	611.179	0.0316388	0.108693	0.324888	0.745266	0.996668
ENSMUSG00000026179	Pnkd	paroxysmal nonkinesiogenic dyskinesia [Source:MGI Symbol;Acc:MGI:1930773]	2213.83	0.0917241	0.0858909	1.06872	0.285197	0.943559
ENSMUSG00000103013	Gm37503	predicted gene, 37503 [Source:MGI Symbol;Acc:MGI:5610731]	10.8744	-0.0608139	0.0373673	-2.25358	0.0242228	0.633611
ENSMUSG00000018189	Uchl5	ubiquitin carboxyl-terminal esterase L5 [Source:MGI Symbol;Acc:MGI:1914848]	663.011	0.0463379	0.109326	0.381736	0.702657	0.995148
ENSMUSG00000100455	Gm29170	predicted gene 29170 [Source:MGI Symbol;Acc:MGI:5579876]	304.689	0.266217	0.109151	2.44437	0.0145104	0.544648
ENSMUSG00000026360	Rgs2	regulator of G-protein signaling 2 [Source:MGI Symbol;Acc:MGI:1098271]	1082.22	0.14525	0.101046	1.44512	0.148423	0.882853
ENSMUSG00000006301	Tmbim1	transmembrane BAX inhibitor motif containing 1 [Source:MGI Symbol;Acc:MGI:1916910]	569.694	0.0796736	0.107316	0.983334	0.325443	0.955536
ENSMUSG00000103403	Gm37931	predicted gene, 37931 [Source:MGI Symbol;Acc:MGI:5611159]	25.5759	-0.0337928	0.0509459	-1.26747	0.204989	0.913563
ENSMUSG00000037995	Igsf9	immunoglobulin superfamily, member 9 [Source:MGI Symbol;Acc:MGI:2135283]	9.42324	-0.0362233	0.0365689	-0.573582	0.566251	0.991333
ENSMUSG00000026547	Tagln2	transgelin 2 [Source:MGI Symbol;Acc:MGI:1312985]	86.1256	0.0219336	0.0857402	0.223047	0.823499	0.998186
ENSMUSG00000099964	Gm29514	predicted gene 29514 [Source:MGI Symbol;Acc:MGI:5580220]	53.4908	-0.0501281	0.0683967	-0.887278	0.374929	0.962877
ENSMUSG00000102403	Gm38187	predicted gene, 38187 [Source:MGI Symbol;Acc:MGI:5611415]	8.69661	0.0123193	0.0290608	0.28689	0.774197	0.99727
ENSMUSG00000035131	Brinp3	bone morphogenetic protein/retinoic acid inducible neural specific 3 [Source:MGI Symbol;Acc:MGI:2443035]	248.336	-0.033385	0.106607	-0.225934	0.821253	0.998186
ENSMUSG00000087627	A230059L01Rik	RIKEN cDNA A230059L01 gene [Source:MGI Symbol;Acc:MGI:2443688]	12.2064	0.0541267	0.036799	1.93714	0.052728	0.748711
ENSMUSG00000026546	Cfap45	cilia and flagella associated protein 45 [Source:MGI Symbol;Acc:MGI:1919120]	101.041	-0.160354	0.0919473	-1.77521	0.075863	0.803379
ENSMUSG00000026544	Dusp23	dual specificity phosphatase 23 [Source:MGI Symbol;Acc:MGI:1915690]	117.965	-0.0457869	0.0959501	-0.524252	0.600104	0.992581
ENSMUSG00000056220	Pla2g4a	phospholipase A2, group IVA (cytosolic, calcium-dependent) [Source:MGI Symbol;Acc:MGI:1195256]	11.7889	-0.00634611	0.0372206	-0.529261	0.596624	0.992581
ENSMUSG00000097028	Ptgs2os	prostaglandin-endoperoxide synthase 2, opposite strand [Source:MGI Symbol;Acc:MGI:2443180]	19.3139	0.0594695	0.0512414	1.20591	0.227853	0.921818
ENSMUSG00000037872	Ackr1	atypical chemokine receptor 1 (Duffy blood group) [Source:MGI Symbol;Acc:MGI:1097689]	203.983	0.00895383	0.105235	0.166313	0.867911	0.998186
ENSMUSG00000032487	Ptgs2	prostaglandin-endoperoxide synthase 2 [Source:MGI Symbol;Acc:MGI:97798]	244.139	-0.0869421	0.103811	-0.986838	0.323722	0.955536
ENSMUSG00000033364	Usp37	ubiquitin specific peptidase 37 [Source:MGI Symbol;Acc:MGI:2442483]	664.019	0.0645239	0.106785	0.602668	0.546729	0.990461
ENSMUSG00000103227	Gm37733	predicted gene, 37733 [Source:MGI Symbol;Acc:MGI:5610961]	20.9588	-0.0311492	0.0514243	-0.53828	0.590384	0.992581
ENSMUSG00000005338	Cadm3	cell adhesion molecule 3 [Source:MGI Symbol;Acc:MGI:2137858]	4617.32	-0.0578005	0.0775224	-0.744797	0.456394	0.977996
ENSMUSG00000026174	Cnot9	CCR4-NOT transcription complex, subunit 9 [Source:MGI Symbol;Acc:MGI:1928902]	771.817	-0.152005	0.108664	-1.34753	0.177809	0.902553
ENSMUSG00000037860	Aim2	absent in melanoma 2 [Source:MGI Symbol;Acc:MGI:2686159]	59.5022	-0.0142116	0.0652644	-0.411277	0.68087	0.993701
ENSMUSG00000073490	Ifi207	interferon activated gene 207 [Source:MGI Symbol;Acc:MGI:2138302]	8.19876	0.0334438	0.0281591	1.87995	0.0601148	0.763792
ENSMUSG00000090222	Ifi203-ps	interferon activated gene 203, pseudogene [Source:MGI Symbol;Acc:MGI:3840117]	11.0302	-0.00523123	0.0366395	-0.954415	0.339874	0.95738
ENSMUSG00000090272	Mndal	myeloid nuclear differentiation antigen like [Source:MGI Symbol;Acc:MGI:3780953]	63.1424	-0.042899	0.0746761	-0.833694	0.404454	0.968991
ENSMUSG00000006010	Odr4	odr4 GPCR localization factor homolog [Source:MGI Symbol;Acc:MGI:2385108]	1078.23	-0.018044	0.0986635	-0.183909	0.854085	0.998186
ENSMUSG00000026173	Plcd4	phospholipase C, delta 4 [Source:MGI Symbol;Acc:MGI:107469]	100.376	-0.150266	0.0865801	-1.87801	0.0603797	0.76506
ENSMUSG00000039997	Ifi203	interferon activated gene 203 [Source:MGI Symbol;Acc:MGI:96428]	77.9275	0.0363778	0.0687205	0.281179	0.778573	0.997647
ENSMUSG00000026135	Zfp142	zinc finger protein 142 [Source:MGI Symbol;Acc:MGI:1924514]	978.32	-0.0723439	0.104763	-0.688662	0.491036	0.985204
ENSMUSG00000006005	Tpr	translocated promoter region, nuclear basket protein [Source:MGI Symbol;Acc:MGI:1922066]	3685.8	0.207694	0.0816775	2.53263	0.0113209	0.526336
ENSMUSG00000026172	Bcs1l	BCS1-like (yeast) [Source:MGI Symbol;Acc:MGI:1914071]	178.963	0.0101766	0.101696	0.176967	0.859535	0.998186
ENSMUSG00000028354	Fmn2	formin 2 [Source:MGI Symbol;Acc:MGI:1859252]	1664.83	-0.25177	0.0971574	-2.605	0.00918745	0.497738
ENSMUSG00000050069	Grem2	gremlin 2, DAN family BMP antagonist [Source:MGI Symbol;Acc:MGI:1344367]	305.383	0.0163673	0.109379	0.173968	0.861891	0.998186
ENSMUSG00000026171	Rnf25	ring finger protein 25 [Source:MGI Symbol;Acc:MGI:1890215]	111.684	0.0507633	0.0830824	1.00753	0.313678	0.953623
ENSMUSG00000006014	Prg4	proteoglycan 4 (megakaryocyte stimulating factor, articular superficial zone protein) [Source:MGI Symbol;Acc:MGI:1891344]	17.0348	0.0167142	0.0442246	0.442183	0.658357	0.992581
ENSMUSG00000026527	Rgs7	regulator of G protein signaling 7 [Source:MGI Symbol;Acc:MGI:1346089]	2326.77	-0.00809204	0.0871532	-0.0947775	0.924492	0.998186
ENSMUSG00000104343	5730408A14Rik	RIKEN cDNA 5730408A14 gene [Source:MGI Symbol;Acc:MGI:1917766]	50.5299	-0.0210828	0.0566142	0.192075	0.847683	0.998186
ENSMUSG00000026526	Fh1	fumarate hydratase 1 [Source:MGI Symbol;Acc:MGI:95530]	491.076	0.171823	0.109643	1.57071	0.11625	0.850172
ENSMUSG00000033276	Stk36	serine/threonine kinase 36 [Source:MGI Symbol;Acc:MGI:1920831]	42.0443	-0.00987436	0.0563421	0.433549	0.664616	0.992581
ENSMUSG00000078185	Chml	choroideremia-like [Source:MGI Symbol;Acc:MGI:101913]	302.552	0.0102932	0.107254	0.033449	0.973317	0.999129
ENSMUSG00000066842	Hmcn1	hemicentin 1 [Source:MGI Symbol;Acc:MGI:2685047]	36.4997	0.0320963	0.0511052	1.83259	0.0668637	0.77954
ENSMUSG00000033257	Ttll4	tubulin tyrosine ligase-like family, member 4 [Source:MGI Symbol;Acc:MGI:1914784]	347.47	0.250067	0.110178	2.29234	0.0218862	0.624167
ENSMUSG00000026170	Cyp27a1	cytochrome P450, family 27, subfamily a, polypeptide 1 [Source:MGI Symbol;Acc:MGI:88594]	10.6595	-0.0230965	0.0333848	-0.798124	0.424798	0.971629
ENSMUSG00000026167	Wnt10a	wingless-type MMTV integration site family, member 10A [Source:MGI Symbol;Acc:MGI:108071]	12.1168	0.0121208	0.0392761	0.582171	0.560452	0.991333
ENSMUSG00000026197	Zfand2b	zinc finger, AN1 type domain 2B [Source:MGI Symbol;Acc:MGI:1916068]	102.467	0.012216	0.0869999	0.284235	0.77623	0.997647
ENSMUSG00000026198	Abcb6	ATP-binding cassette, sub-family B (MDR/TAP), member 6 [Source:MGI Symbol;Acc:MGI:1921354]	17.6939	-0.0179286	0.0436105	0.198515	0.842642	0.998186
ENSMUSG00000033124	Atg9a	autophagy related 9A [Source:MGI Symbol;Acc:MGI:2138446]	273.89	0.0578904	0.0998995	0.905648	0.365122	0.960776
ENSMUSG00000026199	Ankzf1	ankyrin repeat and zinc finger domain containing 1 [Source:MGI Symbol;Acc:MGI:1098746]	116.152	0.0562086	0.0809601	0.718903	0.472201	0.979486
ENSMUSG00000026200	Glb1l	galactosidase, beta 1-like [Source:MGI Symbol;Acc:MGI:1921827]	129.731	-0.0130337	0.040422	-0.410505	0.681436	0.993701
ENSMUSG00000026201	Stk16	serine/threonine kinase 16 [Source:MGI Symbol;Acc:MGI:1313271]	475.063	0.095622	0.110107	0.806316	0.420061	0.971603
ENSMUSG00000026202	Tuba4a	tubulin, alpha 4A [Source:MGI Symbol;Acc:MGI:1095410]	2058.44	-0.00394756	0.0975735	-0.0545935	0.956462	0.998186
ENSMUSG00000096094	A630095N17Rik	RIKEN cDNA A630095N17 gene [Source:MGI Symbol;Acc:MGI:2686470]	10.7779	0.0206054	0.0373678	0.413086	0.679543	0.993619
ENSMUSG00000026203	Dnajb2	DnaJ heat shock protein family (Hsp40) member B2 [Source:MGI Symbol;Acc:MGI:1928739]	784.751	-0.0541414	0.108063	-0.499084	0.61772	0.992581
ENSMUSG00000026204	Ptprn	protein tyrosine phosphatase, receptor type, N [Source:MGI Symbol;Acc:MGI:102765]	1872.69	-0.0234107	0.0915673	-0.235089	0.81414	0.998186
ENSMUSG00000101840	Gm28294	predicted gene 28294 [Source:MGI Symbol;Acc:MGI:5579000]	34.3105	-0.0357298	0.0619904	-0.199219	0.842091	0.998186
ENSMUSG00000033061	Resp18	regulated endocrine-specific protein 18 [Source:MGI Symbol;Acc:MGI:1098222]	86.3834	0.0867216	0.0853046	1.04832	0.294493	0.950497
ENSMUSG00000100556	Gm28902	predicted gene 28902 [Source:MGI Symbol;Acc:MGI:5579608]	6.88893	0.000141632	0.026302	0.34838	0.727555	0.996668
ENSMUSG00000026209	Dnpep	aspartyl aminopeptidase [Source:MGI Symbol;Acc:MGI:1278328]	118.305	0.0406438	0.0832035	0.372361	0.709624	0.996221
ENSMUSG00000026207	Speg	SPEG complex locus [Source:MGI Symbol;Acc:MGI:109282]	1099.52	-0.0702796	0.100498	-0.70652	0.479865	0.981791
ENSMUSG00000026385	Dbi	diazepam binding inhibitor [Source:MGI Symbol;Acc:MGI:94865]	2356.77	0.078819	0.104711	0.687887	0.491524	0.985204
ENSMUSG00000026388	3110009E18Rik	RIKEN cDNA 3110009E18 gene [Source:MGI Symbol;Acc:MGI:1920353]	17.0944	0.0338067	0.0447191	0.330843	0.740763	0.996668
ENSMUSG00000026389	Steap3	STEAP family member 3 [Source:MGI Symbol;Acc:MGI:1915678]	27.2406	0.0251071	0.0503489	0.0178237	0.98578	0.999889
ENSMUSG00000036907	C1ql2	complement component 1, q subcomponent-like 2 [Source:MGI Symbol;Acc:MGI:3032521]	133.695	-0.0097095	0.0900231	-0.0440915	0.964831	0.998499
ENSMUSG00000038147	Cd84	CD84 antigen [Source:MGI Symbol;Acc:MGI:1336885]	12.9435	0.00126355	0.0372393	0.968811	0.332639	0.957029
ENSMUSG00000052423	B4galt3	UDP-Gal:betaGlcNAc beta 1,4-galactosyltransferase, polypeptide 3 [Source:MGI Symbol;Acc:MGI:1928767]	90.9237	-0.0604469	0.0807573	-1.10937	0.26727	0.940068
ENSMUSG00000062729	Ppox	protoporphyrinogen oxidase [Source:MGI Symbol;Acc:MGI:104968]	56.4891	0.104155	0.0724683	1.67969	0.0930167	0.83249
ENSMUSG00000062963	Ufc1	ubiquitin-fold modifier conjugating enzyme 1 [Source:MGI Symbol;Acc:MGI:1913405]	526.811	0.100038	0.109421	0.921368	0.356858	0.960776
ENSMUSG00000103983	Gm20045	predicted gene, 20045 [Source:MGI Symbol;Acc:MGI:5012230]	279.073	-0.055409	0.105758	-0.636484	0.524461	0.987414
ENSMUSG00000013973	Dedd	death effector domain-containing [Source:MGI Symbol;Acc:MGI:1333874]	117.63	0.0427052	0.0911233	0.513643	0.607501	0.992581
ENSMUSG00000013997	Nit1	nitrilase 1 [Source:MGI Symbol;Acc:MGI:1350916]	249.888	-0.00519335	0.102783	-0.0850404	0.932229	0.998186
ENSMUSG00000006412	Pfdn2	prefoldin 2 [Source:MGI Symbol;Acc:MGI:1276111]	1505.06	0.033761	0.103672	0.339678	0.734099	0.996668
ENSMUSG00000102929	Gm37154	predicted gene, 37154 [Source:MGI Symbol;Acc:MGI:5610382]	47.6357	-0.00740822	0.055182	0.493427	0.621711	0.992581
ENSMUSG00000045259	Klhdc9	kelch domain containing 9 [Source:MGI Symbol;Acc:MGI:1916124]	35.9157	0.0352001	0.0579851	1.15212	0.24927	0.927348
ENSMUSG00000006411	Nectin4	nectin cell adhesion molecule 4 [Source:MGI Symbol;Acc:MGI:1918990]	55.39	-0.00829941	0.072539	-0.248998	0.803363	0.998186
ENSMUSG00000048865	Arhgap30	Rho GTPase activating protein 30 [Source:MGI Symbol;Acc:MGI:2684948]	23.6702	0.00842207	0.0441313	0.126134	0.899626	0.998186
ENSMUSG00000026641	Usf1	upstream transcription factor 1 [Source:MGI Symbol;Acc:MGI:99542]	136.964	0.053089	0.098475	0.573699	0.566172	0.991333
ENSMUSG00000103711	Tstd1	thiosulfate sulfurtransferase (rhodanese)-like domain containing 1 [Source:MGI Symbol;Acc:MGI:3648482]	6.85374	-0.0118709	0.0286334	-0.50559	0.613144	0.992581
ENSMUSG00000038235	F11r	F11 receptor [Source:MGI Symbol;Acc:MGI:1321398]	69.7578	0.027226	0.0743261	0.32922	0.74199	0.996668
ENSMUSG00000053483	Usp21	ubiquitin specific peptidase 21 [Source:MGI Symbol;Acc:MGI:1353665]	442.698	-0.195425	0.109688	-1.76401	0.0777295	0.807944
ENSMUSG00000038576	Susd4	sushi domain containing 4 [Source:MGI Symbol;Acc:MGI:2138351]	1157.08	-0.121611	0.101096	-1.20739	0.227283	0.921507
ENSMUSG00000030768	Disp1	dispatched RND transporter family member 1 [Source:MGI Symbol;Acc:MGI:1916147]	51.6489	-0.112117	0.0625971	-2.35443	0.0185509	0.594116
ENSMUSG00000046836	Brox	BRO1 domain and CAAX motif containing [Source:MGI Symbol;Acc:MGI:1918928]	580.016	0.160206	0.10911	1.48886	0.136524	0.876676
ENSMUSG00000042901	Aida	axin interactor, dorsalization associated [Source:MGI Symbol;Acc:MGI:1919737]	1246.86	-0.0504697	0.107358	-0.472608	0.636493	0.992581
ENSMUSG00000104212	Gm37986	predicted gene, 37986 [Source:MGI Symbol;Acc:MGI:5611214]	10.6619	0.0122111	0.0334742	0.0436222	0.965206	0.998623
ENSMUSG00000056050	Mia3	MIA SH3 domain ER export factor 3 [Source:MGI Symbol;Acc:MGI:2443183]	954.552	-0.127586	0.10272	-1.28126	0.200101	0.913563
ENSMUSG00000090071	Cdk5r2	cyclin-dependent kinase 5, regulatory subunit 2 (p39) [Source:MGI Symbol;Acc:MGI:1330828]	3177.1	-0.0261852	0.0833497	-0.327258	0.743473	0.996668
ENSMUSG00000047021	Cfap65	cilia and flagella associated protein 65 [Source:MGI Symbol;Acc:MGI:2444274]	130.724	0.0916116	0.0945825	1.03428	0.301005	0.950497
ENSMUSG00000026162	Nhej1	non-homologous end joining factor 1 [Source:MGI Symbol;Acc:MGI:1922820]	39.9999	-0.010962	0.0562186	0.536284	0.591762	0.992581
ENSMUSG00000033159	Cnppd1	cyclin Pas1/PHO80 domain containing 1 [Source:MGI Symbol;Acc:MGI:1916421]	372.634	0.131703	0.109834	1.18114	0.237546	0.925455
ENSMUSG00000049339	Retreg2	reticulophagy regulator family member 2 [Source:MGI Symbol;Acc:MGI:2388278]	543.596	0.0361874	0.108789	0.316785	0.751407	0.996668
ENSMUSG00000097642	Gm26866	predicted gene, 26866 [Source:MGI Symbol;Acc:MGI:5477360]	17.4832	0.0128034	0.0377234	0.277581	0.781334	0.998186
ENSMUSG00000072258	Taf1a	TATA-box binding protein associated factor, RNA polymerase I, A [Source:MGI Symbol;Acc:MGI:109578]	181.969	-0.0282499	0.104686	-0.283553	0.776753	0.997647
ENSMUSG00000049353	Rd3	retinal degeneration 3 [Source:MGI Symbol;Acc:MGI:1921273]	26.3224	-0.116805	0.0550793	-2.73198	0.00629549	0.453079
ENSMUSG00000026637	Traf5	TNF receptor-associated factor 5 [Source:MGI Symbol;Acc:MGI:107548]	7.10391	-0.0248357	0.0286719	-1.20166	0.229494	0.922897
ENSMUSG00000103653	Gstp-ps	glutathione S-transferase, pi, pseudogene [Source:MGI Symbol;Acc:MGI:3782108]	34.3532	0.0331369	0.0642786	0.612012	0.54053	0.989003
ENSMUSG00000097089	Gm26879	predicted gene, 26879 [Source:MGI Symbol;Acc:MGI:5477373]	13.8151	0.0414013	0.0435179	0.750864	0.452734	0.977996
ENSMUSG00000032997	Chpf	chondroitin polymerizing factor [Source:MGI Symbol;Acc:MGI:106576]	148.467	-0.0678478	0.0992935	-0.715821	0.474102	0.980204
ENSMUSG00000026211	Obsl1	obscurin-like 1 [Source:MGI Symbol;Acc:MGI:2138628]	114.722	0.0381442	0.0955845	0.426845	0.669492	0.992581
ENSMUSG00000051703	Tmem198	transmembrane protein 198 [Source:MGI Symbol;Acc:MGI:2443133]	193.428	-0.122153	0.101666	-1.21146	0.22572	0.921507
ENSMUSG00000032968	Inha	inhibin alpha [Source:MGI Symbol;Acc:MGI:96569]	183.007	0.0927281	0.102359	0.785184	0.432345	0.974035
ENSMUSG00000026213	Stk11ip	serine/threonine kinase 11 interacting protein [Source:MGI Symbol;Acc:MGI:1918978]	357.036	-0.374447	0.109547	-3.44942	0.000561797	0.248613
ENSMUSG00000006576	Slc4a3	solute carrier family 4 (anion exchanger), member 3 [Source:MGI Symbol;Acc:MGI:109350]	382.288	-0.049744	0.109354	-0.619282	0.535731	0.987861
ENSMUSG00000041670	Rims1	regulating synaptic membrane exocytosis 1 [Source:MGI Symbol;Acc:MGI:2152971]	4794.2	0.0124465	0.0806292	0.159112	0.873581	0.998186
ENSMUSG00000025993	Slc40a1	solute carrier family 40 (iron-regulated transporter), member 1 [Source:MGI Symbol;Acc:MGI:1315204]	26.7366	-0.0365268	0.0451186	-0.916045	0.359643	0.960776
ENSMUSG00000060985	Tdrd5	tudor domain containing 5 [Source:MGI Symbol;Acc:MGI:2684949]	122.347	-0.105502	0.0782695	-1.93095	0.0534893	0.748711
ENSMUSG00000102372	A430050A11Rik	RIKEN cDNA A430050A11 gene [Source:MGI Symbol;Acc:MGI:3028067]	7.62511	0.00702681	0.026278	0.214272	0.830335	0.998186
ENSMUSG00000078193	Gm2000	predicted gene 2000 [Source:MGI Symbol;Acc:MGI:3780170]	46.261	0.0338872	0.0729081	0.468334	0.639546	0.992581
ENSMUSG00000026600	Soat1	sterol O-acyltransferase 1 [Source:MGI Symbol;Acc:MGI:104665]	603.408	-0.155768	0.110024	-1.43777	0.1505	0.883754
ENSMUSG00000103199	Gm37648	predicted gene, 37648 [Source:MGI Symbol;Acc:MGI:5610876]	7.74228	-0.0367516	0.0264425	-1.64604	0.0997556	0.834049
ENSMUSG00000025995	Wdr75	WD repeat domain 75 [Source:MGI Symbol;Acc:MGI:1920924]	399.538	-0.0352883	0.109696	-0.319482	0.749361	0.996668
ENSMUSG00000084817	Gm5526	predicted pseudogene 5526 [Source:MGI Symbol;Acc:MGI:3643066]	164.118	0.00920521	0.103074	0.0821912	0.934495	0.998186
ENSMUSG00000101693	Gm19461	predicted gene, 19461 [Source:MGI Symbol;Acc:MGI:5011646]	16.1399	-0.0446788	0.043124	-1.18427	0.236307	0.925455
ENSMUSG00000070644	Etnk2	ethanolamine kinase 2 [Source:MGI Symbol;Acc:MGI:2443760]	25.466	-0.00962961	0.053125	-0.497698	0.618697	0.992581
ENSMUSG00000070643	Sox13	SRY (sex determining region Y)-box 13 [Source:MGI Symbol;Acc:MGI:98361]	77.9507	0.00234392	0.0788658	-0.00811769	0.993523	0.999889
ENSMUSG00000099342	Gm18180	predicted gene, 18180 [Source:MGI Symbol;Acc:MGI:5010365]	10.3251	-0.0332763	0.0380911	-0.815	0.415072	0.970517
ENSMUSG00000026226	Spata3	spermatogenesis associated 3 [Source:MGI Symbol;Acc:MGI:1917310]	15.1099	-0.0340457	0.0394811	-0.900635	0.367782	0.961107
ENSMUSG00000026227	2810459M11Rik	RIKEN cDNA 2810459M11 gene [Source:MGI Symbol;Acc:MGI:1920042]	170.791	0.15013	0.0948089	1.62149	0.104913	0.840097
ENSMUSG00000026229	Psmd1	proteasome (prosome, macropain) 26S subunit, non-ATPase, 1 [Source:MGI Symbol;Acc:MGI:1917497]	2244.71	0.0278917	0.0858376	0.316898	0.751321	0.996668
ENSMUSG00000077274	Gm22786	predicted gene, 22786 [Source:MGI Symbol;Acc:MGI:5452563]	11.0915	-0.0380986	0.0356217	-1.91982	0.0548809	0.748711
ENSMUSG00000026228	Htr2b	5-hydroxytryptamine (serotonin) receptor 2B [Source:MGI Symbol;Acc:MGI:109323]	33.888	-0.00994664	0.0515436	0.356383	0.721554	0.996668
ENSMUSG00000103272	Gm37914	predicted gene, 37914 [Source:MGI Symbol;Acc:MGI:5611142]	39.6304	-0.0226947	0.0519597	-0.530272	0.595923	0.992581
ENSMUSG00000062590	Armc9	armadillo repeat containing 9 [Source:MGI Symbol;Acc:MGI:1926045]	382.018	0.0754764	0.109808	0.691156	0.489468	0.985204
ENSMUSG00000048814	Lonrf2	LON peptidase N-terminal domain and ring finger 2 [Source:MGI Symbol;Acc:MGI:1920209]	6499.17	0.0531529	0.0762242	0.711331	0.476879	0.981345
ENSMUSG00000026080	Chst10	carbohydrate sulfotransferase 10 [Source:MGI Symbol;Acc:MGI:2138283]	414.326	-0.0494087	0.110306	-0.491452	0.623107	0.992581
ENSMUSG00000016181	Utp25	UTP25 small subunit processome component [Source:MGI Symbol;Acc:MGI:2138080]	625.916	-0.180373	0.109905	-1.72487	0.0845501	0.825101
ENSMUSG00000079144	A130010J15Rik	RIKEN cDNA A130010J15 gene [Source:MGI Symbol;Acc:MGI:2441776]	223.93	0.104425	0.105249	0.98954	0.322399	0.955536
ENSMUSG00000037318	Traf3ip3	TRAF3 interacting protein 3 [Source:MGI Symbol;Acc:MGI:2441706]	15.6997	-0.00856472	0.0380033	-0.159374	0.873374	0.998186
ENSMUSG00000089683	4930570N18Rik	RIKEN cDNA 4930570N18 gene [Source:MGI Symbol;Acc:MGI:1925300]	9.69525	-0.0319397	0.0288815	-1.19926	0.230426	0.922897
ENSMUSG00000023150	Ivns1abp	influenza virus NS1A binding protein [Source:MGI Symbol;Acc:MGI:2152389]	1818.18	-0.0824638	0.0907674	-0.903951	0.366022	0.961107
ENSMUSG00000052748	Swt1	SWT1 RNA endoribonuclease homolog (S. cerevisiae) [Source:MGI Symbol;Acc:MGI:1914125]	304.271	-0.136056	0.109519	-1.26326	0.206494	0.914655
ENSMUSG00000053286	Trmt1l	tRNA methyltransferase 1 like [Source:MGI Symbol;Acc:MGI:1916185]	525.666	0.154794	0.110222	1.48333	0.137987	0.878746
ENSMUSG00000103928	Gm37893	predicted gene, 37893 [Source:MGI Symbol;Acc:MGI:5611121]	108.641	-0.0627655	0.0830963	-0.84036	0.400707	0.968991
ENSMUSG00000026484	Rnf2	ring finger protein 2 [Source:MGI Symbol;Acc:MGI:1101759]	516.707	0.337602	0.110004	3.10077	0.00193016	0.353515
ENSMUSG00000103238	Gm36527	predicted gene, 36527 [Source:MGI Symbol;Acc:MGI:5595686]	18.476	0.033047	0.0456114	0.420119	0.674398	0.993619
ENSMUSG00000081429	Rps27-ps1	ribosomal protein S27, pseudogene 1 [Source:MGI Symbol;Acc:MGI:3652266]	10.5477	0.0491085	0.0308436	1.3176	0.187637	0.911708
ENSMUSG00000101599	Gm20342	predicted gene, 20342 [Source:MGI Symbol;Acc:MGI:5012527]	484.698	-0.150362	0.109311	-1.57211	0.115924	0.850172
ENSMUSG00000025968	Ndufs1	NADH:ubiquinone oxidoreductase core subunit S1 [Source:MGI Symbol;Acc:MGI:2443241]	1070.39	0.0660681	0.10577	0.57165	0.567559	0.991333
ENSMUSG00000025967	Eef1b2	eukaryotic translation elongation factor 1 beta 2 [Source:MGI Symbol;Acc:MGI:1929520]	1382.49	0.21429	0.0940931	2.27179	0.0230992	0.627134
ENSMUSG00000040865	Ino80d	INO80 complex subunit D [Source:MGI Symbol;Acc:MGI:3027003]	3368.81	0.131067	0.0784992	1.67048	0.0948248	0.833066
ENSMUSG00000097433	Gm26781	predicted gene, 26781 [Source:MGI Symbol;Acc:MGI:5477275]	183.365	-0.192762	0.101044	-2.00014	0.045485	0.725316
ENSMUSG00000041642	Kif21b	kinesin family member 21B [Source:MGI Symbol;Acc:MGI:109234]	1057.89	-0.0325004	0.107561	-0.303712	0.761348	0.996996
ENSMUSG00000026176	Ctdsp1	CTD (carboxy-terminal domain, RNA polymerase II, polypeptide A) small phosphatase 1 [Source:MGI Symbol;Acc:MGI:2654470]	374.082	0.0685245	0.10574	0.704405	0.481181	0.982243
ENSMUSG00000073650	Catip	ciliogenesis associated TTC17 interacting protein [Source:MGI Symbol;Acc:MGI:2685062]	20.9112	0.0226384	0.0463085	-0.333275	0.738927	0.996668
ENSMUSG00000026435	Slc45a3	solute carrier family 45, member 3 [Source:MGI Symbol;Acc:MGI:1922082]	17.811	-0.0228774	0.0317216	-2.0366	0.0416899	0.721167
ENSMUSG00000026436	Elk4	ELK4, member of ETS oncogene family [Source:MGI Symbol;Acc:MGI:102853]	2144.17	-0.0881765	0.089577	-0.992552	0.320928	0.955536
ENSMUSG00000059149	Mfsd4a	major facilitator superfamily domain containing 4A [Source:MGI Symbol;Acc:MGI:2442786]	1521.76	0.00642355	0.0985553	0.0463504	0.963031	0.998377
ENSMUSG00000103966	Gm37120	predicted gene, 37120 [Source:MGI Symbol;Acc:MGI:5610348]	14.0289	0.0250171	0.0389615	1.04312	0.296893	0.950497
ENSMUSG00000026437	Cdk18	cyclin-dependent kinase 18 [Source:MGI Symbol;Acc:MGI:97518]	333.218	0.009261	0.109996	0.100944	0.919595	0.998186
ENSMUSG00000118219	Gm29695	predicted gene, 29695 [Source:MGI Symbol;Acc:MGI:5588854]	42.7319	0.043199	0.0515126	1.07105	0.284145	0.94246
ENSMUSG00000042115	Klhdc8a	kelch domain containing 8A [Source:MGI Symbol;Acc:MGI:2442630]	120.122	0.112786	0.0906164	1.31993	0.18686	0.910798
ENSMUSG00000042066	Tmcc2	transmembrane and coiled-coil domains 2 [Source:MGI Symbol;Acc:MGI:1916125]	1427.36	-0.0858365	0.0976867	-0.868664	0.385031	0.965809
ENSMUSG00000058729	Lin9	lin-9 DREAM MuvB core complex component [Source:MGI Symbol;Acc:MGI:1919818]	100.273	0.0513204	0.0760024	0.925657	0.354624	0.960167
ENSMUSG00000026499	Acbd3	acyl-Coenzyme A binding domain containing 3 [Source:MGI Symbol;Acc:MGI:2181074]	972.885	0.170136	0.102561	1.67034	0.0948526	0.833066
ENSMUSG00000103649	Gm37768	predicted gene, 37768 [Source:MGI Symbol;Acc:MGI:5610996]	70.5008	-0.00205781	0.073166	0.311525	0.755401	0.996914
ENSMUSG00000079045	Prox1os	prospero homeobox 1, opposite strand [Source:MGI Symbol;Acc:MGI:4937200]	93.3233	0.000633062	0.0831876	-0.159605	0.873193	0.998186
ENSMUSG00000120334		novel transcript	8.40039	0.0166684	0.025389	0.529569	0.596411	0.992581
ENSMUSG00000104077	Gm37027	predicted gene, 37027 [Source:MGI Symbol;Acc:MGI:5610255]	27.0851	-0.089926	0.0496164	-2.67143	0.00755292	0.470339
ENSMUSG00000089812	Gm15867	predicted gene 15867 [Source:MGI Symbol;Acc:MGI:3801862]	16.0669	-0.0357234	0.0435108	-0.88644	0.37538	0.962877
ENSMUSG00000120105		novel transcript	11.0547	-0.0337284	0.0332398	-2.23454	0.0254474	0.642591
ENSMUSG00000119961		novel transcript	11.2561	-0.0116376	0.0320704	-0.488948	0.624879	0.992581
ENSMUSG00000120403		novel transcript	8.94132	-0.000419957	0.0343238	0.660694	0.508809	0.987005
ENSMUSG00000100594	2810414N06Rik	RIKEN cDNA 2810414N06 gene [Source:MGI Symbol;Acc:MGI:1919065]	53.8703	-0.0386677	0.0698495	-0.359571	0.719168	0.996668
ENSMUSG00000102336	Gm37233	predicted gene, 37233 [Source:MGI Symbol;Acc:MGI:5610461]	388.731	0.143081	0.108263	1.39037	0.164415	0.89289
ENSMUSG00000087022	9130024F11Rik	RIKEN cDNA 9130024F11 gene [Source:MGI Symbol;Acc:MGI:1926150]	95.46	0.0155445	0.0877239	0.266513	0.789844	0.998186
ENSMUSG00000120831		novel transcript	8.27509	-0.0364611	0.0343158	-1.04001	0.298337	0.950497
ENSMUSG00000120842		novel transcript	11.1667	0.0102591	0.0324631	-0.514734	0.606739	0.992581
ENSMUSG00000103174	Gm37168	predicted gene, 37168 [Source:MGI Symbol;Acc:MGI:5610396]	24.7519	-0.0101669	0.0533571	-0.414427	0.678561	0.993619
ENSMUSG00000097416	Gm26670	predicted gene, 26670 [Source:MGI Symbol;Acc:MGI:5477164]	9.4758	-0.0422901	0.0334855	-2.29217	0.0218956	0.624167
ENSMUSG00000097615	Gm2061	predicted gene 2061 [Source:MGI Symbol;Acc:MGI:3780228]	69.0904	-0.10062	0.0733296	-1.37949	0.167744	0.893794
ENSMUSG00000120002		novel transcript	6.5151	0.0221252	0.0289161	0.648967	0.51636	0.987005
ENSMUSG00000102202	Gm33280	predicted gene, 33280 [Source:MGI Symbol;Acc:MGI:5592439]	40.1124	-0.0443929	0.049128	0.000917725	0.999268	0.999889
ENSMUSG00000102923	Gm31728	predicted gene, 31728 [Source:MGI Symbol;Acc:MGI:5590887]	53.5795	0.00613962	0.0572282	0.563389	0.57317	0.991333
ENSMUSG00000098243	Gm4258	predicted gene 4258 [Source:MGI Symbol;Acc:MGI:3782435]	42.2836	-0.0161679	0.0678298	-0.483574	0.628688	0.992581
ENSMUSG00000097503	3110045C21Rik	RIKEN cDNA 3110045C21 gene [Source:MGI Symbol;Acc:MGI:1914553]	8.17337	-0.0160145	0.0356117	-0.596509	0.550835	0.991247
ENSMUSG00000100147	1700047M11Rik	RIKEN cDNA 1700047M11 gene [Source:MGI Symbol;Acc:MGI:1914580]	267.89	-0.222181	0.104278	-2.31157	0.0208013	0.617862
ENSMUSG00000073478	D730003I15Rik	RIKEN cDNA D730003I15 gene [Source:MGI Symbol;Acc:MGI:1925971]	210.447	-0.0183735	0.0975521	-0.362775	0.716773	0.996446
ENSMUSG00000085184	4933439K11Rik	RIKEN cDNA 4933439K11 gene [Source:MGI Symbol;Acc:MGI:1918569]	6.72089	0.0211569	0.0275643	0.953766	0.340202	0.95738
ENSMUSG00000120194		novel transcript	12.1232	0.0183739	0.0316682	-0.517366	0.604901	0.992581
ENSMUSG00000119953		novel transcript	36.8063	0.0651881	0.0576544	1.24337	0.21373	0.9182
ENSMUSG00000097881	Celrr	cerebellum expressed regulatory RNA [Source:MGI Symbol;Acc:MGI:2685664]	66.3906	0.0247333	0.0721355	0.581486	0.560913	0.991333
ENSMUSG00000100546	Gm29483	predicted gene 29483 [Source:MGI Symbol;Acc:MGI:5580189]	40.9829	-0.0836656	0.0562957	-1.75271	0.0796514	0.812625
ENSMUSG00000100627	A830008E24Rik	RIKEN cDNA A830008E24 gene [Source:MGI Symbol;Acc:MGI:3041183]	15.6477	0.0331951	0.0391099	0.48502	0.627663	0.992581
ENSMUSG00000120094		novel transcript, antisense to Nav1	8.24561	-0.0133562	0.0270031	-0.321802	0.747603	0.996668
ENSMUSG00000120092		novel transcript	36.3044	0.0361227	0.0636687	0.581227	0.561087	0.991333
ENSMUSG00000101299	Gm28175	predicted gene 28175 [Source:MGI Symbol;Acc:MGI:5578881]	64.6474	0.0185902	0.0746872	0.287008	0.774106	0.99727
ENSMUSG00000099553	Gm29538	predicted gene 29538 [Source:MGI Symbol;Acc:MGI:5580244]	42.8315	-0.0102237	0.0602984	-0.588332	0.556309	0.991333
ENSMUSG00000121026		novel transcript	16.4203	-0.0183835	0.0327055	-1.16719	0.243132	0.926429
ENSMUSG00000096929	A330023F24Rik	RIKEN cDNA A330023F24 gene [Source:MGI Symbol;Acc:MGI:2443958]	629.396	-0.230194	0.110147	-2.31241	0.0207553	0.617862
ENSMUSG00000097063	Pantr2	POU domain, class 3, transcription factor 3 adjacent noncoding transcript 2 [Source:MGI Symbol;Acc:MGI:1913870]	121.961	-0.11893	0.0829202	-1.83926	0.0658765	0.778132
ENSMUSG00000121071		novel transcript	20.2136	0.000902946	0.0423389	0.386343	0.699243	0.994858
ENSMUSG00000090031	4732440D04Rik	RIKEN cDNA 4732440D04 gene [Source:MGI Symbol;Acc:MGI:3604103]	153.432	0.0838809	0.0942521	0.484347	0.628139	0.992581
ENSMUSG00000121164		novel transcript	19.911	-0.0417023	0.0482801	-0.212794	0.831488	0.998186
ENSMUSG00000097649	Gm10561	predicted gene 10561 [Source:MGI Symbol;Acc:MGI:3648163]	117.145	0.0446853	0.0897445	0.545604	0.585338	0.992581
ENSMUSG00000097573	G730003C15Rik	RIKEN cDNA G730003C15 gene [Source:MGI Symbol;Acc:MGI:3641700]	8.8339	-0.022658	0.0330376	-0.960669	0.336719	0.95738
ENSMUSG00000053925	Gm9929	predicted gene 9929 [Source:MGI Symbol;Acc:MGI:3708526]	20.751	-0.00731078	0.0407549	-0.296181	0.767092	0.99727
ENSMUSG00000085526	Gm16083	predicted gene 16083 [Source:MGI Symbol;Acc:MGI:3802163]	41.9225	-0.0303209	0.0602629	-0.84409	0.398619	0.968787
ENSMUSG00000086350	B230369F24Rik	RIKEN cDNA B230369F24 gene [Source:MGI Symbol;Acc:MGI:2443392]	139.648	-0.142455	0.0958793	-1.46821	0.142047	0.880312
ENSMUSG00000104011	Gm32391	predicted gene, 32391 [Source:MGI Symbol;Acc:MGI:5591550]	137.958	0.0427291	0.0894069	0.484523	0.628015	0.992581
ENSMUSG00000121266		novel transcript	98.4519	-0.0859674	0.06289	-2.8125	0.00491581	0.422495
ENSMUSG00000097814	Panct2	pluripotency-associated noncoding transcript 2 [Source:MGI Symbol;Acc:MGI:3643517]	288.47	-0.00685454	0.102674	-0.0677378	0.945994	0.998186
ENSMUSG00000099843	Gm7160	predicted gene 7160 [Source:MGI Symbol;Acc:MGI:3646078]	62.472	-0.0731178	0.063076	-1.48102	0.138602	0.878746
ENSMUSG00000084799	Ino80dos	INO80 complex subunit D, opposite strand [Source:MGI Symbol;Acc:MGI:3651861]	119.871	0.104047	0.0886513	1.43155	0.152272	0.886744
ENSMUSG00000049881	2810025M15Rik	RIKEN cDNA 2810025M15 gene [Source:MGI Symbol;Acc:MGI:1917203]	141	-0.0567374	0.0855156	-0.644748	0.51909	0.987318
ENSMUSG00000079671	2610203C22Rik	RIKEN cDNA 2610203C22 gene [Source:MGI Symbol;Acc:MGI:1919731]	89.0349	-0.00227895	0.0797036	0.390404	0.696238	0.994858
ENSMUSG00000121275		novel transcript, antisense to Tmco1	10.0495	-0.0333556	0.0348479	0.0970234	0.922708	0.998186
ENSMUSG00000121135	Hmga2-ps1	high mobility group AT-hook 2, pseudogene 1 [Source:NCBI gene (formerly Entrezgene);Acc:15365]	25.7107	0.0136279	0.0468452	1.18555	0.235801	0.925455
ENSMUSG00000121277		novel transcript, antisense to KO:Pecrand Pecr	93.3416	-0.124985	0.0770824	-2.07816	0.0376946	0.703839
ENSMUSG00000089706	B230216N24Rik	RIKEN cDNA B230216N24 gene [Source:MGI Symbol;Acc:MGI:1925853]	199.064	-0.0653487	0.101771	-0.74712	0.454991	0.977996
ENSMUSG00000060424	Pantr1	POU domain, class 3, transcription factor 3 adjacent noncoding transcript 1 [Source:MGI Symbol;Acc:MGI:1913547]	577.207	-0.0181247	0.110032	-0.166329	0.867898	0.998186
ENSMUSG00000097113	Gm19705	predicted gene, 19705 [Source:MGI Symbol;Acc:MGI:5011890]	14.8156	0.0396017	0.0407756	0.807894	0.419152	0.971603
ENSMUSG00000101102	Gm28609	predicted gene 28609 [Source:MGI Symbol;Acc:MGI:5579315]	26.0691	0.0497215	0.0537443	1.14294	0.253063	0.928995
ENSMUSG00000121280		novel transcript, sense intronic to Kansl1l	99.2842	-0.0278482	0.08851	-0.370266	0.711184	0.996221
ENSMUSG00000098234	Snhg6	small nucleolar RNA host gene 6 [Source:MGI Symbol;Acc:MGI:1921074]	77.4754	-0.0358324	0.0806152	-0.504714	0.613759	0.992581
ENSMUSG00000053332	Gas5	growth arrest specific 5 [Source:MGI Symbol;Acc:MGI:95659]	1391.71	-0.06545	0.0951162	-0.702913	0.48211	0.982597
ENSMUSG00000041396	Mettl18	methyltransferase like 18 [Source:MGI Symbol;Acc:MGI:1917212]	32.2721	0.00350635	0.062137	0.0326463	0.973957	0.999129
ENSMUSG00000120798		novel transcript	16.2028	0.00479085	0.0321815	-1.79256	0.0730428	0.797564
ENSMUSG00000041559	Fmod	fibromodulin [Source:MGI Symbol;Acc:MGI:1328364]	98.4782	0.0384572	0.0871921	0.444004	0.65704	0.992581
ENSMUSG00000120043		novel transcript	13.7169	0.0442671	0.0368563	0.613366	0.539634	0.988894
ENSMUSG00000064246	Chil1	chitinase-like 1 [Source:MGI Symbol;Acc:MGI:1340899]	38.8517	0.0496998	0.0570391	1.26734	0.205033	0.913563
ENSMUSG00000042451	Mybph	myosin binding protein H [Source:MGI Symbol;Acc:MGI:1858196]	30.7536	0.0261041	0.0472466	-0.0108179	0.991369	0.999889
ENSMUSG00000042429	Adora1	adenosine A1 receptor [Source:MGI Symbol;Acc:MGI:99401]	3299.17	-0.196651	0.0825432	-2.38921	0.0168846	0.581873
ENSMUSG00000051251	Nhlh1	nescient helix loop helix 1 [Source:MGI Symbol;Acc:MGI:98481]	36.1135	0.00755809	0.0632621	0.143538	0.885865	0.998186
ENSMUSG00000003458	Ncstn	nicastrin [Source:MGI Symbol;Acc:MGI:1891700]	293.532	0.0036031	0.104171	0.0318995	0.974552	0.999129
ENSMUSG00000026553	Copa	coatomer protein complex subunit alpha [Source:MGI Symbol;Acc:MGI:1334462]	2391.54	0.00695343	0.0868607	0.0692007	0.94483	0.998186
ENSMUSG00000003464	Pex19	peroxisomal biogenesis factor 19 [Source:MGI Symbol;Acc:MGI:1334458]	1084.94	0.0554394	0.100869	0.524847	0.59969	0.992581
ENSMUSG00000026554	Dcaf8	DDB1 and CUL4 associated factor 8 [Source:MGI Symbol;Acc:MGI:91860]	1379.64	-0.0982779	0.0989675	-0.988153	0.323078	0.955536
ENSMUSG00000013698	Pea15a	proliferation and apoptosis adaptor protein 15A [Source:MGI Symbol;Acc:MGI:104799]	5642.14	0.221976	0.0750377	2.94432	0.00323662	0.39599
ENSMUSG00000007122	Casq1	calsequestrin 1 [Source:MGI Symbol;Acc:MGI:1309468]	60.4947	-0.0170943	0.0767443	-0.23298	0.815777	0.998186
ENSMUSG00000026556	Vangl2	VANGL planar cell polarity 2 [Source:MGI Symbol;Acc:MGI:2135272]	232.906	0.0477371	0.103758	0.607437	0.543561	0.990248
ENSMUSG00000121407	Gm6345	predicted gene 6345 [Source:NCBI gene (formerly Entrezgene);Acc:622708]	13.0334	0.00705549	0.036364	1.0337	0.301275	0.950497
ENSMUSG00000121483	Gm20257	caspase 8 pseudogene [Source:NCBI gene (formerly Entrezgene);Acc:100504501]	26.8654	0.0313505	0.0543346	0.467384	0.640225	0.992581
ENSMUSG00000026426	Arl8a	ADP-ribosylation factor-like 8A [Source:MGI Symbol;Acc:MGI:1915974]	2860.73	-0.188515	0.0851025	-2.22051	0.0263842	0.652652
ENSMUSG00002075149	Gm56120	predicted gene, 56120 [Source:MGI Symbol;Acc:MGI:6848699]	18.8373	0.0148047	0.0465573	0.672041	0.501558	0.985976
ENSMUSG00000085311	Gm15445	predicted gene 15445 [Source:MGI Symbol;Acc:MGI:3707341]	12.9285	-0.0303483	0.0389021	-1.17387	0.240449	0.926429
ENSMUSG00000026424	Gpr37l1	G protein-coupled receptor 37-like 1 [Source:MGI Symbol;Acc:MGI:1928503]	322.944	-0.139652	0.109095	-1.29841	0.194147	0.913563
ENSMUSG00000026062	Slc9a2	solute carrier family 9 (sodium/hydrogen exchanger), member 2 [Source:MGI Symbol;Acc:MGI:105075]	327.268	0.106172	0.109132	0.999509	0.317548	0.95389
ENSMUSG00000103679	Gm37623	predicted gene, 37623 [Source:MGI Symbol;Acc:MGI:5610851]	7.55049	-0.0160406	0.0245146	0.115119	0.908351	0.998186
ENSMUSG00000103270	Gm37915	predicted gene, 37915 [Source:MGI Symbol;Acc:MGI:5611143]	20.5755	-0.00770039	0.0149798	0.418238	0.675773	0.993619
ENSMUSG00000026303	Mlph	melanophilin [Source:MGI Symbol;Acc:MGI:2176380]	17.1912	0.00799209	0.0149723	-1.10072	0.271018	0.941788
ENSMUSG00000048874	Phf3	PHD finger protein 3 [Source:MGI Symbol;Acc:MGI:2446126]	2720.59	-0.0385663	0.0925786	-0.403785	0.686371	0.994858
ENSMUSG00000103783	Gm37522	predicted gene, 37522 [Source:MGI Symbol;Acc:MGI:5610750]	33.5029	0.01853	0.058031	0.294324	0.768511	0.99727
ENSMUSG00000104315	Gm37906	predicted gene, 37906 [Source:MGI Symbol;Acc:MGI:5611134]	127.362	0.008645	0.0836908	-0.0292202	0.976689	0.999129
ENSMUSG00000026064	Ptp4a1	protein tyrosine phosphatase 4a1 [Source:MGI Symbol;Acc:MGI:1277096]	77.3172	0.0283477	0.076386	0.697684	0.485375	0.984842
ENSMUSG00000060244	Alyref2	Aly/REF export factor 2 [Source:MGI Symbol;Acc:MGI:1913144]	32.2093	0.10927	0.0549642	2.75348	0.00589647	0.443494
ENSMUSG00000020423	Btg2	BTG anti-proliferation factor 2 [Source:MGI Symbol;Acc:MGI:108384]	340.311	0.034491	0.107772	0.273822	0.784221	0.998186
ENSMUSG00000009772	Nuak2	NUAK family, SNF1-like kinase, 2 [Source:MGI Symbol;Acc:MGI:1921387]	15.2929	0.0216386	0.0408178	1.60722	0.108006	0.840783
ENSMUSG00000041945	Mfsd9	major facilitator superfamily domain containing 9 [Source:MGI Symbol;Acc:MGI:2443548]	13.8672	0.00435133	0.0402977	-0.575144	0.565194	0.991333
ENSMUSG00000026638	Irf6	interferon regulatory factor 6 [Source:MGI Symbol;Acc:MGI:1859211]	19.5567	0.0219754	0.0489735	0.160571	0.872431	0.998186
ENSMUSG00000086264	Gm15850	predicted gene 15850 [Source:MGI Symbol;Acc:MGI:3801986]	10.3329	-0.0302938	0.0306176	-1.39563	0.162824	0.890973
ENSMUSG00000041570	Camsap2	calmodulin regulated spectrin-associated protein family, member 2 [Source:MGI Symbol;Acc:MGI:1922434]	6430.22	-0.0185246	0.0716926	-0.259808	0.795012	0.998186
ENSMUSG00000041605	Inava	innate immunity activator [Source:MGI Symbol;Acc:MGI:1921579]	65.5447	-0.0535148	0.0749888	-0.681628	0.495474	0.985204
ENSMUSG00000079330	Lemd1	LEM domain containing 1 [Source:MGI Symbol;Acc:MGI:1922403]	12.1043	-0.039635	0.032382	-1.30167	0.193028	0.913545
ENSMUSG00000102628	Gm37671	predicted gene, 37671 [Source:MGI Symbol;Acc:MGI:5610899]	13.8572	-0.0406035	0.0359825	-1.18789	0.234878	0.925455
ENSMUSG00000100954	Gm10138	predicted gene 10138 [Source:MGI Symbol;Acc:MGI:3708522]	20.1021	0.00957789	0.0432745	-1.29121	0.19663	0.913563
ENSMUSG00000034088	Hdlbp	high density lipoprotein (HDL) binding protein [Source:MGI Symbol;Acc:MGI:99256]	4064.16	0.0378541	0.0807223	0.458585	0.646532	0.992581
ENSMUSG00000026276	Septin2	septin 2 [Source:MGI Symbol;Acc:MGI:97298]	146.877	0.00826231	0.0456451	-0.239625	0.810621	0.998186
ENSMUSG00000060715	1700019A02Rik	RIKEN cDNA 1700019A02 gene [Source:MGI Symbol;Acc:MGI:1916647]	12.0995	0.00102026	0.0365839	-0.353238	0.72391	0.996668
ENSMUSG00000026098	Pms1	PMS1 homolog 1, mismatch repair system component [Source:MGI Symbol;Acc:MGI:1202302]	139.115	0.122257	0.0970035	1.29185	0.19641	0.913563
ENSMUSG00000026097	Ormdl1	ORM1-like 1 (S. cerevisiae) [Source:MGI Symbol;Acc:MGI:2181669]	16.7688	-0.0106168	0.0476904	-0.173645	0.862144	0.998186
ENSMUSG00000026096	Osgepl1	O-sialoglycoprotein endopeptidase-like 1 [Source:MGI Symbol;Acc:MGI:1919335]	160.168	0.00799124	0.0987909	0.0191305	0.984737	0.999889
ENSMUSG00000099913	Gm28551	predicted gene 28551 [Source:MGI Symbol;Acc:MGI:5579257]	7.6024	-0.0111224	0.0304715	-0.656997	0.511183	0.987005
ENSMUSG00000026095	Asnsd1	asparagine synthetase domain containing 1 [Source:MGI Symbol;Acc:MGI:1917646]	146.164	-0.193325	0.0990125	-1.9495	0.0512355	0.745933
ENSMUSG00000097264	Rpl31-ps24	ribosomal protein L31, pseudogene 24 [Source:MGI Symbol;Acc:MGI:3648658]	11.6471	0.0648415	0.0327614	2.97029	0.00297518	0.382272
ENSMUSG00000084416	Rpl10a-ps1	ribosomal protein L10A, pseudogene 1 [Source:MGI Symbol;Acc:MGI:3705885]	231.771	-0.00573385	0.105301	0.00198477	0.998416	0.999889
ENSMUSG00000044816	D630023F18Rik	RIKEN cDNA D630023F18 gene [Source:MGI Symbol;Acc:MGI:2138198]	185.332	0.174564	0.101264	1.67357	0.094215	0.83249
ENSMUSG00000025950	Idh1	isocitrate dehydrogenase 1 (NADP+), soluble [Source:MGI Symbol;Acc:MGI:96413]	330.982	0.0629205	0.108399	0.532072	0.594676	0.992581
ENSMUSG00000025949	Pikfyve	phosphoinositide kinase, FYVE type zinc finger containing [Source:MGI Symbol;Acc:MGI:1335106]	1767.66	0.0606416	0.0967897	0.613578	0.539494	0.988894
ENSMUSG00000025964	Adam23	a disintegrin and metallopeptidase domain 23 [Source:MGI Symbol;Acc:MGI:1345162]	2421.17	-0.0619915	0.0950945	-0.680929	0.495916	0.985204
ENSMUSG00000087823	Gm22281	predicted gene, 22281 [Source:MGI Symbol;Acc:MGI:5452058]	11.7827	0.0234129	0.0409505	0.23872	0.811322	0.998186
ENSMUSG00000025963	Mdh1b	malate dehydrogenase 1B, NAD (soluble) [Source:MGI Symbol;Acc:MGI:1923918]	13.1496	-0.0236033	0.0394145	-1.22251	0.221517	0.921377
ENSMUSG00000025962	Fastkd2	FAST kinase domains 2 [Source:MGI Symbol;Acc:MGI:1922869]	221.177	-0.0260007	0.100132	-0.13444	0.893055	0.998186
ENSMUSG00000025961	4933402D24Rik	RIKEN cDNA 4933402D24 gene [Source:MGI Symbol;Acc:MGI:1921676]	39.6416	0.0544268	0.0680984	0.775709	0.437921	0.975274
ENSMUSG00000085894	Gm15832	predicted gene 15832 [Source:MGI Symbol;Acc:MGI:3834078]	32.4819	-0.00839912	0.0561901	-0.243598	0.807542	0.998186
ENSMUSG00000048234	Rnf149	ring finger protein 149 [Source:MGI Symbol;Acc:MGI:2677438]	195.563	0.00346804	0.103927	-0.00757957	0.993952	0.999889
ENSMUSG00000050967	Creg2	cellular repressor of E1A-stimulated genes 2 [Source:MGI Symbol;Acc:MGI:1928333]	2695.5	-0.128087	0.0888274	-1.4476	0.147728	0.882853
ENSMUSG00000097083	D930019O06Rik	RIKEN cDNA D930019O06 [Source:MGI Symbol;Acc:MGI:3043219]	94.5646	0.0549218	0.0726969	0.731061	0.464742	0.977996
ENSMUSG00000026074	Map4k4	mitogen-activated protein kinase kinase kinase kinase 4 [Source:MGI Symbol;Acc:MGI:1349394]	2337.29	0.0815132	0.0894973	0.916329	0.359494	0.960776
ENSMUSG00000102985	4930456G14Rik	RIKEN cDNA 4930456G14 gene [Source:MGI Symbol;Acc:MGI:1921928]	14.7649	0.030352	0.0451833	0.776924	0.437204	0.975274
ENSMUSG00000026073	Il1r2	interleukin 1 receptor, type II [Source:MGI Symbol;Acc:MGI:96546]	18.1112	-0.0827936	0.044524	-2.29683	0.0216286	0.62313
ENSMUSG00000097899	Gm16894	predicted gene, 16894 [Source:MGI Symbol;Acc:MGI:4439818]	79.6368	0.160164	0.0823302	2.09183	0.0364539	0.703839
ENSMUSG00000064814	Gm23939	predicted gene, 23939 [Source:MGI Symbol;Acc:MGI:5453716]	9.80444	-0.0227116	0.0305379	-1.8707	0.061386	0.767529
ENSMUSG00000090553	Snrpe	small nuclear ribonucleoprotein E [Source:MGI Symbol;Acc:MGI:98346]	166.607	0.0384232	0.100482	0.313231	0.754105	0.996859
ENSMUSG00000102976	Zc3h11a	zinc finger CCCH type containing 11A [Source:MGI Symbol;Acc:MGI:1917829]	459.056	-0.0638027	0.109836	-0.728819	0.466112	0.977996
ENSMUSG00000094410	Zbed6	zinc finger, BED type containing 6 [Source:MGI Symbol;Acc:MGI:3828086]	1786.01	-0.0340864	0.0940238	-0.386301	0.699274	0.994858
ENSMUSG00000026463	Atp2b4	ATPase, Ca++ transporting, plasma membrane 4 [Source:MGI Symbol;Acc:MGI:88111]	2378.22	0.0231693	0.0857024	0.265563	0.790576	0.998186
ENSMUSG00000102509	Gm37368	predicted gene, 37368 [Source:MGI Symbol;Acc:MGI:5610596]	55.0414	0.0502017	0.0701192	0.655614	0.512072	0.987005
ENSMUSG00000025925	Terf1	telomeric repeat binding factor 1 [Source:MGI Symbol;Acc:MGI:109634]	152.048	0.08678	0.0921816	1.161	0.245643	0.926429
ENSMUSG00000104379	Gm37509	predicted gene, 37509 [Source:MGI Symbol;Acc:MGI:5610737]	38.5014	-0.145149	0.0653081	-2.90661	0.0036537	0.398679
ENSMUSG00000032719	Sbspon	somatomedin B and thrombospondin, type 1 domain containing [Source:MGI Symbol;Acc:MGI:2684952]	28.8115	0.0468343	0.0576177	0.962316	0.335891	0.95738
ENSMUSG00000067795	4930444P10Rik	RIKEN cDNA 4930444P10 gene [Source:MGI Symbol;Acc:MGI:1923049]	13.0354	-0.0343024	0.0421978	-0.88202	0.377766	0.962966
ENSMUSG00000043716	Rpl7	ribosomal protein L7 [Source:MGI Symbol;Acc:MGI:98073]	1059.76	0.0832791	0.100949	0.829414	0.40687	0.969155
ENSMUSG00000025921	Rdh10	retinol dehydrogenase 10 (all-trans) [Source:MGI Symbol;Acc:MGI:1924238]	164.855	-0.0524181	0.0929616	-0.719308	0.471951	0.979163
ENSMUSG00000104165	Gm38249	predicted gene, 38249 [Source:MGI Symbol;Acc:MGI:5611477]	13.9256	0.0417129	0.0369403	0.657838	0.510642	0.987005
ENSMUSG00000100868	Gm28095	predicted gene 28095 [Source:MGI Symbol;Acc:MGI:5578801]	11.7711	-0.0122545	0.0293377	-0.867299	0.385778	0.965809
ENSMUSG00000025920	Stau2	staufen double-stranded RNA binding protein 2 [Source:MGI Symbol;Acc:MGI:1352508]	7494.31	0.0703098	0.0815914	0.866259	0.386348	0.965809
ENSMUSG00000016252	Atp5e	ATP synthase, H+ transporting, mitochondrial F1 complex, epsilon subunit [Source:MGI Symbol;Acc:MGI:1855697]	701.228	0.12073	0.106249	1.14239	0.253294	0.929474
ENSMUSG00000027304	Rtf1	RTF1, Paf1/RNA polymerase II complex component [Source:MGI Symbol;Acc:MGI:1309480]	5253.4	0.168212	0.0775123	2.16928	0.0300618	0.675952
ENSMUSG00000016257	Prelid3b	PRELI domain containing 3B [Source:MGI Symbol;Acc:MGI:1913640]	1923.99	0.111779	0.0932954	1.22737	0.219682	0.921241
ENSMUSG00000027296	Itpka	inositol 1,4,5-trisphosphate 3-kinase A [Source:MGI Symbol;Acc:MGI:1333822]	914.387	0.240221	0.107927	2.20647	0.0273513	0.661501
ENSMUSG00000014873	Surf2	surfeit gene 2 [Source:MGI Symbol;Acc:MGI:98444]	474.373	-0.0353451	0.109976	-0.340932	0.733155	0.996668
ENSMUSG00000027460	Angpt4	angiopoietin 4 [Source:MGI Symbol;Acc:MGI:1336887]	9.0937	0.0252381	0.0235635	1.27027	0.20399	0.913563
ENSMUSG00000050600	Zfp831	zinc finger protein 831 [Source:MGI Symbol;Acc:MGI:3641861]	1474.15	-0.130037	0.09651	-1.33344	0.182388	0.905153
ENSMUSG00000027524	Edn3	endothelin 3 [Source:MGI Symbol;Acc:MGI:95285]	67.1088	0.072452	0.0737155	1.15661	0.247432	0.926606
ENSMUSG00000014867	Surf4	surfeit gene 4 [Source:MGI Symbol;Acc:MGI:98445]	397.204	0.141063	0.110306	1.25689	0.208795	0.914655
ENSMUSG00000027459	Fam110a	family with sequence similarity 110, member A [Source:MGI Symbol;Acc:MGI:1921097]	52.3184	-0.0921535	0.0752401	-1.22678	0.219906	0.921377
ENSMUSG00000050530	Fam171a1	family with sequence similarity 171, member A1 [Source:MGI Symbol;Acc:MGI:2442917]	451.043	0.0243343	0.110306	0.19353	0.846544	0.998186
ENSMUSG00000090093	Gm14399	predicted gene 14399 [Source:MGI Symbol;Acc:MGI:3650082]	64.3319	0.00440709	0.0756798	-0.0770044	0.93862	0.998186
ENSMUSG00000049897	Stkld1	serine/threonine kinase-like domain containing 1 [Source:MGI Symbol;Acc:MGI:2685557]	9.47292	-0.0102108	0.0284093	-1.60817	0.107798	0.840783
ENSMUSG00000087588	Gm16355	predicted gene 16355 [Source:MGI Symbol;Acc:MGI:3840115]	13.5876	-0.00832958	0.0378561	-0.155287	0.876595	0.998186
ENSMUSG00000078902	Gm14443	predicted gene 14443 [Source:MGI Symbol;Acc:MGI:3652324]	112.594	-0.0055091	0.087903	0.00944364	0.992465	0.999889
ENSMUSG00000060257	Scrt2	scratch family zinc finger 2 [Source:MGI Symbol;Acc:MGI:2139287]	229.022	-0.161392	0.107095	-1.52232	0.12793	0.863841
ENSMUSG00000032802	Srxn1	sulfiredoxin 1 homolog (S. cerevisiae) [Source:MGI Symbol;Acc:MGI:104971]	1278.53	0.00107843	0.0971164	0.011791	0.990592	0.999889
ENSMUSG00000068079	Tcf15	transcription factor 15 [Source:MGI Symbol;Acc:MGI:104664]	18.1737	-0.00358615	0.0450179	-0.132029	0.894961	0.998186
ENSMUSG00000081087	Rps15a-ps7	ribosomal protein S15A, pseudogene 7 [Source:MGI Symbol;Acc:MGI:3650538]	14.1814	0.0285961	0.0457332	0.648492	0.516667	0.987005
ENSMUSG00000052406	Rexo4	REX4, 3'-5' exonuclease [Source:MGI Symbol;Acc:MGI:2684957]	587.774	-0.186743	0.110097	-1.7168	0.0860155	0.825921
ENSMUSG00000026643	Nmt2	N-myristoyltransferase 2 [Source:MGI Symbol;Acc:MGI:1202298]	3211.44	0.0878542	0.0828947	1.05539	0.291245	0.949149
ENSMUSG00000049950	Rpp38	ribonuclease P/MRP 38 subunit [Source:MGI Symbol;Acc:MGI:2443607]	130.846	0.155354	0.0957026	1.69814	0.0894806	0.829003
ENSMUSG00000026644	Acbd7	acyl-Coenzyme A binding domain containing 7 [Source:MGI Symbol;Acc:MGI:1925495]	12.349	-0.0288561	0.0274319	-0.966533	0.333778	0.95738
ENSMUSG00000014852	Adamts13	a disintegrin-like and metallopeptidase (reprolysin type) with thrombospondin type 1 motif, 13 [Source:MGI Symbol;Acc:MGI:2685556]	13.589	-0.0245356	0.0336672	-0.298349	0.765437	0.996996
ENSMUSG00000074698	Csnk2a1	casein kinase 2, alpha 1 polypeptide [Source:MGI Symbol;Acc:MGI:88543]	1470.71	0.250058	0.0957567	2.63187	0.00849175	0.489927
ENSMUSG00000026650	Meig1	meiosis expressed gene 1 [Source:MGI Symbol;Acc:MGI:1202878]	33.268	0.0100712	0.0585111	0.36845	0.712538	0.996348
ENSMUSG00000027465	Tbc1d20	TBC1 domain family, member 20 [Source:MGI Symbol;Acc:MGI:1914481]	1225.51	-0.0236466	0.10152	-0.233058	0.815716	0.998186
ENSMUSG00000000392	Fap	fibroblast activation protein [Source:MGI Symbol;Acc:MGI:109608]	46.2237	0.0312805	0.0693867	0.62633	0.531098	0.987414
ENSMUSG00000015488	Cacfd1	calcium channel flower domain containing 1 [Source:MGI Symbol;Acc:MGI:1924317]	739.725	0.154132	0.107036	1.48691	0.137038	0.878084
ENSMUSG00000027297	Ltk	leukocyte tyrosine kinase [Source:MGI Symbol;Acc:MGI:96840]	26.7928	0.00563346	0.0568167	0.439624	0.66021	0.992581
ENSMUSG00000027466	Rbck1	RanBP-type and C3HC4-type zinc finger containing 1 [Source:MGI Symbol;Acc:MGI:1344372]	453.392	-0.0483942	0.109494	-0.459456	0.645907	0.992581
ENSMUSG00000078878	Gm14305	predicted gene 14305 [Source:MGI Symbol;Acc:MGI:3709632]	135.021	-0.0479957	0.09931	-0.47197	0.636948	0.992581
ENSMUSG00000068062	Gm14164	predicted gene 14164 [Source:MGI Symbol;Acc:MGI:3650730]	33.982	-0.0243779	0.0542504	-1.31431	0.188741	0.911877
ENSMUSG00000078877	Gm14295	predicted gene 14295 [Source:MGI Symbol;Acc:MGI:3709624]	290.622	-0.0703327	0.10887	-0.658684	0.510099	0.987005
ENSMUSG00000059361	Nrsn2	neurensin 2 [Source:MGI Symbol;Acc:MGI:2684969]	1243.52	-0.0992198	0.10051	-1.02197	0.306796	0.950552
ENSMUSG00000036067	Slc2a6	solute carrier family 2 (facilitated glucose transporter), member 6 [Source:MGI Symbol;Acc:MGI:2443286]	60.2736	0.0126837	0.0719897	0.562767	0.573594	0.991333
ENSMUSG00000051817	Sox12	SRY (sex determining region Y)-box 12 [Source:MGI Symbol;Acc:MGI:98360]	398.097	-0.107025	0.110258	-0.986805	0.323738	0.955536
ENSMUSG00000074527	Gm14296	predicted gene 14296 [Source:MGI Symbol;Acc:MGI:3708667]	87.708	-0.0633453	0.0863107	-0.815679	0.414684	0.970517
ENSMUSG00000074682	Zcchc3	zinc finger, CCHC domain containing 3 [Source:MGI Symbol;Acc:MGI:1915167]	450.341	0.280616	0.109946	2.56383	0.0103524	0.518735
ENSMUSG00000032680	6820408C15Rik	RIKEN cDNA 6820408C15 gene [Source:MGI Symbol;Acc:MGI:3045333]	37.7334	-0.0698082	0.0588565	-1.70713	0.0877977	0.826423
ENSMUSG00000078870	Gm14410	predicted gene 14410 [Source:MGI Symbol;Acc:MGI:3709158]	110.654	-0.0547557	0.0927569	-0.653226	0.51361	0.987005
ENSMUSG00000078868	Gm14412	predicted gene 14412 [Source:MGI Symbol;Acc:MGI:3652251]	30.4888	-0.017019	0.0615977	-0.129306	0.897115	0.998186
ENSMUSG00000026896	Ifih1	interferon induced with helicase C domain 1 [Source:MGI Symbol;Acc:MGI:1918836]	54.1065	0.0200222	0.0704523	0.432257	0.665554	0.992581
ENSMUSG00000078867	Gm14418	predicted gene 14418 [Source:MGI Symbol;Acc:MGI:3702408]	26.9692	0.00863395	0.0589778	0.150022	0.880748	0.998186
ENSMUSG00000078866	Zfp970	zinc finger protein 970 [Source:MGI Symbol;Acc:MGI:3652255]	52.7626	-0.0617711	0.0730255	-0.87962	0.379065	0.963642
ENSMUSG00000094786	Gm14403	predicted gene 14403 [Source:MGI Symbol;Acc:MGI:3649813]	87.5496	-0.0851502	0.0851787	-1.01793	0.308713	0.951605
ENSMUSG00000036040	Adamtsl2	ADAMTS-like 2 [Source:MGI Symbol;Acc:MGI:1925044]	37.7189	0.0393017	0.0636289	0.55143	0.581339	0.992562
ENSMUSG00000009216	Fam163b	family with sequence similarity 163, member B [Source:MGI Symbol;Acc:MGI:1926106]	3870.38	-0.0385469	0.0867888	-0.43979	0.660089	0.992581
ENSMUSG00000026893	Gca	grancalcin [Source:MGI Symbol;Acc:MGI:1918521]	1434.21	0.000166774	0.103182	0.0898517	0.928405	0.998186
ENSMUSG00000081817	Gm13590	predicted gene 13590 [Source:MGI Symbol;Acc:MGI:3650248]	14.0592	0.0132773	0.0405814	0.672268	0.501413	0.985976
ENSMUSG00000000889	Dbh	dopamine beta hydroxylase [Source:MGI Symbol;Acc:MGI:94864]	8.91401	0.011853	0.0231055	0.296383	0.766938	0.99727
ENSMUSG00000026648	Dclre1c	DNA cross-link repair 1C [Source:MGI Symbol;Acc:MGI:2441769]	609	-0.0759935	0.109241	-0.716073	0.473946	0.980204
ENSMUSG00000059742	Kcnh7	potassium voltage-gated channel, subfamily H (eag-related), member 7 [Source:MGI Symbol;Acc:MGI:2159566]	3463.16	0.00257901	0.0840258	0.0245443	0.980418	0.999551
ENSMUSG00000085029	Gm13569	predicted gene 13569 [Source:MGI Symbol;Acc:MGI:3649495]	7.52035	0.0424906	0.0327121	1.59688	0.110293	0.842139
ENSMUSG00000075324	Fign	fidgetin [Source:MGI Symbol;Acc:MGI:1890647]	219.861	-0.0713543	0.0898473	-0.411486	0.680716	0.993701
ENSMUSG00000026646	Suv39h2	suppressor of variegation 3-9 2 [Source:MGI Symbol;Acc:MGI:1890396]	259.631	-0.101021	0.106519	-0.840816	0.400451	0.968991
ENSMUSG00000009614	Sardh	sarcosine dehydrogenase [Source:MGI Symbol;Acc:MGI:2183102]	63.8515	-0.0587622	0.0721947	-1.0057	0.31456	0.953623
ENSMUSG00000109865	Hspa14	heat shock protein 14 [Source:MGI Symbol;Acc:MGI:1354164]	281.995	0.0788392	0.106088	0.753122	0.451376	0.977996
ENSMUSG00000026888	Grb14	growth factor receptor bound protein 14 [Source:MGI Symbol;Acc:MGI:1355324]	660.944	0.162561	0.107771	1.51699	0.12927	0.864251
ENSMUSG00000051396	Gm45902	predicted gene 45902 [Source:MGI Symbol;Acc:MGI:5805017]	209.08	-0.0594399	0.0933789	-0.588259	0.556359	0.991333
ENSMUSG00000039496	Cdnf	cerebral dopamine neurotrophic factor [Source:MGI Symbol;Acc:MGI:3606576]	48.7077	-0.0275201	0.0633634	-0.157746	0.874657	0.998186
ENSMUSG00000026655	Fam107b	family with sequence similarity 107, member B [Source:MGI Symbol;Acc:MGI:1913790]	690.86	0.0976822	0.108795	0.916134	0.359597	0.960776
ENSMUSG00000009621	Vav2	vav 2 oncogene [Source:MGI Symbol;Acc:MGI:102718]	164.611	-0.0201908	0.0968764	-0.0426626	0.96597	0.998801
ENSMUSG00000109946	Brd3os	bromodomain containing 3, opposite strand [Source:MGI Symbol;Acc:MGI:106557]	321.382	0.179883	0.10993	1.64185	0.10062	0.834049
ENSMUSG00000034032	Rpap1	RNA polymerase II associated protein 1 [Source:MGI Symbol;Acc:MGI:1916175]	144.823	0.0524438	0.0827779	0.804216	0.421272	0.971603
ENSMUSG00000019188	H13	histocompatibility 13 [Source:MGI Symbol;Acc:MGI:95886]	507.231	-0.113512	0.110155	-1.15237	0.249168	0.927348
ENSMUSG00000042814	Mcts2	malignant T cell amplified sequence 2 [Source:MGI Symbol;Acc:MGI:1913655]	132.965	0.0764471	0.0961184	0.757508	0.448745	0.977122
ENSMUSG00000042745	Id1	inhibitor of DNA binding 1, HLH protein [Source:MGI Symbol;Acc:MGI:96396]	23.3015	0.0589318	0.0498304	1.19248	0.233073	0.925118
ENSMUSG00000009876	Cox4i2	cytochrome c oxidase subunit 4I2 [Source:MGI Symbol;Acc:MGI:2135755]	10.7728	0.0328773	0.0325947	1.17987	0.23805	0.925455
ENSMUSG00000007659	Bcl2l1	BCL2-like 1 [Source:MGI Symbol;Acc:MGI:88139]	958.886	-0.190319	0.103876	-1.84365	0.0652338	0.777089
ENSMUSG00000027525	Phactr3	phosphatase and actin regulator 3 [Source:MGI Symbol;Acc:MGI:1921439]	2059.8	0.0852482	0.0912394	0.934463	0.350065	0.958405
ENSMUSG00000027298	Tyro3	TYRO3 protein tyrosine kinase 3 [Source:MGI Symbol;Acc:MGI:104294]	425.657	-0.131945	0.106399	-1.62931	0.103248	0.839772
ENSMUSG00000034903	Cobll1	Cobl-like 1 [Source:MGI Symbol;Acc:MGI:2442894]	274.722	0.0106634	0.108117	0.0757776	0.939596	0.998186
ENSMUSG00000060445	Sycp2	synaptonemal complex protein 2 [Source:MGI Symbol;Acc:MGI:1933281]	57.193	-0.023469	0.0741697	-0.629307	0.529148	0.987414
ENSMUSG00000049999	Ppp1r3d	protein phosphatase 1, regulatory subunit 3D [Source:MGI Symbol;Acc:MGI:1917664]	70.631	0.0409944	0.0795121	0.463069	0.643315	0.992581
ENSMUSG00000070476	Fam217b	family with sequence similarity 217, member B [Source:MGI Symbol;Acc:MGI:1918782]	1554.68	0.0976519	0.0931962	1.05256	0.292544	0.950129
ENSMUSG00000061897	Gm14292	predicted gene 14292 [Source:MGI Symbol;Acc:MGI:3649964]	8.73279	0.0485327	0.0367751	1.38672	0.165528	0.89289
ENSMUSG00000027469	Tpx2	TPX2, microtubule-associated [Source:MGI Symbol;Acc:MGI:1919369]	57.4522	0.0285531	0.0736368	0.577008	0.563934	0.991333
ENSMUSG00000026918	Brd3	bromodomain containing 3 [Source:MGI Symbol;Acc:MGI:1914632]	1162.31	-0.0163201	0.101656	-0.136855	0.891146	0.998186
ENSMUSG00000000305	Cdh4	cadherin 4 [Source:MGI Symbol;Acc:MGI:99218]	92.0053	-0.0756235	0.0877209	-0.946492	0.343898	0.958349
ENSMUSG00000061171	Slc38a11	solute carrier family 38, member 11 [Source:MGI Symbol;Acc:MGI:2443383]	9.75235	-0.0289832	0.0362792	-1.01353	0.310807	0.952558
ENSMUSG00000042662	Dusp15	dual specificity phosphatase-like 15 [Source:MGI Symbol;Acc:MGI:1934928]	233.394	0.00408237	0.102693	-0.12347	0.901735	0.998186
ENSMUSG00000026917	Wdr5	WD repeat domain 5 [Source:MGI Symbol;Acc:MGI:2155884]	303.95	0.0311373	0.108515	0.259462	0.795279	0.998186
ENSMUSG00000039117	Taf4	TATA-box binding protein associated factor 4 [Source:MGI Symbol;Acc:MGI:2152346]	471.27	-0.0468325	0.110245	-0.455498	0.648751	0.992581
ENSMUSG00000057182	Scn3a	sodium channel, voltage-gated, type III, alpha [Source:MGI Symbol;Acc:MGI:98249]	1002.49	0.12569	0.109475	1.3141	0.188811	0.911877
ENSMUSG00000086701	Gm13595	predicted gene 13595 [Source:MGI Symbol;Acc:MGI:3650913]	7.55296	-0.0106892	0.0318439	-0.202622	0.83943	0.998186
ENSMUSG00000039108	Lsm14b	LSM family member 14B [Source:MGI Symbol;Acc:MGI:3040677]	988.147	0.11275	0.102387	1.1017	0.270593	0.94162
ENSMUSG00000027566	Psma7	proteasome subunit alpha 7 [Source:MGI Symbol;Acc:MGI:1347070]	1108.51	0.123563	0.100003	1.22966	0.218823	0.920377
ENSMUSG00000015846	Rxra	retinoid X receptor alpha [Source:MGI Symbol;Acc:MGI:98214]	531.807	-0.0249605	0.10967	-0.223277	0.82332	0.998186
ENSMUSG00000039086	Ss18l1	SS18, nBAF chromatin remodeling complex subunit like 1 [Source:MGI Symbol;Acc:MGI:2444061]	2425.91	0.0760415	0.0978158	0.807909	0.419143	0.971603
ENSMUSG00000085766	2810430I11Rik	RIKEN cDNA 2810430I11 gene [Source:MGI Symbol;Acc:MGI:3590515]	11.9578	-0.0178797	0.0276684	1.37963	0.167701	0.893794
ENSMUSG00000039069	Mtg2	mitochondrial ribosome associated GTPase 2 [Source:MGI Symbol;Acc:MGI:106565]	101.938	-0.0641646	0.0863869	-0.549799	0.582457	0.992562
ENSMUSG00000026657	Frmd4a	FERM domain containing 4A [Source:MGI Symbol;Acc:MGI:1919850]	1349.57	-0.109887	0.101726	-1.0955	0.273297	0.941788
ENSMUSG00000051329	Nup160	nucleoporin 160 [Source:MGI Symbol;Acc:MGI:1926227]	436.723	-0.0485477	0.110303	-0.415937	0.677456	0.993619
ENSMUSG00000086458	Gm2639	predicted gene 2639 [Source:MGI Symbol;Acc:MGI:3780807]	28.6156	0.034642	0.0517544	0.161391	0.871785	0.998186
ENSMUSG00000081889	Gm13188	predicted gene 13188 [Source:MGI Symbol;Acc:MGI:3650857]	28.9926	-0.0407015	0.0476946	-1.26231	0.206838	0.914655
ENSMUSG00000104284	Gm10862	predicted gene 10862 [Source:MGI Symbol;Acc:MGI:3641622]	65.3783	-0.0191935	0.0713218	-0.353682	0.723577	0.996668
ENSMUSG00000102517	Gm38085	predicted gene, 38085 [Source:MGI Symbol;Acc:MGI:5611313]	104.313	-0.166202	0.0875207	-2.03701	0.0416486	0.721167
ENSMUSG00000084859	1700080N15Rik	RIKEN cDNA 1700080N15 gene [Source:MGI Symbol;Acc:MGI:1920739]	12.4648	0.0109457	0.0394962	-0.211331	0.832629	0.998186
ENSMUSG00000086921	Gm13189	predicted gene 13189 [Source:MGI Symbol;Acc:MGI:3650860]	10.2191	0.000721938	0.0367882	0.489801	0.624275	0.992581
ENSMUSG00000102816	Gm37814	predicted gene, 37814 [Source:MGI Symbol;Acc:MGI:5611042]	142.381	-0.0744504	0.0919044	-0.794945	0.426645	0.971938
ENSMUSG00000102136	Gm37107	predicted gene, 37107 [Source:MGI Symbol;Acc:MGI:5610335]	109.347	-0.143073	0.091727	-1.58687	0.112542	0.844181
ENSMUSG00000102357	Gm38348	predicted gene, 38348 [Source:MGI Symbol;Acc:MGI:5611576]	76.7785	-0.0523553	0.0591621	-2.45258	0.0141836	0.543425
ENSMUSG00000027472	Pdrg1	p53 and DNA damage regulated 1 [Source:MGI Symbol;Acc:MGI:1915809]	326.811	-0.000719168	0.110139	0.00129089	0.99897	0.999889
ENSMUSG00000087355	Gm13187	predicted gene 13187 [Source:MGI Symbol;Acc:MGI:3649588]	59.5854	0.0453939	0.075293	0.716841	0.473472	0.980204
ENSMUSG00000102494	Gm36988	predicted gene, 36988 [Source:MGI Symbol;Acc:MGI:5610216]	22.9756	-0.0487933	0.0459205	-0.974468	0.329824	0.956295
ENSMUSG00000075318	Scn2a	sodium channel, voltage-gated, type II, alpha [Source:MGI Symbol;Acc:MGI:98248]	4164.65	-0.00437055	0.0754922	-0.0604625	0.951787	0.998186
ENSMUSG00000033943	Mga	MAX gene associated [Source:MGI Symbol;Acc:MGI:1352483]	2089.78	-0.00103111	0.0935879	0.0161857	0.987086	0.999889
ENSMUSG00000026837	Col5a1	collagen, type V, alpha 1 [Source:MGI Symbol;Acc:MGI:88457]	38.9742	-0.0317619	0.0615134	-0.522582	0.601265	0.992581
ENSMUSG00000039449	Prpf18	pre-mRNA processing factor 18 [Source:MGI Symbol;Acc:MGI:1914479]	699.468	-0.0400892	0.10857	-0.361939	0.717398	0.996471
ENSMUSG00000008200	Fnbp4	formin binding protein 4 [Source:MGI Symbol;Acc:MGI:1860513]	1064.15	0.0814351	0.102005	0.834054	0.404251	0.968991
ENSMUSG00000044647	Csrnp3	cysteine-serine-rich nuclear protein 3 [Source:MGI Symbol;Acc:MGI:1925021]	6103.86	0.142614	0.0710281	2.00796	0.0446472	0.725316
ENSMUSG00000052865	Gm13619	predicted gene 13619 [Source:MGI Symbol;Acc:MGI:3702958]	52.2313	-0.0562246	0.0524809	-1.61957	0.105326	0.840097
ENSMUSG00000085160	Gm13617	predicted gene 13617 [Source:MGI Symbol;Acc:MGI:3650300]	11.2887	-0.0321605	0.0377159	-1.2858	0.198513	0.913563
ENSMUSG00000048186	Bend7	BEN domain containing 7 [Source:MGI Symbol;Acc:MGI:2443100]	16.2671	-0.0162185	0.0411112	-0.858604	0.390559	0.966247
ENSMUSG00000026994	Galnt3	polypeptide N-acetylgalactosaminyltransferase 3 [Source:MGI Symbol;Acc:MGI:894695]	84.3658	-0.0334694	0.0863656	-0.461764	0.644251	0.992581
ENSMUSG00000033902	Mapkbp1	mitogen-activated protein kinase binding protein 1 [Source:MGI Symbol;Acc:MGI:1347004]	968.66	0.0844771	0.10252	0.823147	0.410424	0.969258
ENSMUSG00000026662	Sephs1	selenophosphate synthetase 1 [Source:MGI Symbol;Acc:MGI:1923580]	820.424	-0.0801979	0.108304	-0.770266	0.441142	0.975274
ENSMUSG00000003283	Hck	hemopoietic cell kinase [Source:MGI Symbol;Acc:MGI:96052]	11.154	-0.0308554	0.0349086	-1.50695	0.131822	0.868022
ENSMUSG00000026664	Phyh	phytanoyl-CoA hydroxylase [Source:MGI Symbol;Acc:MGI:891978]	486.576	0.252273	0.110166	2.27402	0.022965	0.627134
ENSMUSG00000026833	Olfm1	olfactomedin 1 [Source:MGI Symbol;Acc:MGI:1860437]	7605.82	0.0224587	0.0757558	0.299707	0.7644	0.996996
ENSMUSG00000035829	Ppp1r26	protein phosphatase 1, regulatory subunit 26 [Source:MGI Symbol;Acc:MGI:2685193]	311.349	0.0104373	0.107745	0.0760076	0.939413	0.998186
ENSMUSG00000026831	Pierce1	piercer of microtubule wall 1 [Source:MGI Symbol;Acc:MGI:1916577]	31.9731	-0.0840563	0.0618812	-1.65038	0.0988658	0.834049
ENSMUSG00000035772	Mrps2	mitochondrial ribosomal protein S2 [Source:MGI Symbol;Acc:MGI:2153089]	546.777	0.0310664	0.110102	0.3028	0.762042	0.996996
ENSMUSG00000034848	Ttc21b	tetratricopeptide repeat domain 21B [Source:MGI Symbol;Acc:MGI:1920918]	535.483	0.0545961	0.110021	0.450547	0.652316	0.992581
ENSMUSG00000098488	Pla2g4b	phospholipase A2, group IVB (cytosolic) [Source:MGI Symbol;Acc:MGI:2384819]	6.52231	-0.0116207	0.0256852	0.0151006	0.987952	0.999889
ENSMUSG00000038963	Slco4a1	solute carrier organic anion transporter family, member 4a1 [Source:MGI Symbol;Acc:MGI:1351866]	8.88503	-0.0242058	0.0342298	-0.618565	0.536203	0.987861
ENSMUSG00000027293	Ehd4	EH-domain containing 4 [Source:MGI Symbol;Acc:MGI:1919619]	156.545	0.0630686	0.0952808	0.813101	0.41616	0.970986
ENSMUSG00000027568	Ntsr1	neurotensin receptor 1 [Source:MGI Symbol;Acc:MGI:97386]	31.115	-0.0768288	0.0577387	-1.816	0.0693701	0.78991
ENSMUSG00000026669	Mcm10	minichromosome maintenance 10 replication initiation factor [Source:MGI Symbol;Acc:MGI:1917274]	12.9609	0.0326809	0.0391286	1.24764	0.212161	0.915964
ENSMUSG00000027569	Mrgbp	MRG/MORF4L binding protein [Source:MGI Symbol;Acc:MGI:1920497]	159.022	-0.124221	0.0999032	-1.25287	0.210253	0.915176
ENSMUSG00000049401	Ogfr	opioid growth factor receptor [Source:MGI Symbol;Acc:MGI:1919325]	108.597	0.0070188	0.0914496	0.162436	0.870962	0.998186
ENSMUSG00000026672	Optn	optineurin [Source:MGI Symbol;Acc:MGI:1918898]	222.396	-0.13589	0.101736	-1.40052	0.161358	0.889195
ENSMUSG00000050211	Pla2g4e	phospholipase A2, group IVE [Source:MGI Symbol;Acc:MGI:1919144]	118.526	-0.0135111	0.0939579	-0.124494	0.900924	0.998186
ENSMUSG00000026676	Ccdc3	coiled-coil domain containing 3 [Source:MGI Symbol;Acc:MGI:1921436]	253.25	-0.00319063	0.103488	-0.136162	0.891694	0.998186
ENSMUSG00000039145	Camk1d	calcium/calmodulin-dependent protein kinase ID [Source:MGI Symbol;Acc:MGI:2442190]	8336.12	0.0815791	0.0679445	1.19994	0.230165	0.922897
ENSMUSG00000040812	Agbl2	ATP/GTP binding protein-like 2 [Source:MGI Symbol;Acc:MGI:2443254]	61.4118	0.0169047	0.0662581	0.455405	0.648818	0.992581
ENSMUSG00000027570	Col9a3	collagen, type IX, alpha 3 [Source:MGI Symbol;Acc:MGI:894686]	150.308	0.0982803	0.0953905	1.17701	0.239191	0.925455
ENSMUSG00000039128	Cdc123	cell division cycle 123 [Source:MGI Symbol;Acc:MGI:2138811]	1480.72	0.0417399	0.0940262	0.441452	0.658886	0.992581
ENSMUSG00000038932	Tcfl5	transcription factor-like 5 (basic helix-loop-helix) [Source:MGI Symbol;Acc:MGI:2672878]	9.00267	-0.0234799	0.0299786	0.0118916	0.990512	0.999889
ENSMUSG00000025817	Nudt5	nudix (nucleoside diphosphate linked moiety X)-type motif 5 [Source:MGI Symbol;Acc:MGI:1858232]	294.682	0.0806534	0.109515	0.77274	0.439676	0.975274
ENSMUSG00000056718	Gm13199	predicted gene 13199 [Source:MGI Symbol;Acc:MGI:3649231]	8.32567	-0.00172773	0.033265	0.598651	0.549405	0.990461
ENSMUSG00000026821	Ralgds	ral guanine nucleotide dissociation stimulator [Source:MGI Symbol;Acc:MGI:107485]	868.511	-0.031603	0.10418	-0.290633	0.771332	0.99727
ENSMUSG00000025816	Sec61a2	Sec61, alpha subunit 2 (S. cerevisiae) [Source:MGI Symbol;Acc:MGI:1931071]	643.939	-0.0677806	0.110269	-0.803549	0.421657	0.971603
ENSMUSG00000027282	Mtch2	mitochondrial carrier 2 [Source:MGI Symbol;Acc:MGI:1929260]	1128.62	-0.0280966	0.100424	-0.268118	0.788609	0.998186
ENSMUSG00000025815	Dhtkd1	dehydrogenase E1 and transketolase domain containing 1 [Source:MGI Symbol;Acc:MGI:2445096]	231.451	-0.0353964	0.106474	-0.307894	0.758163	0.996996
ENSMUSG00000043241	Upf2	UPF2 regulator of nonsense transcripts homolog (yeast) [Source:MGI Symbol;Acc:MGI:2449307]	961.489	-0.163553	0.105251	-1.56825	0.116823	0.850172
ENSMUSG00000026816	Gtf3c5	general transcription factor IIIC, polypeptide 5 [Source:MGI Symbol;Acc:MGI:1917489]	235.061	0.154295	0.10484	1.48169	0.138422	0.878746
ENSMUSG00000045319	Proser2	proline and serine rich 2 [Source:MGI Symbol;Acc:MGI:2442238]	14.3624	0.00790965	0.0412267	-0.0281285	0.97756	0.999343
ENSMUSG00000064329	Scn1a	sodium channel, voltage-gated, type I, alpha [Source:MGI Symbol;Acc:MGI:98246]	1908.43	0.0790487	0.0952313	0.871645	0.383402	0.965669
ENSMUSG00000039063	Echdc3	enoyl Coenzyme A hydratase domain containing 3 [Source:MGI Symbol;Acc:MGI:1915106]	8.12555	0.0329931	0.0323555	0.749102	0.453795	0.977996
ENSMUSG00000085386	Gm13630	predicted gene 13630 [Source:MGI Symbol;Acc:MGI:3650561]	37.9611	0.0475813	0.0490386	1.47821	0.13935	0.879537
ENSMUSG00000038914	Dido1	death inducer-obliterator 1 [Source:MGI Symbol;Acc:MGI:1344352]	1437.79	-0.0669654	0.0996617	-0.714023	0.475213	0.980796
ENSMUSG00000027573	Gid8	GID complex subunit 8 [Source:MGI Symbol;Acc:MGI:1923675]	496.053	0.0195751	0.109566	0.206402	0.836477	0.998186
ENSMUSG00000039046	Usp6nl	USP6 N-terminal like [Source:MGI Symbol;Acc:MGI:2138893]	1372.24	-0.0526592	0.0957531	-0.540921	0.588562	0.992581
ENSMUSG00000085716	Gm13388	predicted gene 13388 [Source:MGI Symbol;Acc:MGI:3649903]	7.57651	-0.0105833	0.0233448	0.377811	0.705571	0.995295
ENSMUSG00000102599	Gm38386	predicted gene, 38386 [Source:MGI Symbol;Acc:MGI:5611614]	20.1644	-0.0119101	0.0388264	-1.0848	0.278012	0.942342
ENSMUSG00000098051	Gm27032	predicted gene, 27032 [Source:MGI Symbol;Acc:MGI:5504147]	213.098	-0.0521574	0.0895784	-0.713397	0.4756	0.980796
ENSMUSG00000027291	Vps39	VPS39 HOPS complex subunit [Source:MGI Symbol;Acc:MGI:2443189]	1245.43	0.00114678	0.101369	-0.00322372	0.997428	0.999889
ENSMUSG00000038848	Ythdf1	YTH N6-methyladenosine RNA binding protein 1 [Source:MGI Symbol;Acc:MGI:1917431]	1274.44	0.0319082	0.0961901	0.336916	0.73618	0.996668
ENSMUSG00000027574	Nkain4	Na+/K+ transporting ATPase interacting 4 [Source:MGI Symbol;Acc:MGI:1915372]	75.9768	0.0315315	0.0808598	0.203409	0.838815	0.998186
ENSMUSG00000087293	Gm14341	predicted gene 14341 [Source:MGI Symbol;Acc:MGI:3651041]	10.6361	0.0482986	0.0363585	1.27071	0.203833	0.913563
ENSMUSG00000075316	Scn9a	sodium channel, voltage-gated, type IX, alpha [Source:MGI Symbol;Acc:MGI:107636]	181.318	-0.0526435	0.103659	-0.432007	0.665736	0.992581
ENSMUSG00000034810	Scn7a	sodium channel, voltage-gated, type VII, alpha [Source:MGI Symbol;Acc:MGI:102965]	44.3186	0.0523991	0.0619644	0.34271	0.731817	0.996668
ENSMUSG00000026812	Tsc1	TSC complex subunit 1 [Source:MGI Symbol;Acc:MGI:1929183]	1131.53	0.0265496	0.100777	0.281576	0.778269	0.997647
ENSMUSG00000033808	Tmem87a	transmembrane protein 87A [Source:MGI Symbol;Acc:MGI:2441844]	445.432	-0.0533706	0.11008	-0.605804	0.544645	0.990461
ENSMUSG00000026807	Ak8	adenylate kinase 8 [Source:MGI Symbol;Acc:MGI:1916120]	17.4404	0.00525029	0.0433843	-0.298335	0.765448	0.996996
ENSMUSG00000035666	Gtf3c4	general transcription factor IIIC, polypeptide 4 [Source:MGI Symbol;Acc:MGI:2138937]	1158.33	0.0166147	0.101627	0.193385	0.846657	0.998186
ENSMUSG00000027022	Xirp2	xin actin-binding repeat containing 2 [Source:MGI Symbol;Acc:MGI:2685198]	6.87512	-0.0110273	0.0257671	-0.265645	0.790513	0.998186
ENSMUSG00000026806	Ddx31	DEAD/H box helicase 31 [Source:MGI Symbol;Acc:MGI:2682639]	47.4935	0.000434761	0.0680006	-0.286594	0.774423	0.99727
ENSMUSG00000034780	B3galt1	UDP-Gal:betaGlcNAc beta 1,3-galactosyltransferase, polypeptide 1 [Source:MGI Symbol;Acc:MGI:1349403]	793.333	-0.04704	0.103633	-0.456015	0.648379	0.992581
ENSMUSG00000097067	Gm26743	predicted gene, 26743 [Source:MGI Symbol;Acc:MGI:5477237]	25.9614	-0.0642058	0.0504523	-1.77184	0.0764209	0.806062
ENSMUSG00000081299	Gm13603	predicted gene 13603 [Source:MGI Symbol;Acc:MGI:3652202]	15.3826	-0.0619026	0.0362666	-2.63594	0.00839047	0.489927
ENSMUSG00000098734	Mir6335	microRNA 6335 [Source:MGI Symbol;Acc:MGI:5531218]	8.82462	0.000754873	0.0296087	-0.697015	0.485793	0.984842
ENSMUSG00000104398	Gm37964	predicted gene, 37964 [Source:MGI Symbol;Acc:MGI:5611192]	46.9055	-0.0191256	0.0602462	-0.894823	0.370882	0.961972
ENSMUSG00000079502	Cfap77	cilia and flagella associated protein 77 [Source:MGI Symbol;Acc:MGI:2685669]	7.90092	0.00506679	0.0335138	-0.347196	0.728444	0.996668
ENSMUSG00000083773	Gm13394	predicted gene 13394 [Source:MGI Symbol;Acc:MGI:3651848]	9.61352	0.00994838	0.0388423	0.168171	0.866448	0.998186
ENSMUSG00000062646	Ganc	glucosidase, alpha; neutral C [Source:MGI Symbol;Acc:MGI:1923301]	239.253	-0.0634474	0.105628	-0.617354	0.537001	0.987861
ENSMUSG00000026803	Ttf1	transcription termination factor, RNA polymerase I [Source:MGI Symbol;Acc:MGI:105044]	200.214	-0.133066	0.0991616	-1.35125	0.176616	0.902553
ENSMUSG00000027030	Stk39	serine/threonine kinase 39 [Source:MGI Symbol;Acc:MGI:1858416]	2638.26	0.0511653	0.0914152	0.553339	0.580031	0.992562
ENSMUSG00000043535	Setx	senataxin [Source:MGI Symbol;Acc:MGI:2443480]	1808.85	0.0813711	0.0932461	0.884555	0.376397	0.962877
ENSMUSG00000027575	Arfgap1	ADP-ribosylation factor GTPase activating protein 1 [Source:MGI Symbol;Acc:MGI:2183559]	527.176	0.0406335	0.109827	0.373241	0.708969	0.996148
ENSMUSG00000070461	9230112E08Rik	RIKEN cDNA 9230112E08 gene [Source:MGI Symbol;Acc:MGI:2444774]	252.297	-0.166092	0.103673	-1.67673	0.0935945	0.83249
ENSMUSG00000027035	Cers6	ceramide synthase 6 [Source:MGI Symbol;Acc:MGI:2442564]	1774.33	-0.111741	0.0945192	-1.17695	0.239214	0.925455
ENSMUSG00000103233	Gm37159	predicted gene, 37159 [Source:MGI Symbol;Acc:MGI:5610387]	46.2309	0.014273	0.0653579	0.107054	0.914746	0.998186
ENSMUSG00000103747	Gm38236	predicted gene, 38236 [Source:MGI Symbol;Acc:MGI:5611464]	66.1024	-0.0665113	0.0550643	-2.56488	0.0103212	0.518735
ENSMUSG00000103734	Gm37651	predicted gene, 37651 [Source:MGI Symbol;Acc:MGI:5610879]	44.9865	0.00196343	0.0564482	1.22374	0.221052	0.921377
ENSMUSG00000104262	Gm37747	predicted gene, 37747 [Source:MGI Symbol;Acc:MGI:5610975]	25.7137	-0.0263056	0.0514565	0.00286139	0.997717	0.999889
ENSMUSG00000103546	Gm37666	predicted gene, 37666 [Source:MGI Symbol;Acc:MGI:5610894]	23.3661	0.0179751	0.0436444	1.25867	0.208151	0.914655
ENSMUSG00000102662	Gm38377	predicted gene, 38377 [Source:MGI Symbol;Acc:MGI:5611605]	53.934	-0.0526813	0.0676088	-1.30881	0.190597	0.911936
ENSMUSG00000034738	Nostrin	nitric oxide synthase trafficker [Source:MGI Symbol;Acc:MGI:3606242]	9.05401	-0.015423	0.0347463	-0.411682	0.680573	0.993701
ENSMUSG00000035513	Ntng2	netrin G2 [Source:MGI Symbol;Acc:MGI:2159341]	514.475	-0.074971	0.110258	-0.694958	0.487082	0.985204
ENSMUSG00000079499	6530402F18Rik	RIKEN cDNA 6530402F18 gene [Source:MGI Symbol;Acc:MGI:1923470]	164.492	-0.0999113	0.097059	-0.99618	0.319163	0.955231
ENSMUSG00000002102	Psmc3	proteasome (prosome, macropain) 26S subunit, ATPase 3 [Source:MGI Symbol;Acc:MGI:1098754]	672.724	0.0529528	0.108199	0.469674	0.638588	0.992581
ENSMUSG00000026799	Med27	mediator complex subunit 27 [Source:MGI Symbol;Acc:MGI:1916225]	327.535	-0.130342	0.104818	-1.28632	0.198332	0.913563
ENSMUSG00000016356	Col20a1	collagen, type XX, alpha 1 [Source:MGI Symbol;Acc:MGI:1920618]	47.2793	-0.0161903	0.0697426	-0.181336	0.856104	0.998186
ENSMUSG00000027577	Chrna4	cholinergic receptor, nicotinic, alpha polypeptide 4 [Source:MGI Symbol;Acc:MGI:87888]	422.779	-0.141408	0.110259	-1.33703	0.181214	0.90385
ENSMUSG00000002105	Slc39a13	solute carrier family 39 (metal ion transporter), member 13 [Source:MGI Symbol;Acc:MGI:1915677]	360.765	-0.089031	0.110295	-0.820133	0.41214	0.969258
ENSMUSG00000027479	Mapre1	microtubule-associated protein, RP/EB family, member 1 [Source:MGI Symbol;Acc:MGI:891995]	4291.88	0.138183	0.0801777	1.72863	0.0838753	0.823665
ENSMUSG00000002111	Spi1	spleen focus forming virus (SFFV) proviral integration oncogene [Source:MGI Symbol;Acc:MGI:98282]	26.6326	0.00618576	0.0538284	-0.20217	0.839784	0.998186
ENSMUSG00000002107	Celf2	CUGBP, Elav-like family member 2 [Source:MGI Symbol;Acc:MGI:1338822]	22076.3	0.108508	0.0686936	1.58056	0.113979	0.846628
ENSMUSG00000087079	Gm13389	predicted gene 13389 [Source:MGI Symbol;Acc:MGI:3649902]	11.1262	-0.0303266	0.0392583	-1.08215	0.279188	0.942342
ENSMUSG00000075538	Gm10855	predicted gene 10855 [Source:MGI Symbol;Acc:MGI:3641819]	201.741	-0.0547631	0.0918875	-1.16318	0.244756	0.926429
ENSMUSG00000103412	Gm37340	predicted gene, 37340 [Source:MGI Symbol;Acc:MGI:5610568]	7.99638	0.00198523	0.0291727	-1.28588	0.198485	0.913563
ENSMUSG00000062319	Gm10115	predicted gene 10115 [Source:MGI Symbol;Acc:MGI:3641675]	59.0256	0.0690347	0.0639429	1.62036	0.105156	0.840097
ENSMUSG00002075987	Gm55636	predicted gene, 55636 [Source:MGI Symbol;Acc:MGI:6847740]	18.5089	-0.0624056	0.0486331	-1.03137	0.302369	0.950497
ENSMUSG00000027070	Lrp2	low density lipoprotein receptor-related protein 2 [Source:MGI Symbol;Acc:MGI:95794]	40.9754	-0.0686118	0.0630673	-1.50012	0.133583	0.869609
ENSMUSG00000063145	Bbs5	Bardet-Biedl syndrome 5 (human) [Source:MGI Symbol;Acc:MGI:1919819]	139.146	-0.0637956	0.092184	-0.793161	0.427684	0.972171
ENSMUSG00000075307	Klhl41	kelch-like 41 [Source:MGI Symbol;Acc:MGI:2683854]	8.52881	0.006462	0.0263787	0.927411	0.353713	0.959844
ENSMUSG00000025780	Itih5	inter-alpha-trypsin inhibitor, heavy chain 5 [Source:MGI Symbol;Acc:MGI:1925751]	291.464	0.0515734	0.104378	0.407981	0.683288	0.994312
ENSMUSG00000027086	Fastkd1	FAST kinase domains 1 [Source:MGI Symbol;Acc:MGI:2444596]	221.757	0.002346	0.105688	0.0179914	0.985646	0.999889
ENSMUSG00000027487	Cdk5rap1	CDK5 regulatory subunit associated protein 1 [Source:MGI Symbol;Acc:MGI:1914221]	96.0867	0.0109109	0.0853035	0.032789	0.973843	0.999129
ENSMUSG00000027488	Snta1	syntrophin, acidic 1 [Source:MGI Symbol;Acc:MGI:101772]	160.081	-0.0907456	0.1019	-0.817725	0.413515	0.969877
ENSMUSG00000061186	Sfmbt2	Scm-like with four mbt domains 2 [Source:MGI Symbol;Acc:MGI:2447794]	245.683	-0.0634782	0.106128	-0.594786	0.551986	0.991333
ENSMUSG00000042133	Ppig	peptidyl-prolyl isomerase G (cyclophilin G) [Source:MGI Symbol;Acc:MGI:2445173]	1943.31	-0.0207019	0.0992295	-0.229957	0.818125	0.998186
ENSMUSG00000082345	Gm13622	predicted gene 13622 [Source:MGI Symbol;Acc:MGI:3652182]	45.739	0.0371182	0.0538024	1.28437	0.199013	0.913563
ENSMUSG00000070883	Ccdc173	coiled-coil domain containing 173 [Source:MGI Symbol;Acc:MGI:1923100]	84.2872	-0.0791121	0.0874326	-0.870491	0.384032	0.965809
ENSMUSG00000027088	Phospho2	phosphatase, orphan 2 [Source:MGI Symbol;Acc:MGI:1920623]	509.732	0.0947524	0.109114	0.874523	0.381834	0.965599
ENSMUSG00000069020	Urm1	ubiquitin related modifier 1 [Source:MGI Symbol;Acc:MGI:1915455]	305.269	-0.0406893	0.10533	-0.363435	0.71628	0.996446
ENSMUSG00000038533	Cbfa2t2	CBFA2/RUNX1 translocation partner 2 [Source:MGI Symbol;Acc:MGI:1333833]	1325.55	0.0460005	0.0950511	0.486263	0.626781	0.992581
ENSMUSG00000042155	Klhl23	kelch-like 23 [Source:MGI Symbol;Acc:MGI:2683536]	782.161	-0.023066	0.108969	-0.156759	0.875435	0.998186
ENSMUSG00000039787	Cercam	cerebral endothelial cell adhesion molecule [Source:MGI Symbol;Acc:MGI:2139134]	59.0263	0.0058647	0.0705397	-0.151397	0.879663	0.998186
ENSMUSG00000079110	Capn3	calpain 3 [Source:MGI Symbol;Acc:MGI:107437]	21.0199	0.0207334	0.050215	0.546445	0.58476	0.992581
ENSMUSG00000027489	Necab3	N-terminal EF-hand calcium binding protein 3 [Source:MGI Symbol;Acc:MGI:1861721]	538.348	0.125665	0.10898	1.14069	0.253999	0.930151
ENSMUSG00000068882	Ssb	small RNA binding exonuclease protection factor La [Source:MGI Symbol;Acc:MGI:98423]	485.571	0.0647915	0.110289	0.563088	0.573375	0.991333
ENSMUSG00000078129	Actl10	actin-like 10 [Source:MGI Symbol;Acc:MGI:1917612]	11.1847	-0.0340487	0.036132	-1.71318	0.0866786	0.826423
ENSMUSG00000026778	Prkcq	protein kinase C, theta [Source:MGI Symbol;Acc:MGI:97601]	226.807	-0.0212501	0.103047	-0.316528	0.751602	0.996668
ENSMUSG00000051730	Mettl5	methyltransferase like 5 [Source:MGI Symbol;Acc:MGI:1922672]	125.182	0.0771983	0.0928054	0.970277	0.331909	0.957029
ENSMUSG00000085735	Mettl5os	methyltransferase like 5, opposite strand [Source:MGI Symbol;Acc:MGI:1922537]	18.3622	-0.0175278	0.0418687	-0.314671	0.753012	0.996668
ENSMUSG00000082424	Gm13292	predicted gene 13292 [Source:MGI Symbol;Acc:MGI:3649470]	144.438	0.00770672	0.100232	0.0530649	0.95768	0.998186
ENSMUSG00000082314	Gm13296	predicted gene 13296 [Source:MGI Symbol;Acc:MGI:3649473]	6.66743	0.0100159	0.0335987	0.256659	0.797442	0.998186
ENSMUSG00000027490	E2f1	E2F transcription factor 1 [Source:MGI Symbol;Acc:MGI:101941]	89.0321	-0.072689	0.0814849	-0.934212	0.350195	0.958429
ENSMUSG00000000876	Pxmp4	peroxisomal membrane protein 4 [Source:MGI Symbol;Acc:MGI:1891701]	241.819	0.0502499	0.104904	0.538319	0.590357	0.992581
ENSMUSG00000059842	Zfp341	zinc finger protein 341 [Source:MGI Symbol;Acc:MGI:2682937]	237.794	-0.0417052	0.101607	-0.227124	0.820328	0.998186
ENSMUSG00000085483	Gm14198	predicted gene 14198 [Source:MGI Symbol;Acc:MGI:3652051]	8.94613	0.0112685	0.028066	-0.131584	0.895314	0.998186
ENSMUSG00000027288	Zfp106	zinc finger protein 106 [Source:MGI Symbol;Acc:MGI:1270153]	12268.7	-0.0456525	0.0686616	-0.656916	0.511235	0.987005
ENSMUSG00000038467	Chmp4b	charged multivesicular body protein 4B [Source:MGI Symbol;Acc:MGI:1922858]	825.456	0.0875615	0.108007	0.806165	0.420148	0.971603
ENSMUSG00000044308	Ubr3	ubiquitin protein ligase E3 component n-recognin 3 [Source:MGI Symbol;Acc:MGI:1861100]	4490.13	0.0196558	0.0750438	0.264126	0.791683	0.998186
ENSMUSG00000027287	Snap23	synaptosomal-associated protein 23 [Source:MGI Symbol;Acc:MGI:109356]	387.353	0.0721335	0.108371	0.672855	0.50104	0.985976
ENSMUSG00000042064	Myo3b	myosin IIIB [Source:MGI Symbol;Acc:MGI:2448580]	25.7053	-0.0187096	0.0535104	-0.228889	0.818955	0.998186
ENSMUSG00000027286	Lrrc57	leucine rich repeat containing 57 [Source:MGI Symbol;Acc:MGI:1913856]	626.178	0.0013863	0.110294	0.00722154	0.994238	0.999889
ENSMUSG00000047965	Rpl9-ps7	ribosomal protein L9, pseudogene 7 [Source:MGI Symbol;Acc:MGI:3642824]	9.87211	0.0127552	0.0385876	0.3709	0.710712	0.996221
ENSMUSG00000027285	Haus2	HAUS augmin-like complex, subunit 2 [Source:MGI Symbol;Acc:MGI:1913546]	1106.3	0.0730263	0.10916	0.658011	0.510531	0.987005
ENSMUSG00000075302	Erich2	glutamate rich 2 [Source:MGI Symbol;Acc:MGI:1913998]	21.493	0.0195832	0.0463546	0.92774	0.353542	0.959844
ENSMUSG00000033705	Stard9	START domain containing 9 [Source:MGI Symbol;Acc:MGI:3045258]	303.463	-0.109624	0.102866	-1.09593	0.273108	0.941788
ENSMUSG00000070880	Gad1	glutamate decarboxylase 1 [Source:MGI Symbol;Acc:MGI:95632]	2182.73	0.0760707	0.0871738	0.859708	0.38995	0.96612
ENSMUSG00000027284	Cdan1	congenital dyserythropoietic anemia, type I (human) [Source:MGI Symbol;Acc:MGI:1916218]	102.422	-0.122001	0.0827655	-1.53485	0.12482	0.863456
ENSMUSG00000027598	Itch	itchy, E3 ubiquitin protein ligase [Source:MGI Symbol;Acc:MGI:1202301]	2155.37	-0.0230292	0.099121	-0.228219	0.819476	0.998186
ENSMUSG00000047459	Dynlrb1	dynein light chain roadblock-type 1 [Source:MGI Symbol;Acc:MGI:1914318]	4131.51	0.149113	0.0867198	1.70698	0.0878254	0.826423
ENSMUSG00000027602	Map1lc3a	microtubule-associated protein 1 light chain 3 alpha [Source:MGI Symbol;Acc:MGI:1915661]	1025.53	0.117436	0.103016	1.15521	0.248006	0.927249
ENSMUSG00000038383	Pigu	phosphatidylinositol glycan anchor biosynthesis, class U [Source:MGI Symbol;Acc:MGI:3039607]	268.597	-0.159762	0.10005	-1.76671	0.0772772	0.806062
ENSMUSG00000038375	Trp53inp2	transformation related protein 53 inducible nuclear protein 2 [Source:MGI Symbol;Acc:MGI:1915978]	6179.52	-0.0334326	0.0724489	-0.459463	0.645902	0.992581
ENSMUSG00000014959	Gorasp2	golgi reassembly stacking protein 2 [Source:MGI Symbol;Acc:MGI:2135962]	1228.36	0.0796999	0.0976788	0.814956	0.415098	0.970517
ENSMUSG00000090100	Ttbk2	tau tubulin kinase 2 [Source:MGI Symbol;Acc:MGI:2155779]	4531.5	-0.0386984	0.0855095	-0.430338	0.66695	0.992581
ENSMUSG00000041997	Tlk1	tousled-like kinase 1 [Source:MGI Symbol;Acc:MGI:2441683]	3190.88	-0.0184668	0.0854112	-0.208696	0.834685	0.998186
ENSMUSG00000038369	Ncoa6	nuclear receptor coactivator 6 [Source:MGI Symbol;Acc:MGI:1929915]	2717.76	-0.0265512	0.0843516	-0.314184	0.753381	0.996792
ENSMUSG00000080237	Gm14239	predicted gene 14239 [Source:MGI Symbol;Acc:MGI:3651698]	33.8389	0.016066	0.0483781	0.482042	0.629776	0.992581
ENSMUSG00000027603	Ggt7	gamma-glutamyltransferase 7 [Source:MGI Symbol;Acc:MGI:1913385]	178.999	-0.00431442	0.097284	0.302057	0.762609	0.996996
ENSMUSG00000027272	Ubr1	ubiquitin protein ligase E3 component n-recognin 1 [Source:MGI Symbol;Acc:MGI:1277977]	958.235	0.0685295	0.104262	0.664033	0.506669	0.986946
ENSMUSG00000026773	Pfkfb3	6-phosphofructo-2-kinase/fructose-2,6-biphosphatase 3 [Source:MGI Symbol;Acc:MGI:2181202]	410.879	-0.125102	0.108955	-1.15683	0.247344	0.926606
ENSMUSG00000102329	Gm10851	predicted gene 10851 [Source:MGI Symbol;Acc:MGI:3641824]	6.68751	0.00219651	0.0255624	-0.535568	0.592257	0.992581
ENSMUSG00000102376	Gm37975	predicted gene, 37975 [Source:MGI Symbol;Acc:MGI:5611203]	11.6446	0.0511707	0.03538	1.29562	0.195107	0.913563
ENSMUSG00000054484	Tmem62	transmembrane protein 62 [Source:MGI Symbol;Acc:MGI:2139461]	170.986	0.0455132	0.102364	0.394384	0.693298	0.994858
ENSMUSG00000041975	Mettl8	methyltransferase like 8 [Source:MGI Symbol;Acc:MGI:2385142]	366.897	0.168519	0.109784	1.69671	0.0897522	0.829397
ENSMUSG00000037197	Rbm17	RNA binding motif protein 17 [Source:MGI Symbol;Acc:MGI:1924188]	429.515	0.112609	0.110172	1.01982	0.307815	0.951605
ENSMUSG00000027605	Acss2	acyl-CoA synthetase short-chain family member 2 [Source:MGI Symbol;Acc:MGI:1890410]	479.94	0.0475014	0.109758	0.513179	0.607826	0.992581
ENSMUSG00000027610	Gss	glutathione synthetase [Source:MGI Symbol;Acc:MGI:95852]	440.361	-0.139275	0.110163	-1.28265	0.199613	0.913563
ENSMUSG00000085317	Gssos2	glutathione synthase, opposite strand 2 [Source:MGI Symbol;Acc:MGI:3702171]	6.59281	0.00560477	0.0273709	1.56988	0.116443	0.850172
ENSMUSG00000087616	Gm14257	predicted gene 14257 [Source:MGI Symbol;Acc:MGI:3652145]	20.1961	-0.0210536	0.0454052	-1.59463	0.110795	0.842439
ENSMUSG00000023572	Ccndbp1	cyclin D-type binding-protein 1 [Source:MGI Symbol;Acc:MGI:109595]	1088.82	0.138167	0.0990034	1.3915	0.164073	0.892702
ENSMUSG00000041966	Dcaf17	DDB1 and CUL4 associated factor 17 [Source:MGI Symbol;Acc:MGI:1923013]	593.927	0.210941	0.108464	1.93076	0.0535126	0.748711
ENSMUSG00000074652	Myh7b	myosin, heavy chain 7B, cardiac muscle, beta [Source:MGI Symbol;Acc:MGI:3710243]	83.0908	0.0381787	0.0797041	0.306184	0.759465	0.996996
ENSMUSG00000027015	Cybrd1	cytochrome b reductase 1 [Source:MGI Symbol;Acc:MGI:2654575]	92.588	-0.062707	0.0858417	-0.774315	0.438745	0.975274
ENSMUSG00000026790	Odf2	outer dense fiber of sperm tails 2 [Source:MGI Symbol;Acc:MGI:1098824]	948.903	0.0226408	0.101987	0.209067	0.834396	0.998186
ENSMUSG00000019715	Gle1	GLE1 RNA export mediator (yeast) [Source:MGI Symbol;Acc:MGI:1921662]	550.762	0.0225755	0.10985	0.202686	0.83938	0.998186
ENSMUSG00000074890	Lcmt2	leucine carboxyl methyltransferase 2 [Source:MGI Symbol;Acc:MGI:1353659]	98.225	0.01719	0.0828794	0.26717	0.789339	0.998186
ENSMUSG00000016346	Kcnq2	potassium voltage-gated channel, subfamily Q, member 2 [Source:MGI Symbol;Acc:MGI:1309503]	7237.23	-0.167807	0.0877318	-1.92933	0.0536895	0.748711
ENSMUSG00000023206	Il15ra	interleukin 15 receptor, alpha chain [Source:MGI Symbol;Acc:MGI:104644]	82.2059	0.191217	0.0818901	2.3791	0.0173551	0.585987
ENSMUSG00000038324	Trpc4ap	transient receptor potential cation channel, subfamily C, member 4 associated protein [Source:MGI Symbol;Acc:MGI:1930751]	844.842	0.149003	0.104624	1.40127	0.161133	0.888732
ENSMUSG00000016349	Eef1a2	eukaryotic translation elongation factor 1 alpha 2 [Source:MGI Symbol;Acc:MGI:1096317]	2107.69	-0.308982	0.0865686	-3.55841	0.000373105	0.184767
ENSMUSG00000038312	Edem2	ER degradation enhancer, mannosidase alpha-like 2 [Source:MGI Symbol;Acc:MGI:1915540]	88.5041	0.043151	0.0830439	0.75515	0.450159	0.97764
ENSMUSG00000027612	Mmp24	matrix metallopeptidase 24 [Source:MGI Symbol;Acc:MGI:1341867]	265.933	-0.127351	0.102934	-1.25758	0.208545	0.914655
ENSMUSG00000074649	BC029722	cDNA sequence BC029722 [Source:MGI Symbol;Acc:MGI:3584273]	215.458	-0.13603	0.104269	-1.34556	0.178443	0.902553
ENSMUSG00000016344	Ppdpf	pancreatic progenitor cell differentiation and proliferation factor [Source:MGI Symbol;Acc:MGI:1913746]	382.955	0.0290733	0.110045	0.219037	0.826621	0.998186
ENSMUSG00000058594	Fbh1	F-box DNA helicase 1 [Source:MGI Symbol;Acc:MGI:1354699]	561.081	0.0516233	0.110252	0.405318	0.685244	0.994858
ENSMUSG00000027613	Eif6	eukaryotic translation initiation factor 6 [Source:MGI Symbol;Acc:MGI:1196288]	381.316	0.0202896	0.108519	0.13515	0.892493	0.998186
ENSMUSG00000027259	Adal	adenosine deaminase-like [Source:MGI Symbol;Acc:MGI:1923144]	430.988	0.0372385	0.110287	0.327317	0.743429	0.996668
ENSMUSG00000050619	Zscan29	zinc finger SCAN domains 29 [Source:MGI Symbol;Acc:MGI:2139317]	274.255	-0.20551	0.105397	-1.96622	0.0492728	0.739411
ENSMUSG00000047909	Ankrd16	ankyrin repeat domain 16 [Source:MGI Symbol;Acc:MGI:2444796]	559.779	-0.125912	0.110169	-1.21968	0.222585	0.921377
ENSMUSG00000027580	Helz2	helicase with zinc finger 2, transcriptional coactivator [Source:MGI Symbol;Acc:MGI:2385169]	20.7971	0.000916882	0.0345184	-0.0458614	0.963421	0.998377
ENSMUSG00000026768	Itga8	integrin alpha 8 [Source:MGI Symbol;Acc:MGI:109442]	343.764	0.00918421	0.109428	0.107635	0.914285	0.998186
ENSMUSG00000104174	Gm37701	predicted gene, 37701 [Source:MGI Symbol;Acc:MGI:5610929]	14.2692	0.0147511	0.0442353	0.270298	0.786931	0.998186
ENSMUSG00000086843	E030013I19Rik	RIKEN cDNA E030013I19 gene [Source:MGI Symbol;Acc:MGI:2443735]	52.5545	0.0704017	0.067341	1.1446	0.252375	0.928995
ENSMUSG00000038705	Gmeb2	glucocorticoid modulatory element binding protein 2 [Source:MGI Symbol;Acc:MGI:2652836]	206.222	-0.0316708	0.101899	-0.377869	0.705528	0.995295
ENSMUSG00000084033	Gm7645	predicted gene 7645 [Source:MGI Symbol;Acc:MGI:3646877]	7.32986	-0.00979076	0.0303272	-0.355888	0.721924	0.996668
ENSMUSG00000027581	Stmn3	stathmin-like 3 [Source:MGI Symbol;Acc:MGI:1277137]	2044.58	0.0142956	0.0911504	0.170429	0.864673	0.998186
ENSMUSG00000027263	Tubgcp4	tubulin, gamma complex associated protein 4 [Source:MGI Symbol;Acc:MGI:1196293]	382.168	0.16447	0.109969	1.48172	0.138414	0.878746
ENSMUSG00000026767	Mindy3	MINDY lysine 48 deubiquitinase 3 [Source:MGI Symbol;Acc:MGI:1914210]	1968.71	-0.131262	0.0932724	-1.39795	0.162127	0.889921
ENSMUSG00000102630	Gm37289	predicted gene, 37289 [Source:MGI Symbol;Acc:MGI:5610517]	25.5885	-0.0643287	0.0548207	-0.964243	0.334924	0.95738
ENSMUSG00000104449	Gm37255	predicted gene, 37255 [Source:MGI Symbol;Acc:MGI:5610483]	43.107	0.0704777	0.0631329	0.718507	0.472445	0.979601
ENSMUSG00000104406	Gm38014	predicted gene, 38014 [Source:MGI Symbol;Acc:MGI:5611242]	118.613	-0.0726375	0.0904949	-0.770962	0.44073	0.975274
ENSMUSG00000026730	Pter	phosphotriesterase related [Source:MGI Symbol;Acc:MGI:107372]	767.636	0.0163258	0.107129	0.146435	0.883578	0.998186
ENSMUSG00000049630	C1ql3	C1q-like 3 [Source:MGI Symbol;Acc:MGI:2387350]	289.357	-0.120458	0.109599	-1.11801	0.263562	0.936425
ENSMUSG00000104459	Gm37824	predicted gene, 37824 [Source:MGI Symbol;Acc:MGI:5611052]	78.3244	-0.0625017	0.0798923	-1.00918	0.312889	0.953101
ENSMUSG00000102900	Gm37811	predicted gene, 37811 [Source:MGI Symbol;Acc:MGI:5611039]	22.1035	0.0367061	0.0514789	0.839506	0.401186	0.968991
ENSMUSG00000103599	Gm37356	predicted gene, 37356 [Source:MGI Symbol;Acc:MGI:5610584]	11.2682	0.00318326	0.0365924	-0.460311	0.645293	0.992581
ENSMUSG00000043909	Trp53bp1	transformation related protein 53 binding protein 1 [Source:MGI Symbol;Acc:MGI:1351320]	2265.52	-0.12651	0.103451	-1.2437	0.213611	0.9182
ENSMUSG00000026727	Rsu1	Ras suppressor protein 1 [Source:MGI Symbol;Acc:MGI:103040]	437.816	-0.0803945	0.110268	-0.782554	0.433889	0.974035
ENSMUSG00000103360	Gm38156	predicted gene, 38156 [Source:MGI Symbol;Acc:MGI:5611384]	13.8365	-0.0447218	0.0357029	-2.45768	0.0139839	0.543425
ENSMUSG00000102691	Gm37780	predicted gene, 37780 [Source:MGI Symbol;Acc:MGI:5611008]	21.7487	0.0177866	0.0489855	0.520068	0.603016	0.992581
ENSMUSG00000103232	Gm37160	predicted gene, 37160 [Source:MGI Symbol;Acc:MGI:5610388]	22.132	-0.0326586	0.0363426	-3.09208	0.00198761	0.353515
ENSMUSG00000027254	Map1a	microtubule-associated protein 1 A [Source:MGI Symbol;Acc:MGI:1306776]	17231.7	-0.0722836	0.0614077	-1.17608	0.239561	0.925455
ENSMUSG00000087704	Gm14978	predicted gene 14978 [Source:MGI Symbol;Acc:MGI:3705122]	10.8449	-0.0389848	0.0349336	-1.86699	0.0619033	0.767529
ENSMUSG00000027012	Dync1i2	dynein cytoplasmic 1 intermediate chain 2 [Source:MGI Symbol;Acc:MGI:107750]	2466.83	-0.0780379	0.0859155	-0.910804	0.362399	0.960776
ENSMUSG00000026726	Cubn	cubilin (intrinsic factor-cobalamin receptor) [Source:MGI Symbol;Acc:MGI:1931256]	14.4199	-0.0420765	0.0440095	-0.651991	0.514407	0.987005
ENSMUSG00000026723	Trdmt1	tRNA aspartic acid methyltransferase 1 [Source:MGI Symbol;Acc:MGI:1274787]	188.264	0.0797408	0.102259	0.57326	0.566468	0.991333
ENSMUSG00000027010	Slc25a12	solute carrier family 25 (mitochondrial carrier, Aralar), member 12 [Source:MGI Symbol;Acc:MGI:1926080]	3453.15	-0.0528591	0.0833242	-0.632052	0.527353	0.987414
ENSMUSG00000027018	Hat1	histone aminotransferase 1 [Source:MGI Symbol;Acc:MGI:96013]	222.848	-0.0440729	0.105796	-0.483272	0.628903	0.992581
ENSMUSG00000026728	Vim	vimentin [Source:MGI Symbol;Acc:MGI:98932]	141.887	-0.0327826	0.0990386	-0.290943	0.771095	0.99727
ENSMUSG00000003418	St8sia6	ST8 alpha-N-acetyl-neuraminide alpha-2,8-sialyltransferase 6 [Source:MGI Symbol;Acc:MGI:2386797]	149.427	-0.0271653	0.0985153	-0.384726	0.70044	0.994858
ENSMUSG00000041921	Metap1d	methionyl aminopeptidase type 1D (mitochondrial) [Source:MGI Symbol;Acc:MGI:1913809]	274.754	-0.113676	0.104804	-1.2899	0.197084	0.913563
ENSMUSG00000041911	Dlx1	distal-less homeobox 1 [Source:MGI Symbol;Acc:MGI:94901]	295.247	0.0788166	0.103078	0.841404	0.400122	0.968991
ENSMUSG00000023391	Dlx2	distal-less homeobox 2 [Source:MGI Symbol;Acc:MGI:94902]	53.3252	-0.0605898	0.0738715	-0.795561	0.426287	0.971867
ENSMUSG00000063275	Hacd1	3-hydroxyacyl-CoA dehydratase 1 [Source:MGI Symbol;Acc:MGI:1353592]	63.2123	-0.084153	0.0803163	-0.999915	0.317352	0.95389
ENSMUSG00000102553	D930036K23Rik	RIKEN cDNA D930036K23 gene [Source:MGI Symbol;Acc:MGI:2442341]	31.923	0.0792033	0.0561173	1.6244	0.10429	0.840097
ENSMUSG00000103926	Gm37894	predicted gene, 37894 [Source:MGI Symbol;Acc:MGI:5611122]	28.3488	-0.0134934	0.0492003	-0.954725	0.339717	0.95738
ENSMUSG00000026718	Stam	signal transducing adaptor molecule (SH3 domain and ITAM motif) 1 [Source:MGI Symbol;Acc:MGI:1329014]	1527.25	0.172672	0.0936357	1.85192	0.0640377	0.773337
ENSMUSG00000103901	Gm37499	predicted gene, 37499 [Source:MGI Symbol;Acc:MGI:5610727]	307.243	-0.00967798	0.107035	0.0972386	0.922537	0.998186
ENSMUSG00000061531	Tmem236	transmembrane protein 236 [Source:MGI Symbol;Acc:MGI:1919309]	12.0237	0.0433184	0.0318587	0.942609	0.345881	0.958349
ENSMUSG00000026712	Mrc1	mannose receptor, C type 1 [Source:MGI Symbol;Acc:MGI:97142]	16.743	-0.0417782	0.0467274	-0.987159	0.323565	0.955536
ENSMUSG00000036949	Slc39a12	solute carrier family 39 (zinc transporter), member 12 [Source:MGI Symbol;Acc:MGI:2139274]	75.392	-0.0836268	0.0760906	-1.64175	0.100642	0.834049
ENSMUSG00000027111	Itga6	integrin alpha 6 [Source:MGI Symbol;Acc:MGI:96605]	172.966	-0.0115958	0.0973645	-0.100776	0.919728	0.998186
ENSMUSG00000086641	Gm13663	predicted gene 13663 [Source:MGI Symbol;Acc:MGI:3650323]	18.5808	-0.0119711	0.042227	-0.447221	0.654715	0.992581
ENSMUSG00000006494	Pdk1	pyruvate dehydrogenase kinase, isoenzyme 1 [Source:MGI Symbol;Acc:MGI:1926119]	1049.21	0.0699238	0.103625	0.676188	0.498921	0.985813
ENSMUSG00000033526	Ppip5k1	diphosphoinositol pentakisphosphate kinase 1 [Source:MGI Symbol;Acc:MGI:2443281]	1078.42	0.0337662	0.0995103	0.338599	0.734912	0.996668
ENSMUSG00000057914	Cacnb2	calcium channel, voltage-dependent, beta 2 subunit [Source:MGI Symbol;Acc:MGI:894644]	2881.65	0.00206246	0.0893918	0.0111704	0.991087	0.999889
ENSMUSG00000104153	Gm38105	predicted gene, 38105 [Source:MGI Symbol;Acc:MGI:5611333]	184.976	-0.0722204	0.0825222	-1.15264	0.249057	0.927348
ENSMUSG00000070271	Gm13268	predicted gene 13268 [Source:MGI Symbol;Acc:MGI:3651947]	21.3393	-0.00925253	0.0439545	-1.16196	0.245251	0.926429
ENSMUSG00000083633	Gm13312	predicted gene 13312 [Source:MGI Symbol;Acc:MGI:3651094]	10.8219	-0.0223128	0.0311146	-1.03586	0.300269	0.950497
ENSMUSG00000104034	2900092N22Rik	RIKEN cDNA 2900092N22 gene [Source:MGI Symbol;Acc:MGI:1920357]	65.3651	-0.0819058	0.0667474	-1.36345	0.17274	0.900007
ENSMUSG00000081008	Gm13314	predicted gene 13314 [Source:MGI Symbol;Acc:MGI:3651092]	20.4135	-0.0291597	0.039649	-1.4829	0.138102	0.878746
ENSMUSG00000082542	Gm13311	predicted gene 13311 [Source:MGI Symbol;Acc:MGI:3651093]	13.4199	0.00565547	0.0346263	0.0397781	0.96827	0.999025
ENSMUSG00000104106	Gm10848	predicted gene 10848 [Source:MGI Symbol;Acc:MGI:3641917]	18.4688	0.0425009	0.0499989	0.751671	0.452249	0.977996
ENSMUSG00000103885	Gm37006	predicted gene, 37006 [Source:MGI Symbol;Acc:MGI:5610234]	85.2841	-0.0511664	0.0701514	-0.890502	0.373196	0.962877
ENSMUSG00000103050	Gm38273	predicted gene, 38273 [Source:MGI Symbol;Acc:MGI:5611501]	54.5259	-0.0313051	0.0659217	-0.680369	0.496271	0.985204
ENSMUSG00000087086	Gm13269	predicted gene 13269 [Source:MGI Symbol;Acc:MGI:3651949]	48.4037	-0.109063	0.062033	-2.50083	0.0123901	0.529499
ENSMUSG00000102673	Gm37437	predicted gene, 37437 [Source:MGI Symbol;Acc:MGI:5610665]	29.1099	0.0211967	0.0431234	0.467287	0.640295	0.992581
ENSMUSG00000104271	Gm37891	predicted gene, 37891 [Source:MGI Symbol;Acc:MGI:5611119]	43.5897	0.0494123	0.0663412	0.563204	0.573296	0.991333
ENSMUSG00000000308	Ckmt1	creatine kinase, mitochondrial 1, ubiquitous [Source:MGI Symbol;Acc:MGI:99441]	1310.1	0.012988	0.0971865	0.151761	0.879375	0.998186
ENSMUSG00000033498	Strc	stereocilin [Source:MGI Symbol;Acc:MGI:2153816]	15.8921	0.0416012	0.0383994	-0.255853	0.798064	0.998186
ENSMUSG00000033486	Catsper2	cation channel, sperm associated 2 [Source:MGI Symbol;Acc:MGI:2387404]	171.485	-0.125021	0.100973	-1.1559	0.247724	0.926693
ENSMUSG00000038685	Rtel1	regulator of telomere elongation helicase 1 [Source:MGI Symbol;Acc:MGI:2139369]	95.0901	-0.0290331	0.0787412	-0.508525	0.611085	0.992581
ENSMUSG00000040687	Madd	MAP-kinase activating death domain [Source:MGI Symbol;Acc:MGI:2444672]	2480.92	-0.135334	0.085897	-1.57249	0.115836	0.850172
ENSMUSG00000026707	Nsun6	NOL1/NOP2/Sun domain family member 6 [Source:MGI Symbol;Acc:MGI:1921705]	110.473	-0.0300218	0.0838767	-0.515344	0.606313	0.992581
ENSMUSG00000027248	Pdia3	protein disulfide isomerase associated 3 [Source:MGI Symbol;Acc:MGI:95834]	1042.71	-0.0274507	0.108899	-0.207071	0.835954	0.998186
ENSMUSG00000027246	Ell3	elongation factor RNA polymerase II-like 3 [Source:MGI Symbol;Acc:MGI:2673679]	13.9289	-0.0225913	0.0406919	-0.128414	0.897821	0.998186
ENSMUSG00000017418	Arl5b	ADP-ribosylation factor-like 5B [Source:MGI Symbol;Acc:MGI:1923119]	1552.19	-0.0608962	0.0975028	-0.610991	0.541205	0.989076
ENSMUSG00000102258	Gm38257	predicted gene, 38257 [Source:MGI Symbol;Acc:MGI:5611485]	72.7835	-0.0283008	0.0732402	-0.740536	0.458975	0.977996
ENSMUSG00000074884	Serf2	small EDRK-rich factor 2 [Source:MGI Symbol;Acc:MGI:1337041]	472.072	-0.0833467	0.110025	-0.779029	0.435962	0.974799
ENSMUSG00000038671	Arfrp1	ADP-ribosylation factor related protein 1 [Source:MGI Symbol;Acc:MGI:1923938]	348.455	-0.173207	0.10961	-1.59255	0.111261	0.842439
ENSMUSG00000027245	Hypk	huntingtin interacting protein K [Source:MGI Symbol;Acc:MGI:1914943]	84.6712	0.0100285	0.0863549	0.0397939	0.968257	0.999025
ENSMUSG00000048222	Mfap1b	microfibrillar-associated protein 1B [Source:MGI Symbol;Acc:MGI:3694697]	583.557	0.224362	0.110202	2.00911	0.0445256	0.725316
ENSMUSG00000084407	Gm14018	predicted gene 14018 [Source:MGI Symbol;Acc:MGI:3649456]	21.2253	0.00996864	0.0522346	-0.113551	0.909594	0.998186
ENSMUSG00000002108	Nr1h3	nuclear receptor subfamily 1, group H, member 3 [Source:MGI Symbol;Acc:MGI:1352462]	32.9161	0.0359397	0.0616789	0.653335	0.51354	0.987005
ENSMUSG00000068479	Mfap1a	microfibrillar-associated protein 1A [Source:MGI Symbol;Acc:MGI:1914782]	502.168	0.181195	0.110198	1.56589	0.117375	0.850172
ENSMUSG00000026748	Plxdc2	plexin domain containing 2 [Source:MGI Symbol;Acc:MGI:1914698]	618.708	-0.0417181	0.109534	-0.332556	0.739469	0.996668
ENSMUSG00000081525	Gm13325	predicted gene 13325 [Source:MGI Symbol;Acc:MGI:3650421]	8.35522	0.00213086	0.0297528	-0.34229	0.732133	0.996668
ENSMUSG00000027582	Zgpat	zinc finger, CCCH-type with G patch domain [Source:MGI Symbol;Acc:MGI:2449939]	133.843	-0.0954184	0.0952367	-0.957332	0.3384	0.95738
ENSMUSG00000049044	Rapgef4	Rap guanine nucleotide exchange factor (GEF) 4 [Source:MGI Symbol;Acc:MGI:1917723]	5635.63	-0.068107	0.08725	-0.77336	0.439309	0.975274
ENSMUSG00000085439	Rapgef4os1	Rap guanine nucleotide exchange factor (GEF) 4, opposite strand 1 [Source:MGI Symbol;Acc:MGI:3649714]	24.054	0.00422545	0.0511404	-0.301745	0.762847	0.996996
ENSMUSG00000085001	Rapgef4os2	Rap guanine nucleotide exchange factor (GEF) 4, opposite strand 2 [Source:MGI Symbol;Acc:MGI:2139429]	29.0178	0.0270082	0.0574487	0.968462	0.332814	0.957029
ENSMUSG00000086231	Rapgef4os3	Rap guanine nucleotide exchange factor (GEF) 4, opposite strand 3 [Source:MGI Symbol;Acc:MGI:2442080]	60.757	-0.222718	0.0714213	-3.30727	0.000942114	0.325951
ENSMUSG00000027242	Wdr76	WD repeat domain 76 [Source:MGI Symbol;Acc:MGI:1926186]	51.2514	0.0125251	0.0673111	-0.00494201	0.996057	0.999889
ENSMUSG00000027583	Zbtb46	zinc finger and BTB domain containing 46 [Source:MGI Symbol;Acc:MGI:1919397]	321.553	0.0555538	0.104532	0.593831	0.552625	0.991333
ENSMUSG00000053702	Nebl	nebulette [Source:MGI Symbol;Acc:MGI:1921353]	3909.15	0.0206053	0.0816923	0.268091	0.78863	0.998186
ENSMUSG00000085100	Gm13324	predicted gene 13324 [Source:MGI Symbol;Acc:MGI:3650422]	12.1773	-0.0510196	0.0369066	-1.47327	0.140678	0.880312
ENSMUSG00000002103	Acp2	acid phosphatase 2, lysosomal [Source:MGI Symbol;Acc:MGI:87882]	769.004	0.140487	0.109134	1.29743	0.194482	0.913563
ENSMUSG00000002109	Ddb2	damage specific DNA binding protein 2 [Source:MGI Symbol;Acc:MGI:1355314]	54.2294	0.0160879	0.0681759	0.73182	0.464279	0.977996
ENSMUSG00000004085	Map3k20	mitogen-activated protein kinase kinase kinase 20 [Source:MGI Symbol;Acc:MGI:2443258]	858.494	0.290545	0.104438	2.76107	0.00576132	0.443494
ENSMUSG00000055612	Cdca7	cell division cycle associated 7 [Source:MGI Symbol;Acc:MGI:1914203]	35.9066	-0.00310737	0.0594313	-0.0161183	0.98714	0.999889
ENSMUSG00000081957	Ak3l2-ps	adenylate kinase 3-like 2, pseudogene [Source:MGI Symbol;Acc:MGI:3574349]	13.922	0.0356109	0.0440882	0.679929	0.496549	0.985204
ENSMUSG00000026740	Dnajc1	DnaJ heat shock protein family (Hsp40) member C1 [Source:MGI Symbol;Acc:MGI:103268]	766.499	0.0293929	0.108298	0.302904	0.761963	0.996996
ENSMUSG00000082520	Gm13349	predicted gene 13349 [Source:MGI Symbol;Acc:MGI:3649966]	7.34121	-0.0307546	0.0301752	-1.10583	0.268801	0.940246
ENSMUSG00000085427	6430710C18Rik	RIKEN cDNA 6430710C18 gene [Source:MGI Symbol;Acc:MGI:1923468]	18.6963	-0.0134185	0.0149739	-0.34376	0.731027	0.996668
ENSMUSG00000051154	Commd3	COMM domain containing 3 [Source:MGI Symbol;Acc:MGI:88218]	632.742	0.144658	0.10842	1.38722	0.165376	0.89289
ENSMUSG00000000827	Tpd52l2	tumor protein D52-like 2 [Source:MGI Symbol;Acc:MGI:1913564]	977.691	0.218779	0.10534	2.09912	0.0358067	0.703839
ENSMUSG00000027109	Sp3	trans-acting transcription factor 3 [Source:MGI Symbol;Acc:MGI:1277166]	1111.05	0.194617	0.101864	1.92756	0.0539097	0.748711
ENSMUSG00000084213	Hspe1-ps5	heat shock protein 1 (chaperonin 10), pseudogene 5 [Source:MGI Symbol;Acc:MGI:1935166]	10.6688	-0.0176803	0.033867	-0.999936	0.317341	0.95389
ENSMUSG00000027620	Rbm39	RNA binding motif protein 39 [Source:MGI Symbol;Acc:MGI:2157953]	2744.82	-0.0212148	0.0873135	-0.247929	0.80419	0.998186
ENSMUSG00000038116	Phf20	PHD finger protein 20 [Source:MGI Symbol;Acc:MGI:2444148]	1817.96	-0.0203096	0.0895817	-0.220658	0.825359	0.998186
ENSMUSG00000046229	Scand1	SCAN domain-containing 1 [Source:MGI Symbol;Acc:MGI:1343132]	54.575	0.00684181	0.0730359	-0.0653741	0.947876	0.998186
ENSMUSG00000027257	Pacsin3	protein kinase C and casein kinase substrate in neurons 3 [Source:MGI Symbol;Acc:MGI:1891410]	74.4834	0.0486467	0.0821492	0.620847	0.5347	0.987777
ENSMUSG00000026739	Bmi1	Bmi1 polycomb ring finger oncogene [Source:MGI Symbol;Acc:MGI:88174]	1349.13	-0.228763	0.102006	-2.21506	0.0267559	0.65702
ENSMUSG00000000826	Dnajc5	DnaJ heat shock protein family (Hsp40) member C5 [Source:MGI Symbol;Acc:MGI:892995]	8216.13	0.00454215	0.0705747	0.0565365	0.954914	0.998186
ENSMUSG00000037708	Spag6	sperm associated antigen 6 [Source:MGI Symbol;Acc:MGI:3040687]	9.53805	0.0117473	0.0343157	0.512772	0.608111	0.992581
ENSMUSG00000097638	Carlr	cardiac and apoptosis-related long non-coding RNA [Source:MGI Symbol;Acc:MGI:1914024]	13.8832	0.0459895	0.0359577	0.97661	0.328762	0.956295
ENSMUSG00000027238	Frmd5	FERM domain containing 5 [Source:MGI Symbol;Acc:MGI:2442557]	1188.05	-0.253077	0.0987491	-2.54996	0.0107736	0.518735
ENSMUSG00000081264	Gm14021	predicted gene 14021 [Source:MGI Symbol;Acc:MGI:3651447]	9.28235	-0.024392	0.0348667	-0.514545	0.606871	0.992581
ENSMUSG00000084244	Gm14020	predicted gene 14020 [Source:MGI Symbol;Acc:MGI:3651446]	21.1783	0.0968173	0.0454284	2.4074	0.0160664	0.570045
ENSMUSG00000027108	Ola1	Obg-like ATPase 1 [Source:MGI Symbol;Acc:MGI:1914309]	2105.47	-0.00524996	0.0947559	-0.0859006	0.931545	0.998186
ENSMUSG00000038085	Cnbd2	cyclic nucleotide binding domain containing 2 [Source:MGI Symbol;Acc:MGI:1918123]	84.5944	0.0653795	0.0829966	0.813746	0.41579	0.970975
ENSMUSG00000082455	Gm13665	predicted gene 13665 [Source:MGI Symbol;Acc:MGI:3651571]	11.3824	0.0400171	0.0381238	1.42634	0.153769	0.886744
ENSMUSG00000082321	Gm14253	predicted gene 14253 [Source:MGI Symbol;Acc:MGI:3650994]	13.455	0.00885376	0.0417748	-0.0177284	0.985855	0.999889
ENSMUSG00000026737	Pip4k2a	phosphatidylinositol-5-phosphate 4-kinase, type II, alpha [Source:MGI Symbol;Acc:MGI:1298206]	3472.37	-0.0505912	0.0780007	-0.646321	0.518072	0.987005
ENSMUSG00000084017	Rpl21-ps9	ribosomal protein L21, pseudogene 9 [Source:MGI Symbol;Acc:MGI:3650934]	13.1443	0.0102415	0.0434468	0.450031	0.652688	0.992581
ENSMUSG00000068859	Sp9	trans-acting transcription factor 9 [Source:MGI Symbol;Acc:MGI:3574660]	143.505	0.0312427	0.0999352	0.279441	0.779906	0.997863
ENSMUSG00000041777	Cir1	corepressor interacting with RBPJ, 1 [Source:MGI Symbol;Acc:MGI:1914185]	465.148	0.140206	0.109719	1.27503	0.202298	0.913563
ENSMUSG00000057738	Sptan1	spectrin alpha, non-erythrocytic 1 [Source:MGI Symbol;Acc:MGI:98386]	6976.45	0.00737764	0.0723219	0.094206	0.924946	0.998186
ENSMUSG00000027255	Arfgap2	ADP-ribosylation factor GTPase activating protein 2 [Source:MGI Symbol;Acc:MGI:1924288]	69.6396	-0.061885	0.0772582	-0.623	0.533284	0.987692
ENSMUSG00000008226	Scrn3	secernin 3 [Source:MGI Symbol;Acc:MGI:1921866]	577.165	0.0681391	0.110309	0.602317	0.546963	0.990461
ENSMUSG00000037683	Armc3	armadillo repeat containing 3 [Source:MGI Symbol;Acc:MGI:1918132]	20.3122	0.0379473	0.0466913	0.0742091	0.940844	0.998186
ENSMUSG00000089917	Uckl1	uridine-cytidine kinase 1-like 1 [Source:MGI Symbol;Acc:MGI:1915806]	134.094	-0.247393	0.0985861	-2.56732	0.0102488	0.518735
ENSMUSG00000023094	Msrb2	methionine sulfoxide reductase B2 [Source:MGI Symbol;Acc:MGI:1923717]	170.126	0.0202884	0.0982995	0.336636	0.736391	0.996668
ENSMUSG00000109733	Gm33940	predicted gene, 33940 [Source:MGI Symbol;Acc:MGI:5593099]	17.5139	0.00368046	0.0480956	-0.109838	0.912538	0.998186
ENSMUSG00000039715	Dync2i2	dynein 2 intermediate chain 2 [Source:MGI Symbol;Acc:MGI:1919070]	214.98	0.0956315	0.107036	0.885867	0.375689	0.962877
ENSMUSG00000060227	Golm2	golgi membrane protein 2 [Source:MGI Symbol;Acc:MGI:2443129]	2523.36	0.107356	0.0880546	1.23099	0.218325	0.919995
ENSMUSG00000043415	Otud1	OTU domain containing 1 [Source:MGI Symbol;Acc:MGI:1918448]	151.718	0.0996592	0.098506	0.932504	0.351076	0.959051
ENSMUSG00000040591	Cstpp1	centriolar satellite-associated tubulin polyglutamylase complex regulator 1 [Source:MGI Symbol;Acc:MGI:1915079]	445.243	-0.0173488	0.109966	-0.157219	0.875072	0.998186
ENSMUSG00000054766	Set	SET nuclear oncogene [Source:MGI Symbol;Acc:MGI:1860267]	3252.85	0.111727	0.0865405	1.28119	0.200127	0.913563
ENSMUSG00000000823	Zfp512b	zinc finger protein 512B [Source:MGI Symbol;Acc:MGI:2685478]	607.856	-0.0357699	0.109955	-0.290516	0.771422	0.99727
ENSMUSG00000027253	Lrp4	low density lipoprotein receptor-related protein 4 [Source:MGI Symbol;Acc:MGI:2442252]	208.724	-0.161952	0.10094	-1.71199	0.0868992	0.826423
ENSMUSG00000002455	Prpf6	pre-mRNA splicing factor 6 [Source:MGI Symbol;Acc:MGI:1922946]	378.023	-0.11349	0.108196	-1.07588	0.281982	0.942342
ENSMUSG00000015335	Zdhhc12	zinc finger, DHHC domain containing 12 [Source:MGI Symbol;Acc:MGI:1913470]	17.7537	0.0122553	0.0474539	0.486276	0.626771	0.992581
ENSMUSG00000038605	Samd10	sterile alpha motif domain containing 10 [Source:MGI Symbol;Acc:MGI:2443872]	286.189	-0.181764	0.105184	-1.75904	0.0785713	0.810215
ENSMUSG00000041762	Gpr155	G protein-coupled receptor 155 [Source:MGI Symbol;Acc:MGI:1915776]	686.717	0.0782915	0.108258	0.659753	0.509412	0.987005
ENSMUSG00000046470	Sox18	SRY (sex determining region Y)-box 18 [Source:MGI Symbol;Acc:MGI:103559]	22.3596	0.0364129	0.0455226	1.02834	0.303791	0.950497
ENSMUSG00000085519	Gm13703	predicted gene 13703 [Source:MGI Symbol;Acc:MGI:3651307]	10.1439	-0.0541517	0.0368421	-1.69683	0.0897284	0.829397
ENSMUSG00000086546	Gm13709	predicted gene 13709 [Source:MGI Symbol;Acc:MGI:3651118]	6.98283	-0.00242339	0.0291923	-0.0326941	0.973919	0.999129
ENSMUSG00000033411	Ctdspl2	CTD (carboxy-terminal domain, RNA polymerase II, polypeptide A) small phosphatase like 2 [Source:MGI Symbol;Acc:MGI:1196405]	719.235	0.0426759	0.108449	0.386448	0.699165	0.994858
ENSMUSG00000027236	Eif3j1	eukaryotic translation initiation factor 3, subunit J1 [Source:MGI Symbol;Acc:MGI:1925905]	460.559	-0.0528562	0.110048	-0.497896	0.618558	0.992581
ENSMUSG00000039686	Zer1	zyg-11 related, cell cycle regulator [Source:MGI Symbol;Acc:MGI:2442511]	1463.94	-0.247103	0.0941399	-2.62885	0.00856738	0.489927
ENSMUSG00000059540	Tcea2	transcription elongation factor A (SII), 2 [Source:MGI Symbol;Acc:MGI:107368]	152.611	-0.0189376	0.100157	-0.188029	0.850854	0.998186
ENSMUSG00000033396	Spg11	SPG11, spatacsin vesicle trafficking associated [Source:MGI Symbol;Acc:MGI:2444989]	510.233	0.152958	0.109877	1.39216	0.163875	0.892377
ENSMUSG00000075284	Wipf1	WAS/WASL interacting protein family, member 1 [Source:MGI Symbol;Acc:MGI:2178801]	293.462	0.0641021	0.109239	0.598266	0.549662	0.990461
ENSMUSG00000027107	Chrna1	cholinergic receptor, nicotinic, alpha polypeptide 1 (muscle) [Source:MGI Symbol;Acc:MGI:87885]	28.3839	0.0201014	0.057796	0.0749177	0.94028	0.998186
ENSMUSG00000027624	Epb41l1	erythrocyte membrane protein band 4.1 like 1 [Source:MGI Symbol;Acc:MGI:103010]	8997.87	-0.119166	0.069521	-1.70974	0.0873136	0.826423
ENSMUSG00000086544	Chn1os3	chimerin 1, opposite strand 3 [Source:MGI Symbol;Acc:MGI:3705094]	111.721	0.0387957	0.0796691	0.47894	0.631982	0.992581
ENSMUSG00000060802	B2m	beta-2 microglobulin [Source:MGI Symbol;Acc:MGI:88127]	529.736	0.0679143	0.110024	0.53343	0.593736	0.992581
ENSMUSG00000086872	Gm14225	predicted gene 14225 [Source:MGI Symbol;Acc:MGI:3649784]	15.9015	0.026755	0.036822	-0.60084	0.547946	0.990461
ENSMUSG00000085524	Gm14224	predicted gene 14224 [Source:MGI Symbol;Acc:MGI:3649242]	15.7152	-0.0414068	0.0377763	-1.42185	0.155071	0.886744
ENSMUSG00000027628	Aar2	AAR2 splicing factor homolog [Source:MGI Symbol;Acc:MGI:1915545]	321.652	-0.0365861	0.109302	-0.30606	0.759559	0.996996
ENSMUSG00000055494	Gm14168	predicted gene 14168 [Source:MGI Symbol;Acc:MGI:3651463]	30.5494	-0.0198036	0.0554688	-0.830167	0.406445	0.969155
ENSMUSG00000086118	Gm14169	predicted gene 14169 [Source:MGI Symbol;Acc:MGI:3651156]	167.854	-0.114975	0.0965604	-1.37899	0.167896	0.8938
ENSMUSG00000070692	Rps12-ps10	ribosomal protein S12, pseudogene 10 [Source:MGI Symbol;Acc:MGI:3649508]	9.3115	-0.0220821	0.0367669	-0.775833	0.437847	0.975274
ENSMUSG00000027227	Sord	sorbitol dehydrogenase [Source:MGI Symbol;Acc:MGI:98266]	182.663	-0.0560954	0.101986	-0.533427	0.593738	0.992581
ENSMUSG00000002458	Rgs19	regulator of G-protein signaling 19 [Source:MGI Symbol;Acc:MGI:1915153]	318.274	-0.124736	0.109813	-1.10301	0.270024	0.941322
ENSMUSG00000027584	Oprl1	opioid receptor-like 1 [Source:MGI Symbol;Acc:MGI:97440]	235.119	-0.0759842	0.104562	-0.82951	0.406816	0.969155
ENSMUSG00000082786	Gm14489	predicted gene 14489 [Source:MGI Symbol;Acc:MGI:3649726]	10.7201	-0.0176929	0.0385031	-0.867237	0.385812	0.965809
ENSMUSG00000036617	Etl4	enhancer trap locus 4 [Source:MGI Symbol;Acc:MGI:95454]	3324.41	-0.157613	0.0976359	-1.61366	0.106601	0.840783
ENSMUSG00000033256	Shf	Src homology 2 domain containing F [Source:MGI Symbol;Acc:MGI:3613669]	77.9527	0.0751514	0.0821347	0.88902	0.373992	0.962877
ENSMUSG00000088506	Gm24409	predicted gene, 24409 [Source:MGI Symbol;Acc:MGI:5454186]	17.3738	-0.0144271	0.0389201	-0.472729	0.636407	0.992581
ENSMUSG00000091457	Gm17171	predicted gene 17171 [Source:MGI Symbol;Acc:MGI:4937998]	15.5606	0.00168622	0.0454629	-0.0996816	0.920597	0.998186
ENSMUSG00000061689	Dlgap4	DLG associated protein 4 [Source:MGI Symbol;Acc:MGI:2138865]	1962.46	0.0061502	0.0906929	0.0681408	0.945674	0.998186
ENSMUSG00000087508	Gm14174	predicted gene 14174 [Source:MGI Symbol;Acc:MGI:3650931]	15.2989	-0.0102649	0.0349885	-0.521993	0.601676	0.992581
ENSMUSG00000083498	Gm14172	predicted gene 14172 [Source:MGI Symbol;Acc:MGI:3650935]	33.6435	-0.0787583	0.0565324	-1.71897	0.0856202	0.825688
ENSMUSG00000086638	4930405A21Rik	RIKEN cDNA 4930405A21 gene [Source:MGI Symbol;Acc:MGI:1922096]	38.0418	-0.0598382	0.065559	-1.00805	0.313429	0.953623
ENSMUSG00000067818	Myl9	myosin, light polypeptide 9, regulatory [Source:MGI Symbol;Acc:MGI:2138915]	56.6279	-0.000781648	0.0744169	0.165433	0.868603	0.998186
ENSMUSG00000081219	Bambi-ps1	BMP and activin membrane-bound inhibitor, pseudogene (Xenopus laevis) [Source:MGI Symbol;Acc:MGI:1932402]	16.2692	-0.00918492	0.038585	-1.64225	0.100539	0.834049
ENSMUSG00000102323	Gm37790	predicted gene, 37790 [Source:MGI Symbol;Acc:MGI:5611018]	8.93947	-0.0225775	0.0355634	-0.90916	0.363265	0.960776
ENSMUSG00000074629	4930518I15Rik	RIKEN cDNA 4930518I15 gene [Source:MGI Symbol;Acc:MGI:1921954]	110.286	-0.100087	0.0883112	-1.01866	0.308365	0.951605
ENSMUSG00000027637	Rab5if	RAB5 interacting factor [Source:MGI Symbol;Acc:MGI:1914638]	155.2	0.0541051	0.0983922	0.487886	0.625631	0.992581
ENSMUSG00000040549	Ckap5	cytoskeleton associated protein 5 [Source:MGI Symbol;Acc:MGI:1923036]	1971.37	0.102184	0.094462	1.07288	0.283327	0.942342
ENSMUSG00000027636	Sla2	Src-like-adaptor 2 [Source:MGI Symbol;Acc:MGI:1925049]	13.0847	0.022792	0.0391314	1.34001	0.180242	0.902553
ENSMUSG00000056486	Chn1	chimerin 1 [Source:MGI Symbol;Acc:MGI:1915674]	21462.2	0.0558773	0.064578	0.8631	0.388082	0.965809
ENSMUSG00000085838	Chn1os1	chimerin 1, opposite strand 1 [Source:MGI Symbol;Acc:MGI:3702041]	45.1493	0.0577818	0.0551192	0.755492	0.449954	0.97764
ENSMUSG00000005804	Bloc1s6	biogenesis of lysosomal organelles complex-1, subunit 6, pallidin [Source:MGI Symbol;Acc:MGI:1927580]	529.212	0.0476534	0.109067	0.412829	0.679732	0.993656
ENSMUSG00000075040	Zfp408	zinc finger protein 408 [Source:MGI Symbol;Acc:MGI:2685857]	321.1	-0.0634016	0.109647	-0.562222	0.573965	0.991333
ENSMUSG00000005803	Sqor	sulfide quinone oxidoreductase [Source:MGI Symbol;Acc:MGI:1929899]	20.4379	-0.00551202	0.0507466	-0.0149911	0.988039	0.999889
ENSMUSG00000027634	Ndrg3	N-myc downstream regulated gene 3 [Source:MGI Symbol;Acc:MGI:1352499]	7557.07	0.0379301	0.0712087	0.525354	0.599337	0.992581
ENSMUSG00000082163	Gm14276	predicted gene 14276 [Source:MGI Symbol;Acc:MGI:3701955]	7.55051	0.0187222	0.0289976	1.90998	0.0561355	0.753265
ENSMUSG00000010505	Myt1	myelin transcription factor 1 [Source:MGI Symbol;Acc:MGI:1100535]	385.962	-0.0659431	0.110142	-0.635177	0.525313	0.987414
ENSMUSG00000036591	Arhgap21	Rho GTPase activating protein 21 [Source:MGI Symbol;Acc:MGI:1918685]	4483.07	-0.0838354	0.0762779	-1.09605	0.273057	0.941788
ENSMUSG00000026679	Enkur	enkurin, TRPC channel interacting protein [Source:MGI Symbol;Acc:MGI:1918483]	35.7173	0.0597987	0.0595426	0.949511	0.342361	0.958349
ENSMUSG00000027635	Dsn1	DSN1 homolog, MIS12 kinetochore complex component [Source:MGI Symbol;Acc:MGI:1914184]	28.3501	-0.0537274	0.0487903	-1.04181	0.2975	0.950497
ENSMUSG00000027589	Pcmtd2	protein-L-isoaspartate (D-aspartate) O-methyltransferase domain containing 2 [Source:MGI Symbol;Acc:MGI:1923927]	728.103	0.000653092	0.105418	0.00447497	0.99643	0.999889
ENSMUSG00000055485	Soga1	suppressor of glucose, autophagy associated 1 [Source:MGI Symbol;Acc:MGI:2444575]	839.115	-0.180161	0.104793	-1.71212	0.086875	0.826423
ENSMUSG00000038628	Polr3k	polymerase (RNA) III (DNA directed) polypeptide K [Source:MGI Symbol;Acc:MGI:1914255]	881.756	0.106644	0.10684	0.987937	0.323184	0.955536
ENSMUSG00000083397	Gm5466	predicted gene 5466 [Source:MGI Symbol;Acc:MGI:3647828]	9.11636	-0.0289809	0.0334443	-1.19285	0.232927	0.925118
ENSMUSG00000048550	Thnsl1	threonine synthase-like 1 (bacterial) [Source:MGI Symbol;Acc:MGI:2139347]	251.011	0.0310325	0.106821	0.287846	0.773464	0.99727
ENSMUSG00000027247	Arhgap1	Rho GTPase activating protein 1 [Source:MGI Symbol;Acc:MGI:2445003]	727.335	-0.0578378	0.107342	-0.563222	0.573283	0.991333
ENSMUSG00000045967	Gpr158	G protein-coupled receptor 158 [Source:MGI Symbol;Acc:MGI:2441697]	1794.67	0.110686	0.0979652	1.15734	0.247133	0.926606
ENSMUSG00000080846	Gm13379	predicted gene 13379 [Source:MGI Symbol;Acc:MGI:3649905]	7.0174	-0.0160276	0.0308455	-0.0526119	0.958041	0.998186
ENSMUSG00000083863	Gm13341	predicted gene 13341 [Source:MGI Symbol;Acc:MGI:3650228]	53.17	-0.0177353	0.0738706	-0.33435	0.738116	0.996668
ENSMUSG00000083563	Gm13340	predicted gene 13340 [Source:MGI Symbol;Acc:MGI:3650227]	73.1778	-0.0188778	0.0788908	-0.433782	0.664447	0.992581
ENSMUSG00000026787	Gad2	glutamic acid decarboxylase 2 [Source:MGI Symbol;Acc:MGI:95634]	9288.26	0.0826944	0.0681494	1.21115	0.225838	0.921507
ENSMUSG00000026786	Apbb1ip	amyloid beta (A4) precursor protein-binding, family B, member 1 interacting protein [Source:MGI Symbol;Acc:MGI:1861354]	89.3988	-0.027421	0.0820555	-0.287179	0.773975	0.99727
ENSMUSG00000069136	A130006I12Rik	RIKEN cDNA A130006I12 gene [Source:MGI Symbol;Acc:MGI:2441774]	6.68289	-0.0145154	0.0290547	-1.20204	0.22935	0.922858
ENSMUSG00000027244	Atg13	autophagy related 13 [Source:MGI Symbol;Acc:MGI:1196429]	1424.59	-0.222014	0.0949918	-2.3119	0.0207833	0.617862
ENSMUSG00000027243	Harbi1	harbinger transposase derived 1 [Source:MGI Symbol;Acc:MGI:2443194]	91.6817	0.0246938	0.0844971	0.256691	0.797417	0.998186
ENSMUSG00000027639	Samhd1	SAM domain and HD domain, 1 [Source:MGI Symbol;Acc:MGI:1927468]	403.497	0.0386599	0.110285	0.376393	0.706625	0.995362
ENSMUSG00000026784	Pdss1	prenyl (solanesyl) diphosphate synthase, subunit 1 [Source:MGI Symbol;Acc:MGI:1889278]	220.17	0.06841	0.107037	0.634551	0.525721	0.987414
ENSMUSG00002076724	Gm56180	predicted gene, 56180 [Source:MGI Symbol;Acc:MGI:6848818]	15.4891	0.0674327	0.0422807	2.35451	0.0185469	0.594116
ENSMUSG00000027641	Rbl1	RB transcriptional corepressor like 1 [Source:MGI Symbol;Acc:MGI:103300]	32.5586	0.0205533	0.0527912	0.0454436	0.963754	0.998496
ENSMUSG00000027104	Atf2	activating transcription factor 2 [Source:MGI Symbol;Acc:MGI:109349]	10155.9	0.0609213	0.0650263	0.935976	0.349286	0.958349
ENSMUSG00000074627	Mroh8	maestro heat-like repeat family member 8 [Source:MGI Symbol;Acc:MGI:3603828]	14.3772	-0.0116644	0.0380857	0.24129	0.80933	0.998186
ENSMUSG00000018770	Atp5g3	ATP synthase, H+ transporting, mitochondrial F0 complex, subunit C3 (subunit 9) [Source:MGI Symbol;Acc:MGI:2442035]	1870.9	0.200419	0.0901083	2.22445	0.026118	0.651353
ENSMUSG00000027642	Rpn2	ribophorin II [Source:MGI Symbol;Acc:MGI:98085]	468.042	0.0921254	0.109933	0.89243	0.372162	0.962447
ENSMUSG00000063019	Manbal	mannosidase, beta A, lysosomal-like [Source:MGI Symbol;Acc:MGI:1916411]	205.549	-0.0830345	0.100618	-0.766948	0.443112	0.976029
ENSMUSG00000009207	Lnpk	lunapark, ER junction formation factor [Source:MGI Symbol;Acc:MGI:1918115]	792.125	-0.0626936	0.110071	-0.727393	0.466985	0.977996
ENSMUSG00000075279	Mrpl23-ps1	mitichondrial ribosomal protein L23, pseudogene 1 [Source:MGI Symbol;Acc:MGI:3650679]	11.7885	0.0230118	0.0419917	0.510658	0.60959	0.992581
ENSMUSG00000040506	Ambra1	autophagy/beclin 1 regulator 1 [Source:MGI Symbol;Acc:MGI:2443564]	982.86	-0.148929	0.106573	-1.4135	0.157508	0.886905
ENSMUSG00000075036	Gm10805	predicted gene 10805 [Source:MGI Symbol;Acc:MGI:3708660]	10.1329	-0.0441158	0.0345116	-2.07157	0.0383051	0.704864
ENSMUSG00000040495	Chrm4	cholinergic receptor, muscarinic 4 [Source:MGI Symbol;Acc:MGI:88399]	35.4763	0.0636506	0.0566943	1.33974	0.18033	0.902553
ENSMUSG00000027646	Src	Rous sarcoma oncogene [Source:MGI Symbol;Acc:MGI:98397]	351.303	-0.0750743	0.109206	-0.697739	0.48534	0.984842
ENSMUSG00000087445	Gm14286	predicted gene 14286 [Source:MGI Symbol;Acc:MGI:3650190]	119.244	-0.0372617	0.0937348	-0.313082	0.754218	0.996859
ENSMUSG00000067787	Blcap	bladder cancer associated protein [Source:MGI Symbol;Acc:MGI:1858907]	1367.1	0.036956	0.0962713	0.385138	0.700135	0.994858
ENSMUSG00000027099	Mtx2	metaxin 2 [Source:MGI Symbol;Acc:MGI:1859652]	308.385	-0.0580885	0.108186	-0.606118	0.544436	0.990461
ENSMUSG00000067786	Nnat	neuronatin [Source:MGI Symbol;Acc:MGI:104716]	6373.14	0.218829	0.0737232	2.97006	0.00297745	0.382272
ENSMUSG00000081156	Gm14425	predicted gene 14425 [Source:MGI Symbol;Acc:MGI:3652020]	14.1139	-0.0113377	0.0433603	-0.166931	0.867425	0.998186
ENSMUSG00000027239	Mdk	midkine [Source:MGI Symbol;Acc:MGI:96949]	47.7946	-0.002332	0.0688864	-0.420783	0.673914	0.993619
ENSMUSG00000027200	Sema6d	sema domain, transmembrane domain (TM), and cytoplasmic domain, (semaphorin) 6D [Source:MGI Symbol;Acc:MGI:2387661]	1608.24	-0.137005	0.101901	-1.40221	0.160852	0.888361
ENSMUSG00000047363	Cstad	CSA-conditional, T cell activation-dependent protein [Source:MGI Symbol;Acc:MGI:1925867]	115.826	0.00457911	0.0793767	0.0553251	0.95588	0.998186
ENSMUSG00000086954	4930583P06Rik	RIKEN cDNA 4930583P06 gene [Source:MGI Symbol;Acc:MGI:1923196]	7.84076	-0.0048665	0.0300991	0.396193	0.691963	0.994858
ENSMUSG00000081406	Rps6-ps4	ribosomal protein S6, pseudogene 4 [Source:MGI Symbol;Acc:MGI:3650907]	46.9351	0.064504	0.0724908	0.857594	0.391117	0.966247
ENSMUSG00000027649	Ctnnbl1	catenin, beta like 1 [Source:MGI Symbol;Acc:MGI:1913892]	165.9	0.171298	0.100025	1.78237	0.0746892	0.798656
ENSMUSG00000062846	Gm14176	predicted gene 14176 [Source:MGI Symbol;Acc:MGI:3650021]	15.0938	0.00772593	0.0467326	0.108637	0.913491	0.998186
ENSMUSG00000037843	Vstm2l	V-set and transmembrane domain containing 2-like [Source:MGI Symbol;Acc:MGI:2685537]	26.3332	0.0228598	0.0560158	0.680959	0.495897	0.985204
ENSMUSG00000035183	Slc24a5	solute carrier family 24, member 5 [Source:MGI Symbol;Acc:MGI:2677271]	76.858	-0.0756801	0.0794837	-0.758313	0.448264	0.976949
ENSMUSG00000027650	Tti1	TELO2 interacting protein 1 [Source:MGI Symbol;Acc:MGI:1922675]	285.52	-0.0202879	0.108939	-0.190707	0.848755	0.998186
ENSMUSG00000059005	Hnrnpa3	heterogeneous nuclear ribonucleoprotein A3 [Source:MGI Symbol;Acc:MGI:1917171]	3111.52	0.0639822	0.0848828	0.758324	0.448257	0.976949
ENSMUSG00000015839	Nfe2l2	nuclear factor, erythroid derived 2, like 2 [Source:MGI Symbol;Acc:MGI:108420]	303.96	-0.00474726	0.101389	-0.0828145	0.933999	0.998186
ENSMUSG00000044320	1700001O22Rik	RIKEN cDNA 1700001O22 gene [Source:MGI Symbol;Acc:MGI:1923631]	21.0642	0.0418032	0.0508104	0.991137	0.321619	0.955536
ENSMUSG00000027651	Rprd1b	regulation of nuclear pre-mRNA domain containing 1B [Source:MGI Symbol;Acc:MGI:1917720]	793.217	-0.250456	0.110305	-2.25935	0.0238617	0.633069
ENSMUSG00000026857	Ntmt1	N-terminal Xaa-Pro-Lys N-methyltransferase 1 [Source:MGI Symbol;Acc:MGI:1913867]	158.551	-0.0774556	0.100559	-0.759565	0.447515	0.976949
ENSMUSG00000037820	Tgm2	transglutaminase 2, C polypeptide [Source:MGI Symbol;Acc:MGI:98731]	23.4231	0.00506567	0.04999	-0.18815	0.850759	0.998186
ENSMUSG00000039483	Asb6	ankyrin repeat and SOCS box-containing 6 [Source:MGI Symbol;Acc:MGI:1919573]	149.938	0.0521978	0.0978754	0.50669	0.612372	0.992581
ENSMUSG00000039476	Prrx2	paired related homeobox 2 [Source:MGI Symbol;Acc:MGI:98218]	7.58586	0.00494504	0.0239612	-0.71253	0.476136	0.981094
ENSMUSG00000042410	Agps	alkylglycerone phosphate synthase [Source:MGI Symbol;Acc:MGI:2443065]	2205.03	0.0234467	0.0925234	0.246323	0.805433	0.998186
ENSMUSG00000075273	Ttc30b	tetratricopeptide repeat domain 30B [Source:MGI Symbol;Acc:MGI:1919671]	85.5048	-0.0173039	0.0720686	-0.105927	0.91564	0.998186
ENSMUSG00000050737	Ptges	prostaglandin E synthase [Source:MGI Symbol;Acc:MGI:1927593]	12.0398	-0.0163583	0.0346238	-0.192572	0.847294	0.998186
ENSMUSG00000075271	Ttc30a1	tetratricopeptide repeat domain 30A1 [Source:MGI Symbol;Acc:MGI:1926052]	24.0438	0.00500212	0.0517207	-0.0486994	0.961159	0.998337
ENSMUSG00000037813	D630003M21Rik	RIKEN cDNA D630003M21 gene [Source:MGI Symbol;Acc:MGI:3606579]	14.7749	-0.0153902	0.0379147	0.234913	0.814277	0.998186
ENSMUSG00000026848	Tor1b	torsin family 1, member B [Source:MGI Symbol;Acc:MGI:1353605]	438.839	0.0496517	0.1064	0.350036	0.726312	0.996668
ENSMUSG00000075270	Pde11a	phosphodiesterase 11A [Source:MGI Symbol;Acc:MGI:3036251]	125.642	0.0650668	0.0965967	0.708483	0.478645	0.981675
ENSMUSG00000026849	Tor1a	torsin family 1, member A (torsin A) [Source:MGI Symbol;Acc:MGI:1353568]	171.239	-0.0651661	0.101755	-0.739293	0.459729	0.977996
ENSMUSG00000042369	Rbm45	RNA binding motif protein 45 [Source:MGI Symbol;Acc:MGI:2387367]	249.29	-0.0802119	0.107919	-0.738717	0.460079	0.977996
ENSMUSG00000026851	BC005624	cDNA sequence BC005624 [Source:MGI Symbol;Acc:MGI:2385132]	1449.28	-0.023691	0.106077	-0.24336	0.807727	0.998186
ENSMUSG00000040479	Dgkz	diacylglycerol kinase zeta [Source:MGI Symbol;Acc:MGI:1278339]	2153.7	-0.0148938	0.105468	-0.152884	0.87849	0.998186
ENSMUSG00000058835	Abi1	abl interactor 1 [Source:MGI Symbol;Acc:MGI:104913]	2618.31	0.0514992	0.0814792	0.631678	0.527597	0.987414
ENSMUSG00000027201	Myef2	myelin basic protein expression factor 2, repressor [Source:MGI Symbol;Acc:MGI:104592]	1415.43	-0.0491333	0.0954678	-0.479225	0.631779	0.992581
ENSMUSG00000095332	Gm9821	predicted gene 9821 [Source:MGI Symbol;Acc:MGI:3704208]	78.9638	-0.0212795	0.0720404	0.188919	0.850156	0.998186
ENSMUSG00000083650	Gm13357	predicted gene 13357 [Source:MGI Symbol;Acc:MGI:3651263]	7.93284	0.00713887	0.0273564	-0.202015	0.839905	0.998186
ENSMUSG00000087056	Gm14004	predicted gene 14004 [Source:MGI Symbol;Acc:MGI:3651365]	44.1241	-0.0405733	0.0605567	-1.14942	0.250383	0.928219
ENSMUSG00000074872	Ctxn2	cortexin 2 [Source:MGI Symbol;Acc:MGI:2139444]	75.1858	0.0513408	0.0811188	0.731985	0.464178	0.977996
ENSMUSG00000016024	Lbp	lipopolysaccharide binding protein [Source:MGI Symbol;Acc:MGI:1098776]	51.6913	-0.0938676	0.0664405	-1.58902	0.112055	0.843644
ENSMUSG00000027230	Creb3l1	cAMP responsive element binding protein 3-like 1 [Source:MGI Symbol;Acc:MGI:1347062]	64.6519	-0.0330564	0.0784943	-0.336333	0.736619	0.996668
ENSMUSG00000087018	2900072N19Rik	RIKEN cDNA 2900072N19 gene [Source:MGI Symbol;Acc:MGI:1920283]	15.0173	0.0457973	0.0447361	1.21167	0.225637	0.921507
ENSMUSG00000042359	Osbpl6	oxysterol binding protein-like 6 [Source:MGI Symbol;Acc:MGI:2139014]	3543.76	0.0914996	0.0871509	1.0498	0.293808	0.950497
ENSMUSG00000002731	Prkra	protein kinase, interferon inducible double stranded RNA dependent activator [Source:MGI Symbol;Acc:MGI:1344375]	126.712	-0.0327633	0.0926379	-0.319531	0.749324	0.996668
ENSMUSG00000002732	Fkbp7	FK506 binding protein 7 [Source:MGI Symbol;Acc:MGI:1336879]	7.30837	0.0179879	0.0310198	0.717714	0.472934	0.980039
ENSMUSG00000002733	Plekha3	pleckstrin homology domain-containing, family A (phosphoinositide binding specific) member 3 [Source:MGI Symbol;Acc:MGI:1932515]	896.164	-0.0802091	0.107493	-0.739591	0.459548	0.977996
ENSMUSG00000026854	Usp20	ubiquitin specific peptidase 20 [Source:MGI Symbol;Acc:MGI:1921520]	702.947	0.100743	0.106291	0.943566	0.345391	0.958349
ENSMUSG00000027203	Dut	deoxyuridine triphosphatase [Source:MGI Symbol;Acc:MGI:1346051]	445.151	0.150399	0.109576	1.41708	0.156459	0.886744
ENSMUSG00000027204	Fbn1	fibrillin 1 [Source:MGI Symbol;Acc:MGI:95489]	227.969	-0.0773692	0.103092	-0.796594	0.425687	0.971629
ENSMUSG00000068394	Cep152	centrosomal protein 152 [Source:MGI Symbol;Acc:MGI:2139083]	59.1156	-0.0712828	0.0758718	-1.09074	0.275387	0.942263
ENSMUSG00000027654	Fam83d	family with sequence similarity 83, member D [Source:MGI Symbol;Acc:MGI:1919128]	22.4933	-0.0580956	0.0482444	-0.828954	0.40713	0.969155
ENSMUSG00000035109	Shc4	SHC (Src homology 2 domain containing) family, member 4 [Source:MGI Symbol;Acc:MGI:2655364]	150.703	-0.0870039	0.0832308	-1.38431	0.166264	0.893794
[truncated: 18,801 more rows]

## Sheet: padj<0.1
Gene_ID	Gene_name	Description	log2FoldChange	pvalue	padj	Regulation
ENSMUSG00000053024	Cntn2	contactin 2 [Source:MGI Symbol;Acc:MGI:104518]	-0.423525	2.60088e-05	0.0386397	DRG
ENSMUSG00000055177	Cstl1	cystatin-like 1 [Source:MGI Symbol;Acc:MGI:2652834]	-0.0869014	9.59762e-06	0.0199621	DRG
ENSMUSG00000105719	Gm42872	predicted gene 42872 [Source:MGI Symbol;Acc:MGI:5663009]	-0.135009	6.40474e-05	0.0783601	DRG
ENSMUSG00000056025	Clca3a1	chloride channel accessory 3A1 [Source:MGI Symbol;Acc:MGI:1316732]	-0.129764	3.97939e-05	0.0517295	DRG
ENSMUSG00000070891	Gm12689	predicted gene 12689 [Source:MGI Symbol;Acc:MGI:3650433]	-0.10247	1.73782e-05	0.0301208	DRG
ENSMUSG00000106940	Gm42930	predicted gene 42930 [Source:MGI Symbol;Acc:MGI:5663067]	0.360751	9.05277e-05	0.0990993	URG
ENSMUSG00000080242	Atp6v0c-ps2	ATPase, H+ transporting, lysosomal V0 subunit C, pseudogene 2 [Source:MGI Symbol;Acc:MGI:2151816]	0.508408	1.83975e-10	3.8265e-06	URG
ENSMUSG00000096403	Rnps1-ps	RNA binding protein with serine rich domain 1, pseudogene [Source:MGI Symbol;Acc:MGI:3708729]	0.391968	9.84559e-09	6.82594e-05	URG
ENSMUSG00000115783	Bc1	brain cytoplasmic RNA 1 [Source:MGI Symbol;Acc:MGI:104905]	-0.459784	3.17261e-06	0.00942674	DRG
ENSMUSG00000109385	Gm44518	predicted gene 44518 [Source:MGI Symbol;Acc:MGI:5753094]	-0.38611	5.11678e-06	0.0118249	DRG
ENSMUSG00000096655	1700065D16Rik	RIKEN cDNA 1700065D16 gene [Source:MGI Symbol;Acc:MGI:1920660]	-0.0935527	2.99179e-05	0.0414842	DRG
ENSMUSG00000078249	Hmga1b	high mobility group AT-hook 1B [Source:MGI Symbol;Acc:MGI:96161]	0.173811	1.62366e-05	0.0301208	URG
ENSMUSG00000120210		novel transcript	-0.323272	5.85972e-07	0.00304691	DRG
ENSMUSG00000034730	Adgrb1	adhesion G protein-coupled receptor B1 [Source:MGI Symbol;Acc:MGI:1933736]	-0.456679	1.84965e-06	0.00769416	DRG
ENSMUSG00000022594	Lynx1	Ly6/neurotoxin 1 [Source:MGI Symbol;Acc:MGI:1345180]	-0.328118	3.80666e-06	0.00989685	DRG
ENSMUSG00000103972	Gm37466	predicted gene, 37466 [Source:MGI Symbol;Acc:MGI:5610694]	-0.123746	2.44653e-05	0.0386397	DRG
ENSMUSG00000024026	Glo1	glyoxalase 1 [Source:MGI Symbol;Acc:MGI:95742]	0.493731	2.82934e-06	0.00942674	URG
ENSMUSG00000117786	Gm10503	predicted gene 10503 [Source:MGI Symbol;Acc:MGI:3642784]	0.179467	2.12946e-09	2.21453e-05	URG
ENSMUSG00000121395		novel transcript	0.314625	7.28003e-05	0.0841207	URG
