# Supplementary material for: Syngap+/− CA1 Pyramidal Neurons Exhibit Upregulated Translation of Long MRNAs Associated with LTP
Source: eNeuro. 2025 May 6;12(5):ENEURO.0086-25.2025. doi: 10.1523/ENEURO.0086-25.2025 (PMC12091090; doi:10.1523/ENEURO.0086-25.2025)
Supplement: Table 1-3 — GO analysis Syngap+/- CA1 TRAP-seq. Gene ontology analysis terms for Syngap+/- CA1-TRAP significantly Up- and Down-regulated transcripts (Padj < 0.1) highlights nucleotide biosynthesis, protein modification and changes related to cellular resilience. Download Table 1-3, XLSX file. [file eneuro-12-ENEURO.0086-25.2025-s018.xlsx]

## Sheet: Table 1-3
Table 1-3. GO analysis of Syngap+/- CA1 TRAP-seq. Gene ontology analysis for Syngap+/- CA1-TRAP significantly Up- and Down-regulated transcripts (Padj < 0.1) highlights nucleotide biosynthesis, protein modification and changes related to cellular resilience.
Term	Overlap	P-value	Adjusted P-value	Old P-value	Old Adjusted P-value	Odds Ratio	Combined Score	Genes	Type	Regulation
Term	Overlap	P-value	Adjusted P-value	Old P-value	Old Adjusted P-value	Odds Ratio	Combined Score	Genes	BP	UP
C-terminal Protein Lipidation (GO:0006501)	1/5	0.0166397	0.254892	0	0	75.4886	309.199	GPLD1	BP	UP
Positive Regulation Of Lipoprotein Particle Clearance (GO:0010986)	1/5	0.0166397	0.254892	0	0	75.4886	309.199	GPLD1	BP	UP
Nucleoside Triphosphate Biosynthetic Process (GO:0009142)	1/5	0.0166397	0.254892	0	0	75.4886	309.199	AK7	BP	UP
Protein Polymerization (GO:0051258)	2/63	0.0189331	0.254892	0	0	10.0237	39.7625	RNF135;CASQ1	BP	UP
Regulation Of Cellular Response To Insulin Stimulus (GO:1900076)	1/6	0.0199347	0.254892	0	0	60.3879	236.436	GPLD1	BP	UP
Free Ubiquitin Chain Polymerization (GO:0010994)	1/6	0.0199347	0.254892	0	0	60.3879	236.436	RNF135	BP	UP
RIG-I Signaling Pathway (GO:0039529)	1/6	0.0199347	0.254892	0	0	60.3879	236.436	RNF135	BP	UP
Elastic Fiber Assembly (GO:0048251)	1/6	0.0199347	0.254892	0	0	60.3879	236.436	MYH11	BP	UP
Positive Regulation Of Isomerase Activity (GO:0010912)	1/7	0.0232189	0.254892	0	0	50.3207	189.346	SETMAR	BP	UP
Regulation Of Stem Cell Division (GO:2000035)	1/7	0.0232189	0.254892	0	0	50.3207	189.346	PRDM15	BP	UP
Negative Regulation Of Triglyceride Metabolic Process (GO:0090209)	1/8	0.0264923	0.254892	0	0	43.1299	156.6	GPLD1	BP	UP
Skeletal Myofibril Assembly (GO:0014866)	1/8	0.0264923	0.254892	0	0	43.1299	156.6	MYH11	BP	UP
Negative Regulation Of Chromosome Organization (GO:2001251)	1/8	0.0264923	0.254892	0	0	43.1299	156.6	SETMAR	BP	UP
Actomyosin Structure Organization (GO:0031032)	2/77	0.0275307	0.254892	0	0	8.14687	29.2672	MYH11;CASQ1	BP	UP
Cellular Response To Cholesterol (GO:0071397)	1/10	0.0330066	0.254892	0	0	33.5421	114.414	GPLD1	BP	UP
Mitotic DNA Replication (GO:1902969)	1/10	0.0330066	0.254892	0	0	33.5421	114.414	MCM2	BP	UP
Regulation Of Triglyceride Catabolic Process (GO:0010896)	1/10	0.0330066	0.254892	0	0	33.5421	114.414	GPLD1	BP	UP
Nucleoside Triphosphate Metabolic Process (GO:0009141)	1/10	0.0330066	0.254892	0	0	33.5421	114.414	AK7	BP	UP
Complement Receptor Mediated Signaling Pathway (GO:0002430)	1/11	0.0362476	0.254892	0	0	30.1864	100.14	GPLD1	BP	UP
Double-Strand Break Repair Via Break-Induced Replication (GO:0000727)	1/11	0.0362476	0.254892	0	0	30.1864	100.14	MCM2	BP	UP
Positive Regulation Of Triglyceride Biosynthetic Process (GO:0010867)	1/11	0.0362476	0.254892	0	0	30.1864	100.14	GPLD1	BP	UP
Nucleoside Phosphate Biosynthetic Process (GO:1901293)	1/11	0.0362476	0.254892	0	0	30.1864	100.14	AK7	BP	UP
Oligosaccharide-Lipid Intermediate Biosynthetic Process (GO:0006490)	1/12	0.039478	0.254892	0	0	27.4408	88.6889	ALG12	BP	UP
C-terminal Protein Amino Acid Modification (GO:0018410)	1/12	0.039478	0.254892	0	0	27.4408	88.6889	GPLD1	BP	UP
Mitotic DNA Integrity Checkpoint Signaling (GO:0044774)	1/12	0.039478	0.254892	0	0	27.4408	88.6889	SETMAR	BP	UP
Multicellular Organismal-Level Iron Ion Homeostasis (GO:0060586)	1/12	0.039478	0.254892	0	0	27.4408	88.6889	CYBRD1	BP	UP
Regulation Of DNA-templated DNA Replication Initiation (GO:0030174)	1/12	0.039478	0.254892	0	0	27.4408	88.6889	MCM2	BP	UP
Positive Regulation Of Insulin Secretion Involved In Cellular Response To Glucose Stimulus (GO:0035774)	1/13	0.0426976	0.254892	0	0	25.1528	79.3221	GPLD1	BP	UP
acyl-CoA Biosynthetic Process (GO:0071616)	1/13	0.0426976	0.254892	0	0	25.1528	79.3221	PPT2	BP	UP
Positive Regulation Of Double-Strand Break Repair Via Nonhomologous End Joining (GO:2001034)	1/13	0.0426976	0.254892	0	0	25.1528	79.3221	SETMAR	BP	UP
Cardiac Cell Development (GO:0055006)	1/14	0.0459067	0.254892	0	0	23.2168	71.5343	MYH11	BP	UP
Positive Regulation Of Membrane Protein Ectodomain Proteolysis (GO:0051044)	1/14	0.0459067	0.254892	0	0	23.2168	71.5343	GPLD1	BP	UP
Dolichol Metabolic Process (GO:0019348)	1/14	0.0459067	0.254892	0	0	23.2168	71.5343	ALG12	BP	UP
Smooth Muscle Contraction (GO:0006939)	1/14	0.0459067	0.254892	0	0	23.2168	71.5343	MYH11	BP	UP
Positive Regulation Of Glucose Metabolic Process (GO:0010907)	1/15	0.0491051	0.254892	0	0	21.5574	64.9694	GPLD1	BP	UP
DNA Double-Strand Break Processing (GO:0000729)	1/15	0.0491051	0.254892	0	0	21.5574	64.9694	SETMAR	BP	UP
Cellular Response To Sterol (GO:0036315)	1/15	0.0491051	0.254892	0	0	21.5574	64.9694	GPLD1	BP	UP
Positive Regulation Of Secretion (GO:0051047)	1/15	0.0491051	0.254892	0	0	21.5574	64.9694	GPLD1	BP	UP
Dolichol-Linked Oligosaccharide Biosynthetic Process (GO:0006488)	1/15	0.0491051	0.254892	0	0	21.5574	64.9694	ALG12	BP	UP
Regulation Of Secretion (GO:0051046)	1/16	0.052293	0.254892	0	0	20.1192	59.3696	GPLD1	BP	UP
Regulation Of Triglyceride Biosynthetic Process (GO:0010866)	1/16	0.052293	0.254892	0	0	20.1192	59.3696	GPLD1	BP	UP
Extracellular Matrix Assembly (GO:0085029)	1/17	0.0554704	0.254892	0	0	18.8608	54.5437	MYH11	BP	UP
Cell Migration Involved In Sprouting Angiogenesis (GO:0002042)	1/17	0.0554704	0.254892	0	0	18.8608	54.5437	GPLD1	BP	UP
Transepithelial Transport (GO:0070633)	1/17	0.0554704	0.254892	0	0	18.8608	54.5437	GPLD1	BP	UP
Regulation Of DNA-templated DNA Replication (GO:0090329)	1/17	0.0554704	0.254892	0	0	18.8608	54.5437	MCM2	BP	UP
fatty-acyl-CoA Metabolic Process (GO:0035337)	1/18	0.0586372	0.254892	0	0	17.7504	50.3471	PPT2	BP	UP
Negative Regulation Of Lipid Catabolic Process (GO:0050995)	1/18	0.0586372	0.254892	0	0	17.7504	50.3471	GPLD1	BP	UP
Response To Cholesterol (GO:0070723)	1/18	0.0586372	0.254892	0	0	17.7504	50.3471	GPLD1	BP	UP
Positive Regulation Of Triglyceride Metabolic Process (GO:0090208)	1/18	0.0586372	0.254892	0	0	17.7504	50.3471	GPLD1	BP	UP
DNA Catabolic Process (GO:0006308)	1/19	0.0617936	0.254892	0	0	16.7635	46.6687	SETMAR	BP	UP
Bicarbonate Transport (GO:0015701)	1/19	0.0617936	0.254892	0	0	16.7635	46.6687	CYB5RL	BP	UP
DNA Unwinding Involved In DNA Replication (GO:0006268)	1/20	0.0649396	0.254892	0	0	15.8804	43.4217	MCM2	BP	UP
Cellular Response To pH (GO:0071467)	1/20	0.0649396	0.254892	0	0	15.8804	43.4217	GPLD1	BP	UP
Ameboidal-Type Cell Migration (GO:0001667)	1/20	0.0649396	0.254892	0	0	15.8804	43.4217	PKN2	BP	UP
DNA Replication Initiation (GO:0006270)	1/21	0.0680752	0.254892	0	0	15.0856	40.5372	MCM2	BP	UP
Regulation Of Membrane Protein Ectodomain Proteolysis (GO:0051043)	1/21	0.0680752	0.254892	0	0	15.0856	40.5372	GPLD1	BP	UP
Regulation Of Release Of Sequestered Calcium Ion Into Cytosol By Sarcoplasmic Reticulum (GO:0010880)	1/22	0.0712004	0.254892	0	0	14.3665	37.96	CASQ1	BP	UP
Positive Regulation Of Phosphatase Activity (GO:0010922)	1/22	0.0712004	0.254892	0	0	14.3665	37.96	GPLD1	BP	UP
Blood Vessel Endothelial Cell Migration (GO:0043534)	1/22	0.0712004	0.254892	0	0	14.3665	37.96	GPLD1	BP	UP
Regulation Of Centrosome Cycle (GO:0046605)	1/23	0.0743153	0.254892	0	0	13.7128	35.6456	MCM2	BP	UP
Immune Response-Activating Cell Surface Receptor Signaling Pathway (GO:0002429)	1/23	0.0743153	0.254892	0	0	13.7128	35.6456	GPLD1	BP	UP
Cytosolic Pattern Recognition Receptor Signaling Pathway (GO:0002753)	1/23	0.0743153	0.254892	0	0	13.7128	35.6456	RNF135	BP	UP
Response To Hexose (GO:0009746)	1/24	0.0774199	0.254892	0	0	13.1159	33.5573	GPLD1	BP	UP
Secondary Alcohol Biosynthetic Process (GO:1902653)	1/24	0.0774199	0.254892	0	0	13.1159	33.5573	LSS	BP	UP
Regulation Of Double-Strand Break Repair Via Nonhomologous End Joining (GO:2001032)	1/25	0.0805143	0.254892	0	0	12.5688	31.6649	SETMAR	BP	UP
fatty-acyl-CoA Biosynthetic Process (GO:0046949)	1/25	0.0805143	0.254892	0	0	12.5688	31.6649	PPT2	BP	UP
Mitotic Cell Cycle Checkpoint Signaling (GO:0007093)	1/25	0.0805143	0.254892	0	0	12.5688	31.6649	SETMAR	BP	UP
Cholesterol Biosynthetic Process (GO:0006695)	1/25	0.0805143	0.254892	0	0	12.5688	31.6649	LSS	BP	UP
Cardiac Muscle Cell Development (GO:0055013)	1/26	0.0835984	0.254892	0	0	12.0655	29.9432	MYH11	BP	UP
Cellular Response To Xenobiotic Stimulus (GO:0071466)	1/26	0.0835984	0.254892	0	0	12.0655	29.9432	GPLD1	BP	UP
Nucleic Acid Phosphodiester Bond Hydrolysis (GO:0090305)	1/26	0.0835984	0.254892	0	0	12.0655	29.9432	SETMAR	BP	UP
Cardiac Muscle Cell Differentiation (GO:0055007)	1/27	0.0866723	0.254892	0	0	11.6008	28.3712	MYH11	BP	UP
GPI Anchor Metabolic Process (GO:0006505)	1/27	0.0866723	0.254892	0	0	11.6008	28.3712	GPLD1	BP	UP
Positive Regulation Of Mitotic Cell Cycle (GO:0045931)	1/27	0.0866723	0.254892	0	0	11.6008	28.3712	PKN2	BP	UP
Regulation Of Insulin Secretion Involved In Cellular Response To Glucose Stimulus (GO:0061178)	1/27	0.0866723	0.254892	0	0	11.6008	28.3712	GPLD1	BP	UP
Positive Regulation Of Calcium Ion Transmembrane Transporter Activity (GO:1901021)	1/27	0.0866723	0.254892	0	0	11.6008	28.3712	CASQ1	BP	UP
Sterol Biosynthetic Process (GO:0016126)	1/28	0.0897361	0.254892	0	0	11.1706	26.931	LSS	BP	UP
Fatty Acid Derivative Biosynthetic Process (GO:1901570)	1/28	0.0897361	0.254892	0	0	11.1706	26.931	PPT2	BP	UP
Regulation Of Glucose Metabolic Process (GO:0010906)	1/28	0.0897361	0.254892	0	0	11.1706	26.931	GPLD1	BP	UP
Organic Cyclic Compound Biosynthetic Process (GO:1901362)	1/29	0.0927897	0.254892	0	0	10.7711	25.6074	LSS	BP	UP
Chondrocyte Differentiation (GO:0002062)	1/29	0.0927897	0.254892	0	0	10.7711	25.6074	GPLD1	BP	UP
Sarcomere Organization (GO:0045214)	1/29	0.0927897	0.254892	0	0	10.7711	25.6074	CASQ1	BP	UP
Positive Regulation Of Viral Genome Replication (GO:0045070)	1/29	0.0927897	0.254892	0	0	10.7711	25.6074	PKN2	BP	UP
Nucleic Acid Metabolic Process (GO:0090304)	1/30	0.0958333	0.260119	0	0	10.3992	24.3875	SETMAR	BP	UP
Regulation Of Response To Biotic Stimulus (GO:0002831)	1/31	0.0988668	0.265196	0	0	10.052	23.2602	RNF135	BP	UP
Muscle Cell Development (GO:0055001)	1/32	0.10189	0.270128	0	0	9.72727	22.2157	MYH11	BP	UP
Positive Regulation Of Release Of Sequestered Calcium Ion Into Cytosol (GO:0051281)	1/33	0.104904	0.271796	0	0	9.42282	21.2457	CASQ1	BP	UP
Positive Regulation Of Small Molecule Metabolic Process (GO:0062013)	1/33	0.104904	0.271796	0	0	9.42282	21.2457	GPLD1	BP	UP
Positive Regulation Of Carbohydrate Metabolic Process (GO:0045913)	1/34	0.107907	0.276437	0	0	9.13682	20.343	GPLD1	BP	UP
One-Carbon Compound Transport (GO:0019755)	1/35	0.110901	0.280949	0	0	8.86765	19.501	CYB5RL	BP	UP
Positive Regulation Of Interferon-Beta Production (GO:0032728)	1/36	0.113885	0.283936	0	0	8.61385	18.7142	RNF135	BP	UP
Positive Regulation Of Cation Channel Activity (GO:2001259)	1/38	0.119822	0.283936	0	0	8.14742	17.2867	CASQ1	BP	UP
Positive Regulation Of Lipid Biosynthetic Process (GO:0046889)	1/39	0.122777	0.283936	0	0	7.93262	16.6378	GPLD1	BP	UP
Positive Regulation Of ATP-dependent Activity (GO:0032781)	1/39	0.122777	0.283936	0	0	7.93262	16.6378	SETMAR	BP	UP
Positive Regulation Of Cytokinesis (GO:0032467)	1/39	0.122777	0.283936	0	0	7.93262	16.6378	PKN2	BP	UP
Positive Regulation Of Insulin Secretion (GO:0032024)	1/40	0.125721	0.283936	0	0	7.72883	16.0272	GPLD1	BP	UP
DNA Duplex Unwinding (GO:0032508)	1/41	0.128656	0.283936	0	0	7.53523	15.4518	MCM2	BP	UP
Regulation Of Microtubule-Based Process (GO:0032886)	1/41	0.128656	0.283936	0	0	7.53523	15.4518	MCM2	BP	UP
Double-Strand Break Repair Via Nonhomologous End Joining (GO:0006303)	1/41	0.128656	0.283936	0	0	7.53523	15.4518	SETMAR	BP	UP
Positive Regulation Of Viral Process (GO:0048524)	1/41	0.128656	0.283936	0	0	7.53523	15.4518	PKN2	BP	UP
DNA Integrity Checkpoint Signaling (GO:0031570)	1/42	0.131581	0.283936	0	0	7.35107	14.909	SETMAR	BP	UP
Ceramide Biosynthetic Process (GO:0046513)	1/42	0.131581	0.283936	0	0	7.35107	14.909	CERS3	BP	UP
Collagen Fibril Organization (GO:0030199)	1/42	0.131581	0.283936	0	0	7.35107	14.909	ADAMTS2	BP	UP
Positive Regulation Of Calcium Ion Transmembrane Transport (GO:1904427)	1/42	0.131581	0.283936	0	0	7.35107	14.909	CASQ1	BP	UP
Keratinocyte Differentiation (GO:0030216)	1/42	0.131581	0.283936	0	0	7.35107	14.909	CERS3	BP	UP
Regulation Of Chromosome Organization (GO:0033044)	1/43	0.134496	0.283936	0	0	7.17569	14.396	SETMAR	BP	UP
DNA-templated DNA Replication Maintenance Of Fidelity (GO:0045005)	1/43	0.134496	0.283936	0	0	7.17569	14.396	SETMAR	BP	UP
Positive Regulation Of Cell Division (GO:0051781)	1/43	0.134496	0.283936	0	0	7.17569	14.396	PKN2	BP	UP
Nucleobase-Containing Compound Catabolic Process (GO:0034655)	1/44	0.137402	0.286369	0	0	7.00846	13.9107	SETMAR	BP	UP
Epithelial Cell Migration (GO:0010631)	1/46	0.143184	0.286369	0	0	6.6963	13.0151	PKN2	BP	UP
Replication Fork Processing (GO:0031297)	1/46	0.143184	0.286369	0	0	6.6963	13.0151	SETMAR	BP	UP
Myofibril Assembly (GO:0030239)	1/46	0.143184	0.286369	0	0	6.6963	13.0151	CASQ1	BP	UP
Response To Glucose (GO:0009749)	1/46	0.143184	0.286369	0	0	6.6963	13.0151	GPLD1	BP	UP
Antiviral Innate Immune Response (GO:0140374)	1/46	0.143184	0.286369	0	0	6.6963	13.0151	RNF135	BP	UP
Insulin Receptor Signaling Pathway (GO:0008286)	1/47	0.146061	0.289582	0	0	6.5504	12.6012	GPLD1	BP	UP
Steroid Biosynthetic Process (GO:0006694)	1/50	0.154635	0.296276	0	0	6.14842	11.4772	LSS	BP	UP
Regulation Of Interferon-Beta Production (GO:0032648)	1/50	0.154635	0.296276	0	0	6.14842	11.4772	RNF135	BP	UP
Intracellular Iron Ion Homeostasis (GO:0006879)	1/50	0.154635	0.296276	0	0	6.14842	11.4772	CYBRD1	BP	UP
Positive Regulation Of Transport (GO:0051050)	1/50	0.154635	0.296276	0	0	6.14842	11.4772	GPLD1	BP	UP
Regulation Of Release Of Sequestered Calcium Ion Into Cytosol (GO:0051279)	1/51	0.157474	0.296728	0	0	6.02515	11.1375	CASQ1	BP	UP
Amide Biosynthetic Process (GO:0043604)	1/51	0.157474	0.296728	0	0	6.02515	11.1375	CERS3	BP	UP
Sprouting Angiogenesis (GO:0002040)	1/52	0.160304	0.297149	0	0	5.90671	10.8133	GPLD1	BP	UP
Cartilage Development (GO:0051216)	1/52	0.160304	0.297149	0	0	5.90671	10.8133	GPLD1	BP	UP
Cellular Response To Alcohol (GO:0097306)	1/53	0.163124	0.297899	0	0	5.79283	10.5038	GPLD1	BP	UP
Epidermal Cell Differentiation (GO:0009913)	1/54	0.165935	0.297899	0	0	5.68325	10.208	CERS3	BP	UP
Protein K63-linked Ubiquitination (GO:0070534)	1/54	0.165935	0.297899	0	0	5.68325	10.208	RNF135	BP	UP
Apical Junction Assembly (GO:0043297)	1/54	0.165935	0.297899	0	0	5.68325	10.208	PKN2	BP	UP
Phosphatidylcholine Metabolic Process (GO:0046470)	1/55	0.168737	0.298233	0	0	5.57772	9.92508	GPLD1	BP	UP
Ceramide Metabolic Process (GO:0006672)	1/55	0.168737	0.298233	0	0	5.57772	9.92508	CERS3	BP	UP
Membrane Lipid Biosynthetic Process (GO:0046467)	1/57	0.174312	0.302665	0	0	5.37798	9.39482	CERS3	BP	UP
Regulation Of Calcium Ion Transport (GO:0051924)	1/57	0.174312	0.302665	0	0	5.37798	9.39482	CASQ1	BP	UP
Protein Polyubiquitination (GO:0000209)	2/226	0.175227	0.302665	0	0	2.70728	4.71519	RNF135;MKRN3	BP	UP
Positive Regulation Of Proteolysis (GO:0045862)	1/59	0.179851	0.308316	0	0	5.19201	8.90754	GPLD1	BP	UP
Protein Lipidation (GO:0006497)	1/62	0.188091	0.317664	0	0	4.93592	8.24708	GPLD1	BP	UP
Glycerophospholipid Metabolic Process (GO:0006650)	1/62	0.188091	0.317664	0	0	4.93592	8.24708	GPLD1	BP	UP
Protein N-linked Glycosylation (GO:0006487)	1/64	0.193538	0.322093	0	0	4.77874	7.84803	ALG12	BP	UP
Positive Regulation Of Type I Interferon Production (GO:0032481)	1/64	0.193538	0.322093	0	0	4.77874	7.84803	RNF135	BP	UP
Positive Regulation Of Cell Cycle (GO:0045787)	1/65	0.196249	0.324237	0	0	4.70384	7.6596	PKN2	BP	UP
Regulation Of Viral Genome Replication (GO:0045069)	1/67	0.201642	0.32606	0	0	4.56084	7.30308	PKN2	BP	UP
Cholesterol Metabolic Process (GO:0008203)	1/67	0.201642	0.32606	0	0	4.56084	7.30308	LSS	BP	UP
Negative Regulation Of Cellular Catabolic Process (GO:0031330)	1/67	0.201642	0.32606	0	0	4.56084	7.30308	GPLD1	BP	UP
Skin Development (GO:0043588)	1/68	0.204326	0.327751	0	0	4.49254	7.13432	CERS3	BP	UP
DNA-templated DNA Replication (GO:0006261)	1/69	0.207	0.327751	0	0	4.42625	6.97149	MCM2	BP	UP
Cellular Response To Calcium Ion (GO:0071277)	1/69	0.207	0.327751	0	0	4.42625	6.97149	GPLD1	BP	UP
Cell-Cell Junction Assembly (GO:0007043)	1/71	0.212323	0.331573	0	0	4.29935	6.66247	PKN2	BP	UP
Lipid Biosynthetic Process (GO:0008610)	1/71	0.212323	0.331573	0	0	4.29935	6.66247	LSS	BP	UP
DNA Replication (GO:0006260)	1/73	0.217611	0.337518	0	0	4.1795	6.37394	MCM2	BP	UP
Sphingolipid Biosynthetic Process (GO:0030148)	1/77	0.228081	0.346683	0	0	3.95873	5.85122	CERS3	BP	UP
Regulation Of Immune Response (GO:0050776)	1/77	0.228081	0.346683	0	0	3.95873	5.85122	RNF135	BP	UP
Monoatomic Cation Homeostasis (GO:0055080)	1/77	0.228081	0.346683	0	0	3.95873	5.85122	CYBRD1	BP	UP
Regulation Of Innate Immune Response (GO:0045088)	1/78	0.230677	0.348307	0	0	3.90712	5.73073	RNF135	BP	UP
Response To Insulin (GO:0032868)	1/79	0.233264	0.349896	0	0	3.85684	5.61395	GPLD1	BP	UP
Regulation Of Cytokinesis (GO:0032465)	1/80	0.235843	0.351452	0	0	3.80783	5.50074	PKN2	BP	UP
Spindle Assembly (GO:0051225)	1/81	0.238413	0.352975	0	0	3.76004	5.39096	HAUS3	BP	UP
Regulation Of Cell Division (GO:0051302)	1/83	0.243528	0.354268	0	0	3.66796	5.18108	PRDM15	BP	UP
Positive Regulation Of Double-Strand Break Repair (GO:2000781)	1/84	0.246073	0.354268	0	0	3.62359	5.08073	SETMAR	BP	UP
Epidermis Development (GO:0008544)	1/85	0.248609	0.354268	0	0	3.58027	4.98328	CERS3	BP	UP
Macromolecule Catabolic Process (GO:0009057)	1/85	0.248609	0.354268	0	0	3.58027	4.98328	SETMAR	BP	UP
Positive Regulation Of Canonical Wnt Signaling Pathway (GO:0090263)	1/85	0.248609	0.354268	0	0	3.58027	4.98328	PRDM15	BP	UP
Positive Regulation Of Endothelial Cell Migration (GO:0010595)	1/85	0.248609	0.354268	0	0	3.58027	4.98328	GPLD1	BP	UP
DNA Metabolic Process (GO:0006259)	2/288	0.251162	0.355683	0	0	2.11372	2.92043	SETMAR;MCM2	BP	UP
Regulation Of Endothelial Cell Migration (GO:0010594)	1/88	0.256168	0.359615	0	0	3.45629	4.7072	GPLD1	BP	UP
Organic Anion Transport (GO:0015711)	1/89	0.25867	0.359615	0	0	3.41684	4.62025	CYB5RL	BP	UP
Cellular Response To Peptide Hormone Stimulus (GO:0071375)	1/89	0.25867	0.359615	0	0	3.41684	4.62025	GPLD1	BP	UP
Regulation Of RNA Metabolic Process (GO:0051252)	1/91	0.263651	0.363338	0	0	3.34057	4.45341	MCM2	BP	UP
Steroid Metabolic Process (GO:0008202)	1/92	0.266129	0.363338	0	0	3.3037	4.37334	LSS	BP	UP
Positive Regulation Of Protein Catabolic Process (GO:0045732)	1/92	0.266129	0.363338	0	0	3.3037	4.37334	GPLD1	BP	UP
Sphingolipid Metabolic Process (GO:0006665)	1/94	0.271061	0.365691	0	0	3.23232	4.21951	CERS3	BP	UP
Muscle Contraction (GO:0006936)	1/94	0.271061	0.365691	0	0	3.23232	4.21951	MYH11	BP	UP
Positive Regulation Of Epithelial Cell Migration (GO:0010634)	1/95	0.273514	0.366831	0	0	3.19778	4.1456	GPLD1	BP	UP
Regulation Of Defense Response (GO:0031347)	1/97	0.278397	0.371196	0	0	3.13084	4.00343	RNF135	BP	UP
Cellular Response To Insulin Stimulus (GO:0032869)	1/99	0.283247	0.374729	0	0	3.06664	3.86836	GPLD1	BP	UP
Protein Complex Oligomerization (GO:0051259)	1/100	0.28566	0.374729	0	0	3.03551	3.80335	RNF135	BP	UP
Supramolecular Fiber Organization (GO:0097435)	2/316	0.285977	0.374729	0	0	1.92249	2.40665	ADAMTS2;MYH11	BP	UP
Regulation Of RNA Splicing (GO:0043484)	1/102	0.290462	0.378431	0	0	2.9751	3.67806	MCM2	BP	UP
Negative Regulation Of MAPK Cascade (GO:0043409)	1/105	0.297606	0.385535	0	0	2.88884	3.50123	PRDM15	BP	UP
Response To Calcium Ion (GO:0051592)	1/106	0.299971	0.386404	0	0	2.86118	3.44506	GPLD1	BP	UP
Extracellular Structure Organization (GO:0043062)	1/109	0.307021	0.388893	0	0	2.78129	3.28425	ADAMTS2	BP	UP
Cellular Response To Salt (GO:1902075)	1/109	0.307021	0.388893	0	0	2.78129	3.28425	GPLD1	BP	UP
Positive Regulation Of Wnt Signaling Pathway (GO:0030177)	1/109	0.307021	0.388893	0	0	2.78129	3.28425	PRDM15	BP	UP
External Encapsulating Structure Organization (GO:0045229)	1/110	0.309355	0.389685	0	0	2.75563	3.23309	ADAMTS2	BP	UP
Double-Strand Break Repair Via Homologous Recombination (GO:0000724)	1/111	0.311681	0.390458	0	0	2.73044	3.18308	MCM2	BP	UP
Positive Regulation Of Cell Cycle Process (GO:0090068)	1/118	0.327752	0.408346	0	0	2.56617	2.86257	PKN2	BP	UP
Organonitrogen Compound Biosynthetic Process (GO:1901566)	1/123	0.339004	0.417799	0	0	2.46038	2.6615	CERS3	BP	UP
Regulation Of Cell Motility (GO:2000145)	1/123	0.339004	0.417799	0	0	2.46038	2.6615	PKN2	BP	UP
Regulation Of Mitotic Cell Cycle (GO:0007346)	1/125	0.343452	0.420904	0	0	2.42045	2.58676	PKN2	BP	UP
Protein Modification By Small Protein Conjugation (GO:0032446)	2/364	0.345215	0.420904	0	0	1.66349	1.76927	RNF135;MKRN3	BP	UP
Regulation Of Response To External Stimulus (GO:0032101)	1/127	0.347872	0.421887	0	0	2.38179	2.51499	RNF135	BP	UP
Protein Homooligomerization (GO:0051260)	1/129	0.352261	0.42495	0	0	2.34434	2.44604	RNF135	BP	UP
Regulation Of Cell Cycle Process (GO:0010564)	1/130	0.354445	0.425335	0	0	2.32605	2.41258	MCM2	BP	UP
Cellular Response To Metal Ion (GO:0071248)	1/135	0.365257	0.433743	0	0	2.23869	2.25471	GPLD1	BP	UP
Non-Membrane-Bounded Organelle Assembly (GO:0140694)	1/135	0.365257	0.433743	0	0	2.23869	2.25471	HAUS3	BP	UP
Positive Regulation Of Cellular Catabolic Process (GO:0031331)	1/146	0.388419	0.458858	0	0	2.06771	1.95537	GPLD1	BP	UP
Protein Glycosylation (GO:0006486)	1/147	0.390483	0.458918	0	0	2.05345	1.931	ALG12	BP	UP
Regulation Of Cellular Component Organization (GO:0051128)	1/153	0.402723	0.470876	0	0	1.97179	1.79336	MCM2	BP	UP
Peptidyl-Serine Phosphorylation (GO:0018105)	1/158	0.412737	0.480123	0	0	1.90851	1.68893	PKN2	BP	UP
Peptidyl-Serine Modification (GO:0018209)	1/166	0.428418	0.4935	0	0	1.81524	1.5387	PKN2	BP	UP
Protein Ubiquitination (GO:0016567)	2/434	0.428566	0.4935	0	0	1.38896	1.17688	RNF135;MKRN3	BP	UP
Double-Strand Break Repair (GO:0006302)	1/168	0.432273	0.495268	0	0	1.79332	1.50406	SETMAR	BP	UP
Positive Regulation Of Cellular Biosynthetic Process (GO:0031328)	1/174	0.443686	0.505802	0	0	1.7306	1.40635	GPLD1	BP	UP
Extracellular Matrix Organization (GO:0030198)	1/176	0.447439	0.507543	0	0	1.71065	1.37573	ADAMTS2	BP	UP
Defense Response To Virus (GO:0051607)	1/189	0.471238	0.53128	0	0	1.59131	1.19729	RNF135	BP	UP
Intracellular Monoatomic Cation Homeostasis (GO:0030003)	1/190	0.473026	0.53128	0	0	1.58281	1.1849	CYBRD1	BP	UP
Regulation Of Programmed Cell Death (GO:0043067)	1/195	0.481878	0.53857	0	0	1.54163	1.12549	MCM2	BP	UP
Regulation Of MAPK Cascade (GO:0043408)	1/204	0.497445	0.553256	0	0	1.47261	1.02828	PRDM15	BP	UP
Regulation Of Canonical Wnt Signaling Pathway (GO:0060828)	1/207	0.50253	0.556199	0	0	1.45094	0.998391	PRDM15	BP	UP
Cellular Response To Lipid (GO:0071396)	1/228	0.536738	0.588348	0	0	1.31531	0.818446	GPLD1	BP	UP
Apoptotic Process (GO:0006915)	1/228	0.536738	0.588348	0	0	1.31531	0.818446	MCM2	BP	UP
Negative Regulation Of Intracellular Signal Transduction (GO:1902532)	1/231	0.541432	0.590653	0	0	1.29796	0.796346	PRDM15	BP	UP
Positive Regulation Of Programmed Cell Death (GO:0043068)	1/245	0.562724	0.610958	0	0	1.22262	0.702962	GPLD1	BP	UP
Positive Regulation Of Apoptotic Process (GO:0043065)	1/270	0.59835	0.646559	0	0	1.10758	0.56883	GPLD1	BP	UP
Transmembrane Receptor Protein Tyrosine Kinase Signaling Pathway (GO:0007169)	1/284	0.617036	0.663604	0	0	1.05204	0.507955	GPLD1	BP	UP
Regulation Of Cell Cycle (GO:0051726)	1/298	0.634864	0.679573	0	0	1.00173	0.455132	MCM2	BP	UP
Protein-Containing Complex Assembly (GO:0065003)	1/328	0.67036	0.713271	0	0	0.908442	0.363323	CASQ1	BP	UP
Proteolysis (GO:0006508)	1/330	0.672602	0.713271	0	0	0.902828	0.358063	ADAMTS2	BP	UP
Regulation Of Apoptotic Process (GO:0042981)	2/705	0.689069	0.727351	0	0	0.841668	0.313449	GPLD1;MCM2	BP	UP
Negative Regulation Of Cell Population Proliferation (GO:0008285)	1/379	0.723065	0.759718	0	0	0.78383	0.254162	GPLD1	BP	UP
Cellular Response To Oxygen-Containing Compound (GO:1901701)	1/406	0.747511	0.7818	0	0	0.730565	0.212599	GPLD1	BP	UP
Phosphorylation (GO:0016310)	1/429	0.766649	0.798155	0	0	0.690491	0.183482	PKN2	BP	UP
Protein Phosphorylation (GO:0006468)	1/500	0.817157	0.846872	0	0	0.590089	0.119153	PKN2	BP	UP
Negative Regulation Of Cellular Process (GO:0048523)	1/537	0.839039	0.865615	0	0	0.54831	0.0962275	GPLD1	BP	UP
Protein Modification Process (GO:0036211)	1/711	0.9119	0.936546	0	0	0.410222	0.0378326	PKN2	BP	UP
Regulation Of Cell Population Proliferation (GO:0042127)	1/766	0.927264	0.948055	0	0	0.37964	0.0286691	GPLD1	BP	UP
Positive Regulation Of Transcription By RNA Polymerase II (GO:0045944)	1/938	0.960196	0.977342	0	0	0.30717	0.0124767	PRDM15	BP	UP
Regulation Of Gene Expression (GO:0010468)	1/1127	0.979606	0.992667	0	0	0.253068	0.00521443	MCM2	BP	UP
Positive Regulation Of DNA-templated Transcription (GO:0045893)	1/1243	0.986516	0.993429	0	0	0.228017	0.00309549	PRDM15	BP	UP
Regulation Of DNA-templated Transcription (GO:0006355)	2/1922	0.990749	0.993429	0	0	0.28867	0.00268295	PRDM15;MCM2	BP	UP
Regulation Of Transcription By RNA Polymerase II (GO:0006357)	2/2028	0.993429	0.993429	0	0	0.271957	0.00179281	PRDM15;MCM2	BP	UP
Intermediate Filament Cytoskeleton (GO:0045111)	2/81	0.0302266	0.432125	0	0	7.73281	27.0574	PKN2;PRPH	CC	UP
CMG Complex (GO:0071162)	1/10	0.0330066	0.432125	0	0	33.5421	114.414	MCM2	CC	UP
Mitotic Spindle Microtubule (GO:1990498)	1/13	0.0426976	0.432125	0	0	25.1528	79.3221	HAUS3	CC	UP
Muscle Myosin Complex (GO:0005859)	1/14	0.0459067	0.432125	0	0	23.2168	71.5343	MYH11	CC	UP
Myosin Filament (GO:0032982)	1/15	0.0491051	0.432125	0	0	21.5574	64.9694	MYH11	CC	UP
Smooth Endoplasmic Reticulum (GO:0005790)	1/19	0.0617936	0.453153	0	0	16.7635	46.6687	CASQ1	CC	UP
Sarcoplasmic Reticulum Membrane (GO:0033017)	1/27	0.0866723	0.474854	0	0	11.6008	28.3712	CASQ1	CC	UP
Lysosome (GO:0005764)	4/503	0.0881421	0.474854	0	0	2.47276	6.00584	PDE1C;CYBRD1;PPT2;GPLD1	CC	UP
Supramolecular Fiber (GO:0099512)	1/36	0.113885	0.474854	0	0	8.61385	18.7142	MYH11	CC	UP
Cyclin-Dependent Protein Kinase Holoenzyme Complex (GO:0000307)	1/40	0.125721	0.474854	0	0	7.72883	16.0272	MCM2	CC	UP
Brush Border Membrane (GO:0031526)	1/40	0.125721	0.474854	0	0	7.72883	16.0272	CYBRD1	CC	UP
Endoplasmic Reticulum Membrane (GO:0005789)	5/801	0.130265	0.474854	0	0	1.93883	3.95169	CERS3;ALG12;CYB5RL;CASQ1;LSS	CC	UP
Sarcoplasmic Reticulum (GO:0016529)	1/45	0.140298	0.474854	0	0	6.84883	13.451	CASQ1	CC	UP
Lytic Vacuole (GO:0000323)	2/223	0.171647	0.502169	0	0	2.74445	4.83658	PDE1C;PPT2	CC	UP
Serine/Threonine Protein Kinase Complex (GO:1902554)	1/60	0.182607	0.502169	0	0	5.10375	8.67852	MCM2	CC	UP
Condensed Chromosome (GO:0000793)	1/60	0.182607	0.502169	0	0	5.10375	8.67852	SETMAR	CC	UP
Spindle Microtubule (GO:0005876)	1/68	0.204326	0.502274	0	0	4.49254	7.13432	HAUS3	CC	UP
Intermediate Filament (GO:0005882)	1/69	0.207	0.502274	0	0	4.42625	6.97149	PRPH	CC	UP
Cytoplasmic Stress Granule (GO:0010494)	1/76	0.225476	0.502274	0	0	4.01172	5.97561	RNF135	CC	UP
Lipid Droplet (GO:0005811)	1/82	0.240975	0.502274	0	0	3.71343	5.28445	LSS	CC	UP
Lytic Vacuole Membrane (GO:0098852)	2/287	0.24992	0.502274	0	0	2.12124	2.94135	CYBRD1;GPLD1	CC	UP
Lysosomal Lumen (GO:0043202)	1/86	0.251137	0.502274	0	0	3.53797	4.88861	PPT2	CC	UP
Nuclear Chromosome (GO:0000228)	1/95	0.273514	0.523245	0	0	3.19778	4.1456	MCM2	CC	UP
Cell Projection Membrane (GO:0031253)	1/105	0.297606	0.52795	0	0	2.88884	3.50123	CYBRD1	CC	UP
Apical Junction Complex (GO:0043296)	1/106	0.299971	0.52795	0	0	2.86118	3.44506	PKN2	CC	UP
Lysosomal Membrane (GO:0005765)	2/356	0.335423	0.567639	0	0	1.70178	1.85896	CYBRD1;GPLD1	CC	UP
Mitotic Spindle (GO:0072686)	1/143	0.382186	0.622822	0	0	2.11172	2.03115	HAUS3	CC	UP
Vacuolar Lumen (GO:0005775)	1/161	0.418667	0.644125	0	0	1.87244	1.6303	PPT2	CC	UP
Chromosome (GO:0005694)	1/164	0.424537	0.644125	0	0	1.8377	1.57446	SETMAR	CC	UP
Axon (GO:0030424)	1/205	0.499146	0.720415	0	0	1.46531	1.01818	PRPH	CC	UP
Spindle (GO:0005819)	1/210	0.507565	0.720415	0	0	1.4299	0.969656	HAUS3	CC	UP
Polymeric Cytoskeletal Fiber (GO:0099513)	1/265	0.591462	0.81326	0	0	1.12885	0.592822	PRPH	CC	UP
Endoplasmic Reticulum Lumen (GO:0005788)	1/284	0.617036	0.822714	0	0	1.05204	0.507955	CASQ1	CC	UP
Cell-Cell Junction (GO:0005911)	1/299	0.636106	0.823196	0	0	0.998322	0.451631	PKN2	CC	UP
Mitochondrial Matrix (GO:0005759)	1/355	0.699387	0.879229	0	0	0.837999	0.299628	CASQ1	CC	UP
Nucleolus (GO:0005730)	2/771	0.735848	0.882081	0	0	0.76679	0.235199	SETMAR;MCM2	CC	UP
Nuclear Lumen (GO:0031981)	2/780	0.74175	0.882081	0	0	0.757564	0.226317	SETMAR;MCM2	CC	UP
Intracellular Non-Membrane-Bounded Organelle (GO:0043232)	3/1195	0.771834	0.893703	0	0	0.736984	0.190868	SETMAR;LSS;MCM2	CC	UP
Neuron Projection (GO:0043005)	1/557	0.849771	0.957072	0	0	0.528041	0.0859592	PRPH	CC	UP
Cytoskeleton (GO:0005856)	1/599	0.870065	0.957072	0	0	0.489891	0.0681863	PKN2	CC	UP
Bounding Membrane Of Organelle (GO:0098588)	1/819	0.939561	0.991997	0	0	0.35406	0.0220732	CASQ1	CC	UP
Intracellular Organelle Lumen (GO:0070013)	1/856	0.946906	0.991997	0	0	0.338083	0.0184441	CASQ1	CC	UP
Intracellular Membrane-Bounded Organelle (GO:0043231)	6/5175	0.999875	0.999942	0	0	0.280943	3.50955e-05	PRDM15;SETMAR;PKN2;PPT2;GPLD1;MCM2	CC	UP
Nucleus (GO:0005634)	4/4487	0.999942	0.999942	0	0	0.218816	1.26285e-05	PRDM15;SETMAR;PKN2;MCM2	CC	UP
Cytochrome-B5 Reductase Activity, Acting On NAD(P)H (GO:0004128)	1/5	0.0166397	0.189709	0	0	75.4886	309.199	CYB5RL	MF	UP
Phospholipase D Activity (GO:0004630)	1/5	0.0166397	0.189709	0	0	75.4886	309.199	GPLD1	MF	UP
Sphingosine N-acyltransferase Activity (GO:0050291)	1/6	0.0199347	0.189709	0	0	60.3879	236.436	CERS3	MF	UP
Adenylate Kinase Activity (GO:0004017)	1/6	0.0199347	0.189709	0	0	60.3879	236.436	AK7	MF	UP
3',5'-cyclic-GMP Phosphodiesterase Activity (GO:0047555)	1/7	0.0232189	0.189709	0	0	50.3207	189.346	PDE1C	MF	UP
Single-Stranded DNA Endodeoxyribonuclease Activity (GO:0000014)	1/8	0.0264923	0.189709	0	0	43.1299	156.6	SETMAR	MF	UP
Oxidoreductase Activity, Acting On NAD(P)H, Heme Protein As Acceptor (GO:0016653)	1/9	0.0297548	0.189709	0	0	37.7367	132.636	CYB5RL	MF	UP
Histone H3K36 Methyltransferase Activity (GO:0046975)	1/12	0.039478	0.189709	0	0	27.4408	88.6889	SETMAR	MF	UP
Single-Stranded DNA Binding (GO:0003697)	2/96	0.041207	0.189709	0	0	6.49394	20.7101	SETMAR;MCM2	MF	UP
3',5'-cyclic-AMP Phosphodiesterase Activity (GO:0004115)	1/13	0.0426976	0.189709	0	0	25.1528	79.3221	PDE1C	MF	UP
Histone H3K4 Methyltransferase Activity (GO:0042800)	1/13	0.0426976	0.189709	0	0	25.1528	79.3221	SETMAR	MF	UP
3'-5' DNA Helicase Activity (GO:0043138)	1/14	0.0459067	0.189709	0	0	23.2168	71.5343	MCM2	MF	UP
Nucleoside Diphosphate Kinase Activity (GO:0004550)	1/14	0.0459067	0.189709	0	0	23.2168	71.5343	AK7	MF	UP
3',5'-Cyclic-Nucleotide Phosphodiesterase Activity (GO:0004114)	1/16	0.052293	0.189709	0	0	20.1192	59.3696	PDE1C	MF	UP
RNA Polymerase Binding (GO:0070063)	1/17	0.0554704	0.189709	0	0	18.8608	54.5437	PKN2	MF	UP
Nucleobase-Containing Compound Kinase Activity (GO:0019205)	1/18	0.0586372	0.189709	0	0	17.7504	50.3471	AK7	MF	UP
Nucleoside Monophosphate Kinase Activity (GO:0050145)	1/18	0.0586372	0.189709	0	0	17.7504	50.3471	AK7	MF	UP
Phosphotransferase Activity, Phosphate Group As Acceptor (GO:0016776)	1/20	0.0649396	0.194635	0	0	15.8804	43.4217	AK7	MF	UP
DNA Endonuclease Activity (GO:0004520)	1/21	0.0680752	0.194635	0	0	15.0856	40.5372	SETMAR	MF	UP
Single-Stranded DNA Helicase Activity (GO:0017116)	1/22	0.0712004	0.194635	0	0	14.3665	37.96	MCM2	MF	UP
Mannosyltransferase Activity (GO:0000030)	1/23	0.0743153	0.194635	0	0	13.7128	35.6456	ALG12	MF	UP
Sodium Channel Regulator Activity (GO:0017080)	1/34	0.107907	0.267801	0	0	9.13682	20.343	GPLD1	MF	UP
Histone H3 Methyltransferase Activity (GO:0140938)	1/36	0.113885	0.267801	0	0	8.61385	18.7142	SETMAR	MF	UP
N-acyltransferase Activity (GO:0016410)	1/37	0.116858	0.267801	0	0	8.37416	17.9776	CERS3	MF	UP
Promoter-Specific Chromatin Binding (GO:1990841)	1/42	0.131581	0.289478	0	0	7.35107	14.909	PRDM15	MF	UP
Phosphoric Diester Hydrolase Activity (GO:0008081)	1/44	0.137402	0.290658	0	0	7.00846	13.9107	GPLD1	MF	UP
Cyclin-Dependent Protein Serine/Threonine Kinase Regulator Activity (GO:0016538)	1/46	0.143184	0.291672	0	0	6.6963	13.0151	MCM2	MF	UP
Oxidoreduction-Driven Active Transmembrane Transporter Activity (GO:0015453)	1/54	0.165935	0.314185	0	0	5.68325	10.208	CYBRD1	MF	UP
Protein-Lysine N-methyltransferase Activity (GO:0016279)	1/54	0.165935	0.314185	0	0	5.68325	10.208	SETMAR	MF	UP
Endonuclease Activity (GO:0004519)	1/58	0.177086	0.314185	0	0	5.28336	9.14612	SETMAR	MF	UP
Nuclease Activity (GO:0004518)	1/58	0.177086	0.314185	0	0	5.28336	9.14612	SETMAR	MF	UP
Phospholipase Activity (GO:0004620)	1/77	0.228081	0.392014	0	0	3.95873	5.85122	GPLD1	MF	UP
Hexosyltransferase Activity (GO:0016758)	1/96	0.27596	0.423036	0	0	3.16396	4.0736	ALG12	MF	UP
Ubiquitin Protein Ligase Activity (GO:0061630)	2/311	0.279762	0.423036	0	0	1.9541	2.48916	RNF135;MKRN3	MF	UP
Histone Deacetylase Binding (GO:0042826)	1/99	0.283247	0.423036	0	0	3.06664	3.86836	PKN2	MF	UP
Metalloendopeptidase Activity (GO:0004222)	1/101	0.288065	0.423036	0	0	3.005	3.73993	ADAMTS2	MF	UP
Ubiquitin-Like Protein Ligase Activity (GO:0061659)	2/319	0.289705	0.423036	0	0	1.904	2.35886	RNF135;MKRN3	MF	UP
Protein Kinase Regulator Activity (GO:0019887)	1/103	0.292851	0.423036	0	0	2.94578	3.61768	MCM2	MF	UP
Kinase Activity (GO:0016301)	1/106	0.299971	0.423036	0	0	2.86118	3.44506	PKN2	MF	UP
Calcium Ion Binding (GO:0005509)	2/346	0.323128	0.444301	0	0	1.75215	1.97941	CASQ1;PCDHB8	MF	UP
Metallopeptidase Activity (GO:0008237)	1/124	0.341232	0.45775	0	0	2.44026	2.62375	ADAMTS2	MF	UP
Ubiquitin-Protein Transferase Activity (GO:0004842)	2/412	0.402894	0.527599	0	0	1.46514	1.33193	RNF135;MKRN3	MF	UP
Metal Ion Binding (GO:0046872)	2/521	0.524076	0.67033	0	0	1.15097	0.743663	CASQ1;PCDHB8	MF	UP
Ubiquitin-Like Protein Transferase Activity (GO:0019787)	1/240	0.555234	0.694043	0	0	1.24851	0.73458	RNF135	MF	UP
Cadherin Binding (GO:0045296)	1/319	0.660084	0.793046	0	0	0.934582	0.388214	PKN2	MF	UP
Endopeptidase Activity (GO:0004175)	1/335	0.67814	0.793046	0	0	0.889085	0.345322	ADAMTS2	MF	UP
Protein Serine/Threonine Kinase Activity (GO:0004674)	1/342	0.68574	0.793046	0	0	0.870523	0.328411	PKN2	MF	UP
DNA-binding Transcription Activator Activity, RNA Polymerase II-specific (GO:0001228)	1/348	0.692112	0.793046	0	0	0.855209	0.314723	PRDM15	MF	UP
DNA Binding (GO:0003677)	2/846	0.781732	0.877454	0	0	0.695917	0.171365	SETMAR;MCM2	MF	UP
Double-Stranded DNA Binding (GO:0003690)	1/650	0.891106	0.965785	0	0	0.450203	0.0519048	SETMAR	MF	UP
Protein Homodimerization Activity (GO:0042803)	1/662	0.895546	0.965785	0	0	0.441755	0.0487349	SETMAR	MF	UP
RNA Binding (GO:0003723)	2/1411	0.955011	0.98562	0	0	0.40452	0.0186212	MKRN3;PKN2	MF	UP
Cis-Regulatory Region Sequence-Specific DNA Binding (GO:0000987)	1/1098	0.977392	0.98562	0	0	0.260159	0.00594905	PRDM15	MF	UP
RNA Polymerase II Cis-Regulatory Region Sequence-Specific DNA Binding (GO:0000978)	1/1122	0.97924	0.98562	0	0	0.254264	0.00533404	PRDM15	MF	UP
RNA Polymerase II Transcription Regulatory Region Sequence-Specific DNA Binding (GO:0000977)	1/1225	0.98562	0.98562	0	0	0.231593	0.00335458	PRDM15	MF	UP
Regulation Of Neutrophil Activation (GO:1902563)	2/5	0.000134082	0.0333193	0	0	184.472	1644.95	GRN;SYK	BP	Down
Regulation Of Superoxide Metabolic Process (GO:0090322)	2/5	0.000134082	0.0333193	0	0	184.472	1644.95	GCH1;SYK	BP	Down
Macrophage Activation Involved In Immune Response (GO:0002281)	2/11	0.000726917	0.120426	0	0	61.4722	444.241	GRN;SYK	BP	Down
Negative Regulation Of Immune Effector Process (GO:0002698)	2/15	0.00137452	0.156033	0	0	42.5491	280.384	GRN;HAVCR2	BP	Down
Negative Regulation Of Leukocyte Activation (GO:0002695)	2/17	0.00177182	0.156033	0	0	36.8722	233.613	GRN;HAVCR2	BP	Down
Positive Regulation Of Interleukin-4 Production (GO:0032753)	2/18	0.00198854	0.156033	0	0	34.566	215.013	SYK;HAVCR2	BP	Down
Dopamine Metabolic Process (GO:0042417)	2/19	0.00221717	0.156033	0	0	32.531	198.814	GCH1;DRD1	BP	Down
Granulocyte Chemotaxis (GO:0071621)	3/73	0.0025116	0.156033	0	0	11.9855	71.7553	EDN3;SYK;BSG	BP	Down
Regulation Of Interleukin-4 Production (GO:0032673)	2/23	0.00324916	0.179426	0	0	26.3294	150.85	SYK;HAVCR2	BP	Down
Regulation Of Bone Resorption (GO:0045124)	2/28	0.00479685	0.20873	0	0	21.2607	113.528	SYK;ITGB3	BP	Down
Response To Lipid (GO:0033993)	3/110	0.00790641	0.20873	0	0	7.82638	37.8803	SYK;GCH1;TRIM16	BP	Down
Lipid Modification (GO:0030258)	2/42	0.0105678	0.20873	0	0	13.8097	62.8335	ALOX12B;DGKK	BP	Down
B Cell Receptor Signaling Pathway (GO:0050853)	2/46	0.0125833	0.20873	0	0	12.5518	54.9188	SYK;NFAM1	BP	Down
Blood Vessel Morphogenesis (GO:0048514)	2/53	0.0164774	0.20873	0	0	10.8252	44.4456	SYK;GJA5	BP	Down
Regulation Of Synaptic Transmission, Glutamatergic (GO:0051966)	2/55	0.0176729	0.20873	0	0	10.4156	42.0345	GRM4;DRD1	BP	Down
Positive Regulation Of Killing Of Cells Of Another Organism (GO:0051712)	1/5	0.0183653	0.20873	0	0	68.226	272.719	SYK	BP	Down
Aromatic Compound Biosynthetic Process (GO:0019438)	1/5	0.0183653	0.20873	0	0	68.226	272.719	GCH1	BP	Down
Prepulse Inhibition (GO:0060134)	1/5	0.0183653	0.20873	0	0	68.226	272.719	DRD1	BP	Down
Pteridine-Containing Compound Metabolic Process (GO:0042558)	1/5	0.0183653	0.20873	0	0	68.226	272.719	GCH1	BP	Down
Regulation Of Ventricular Cardiac Muscle Cell Membrane Depolarization (GO:0060373)	1/5	0.0183653	0.20873	0	0	68.226	272.719	GJA5	BP	Down
Response To Catecholamine (GO:0071869)	1/5	0.0183653	0.20873	0	0	68.226	272.719	DRD1	BP	Down
Regulation Of T Cell Activation Via T Cell Receptor Contact With Antigen Bound To MHC Molecule On Antigen Presenting Cell (GO:2001188)	1/5	0.0183653	0.20873	0	0	68.226	272.719	HAVCR2	BP	Down
Dermatan Sulfate Proteoglycan Metabolic Process (GO:0050655)	1/5	0.0183653	0.20873	0	0	68.226	272.719	CSGALNACT1	BP	Down
AV Node Cell To Bundle Of His Cell Communication (GO:0086067)	1/6	0.0219982	0.20873	0	0	54.5781	208.313	GJA5	BP	Down
Negative Regulation Of Low-Density Lipoprotein Receptor Activity (GO:1905598)	1/6	0.0219982	0.20873	0	0	54.5781	208.313	ITGB3	BP	Down
Gap Junction Assembly (GO:0016264)	1/6	0.0219982	0.20873	0	0	54.5781	208.313	GJA5	BP	Down
Vascular Associated Smooth Muscle Contraction (GO:0014829)	1/6	0.0219982	0.20873	0	0	54.5781	208.313	EDN3	BP	Down
Interleukin-3-Mediated Signaling Pathway (GO:0038156)	1/6	0.0219982	0.20873	0	0	54.5781	208.313	SYK	BP	Down
Cellular Response To Monoamine Stimulus (GO:0071868)	1/6	0.0219982	0.20873	0	0	54.5781	208.313	DRD1	BP	Down
Positive Regulation Of B Cell Receptor Signaling Pathway (GO:0050861)	1/6	0.0219982	0.20873	0	0	54.5781	208.313	NFAM1	BP	Down
Positive Regulation Of Cell Killing (GO:0031343)	1/6	0.0219982	0.20873	0	0	54.5781	208.313	SYK	BP	Down
Smooth Muscle Cell Migration (GO:0014909)	1/6	0.0219982	0.20873	0	0	54.5781	208.313	ITGB3	BP	Down
Negative Regulation Of Immune Response (GO:0050777)	2/66	0.0248719	0.20873	0	0	8.62066	31.8449	SYK;HAVCR2	BP	Down
Negative Regulation Of Microglial Cell Activation (GO:1903979)	1/7	0.0256179	0.20873	0	0	45.4795	166.658	GRN	BP	Down
Hepoxilin Biosynthetic Process (GO:0051122)	1/7	0.0256179	0.20873	0	0	45.4795	166.658	ALOX12B	BP	Down
Hepoxilin Metabolic Process (GO:0051121)	1/7	0.0256179	0.20873	0	0	45.4795	166.658	ALOX12B	BP	Down
Regulation Of Leukocyte Degranulation (GO:0043300)	1/7	0.0256179	0.20873	0	0	45.4795	166.658	SYK	BP	Down
Regulation Of Lipoprotein Metabolic Process (GO:0050746)	1/7	0.0256179	0.20873	0	0	45.4795	166.658	ITGB3	BP	Down
Lipoxygenase Pathway (GO:0019372)	1/7	0.0256179	0.20873	0	0	45.4795	166.658	ALOX12B	BP	Down
Cardiac Atrium Development (GO:0003230)	1/7	0.0256179	0.20873	0	0	45.4795	166.658	GJA5	BP	Down
Mitral Valve Development (GO:0003174)	1/7	0.0256179	0.20873	0	0	45.4795	166.658	GJA5	BP	Down
Positive Regulation Of Aspartic-Type Peptidase Activity (GO:1905247)	1/7	0.0256179	0.20873	0	0	45.4795	166.658	GRN	BP	Down
Dermatan Sulfate Proteoglycan Biosynthetic Process (GO:0050651)	1/7	0.0256179	0.20873	0	0	45.4795	166.658	CSGALNACT1	BP	Down
Regulation Of Alpha-Beta T Cell Proliferation (GO:0046640)	1/7	0.0256179	0.20873	0	0	45.4795	166.658	SYK	BP	Down
Neutrophil Chemotaxis (GO:0030593)	2/70	0.0277395	0.20873	0	0	8.11193	29.0804	EDN3;SYK	BP	Down
Regulation Of Defense Response To Bacterium (GO:1900424)	1/8	0.0292244	0.20873	0	0	38.9804	137.708	GRN	BP	Down
Positive Regulation Of Mast Cell Degranulation (GO:0043306)	1/8	0.0292244	0.20873	0	0	38.9804	137.708	SYK	BP	Down
Positive Regulation Of Monocyte Chemotactic Protein-1 Production (GO:0071639)	1/8	0.0292244	0.20873	0	0	38.9804	137.708	SYK	BP	Down
Bundle Of His Cell To Purkinje Myocyte Communication (GO:0086069)	1/8	0.0292244	0.20873	0	0	38.9804	137.708	GJA5	BP	Down
Mesodermal Cell Differentiation (GO:0048333)	1/8	0.0292244	0.20873	0	0	38.9804	137.708	ITGB3	BP	Down
Regulation Of Cellular Response To Oxidative Stress (GO:1900407)	1/9	0.0328177	0.20873	0	0	34.1062	116.534	GCH1	BP	Down
Negative Regulation Of Lipid Localization (GO:1905953)	1/9	0.0328177	0.20873	0	0	34.1062	116.534	ITGB3	BP	Down
Regulation Of Inflammatory Response To Wounding (GO:0106014)	1/9	0.0328177	0.20873	0	0	34.1062	116.534	GRN	BP	Down
Vasoconstriction (GO:0042310)	1/9	0.0328177	0.20873	0	0	34.1062	116.534	EDN3	BP	Down
Amino Sugar Metabolic Process (GO:0006040)	1/9	0.0328177	0.20873	0	0	34.1062	116.534	CSGALNACT1	BP	Down
Regulation Of Myeloid Leukocyte Mediated Immunity (GO:0002886)	1/9	0.0328177	0.20873	0	0	34.1062	116.534	SYK	BP	Down
Positive Regulation Of Vascular Endothelial Growth Factor Receptor Signaling Pathway (GO:0030949)	1/9	0.0328177	0.20873	0	0	34.1062	116.534	ITGB3	BP	Down
Lipid Phosphorylation (GO:0046834)	1/9	0.0328177	0.20873	0	0	34.1062	116.534	DGKK	BP	Down
Muscle Cell Migration (GO:0014812)	1/9	0.0328177	0.20873	0	0	34.1062	116.534	ITGB3	BP	Down
Chondroitin Sulfate Proteoglycan Metabolic Process (GO:0050654)	1/9	0.0328177	0.20873	0	0	34.1062	116.534	CSGALNACT1	BP	Down
Neutrophil Migration (GO:1990266)	2/77	0.033059	0.20873	0	0	7.35222	25.0671	EDN3;SYK	BP	Down
Positive Regulation Of Tumor Necrosis Factor Production (GO:0032760)	2/78	0.0338492	0.20873	0	0	7.25512	24.5647	SYK;HAVCR2	BP	Down
Regulation Of Lipid Transport (GO:0032368)	1/10	0.0363978	0.20873	0	0	30.3151	100.441	ITGB3	BP	Down
Angiogenesis Involved In Wound Healing (GO:0060055)	1/10	0.0363978	0.20873	0	0	30.3151	100.441	ITGB3	BP	Down
Peptidyl-Proline Hydroxylation (GO:0019511)	1/10	0.0363978	0.20873	0	0	30.3151	100.441	P3H2	BP	Down
Positive Regulation Of B Cell Differentiation (GO:0045579)	1/10	0.0363978	0.20873	0	0	30.3151	100.441	SYK	BP	Down
Positive Regulation Of Bone Resorption (GO:0045780)	1/10	0.0363978	0.20873	0	0	30.3151	100.441	SYK	BP	Down
Regulation Of Axon Regeneration (GO:0048679)	1/10	0.0363978	0.20873	0	0	30.3151	100.441	GRN	BP	Down
Positive Regulation Of Defense Response To Bacterium (GO:1900426)	1/10	0.0363978	0.20873	0	0	30.3151	100.441	GRN	BP	Down
Positive Regulation Of Tumor Necrosis Factor Superfamily Cytokine Production (GO:1903557)	2/82	0.037083	0.20873	0	0	6.89097	22.703	SYK;HAVCR2	BP	Down
Integrin-Mediated Signaling Pathway (GO:0007229)	2/85	0.0395833	0.20873	0	0	6.6409	21.4458	SYK;ITGB3	BP	Down
Positive Regulation Of Endothelial Cell Migration (GO:0010595)	2/85	0.0395833	0.20873	0	0	6.6409	21.4458	GRN;ITGB3	BP	Down
Regulation Of Homotypic Cell-Cell Adhesion (GO:0034110)	1/11	0.0399649	0.20873	0	0	27.2822	87.8419	SYK	BP	Down
Heterocycle Biosynthetic Process (GO:0018130)	1/11	0.0399649	0.20873	0	0	27.2822	87.8419	GCH1	BP	Down
Visual Learning (GO:0008542)	1/11	0.0399649	0.20873	0	0	27.2822	87.8419	DRD1	BP	Down
Regulation Of Monocyte Chemotactic Protein-1 Production (GO:0071637)	1/11	0.0399649	0.20873	0	0	27.2822	87.8419	SYK	BP	Down
Neutrophil Activation Involved In Immune Response (GO:0002283)	1/11	0.0399649	0.20873	0	0	27.2822	87.8419	SYK	BP	Down
Catecholamine Biosynthetic Process (GO:0042423)	1/11	0.0399649	0.20873	0	0	27.2822	87.8419	GCH1	BP	Down
Phasic Smooth Muscle Contraction (GO:0014821)	1/11	0.0399649	0.20873	0	0	27.2822	87.8419	EDN3	BP	Down
Cytidine To Uridine Editing (GO:0016554)	1/11	0.0399649	0.20873	0	0	27.2822	87.8419	RBM47	BP	Down
Regulation Of Cell Activation (GO:0050865)	1/11	0.0399649	0.20873	0	0	27.2822	87.8419	SYK	BP	Down
Regulation Of MAPK Cascade (GO:0043408)	3/204	0.0399812	0.20873	0	0	4.14652	13.3491	GRM4;SYK;ALOX12B	BP	Down
Regulation Of Endothelial Cell Migration (GO:0010594)	2/88	0.042146	0.20873	0	0	6.40827	20.2925	GRN;ITGB3	BP	Down
Positive Regulation Of Cell Adhesion (GO:0045785)	2/88	0.042146	0.20873	0	0	6.40827	20.2925	SYK;ARL2	BP	Down
G Protein-Coupled Glutamate Receptor Signaling Pathway (GO:0007216)	1/12	0.043519	0.20873	0	0	24.8007	77.7394	GRM4	BP	Down
Negative Regulation Of Macrophage Derived Foam Cell Differentiation (GO:0010745)	1/12	0.043519	0.20873	0	0	24.8007	77.7394	ITGB3	BP	Down
Adult Locomotory Behavior (GO:0008344)	1/12	0.043519	0.20873	0	0	24.8007	77.7394	DRD1	BP	Down
Astrocyte Activation (GO:0048143)	1/12	0.043519	0.20873	0	0	24.8007	77.7394	GRN	BP	Down
Regulation Of Retinoic Acid Receptor Signaling Pathway (GO:0048385)	1/12	0.043519	0.20873	0	0	24.8007	77.7394	TRIM16	BP	Down
Positive Regulation Of Keratinocyte Differentiation (GO:0045618)	1/13	0.0470601	0.20873	0	0	22.7329	69.4792	TRIM16	BP	Down
Positive Regulation Of Leukocyte Degranulation (GO:0043302)	1/13	0.0470601	0.20873	0	0	22.7329	69.4792	SYK	BP	Down
Negative Regulation Of Neuroinflammatory Response (GO:0150079)	1/13	0.0470601	0.20873	0	0	22.7329	69.4792	GRN	BP	Down
Positive Regulation Of Superoxide Anion Generation (GO:0032930)	1/13	0.0470601	0.20873	0	0	22.7329	69.4792	SYK	BP	Down
Atrial Septum Development (GO:0003283)	1/13	0.0470601	0.20873	0	0	22.7329	69.4792	GJA5	BP	Down
Atrioventricular Valve Development (GO:0003171)	1/13	0.0470601	0.20873	0	0	22.7329	69.4792	GJA5	BP	Down
Lipid Oxidation (GO:0034440)	1/13	0.0470601	0.20873	0	0	22.7329	69.4792	ALOX12B	BP	Down
Nucleotide-Sugar Metabolic Process (GO:0009225)	1/13	0.0470601	0.20873	0	0	22.7329	69.4792	CSGALNACT1	BP	Down
Protein Hydroxylation (GO:0018126)	1/13	0.0470601	0.20873	0	0	22.7329	69.4792	P3H2	BP	Down
Catecholamine Metabolic Process (GO:0006584)	1/13	0.0470601	0.20873	0	0	22.7329	69.4792	DRD1	BP	Down
Chondroitin Sulfate Biosynthetic Process (GO:0030206)	1/13	0.0470601	0.20873	0	0	22.7329	69.4792	CSGALNACT1	BP	Down
Positive Regulation Of Epithelial Cell Migration (GO:0010634)	2/95	0.048359	0.20873	0	0	5.92384	17.9439	GRN;ITGB3	BP	Down
Regulation Of Mast Cell Degranulation (GO:0043304)	1/14	0.0505883	0.20873	0	0	20.9831	62.6144	SYK	BP	Down
Regulation Of Microglial Cell Activation (GO:1903978)	1/14	0.0505883	0.20873	0	0	20.9831	62.6144	GRN	BP	Down
Positive Regulation Of Type I Interferon-Mediated Signaling Pathway (GO:0060340)	1/14	0.0505883	0.20873	0	0	20.9831	62.6144	RBM47	BP	Down
Regulation Of Superoxide Anion Generation (GO:0032928)	1/14	0.0505883	0.20873	0	0	20.9831	62.6144	SYK	BP	Down
Regulation Of Bone Remodeling (GO:0046850)	1/14	0.0505883	0.20873	0	0	20.9831	62.6144	ITGB3	BP	Down
Negative Regulation Of Macrophage Activation (GO:0043031)	1/15	0.0541035	0.20873	0	0	19.4834	56.8302	GRN	BP	Down
Regulation Of Hormone Secretion (GO:0046883)	1/15	0.0541035	0.20873	0	0	19.4834	56.8302	EDN3	BP	Down
Positive Regulation Of Potassium Ion Transport (GO:0043268)	1/15	0.0541035	0.20873	0	0	19.4834	56.8302	DRD1	BP	Down
Adenylate Cyclase-Activating Adrenergic Receptor Signaling Pathway (GO:0071880)	1/15	0.0541035	0.20873	0	0	19.4834	56.8302	DRD1	BP	Down
Positive Regulation Of Secretion (GO:0051047)	1/15	0.0541035	0.20873	0	0	19.4834	56.8302	ALOX12B	BP	Down
Nitric Oxide Biosynthetic Process (GO:0006809)	1/15	0.0541035	0.20873	0	0	19.4834	56.8302	GCH1	BP	Down
Regulation Of Systemic Arterial Blood Pressure By Hormone (GO:0001990)	1/15	0.0541035	0.20873	0	0	19.4834	56.8302	EDN3	BP	Down
Positive Regulation Of Multicellular Organismal Process (GO:0051240)	4/387	0.055255	0.20873	0	0	2.91578	8.4435	SYK;NFAM1;ALOX12B;TRIM16	BP	Down
Negative Regulation Of Inflammatory Response To Antigenic Stimulus (GO:0002862)	1/16	0.057606	0.20873	0	0	18.1836	51.8982	SYK	BP	Down
Nitric Oxide Metabolic Process (GO:0046209)	1/16	0.057606	0.20873	0	0	18.1836	51.8982	GCH1	BP	Down
Cell Communication By Electrical Coupling Involved In Cardiac Conduction (GO:0086064)	1/16	0.057606	0.20873	0	0	18.1836	51.8982	GJA5	BP	Down
Regulation Of B Cell Receptor Signaling Pathway (GO:0050855)	1/16	0.057606	0.20873	0	0	18.1836	51.8982	NFAM1	BP	Down
Chondroitin Sulfate Metabolic Process (GO:0030204)	1/16	0.057606	0.20873	0	0	18.1836	51.8982	CSGALNACT1	BP	Down
Regulation Of Neuron Apoptotic Process (GO:0043523)	2/105	0.0577684	0.20873	0	0	5.34601	15.2431	GRN;GRM4	BP	Down
Response To Tumor Necrosis Factor (GO:0034612)	2/108	0.0607062	0.20873	0	0	5.19392	14.5519	GCH1;GBP3	BP	Down
Regulation Of Cellular Respiration (GO:0043457)	1/17	0.0610956	0.20873	0	0	17.0462	47.6496	ARL2	BP	Down
Positive Regulation Of Heart Rate (GO:0010460)	1/17	0.0610956	0.20873	0	0	17.0462	47.6496	EDN3	BP	Down
DNA Damage Response, Signal Transduction By P53 Class Mediator Resulting In Cell Cycle Arrest (GO:0006977)	1/17	0.0610956	0.20873	0	0	17.0462	47.6496	PIDD1	BP	Down
Positive Regulation Of Nitric-Oxide Synthase Activity (GO:0051000)	1/17	0.0610956	0.20873	0	0	17.0462	47.6496	GCH1	BP	Down
Regulation Of Inflammatory Response To Antigenic Stimulus (GO:0002861)	1/17	0.0610956	0.20873	0	0	17.0462	47.6496	SYK	BP	Down
Regulation Of Leukocyte Chemotaxis (GO:0002688)	1/17	0.0610956	0.20873	0	0	17.0462	47.6496	EDN3	BP	Down
Base Conversion Or Substitution Editing (GO:0016553)	1/17	0.0610956	0.20873	0	0	17.0462	47.6496	RBM47	BP	Down
Membrane Lipid Metabolic Process (GO:0006643)	1/17	0.0610956	0.20873	0	0	17.0462	47.6496	ALOX12B	BP	Down
Myeloid Cell Activation Involved In Immune Response (GO:0002275)	1/17	0.0610956	0.20873	0	0	17.0462	47.6496	SYK	BP	Down
Positive Regulation Of Alpha-Beta T Cell Proliferation (GO:0046641)	1/17	0.0610956	0.20873	0	0	17.0462	47.6496	SYK	BP	Down
Positive Regulation Of Cell Adhesion Mediated By Integrin (GO:0033630)	1/17	0.0610956	0.20873	0	0	17.0462	47.6496	SYK	BP	Down
Regulation Of Aerobic Respiration (GO:1903715)	1/17	0.0610956	0.20873	0	0	17.0462	47.6496	ARL2	BP	Down
Diol Biosynthetic Process (GO:0034312)	1/17	0.0610956	0.20873	0	0	17.0462	47.6496	GCH1	BP	Down
Positive Regulation Of Cysteine-Type Endopeptidase Activity Involved In Apoptotic Process (GO:0043280)	2/109	0.0616968	0.20873	0	0	5.14512	14.3319	PIDD1;SYK	BP	Down
Positive Regulation Of Programmed Cell Death (GO:0043068)	3/245	0.0624705	0.20873	0	0	3.43685	9.5306	PIDD1;SYK;GBP3	BP	Down
Negative Regulation Of Inflammatory Response (GO:0050728)	2/111	0.0636945	0.20873	0	0	5.0502	13.9065	GRN;SYK	BP	Down
3'-UTR-mediated mRNA Stabilization (GO:0070935)	1/18	0.0645725	0.20873	0	0	16.0427	43.9565	RBM47	BP	Down
Negative Regulation Of Lipid Storage (GO:0010888)	1/18	0.0645725	0.20873	0	0	16.0427	43.9565	ITGB3	BP	Down
Vesicle Transport Along Actin Filament (GO:0030050)	1/18	0.0645725	0.20873	0	0	16.0427	43.9565	MYO1H	BP	Down
Adrenergic Receptor Signaling Pathway (GO:0071875)	1/18	0.0645725	0.20873	0	0	16.0427	43.9565	DRD1	BP	Down
Neuromuscular Process (GO:0050905)	1/18	0.0645725	0.20873	0	0	16.0427	43.9565	GCH1	BP	Down
Associative Learning (GO:0008306)	1/18	0.0645725	0.20873	0	0	16.0427	43.9565	DRD1	BP	Down
Neutrophil Activation (GO:0042119)	1/18	0.0645725	0.20873	0	0	16.0427	43.9565	SYK	BP	Down
Lysosomal Lumen Acidification (GO:0007042)	1/18	0.0645725	0.20873	0	0	16.0427	43.9565	GRN	BP	Down
Protein Autoprocessing (GO:0016540)	1/18	0.0645725	0.20873	0	0	16.0427	43.9565	PIDD1	BP	Down
Maintenance Of Protein Localization In Organelle (GO:0072595)	1/18	0.0645725	0.20873	0	0	16.0427	43.9565	ARL2	BP	Down
Pulmonary Valve Morphogenesis (GO:0003184)	1/18	0.0645725	0.20873	0	0	16.0427	43.9565	GJA5	BP	Down
Regulation Of Ventricular Cardiac Muscle Cell Membrane Repolarization (GO:0060307)	1/18	0.0645725	0.20873	0	0	16.0427	43.9565	GJA5	BP	Down
Response To Organophosphorus (GO:0046683)	1/18	0.0645725	0.20873	0	0	16.0427	43.9565	TRIM16	BP	Down
Positive Regulation Of Epidermal Cell Differentiation (GO:0045606)	1/18	0.0645725	0.20873	0	0	16.0427	43.9565	TRIM16	BP	Down
Positive Regulation Of Hormone Secretion (GO:0046887)	1/19	0.0680367	0.20873	0	0	15.1507	40.7206	EDN3	BP	Down
Stimulatory C-type Lectin Receptor Signaling Pathway (GO:0002223)	1/19	0.0680367	0.20873	0	0	15.1507	40.7206	SYK	BP	Down
Establishment Of Skin Barrier (GO:0061436)	1/19	0.0680367	0.20873	0	0	15.1507	40.7206	ALOX12B	BP	Down
Inositol Phosphate-Mediated Signaling (GO:0048016)	1/19	0.0680367	0.20873	0	0	15.1507	40.7206	EDN3	BP	Down
Linoleic Acid Metabolic Process (GO:0043651)	1/19	0.0680367	0.20873	0	0	15.1507	40.7206	ALOX12B	BP	Down
Cardiac Ventricle Development (GO:0003231)	1/19	0.0680367	0.20873	0	0	15.1507	40.7206	GJA5	BP	Down
Cellular Response To Catecholamine Stimulus (GO:0071870)	1/19	0.0680367	0.20873	0	0	15.1507	40.7206	DRD1	BP	Down
Cellular Response To Lectin (GO:1990858)	1/19	0.0680367	0.20873	0	0	15.1507	40.7206	SYK	BP	Down
Regulation Of B Cell Differentiation (GO:0045577)	1/19	0.0680367	0.20873	0	0	15.1507	40.7206	SYK	BP	Down
Chondroitin Sulfate Proteoglycan Biosynthetic Process (GO:0050650)	1/19	0.0680367	0.20873	0	0	15.1507	40.7206	CSGALNACT1	BP	Down
Positive Regulation Of Alpha-Beta T Cell Activation (GO:0046635)	1/19	0.0680367	0.20873	0	0	15.1507	40.7206	SYK	BP	Down
Fc-gamma Receptor Signaling Pathway Involved In Phagocytosis (GO:0038096)	1/20	0.0714882	0.210235	0	0	14.3526	37.8652	SYK	BP	Down
Actin Filament-Based Transport (GO:0099515)	1/20	0.0714882	0.210235	0	0	14.3526	37.8652	MYO1H	BP	Down
Activation Of Adenylate Cyclase Activity (GO:0007190)	1/20	0.0714882	0.210235	0	0	14.3526	37.8652	DRD1	BP	Down
Regulation Of Membrane Depolarization (GO:0003254)	1/20	0.0714882	0.210235	0	0	14.3526	37.8652	GJA5	BP	Down
Mesoderm Formation (GO:0001707)	1/20	0.0714882	0.210235	0	0	14.3526	37.8652	ITGB3	BP	Down
Microglial Cell Activation (GO:0001774)	1/20	0.0714882	0.210235	0	0	14.3526	37.8652	GRN	BP	Down
Positive Regulation Of Antigen Receptor-Mediated Signaling Pathway (GO:0050857)	1/20	0.0714882	0.210235	0	0	14.3526	37.8652	NFAM1	BP	Down
Positive Regulation Of Heart Contraction (GO:0045823)	1/21	0.0749272	0.210763	0	0	13.6342	35.3296	EDN3	BP	Down
Negative Regulation Of Interleukin-2 Production (GO:0032703)	1/21	0.0749272	0.210763	0	0	13.6342	35.3296	HAVCR2	BP	Down
Regulation Of Lipid Storage (GO:0010883)	1/21	0.0749272	0.210763	0	0	13.6342	35.3296	ITGB3	BP	Down
Positive Regulation Of Vacuole Organization (GO:0044090)	1/21	0.0749272	0.210763	0	0	13.6342	35.3296	GRN	BP	Down
Negative Regulation Of GTPase Activity (GO:0034260)	1/21	0.0749272	0.210763	0	0	13.6342	35.3296	ARL2	BP	Down
Regulation Of Cardiac Conduction (GO:1903779)	1/21	0.0749272	0.210763	0	0	13.6342	35.3296	GJA5	BP	Down
Skin Epidermis Development (GO:0098773)	1/21	0.0749272	0.210763	0	0	13.6342	35.3296	ALOX12B	BP	Down
Protein Localization To Nucleus (GO:0034504)	2/122	0.0750603	0.210763	0	0	4.58472	11.872	SYK;ARL2	BP	Down
Positive Regulation Of Epithelial Cell Proliferation (GO:0050679)	2/123	0.0761239	0.21164	0	0	4.5466	11.7093	GRN;ITGB3	BP	Down
Fc Receptor Mediated Stimulatory Signaling Pathway (GO:0002431)	1/22	0.0783535	0.21164	0	0	12.9843	33.0649	SYK	BP	Down
Fc-epsilon Receptor Signaling Pathway (GO:0038095)	1/22	0.0783535	0.21164	0	0	12.9843	33.0649	SYK	BP	Down
Positive Regulation Of Synaptic Transmission, Glutamatergic (GO:0051968)	1/22	0.0783535	0.21164	0	0	12.9843	33.0649	DRD1	BP	Down
Cellular Response To Low-Density Lipoprotein Particle Stimulus (GO:0071404)	1/22	0.0783535	0.21164	0	0	12.9843	33.0649	SYK	BP	Down
Regulation Of Vascular Endothelial Growth Factor Receptor Signaling Pathway (GO:0030947)	1/22	0.0783535	0.21164	0	0	12.9843	33.0649	ITGB3	BP	Down
Regulation Of Cardiac Muscle Cell Membrane Repolarization (GO:0099623)	1/22	0.0783535	0.21164	0	0	12.9843	33.0649	GJA5	BP	Down
Regulation Of Tumor Necrosis Factor Production (GO:0032680)	2/127	0.080426	0.213886	0	0	4.40022	11.0904	SYK;HAVCR2	BP	Down
Positive Regulation Of Neuron Apoptotic Process (GO:0043525)	1/23	0.0817674	0.213886	0	0	12.3935	31.0319	GRN	BP	Down
Positive Regulation Of Oxidoreductase Activity (GO:0051353)	1/23	0.0817674	0.213886	0	0	12.3935	31.0319	EDN3	BP	Down
Heparan Sulfate Proteoglycan Biosynthetic Process (GO:0015012)	1/23	0.0817674	0.213886	0	0	12.3935	31.0319	CSGALNACT1	BP	Down
Artery Development (GO:0060840)	1/23	0.0817674	0.213886	0	0	12.3935	31.0319	GJA5	BP	Down
Diacylglycerol Metabolic Process (GO:0046339)	1/23	0.0817674	0.213886	0	0	12.3935	31.0319	DGKK	BP	Down
Fc-gamma Receptor Signaling Pathway (GO:0038094)	1/24	0.0851687	0.217578	0	0	11.8541	29.198	SYK	BP	Down
Regulation Of Supramolecular Fiber Organization (GO:1902903)	1/24	0.0851687	0.217578	0	0	11.8541	29.198	ARL2	BP	Down
Antigen Receptor-Mediated Signaling Pathway (GO:0050851)	2/134	0.0881315	0.217578	0	0	4.1654	10.1175	SYK;NFAM1	BP	Down
Positive Regulation Of Peptidase Activity (GO:0010952)	1/25	0.0885577	0.217578	0	0	11.3596	27.5368	GRN	BP	Down
Regulation Of Lysosomal Lumen pH (GO:0035751)	1/25	0.0885577	0.217578	0	0	11.3596	27.5368	GRN	BP	Down
Long-Chain Fatty Acid Biosynthetic Process (GO:0042759)	1/25	0.0885577	0.217578	0	0	11.3596	27.5368	ALOX12B	BP	Down
Regulation Of Platelet Aggregation (GO:0090330)	1/25	0.0885577	0.217578	0	0	11.3596	27.5368	SYK	BP	Down
Cardiac Conduction System Development (GO:0003161)	1/25	0.0885577	0.217578	0	0	11.3596	27.5368	GJA5	BP	Down
Peptide Hormone Secretion (GO:0030072)	1/25	0.0885577	0.217578	0	0	11.3596	27.5368	EDN3	BP	Down
Proteoglycan Metabolic Process (GO:0006029)	1/25	0.0885577	0.217578	0	0	11.3596	27.5368	CSGALNACT1	BP	Down
Fc Receptor Signaling Pathway (GO:0038093)	1/26	0.0919342	0.217578	0	0	10.9047	26.0259	SYK	BP	Down
Positive Regulation Of Microtubule Polymerization Or Depolymerization (GO:0031112)	1/26	0.0919342	0.217578	0	0	10.9047	26.0259	ARL2	BP	Down
Positive Regulation Of Monooxygenase Activity (GO:0032770)	1/26	0.0919342	0.217578	0	0	10.9047	26.0259	GCH1	BP	Down
Positive Regulation Of Nuclear Division (GO:0051785)	1/26	0.0919342	0.217578	0	0	10.9047	26.0259	EDN3	BP	Down
Regulation Of Interferon-Alpha Production (GO:0032647)	1/26	0.0919342	0.217578	0	0	10.9047	26.0259	HAVCR2	BP	Down
Regulation Of Keratinocyte Differentiation (GO:0045616)	1/26	0.0919342	0.217578	0	0	10.9047	26.0259	TRIM16	BP	Down
Negative Regulation Of Receptor-Mediated Endocytosis (GO:0048261)	1/26	0.0919342	0.217578	0	0	10.9047	26.0259	ITGB3	BP	Down
Mitotic G1 DNA Damage Checkpoint Signaling (GO:0031571)	1/26	0.0919342	0.217578	0	0	10.9047	26.0259	PIDD1	BP	Down
Positive Regulation Of Adenylate Cyclase Activity (GO:0045762)	1/26	0.0919342	0.217578	0	0	10.9047	26.0259	DRD1	BP	Down
Regulation Of Cardiac Muscle Cell Contraction (GO:0086004)	1/26	0.0919342	0.217578	0	0	10.9047	26.0259	GJA5	BP	Down
Positive Regulation Of Response To Wounding (GO:1903036)	1/27	0.0952984	0.221324	0	0	10.4847	24.6469	GRN	BP	Down
Regulation Of Microtubule Polymerization Or Depolymerization (GO:0031110)	1/27	0.0952984	0.221324	0	0	10.4847	24.6469	ARL2	BP	Down
Peptidyl-Proline Modification (GO:0018208)	1/27	0.0952984	0.221324	0	0	10.4847	24.6469	P3H2	BP	Down
Positive Regulation Of Cytosolic Calcium Ion Concentration Involved In Phospholipase C-activating G Protein-Coupled Signaling Pathway (GO:0051482)	1/27	0.0952984	0.221324	0	0	10.4847	24.6469	DRD1	BP	Down
Negative Regulation Of Type II Interferon Production (GO:0032689)	1/28	0.0986504	0.223878	0	0	10.0959	23.3838	HAVCR2	BP	Down
Apoptotic Cell Clearance (GO:0043277)	1/28	0.0986504	0.223878	0	0	10.0959	23.3838	ITGB3	BP	Down
Regulation Of Nitric-Oxide Synthase Activity (GO:0050999)	1/28	0.0986504	0.223878	0	0	10.0959	23.3838	GCH1	BP	Down
Regulation Of Platelet Activation (GO:0010543)	1/28	0.0986504	0.223878	0	0	10.0959	23.3838	SYK	BP	Down
Regulation Of Cardiac Muscle Cell Action Potential (GO:0098901)	1/28	0.0986504	0.223878	0	0	10.0959	23.3838	GJA5	BP	Down
Positive Regulation Of Microtubule Polymerization (GO:0031116)	1/29	0.10199	0.22629	0	0	9.73483	22.2235	ARL2	BP	Down
Vacuolar Acidification (GO:0007035)	1/29	0.10199	0.22629	0	0	9.73483	22.2235	GRN	BP	Down
Heterotypic Cell-Cell Adhesion (GO:0034113)	1/29	0.10199	0.22629	0	0	9.73483	22.2235	ITGB3	BP	Down
Organic Cyclic Compound Biosynthetic Process (GO:1901362)	1/29	0.10199	0.22629	0	0	9.73483	22.2235	GCH1	BP	Down
Regulation Of Striated Muscle Contraction (GO:0006942)	1/29	0.10199	0.22629	0	0	9.73483	22.2235	GJA5	BP	Down
Positive Regulation Of Interleukin-10 Production (GO:0032733)	1/30	0.105317	0.227577	0	0	9.39868	21.1543	SYK	BP	Down
Regulation Of Macrophage Derived Foam Cell Differentiation (GO:0010743)	1/30	0.105317	0.227577	0	0	9.39868	21.1543	ITGB3	BP	Down
Innate Immune Response Activating Cell Surface Receptor Signaling Pathway (GO:0002220)	1/30	0.105317	0.227577	0	0	9.39868	21.1543	SYK	BP	Down
Artery Morphogenesis (GO:0048844)	1/30	0.105317	0.227577	0	0	9.39868	21.1543	GJA5	BP	Down
Regulation Of Potassium Ion Transport (GO:0043266)	1/30	0.105317	0.227577	0	0	9.39868	21.1543	DRD1	BP	Down
Positive Regulation Of Cell Communication (GO:0010647)	1/30	0.105317	0.227577	0	0	9.39868	21.1543	EDN3	BP	Down
Positive Regulation Of MAPK Cascade (GO:0043410)	3/310	0.107489	0.230729	0	0	2.70023	6.02252	GRM4;EDN3;ALOX12B	BP	Down
Positive Regulation Of Leukocyte Migration (GO:0002687)	1/31	0.108633	0.230729	0	0	9.08493	20.1666	EDN3	BP	Down
Leukocyte Cell-Cell Adhesion (GO:0007159)	1/31	0.108633	0.230729	0	0	9.08493	20.1666	SYK	BP	Down
Negative Chemotaxis (GO:0050919)	1/31	0.108633	0.230729	0	0	9.08493	20.1666	ITGB3	BP	Down
Cellular Nitrogen Compound Biosynthetic Process (GO:0044271)	1/32	0.111936	0.234868	0	0	8.79143	19.2517	GCH1	BP	Down
Proteoglycan Biosynthetic Process (GO:0030166)	1/32	0.111936	0.234868	0	0	8.79143	19.2517	CSGALNACT1	BP	Down
Positive Regulation Of Interleukin-12 Production (GO:0032735)	1/33	0.115227	0.234868	0	0	8.51627	18.4024	SYK	BP	Down
Positive Regulation Of Release Of Sequestered Calcium Ion Into Cytosol (GO:0051281)	1/33	0.115227	0.234868	0	0	8.51627	18.4024	DRD1	BP	Down
intra-Golgi Vesicle-Mediated Transport (GO:0006891)	1/33	0.115227	0.234868	0	0	8.51627	18.4024	COPZ2	BP	Down
Carboxylic Acid Metabolic Process (GO:0019752)	1/33	0.115227	0.234868	0	0	8.51627	18.4024	CSGALNACT1	BP	Down
Regulation Of Protein Polymerization (GO:0032271)	1/33	0.115227	0.234868	0	0	8.51627	18.4024	ARL2	BP	Down
Regulation Of Type I Interferon-Mediated Signaling Pathway (GO:0060338)	1/33	0.115227	0.234868	0	0	8.51627	18.4024	RBM47	BP	Down
Regulation Of Cell Adhesion Mediated By Integrin (GO:0033628)	1/33	0.115227	0.234868	0	0	8.51627	18.4024	SYK	BP	Down
Positive Regulation Of Cytokine Production (GO:0001819)	3/320	0.115307	0.234868	0	0	2.61372	5.64604	SYK;NFAM1;HAVCR2	BP	Down
Response To Lipopolysaccharide (GO:0032496)	2/159	0.117268	0.237886	0	0	3.4977	7.4966	GCH1;GBP3	BP	Down
Positive Regulation Of Neuron Death (GO:1901216)	1/34	0.118506	0.239421	0	0	8.25778	17.6121	GRN	BP	Down
Positive Regulation Of Mitotic Nuclear Division (GO:0045840)	1/35	0.121773	0.241121	0	0	8.0145	16.8753	EDN3	BP	Down
Glutamate Receptor Signaling Pathway (GO:0007215)	1/35	0.121773	0.241121	0	0	8.0145	16.8753	GRM4	BP	Down
Macrophage Activation (GO:0042116)	1/35	0.121773	0.241121	0	0	8.0145	16.8753	SYK	BP	Down
Platelet Aggregation (GO:0070527)	1/35	0.121773	0.241121	0	0	8.0145	16.8753	ITGB3	BP	Down
Regulation Of Cardiac Muscle Contraction (GO:0055117)	1/35	0.121773	0.241121	0	0	8.0145	16.8753	GJA5	BP	Down
Substrate Adhesion-Dependent Cell Spreading (GO:0034446)	1/36	0.125028	0.243683	0	0	7.78513	16.187	ITGB3	BP	Down
DNA Damage Response, Signal Transduction By P53 Class Mediator (GO:0030330)	1/36	0.125028	0.243683	0	0	7.78513	16.187	PIDD1	BP	Down
Blood Vessel Diameter Maintenance (GO:0097746)	1/36	0.125028	0.243683	0	0	7.78513	16.187	EDN3	BP	Down
Lytic Vacuole Organization (GO:0080171)	1/36	0.125028	0.243683	0	0	7.78513	16.187	GRN	BP	Down
Ventricular Septum Development (GO:0003281)	1/37	0.128272	0.248058	0	0	7.56849	15.5427	GJA5	BP	Down
Positive Regulation Of Signaling (GO:0023056)	1/37	0.128272	0.248058	0	0	7.56849	15.5427	EDN3	BP	Down
Negative Regulation Of Type I Interferon Production (GO:0032480)	1/38	0.131503	0.252343	0	0	7.36357	14.9387	HAVCR2	BP	Down
Signal Release From Synapse (GO:0099643)	1/38	0.131503	0.252343	0	0	7.36357	14.9387	GRM4	BP	Down
Positive Regulation Of Lymphocyte Differentiation (GO:0045621)	1/39	0.134722	0.255561	0	0	7.16943	14.3714	SYK	BP	Down
Vesicle Cytoskeletal Trafficking (GO:0099518)	1/39	0.134722	0.255561	0	0	7.16943	14.3714	MYO1H	BP	Down
Negative Regulation Of Transport (GO:0051051)	1/39	0.134722	0.255561	0	0	7.16943	14.3714	ITGB3	BP	Down
Regulation Of Cytokine-Mediated Signaling Pathway (GO:0001959)	1/40	0.13793	0.256747	0	0	6.98525	13.8378	SYK	BP	Down
Positive Regulation Of Monoatomic Ion Transport (GO:0043270)	1/40	0.13793	0.256747	0	0	6.98525	13.8378	DRD1	BP	Down
Regulation Of Glycolytic Process (GO:0006110)	1/40	0.13793	0.256747	0	0	6.98525	13.8378	ARL2	BP	Down
Regulation Of Microtubule Polymerization (GO:0031113)	1/40	0.13793	0.256747	0	0	6.98525	13.8378	ARL2	BP	Down
Regulation Of Small Molecule Metabolic Process (GO:0062012)	1/40	0.13793	0.256747	0	0	6.98525	13.8378	ARL2	BP	Down
O-glycan Processing (GO:0016266)	1/41	0.141126	0.259777	0	0	6.81027	13.3352	GXYLT2	BP	Down
Acylglycerol Metabolic Process (GO:0006639)	1/41	0.141126	0.259777	0	0	6.81027	13.3352	DGKK	BP	Down
Positive Regulation Of Response To Biotic Stimulus (GO:0002833)	1/41	0.141126	0.259777	0	0	6.81027	13.3352	GRN	BP	Down
Ceramide Biosynthetic Process (GO:0046513)	1/42	0.144311	0.263685	0	0	6.64384	12.8611	ALOX12B	BP	Down
Positive Regulation Of Calcium Ion Transmembrane Transport (GO:1904427)	1/42	0.144311	0.263685	0	0	6.64384	12.8611	DRD1	BP	Down
Neurotransmitter Secretion (GO:0007269)	1/43	0.147483	0.267515	0	0	6.48532	12.4132	GRM4	BP	Down
Lysosome Organization (GO:0007040)	1/43	0.147483	0.267515	0	0	6.48532	12.4132	GRN	BP	Down
Positive Regulation Of Chemotaxis (GO:0050921)	1/44	0.150644	0.27029	0	0	6.33418	11.9895	EDN3	BP	Down
Positive Regulation Of Cytokine-Mediated Signaling Pathway (GO:0001961)	1/44	0.150644	0.27029	0	0	6.33418	11.9895	RBM47	BP	Down
Regulation Of Cell-Substrate Adhesion (GO:0010810)	1/44	0.150644	0.27029	0	0	6.33418	11.9895	ARL2	BP	Down
Regulation Of Cellular Metabolic Process (GO:0031323)	1/45	0.153794	0.273963	0	0	6.18991	11.5884	ARL2	BP	Down
Positive Regulation Of Innate Immune Response (GO:0045089)	1/45	0.153794	0.273963	0	0	6.18991	11.5884	RBM47	BP	Down
Vacuolar Transport (GO:0007034)	1/46	0.156932	0.275601	0	0	6.05205	11.2081	GRN	BP	Down
Regulation Of Interleukin-10 Production (GO:0032653)	1/46	0.156932	0.275601	0	0	6.05205	11.2081	SYK	BP	Down
Homotypic Cell-Cell Adhesion (GO:0034109)	1/46	0.156932	0.275601	0	0	6.05205	11.2081	ITGB3	BP	Down
Negative Regulation Of Cellular Metabolic Process (GO:0031324)	1/46	0.156932	0.275601	0	0	6.05205	11.2081	ITGB3	BP	Down
Negative Regulation Of Hydrolase Activity (GO:0051346)	1/47	0.160059	0.277175	0	0	5.92019	10.8471	ARL2	BP	Down
Regulation Of Interleukin-2 Production (GO:0032663)	1/47	0.160059	0.277175	0	0	5.92019	10.8471	HAVCR2	BP	Down
Negative Regulation Of Tumor Necrosis Factor Production (GO:0032720)	1/47	0.160059	0.277175	0	0	5.92019	10.8471	HAVCR2	BP	Down
Bicellular Tight Junction Assembly (GO:0070830)	1/47	0.160059	0.277175	0	0	5.92019	10.8471	ARL2	BP	Down
Positive Regulation Of Reactive Oxygen Species Metabolic Process (GO:2000379)	1/48	0.163174	0.279646	0	0	5.79394	10.5041	SYK	BP	Down
Regulation Of Tumor Necrosis Factor-Mediated Signaling Pathway (GO:0010803)	1/48	0.163174	0.279646	0	0	5.79394	10.5041	SYK	BP	Down
Retrograde Vesicle-Mediated Transport, Golgi To Endoplasmic Reticulum (GO:0006890)	1/48	0.163174	0.279646	0	0	5.79394	10.5041	COPZ2	BP	Down
Unsaturated Fatty Acid Metabolic Process (GO:0033559)	1/49	0.166277	0.281088	0	0	5.67295	10.1778	ALOX12B	BP	Down
Negative Regulation Of Tumor Necrosis Factor Superfamily Cytokine Production (GO:1903556)	1/49	0.166277	0.281088	0	0	5.67295	10.1778	HAVCR2	BP	Down
Negative Regulation Of T Cell Activation (GO:0050868)	1/49	0.166277	0.281088	0	0	5.67295	10.1778	HAVCR2	BP	Down
Regulation Of Cell Communication (GO:0010646)	1/49	0.166277	0.281088	0	0	5.67295	10.1778	GJA5	BP	Down
G Protein-Coupled Receptor Signaling Pathway, Coupled To Cyclic Nucleotide Second Messenger (GO:0007187)	1/50	0.16937	0.28231	0	0	5.55689	9.86721	DRD1	BP	Down
Regulation Of Interleukin-12 Production (GO:0032655)	1/50	0.16937	0.28231	0	0	5.55689	9.86721	SYK	BP	Down
Blood Circulation (GO:0008015)	1/50	0.16937	0.28231	0	0	5.55689	9.86721	EDN3	BP	Down
Amide Biosynthetic Process (GO:0043604)	1/51	0.172451	0.28231	0	0	5.44548	9.57121	ALOX12B	BP	Down
Regulation Of Release Of Sequestered Calcium Ion Into Cytosol (GO:0051279)	1/51	0.172451	0.28231	0	0	5.44548	9.57121	DRD1	BP	Down
Receptor Internalization (GO:0031623)	1/51	0.172451	0.28231	0	0	5.44548	9.57121	SYK	BP	Down
Defense Response To Bacterium (GO:0042742)	2/204	0.174439	0.28231	0	0	2.71232	4.7362	SYK;GBP3	BP	Down
Negative Regulation Of Innate Immune Response (GO:0045824)	1/52	0.17552	0.28231	0	0	5.33844	9.28888	GRN	BP	Down
Adenylate Cyclase-Inhibiting G Protein-Coupled Receptor Signaling Pathway (GO:0007193)	1/52	0.17552	0.28231	0	0	5.33844	9.28888	GRM4	BP	Down
Icosanoid Metabolic Process (GO:0006690)	1/52	0.17552	0.28231	0	0	5.33844	9.28888	ALOX12B	BP	Down
Arachidonic Acid Metabolic Process (GO:0019369)	1/52	0.17552	0.28231	0	0	5.33844	9.28888	ALOX12B	BP	Down
Neurotransmitter Transport (GO:0006836)	1/52	0.17552	0.28231	0	0	5.33844	9.28888	GRM4	BP	Down
Cardiac Muscle Tissue Development (GO:0048738)	1/52	0.17552	0.28231	0	0	5.33844	9.28888	GJA5	BP	Down
Positive Regulation Of B Cell Activation (GO:0050871)	1/52	0.17552	0.28231	0	0	5.33844	9.28888	SYK	BP	Down
Regulation Of Cell Development (GO:0060284)	1/52	0.17552	0.28231	0	0	5.33844	9.28888	GRN	BP	Down
Tight Junction Assembly (GO:0120192)	1/53	0.178579	0.283558	0	0	5.23551	9.01934	ARL2	BP	Down
mRNA Stabilization (GO:0048255)	1/53	0.178579	0.283558	0	0	5.23551	9.01934	RBM47	BP	Down
Regulation Of Alternative mRNA Splicing, Via Spliceosome (GO:0000381)	1/53	0.178579	0.283558	0	0	5.23551	9.01934	RBM47	BP	Down
Positive Regulation Of Chemokine Production (GO:0032722)	1/53	0.178579	0.283558	0	0	5.23551	9.01934	SYK	BP	Down
Positive Regulation Of Leukocyte Chemotaxis (GO:0002690)	1/54	0.181626	0.285659	0	0	5.13647	8.76181	EDN3	BP	Down
Apical Junction Assembly (GO:0043297)	1/54	0.181626	0.285659	0	0	5.13647	8.76181	ARL2	BP	Down
Peptidyl-Tyrosine Modification (GO:0018212)	1/54	0.181626	0.285659	0	0	5.13647	8.76181	SYK	BP	Down
Ceramide Metabolic Process (GO:0006672)	1/55	0.184663	0.288608	0	0	5.0411	8.51555	ALOX12B	BP	Down
Response To Peptide Hormone (GO:0043434)	1/55	0.184663	0.288608	0	0	5.0411	8.51555	TRIM16	BP	Down
Regulation Of Mitotic Nuclear Division (GO:0007088)	1/56	0.187688	0.291535	0	0	4.94919	8.27988	EDN3	BP	Down
Regulation Of GTPase Activity (GO:0043087)	2/214	0.187709	0.291535	0	0	2.58307	4.32112	ARL2;RGL3	BP	Down
Positive Regulation Of Interleukin-1 Beta Production (GO:0032731)	1/57	0.190702	0.295261	0	0	4.86057	8.05418	TRIM16	BP	Down
Glycosaminoglycan Biosynthetic Process (GO:0006024)	1/58	0.193705	0.297133	0	0	4.77505	7.83788	CSGALNACT1	BP	Down
Regulation Of Neuron Death (GO:1901214)	1/58	0.193705	0.297133	0	0	4.77505	7.83788	GRM4	BP	Down
Regulation Of Phagocytosis (GO:0050764)	1/58	0.193705	0.297133	0	0	4.77505	7.83788	SYK	BP	Down
Positive Regulation Of Cell Motility (GO:2000147)	2/221	0.197082	0.301383	0	0	2.49962	4.05972	GRN;DRD1	BP	Down
Response To Retinoic Acid (GO:0032526)	1/60	0.199677	0.304416	0	0	4.61272	7.43134	TRIM16	BP	Down
Positive Regulation Of Interleukin-8 Production (GO:0032757)	1/61	0.202648	0.308	0	0	4.53562	7.24014	SYK	BP	Down
Cellular Response To Lipid (GO:0071396)	2/228	0.206513	0.312918	0	0	2.42134	3.8194	SYK;GBP3	BP	Down
Positive Regulation Of Interleukin-1 Production (GO:0032732)	1/64	0.211493	0.318521	0	0	4.31898	6.70982	TRIM16	BP	Down
Positive Regulation Of Cysteine-Type Endopeptidase Activity (GO:2001056)	1/64	0.211493	0.318521	0	0	4.31898	6.70982	SYK	BP	Down
Positive Regulation Of T Cell Proliferation (GO:0042102)	1/65	0.21442	0.321953	0	0	4.25128	6.54621	SYK	BP	Down
Regulation Of Endocytosis (GO:0030100)	1/66	0.217336	0.325349	0	0	4.18567	6.38864	SYK	BP	Down
Activation Of Cysteine-Type Endopeptidase Activity Involved In Apoptotic Process (GO:0006919)	1/67	0.220241	0.327724	0	0	4.12204	6.23678	PIDD1	BP	Down
Peptidyl-Tyrosine Phosphorylation (GO:0018108)	1/67	0.220241	0.327724	0	0	4.12204	6.23678	SYK	BP	Down
B Cell Differentiation (GO:0030183)	1/68	0.223136	0.331041	0	0	4.06031	6.09037	NFAM1	BP	Down
Regulation Of Heart Contraction (GO:0008016)	1/69	0.22602	0.332343	0	0	4.0004	5.94912	GJA5	BP	Down
Phagocytosis (GO:0006909)	1/69	0.22602	0.332343	0	0	4.0004	5.94912	ITGB3	BP	Down
Response To Molecule Of Bacterial Origin (GO:0002237)	1/69	0.22602	0.332343	0	0	4.0004	5.94912	GCH1	BP	Down
Sulfur Compound Biosynthetic Process (GO:0044272)	1/70	0.228894	0.334589	0	0	3.94223	5.8128	CSGALNACT1	BP	Down
Positive Regulation Of Protein Polymerization (GO:0032273)	1/70	0.228894	0.334589	0	0	3.94223	5.8128	ARL2	BP	Down
Positive Regulation Of DNA-binding Transcription Factor Activity (GO:0051091)	2/246	0.230972	0.334835	0	0	2.24066	3.2836	PIDD1;NFAM1	BP	Down
Synapse Assembly (GO:0007416)	1/71	0.231757	0.334835	0	0	3.88571	5.68117	DRD1	BP	Down
Cell-Cell Junction Assembly (GO:0007043)	1/71	0.231757	0.334835	0	0	3.88571	5.68117	GJA5	BP	Down
Positive Regulation Of Cell-Substrate Adhesion (GO:0010811)	1/71	0.231757	0.334835	0	0	3.88571	5.68117	ARL2	BP	Down
Regulation Of Cellular Localization (GO:0060341)	1/72	0.23461	0.336997	0	0	3.83079	5.55401	ITGB3	BP	Down
Second-Messenger-Mediated Signaling (GO:0019932)	1/72	0.23461	0.336997	0	0	3.83079	5.55401	EDN3	BP	Down
Positive Regulation Of Secretion By Cell (GO:1903532)	1/73	0.237452	0.340097	0	0	3.7774	5.43111	EDN3	BP	Down
Negative Regulation Of Neuron Apoptotic Process (GO:0043524)	1/74	0.240284	0.34218	0	0	3.72546	5.31227	GRN	BP	Down
Import Into Nucleus (GO:0051170)	1/74	0.240284	0.34218	0	0	3.72546	5.31227	SYK	BP	Down
Positive Regulation Of Interleukin-6 Production (GO:0032755)	1/76	0.245916	0.349187	0	0	3.62575	5.08608	SYK	BP	Down
Sphingolipid Biosynthetic Process (GO:0030148)	1/77	0.248717	0.349187	0	0	3.57787	4.97839	ALOX12B	BP	Down
Regulation Of Immune Response (GO:0050776)	1/77	0.248717	0.349187	0	0	3.57787	4.97839	SYK	BP	Down
Positive Regulation Of Synaptic Transmission (GO:0050806)	1/77	0.248717	0.349187	0	0	3.57787	4.97839	DRD1	BP	Down
Positive Regulation Of Endothelial Cell Proliferation (GO:0001938)	1/77	0.248717	0.349187	0	0	3.57787	4.97839	ITGB3	BP	Down
Long-Chain Fatty Acid Metabolic Process (GO:0001676)	1/78	0.251507	0.35211	0	0	3.53122	4.87409	ALOX12B	BP	Down
Protein Import Into Nucleus (GO:0006606)	1/79	0.254287	0.354751	0	0	3.48577	4.77304	SYK	BP	Down
Glycoprotein Biosynthetic Process (GO:0009101)	1/80	0.257058	0.354751	0	0	3.44148	4.67509	CSGALNACT1	BP	Down
Wound Healing (GO:0042060)	1/80	0.257058	0.354751	0	0	3.44148	4.67509	ITGB3	BP	Down
Response To Type II Interferon (GO:0034341)	1/80	0.257058	0.354751	0	0	3.44148	4.67509	GCH1	BP	Down
Positive Regulation Of Signal Transduction (GO:0009967)	2/266	0.258363	0.354751	0	0	2.06881	2.79991	ITGB3;TRIM16	BP	Down
Regulation Of Interleukin-8 Production (GO:0032677)	1/81	0.259817	0.354751	0	0	3.39829	4.58013	SYK	BP	Down
Activation Of Protein Kinase Activity (GO:0032147)	1/81	0.259817	0.354751	0	0	3.39829	4.58013	ITGB3	BP	Down
Cellular Response To Interleukin-1 (GO:0071347)	1/81	0.259817	0.354751	0	0	3.39829	4.58013	GBP3	BP	Down
Negative Regulation Of NF-kappaB Transcription Factor Activity (GO:0032088)	1/81	0.259817	0.354751	0	0	3.39829	4.58013	HAVCR2	BP	Down
Cellular Response To Organic Substance (GO:0071310)	1/82	0.262567	0.357523	0	0	3.35616	4.48802	SYK	BP	Down
Positive Regulation Of Apoptotic Process (GO:0043065)	2/270	0.263854	0.358294	0	0	2.03752	2.71471	PIDD1;GRN	BP	Down
Phospholipase C-activating G Protein-Coupled Receptor Signaling Pathway (GO:0007200)	1/83	0.265307	0.359285	0	0	3.31507	4.39866	DRD1	BP	Down
Positive Regulation Of Cell Migration (GO:0030335)	2/272	0.2666	0.360038	0	0	2.02222	2.67339	GRN;DRD1	BP	Down
Regulation Of Cysteine-Type Endopeptidase Activity Involved In Apoptotic Process (GO:0043281)	1/84	0.268037	0.360038	0	0	3.27496	4.31192	SYK	BP	Down
Regulation Of Interleukin-1 Beta Production (GO:0032651)	1/84	0.268037	0.360038	0	0	3.27496	4.31192	TRIM16	BP	Down
Establishment Of Protein Localization To Organelle (GO:0072594)	1/85	0.270756	0.361736	0	0	3.23581	4.2277	SYK	BP	Down
Response To Interleukin-1 (GO:0070555)	1/85	0.270756	0.361736	0	0	3.23581	4.2277	GBP3	BP	Down
Regulation Of Type II Interferon Production (GO:0032649)	1/87	0.276166	0.367974	0	0	3.16024	4.06645	HAVCR2	BP	Down
Negative Regulation Of Neuron Death (GO:1901215)	1/88	0.278856	0.370565	0	0	3.12376	3.98923	GRN	BP	Down
Regulation Of Peptidyl-Tyrosine Phosphorylation (GO:0050730)	1/90	0.284206	0.376668	0	0	3.05326	3.84117	ITGB3	BP	Down
Regulation Of Epithelial Cell Proliferation (GO:0050678)	1/91	0.286866	0.377176	0	0	3.01918	3.77016	GRN	BP	Down
Lymphocyte Differentiation (GO:0030098)	1/91	0.286866	0.377176	0	0	3.01918	3.77016	NFAM1	BP	Down
Positive Regulation Of MAP Kinase Activity (GO:0043406)	1/91	0.286866	0.377176	0	0	3.01918	3.77016	EDN3	BP	Down
B Cell Activation (GO:0042113)	1/92	0.289517	0.379657	0	0	2.98585	3.70108	NFAM1	BP	Down
Regulation Of Endothelial Cell Proliferation (GO:0001936)	1/93	0.292158	0.380111	0	0	2.95325	3.63385	ITGB3	BP	Down
Protein O-linked Glycosylation (GO:0006493)	1/93	0.292158	0.380111	0	0	2.95325	3.63385	GXYLT2	BP	Down
Positive Regulation Of Cellular Component Biogenesis (GO:0044089)	1/93	0.292158	0.380111	0	0	2.95325	3.63385	SYK	BP	Down
Sphingolipid Metabolic Process (GO:0006665)	1/94	0.294789	0.381537	0	0	2.92134	3.56841	ALOX12B	BP	Down
Regulation Of mRNA Splicing, Via Spliceosome (GO:0048024)	1/94	0.294789	0.381537	0	0	2.92134	3.56841	RBM47	BP	Down
Cell Junction Assembly (GO:0034329)	1/95	0.297411	0.38393	0	0	2.89012	3.50468	DRD1	BP	Down
Positive Regulation Of Supramolecular Fiber Organization (GO:1902905)	1/96	0.300023	0.386299	0	0	2.85955	3.44261	ARL2	BP	Down
Regulation Of Defense Response (GO:0031347)	1/97	0.302625	0.387641	0	0	2.82962	3.38214	GRN	BP	Down
Regulation Of Protein Localization (GO:0032880)	1/97	0.302625	0.387641	0	0	2.82962	3.38214	ITGB3	BP	Down
Positive Regulation Of Protein-Containing Complex Assembly (GO:0031334)	1/98	0.305218	0.388957	0	0	2.80031	3.32321	SYK	BP	Down
Positive Regulation Of Cold-Induced Thermogenesis (GO:0120162)	1/98	0.305218	0.388957	0	0	2.80031	3.32321	SYK	BP	Down
Calcium Ion Homeostasis (GO:0055074)	1/102	0.315495	0.401025	0	0	2.68886	3.10191	EDN3	BP	Down
Positive Regulation Of Inflammatory Response (GO:0050729)	1/104	0.320577	0.405411	0	0	2.63639	2.99924	GRN	BP	Down
Positive Regulation Of Vasculature Development (GO:1904018)	1/104	0.320577	0.405411	0	0	2.63639	2.99924	GRN	BP	Down
Lysosomal Transport (GO:0007041)	1/105	0.323104	0.40757	0	0	2.61091	2.94976	GRN	BP	Down
Positive Regulation Of Metabolic Process (GO:0009893)	1/108	0.330629	0.416007	0	0	2.53732	2.8082	SYK	BP	Down
Cell-Matrix Adhesion (GO:0007160)	1/109	0.333119	0.418082	0	0	2.5137	2.76319	ITGB3	BP	Down
Adenylate Cyclase-Activating G Protein-Coupled Receptor Signaling Pathway (GO:0007189)	1/110	0.3356	0.420134	0	0	2.49051	2.71923	DRD1	BP	Down
Intracellular Protein Transport (GO:0006886)	2/325	0.338996	0.423319	0	0	1.68584	1.82369	SYK;COPZ2	BP	Down
Small GTPase Mediated Signal Transduction (GO:0007264)	1/112	0.340535	0.424175	0	0	2.44539	2.63427	RGL3	BP	Down
Positive Regulation Of Cellular Component Organization (GO:0051130)	1/113	0.342989	0.426163	0	0	2.42343	2.59322	SYK	BP	Down
Regulation Of Interleukin-6 Production (GO:0032675)	1/114	0.345433	0.427066	0	0	2.40187	2.55308	SYK	BP	Down
Regulation Of MAP Kinase Activity (GO:0043405)	1/114	0.345433	0.427066	0	0	2.40187	2.55308	EDN3	BP	Down
Positive Regulation Of Protein Serine/Threonine Kinase Activity (GO:0071902)	1/117	0.352714	0.432837	0	0	2.3394	2.43788	EDN3	BP	Down
Protein Processing (GO:0016485)	1/117	0.352714	0.432837	0	0	2.3394	2.43788	PIDD1	BP	Down
Cellular Response To Molecule Of Bacterial Origin (GO:0071219)	1/117	0.352714	0.432837	0	0	2.3394	2.43788	GBP3	BP	Down
Positive Regulation Of Cell Cycle Process (GO:0090068)	1/118	0.355123	0.434448	0	0	2.31928	2.40113	EDN3	BP	Down
Regulation Of Protein-Containing Complex Assembly (GO:0043254)	1/119	0.357523	0.434448	0	0	2.29951	2.36517	SYK	BP	Down
Cellular Response To Tumor Necrosis Factor (GO:0071356)	1/119	0.357523	0.434448	0	0	2.29951	2.36517	GBP3	BP	Down
Positive Regulation Of Angiogenesis (GO:0045766)	1/119	0.357523	0.434448	0	0	2.29951	2.36517	GRN	BP	Down
Fatty Acid Metabolic Process (GO:0006631)	1/122	0.364671	0.440977	0	0	2.24216	2.2618	ALOX12B	BP	Down
Receptor-Mediated Endocytosis (GO:0006898)	1/122	0.364671	0.440977	0	0	2.24216	2.2618	SYK	BP	Down
Organonitrogen Compound Biosynthetic Process (GO:1901566)	1/123	0.367036	0.441318	0	0	2.22367	2.22877	GCH1	BP	Down
Modulation Of Chemical Synaptic Transmission (GO:0050804)	1/123	0.367036	0.441318	0	0	2.22367	2.22877	GRM4	BP	Down
Cellular Response To Lipopolysaccharide (GO:0071222)	1/124	0.369393	0.441318	0	0	2.20548	2.19643	GBP3	BP	Down
Positive Regulation Of Defense Response (GO:0031349)	1/124	0.369393	0.441318	0	0	2.20548	2.19643	GRN	BP	Down
Enzyme-Linked Receptor Protein Signaling Pathway (GO:0007167)	1/124	0.369393	0.441318	0	0	2.20548	2.19643	SYK	BP	Down
Response To Cytokine (GO:0034097)	1/125	0.37174	0.443058	0	0	2.18758	2.16474	GCH1	BP	Down
Regulation Of Response To External Stimulus (GO:0032101)	1/127	0.37641	0.44755	0	0	2.15264	2.10329	GRN	BP	Down
Positive Regulation Of Peptidyl-Tyrosine Phosphorylation (GO:0050731)	1/130	0.383351	0.454714	0	0	2.10226	2.01566	ITGB3	BP	Down
Synapse Organization (GO:0050808)	1/131	0.385647	0.456349	0	0	2.08599	1.98759	DRD1	BP	Down
Circulatory System Development (GO:0072359)	1/132	0.387935	0.457966	0	0	2.06996	1.96008	GJA5	BP	Down
Protein Localization To Plasma Membrane (GO:0072659)	1/137	0.39925	0.470207	0	0	1.99335	1.83023	BSG	BP	Down
Intracellular Calcium Ion Homeostasis (GO:0006874)	1/139	0.403718	0.474345	0	0	1.96426	1.78166	EDN3	BP	Down
Protein Localization To Cell Periphery (GO:1990778)	1/142	0.410359	0.48101	0	0	1.92218	1.71213	BSG	BP	Down
Ras Protein Signal Transduction (GO:0007265)	1/144	0.414745	0.48387	0	0	1.8951	1.66786	RGL3	BP	Down
Actin Filament Organization (GO:0007015)	1/144	0.414745	0.48387	0	0	1.8951	1.66786	MYO1H	BP	Down
Positive Regulation Of Protein Kinase Activity (GO:0045860)	1/145	0.416926	0.485275	0	0	1.88185	1.64633	ITGB3	BP	Down
Regulation Of Cold-Induced Thermogenesis (GO:0120161)	1/146	0.4191	0.48553	0	0	1.86878	1.62518	SYK	BP	Down
Negative Regulation Of Response To External Stimulus (GO:0032102)	1/146	0.4191	0.48553	0	0	1.86878	1.62518	DRD1	BP	Down
Negative Regulation Of Protein Metabolic Process (GO:0051248)	1/147	0.421265	0.486904	0	0	1.85588	1.6044	ITGB3	BP	Down
Negative Regulation Of DNA-binding Transcription Factor Activity (GO:0043433)	1/149	0.425571	0.49074	0	0	1.83062	1.56394	HAVCR2	BP	Down
Cellular Response To Organic Cyclic Compound (GO:0071407)	1/152	0.431972	0.495819	0	0	1.79398	1.50586	DRD1	BP	Down
Positive Regulation Of NF-kappaB Transcription Factor Activity (GO:0051092)	1/152	0.431972	0.495819	0	0	1.79398	1.50586	PIDD1	BP	Down
Positive Regulation Of Response To External Stimulus (GO:0032103)	1/155	0.438302	0.501926	0	0	1.75876	1.45071	GRN	BP	Down
Cellular Response To Oxygen-Containing Compound (GO:1901701)	2/406	0.444933	0.508349	0	0	1.34227	1.08701	DRD1;GBP3	BP	Down
Regulation Of Macromolecule Metabolic Process (GO:0060255)	1/162	0.452802	0.516153	0	0	1.6817	1.33241	EDN3	BP	Down
Adenylate Cyclase-Modulating G Protein-Coupled Receptor Signaling Pathway (GO:0007188)	1/163	0.454843	0.517293	0	0	1.67123	1.3166	DRD1	BP	Down
Regulation Of Cytokine Production (GO:0001817)	1/167	0.462933	0.525292	0	0	1.63063	1.25587	NFAM1	BP	Down
Heart Development (GO:0007507)	1/171	0.470905	0.53312	0	0	1.59194	1.19889	GJA5	BP	Down
Phosphorylation (GO:0016310)	2/429	0.473367	0.534689	0	0	1.26848	0.948674	SYK;DGKK	BP	Down
Regulation Of Cell Migration (GO:0030334)	2/434	0.479435	0.540315	0	0	1.25347	0.921487	GRN;DRD1	BP	Down
Positive Regulation Of Hydrolase Activity (GO:0051345)	1/176	0.480705	0.540521	0	0	1.54607	1.1325	RGL3	BP	Down
Negative Regulation Of Cytokine Production (GO:0001818)	1/178	0.484575	0.543642	0	0	1.52844	1.10733	HAVCR2	BP	Down
Negative Regulation Of Macromolecule Metabolic Process (GO:0010605)	1/186	0.499771	0.559429	0	0	1.46175	1.01388	HAVCR2	BP	Down
Intracellular Monoatomic Cation Homeostasis (GO:0030003)	1/190	0.507203	0.566471	0	0	1.43053	0.971106	EDN3	BP	Down
Protein Localization To Membrane (GO:0072657)	1/192	0.510878	0.569296	0	0	1.41541	0.950622	BSG	BP	Down
Regulation Of Cell Differentiation (GO:0045595)	1/193	0.512705	0.570055	0	0	1.40796	0.940596	EDN3	BP	Down
Golgi Vesicle Transport (GO:0048193)	1/197	0.519947	0.576816	0	0	1.37895	0.901872	COPZ2	BP	Down
Anterograde Trans-Synaptic Signaling (GO:0098916)	1/199	0.523528	0.579496	0	0	1.36488	0.883303	GRM4	BP	Down
Positive Regulation Of Gene Expression (GO:0010628)	2/480	0.533243	0.588508	0	0	1.13017	0.710628	NFAM1;ALOX12B	BP	Down
Regulation Of Angiogenesis (GO:0045765)	1/205	0.534114	0.588508	0	0	1.32434	0.830551	GRN	BP	Down
Negative Regulation Of Apoptotic Process (GO:0043066)	2/482	0.535497	0.588508	0	0	1.12535	0.702847	PIDD1;GRN	BP	Down
Positive Regulation Of Cell Population Proliferation (GO:0008284)	2/483	0.536621	0.588508	0	0	1.12295	0.698994	GRN;EDN3	BP	Down
Negative Regulation Of Cell Differentiation (GO:0045596)	1/207	0.537591	0.588508	0	0	1.31134	0.813896	ITGB3	BP	Down
Protein Stabilization (GO:0050821)	1/208	0.53932	0.589103	0	0	1.30494	0.805733	GRN	BP	Down
Proteasomal Protein Catabolic Process (GO:0010498)	1/220	0.559575	0.609887	0	0	1.23269	0.715673	UBXN11	BP	Down
Positive Regulation Of Protein Modification Process (GO:0031401)	1/225	0.567752	0.617446	0	0	1.20487	0.682039	ITGB3	BP	Down
Apoptotic Process (GO:0006915)	1/228	0.572587	0.621345	0	0	1.18876	0.662843	PIDD1	BP	Down
Negative Regulation Of Multicellular Organismal Process (GO:0051241)	1/231	0.577368	0.623581	0	0	1.17308	0.644343	GRN	BP	Down
Positive Regulation Of Phosphorylation (GO:0042327)	1/231	0.577368	0.623581	0	0	1.17308	0.644343	ITGB3	BP	Down
Regulation Of I-kappaB kinase/NF-kappaB Signaling (GO:0043122)	1/232	0.57895	0.623581	0	0	1.16794	0.638325	PIDD1	BP	Down
Positive Regulation Of Developmental Process (GO:0051094)	1/233	0.580527	0.623581	0	0	1.16285	0.63238	EDN3	BP	Down
Positive Regulation Of GTPase Activity (GO:0043547)	1/234	0.582097	0.623581	0	0	1.1578	0.626506	RGL3	BP	Down
Positive Regulation Of Intracellular Signal Transduction (GO:1902533)	2/525	0.582176	0.623581	0	0	1.03054	0.557504	GRM4;ALOX12B	BP	Down
Inflammatory Response (GO:0006954)	1/236	0.58522	0.625493	0	0	1.14783	0.614969	NFAM1	BP	Down
Regulation Of Inflammatory Response (GO:0050727)	1/240	0.591398	0.63074	0	0	1.12839	0.592705	GRN	BP	Down
Regulation Of ERK1 And ERK2 Cascade (GO:0070372)	1/244	0.597485	0.635867	0	0	1.10959	0.571468	SYK	BP	Down
Cytokine-Mediated Signaling Pathway (GO:0019221)	1/257	0.616656	0.654868	0	0	1.05255	0.508847	SYK	BP	Down
Regulation Of Protein Phosphorylation (GO:0001932)	1/265	0.628003	0.665496	0	0	1.02024	0.474625	ITGB3	BP	Down
Chemical Synaptic Transmission (GO:0007268)	1/273	0.639018	0.675728	0	0	0.989827	0.443266	GRM4	BP	Down
Positive Regulation Of Cellular Process (GO:0048522)	2/594	0.649832	0.685703	0	0	0.907188	0.391036	GRN;EDN3	BP	Down
Positive Regulation Of Cell Differentiation (GO:0045597)	1/283	0.652336	0.686807	0	0	0.954241	0.407647	EDN3	BP	Down
Transmembrane Receptor Protein Tyrosine Kinase Signaling Pathway (GO:0007169)	1/284	0.653641	0.686807	0	0	0.95082	0.404286	SYK	BP	Down
Regulation Of Intracellular Signal Transduction (GO:1902531)	1/297	0.67017	0.702689	0	0	0.90846	0.363587	PIDD1	BP	Down
Cellular Response To Cytokine Stimulus (GO:0071345)	1/308	0.683547	0.715206	0	0	0.875418	0.333061	GBP3	BP	Down
Protein Transport (GO:0015031)	1/313	0.689449	0.719866	0	0	0.86117	0.320237	COPZ2	BP	Down
Supramolecular Fiber Organization (GO:0097435)	1/316	0.692938	0.721992	0	0	0.852838	0.312833	MYO1H	BP	Down
Proteasome-Mediated Ubiquitin-Dependent Protein Catabolic Process (GO:0043161)	1/319	0.696388	0.724069	0	0	0.844663	0.305639	UBXN11	BP	Down
Negative Regulation Of Gene Expression (GO:0010629)	1/336	0.715229	0.742106	0	0	0.801104	0.268492	HAVCR2	BP	Down
Protein Localization (GO:0008104)	1/351	0.730893	0.756779	0	0	0.766184	0.24019	COPZ2	BP	Down
Regulation Of Apoptotic Process (GO:0042981)	2/705	0.740344	0.76497	0	0	0.759562	0.228355	PIDD1;GRM4	BP	Down
Positive Regulation Of Macromolecule Metabolic Process (GO:0010604)	1/364	0.743778	0.766209	0	0	0.738254	0.218532	ALOX12B	BP	Down
Protein Modification Process (GO:0036211)	2/711	0.744626	0.766209	0	0	0.752899	0.22201	SYK;ALOX12B	BP	Down
Ubiquitin-Dependent Protein Catabolic Process (GO:0006511)	1/367	0.746664	0.766719	0	0	0.732091	0.213873	UBXN11	BP	Down
Positive Regulation Of Protein Phosphorylation (GO:0001934)	1/377	0.756055	0.774761	0	0	0.712256	0.199176	ITGB3	BP	Down
Negative Regulation Of Cell Population Proliferation (GO:0008285)	1/379	0.757891	0.775045	0	0	0.708415	0.196384	P3H2	BP	Down
Negative Regulation Of Programmed Cell Death (GO:0043069)	1/381	0.759714	0.775314	0	0	0.704614	0.193637	PIDD1	BP	Down
DNA Damage Response (GO:0006974)	1/384	0.762423	0.776484	0	0	0.698988	0.189603	PIDD1	BP	Down
Regulation Of Cell Population Proliferation (GO:0042127)	2/766	0.781173	0.793953	0	0	0.696699	0.172056	EDN3;P3H2	BP	Down
Regulation Of Gene Expression (GO:0010468)	3/1127	0.794678	0.80603	0	0	0.706807	0.162437	EDN3;ALOX12B;HAVCR2	BP	Down
Nervous System Development (GO:0007399)	1/433	0.802632	0.812441	0	0	0.618151	0.135906	DRD1	BP	Down
Protein Phosphorylation (GO:0006468)	1/500	0.846949	0.855556	0	0	0.533313	0.0885915	SYK	BP	Down
Negative Regulation Of Cellular Process (GO:0048523)	1/537	0.867051	0.874086	0	0	0.495553	0.0706945	P3H2	BP	Down
Positive Regulation Of Nucleic Acid-Templated Transcription (GO:1903508)	1/557	0.876808	0.882133	0	0	0.477235	0.0627408	TRIM16	BP	Down
Positive Regulation Of DNA-templated Transcription (GO:0045893)	1/1243	0.991408	0.995414	0	0	0.206075	0.00177823	TRIM16	BP	Down
Regulation Of DNA-templated Transcription (GO:0006355)	2/1922	0.995031	0.997037	0	0	0.260503	0.00129763	TRIM16;HAVCR2	BP	Down
Regulation Of Transcription By RNA Polymerase II (GO:0006357)	1/2028	0.999636	0.999636	0	0	0.120963	4.40012e-05	HAVCR2	BP	Down
Microvillus (GO:0005902)	2/58	0.019533	0.420591	0	0	9.85615	38.7903	ITGB3;MYO1H	CC	Down
Early Phagosome (GO:0032009)	1/11	0.0399649	0.420591	0	0	27.2822	87.8419	SYK	CC	Down
Filopodium Membrane (GO:0031527)	1/11	0.0399649	0.420591	0	0	27.2822	87.8419	ITGB3	CC	Down
COPI Vesicle Coat (GO:0030126)	1/12	0.043519	0.420591	0	0	24.8007	77.7394	COPZ2	CC	Down
Microvillus Membrane (GO:0031528)	1/13	0.0470601	0.420591	0	0	22.7329	69.4792	ITGB3	CC	Down
Endopeptidase Complex (GO:1905369)	1/14	0.0505883	0.420591	0	0	20.9831	62.6144	PIDD1	CC	Down
COPI-coated Vesicle Membrane (GO:0030663)	1/16	0.057606	0.420591	0	0	18.1836	51.8982	COPZ2	CC	Down
Platelet Alpha Granule Membrane (GO:0031092)	1/16	0.057606	0.420591	0	0	18.1836	51.8982	ITGB3	CC	Down
Cell Projection Membrane (GO:0031253)	2/105	0.0577684	0.420591	0	0	5.34601	15.2431	ITGB3;DRD1	CC	Down
Connexin Complex (GO:0005922)	1/18	0.0645725	0.420591	0	0	16.0427	43.9565	GJA5	CC	Down
T Cell Receptor Complex (GO:0042101)	1/19	0.0680367	0.420591	0	0	15.1507	40.7206	SYK	CC	Down
Gap Junction (GO:0005921)	1/21	0.0749272	0.424587	0	0	13.6342	35.3296	GJA5	CC	Down
Pigment Granule (GO:0048770)	1/24	0.0851687	0.445498	0	0	11.8541	29.198	ITGB3	CC	Down
Non-Motile Cilium (GO:0097730)	1/30	0.105317	0.449814	0	0	9.39868	21.1543	DRD1	CC	Down
Intercalated Disc (GO:0014704)	1/31	0.108633	0.449814	0	0	9.08493	20.1666	GJA5	CC	Down
Melanosome (GO:0042470)	1/31	0.108633	0.449814	0	0	9.08493	20.1666	ITGB3	CC	Down
Azurophil Granule (GO:0042582)	2/155	0.112453	0.449814	0	0	3.58987	7.84464	GRN;NFAM1	CC	Down
Vesicle Coat (GO:0030120)	1/37	0.128272	0.470642	0	0	7.56849	15.5427	COPZ2	CC	Down
Ciliary Membrane (GO:0060170)	1/38	0.131503	0.470642	0	0	7.36357	14.9387	DRD1	CC	Down
Basement Membrane (GO:0005604)	1/46	0.156932	0.476143	0	0	6.05205	11.2081	P3H2	CC	Down
Cell-Cell Contact Zone (GO:0044291)	1/47	0.160059	0.476143	0	0	5.92019	10.8471	GJA5	CC	Down
Focal Adhesion (GO:0005925)	3/387	0.172618	0.476143	0	0	2.15031	3.77739	ITGB3;BSG;ARL2	CC	Down
Cell-Substrate Junction (GO:0030055)	3/395	0.179947	0.476143	0	0	2.10556	3.61124	ITGB3;BSG;ARL2	CC	Down
Azurophil Granule Membrane (GO:0035577)	1/58	0.193705	0.476143	0	0	4.77505	7.83788	NFAM1	CC	Down
cis-Golgi Network (GO:0005801)	1/60	0.199677	0.476143	0	0	4.61272	7.43134	COPZ2	CC	Down
Sperm Flagellum (GO:0036126)	1/60	0.199677	0.476143	0	0	4.61272	7.43134	CABCOCO1	CC	Down
Filopodium (GO:0030175)	1/60	0.199677	0.476143	0	0	4.61272	7.43134	ITGB3	CC	Down
Lytic Vacuole (GO:0000323)	2/223	0.199771	0.476143	0	0	2.47675	3.98901	GRN;ARSK	CC	Down
Mitochondrial Intermembrane Space (GO:0005758)	1/62	0.205607	0.476143	0	0	4.46104	7.05642	ARL2	CC	Down
Golgi Membrane (GO:0000139)	3/427	0.210063	0.476143	0	0	1.94346	3.03248	CSGALNACT1;BSG;COPZ2	CC	Down
Organelle Envelope Lumen (GO:0031970)	1/68	0.223136	0.481225	0	0	4.06031	6.09037	ARL2	CC	Down
9+2 Motile Cilium (GO:0097729)	1/70	0.228894	0.481225	0	0	3.94223	5.8128	CABCOCO1	CC	Down
Cilium (GO:0005929)	2/257	0.24602	0.481225	0	0	2.14281	3.00496	ARL2;DRD1	CC	Down
Extrinsic Component Of Cytoplasmic Side Of Plasma Membrane (GO:0031234)	1/77	0.248717	0.481225	0	0	3.57787	4.97839	SYK	CC	Down
Glutamatergic Synapse (GO:0098978)	1/78	0.251507	0.481225	0	0	3.53122	4.87409	ITGB3	CC	Down
Actin-Based Cell Projection (GO:0098858)	1/84	0.268037	0.481225	0	0	3.27496	4.31192	MYO1H	CC	Down
Secretory Granule Membrane (GO:0030667)	2/279	0.276211	0.481225	0	0	1.97042	2.53512	ITGB3;NFAM1	CC	Down
Azurophil Granule Lumen (GO:0035578)	1/89	0.281536	0.481225	0	0	3.08811	3.91416	GRN	CC	Down
Platelet Alpha Granule (GO:0031091)	1/89	0.281536	0.481225	0	0	3.08811	3.91416	ITGB3	CC	Down
Endoplasmic Reticulum Lumen (GO:0005788)	2/284	0.283074	0.481225	0	0	1.93499	2.44205	ARSK;P3H2	CC	Down
Cell-Cell Junction (GO:0005911)	2/299	0.303626	0.502512	0	0	1.83586	2.18827	ITGB3;GJA5	CC	Down
Phagocytic Vesicle (GO:0045335)	1/100	0.310375	0.502512	0	0	2.74346	3.20978	SYK	CC	Down
Bounding Membrane Of Organelle (GO:0098588)	4/819	0.359662	0.568767	0	0	1.33995	1.37022	CSGALNACT1;BSG;COPZ2;DRD1	CC	Down
Cytoplasmic Side Of Plasma Membrane (GO:0009898)	1/124	0.369393	0.57088	0	0	2.20548	2.19643	SYK	CC	Down
Lysosomal Membrane (GO:0005765)	2/356	0.380457	0.574913	0	0	1.53578	1.48415	GRN;NFAM1	CC	Down
Mitochondrial Envelope (GO:0005740)	1/146	0.4191	0.619538	0	0	1.86878	1.62518	ARL2	CC	Down
Vacuolar Lumen (GO:0005775)	1/161	0.450754	0.652154	0	0	1.69229	1.34848	GRN	CC	Down
Membrane Raft (GO:0045121)	1/169	0.466934	0.6535	0	0	1.61106	1.22693	NFAM1	CC	Down
Basolateral Plasma Membrane (GO:0016323)	1/171	0.470905	0.6535	0	0	1.59194	1.19889	PIANP	CC	Down
Late Endosome (GO:0005770)	1/205	0.534114	0.726395	0	0	1.32434	0.830551	GRN	CC	Down
Lysosome (GO:0005764)	2/503	0.558723	0.744964	0	0	1.07701	0.626931	GRN;ARSK	CC	Down
Nuclear Membrane (GO:0031965)	1/227	0.570982	0.74665	0	0	1.19408	0.669163	GCH1	CC	Down
Vesicle (GO:0031982)	1/235	0.583661	0.74665	0	0	1.15279	0.620703	MYO1H	CC	Down
trans-Golgi Network (GO:0005802)	1/241	0.592928	0.74665	0	0	1.12363	0.587301	GRN	CC	Down
Intracellular Organelle Lumen (GO:0070013)	3/856	0.619055	0.765377	0	0	0.944785	0.453082	ARSK;P3H2;ARL2	CC	Down
Cytoskeleton (GO:0005856)	2/599	0.654387	0.784418	0	0	0.899358	0.381378	ARL2;MYO1H	CC	Down
Lytic Vacuole Membrane (GO:0098852)	1/287	0.657527	0.784418	0	0	0.940703	0.394409	GRN	CC	Down
Secretory Granule Lumen (GO:0034774)	1/316	0.692938	0.81241	0	0	0.852838	0.312833	GRN	CC	Down
Actin Cytoskeleton (GO:0015629)	1/327	0.705403	0.813007	0	0	0.823599	0.287424	MYO1H	CC	Down
Microtubule Cytoskeleton (GO:0015630)	1/342	0.7216	0.817813	0	0	0.786767	0.25671	ARL2	CC	Down
Mitochondrial Matrix (GO:0005759)	1/355	0.734924	0.81926	0	0	0.757372	0.233261	ARL2	CC	Down
Collagen-Containing Extracellular Matrix (GO:0062023)	1/373	0.752341	0.825148	0	0	0.720062	0.204905	P3H2	CC	Down
Nucleolus (GO:0005730)	2/771	0.784261	0.839083	0	0	0.691988	0.168162	PIDD1;ARL2	CC	Down
Nuclear Lumen (GO:0031981)	2/780	0.789725	0.839083	0	0	0.683662	0.161392	PIDD1;ARL2	CC	Down
Intracellular Non-Membrane-Bounded Organelle (GO:0043232)	2/1195	0.940606	0.980538	0	0	0.436179	0.0267076	PIDD1;ARL2	CC	Down
Endoplasmic Reticulum Membrane (GO:0005789)	1/801	0.951699	0.980538	0	0	0.3275	0.0162135	COPZ2	CC	Down
Intracellular Membrane-Bounded Organelle (GO:0043231)	11/5175	0.992287	0.99898	0	0	0.499127	0.00386483	PIDD1;RBM47;SYK;GCH1;ITGB3;BSG;P3H2;COPZ2;ARL2;ALOX12B;DNAJB7	CC	Down
Nucleus (GO:0005634)	7/4487	0.99898	0.99898	0	0	0.360215	0.00036757	PIDD1;RBM47;SYK;GCH1;ITGB3;ARL2;DNAJB7	CC	Down
Gap Junction Channel Activity Involved In Cell Communication By Electrical Coupling (GO:1903763)	1/5	0.0183653	0.163601	0	0	68.226	272.719	GJA5	MF	Down
Gap Junction Hemi-Channel Activity (GO:0055077)	1/5	0.0183653	0.163601	0	0	68.226	272.719	GJA5	MF	Down
glucuronosyl-N-acetylgalactosaminyl-proteoglycan 4-beta-N-acetylgalactosaminyltransferase Activity (GO:0047238)	1/5	0.0183653	0.163601	0	0	68.226	272.719	CSGALNACT1	MF	Down
UDP-glycosyltransferase Activity (GO:0008194)	2/61	0.0214716	0.163601	0	0	9.35358	35.9273	CSGALNACT1;GXYLT2	MF	Down
Galactosidase Activity (GO:0015925)	1/6	0.0219982	0.163601	0	0	54.5781	208.313	GLB1L2	MF	Down
Procollagen-Proline Dioxygenase Activity (GO:0019798)	1/7	0.0256179	0.163601	0	0	45.4795	166.658	P3H2	MF	Down
Xylosyltransferase Activity (GO:0042285)	1/7	0.0256179	0.163601	0	0	45.4795	166.658	GXYLT2	MF	Down
Adenylate Cyclase Inhibiting G Protein-Coupled Glutamate Receptor Activity (GO:0001640)	1/8	0.0292244	0.163601	0	0	38.9804	137.708	GRM4	MF	Down
Vascular Endothelial Growth Factor Receptor 2 Binding (GO:0043184)	1/8	0.0292244	0.163601	0	0	38.9804	137.708	ITGB3	MF	Down
UDP-xylosyltransferase Activity (GO:0035252)	1/8	0.0292244	0.163601	0	0	38.9804	137.708	GXYLT2	MF	Down
Interleukin-1 Binding (GO:0019966)	1/9	0.0328177	0.163601	0	0	34.1062	116.534	TRIM16	MF	Down
Diacylglycerol Kinase Activity (GO:0004143)	1/10	0.0363978	0.163601	0	0	30.3151	100.441	DGKK	MF	Down
GTP Binding (GO:0005525)	3/201	0.0385324	0.163601	0	0	4.20999	13.7088	GCH1;ARL2;GBP3	MF	Down
Insulin-Like Growth Factor I Binding (GO:0031994)	1/12	0.043519	0.163601	0	0	24.8007	77.7394	ITGB3	MF	Down
Vascular Endothelial Growth Factor Receptor Binding (GO:0005172)	1/12	0.043519	0.163601	0	0	24.8007	77.7394	ITGB3	MF	Down
Platelet-Derived Growth Factor Receptor Binding (GO:0005161)	1/12	0.043519	0.163601	0	0	24.8007	77.7394	ITGB3	MF	Down
Arylsulfatase Activity (GO:0004065)	1/13	0.0470601	0.163601	0	0	22.7329	69.4792	ARSK	MF	Down
Acetylgalactosaminyltransferase Activity (GO:0008376)	1/14	0.0505883	0.163601	0	0	20.9831	62.6144	CSGALNACT1	MF	Down
Guanyl Ribonucleotide Binding (GO:0032561)	3/226	0.0514358	0.163601	0	0	3.73328	11.0782	GCH1;ARL2;GBP3	MF	Down
Sulfuric Ester Hydrolase Activity (GO:0008484)	1/15	0.0541035	0.163601	0	0	19.4834	56.8302	ARSK	MF	Down
Death Receptor Binding (GO:0005123)	1/15	0.0541035	0.163601	0	0	19.4834	56.8302	PIDD1	MF	Down
Phospholipase Binding (GO:0043274)	1/15	0.0541035	0.163601	0	0	19.4834	56.8302	SYK	MF	Down
Insulin-Like Growth Factor Binding (GO:0005520)	1/15	0.0541035	0.163601	0	0	19.4834	56.8302	ITGB3	MF	Down
Glutamate Receptor Activity (GO:0008066)	1/16	0.057606	0.163601	0	0	18.1836	51.8982	GRM4	MF	Down
Ubiquitin-Protein Transferase Activator Activity (GO:0097027)	1/16	0.057606	0.163601	0	0	18.1836	51.8982	HAVCR2	MF	Down
Chemokine Binding (GO:0019956)	1/17	0.0610956	0.166792	0	0	17.0462	47.6496	ITGB3	MF	Down
Postsynaptic Neurotransmitter Receptor Activity (GO:0098960)	1/19	0.0680367	0.166792	0	0	15.1507	40.7206	DRD1	MF	Down
Gap Junction Channel Activity (GO:0005243)	1/20	0.0714882	0.166792	0	0	14.3526	37.8652	GJA5	MF	Down
Fibroblast Growth Factor Binding (GO:0017134)	1/20	0.0714882	0.166792	0	0	14.3526	37.8652	ITGB3	MF	Down
Lipid Kinase Activity (GO:0001727)	1/21	0.0749272	0.166792	0	0	13.6342	35.3296	DGKK	MF	Down
Oxidoreductase Activity, Acting On Single Donors With Incorporation Of Molecular Oxygen, Incorporation Of Two Atoms Of Oxygen (GO:0016702)	1/21	0.0749272	0.166792	0	0	13.6342	35.3296	ALOX12B	MF	Down
GTPase Activity (GO:0003924)	3/265	0.0751737	0.166792	0	0	3.17127	8.20711	GCH1;ARL2;GBP3	MF	Down
Ribonucleoside Triphosphate Phosphatase Activity (GO:0017111)	3/270	0.0785164	0.168929	0	0	3.11109	7.91601	GCH1;ARL2;GBP3	MF	Down
Mitogen-Activated Protein Kinase Binding (GO:0051019)	1/23	0.0817674	0.17075	0	0	12.3935	31.0319	GCH1	MF	Down
Wide Pore Channel Activity (GO:0022829)	1/25	0.0885577	0.179646	0	0	11.3596	27.5368	GJA5	MF	Down
NAD+ ADP-ribosyltransferase Activity (GO:0003950)	1/26	0.0919342	0.181315	0	0	10.9047	26.0259	ART3	MF	Down
Tumor Necrosis Factor Receptor Superfamily Binding (GO:0032813)	1/27	0.0952984	0.18287	0	0	10.4847	24.6469	PIDD1	MF	Down
Glucuronosyltransferase Activity (GO:0015020)	1/30	0.105317	0.196777	0	0	9.39868	21.1543	CSGALNACT1	MF	Down
Non-Membrane Spanning Protein Tyrosine Kinase Activity (GO:0004715)	1/36	0.125028	0.227616	0	0	7.78513	16.187	SYK	MF	Down
Pentosyltransferase Activity (GO:0016763)	1/39	0.134722	0.2333	0	0	7.16943	14.3714	ART3	MF	Down
Phosphotyrosine Residue Binding (GO:0001784)	1/39	0.134722	0.2333	0	0	7.16943	14.3714	SYK	MF	Down
Protein Phosphorylated Amino Acid Binding (GO:0045309)	1/45	0.153794	0.259985	0	0	6.18991	11.5884	SYK	MF	Down
G Protein-Coupled Receptor Activity (GO:0004930)	2/250	0.236437	0.38773	0	0	2.20408	3.17844	GRM4;DRD1	MF	Down
Hormone Activity (GO:0005179)	1/74	0.240284	0.38773	0	0	3.72546	5.31227	EDN3	MF	Down
Phosphotransferase Activity, Alcohol Group As Acceptor (GO:0016773)	1/77	0.248717	0.389888	0	0	3.57787	4.97839	DGKK	MF	Down
Ubiquitin Binding (GO:0043130)	1/80	0.257058	0.389888	0	0	3.44148	4.67509	UBXN11	MF	Down
Purine Ribonucleoside Triphosphate Binding (GO:0035639)	3/476	0.258095	0.389888	0	0	1.73775	2.35366	GCH1;ARL2;GBP3	MF	Down
Growth Factor Activity (GO:0008083)	1/85	0.270756	0.400494	0	0	3.23581	4.2277	GRN	MF	Down
mRNA 3'-UTR Binding (GO:0003730)	1/93	0.292158	0.408086	0	0	2.95325	3.63385	RBM47	MF	Down
Growth Factor Receptor Binding (GO:0070851)	1/96	0.300023	0.408086	0	0	2.85955	3.44261	ITGB3	MF	Down
Hexosyltransferase Activity (GO:0016758)	1/96	0.300023	0.408086	0	0	2.85955	3.44261	CSGALNACT1	MF	Down
Metal Ion Binding (GO:0046872)	3/521	0.303436	0.408086	0	0	1.58312	1.88801	CSGALNACT1;YDJC;CABCOCO1	MF	Down
Protein Tyrosine Kinase Activity (GO:0004713)	1/99	0.307801	0.408086	0	0	2.7716	3.26577	SYK	MF	Down
Cytokine Receptor Binding (GO:0005126)	1/100	0.310375	0.408086	0	0	2.74346	3.20978	SYK	MF	Down
Kinase Activity (GO:0016301)	1/106	0.325621	0.419499	0	0	2.58591	2.90144	SYK	MF	Down
Receptor Ligand Activity (GO:0048018)	2/319	0.330872	0.419499	0	0	1.71828	1.90045	GRN;EDN3	MF	Down
Protease Binding (GO:0002020)	1/125	0.37174	0.463045	0	0	2.18758	2.16474	ITGB3	MF	Down
Magnesium Ion Binding (GO:0000287)	1/155	0.438302	0.536542	0	0	1.75876	1.45071	YDJC	MF	Down
Guanyl-Nucleotide Exchange Factor Activity (GO:0005085)	1/203	0.530612	0.638532	0	0	1.33758	0.84766	RGL3	MF	Down
mRNA Binding (GO:0003729)	1/282	0.651027	0.770381	0	0	0.957685	0.411043	RBM47	MF	Down
Cadherin Binding (GO:0045296)	1/319	0.696388	0.780751	0	0	0.844663	0.305639	BSG	MF	Down
Protein Homodimerization Activity (GO:0042803)	2/662	0.707869	0.780751	0	0	0.810859	0.280148	GCH1;GBP3	MF	Down
Endopeptidase Activity (GO:0004175)	1/335	0.714154	0.780751	0	0	0.803544	0.270519	PIDD1	MF	Down
Zinc Ion Binding (GO:0008270)	1/341	0.720548	0.780751	0	0	0.789122	0.258629	GCH1	MF	Down
Protein Serine/Threonine Kinase Activity (GO:0004674)	1/342	0.7216	0.780751	0	0	0.786767	0.25671	SYK	MF	Down
Calcium Ion Binding (GO:0005509)	1/346	0.725769	0.780751	0	0	0.777487	0.249203	CABCOCO1	MF	Down
GTPase Regulator Activity (GO:0030695)	1/424	0.795788	0.843297	0	0	0.631594	0.144271	RGL3	MF	Down
Transition Metal Ion Binding (GO:0046914)	1/456	0.819113	0.855251	0	0	0.586211	0.116968	GCH1	MF	Down
Protein Kinase Binding (GO:0019901)	1/511	0.853219	0.87795	0	0	0.521515	0.0827847	GCH1	MF	Down
DNA Binding (GO:0003677)	1/846	0.959411	0.970731	0	0	0.30933	0.0128172	TRIM16	MF	Down
RNA Binding (GO:0003723)	2/1411	0.970731	0.970731	0	0	0.365054	0.0108442	RBM47;GRN	MF	Down
