# Supplementary material for: Syngap+/− CA1 Pyramidal Neurons Exhibit Upregulated Translation of Long MRNAs Associated with LTP
Source: eNeuro. 2025 May 6;12(5):ENEURO.0086-25.2025. doi: 10.1523/ENEURO.0086-25.2025 (PMC12091090; doi:10.1523/ENEURO.0086-25.2025)
Supplement: Table 1-4 — GSEA of Syngap+/- CA1 TRAP-seq. GSEA on CA1-TRAP transcript population from Syngap+/- versus WT shows enriched gene sets related to DNA modification and recombinational repair. Download Table 1-4, XLSX file. [file eneuro-12-ENEURO.0086-25.2025-s019.xlsx]

## Sheet: Syngap_gsea_all
Table 1-4. GSEA of Syngap+/- CA1 TRAP-seq. GSEA on CA1-TRAP transcript population from Syngap+/- versus WT shows enriched gene sets.
TERM NAME	SIZE	ES	NES	p-value	FDR	GENE_SET	Core_enrichment
GOMF_ATP_DEPENDENT_ACTIVITY_ACTING_ON_DNA	104	0.293034	3.50324	0	0	Mcm2|Mcm4|Btaf1|Rfc2|Ep400|Atad5|Hltf|Fancm|Chd6|Smc3|Xrcc3|Cecr2|Chd9|Recql|Rsf1|Arid1a|Zranb3|Twnk|Ruvbl2|Rad50|Polq|Blm|Gm960|Ascc3|Ruvbl1|Msh3|Atrx|Rad17|Wapl|Smarca4|Dhx36|Dhx30|Smarca2|Bptf|Chd7|Upf1|Dhx9|Nav2|Nipbl|Smarca1|Mcm6|Supv3l1|Rbbp4|Chd8|Helb|Top2b|Mcm3|Mcm5|Mcm7|G3bp1|Ddx1|Msh6|Ino80|Ercc6|Rad54b|Rfc5|Chd1l|Smarca5|Ighmbp2|Wrnip1|Mre11a|Ercc6l2|Rad54l|Wrn|Pms2|Xrcc2|Rfc3|Ddx3x|Rf…	Mcm2|Mcm4|Btaf1|Rfc2|Ep400|Atad5|Hltf|Fancm|Chd6|Smc3|Xrcc3|Cecr2|Chd9|Recql|Rsf1|Arid1a|Zranb3|Twnk|Ruvbl2|Rad50|Polq|Blm|Gm960|Ascc3|Ruvbl1|Msh3|Atrx|Rad17|Wapl|Smarca4|Dhx36|Dhx30|Smarca2|Bptf|Chd7|Upf1|Dhx9|Nav2|Nipbl|Smarca1|Mcm6|Supv3l1|Rbbp4|Chd8|Helb|Top2b|Mcm3|Mcm5|Mcm7|G3bp1|Ddx1|Msh6|Ino80|Ercc6|Rad54b|Rfc5|Chd1l|Smarca5|Ighmbp2|Wrnip1|Mre11a|Ercc6l2|Rad54l|Wrn|Pms2|Xrcc2|Rfc3|Ddx3x|Rf…
GOBP_RECOMBINATIONAL_REPAIR	148	0.223087	3.24953	0	0	Mcm2|Spidr|Mcm4|Ep400|Brca2|Fancm|Rev3l|Setd2|Fan1|Xrcc3|Recql|Gins4|Ubqln4|Rpa3|Nbn|Ercc5|Ruvbl2|Hdgfl2|Mbtd1|Polq|Palb2|Blm|Sfpq|Tex15|Ap5z1|Nsmce1|Brca1|Ruvbl1|Atm|Ercc4|Trrap|Smchd1|Tonsl|Shld2|H2ax|Brd8|Morf4l2|Nipbl|Pogz|Mcm6|Cdc7|Mms19|Smc5|Ppp4r2|Helb|Rmi1|Mcm3|Mcm5|Yeats4|Fus|Mcm7|Usp51|Rif1|Actl6a|Mrgbp|Mus81|Wrap53|Ino80|Rpa2|Ercc6|Arid2|Actb|Rbbp8|Morf4l1|Rad54b|Fancb|Nucks1|Zmynd8|Sh…	Mcm2|Spidr|Mcm4|Ep400|Brca2|Fancm|Rev3l|Setd2|Fan1|Xrcc3|Recql|Gins4|Ubqln4|Rpa3|Nbn|Ercc5|Ruvbl2|Hdgfl2|Mbtd1|Polq|Palb2|Blm|Sfpq|Tex15|Ap5z1|Nsmce1|Brca1|Ruvbl1|Atm|Ercc4|Trrap|Smchd1|Tonsl|Shld2|H2ax|Brd8|Morf4l2|Nipbl|Pogz|Mcm6|Cdc7|Mms19|Smc5|Ppp4r2|Helb|Rmi1|Mcm3|Mcm5|Yeats4|Fus|Mcm7|Usp51|Rif1|Actl6a|Mrgbp|Mus81|Wrap53|Ino80|Rpa2|Ercc6|Arid2|Actb|Rbbp8|Morf4l1|Rad54b|Fancb|Nucks1|Zmynd8|Sh…
GOMF_ATP_DEPENDENT_ACTIVITY	478	0.124295	3.16266	0	0.00034	Mcm2|Mcm4|Btaf1|Ddx51|Cct4|Aqr|Rfc2|Ep400|Atad5|Dnah11|Hltf|Ddx56|Spg7|Fancm|Dync2h1|Ddx3y|Ddx10|Chd6|Smc3|Xrcc3|Ddx27|Hyou1|Cecr2|Myo6|Dicer1|Atad2|Dnah5|Chd9|Recql|Uba3|Myh11|Psmc5|Abca3|Kif18a|Rsf1|Arid1a|Zranb3|Twnk|Abcd1|Slc27a2|Dync1h1|Nae1|Kif13a|Atp11b|Atp5a1|Lonp2|Tor2a|Hspa4|Ruvbl2|Rad50|Snrnp200|Ddx31|Morc2a|Polq|Ipo8|Blm|Gm960|Abca8b|Dnah14|Ascc3|Trap1|Kif3b|Myo5a|Dhx34|Psmc4|Ruvbl1|K…	Mcm2|Mcm4|Btaf1|Ddx51|Cct4|Aqr|Rfc2|Ep400|Atad5|Dnah11|Hltf|Ddx56|Spg7|Fancm|Dync2h1|Ddx3y|Ddx10|Chd6|Smc3|Xrcc3|Ddx27|Hyou1|Cecr2|Myo6|Dicer1|Atad2|Dnah5|Chd9|Recql|Uba3|Myh11|Psmc5|Abca3|Kif18a|Rsf1|Arid1a|Zranb3|Twnk|Abcd1|Slc27a2|Dync1h1|Nae1|Kif13a|Atp11b|Atp5a1|Lonp2|Tor2a|Hspa4|Ruvbl2|Rad50|Snrnp200|Ddx31|Morc2a|Polq|Ipo8|Blm|Gm960|Abca8b|Dnah14|Ascc3|Trap1|Kif3b|Myo5a|Dhx34|Psmc4|Ruvbl1|K…
GOBP_RIBONUCLEOPROTEIN_COMPLEX_BIOGENESIS	405	0.12737	2.99338	0	0.000755	Nol10|Eri2|Ddx51|Dcaf13|Nufip1|Mphosph10|Ddx56|Rpusd2|Mettl15|Utp11|Gnl2|Wdr75|Ddx10|Nop10|mt-Rnr2|Pop4|Ddx27|Pwp2|Prkdc|Mrpl44|Eri1|Dicer1|9930104L06Rik|Utp14a|Pih1d1|Tarbp2|Gemin8|Nsun4|Clp1|Rpp38|Rpl26|Esf1|Cpsf6|Crnkl1|Exosc8|Ruvbl2|Snrnp200|Mdn1|Mrm1|Lsg1|Ddx31|mt-Rnr1|Znhit3|Exosc10|Bop1|Luc7l|Tfb2m|Mphosph6|Ltv1|Eif2s3y|Tsr3|Denr|Abce1|Sart1|Prpf8|Cpsf7|Wdr43|Eif3a|Ruvbl1|Atm|Trmt112|Rps16…	Nol10|Eri2|Ddx51|Dcaf13|Nufip1|Mphosph10|Ddx56|Rpusd2|Mettl15|Utp11|Gnl2|Wdr75|Ddx10|Nop10|mt-Rnr2|Pop4|Ddx27|Pwp2|Prkdc|Mrpl44|Eri1|Dicer1|9930104L06Rik|Utp14a|Pih1d1|Tarbp2|Gemin8|Nsun4|Clp1|Rpp38|Rpl26|Esf1|Cpsf6|Crnkl1|Exosc8|Ruvbl2|Snrnp200|Mdn1|Mrm1|Lsg1|Ddx31|mt-Rnr1|Znhit3|Exosc10|Bop1|Luc7l|Tfb2m|Mphosph6|Ltv1|Eif2s3y|Tsr3|Denr|Abce1|Sart1|Prpf8|Cpsf7|Wdr43|Eif3a|Ruvbl1|Atm|Trmt112|Rps16…
GOMF_CATALYTIC_ACTIVITY_ACTING_ON_DNA	198	0.172769	2.81543	0	0.00526899	Mcm2|Mcm4|Setmar|Btaf1|Rfc2|Ep400|Atad5|Hltf|Fancm|Rev3l|Chd6|Smc3|Fan1|Xrcc3|Dnmt1|Cecr2|Dicer1|Chd9|Recql|Rsf1|Arid1a|Zranb3|Twnk|Top1|Ercc5|Ruvbl2|Rad50|Polq|Hmga1b|Blm|Gm960|Ascc3|Primpol|Pold1|Ruvbl1|Ercc4|Msh3|Atrx|Rad17|Exo5|Wapl|Pole|Smarca4|Mbd4|Dhx36|Dhx30|Smarca2|Polg2|Bptf|Tert|Chd7|Upf1|Xrcc4|Dhx9|Polm|Nav2|Nipbl|Smarca1|Mcm6|Supv3l1|Rbbp4|Fto|Chd8|Helb|Top2b|Mcm3|Mcm5|Mcm7|G3bp1|Ddx…	Mcm2|Mcm4|Setmar|Btaf1|Rfc2|Ep400|Atad5|Hltf|Fancm|Rev3l|Chd6|Smc3|Fan1|Xrcc3|Dnmt1|Cecr2|Dicer1|Chd9|Recql|Rsf1|Arid1a|Zranb3|Twnk|Top1|Ercc5|Ruvbl2|Rad50|Polq|Hmga1b|Blm|Gm960|Ascc3|Primpol|Pold1|Ruvbl1|Ercc4|Msh3|Atrx|Rad17|Exo5|Wapl|Pole|Smarca4|Mbd4|Dhx36|Dhx30|Smarca2|Polg2|Bptf|Tert|Chd7|Upf1|Xrcc4|Dhx9|Polm|Nav2|Nipbl|Smarca1|Mcm6|Supv3l1|Rbbp4|Fto|Chd8|Helb|Top2b|Mcm3|Mcm5|Mcm7|G3bp1|Ddx…
GOBP_DOUBLE_STRAND_BREAK_REPAIR	264	0.147582	2.78269	0	0.00540966	Mcm2|Spidr|Mcm4|Setmar|Eya1|Ep400|Brca2|Dtx3l|Prdm9|Fancm|Rev3l|Setd2|Fan1|Xrcc3|Prkdc|Fh1|Recql|Gins4|Arid1a|Ubqln4|Rpa3|Rnf169|Nbn|Ercc5|Ruvbl2|Rad50|Hdgfl2|Mbtd1|Polq|Palb2|Blm|Sfpq|Ubr5|Tex15|Ap5z1|Nsmce1|Brca1|Ruvbl1|Atm|Ercc4|Trrap|Nudt16l1|Vcp|Smchd1|Smarca4|Phf10|Setx|Smarca2|Tonsl|Mpnd|Prpf19|Dpf2|Parp9|Xrcc4|Shld2|H2ax|Brd8|Polm|Morf4l2|Arid1b|Nipbl|Smarcc1|Pogz|Mcm6|Cdc7|Mms19|Smc5|Ppp…	Mcm2|Spidr|Mcm4|Setmar|Eya1|Ep400|Brca2|Dtx3l|Prdm9|Fancm|Rev3l|Setd2|Fan1|Xrcc3|Prkdc|Fh1|Recql|Gins4|Arid1a|Ubqln4|Rpa3|Rnf169|Nbn|Ercc5|Ruvbl2|Rad50|Hdgfl2|Mbtd1|Polq|Palb2|Blm|Sfpq|Ubr5|Tex15|Ap5z1|Nsmce1|Brca1|Ruvbl1|Atm|Ercc4|Trrap|Nudt16l1|Vcp|Smchd1|Smarca4|Phf10|Setx|Smarca2|Tonsl|Mpnd|Prpf19|Dpf2|Parp9|Xrcc4|Shld2|H2ax|Brd8|Polm|Morf4l2|Arid1b|Nipbl|Smarcc1|Pogz|Mcm6|Cdc7|Mms19|Smc5|Ppp…
GOMF_NUCLEAR_RECEPTOR_BINDING	142	0.200215	2.77874	0	0.00463685	Kdm3a|Dcaf13|Ppargc1b|Ipo13|Taf7|Dnmt1|Trip4|Flt3|Nr1h2|Med17|Ar|Cry1|Uba3|Trim68|Cnot1|Arid1a|Gtf2h1|Tob2|Ep300|Hmga1b|Pias2|Sirt1|Ncoa7|Foxp1|Kdm4c|Bud31|Smarca4|Ccdc62|Actn4|Lats1|Ncor2|Mecr|Lef1|Taf1|Kdm5d|Thrap3|Ncor1|Hif1a|Brd8|Grm1|Rnf6|Mms19|Nrip1|Trip12|Strn|Snw1|Esr1|Trerf1|Rarg|Nr4a1|Fus|Grip1|Taf11|Ctnnb1|Nsd1|Stat3|Tmf1|Med16|Nr1h3|Rarb|Bcas3|Ctbp2|Med30|Lcor|Pik3r1|Ets2|Med4|Asxl1|P…	Kdm3a|Dcaf13|Ppargc1b|Ipo13|Taf7|Dnmt1|Trip4|Flt3|Nr1h2|Med17|Ar|Cry1|Uba3|Trim68|Cnot1|Arid1a|Gtf2h1|Tob2|Ep300|Hmga1b|Pias2|Sirt1|Ncoa7|Foxp1|Kdm4c|Bud31|Smarca4|Ccdc62|Actn4|Lats1|Ncor2|Mecr|Lef1|Taf1|Kdm5d|Thrap3|Ncor1|Hif1a|Brd8|Grm1|Rnf6|Mms19|Nrip1|Trip12|Strn|Snw1|Esr1|Trerf1|Rarg|Nr4a1|Fus|Grip1|Taf11|Ctnnb1|Nsd1|Stat3|Tmf1|Med16|Nr1h3|Rarb|Bcas3|Ctbp2|Med30|Lcor|Pik3r1|Ets2|Med4|Asxl1|P…
GOMF_HELICASE_ACTIVITY	134	0.206792	2.77524	0	0.00418335	Mcm2|Mcm4|Ddx51|Aqr|Rfc2|Ep400|Hltf|Ddx56|Fancm|Ddx3y|Ddx10|Chd6|Ddx27|Dicer1|Chd9|Recql|Zranb3|Twnk|Ruvbl2|Rad50|Snrnp200|Ddx31|Polq|Blm|Ascc3|Dhx34|Ruvbl1|Ddx55|Atrx|Smarca4|Dhx36|Setx|Dhx30|Smarca2|Ddx20|Chd7|Upf1|Ythdc2|Dhx9|Dhx40|Ifih1|Nav2|Ddx42|Smarca1|Mcm6|Ddx24|Supv3l1|Chd8|Helb|Mcm3|Mcm5|Eif4a1|Skiv2l|Mcm7|G3bp1|Helz2|Ddx1|Ercc6|Ddx46|Rfc5|Chd1l|Smarca5|Ighmbp2|Dhx32|Wrnip1|Tdrd12|Ddx49…	Mcm2|Mcm4|Ddx51|Aqr|Rfc2|Ep400|Hltf|Ddx56|Fancm|Ddx3y|Ddx10|Chd6|Ddx27|Dicer1|Chd9|Recql|Zranb3|Twnk|Ruvbl2|Rad50|Snrnp200|Ddx31|Polq|Blm|Ascc3|Dhx34|Ruvbl1|Ddx55|Atrx|Smarca4|Dhx36|Setx|Dhx30|Smarca2|Ddx20|Chd7|Upf1|Ythdc2|Dhx9|Dhx40|Ifih1|Nav2|Ddx42|Smarca1|Mcm6|Ddx24|Supv3l1|Chd8|Helb|Mcm3|Mcm5|Eif4a1|Skiv2l|Mcm7|G3bp1|Helz2|Ddx1|Ercc6|Ddx46|Rfc5|Chd1l|Smarca5|Ighmbp2|Dhx32|Wrnip1|Tdrd12|Ddx49…
GOBP_NCRNA_PROCESSING	386	0.118627	2.74468	0	0.00506548	Nol10|Eri2|Ddx51|Ints12|Ints11|Dcaf13|Elp1|2210016F16Rik|Trmt2a|Mphosph10|Ddx56|Rpusd2|Mettl15|Utp11|Wdr75|Ddx10|Nop10|Mto1|Pop4|Ddx27|Pwp2|Prkdc|Mrpl44|Eri1|Dicer1|Osgepl1|Pus7|Alkbh8|Utp14a|Pih1d1|Trmt10a|Trim71|Dus1l|Nup155|Ints14|Tarbp2|Nsun4|Rbm3|Clp1|Rpp38|Ftsj1|Rpl26|Mettl8|Esf1|Exosc8|Zc3h7a|Wdr6|Mrm1|Znhit3|Exosc10|Bop1|Tfb2m|Tut4|Mphosph6|Pop1|Tsr3|Tex15|Sart1|Wdr43|Trmt112|Rps16|Wdr74|…	Nol10|Eri2|Ddx51|Ints12|Ints11|Dcaf13|Elp1|2210016F16Rik|Trmt2a|Mphosph10|Ddx56|Rpusd2|Mettl15|Utp11|Wdr75|Ddx10|Nop10|Mto1|Pop4|Ddx27|Pwp2|Prkdc|Mrpl44|Eri1|Dicer1|Osgepl1|Pus7|Alkbh8|Utp14a|Pih1d1|Trmt10a|Trim71|Dus1l|Nup155|Ints14|Tarbp2|Nsun4|Rbm3|Clp1|Rpp38|Ftsj1|Rpl26|Mettl8|Esf1|Exosc8|Zc3h7a|Wdr6|Mrm1|Znhit3|Exosc10|Bop1|Tfb2m|Tut4|Mphosph6|Pop1|Tsr3|Tex15|Sart1|Wdr43|Trmt112|Rps16|Wdr74|…
GOCC_NUCLEAR_CHROMOSOME	191	0.168902	2.7178	0	0.00617922	Mcm2|Spidr|Mcm4|Ep400|Wdhd1|Brca2|Nufip1|Ncapd2|Smc3|Sun2|Tet1|Hcfc1|Arid4b|Srsf2|Etaa1|Gins4|Zranb3|Hdac2|Top1|Rpa3|Lrpprc|Ercc5|Cpsf6|Ncapd3|Hnrnpu|Ruvbl2|Rad50|Sin3b|Blm|Ino80e|Tubg1|Pold1|Brca1|Ruvbl1|Trrap|Orc4|Atrx|Smchd1|Pole|Smarca4|Setx|Pinx1|Add3|Tfpt|Tonsl|Prpf19|Orc1|Dhx9|H3f3a|H2ax|Rrs1|Brd8|Orc5|Ogt|Ncaph|Orc2|Clock|Hspa2|Lrwd1|Mcm6|Ik|Tipin|Rbbp4|Hdac1|Kifap3|Helb|Xpa|Mcm3|Mcm5|Mcm…	Mcm2|Spidr|Mcm4|Ep400|Wdhd1|Brca2|Nufip1|Ncapd2|Smc3|Sun2|Tet1|Hcfc1|Arid4b|Srsf2|Etaa1|Gins4|Zranb3|Hdac2|Top1|Rpa3|Lrpprc|Ercc5|Cpsf6|Ncapd3|Hnrnpu|Ruvbl2|Rad50|Sin3b|Blm|Ino80e|Tubg1|Pold1|Brca1|Ruvbl1|Trrap|Orc4|Atrx|Smchd1|Pole|Smarca4|Setx|Pinx1|Add3|Tfpt|Tonsl|Prpf19|Orc1|Dhx9|H3f3a|H2ax|Rrs1|Brd8|Orc5|Ogt|Ncaph|Orc2|Clock|Hspa2|Lrwd1|Mcm6|Ik|Tipin|Rbbp4|Hdac1|Kifap3|Helb|Xpa|Mcm3|Mcm5|Mcm…
GOBP_DNA_RECOMBINATION	262	0.144862	2.70645	0.00188324	0.00644425	Mcm2|Spidr|Mcm4|Ep400|Atad5|Brca2|Prdm9|Fancm|Rev3l|Setd2|Rad18|Fan1|Xrcc3|Prkdc|Il4|Hmgb1|Recql|Gins4|Zranb3|Ubqln4|Rpa3|Nbn|Ercc5|Ruvbl2|Rad50|Hdgfl2|Mbtd1|Polq|Palb2|Blm|Sfpq|Gm960|Kin|Tex15|Ap5z1|Nsmce1|Brca1|Ruvbl1|Atm|Ercc4|Foxp1|Trrap|Msh3|Smchd1|Setx|Nfkbiz|Tfpt|Tonsl|Xrcc4|Shld2|Lef1|H2ax|Brd8|Polm|Morf4l2|Nipbl|Pogz|Mcm6|Cdc7|Mms19|Smc5|Supv3l1|Tgfb1|Ppp4r2|Rpain|Alyref2|Helb|Top2b|Rmi1…	Mcm2|Spidr|Mcm4|Ep400|Atad5|Brca2|Prdm9|Fancm|Rev3l|Setd2|Rad18|Fan1|Xrcc3|Prkdc|Il4|Hmgb1|Recql|Gins4|Zranb3|Ubqln4|Rpa3|Nbn|Ercc5|Ruvbl2|Rad50|Hdgfl2|Mbtd1|Polq|Palb2|Blm|Sfpq|Gm960|Kin|Tex15|Ap5z1|Nsmce1|Brca1|Ruvbl1|Atm|Ercc4|Foxp1|Trrap|Msh3|Smchd1|Setx|Nfkbiz|Tfpt|Tonsl|Xrcc4|Shld2|Lef1|H2ax|Brd8|Polm|Morf4l2|Nipbl|Pogz|Mcm6|Cdc7|Mms19|Smc5|Supv3l1|Tgfb1|Ppp4r2|Rpain|Alyref2|Helb|Top2b|Rmi1…
GOBP_POST_TRANSCRIPTIONAL_REGULATION_OF_GENE_EXPRESSION	434	0.109731	2.66377	0	0.00878127	Eif3b|Tent2|Rbms3|Ireb2|Xpo5|Pde12|Paip2b|Unk|Pnpt1|Ppp1r15a|Vegfa|Khdrbs1|Dnajc1|Shmt1|Zc3h18|Dazl|Prkdc|Dicer1|Casc3|Pus7|Hnrnpa0|Aco1|Fbxo4|Tyms|Cnot1|Nrde2|Trim71|Trim3|Tarbp2|Rpusd3|Nsun4|Rbm3|Clp1|Gcn1|Lrpprc|Rpl26|Mettl8|Rida|Zfp36l1|Exosc8|Hnrnpu|Zc3h7a|Eif4e3|Akap6|Ep300|Mtor|Tut4|Noct|Trap1|Xrn1|Abce1|Tent5c|Taf15|Ctif|Dcp2|Tent4a|Tcof1|Rbm24|Rnf139|Niban1|Zc3h7b|Zc3h14|Dph5|Matr3|Tmed2…	Eif3b|Tent2|Rbms3|Ireb2|Xpo5|Pde12|Paip2b|Unk|Pnpt1|Ppp1r15a|Vegfa|Khdrbs1|Dnajc1|Shmt1|Zc3h18|Dazl|Prkdc|Dicer1|Casc3|Pus7|Hnrnpa0|Aco1|Fbxo4|Tyms|Cnot1|Nrde2|Trim71|Trim3|Tarbp2|Rpusd3|Nsun4|Rbm3|Clp1|Gcn1|Lrpprc|Rpl26|Mettl8|Rida|Zfp36l1|Exosc8|Hnrnpu|Zc3h7a|Eif4e3|Akap6|Ep300|Mtor|Tut4|Noct|Trap1|Xrn1|Abce1|Tent5c|Taf15|Ctif|Dcp2|Tent4a|Tcof1|Rbm24|Rnf139|Niban1|Zc3h7b|Zc3h14|Dph5|Matr3|Tmed2…
GOMF_EXORIBONUCLEASE_ACTIVITY	31	0.403973	2.66173	0	0.0084149	Eri2|Dis3l2|Pde12|Pnpt1|Eri1|Cnot1|Exosc10|Noct|Xrn1|Dcp2|Cpsf3|Dis3l|Polrmt|Cnot2|Dis3|Usb1|Cnot6|Parn|Cnot7|Xrn2|Toe1|Pan2|Cnot6l|Pan3|Rexo2|Cnot8|Angel1|Angel2|Eri3|Exd2|Isg20l2|	Eri2|Dis3l2|Pde12|Pnpt1|Eri1|Cnot1|Exosc10|Noct|Xrn1|Dcp2|Cpsf3|Dis3l|Polrmt|Cnot2|Dis3|Usb1|Cnot6|
GOBP_REGULATION_OF_ANDROGEN_RECEPTOR_SIGNALING_PATHWAY	21	0.48171	2.65791	0.00186916	0.00795887	Phb|Safb2|Trim68|Ep300|Pias2|Sirt1|Dab2|Foxp1|Smarca4|Ncor2|Kdm5d|Ncor1|Rnf6|Hdac1|Prmt2|Rnf14|Ddx5|Zbtb7a|Park7|Igf1|Sfrp1|	Phb|Safb2|Trim68|Ep300|Pias2|Sirt1|Dab2|Foxp1|Smarca4|Ncor2|Kdm5d|Ncor1|Rnf6|Hdac1|
GOBP_CHROMOSOME_ORGANIZATION	465	0.106074	2.60429	0	0.0113396	Mcm2|Mcm4|Setmar|Hmbox1|Cct4|Dis3l2|Wdhd1|Brca2|Prdm9|Tacc3|Tnks|Ncapd2|Hat1|Nop10|Smc3|Xrcc3|Bccip|Dnmt1|Hecw2|Prkdc|Hmgb1|Dicer1|Stag2|Fbxo4|Recql|Resf1|Tasor|Kif18a|Psmg2|Gins4|Pds5b|Nup155|Arid1a|Zranb3|Twnk|Map10|Numa1|Top1|Nbn|Myc|Lcmt1|Ncapd3|Hnrnpu|Zbtb48|Ruvbl2|Norad|Rad50|Seh1l|Exosc10|Morc2a|Clasp1|Smg1|Blm|Ripor2|Sfpq|Akap8|Ino80e|Ascc3|Xrn1|Kif3b|Tex15|Tubg1|Dcp2|Ruvbl1|Map2k7|Atm|Er…	Mcm2|Mcm4|Setmar|Hmbox1|Cct4|Dis3l2|Wdhd1|Brca2|Prdm9|Tacc3|Tnks|Ncapd2|Hat1|Nop10|Smc3|Xrcc3|Bccip|Dnmt1|Hecw2|Prkdc|Hmgb1|Dicer1|Stag2|Fbxo4|Recql|Resf1|Tasor|Kif18a|Psmg2|Gins4|Pds5b|Nup155|Arid1a|Zranb3|Twnk|Map10|Numa1|Top1|Nbn|Myc|Lcmt1|Ncapd3|Hnrnpu|Zbtb48|Ruvbl2|Norad|Rad50|Seh1l|Exosc10|Morc2a|Clasp1|Smg1|Blm|Ripor2|Sfpq|Akap8|Ino80e|Ascc3|Xrn1|Kif3b|Tex15|Tubg1|Dcp2|Ruvbl1|Map2k7|Atm|Er…
GOMF_RNA_POLYMERASE_II_SPECIFIC_DNA_BINDING_TRANSCRIPTION_FACTOR_BINDING	317	0.125676	2.57716	0	0.0129069	Dact1|Kdm3a|Ttc8|Egr2|Cebpa|Dcaf13|Tcerg1|Sp1|Ppargc1b|Dtx3l|Ipo13|Taf6|Taf7|Dnmt1|Trip4|Flt3|Nr1h2|Hipk2|Med17|Prkdc|Hmgb1|Hira|Ar|Cry1|Uba3|Trim68|Cnot1|Arid1a|Hdac2|Prrx1|Atf2|Gtf2h1|Tob2|Commd7|Hspa4|Ep300|Hmga1b|Pias2|Akap8|Sirt1|Arntl|Tfdp1|Ncoa7|Foxp1|Stk4|Kdm4c|Cdk5rap3|Bud31|Smarca4|Ccdc62|Bbs4|Dll1|Actn4|Lats1|Id2|Crkl|Ncor2|Parp9|Mecr|Lef1|Dhx9|Taf1|Kdm5d|Id4|Thrap3|Mtdh|Rela|Ncor1|Hif…	Dact1|Kdm3a|Ttc8|Egr2|Cebpa|Dcaf13|Tcerg1|Sp1|Ppargc1b|Dtx3l|Ipo13|Taf6|Taf7|Dnmt1|Trip4|Flt3|Nr1h2|Hipk2|Med17|Prkdc|Hmgb1|Hira|Ar|Cry1|Uba3|Trim68|Cnot1|Arid1a|Hdac2|Prrx1|Atf2|Gtf2h1|Tob2|Commd7|Hspa4|Ep300|Hmga1b|Pias2|Akap8|Sirt1|Arntl|Tfdp1|Ncoa7|Foxp1|Stk4|Kdm4c|Cdk5rap3|Bud31|Smarca4|Ccdc62|Bbs4|Dll1|Actn4|Lats1|Id2|Crkl|Ncor2|Parp9|Mecr|Lef1|Dhx9|Taf1|Kdm5d|Id4|Thrap3|Mtdh|Rela|Ncor1|Hif…
GOBP_DNA_CONFORMATION_CHANGE	53	0.302087	2.574	0	0.0123291	Mcm2|Mcm4|Hmgb1|Recql|Gins4|Zranb3|Twnk|Top1|Nbn|Rad50|Blm|Ascc3|Dhx36|Upf1|Dhx9|Mterf1a|Mcm6|Supv3l1|Helb|Mterf1b|Top2b|Mcm3|Mcm5|Mcm7|Ddx1|Sub1|Pot1a|Pura|Pot1b|Mnat1|Ighmbp2|Top3a|Mre11a|Wrn|Mcmdc2|Hnrnpa2b1|Ercc3|Ddx11|Recql5|Gins2|Rad51|Top2a|Rtel1|Cdc45|Abl1|Mcm9|Top1mt|Mthfs|Mcm8|Ssbp1|Dtd1|Top3b|Tdrd3|	Mcm2|Mcm4|Hmgb1|Recql|Gins4|Zranb3|Twnk|Top1|Nbn|Rad50|Blm|Ascc3|Dhx36|Upf1|Dhx9|Mterf1a|Mcm6|Supv3l1|Helb|Mterf1b|Top2b|Mcm3|Mcm5|Mcm7|Ddx1|Sub1|Pot1a|Pura|Pot1b|Mnat1|Ighmbp2|Top3a|Mre11a|Wrn|Mcmdc2|Hnrnpa2b1|
GOBP_MRNA_CATABOLIC_PROCESS	208	0.15175	2.54838	0	0.0139532	Tent2|Dis3l2|Pde12|Pnpt1|Vegfa|Dazl|Dicer1|Casc3|Hnrnpa0|Edc3|Cnot1|Trim71|Edc4|Rida|Zfp36l1|Exosc8|Hnrnpu|Exosc10|Mtor|Tut4|Smg1|Noct|Xrn1|Dhx34|Tent5c|Taf15|Ctif|Dcp2|Atm|Tent4a|Rbm24|Mtpap|Nudt16l1|Zc3h14|Rc3h2|Btg2|Dhx36|Syncrip|Fmr1|Paip1|Ago4|Upf1|Mapkapk2|Dhx9|Thrap3|Lsm5|Cnot2|Traf3ip2|Ythdf2|Cnot6|Nanos1|Lsm2|Rbm38|Traf2|Tut7|Mettl14|Supv3l1|Parn|Meioc|Fto|Samd4b|Smg6|Tirap|Npm1|Skiv2l|F…	Tent2|Dis3l2|Pde12|Pnpt1|Vegfa|Dazl|Dicer1|Casc3|Hnrnpa0|Edc3|Cnot1|Trim71|Edc4|Rida|Zfp36l1|Exosc8|Hnrnpu|Exosc10|Mtor|Tut4|Smg1|Noct|Xrn1|Dhx34|Tent5c|Taf15|Ctif|Dcp2|Atm|Tent4a|Rbm24|Mtpap|Nudt16l1|Zc3h14|Rc3h2|Btg2|Dhx36|Syncrip|Fmr1|Paip1|Ago4|Upf1|Mapkapk2|Dhx9|Thrap3|Lsm5|Cnot2|Traf3ip2|Ythdf2|Cnot6|Nanos1|Lsm2|Rbm38|Traf2|Tut7|Mettl14|Supv3l1|Parn|Meioc|Fto|Samd4b|Smg6|Tirap|Npm1|Skiv2l|F…
GOMF_HISTONE_BINDING	211	0.149871	2.52837	0	0.0148771	Mcm2|Cdyl|Tspyl3|Dtx3l|Tnks|Ncapd2|Hat1|Taf7|Chd6|Ipo7|Phf6|Hira|Fh1|Atad2|Cbx4|Vrk1|Rsf1|Nap1l2|Pih1d1|Sfmbt1|Phip|Dnajc2|Mysm1|Ncapd3|Ptma|Hdgfl2|Mbtd1|Morc2a|Phf14|Sirt1|Anp32b|Zfp689|Morc4|Sbno1|Yeats2|Atrx|Mllt10|Kmt2c|Smarca4|Phf10|Fmr1|Smarca2|Kmt2a|Bptf|Tonsl|Kmt2e|Dpf2|Chd7|Parp9|Lef1|Taf1|H2ax|Usp15|Suz12|Ing5|Msl3|Wdr5b|Rnf20|Cxxc1|Lrwd1|Smarcc1|Mllt6|Kdm5a|Ezh1|Rbbp4|Chd8|Yeats4|Npm1|…	Mcm2|Cdyl|Tspyl3|Dtx3l|Tnks|Ncapd2|Hat1|Taf7|Chd6|Ipo7|Phf6|Hira|Fh1|Atad2|Cbx4|Vrk1|Rsf1|Nap1l2|Pih1d1|Sfmbt1|Phip|Dnajc2|Mysm1|Ncapd3|Ptma|Hdgfl2|Mbtd1|Morc2a|Phf14|Sirt1|Anp32b|Zfp689|Morc4|Sbno1|Yeats2|Atrx|Mllt10|Kmt2c|Smarca4|Phf10|Fmr1|Smarca2|Kmt2a|Bptf|Tonsl|Kmt2e|Dpf2|Chd7|Parp9|Lef1|Taf1|H2ax|Usp15|Suz12|Ing5|Msl3|Wdr5b|Rnf20|Cxxc1|Lrwd1|Smarcc1|Mllt6|Kdm5a|Ezh1|Rbbp4|Chd8|Yeats4|Npm1|…
GOBP_INTRACELLULAR_RECEPTOR_SIGNALING_PATHWAY	200	0.151809	2.51891	0	0.0151016	Kdm3a|Phb|Safb2|Aldh1a2|Ppargc1b|Taf7|Trip4|Nr1h2|Peli3|Ar|Cry1|Otulin|Trim68|Rnf135|Nploc4|Pik3ap1|Cnot1|Arid1a|Erbin|Ufsp2|Ep300|Pias2|Esrrg|Alpk1|Sirt1|Ubr5|Epg5|Arntl|Brca1|Dab2|Wdfy1|Aloxe3|Tnip2|Foxp1|Nedd4|Ufl1|Rftn1|Smarca4|Actn4|Snai2|Pdk3|Lats1|Crkl|Ncor2|Kdm5d|Tlr3|Cnot2|Rela|Ncor1|Usp15|Fabp5|Thrb|Ifih1|Clock|Prcp|Uba5|Rnf6|Hdac1|Dhrs3|Snw1|Vps18|Esr1|Trerf1|Tkfc|Rarg|Tirap|Phb2|Ankrd…	Kdm3a|Phb|Safb2|Aldh1a2|Ppargc1b|Taf7|Trip4|Nr1h2|Peli3|Ar|Cry1|Otulin|Trim68|Rnf135|Nploc4|Pik3ap1|Cnot1|Arid1a|Erbin|Ufsp2|Ep300|Pias2|Esrrg|Alpk1|Sirt1|Ubr5|Epg5|Arntl|Brca1|Dab2|Wdfy1|Aloxe3|Tnip2|Foxp1|Nedd4|Ufl1|Rftn1|Smarca4|Actn4|Snai2|Pdk3|Lats1|Crkl|Ncor2|Kdm5d|Tlr3|Cnot2|Rela|Ncor1|Usp15|Fabp5|Thrb|Ifih1|Clock|Prcp|Uba5|Rnf6|Hdac1|Dhrs3|Snw1|Vps18|Esr1|Trerf1|Tkfc|Rarg|Tirap|Phb2|Ankrd…
GOBP_REGULATION_OF_DOUBLE_STRAND_BREAK_REPAIR_VIA_HOMOLOGOUS_RECOMBINATION	66	0.26093	2.50414	0	0.0163164	Spidr|Ep400|Setd2|Ubqln4|Ruvbl2|Hdgfl2|Mbtd1|Polq|Blm|Tex15|Ruvbl1|Trrap|Smchd1|Shld2|Brd8|Morf4l2|Pogz|Mms19|Ppp4r2|Helb|Yeats4|Fus|Usp51|Rif1|Actl6a|Mrgbp|Wrap53|Rpa2|Ercc6|Arid2|Actb|Rbbp8|Morf4l1|Fancb|Shld1|Epc1|Cgas|Timeless|Parpbp|Kdm1a|Epc2|Wdr48|Pias4|Trp53bp1|Terf2ip|Rad51ap1|Actr2|Recql5|Parp1|Rad51|Rtel1|Dmap1|Helq|Sirt6|Klhl15|Meaf6|Zfp365|Chek1|Mad2l2|Vps72|Shld3|Ing3|Mrnip|Fbh1|Ppp…	Spidr|Ep400|Setd2|Ubqln4|Ruvbl2|Hdgfl2|Mbtd1|Polq|Blm|Tex15|Ruvbl1|Trrap|Smchd1|Shld2|Brd8|Morf4l2|Pogz|Mms19|Ppp4r2|Helb|Yeats4|Fus|Usp51|Rif1|Actl6a|Mrgbp|Wrap53|Rpa2|Ercc6|Arid2|Actb|Rbbp8|Morf4l1|Fancb|Shld1|Epc1|Cgas|Timeless|Parpbp|Kdm1a|Epc2|Wdr48|Pias4|Trp53bp1|Terf2ip|Rad51ap1|Actr2|
GOBP_DNA_REPLICATION	233	0.139705	2.49274	0.0020284	0.016773	Mcm2|Mcm4|Setmar|Gli2|Rfc2|Wdhd1|Atad5|Brca2|Fancm|Rev3l|Smc3|Recql|Etaa1|Gins4|Zranb3|Twnk|Tk2|Top1|Rpa3|Dnajc2|Nbn|Ruvbl2|Rad50|Polq|Blm|Pdgfb|Ino80e|Kin|Primpol|Pold1|Brca1|Ruvbl1|Egfr|Orc4|Atrx|Rad17|Wapl|Repin1|Pole|Tfpt|Polg2|Jade2|Tonsl|Bod1l|Upf1|Orc1|Dhx9|Orc5|Ing5|Orc2|Lrwd1|Supt16|Mcm6|Cdc7|Tipin|Rbbp4|Rpain|Alyref2|Helb|Rmi1|Mcm3|Mcm5|Npm1|Ankrd17|Zfp830|Tspyl2|Mcm7|Rbms1|Mapk15|Jade3…	Mcm2|Mcm4|Setmar|Gli2|Rfc2|Wdhd1|Atad5|Brca2|Fancm|Rev3l|Smc3|Recql|Etaa1|Gins4|Zranb3|Twnk|Tk2|Top1|Rpa3|Dnajc2|Nbn|Ruvbl2|Rad50|Polq|Blm|Pdgfb|Ino80e|Kin|Primpol|Pold1|Brca1|Ruvbl1|Egfr|Orc4|Atrx|Rad17|Wapl|Repin1|Pole|Tfpt|Polg2|Jade2|Tonsl|Bod1l|Upf1|Orc1|Dhx9|Orc5|Ing5|Orc2|Lrwd1|Supt16|Mcm6|Cdc7|Tipin|Rbbp4|Rpain|Alyref2|Helb|Rmi1|Mcm3|Mcm5|Npm1|Ankrd17|Zfp830|Tspyl2|Mcm7|Rbms1|Mapk15|Jade3…
GOBP_RNA_CATABOLIC_PROCESS	239	0.139155	2.48821	0	0.016306	Tent2|Dis3l2|Pde12|Pnpt1|Vegfa|Zc3h18|Dazl|Dicer1|Casc3|Hnrnpa0|Edc3|Cnot1|Nrde2|Trim71|Edc4|Lrpprc|Rida|Zfp36l1|Exosc8|Hnrnpu|Exosc10|Mtor|Tut4|Smg1|Pop1|Noct|Xrn1|Dhx34|Tent5c|Taf15|Ctif|Dcp2|Atm|Tent4a|Rbm24|Mtpap|Nudt16l1|Zc3h14|Rc3h2|Btg2|Dhx36|Syncrip|Fmr1|Paip1|Dis3l|Ago4|Upf1|Mapkapk2|Dhx9|Lin28b|Thrap3|Lsm5|Cnot2|Dis3|Traf3ip2|Ythdf2|Cnot6|Nanos1|Lsm2|Rbm38|Traf2|Tut7|Mettl14|Supv3l1|Par…	Tent2|Dis3l2|Pde12|Pnpt1|Vegfa|Zc3h18|Dazl|Dicer1|Casc3|Hnrnpa0|Edc3|Cnot1|Nrde2|Trim71|Edc4|Lrpprc|Rida|Zfp36l1|Exosc8|Hnrnpu|Exosc10|Mtor|Tut4|Smg1|Pop1|Noct|Xrn1|Dhx34|Tent5c|Taf15|Ctif|Dcp2|Atm|Tent4a|Rbm24|Mtpap|Nudt16l1|Zc3h14|Rc3h2|Btg2|Dhx36|Syncrip|Fmr1|Paip1|Dis3l|Ago4|Upf1|Mapkapk2|Dhx9|Lin28b|Thrap3|Lsm5|Cnot2|Dis3|Traf3ip2|Ythdf2|Cnot6|Nanos1|Lsm2|Rbm38|Traf2|Tut7|Mettl14|Supv3l1|Par…
GOBP_REGULATION_OF_DOUBLE_STRAND_BREAK_REPAIR	121	0.190313	2.48437	0.0019802	0.0160918	Spidr|Setmar|Ep400|Setd2|Prkdc|Fh1|Arid1a|Ubqln4|Rnf169|Ruvbl2|Hdgfl2|Mbtd1|Polq|Blm|Ubr5|Tex15|Ruvbl1|Trrap|Nudt16l1|Smchd1|Smarca4|Phf10|Smarca2|Dpf2|Shld2|Brd8|Morf4l2|Arid1b|Smarcc1|Pogz|Mms19|Ppp4r2|Spire2|Trip12|Spire1|Helb|Yeats4|Fus|Slf1|Usp51|Rif1|Actl6a|Pml|Zcwpw1|Mrgbp|Wrap53|Rpa2|Ercc6|Arid2|Actb|Rbbp8|Pot1a|Morf4l1|Fancb|Nsd2|Pot1b|Shld1|Epc1|Actl6b|Cgas|Fmn2|Smarcd1|Bcl7c|Timeless|P…	Spidr|Setmar|Ep400|Setd2|Prkdc|Fh1|Arid1a|Ubqln4|Rnf169|Ruvbl2|Hdgfl2|Mbtd1|Polq|Blm|Ubr5|Tex15|Ruvbl1|Trrap|Nudt16l1|Smchd1|Smarca4|Phf10|Smarca2|Dpf2|Shld2|Brd8|Morf4l2|Arid1b|Smarcc1|Pogz|Mms19|Ppp4r2|Spire2|Trip12|Spire1|Helb|Yeats4|Fus|Slf1|Usp51|Rif1|Actl6a|Pml|Zcwpw1|Mrgbp|Wrap53|Rpa2|Ercc6|Arid2|Actb|Rbbp8|Pot1a|Morf4l1|Fancb|Nsd2|Pot1b|Shld1|
GOBP_CYTOSKELETON_DEPENDENT_INTRACELLULAR_TRANSPORT	199	0.152701	2.48054	0	0.0156891	Ift52|Wdr35|Ap3b1|Bicd2|Spg7|Dync2h1|Pcm1|Ift81|Sun2|Cep131|Myo6|Map1b|Dync1h1|Kif13a|Tanc2|Hnrnpu|Cln3|Sfpq|Mapk8ip3|Kif3b|Hook1|Myo5a|Kif13b|Myo10|Myo1f|Sybu|Bloc1s2|Copg2|Ift140|Actn4|Fmr1|Wdr19|Hook3|Actr10|Intu|Tub|Hif1a|Hdac6|Spg11|Bsn|Myo1b|Syne2|Kif5b|Map1a|Nde1|Ank3|Borcs7|F8a|Kif3a|Myo1e|Wasl|Ap3d1|Dlg2|Bicd1|Fnbp1l|Ndel1|Nefh|Ttc30b|Rhot1|Cdc42|Dst|Rasgrp1|Lca5l|Cluap1|Klc1|Ift172|Arhg…	Ift52|Wdr35|Ap3b1|Bicd2|Spg7|Dync2h1|Pcm1|Ift81|Sun2|Cep131|Myo6|Map1b|Dync1h1|Kif13a|Tanc2|Hnrnpu|Cln3|Sfpq|Mapk8ip3|Kif3b|Hook1|Myo5a|Kif13b|Myo10|Myo1f|Sybu|Bloc1s2|Copg2|Ift140|Actn4|Fmr1|Wdr19|Hook3|Actr10|Intu|Tub|Hif1a|Hdac6|Spg11|Bsn|Myo1b|Syne2|Kif5b|Map1a|Nde1|Ank3|Borcs7|F8a|Kif3a|Myo1e|Wasl|Ap3d1|Dlg2|Bicd1|Fnbp1l|Ndel1|Nefh|Ttc30b|Rhot1|Cdc42|Dst|Rasgrp1|Lca5l|Cluap1|Klc1|Ift172|Arhg…
GOBP_CELLULAR_NITROGEN_COMPOUND_CATABOLIC_PROCESS	351	0.114152	2.46773	0	0.0164838	Tent2|Setmar|Dis3l2|Pde12|Casp3|Nt5e|Pnpt1|Vegfa|Zc3h18|Pm20d2|Entpd5|Adal|Dazl|Tet1|Dicer1|Casc3|Hnrnpa0|Edc3|Cnot1|Nrde2|Trim71|Aldh6a1|Abcd1|Edc4|Dpysl4|Tet2|Lrpprc|Rida|Zfp36l1|Exosc8|Hnrnpu|Exosc10|Mtor|Tut4|Smg1|Nudt10|Dpysl5|Pop1|Noct|Xrn1|Tdo2|Dhx34|Tent5c|Taf15|Ctif|Dcp2|Atm|Ampd3|Tent4a|Rbm24|Nt5c3|Mtpap|Nudt16l1|Vcp|Zc3h14|Rc3h2|Btg2|Dhx36|Syncrip|Fmr1|Paip1|Acadl|Dis3l|Gda|Ago4|Upf1|M…	Tent2|Setmar|Dis3l2|Pde12|Casp3|Nt5e|Pnpt1|Vegfa|Zc3h18|Pm20d2|Entpd5|Adal|Dazl|Tet1|Dicer1|Casc3|Hnrnpa0|Edc3|Cnot1|Nrde2|Trim71|Aldh6a1|Abcd1|Edc4|Dpysl4|Tet2|Lrpprc|Rida|Zfp36l1|Exosc8|Hnrnpu|Exosc10|Mtor|Tut4|Smg1|Nudt10|Dpysl5|Pop1|Noct|Xrn1|Tdo2|Dhx34|Tent5c|Taf15|Ctif|Dcp2|Atm|Ampd3|Tent4a|Rbm24|Nt5c3|Mtpap|Nudt16l1|Vcp|Zc3h14|Rc3h2|Btg2|Dhx36|Syncrip|Fmr1|Paip1|Acadl|Dis3l|Gda|Ago4|Upf1|M…
GOBP_REGULATION_OF_DNA_METABOLIC_PROCESS	465	0.100257	2.46402	0.002	0.0163231	Mcm2|Spidr|Mcm4|Setmar|Hmbox1|Cct4|Eya1|Gli2|Rfc2|Ep400|Casp3|Atad5|Prdm9|Cebpg|Tnks|Setd2|Vegfa|Taf6|Taf7|Smc3|Rad18|Tet1|Dnmt1|Prkdc|Il4|Hmgb1|Fh1|Fbxo4|Otud4|Gins4|Arid1a|Zranb3|Ubqln4|Usp9x|Dnajc2|Rnf169|Nbn|Myc|Hnrnpu|Ruvbl2|Npas2|Rad50|Hdgfl2|Mbtd1|Exosc10|Cdkn1a|Polq|Smg1|Blm|Pdgfb|Sirt1|Ino80e|Ubr5|Tex15|Brca1|Dcp2|Ruvbl1|Map2k7|Atm|Ercc4|Tfdp1|Egfr|Trrap|Msh3|Nudt16l1|Atrx|Rad17|Smchd1|W…	Mcm2|Spidr|Mcm4|Setmar|Hmbox1|Cct4|Eya1|Gli2|Rfc2|Ep400|Casp3|Atad5|Prdm9|Cebpg|Tnks|Setd2|Vegfa|Taf6|Taf7|Smc3|Rad18|Tet1|Dnmt1|Prkdc|Il4|Hmgb1|Fh1|Fbxo4|Otud4|Gins4|Arid1a|Zranb3|Ubqln4|Usp9x|Dnajc2|Rnf169|Nbn|Myc|Hnrnpu|Ruvbl2|Npas2|Rad50|Hdgfl2|Mbtd1|Exosc10|Cdkn1a|Polq|Smg1|Blm|Pdgfb|Sirt1|Ino80e|Ubr5|Tex15|Brca1|Dcp2|Ruvbl1|Map2k7|Atm|Ercc4|Tfdp1|Egfr|Trrap|Msh3|Nudt16l1|Atrx|Rad17|Smchd1|W…
GOBP_POSITIVE_REGULATION_OF_DOUBLE_STRAND_BREAK_REPAIR_VIA_HOMOLOGOUS_RECOMBINATION	37	0.336928	2.4565	0	0.0167147	Ep400|Ruvbl2|Hdgfl2|Mbtd1|Blm|Ruvbl1|Trrap|Brd8|Morf4l2|Pogz|Mms19|Yeats4|Fus|Actl6a|Mrgbp|Wrap53|Ercc6|Arid2|Actb|Rbbp8|Morf4l1|Fancb|Epc1|Timeless|Epc2|Wdr48|Pias4|Rad51ap1|Actr2|Parp1|Dmap1|Helq|Meaf6|Vps72|Ing3|Mrnip|Kat5|	Ep400|Ruvbl2|Hdgfl2|Mbtd1|Blm|Ruvbl1|Trrap|Brd8|Morf4l2|Pogz|Mms19|Yeats4|Fus|Actl6a|Mrgbp|Wrap53|Ercc6|Arid2|Actb|Rbbp8|Morf4l1|Fancb|
GOBP_DNA_DUPLEX_UNWINDING	39	0.326838	2.45252	0	0.0163468	Mcm2|Mcm4|Recql|Gins4|Twnk|Nbn|Rad50|Blm|Ascc3|Upf1|Dhx9|Mcm6|Supv3l1|Helb|Mcm3|Mcm5|Mcm7|Ddx1|Sub1|Pot1a|Pura|Pot1b|Mnat1|Ighmbp2|Mre11a|Wrn|Mcmdc2|Ercc3|Ddx11|Recql5|Gins2|Rad51|Top2a|Rtel1|Cdc45|Mcm9|Mcm8|Ssbp1|Dtd1|	Mcm2|Mcm4|Recql|Gins4|Twnk|Nbn|Rad50|Blm|Ascc3|Upf1|Dhx9|Mcm6|Supv3l1|Helb|Mcm3|Mcm5|Mcm7|Ddx1|Sub1|Pot1a|Pura|Pot1b|Mnat1|Ighmbp2|
GOBP_GOLGI_VESICLE_TRANSPORT	264	0.128905	2.44898	0.00192678	0.016312	Nkd2|Dnm2|Copb2|Bicd2|Rab34|Sec23b|Exoc2|Cog2|Sec23a|Rab33b|Hyou1|Sptbn1|Vps35l|Nbea|Rab31|Exoc1|Ankfy1|Gcc2|Klhl20|Snx8|Kif13a|Ap1g2|Tmed7|Copa|Trappc9|Prkd1|Dop1a|Pgap1|Cln3|Ykt6|Arf4|Chic2|Myo5a|Bet1|Golga4|Rnf139|Arl1|Ap4m1|Sec31a|Vcp|Yif1b|Copg2|Sar1b|Golga7|Lman2l|Tmed2|Tmed3|Prepl|Cnih4|Vps52|Scfd1|Sec16a|Lmf1|Myo1b|Vps51|Sec22b|Gbf1|Plcb3|Macf1|Ank3|Myo18a|Spire2|Lman1|Spire1|Ap1g1|Scyl1|…	Nkd2|Dnm2|Copb2|Bicd2|Rab34|Sec23b|Exoc2|Cog2|Sec23a|Rab33b|Hyou1|Sptbn1|Vps35l|Nbea|Rab31|Exoc1|Ankfy1|Gcc2|Klhl20|Snx8|Kif13a|Ap1g2|Tmed7|Copa|Trappc9|Prkd1|Dop1a|Pgap1|Cln3|Ykt6|Arf4|Chic2|Myo5a|Bet1|Golga4|Rnf139|Arl1|Ap4m1|Sec31a|Vcp|Yif1b|Copg2|Sar1b|Golga7|Lman2l|Tmed2|Tmed3|Prepl|Cnih4|Vps52|Scfd1|Sec16a|Lmf1|Myo1b|Vps51|Sec22b|Gbf1|Plcb3|Macf1|Ank3|Myo18a|Spire2|Lman1|Spire1|Ap1g1|Scyl1|…
GOBP_RESPONSE_TO_LIGHT_STIMULUS	254	0.131944	2.44598	0	0.0161451	Nf1|Drd5|Casp3|Brca2|Rad18|Ccnd1|Cntnap2|Cry1|Ddb1|Ddb2|Zranb3|Dcun1d3|Casp9|Rgs9|Itgb1|Ctns|Uaca|Rpl26|Ercc5|Ruvbl2|Cdkn1a|Ep300|Mtor|Crhr1|Cep250|Sirt1|Primpol|Pold1|Tanc1|Map2k7|Ercc4|Pde1b|Nlgn3|Nedd4|Egfr|Gpx1|Rhbdd1|Fbxl21|Dhx36|Abl2|Id2|Kmt2a|Ckap5|Nr2f6|Gnb5|Sik1|Usf1|Mapk11|Map4k3|Rela|Hif1a|Creb1|Asic2|D7Ertd443e|Cacna1e|Casp7|Fech|Xpc|Hyal2|Rbm4|Cacna2d4|Eif2s1|Cops9|Tipin|Rpain|Sema5a…	Nf1|Drd5|Casp3|Brca2|Rad18|Ccnd1|Cntnap2|Cry1|Ddb1|Ddb2|Zranb3|Dcun1d3|Casp9|Rgs9|Itgb1|Ctns|Uaca|Rpl26|Ercc5|Ruvbl2|Cdkn1a|Ep300|Mtor|Crhr1|Cep250|Sirt1|Primpol|Pold1|Tanc1|Map2k7|Ercc4|Pde1b|Nlgn3|Nedd4|Egfr|Gpx1|Rhbdd1|Fbxl21|Dhx36|Abl2|Id2|Kmt2a|Ckap5|Nr2f6|Gnb5|Sik1|Usf1|Mapk11|Map4k3|Rela|Hif1a|Creb1|Asic2|D7Ertd443e|Cacna1e|Casp7|Fech|Xpc|Hyal2|Rbm4|Cacna2d4|Eif2s1|Cops9|Tipin|Rpain|Sema5a…
GOBP_REGULATION_OF_RNA_STABILITY	150	0.171158	2.44461	0	0.0159282	Tent2|Pde12|Pnpt1|Vegfa|Zc3h18|Dazl|Dicer1|Hnrnpa0|Cnot1|Trim71|Rida|Zfp36l1|Exosc8|Hnrnpu|Mtor|Tut4|Noct|Tent5c|Taf15|Dcp2|Tent4a|Rbm24|Zc3h14|Rc3h2|Btg2|Dhx36|Syncrip|Fmr1|Paip1|Upf1|Mapkapk2|Dhx9|Lin28b|Thrap3|Cnot2|Traf3ip2|Ythdf2|Cnot6|Nanos1|Rbm38|Traf2|Tut7|Mettl14|Parn|Meioc|Fto|Samd4b|Phax|Tirap|Npm1|Fus|Mex3d|Tnrc6c|Brf1|Gigyf2|Exosc2|Pum1|Hnrnpr|Fastkd1|Rbm10|Fastkd5|Polr2d|Tnrc6a|Nsun…	Tent2|Pde12|Pnpt1|Vegfa|Zc3h18|Dazl|Dicer1|Hnrnpa0|Cnot1|Trim71|Rida|Zfp36l1|Exosc8|Hnrnpu|Mtor|Tut4|Noct|Tent5c|Taf15|Dcp2|Tent4a|Rbm24|Zc3h14|Rc3h2|Btg2|Dhx36|Syncrip|Fmr1|Paip1|Upf1|Mapkapk2|Dhx9|Lin28b|Thrap3|Cnot2|Traf3ip2|Ythdf2|Cnot6|Nanos1|Rbm38|Traf2|Tut7|Mettl14|Parn|Meioc|Fto|Samd4b|Phax|Tirap|Npm1|Fus|Mex3d|Tnrc6c|Brf1|Gigyf2|Exosc2|Pum1|Hnrnpr|Fastkd1|Rbm10|Fastkd5|Polr2d|
GOBP_REGULATION_OF_CHROMOSOME_ORGANIZATION	214	0.141429	2.44367	0	0.0155379	Mcm2|Setmar|Hmbox1|Cct4|Wdhd1|Tacc3|Tnks|Ncapd2|Xrcc3|Dnmt1|Hecw2|Fbxo4|Resf1|Tasor|Psmg2|Arid1a|Numa1|Nbn|Myc|Lcmt1|Hnrnpu|Ruvbl2|Rad50|Exosc10|Morc2a|Smg1|Sfpq|Ino80e|Dcp2|Ruvbl1|Map2k7|Atm|Ercc4|Apc|Setdb1|Atrx|Wapl|Anapc11|Smarca4|Phf10|Dhx36|Pinx1|Tfpt|Smarca2|Dpf2|Upf1|Xrcc4|H3f3a|Nat10|Cct5|Ncaph|Arid1b|Smarcc1|Smc5|Ik|Parn|Ylpm1|Smg6|Nuf2|Slf1|Mapk15|Ctnnb1|Cep192|Actl6a|H3f3b|Pml|Rb1|Atf…	Mcm2|Setmar|Hmbox1|Cct4|Wdhd1|Tacc3|Tnks|Ncapd2|Xrcc3|Dnmt1|Hecw2|Fbxo4|Resf1|Tasor|Psmg2|Arid1a|Numa1|Nbn|Myc|Lcmt1|Hnrnpu|Ruvbl2|Rad50|Exosc10|Morc2a|Smg1|Sfpq|Ino80e|Dcp2|Ruvbl1|Map2k7|Atm|Ercc4|Apc|Setdb1|Atrx|Wapl|Anapc11|Smarca4|Phf10|Dhx36|Pinx1|Tfpt|Smarca2|Dpf2|Upf1|Xrcc4|H3f3a|Nat10|Cct5|Ncaph|Arid1b|Smarcc1|Smc5|Ik|Parn|Ylpm1|Smg6|Nuf2|Slf1|Mapk15|Ctnnb1|Cep192|Actl6a|H3f3b|Pml|Rb1|Atf…
GOBP_POSITIVE_REGULATION_OF_DOUBLE_STRAND_BREAK_REPAIR	82	0.230523	2.43273	0.00192678	0.0164497	Spidr|Setmar|Ep400|Prkdc|Fh1|Arid1a|Ruvbl2|Hdgfl2|Mbtd1|Blm|Ruvbl1|Trrap|Smchd1|Smarca4|Phf10|Smarca2|Dpf2|Shld2|Brd8|Morf4l2|Arid1b|Smarcc1|Pogz|Mms19|Spire2|Spire1|Yeats4|Fus|Slf1|Rif1|Actl6a|Zcwpw1|Mrgbp|Wrap53|Ercc6|Arid2|Actb|Rbbp8|Morf4l1|Fancb|Shld1|Epc1|Actl6b|Fmn2|Smarcd1|Bcl7c|Timeless|Pbrm1|Epc2|Wdr48|Pias4|Kmt5b|Rad51ap1|Actr2|Parp1|Pnkp|Kdm4d|Dpf1|Ube2n|Dmap1|Bcl7b|Helq|Sirt6|Smarcc2…	Spidr|Setmar|Ep400|Prkdc|Fh1|Arid1a|Ruvbl2|Hdgfl2|Mbtd1|Blm|Ruvbl1|Trrap|Smchd1|Smarca4|Phf10|Smarca2|Dpf2|Shld2|Brd8|Morf4l2|Arid1b|Smarcc1|Pogz|Mms19|Spire2|Spire1|Yeats4|Fus|Slf1|Rif1|Actl6a|Zcwpw1|Mrgbp|Wrap53|Ercc6|Arid2|Actb|Rbbp8|Morf4l1|Fancb|
GOMF_CATALYTIC_ACTIVITY_ACTING_ON_RNA	334	0.115664	2.40973	0	0.0192588	Dbr1|Tent2|Eri2|Ddx51|Tgs1|Dis3l2|Aqr|Ints11|Pde12|Polr1e|Vars|Polr3f|Trmt2a|Ddx56|Mettl15|Pnpt1|Fancm|Ddx3y|Polr3a|Polr3c|Ddx10|Pop4|Ddx27|Mrpl44|Eri1|Dicer1|Polr1f|Alkbh8|Cnot1|Trmt10a|Dus1l|Cars2|Nsun4|Rpp38|Ftsj1|Mettl8|Mrpl58|Rida|Nynrin|Snrnp200|Mrm1|Ddx31|Exosc10|Tfb2m|Tut4|Polr2b|Pars2|Pop1|Noct|Xrn1|Yars2|Tsr3|Primpol|Polr2a|Dhx34|Dcp2|Polr1d|Ddx55|Polr1b|Lars2|Cpsf3|Nudt16l1|Dhx36|Dis3l…	Dbr1|Tent2|Eri2|Ddx51|Tgs1|Dis3l2|Aqr|Ints11|Pde12|Polr1e|Vars|Polr3f|Trmt2a|Ddx56|Mettl15|Pnpt1|Fancm|Ddx3y|Polr3a|Polr3c|Ddx10|Pop4|Ddx27|Mrpl44|Eri1|Dicer1|Polr1f|Alkbh8|Cnot1|Trmt10a|Dus1l|Cars2|Nsun4|Rpp38|Ftsj1|Mettl8|Mrpl58|Rida|Nynrin|Snrnp200|Mrm1|Ddx31|Exosc10|Tfb2m|Tut4|Polr2b|Pars2|Pop1|Noct|Xrn1|Yars2|Tsr3|Primpol|Polr2a|Dhx34|Dcp2|Polr1d|Ddx55|Polr1b|Lars2|Cpsf3|Nudt16l1|Dhx36|Dis3l…
GOMF_EXONUCLEASE_ACTIVITY_ACTIVE_WITH_EITHER_RIBO_OR_DEOXYRIBONUCLEIC_ACIDS_AND_PRODUCING_5_PHOSPHOMONOESTERS	44	0.310199	2.40683	0	0.0190896	Eri2|Dis3l2|Pde12|Pnpt1|Eri1|Cnot1|Exosc10|Noct|Xrn1|Pold1|Dcp2|Cpsf3|Exo5|Pole|Dis3l|Polrmt|Cnot2|Dis3|Usb1|Cnot6|Parn|Tatdn1|Aptx|Mre11a|Cnot7|Dclre1a|Xrn2|Toe1|Apex2|Apex1|Pan2|Cnot6l|Pan3|Rexo2|Cnot8|Pld3|Dclre1b|Angel1|Angel2|Eri3|Dclre1c|Exd2|Isg20l2|Mgme1|	Eri2|Dis3l2|Pde12|Pnpt1|Eri1|Cnot1|Exosc10|Noct|Xrn1|Pold1|Dcp2|Cpsf3|Exo5|Pole|Dis3l|Polrmt|Cnot2|Dis3|Usb1|Cnot6|
GOBP_RRNA_METABOLIC_PROCESS	236	0.135447	2.4024	0	0.0193099	Nol10|Eri2|Ddx51|Dcaf13|Polr1e|Mphosph10|Ddx56|Rpusd2|Mettl15|Utp11|Wdr75|Ddx10|Nop10|Pop4|Ddx27|Pwp2|Prkdc|Mrpl44|Eri1|Dicer1|Utp14a|Pih1d1|Nsun4|Rpp38|Top1|Rpl26|Esf1|Exosc8|Mrm1|Znhit3|Exosc10|Mtor|Bop1|Tfb2m|Mphosph6|Xrn1|Tsr3|Sart1|Wdr43|Trmt112|Tcof1|Rps16|Polr1b|Gtf3c1|Wdr74|Rrp12|Utp20|Smarca4|Rrp15|Ngdn|Rps7|Krr1|Rps14|Dis3l|Rpl27|Chd7|Mrm3|Rrs1|Nvl|Utp25|Dis3|Eif6|Nat10|Ythdf2|Abt1|Wdr3…	Nol10|Eri2|Ddx51|Dcaf13|Polr1e|Mphosph10|Ddx56|Rpusd2|Mettl15|Utp11|Wdr75|Ddx10|Nop10|Pop4|Ddx27|Pwp2|Prkdc|Mrpl44|Eri1|Dicer1|Utp14a|Pih1d1|Nsun4|Rpp38|Top1|Rpl26|Esf1|Exosc8|Mrm1|Znhit3|Exosc10|Mtor|Bop1|Tfb2m|Mphosph6|Xrn1|Tsr3|Sart1|Wdr43|Trmt112|Tcof1|Rps16|Polr1b|Gtf3c1|Wdr74|Rrp12|Utp20|Smarca4|Rrp15|Ngdn|Rps7|Krr1|Rps14|Dis3l|Rpl27|Chd7|Mrm3|Rrs1|Nvl|Utp25|Dis3|Eif6|Nat10|Ythdf2|Abt1|Wdr3…
GOBP_REGULATION_OF_MRNA_CATABOLIC_PROCESS	150	0.170494	2.40124	0	0.0188826	Pde12|Pnpt1|Vegfa|Dazl|Dicer1|Casc3|Hnrnpa0|Cnot1|Trim71|Rida|Zfp36l1|Exosc8|Hnrnpu|Mtor|Tut4|Noct|Dhx34|Tent5c|Taf15|Dcp2|Tent4a|Rbm24|Zc3h14|Rc3h2|Btg2|Dhx36|Syncrip|Fmr1|Paip1|Upf1|Mapkapk2|Dhx9|Thrap3|Cnot2|Traf3ip2|Ythdf2|Cnot6|Nanos1|Rbm38|Traf2|Tut7|Mettl14|Parn|Meioc|Fto|Samd4b|Tirap|Npm1|Fus|Mex3d|Tnrc6c|Brf1|Gigyf2|Exosc2|Pum1|Nbas|Hnrnpr|Fastkd1|Rbm10|Fastkd5|Polr2d|Rbm8a|Tnrc6a|Tnrc6b…	Pde12|Pnpt1|Vegfa|Dazl|Dicer1|Casc3|Hnrnpa0|Cnot1|Trim71|Rida|Zfp36l1|Exosc8|Hnrnpu|Mtor|Tut4|Noct|Dhx34|Tent5c|Taf15|Dcp2|Tent4a|Rbm24|Zc3h14|Rc3h2|Btg2|Dhx36|Syncrip|Fmr1|Paip1|Upf1|Mapkapk2|Dhx9|Thrap3|Cnot2|Traf3ip2|Ythdf2|Cnot6|Nanos1|Rbm38|Traf2|Tut7|Mettl14|Parn|Meioc|Fto|Samd4b|Tirap|Npm1|Fus|Mex3d|Tnrc6c|Brf1|Gigyf2|Exosc2|Pum1|Nbas|Hnrnpr|Fastkd1|Rbm10|Fastkd5|Polr2d|Rbm8a|
GOBP_REGULATION_OF_DNA_REPLICATION	117	0.184784	2.39649	0	0.0188397	Mcm2|Mcm4|Gli2|Rfc2|Atad5|Smc3|Gins4|Zranb3|Ruvbl2|Blm|Pdgfb|Ino80e|Ruvbl1|Egfr|Atrx|Rad17|Wapl|Tfpt|Polg2|Jade2|Dhx9|Orc5|Ing5|Mcm6|Cdc7|Tipin|Mcm3|Mcm5|Npm1|Ankrd17|Zfp830|Tspyl2|Mcm7|Mapk15|Jade3|Actl6a|Ehmt2|Cdc42|Mcidas|Ino80|Obi1|Baz1a|Nucks1|Rfc5|Smarca5|Lig3|Wrnip1|Rac1|Mapk8|Donson|Gmnc|Dbf4|Ttf1|Pds5a|Inppl1|Nfrkb|Gmnn|Gtpbp4|Timeless|Chrac1|Rfc3|Rbbp6|Ciz1|Cacybp|Stn1|Atr|Esco1|Jun|Ccd…	Mcm2|Mcm4|Gli2|Rfc2|Atad5|Smc3|Gins4|Zranb3|Ruvbl2|Blm|Pdgfb|Ino80e|Ruvbl1|Egfr|Atrx|Rad17|Wapl|Tfpt|Polg2|Jade2|Dhx9|Orc5|Ing5|Mcm6|Cdc7|Tipin|Mcm3|Mcm5|Npm1|Ankrd17|Zfp830|Tspyl2|Mcm7|Mapk15|Jade3|Actl6a|Ehmt2|Cdc42|Mcidas|Ino80|Obi1|Baz1a|Nucks1|Rfc5|Smarca5|Lig3|Wrnip1|Rac1|Mapk8|Donson|Gmnc|Dbf4|Ttf1|Pds5a|Inppl1|Nfrkb|Gmnn|Gtpbp4|Timeless|Chrac1|Rfc3|Rbbp6|Ciz1|Cacybp|Stn1|Atr|Esco1|Jun|Ccd…
GOBP_REGULATION_OF_INTRACELLULAR_STEROID_HORMONE_RECEPTOR_SIGNALING_PATHWAY	64	0.252838	2.39367	0.00204918	0.0187738	Phb|Safb2|Ar|Cry1|Trim68|Cnot1|Ufsp2|Ep300|Pias2|Sirt1|Arntl|Brca1|Dab2|Foxp1|Ufl1|Smarca4|Lats1|Ncor2|Kdm5d|Cnot2|Ncor1|Clock|Uba5|Rnf6|Hdac1|Vps18|Phb2|Per1|Kank2|Ufm1|Carm1|Kmt2d|Nr3c1|Lmo3|Ncoa2|Prmt2|Ntrk2|Trp63|Src|Rnf14|Bdnf|Cry2|Ddx5|Zfp366|Calr|Ppp5c|Cyp7b1|Zbtb7a|Yap1|Vps11|Med1|Parp1|Ncoa3|Park7|Pak1|Wbp2|Igf1|Strn3|Rhoa|Skp2|Sfrp1|Ddrgk1|Cnot9|Lbh|	Phb|Safb2|Ar|Cry1|Trim68|Cnot1|Ufsp2|Ep300|Pias2|Sirt1|Arntl|Brca1|Dab2|Foxp1|Ufl1|Smarca4|Lats1|Ncor2|Kdm5d|Cnot2|Ncor1|Clock|Uba5|Rnf6|Hdac1|Vps18|Phb2|Per1|Kank2|Ufm1|Carm1|Kmt2d|Nr3c1|Lmo3|Ncoa2|Prmt2|Ntrk2|Trp63|Src|Rnf14|Bdnf|Cry2|Ddx5|Zfp366|Calr|Ppp5c|Cyp7b1|Zbtb7a|Yap1|Vps11|Med1|Parp1|
GOBP_NEGATIVE_REGULATION_OF_DNA_REPLICATION	23	0.413343	2.38368	0	0.0195268	Zranb3|Rad17|Wapl|Tipin|Zfp830|Tspyl2|Mapk15|Mcidas|Lig3|Donson|Gmnc|Ttf1|Pds5a|Inppl1|Gmnn|Gtpbp4|Timeless|Atr|Atg7|Trp53|Smarcal1|Terf1|Fbh1|	Zranb3|Rad17|Wapl|Tipin|Zfp830|Tspyl2|Mapk15|Mcidas|Lig3|Donson|Gmnc|Ttf1|Pds5a|Inppl1|Gmnn|Gtpbp4|Timeless|Atr|Atg7|Trp53|Smarcal1|
GOBP_RIBOSOME_BIOGENESIS	295	0.122841	2.38217	0	0.0192081	Nol10|Eri2|Ddx51|Dcaf13|Mphosph10|Ddx56|Rpusd2|Mettl15|Utp11|Gnl2|Wdr75|Ddx10|Nop10|mt-Rnr2|Pop4|Ddx27|Pwp2|Prkdc|Mrpl44|Eri1|Dicer1|9930104L06Rik|Utp14a|Pih1d1|Nsun4|Rpp38|Rpl26|Esf1|Exosc8|Mdn1|Mrm1|Lsg1|Ddx31|mt-Rnr1|Znhit3|Exosc10|Bop1|Tfb2m|Mphosph6|Ltv1|Tsr3|Abce1|Sart1|Wdr43|Trmt112|Rps16|Wdr74|Rrp12|Rbis|Utp20|Nmd3|LTO1|Pak1ip1|Rrp15|Ngdn|Rps7|Krr1|Rps14|Dhx30|Rpl27|Rsl24d1|Chd7|Mrm3|Efl1…	Nol10|Eri2|Ddx51|Dcaf13|Mphosph10|Ddx56|Rpusd2|Mettl15|Utp11|Gnl2|Wdr75|Ddx10|Nop10|mt-Rnr2|Pop4|Ddx27|Pwp2|Prkdc|Mrpl44|Eri1|Dicer1|9930104L06Rik|Utp14a|Pih1d1|Nsun4|Rpp38|Rpl26|Esf1|Exosc8|Mdn1|Mrm1|Lsg1|Ddx31|mt-Rnr1|Znhit3|Exosc10|Bop1|Tfb2m|Mphosph6|Ltv1|Tsr3|Abce1|Sart1|Wdr43|Trmt112|Rps16|Wdr74|Rrp12|Rbis|Utp20|Nmd3|LTO1|Pak1ip1|Rrp15|Ngdn|Rps7|Krr1|Rps14|Dhx30|Rpl27|Rsl24d1|Chd7|Mrm3|Efl1…
GOMF_ATP_HYDROLYSIS_ACTIVITY	214	0.141144	2.37152	0	0.0202955	Cct4|Rfc2|Atad5|Spg7|Chd6|Smc3|Atad2|Psmc5|Abca3|Kif18a|Abcd1|Kif13a|Atp11b|Atp5a1|Lonp2|Tor2a|Ruvbl2|Rad50|Morc2a|Trap1|Kif3b|Dhx34|Psmc4|Ruvbl1|Kif13b|Morc4|Kif21a|Vcp|Smchd1|Smarca4|Vps4a|Atp2b4|Smarca2|Clpx|Ola1|Bcs1l|Chd7|Upf1|Orc1|Dhx9|Katna1|Nvl|Cct5|Carns1|Kif5b|Ifih1|Vwa8|Hspa2|Spata5|Atad3a|Nav3|Spata5l1|Macf1|Lonp1|Myh7|Smc5|Atp2b2|Rhobtb3|Chd8|Kif3a|Myo1e|Abca4|Atp8a2|Atf7ip|Smc1b|Abc…	Cct4|Rfc2|Atad5|Spg7|Chd6|Smc3|Atad2|Psmc5|Abca3|Kif18a|Abcd1|Kif13a|Atp11b|Atp5a1|Lonp2|Tor2a|Ruvbl2|Rad50|Morc2a|Trap1|Kif3b|Dhx34|Psmc4|Ruvbl1|Kif13b|Morc4|Kif21a|Vcp|Smchd1|Smarca4|Vps4a|Atp2b4|Smarca2|Clpx|Ola1|Bcs1l|Chd7|Upf1|Orc1|Dhx9|Katna1|Nvl|Cct5|Carns1|Kif5b|Ifih1|Vwa8|Hspa2|Spata5|Atad3a|Nav3|Spata5l1|Macf1|Lonp1|Myh7|Smc5|Atp2b2|Rhobtb3|Chd8|Kif3a|Myo1e|Abca4|Atp8a2|Atf7ip|Smc1b|Abc…
GOMF_UBIQUITIN_LIKE_PROTEIN_TRANSFERASE_ACTIVITY	377	0.105061	2.3635	0	0.0209001	Trim17|Egr2|Rnft1|Ube2t|Med21|Hltf|Dtx3l|Rnf216|Rad18|Sharpin|Klhl9|Hecw2|Rchy1|Med17|Peli3|Hectd3|Cbx4|Siah2|Fbxo4|Trim68|Rnf135|Sh3rf3|Ltn1|Ddb2|Itch|Hectd1|Siah1b|Trim71|Rnf19b|Trim3|Rnf2|Rnf214|Klhl20|Birc6|Rnf38|Mycbp2|Fancl|Rnf169|Msl2|Huwe1|Med31|Znrf3|Ppp1r11|Pias2|Rnf112|Mkrn3|Rnf7|Znrf2|Btrc|Asb4|Ubr5|Rnf227|Nsmce1|Brca1|Kcmf1|Rnf139|Nedd4|Rffl|Ubr4|Herc4|Ubr3|Rc3h2|Ufl1|Ube3c|Anapc11|N…	Trim17|Egr2|Rnft1|Ube2t|Med21|Hltf|Dtx3l|Rnf216|Rad18|Sharpin|Klhl9|Hecw2|Rchy1|Med17|Peli3|Hectd3|Cbx4|Siah2|Fbxo4|Trim68|Rnf135|Sh3rf3|Ltn1|Ddb2|Itch|Hectd1|Siah1b|Trim71|Rnf19b|Trim3|Rnf2|Rnf214|Klhl20|Birc6|Rnf38|Mycbp2|Fancl|Rnf169|Msl2|Huwe1|Med31|Znrf3|Ppp1r11|Pias2|Rnf112|Mkrn3|Rnf7|Znrf2|Btrc|Asb4|Ubr5|Rnf227|Nsmce1|Brca1|Kcmf1|Rnf139|Nedd4|Rffl|Ubr4|Herc4|Ubr3|Rc3h2|Ufl1|Ube3c|Anapc11|N…
GOMF_DNA_HELICASE_ACTIVITY	48	0.290329	2.34205	0	0.0239988	Mcm2|Mcm4|Rfc2|Fancm|Recql|Twnk|Ruvbl2|Rad50|Polq|Blm|Ascc3|Ruvbl1|Dhx36|Dhx30|Upf1|Dhx9|Nav2|Mcm6|Supv3l1|Helb|Mcm3|Mcm5|Mcm7|G3bp1|Rfc5|Chd1l|Ighmbp2|Wrnip1|Mre11a|Wrn|Rfc3|Ddx3x|Ercc3|Xrcc6|Ddx11|Recql5|Ercc2|Chd5|Rfc4|Rad51|Rtel1|Helq|Mcm9|Mcm8|Chtf8|Xrcc5|Hfm1|Fbh1|	Mcm2|Mcm4|Rfc2|Fancm|Recql|Twnk|Ruvbl2|Rad50|Polq|Blm|Ascc3|Ruvbl1|Dhx36|Dhx30|Upf1|Dhx9|Nav2|Mcm6|Supv3l1|Helb|Mcm3|Mcm5|Mcm7|G3bp1|Rfc5|Chd1l|Ighmbp2|Wrnip1|Mre11a|Wrn|Rfc3|Ddx3x|Ercc3|Xrcc6|Ddx11|
GOBP_REGULATION_OF_RESPONSE_TO_DNA_DAMAGE_STIMULUS	285	0.118698	2.34049	0.00204918	0.0238495	Spidr|Setmar|Thoc5|Eya1|Ep400|Atad5|Brca2|Cebpg|Setd2|Taf6|Bcl2l1|Armt1|Taf7|Prkdc|Hmgb1|Fh1|Fbxo4|Cry1|Etaa1|Arid1a|Ubqln4|Casp9|Rnf169|Myc|Rpl26|Ruvbl2|Npas2|Hdgfl2|Mbtd1|Nek4|Fem1b|Polq|Smg1|Blm|Sirt1|Ino80e|Ubr5|Tex15|Nsmce1|Brca1|Ruvbl1|Atm|Ercc4|Egfr|Trrap|Nudt16l1|Smchd1|Smarca4|Phf10|Snai2|Nacc2|Fmr1|Tfpt|Ccdc117|Smarca2|Eya2|Dpf2|Xrcc4|Shld2|Dhx9|Brd8|Hnrnpk|Morf4l2|Arid1b|Marchf7|Smarcc…	Spidr|Setmar|Thoc5|Eya1|Ep400|Atad5|Brca2|Cebpg|Setd2|Taf6|Bcl2l1|Armt1|Taf7|Prkdc|Hmgb1|Fh1|Fbxo4|Cry1|Etaa1|Arid1a|Ubqln4|Casp9|Rnf169|Myc|Rpl26|Ruvbl2|Npas2|Hdgfl2|Mbtd1|Nek4|Fem1b|Polq|Smg1|Blm|Sirt1|Ino80e|Ubr5|Tex15|Nsmce1|Brca1|Ruvbl1|Atm|Ercc4|Egfr|Trrap|Nudt16l1|Smchd1|Smarca4|Phf10|Snai2|Nacc2|Fmr1|Tfpt|Ccdc117|Smarca2|Eya2|Dpf2|Xrcc4|Shld2|Dhx9|Brd8|Hnrnpk|Morf4l2|Arid1b|Marchf7|Smarcc…
GOBP_ORGANIC_CYCLIC_COMPOUND_CATABOLIC_PROCESS	371	0.102928	2.34032	0	0.023342	Tent2|Setmar|Dis3l2|Pde12|Casp3|Nt5e|Pnpt1|Vegfa|Zc3h18|Pm20d2|Entpd5|Adal|Dazl|Tet1|Dicer1|Casc3|Hnrnpa0|Edc3|Cnot1|Nrde2|Trim71|Aldh6a1|Abcd1|Edc4|Dpysl4|Tet2|Lrpprc|Rida|Zfp36l1|Exosc8|Hnrnpu|Exosc10|Mtor|Tut4|Smg1|Nudt10|Dpysl5|Pop1|Noct|Xrn1|Tdo2|Dhx34|Tent5c|Taf15|Ctif|Dcp2|Atm|Ampd3|Tent4a|Rbm24|Nt5c3|Mtpap|Nudt16l1|Vcp|Zc3h14|Mt3|Rc3h2|Maoa|Scarb1|Btg2|Dhx36|Syncrip|Fmr1|Paip1|Dis3l|Gda|A…	Tent2|Setmar|Dis3l2|Pde12|Casp3|Nt5e|Pnpt1|Vegfa|Zc3h18|Pm20d2|Entpd5|Adal|Dazl|Tet1|Dicer1|Casc3|Hnrnpa0|Edc3|Cnot1|Nrde2|Trim71|Aldh6a1|Abcd1|Edc4|Dpysl4|Tet2|Lrpprc|Rida|Zfp36l1|Exosc8|Hnrnpu|Exosc10|Mtor|Tut4|Smg1|Nudt10|Dpysl5|Pop1|Noct|Xrn1|Tdo2|Dhx34|Tent5c|Taf15|Ctif|Dcp2|Atm|Ampd3|Tent4a|Rbm24|Nt5c3|Mtpap|Nudt16l1|Vcp|Zc3h14|Mt3|Rc3h2|Maoa|Scarb1|Btg2|Dhx36|Syncrip|Fmr1|Paip1|Dis3l|Gda|A…
GOBP_NUCLEUS_LOCALIZATION	34	0.332653	2.30572	0	0.0297744	Tacc3|Pcm1|Sun2|Dync1h1|Mtor|Dock7|Lmnb2|Dctn1|Myh10|Hook3|Syne2|Dmd|Bltp1|Slit1|Cdc42|Ptk2|Syne1|Lmna|Tacc2|Tacc1|Cdc42bpa|Kif1a|Fbxw11|Pafah1b1|Pax6|Lmnb1|Slc9a3r1|Clmn|Fhod1|Cep120|Tmem201|Bin1|Nudc|Sun1|	Tacc3|Pcm1|Sun2|Dync1h1|Mtor|Dock7|Lmnb2|Dctn1|Myh10|Hook3|Syne2|Dmd|Bltp1|Slit1|Cdc42|Ptk2|Syne1|Lmna|Tacc2|Tacc1|Cdc42bpa|Kif1a|Fbxw11|Pafah1b1|Pax6|Lmnb1|Slc9a3r1|
GOBP_POSITIVE_REGULATION_OF_DNA_REPAIR	129	0.176098	2.30358	0.00206612	0.0294374	Spidr|Setmar|Eya1|Ep400|Cebpg|Prkdc|Hmgb1|Fh1|Arid1a|Ruvbl2|Npas2|Hdgfl2|Mbtd1|Blm|Sirt1|Ino80e|Brca1|Ruvbl1|Egfr|Trrap|Smchd1|Smarca4|Phf10|Tfpt|Ccdc117|Smarca2|Eya2|Dpf2|Shld2|Dhx9|Brd8|Morf4l2|Arid1b|Smarcc1|Pogz|Mms19|Brcc3|Spire2|Spire1|Yeats4|Fus|Slf1|Rif1|Actl6a|Zcwpw1|Mrgbp|Wrap53|Ino80|Ercc6|Arid2|Actb|Rbbp8|Prkcg|Morf4l1|Fancb|Eya4|Shld1|Babam2|Epc1|Actl6b|Ercc8|Fmn2|Nfrkb|Smarcd1|Bcl7c…	Spidr|Setmar|Eya1|Ep400|Cebpg|Prkdc|Hmgb1|Fh1|Arid1a|Ruvbl2|Npas2|Hdgfl2|Mbtd1|Blm|Sirt1|Ino80e|Brca1|Ruvbl1|Egfr|Trrap|Smchd1|Smarca4|Phf10|Tfpt|Ccdc117|Smarca2|Eya2|Dpf2|Shld2|Dhx9|Brd8|Morf4l2|Arid1b|Smarcc1|Pogz|Mms19|Brcc3|Spire2|Spire1|Yeats4|Fus|Slf1|Rif1|Actl6a|Zcwpw1|Mrgbp|Wrap53|Ino80|Ercc6|Arid2|Actb|Rbbp8|Prkcg|Morf4l1|Fancb|Eya4|
GOBP_RNA_3_END_PROCESSING	98	0.197968	2.2869	0	0.0324939	Paf1|Tent2|Eri2|Ints12|Virma|Pnpt1|Eri1|Ints14|Clp1|Cpsf6|Zfp36l1|Exosc8|Exosc10|Tut4|Cpsf7|Tent4a|Rprd1b|Mtpap|Cpsf3|Zc3h14|Pabpn1|Ints2|Dhx36|Lin28b|Usb1|Tut7|Larp7|Supv3l1|Nudt21|Parn|Cstf3|Ints6l|Cpsf2|Exosc2|Ssb|Polr2d|Pcf11|Ints8|Rps21|Ncbp1|Scaf8|Cstf1|Ptcd1|Papolb|Cstf2t|Ints7|Ahcyl1|Hsd17b10|Cstf2|Zc3h3|Ythdc1|Papolg|Toe1|Trmt10c|Cpsf4l|Fbll1|Lsm10|Cpeb3|Fbl|Polr3k|Rprd2|Slbp|Rprd1a|Tut1…	Paf1|Tent2|Eri2|Ints12|Virma|Pnpt1|Eri1|Ints14|Clp1|Cpsf6|Zfp36l1|Exosc8|Exosc10|Tut4|Cpsf7|Tent4a|Rprd1b|Mtpap|Cpsf3|Zc3h14|Pabpn1|Ints2|Dhx36|Lin28b|Usb1|Tut7|Larp7|Supv3l1|Nudt21|Parn|Cstf3|Ints6l|Cpsf2|Exosc2|Ssb|Polr2d|Pcf11|Ints8|Rps21|Ncbp1|Scaf8|Cstf1|Ptcd1|Papolb|Cstf2t|Ints7|Ahcyl1|Hsd17b10|Cstf2|Zc3h3|Ythdc1|Papolg|Toe1|Trmt10c|Cpsf4l|Fbll1|Lsm10|Cpeb3|
GOBP_RNA_DESTABILIZATION	83	0.216414	2.27602	0.0039604	0.0340839	Pde12|Pnpt1|Zc3h18|Cnot1|Trim71|Rida|Zfp36l1|Exosc8|Hnrnpu|Tut4|Noct|Dcp2|Tent4a|Rbm24|Rc3h2|Btg2|Dhx36|Syncrip|Paip1|Upf1|Dhx9|Lin28b|Cnot2|Ythdf2|Cnot6|Nanos1|Tut7|Mettl14|Parn|Fto|Samd4b|Mex3d|Tnrc6c|Gigyf2|Exosc2|Pum1|Hnrnpr|Polr2d|Tnrc6a|Tnrc6b|Ythdf3|Pabpc1|Cnot7|Dcp1a|Cpeb3|Rock2|Celf1|Samd4|Pan2|Hnrnpd|Eif4enif1|Polr2g|Csde1|Cnot6l|Tob1|Zfp36l2|Tnfrsf1b|Pan3|Plekhn1|Zfp36|Cnot8|Ybx1|Ago2|…	Pde12|Pnpt1|Zc3h18|Cnot1|Trim71|Rida|Zfp36l1|Exosc8|Hnrnpu|Tut4|Noct|Dcp2|Tent4a|Rbm24|Rc3h2|Btg2|Dhx36|Syncrip|Paip1|Upf1|Dhx9|Lin28b|Cnot2|Ythdf2|Cnot6|Nanos1|Tut7|Mettl14|Parn|Fto|Samd4b|Mex3d|Tnrc6c|Gigyf2|Exosc2|Pum1|Hnrnpr|
GOCC_POSTSYNAPTIC_CYTOSKELETON	23	0.396792	2.27254	0	0.0342088	Filip1|Myo6|Ppp1r9a|Septin7|Itsn1|Myo5a|Actn2|Myh10|Dbn1|Itpka|Nefh|Sptbn2|Actb|Myo5b|Cttnbp2|Actg1|Marcks|Nefm|Nefl|Cttn|Abi2|Ina|Kptn|	Filip1|Myo6|Ppp1r9a|Septin7|Itsn1|Myo5a|Actn2|Myh10|Dbn1|Itpka|Nefh|Sptbn2|Actb|Myo5b|Cttnbp2|Actg1|Marcks|Nefm|
GOBP_RIBONUCLEOPROTEIN_COMPLEX_SUBUNIT_ORGANIZATION	173	0.147506	2.26728	0.00198413	0.0347495	Nufip1|mt-Rnr2|Pwp2|Prkdc|Dicer1|Pih1d1|Tarbp2|Gemin8|Clp1|Cpsf6|Crnkl1|Ruvbl2|Snrnp200|Mdn1|mt-Rnr1|Znhit3|Bop1|Luc7l|Eif2s3y|Denr|Prpf8|Cpsf7|Eif3a|Ruvbl1|Atm|Xab2|Vcp|Snrpd1|Setx|Rps14|Dhx30|Ddx20|Prpf19|Ago4|Ckap5|Celf6|Dhx9|Srpk2|Rrs1|Eif6|Abt1|Kif5b|Lsm2|Usp39|Eral1|Nudt21|Rpf2|Traf7|Gemin2|Rps5|Mcts1|Lsm4|Luc7l2|Gemin6|Polr2d|Isy1|Klc1|Rpl13a|Rps28|Gemin7|Rpsa|Mrps11|Gcfc2|Ncbp1|Khdc4|Hsp9…	Nufip1|mt-Rnr2|Pwp2|Prkdc|Dicer1|Pih1d1|Tarbp2|Gemin8|Clp1|Cpsf6|Crnkl1|Ruvbl2|Snrnp200|Mdn1|mt-Rnr1|Znhit3|Bop1|Luc7l|Eif2s3y|Denr|Prpf8|Cpsf7|Eif3a|Ruvbl1|Atm|Xab2|Vcp|Snrpd1|Setx|Rps14|Dhx30|Ddx20|Prpf19|Ago4|Ckap5|Celf6|Dhx9|Srpk2|Rrs1|Eif6|Abt1|Kif5b|Lsm2|Usp39|Eral1|Nudt21|Rpf2|Traf7|Gemin2|Rps5|Mcts1|Lsm4|Luc7l2|Gemin6|Polr2d|Isy1|Klc1|Rpl13a|Rps28|Gemin7|Rpsa|Mrps11|Gcfc2|Ncbp1|Khdc4|Hsp9…
GOBP_HETEROCHROMATIN_ORGANIZATION	95	0.197078	2.26637	0	0.0343502	Wdhd1|Ehmt1|Hat1|Ctr9|Prdm16|Tet1|Dnmt1|Hmgb1|Dicer1|Resf1|Tasor|Hdac2|Morc2a|Sirt1|Tex15|Mthfr|Setdb1|Cdkn1c|Atrx|Smchd1|Smarca4|Zfp445|Zdbf2|Lmnb2|H3f3a|Suz12|Kdm5a|Ezh1|Hdac1|Zfp57|Rrp8|Rif1|H3f3b|Rb1|Atf7ip|Dnmt3a|Phf8|Uty|Phf2|Bcl6|Baz1a|Mphosph8|Kmt2d|Ubr2|Smarca5|Suv39h1|Hp1bp3|Sin3a|Setdb2|Lmna|Cbx3|L3mbtl3|Gnas|Kdm1a|Ndn|Mecp2|Dnmt3b|Hells|Lmnb1|Dyrk1a|Ppm1d|Tpr|Bend3|H19|Meg3|Morc2b|Cen…	Wdhd1|Ehmt1|Hat1|Ctr9|Prdm16|Tet1|Dnmt1|Hmgb1|Dicer1|Resf1|Tasor|Hdac2|Morc2a|Sirt1|Tex15|Mthfr|Setdb1|Cdkn1c|Atrx|Smchd1|Smarca4|Zfp445|Zdbf2|Lmnb2|H3f3a|Suz12|Kdm5a|Ezh1|Hdac1|Zfp57|Rrp8|Rif1|H3f3b|Rb1|Atf7ip|Dnmt3a|Phf8|Uty|Phf2|Bcl6|Baz1a|Mphosph8|Kmt2d|Ubr2|Smarca5|Suv39h1|Hp1bp3|Sin3a|Setdb2|Lmna|Cbx3|
GOBP_NEGATIVE_REGULATION_OF_INTRACELLULAR_STEROID_HORMONE_RECEPTOR_SIGNALING_PATHWAY	32	0.332574	2.25332	0	0.037248	Phb|Cry1|Cnot1|Pias2|Sirt1|Arntl|Brca1|Dab2|Foxp1|Smarca4|Ncor2|Cnot2|Ncor1|Clock|Hdac1|Vps18|Phb2|Per1|Kank2|Trp63|Cry2|Zfp366|Calr|Cyp7b1|Zbtb7a|Vps11|Igf1|Strn3|Rhoa|Sfrp1|Cnot9|Lbh|	Phb|Cry1|Cnot1|Pias2|Sirt1|Arntl|Brca1|Dab2|Foxp1|Smarca4|Ncor2|Cnot2|Ncor1|Clock|Hdac1|Vps18|Phb2|Per1|
GOBP_MICROTUBULE_BASED_TRANSPORT	201	0.137074	2.25011	0.00211864	0.0376122	Ift52|Wdr35|Ap3b1|Bicd2|Dnah11|Spg7|Dync2h1|Pcm1|Ift81|Sun2|Cep131|Dnah5|Map1b|Dync1h1|Kif13a|Hnrnpu|Cln3|Sfpq|Mapk8ip3|Kif3b|Myo5a|Stk36|Dnah1|Nek10|Sybu|Bloc1s2|Copg2|Ak7|Ift140|Fmr1|Wdr19|Actr10|Intu|Tub|Hif1a|Hdac6|Spg11|Bsn|Spag6l|Syne2|Kif5b|Ofd1|Map1a|Nde1|Nme5|Ank3|Borcs7|Kif3a|Cfap221|Ap3d1|Dlg2|Bicd1|Ndel1|Nefh|Ttc30b|Rhot1|Cdc42|Dst|Rasgrp1|Lca5l|Odad3|Cluap1|Klc1|Ift172|Arhgap21|Ift43…	Ift52|Wdr35|Ap3b1|Bicd2|Dnah11|Spg7|Dync2h1|Pcm1|Ift81|Sun2|Cep131|Dnah5|Map1b|Dync1h1|Kif13a|Hnrnpu|Cln3|Sfpq|Mapk8ip3|Kif3b|Myo5a|Stk36|Dnah1|Nek10|Sybu|Bloc1s2|Copg2|Ak7|Ift140|Fmr1|Wdr19|Actr10|Intu|Tub|Hif1a|Hdac6|Spg11|Bsn|Spag6l|Syne2|Kif5b|Ofd1|Map1a|Nde1|Nme5|Ank3|Borcs7|Kif3a|Cfap221|Ap3d1|Dlg2|Bicd1|Ndel1|Nefh|Ttc30b|Rhot1|Cdc42|Dst|Rasgrp1|Lca5l|Odad3|Cluap1|Klc1|Ift172|Arhgap21|Ift43…
GOCC_CHROMOSOME_TELOMERIC_REGION	107	0.185794	2.24636	0.00206612	0.0378783	Hmbox1|Thoc5|Brca2|Tnks|Sun2|Hdac2|Nbn|Zbtb48|Rad50|Polr2b|Blm|Pold1|Nsmce1|Atm|Ercc4|Orc4|Atrx|Rad17|Smchd1|Zbtb10|Dhx36|Thoc2|Setx|Pinx1|Thoc3|Tert|Upf1|Xrcc4|Orc1|H3f3a|H2ax|Orc2|Lrwd1|Smc5|Ezh1|Rbbp4|Alyref2|Smg6|Ppp1ca|Rif1|H3f3b|Pml|Rbbp7|Wrap53|Thoc7|Rpa2|Pot1a|Thoc6|Pot1b|Wrnip1|Tnks2|Mre11a|Wrn|Zfp827|Hnrnpa2b1|Kdm1a|Wdr82|Stn1|Trp53bp1|Ppp1cc|Terf2ip|Chd4|Rad51ap1|Ctc1|Men1|Cbx5|Alyref|…	Hmbox1|Thoc5|Brca2|Tnks|Sun2|Hdac2|Nbn|Zbtb48|Rad50|Polr2b|Blm|Pold1|Nsmce1|Atm|Ercc4|Orc4|Atrx|Rad17|Smchd1|Zbtb10|Dhx36|Thoc2|Setx|Pinx1|Thoc3|Tert|Upf1|Xrcc4|Orc1|H3f3a|H2ax|Orc2|Lrwd1|Smc5|Ezh1|Rbbp4|Alyref2|Smg6|Ppp1ca|Rif1|H3f3b|Pml|Rbbp7|Wrap53|Thoc7|Rpa2|Pot1a|
GOBP_POSITIVE_REGULATION_OF_RESPONSE_TO_DNA_DAMAGE_STIMULUS	159	0.153977	2.2445	0	0.0377322	Spidr|Setmar|Eya1|Ep400|Cebpg|Prkdc|Hmgb1|Fh1|Arid1a|Myc|Rpl26|Ruvbl2|Npas2|Hdgfl2|Mbtd1|Blm|Sirt1|Ino80e|Nsmce1|Brca1|Ruvbl1|Atm|Egfr|Trrap|Smchd1|Smarca4|Phf10|Nacc2|Fmr1|Tfpt|Ccdc117|Smarca2|Eya2|Dpf2|Shld2|Dhx9|Brd8|Morf4l2|Arid1b|Smarcc1|Pogz|Mms19|Brcc3|Spire2|Spire1|Mtch2|Yeats4|Spred1|Fus|Slf1|Skil|Rif1|Actl6a|Zcwpw1|Mrgbp|Wrap53|Ino80|Ercc6|Arid2|Actb|Rbbp8|Prkcg|Morf4l1|Fancb|Eya4|Nsmce…	Spidr|Setmar|Eya1|Ep400|Cebpg|Prkdc|Hmgb1|Fh1|Arid1a|Myc|Rpl26|Ruvbl2|Npas2|Hdgfl2|Mbtd1|Blm|Sirt1|Ino80e|Nsmce1|Brca1|Ruvbl1|Atm|Egfr|Trrap|Smchd1|Smarca4|Phf10|Nacc2|Fmr1|Tfpt|Ccdc117|Smarca2|Eya2|Dpf2|Shld2|Dhx9|Brd8|Morf4l2|Arid1b|Smarcc1|Pogz|Mms19|Brcc3|Spire2|Spire1|Mtch2|Yeats4|Spred1|Fus|Slf1|Skil|Rif1|Actl6a|Zcwpw1|Mrgbp|Wrap53|Ino80|Ercc6|Arid2|Actb|Rbbp8|Prkcg|Morf4l1|Fancb|Eya4|Nsmce…
GOMF_DNA_BINDING_TRANSCRIPTION_FACTOR_BINDING	440	0.0932446	2.23909	0.00414079	0.0385028	Dact1|Kdm3a|Ttc8|Egr2|Nfyb|Cebpa|Dcaf13|Tcerg1|Ccnt1|Sp1|Ppargc1b|Dtx3l|Cebpg|Ipo13|Taf6|Taf7|Prdm16|Dnmt1|Trip4|Hcfc1|Lmo1|Flt3|Nr1h2|Hipk2|Med17|Prkdc|Hmgb1|Hira|Ar|Cry1|Uba3|Trim68|Psmc5|Cnot1|Arid1a|Hdac2|Prrx1|Atf2|Nbn|Myc|Gtf2h1|Tob2|Commd7|Hspa4|Ptma|Bcl11a|Ep300|Hmga1b|Pias2|Akap8|Sirt1|Arntl|Creb3|Kpna2|Tfdp1|Ascl1|Ncoa7|Foxp1|Stk4|Kdm4c|Cdk5rap3|Bud31|Smarca4|Ccdc62|Bbs4|Dll1|Actn4|Zfp6…	Dact1|Kdm3a|Ttc8|Egr2|Nfyb|Cebpa|Dcaf13|Tcerg1|Ccnt1|Sp1|Ppargc1b|Dtx3l|Cebpg|Ipo13|Taf6|Taf7|Prdm16|Dnmt1|Trip4|Hcfc1|Lmo1|Flt3|Nr1h2|Hipk2|Med17|Prkdc|Hmgb1|Hira|Ar|Cry1|Uba3|Trim68|Psmc5|Cnot1|Arid1a|Hdac2|Prrx1|Atf2|Nbn|Myc|Gtf2h1|Tob2|Commd7|Hspa4|Ptma|Bcl11a|Ep300|Hmga1b|Pias2|Akap8|Sirt1|Arntl|Creb3|Kpna2|Tfdp1|Ascl1|Ncoa7|Foxp1|Stk4|Kdm4c|Cdk5rap3|Bud31|Smarca4|Ccdc62|Bbs4|Dll1|Actn4|Zfp6…
GOMF_HISTONE_DEACETYLASE_BINDING	112	0.181726	2.23833	0	0.0380466	Pkn2|Dact1|Phb|Mier2|Cebpa|Sp1|Kctd21|Dnmt1|Phf6|Ccnd1|Cry1|Bex4|Hdac2|Mier3|Sfpq|Akap8|Kpna2|Uhrf1bp1|Dhx36|Nacc2|Bcor|Ddx20|Ncor2|Gli3|Lef1|Sik1|Usf1|Rela|Ncor1|Hif1a|Hdac6|Insm1|Bhlhe41|Nipbl|D7Ertd443e|Cir1|Satb2|Nudt21|Nrip1|Rbbp4|Hdac1|Top2b|Kat2a|Hdac4|Zfp932|Lcor|Hsp90aa1|Rac1|Mapk8|Hes1|Nr2c1|Rfxank|Gmnn|Tfap4|Ankra2|Mef2a|Suds3|Mta1|Mecp2|Hsp90ab1|Chd4|Tal1|Dnmt3b|Hnrnpd|Atxn3|Trp53|Hda…	Pkn2|Dact1|Phb|Mier2|Cebpa|Sp1|Kctd21|Dnmt1|Phf6|Ccnd1|Cry1|Bex4|Hdac2|Mier3|Sfpq|Akap8|Kpna2|Uhrf1bp1|Dhx36|Nacc2|Bcor|Ddx20|Ncor2|Gli3|Lef1|Sik1|Usf1|Rela|Ncor1|Hif1a|Hdac6|Insm1|Bhlhe41|Nipbl|D7Ertd443e|Cir1|Satb2|Nudt21|Nrip1|Rbbp4|Hdac1|
GOBP_ANDROGEN_RECEPTOR_SIGNALING_PATHWAY	34	0.315079	2.2377	0	0.0375548	Kdm3a|Phb|Safb2|Ar|Trim68|Arid1a|Ep300|Pias2|Sirt1|Dab2|Foxp1|Smarca4|Ncor2|Kdm5d|Ncor1|Rnf6|Hdac1|Tmf1|Ube3a|Prmt2|Zmiz1|Rnf14|Ddx5|Daxx|Ddx17|Zbtb7a|Dnaja1|Rwdd1|Park7|Fkbp4|Igf1|Rhoa|Sfrp1|Nkx3-1|	Kdm3a|Phb|Safb2|Ar|Trim68|Arid1a|Ep300|Pias2|Sirt1|Dab2|Foxp1|Smarca4|Ncor2|Kdm5d|Ncor1|Rnf6|Hdac1|
GOMF_UBIQUITIN_LIKE_PROTEIN_LIGASE_ACTIVITY	281	0.114394	2.23383	0	0.0380438	Trim17|Egr2|Rnft1|Med21|Hltf|Rnf216|Rad18|Hecw2|Rchy1|Med17|Peli3|Cbx4|Siah2|Fbxo4|Trim68|Rnf135|Sh3rf3|Ltn1|Itch|Hectd1|Siah1b|Trim71|Rnf19b|Trim3|Rnf2|Rnf38|Mycbp2|Fancl|Msl2|Huwe1|Med31|Znrf3|Ppp1r11|Pias2|Rnf112|Mkrn3|Rnf7|Znrf2|Btrc|Asb4|Ubr5|Rnf227|Nsmce1|Kcmf1|Nedd4|Rffl|Ubr4|Herc4|Ubr3|Rc3h2|Ufl1|Ube3c|Anapc11|Neurl1b|Ubr7|Ranbp2|Rnf185|Jade2|Prpf19|Ubox5|Rnf152|Rnf170|Traf3ip2|Rnf115|Ari…	Trim17|Egr2|Rnft1|Med21|Hltf|Rnf216|Rad18|Hecw2|Rchy1|Med17|Peli3|Cbx4|Siah2|Fbxo4|Trim68|Rnf135|Sh3rf3|Ltn1|Itch|Hectd1|Siah1b|Trim71|Rnf19b|Trim3|Rnf2|Rnf38|Mycbp2|Fancl|Msl2|Huwe1|Med31|Znrf3|Ppp1r11|Pias2|Rnf112|Mkrn3|Rnf7|Znrf2|Btrc|Asb4|Ubr5|Rnf227|Nsmce1|Kcmf1|Nedd4|Rffl|Ubr4|Herc4|Ubr3|Rc3h2|Ufl1|Ube3c|Anapc11|Neurl1b|Ubr7|Ranbp2|Rnf185|Jade2|Prpf19|Ubox5|Rnf152|Rnf170|Traf3ip2|Rnf115|Ari…
GOBP_TRANSPORT_ALONG_MICROTUBULE	167	0.148301	2.2325	0.00202429	0.0378103	Ift52|Wdr35|Ap3b1|Bicd2|Spg7|Dync2h1|Pcm1|Ift81|Sun2|Cep131|Map1b|Dync1h1|Kif13a|Hnrnpu|Cln3|Sfpq|Mapk8ip3|Kif3b|Myo5a|Sybu|Bloc1s2|Copg2|Ift140|Fmr1|Wdr19|Actr10|Intu|Tub|Hif1a|Hdac6|Spg11|Bsn|Syne2|Kif5b|Map1a|Nde1|Ank3|Borcs7|Kif3a|Ap3d1|Dlg2|Bicd1|Ndel1|Nefh|Ttc30b|Rhot1|Cdc42|Dst|Rasgrp1|Lca5l|Cluap1|Klc1|Ift172|Arhgap21|Ift43|Lca5|Pura|Ap3s1|Htt|Kif1b|Tmem108|Kxd1|Stau2|Bicdl1|Camsap3|Arl8b…	Ift52|Wdr35|Ap3b1|Bicd2|Spg7|Dync2h1|Pcm1|Ift81|Sun2|Cep131|Map1b|Dync1h1|Kif13a|Hnrnpu|Cln3|Sfpq|Mapk8ip3|Kif3b|Myo5a|Sybu|Bloc1s2|Copg2|Ift140|Fmr1|Wdr19|Actr10|Intu|Tub|Hif1a|Hdac6|Spg11|Bsn|Syne2|Kif5b|Map1a|Nde1|Ank3|Borcs7|Kif3a|Ap3d1|Dlg2|Bicd1|Ndel1|Nefh|Ttc30b|Rhot1|Cdc42|Dst|Rasgrp1|Lca5l|Cluap1|Klc1|Ift172|Arhgap21|Ift43|Lca5|Pura|Ap3s1|Htt|Kif1b|Tmem108|Kxd1|Stau2|Bicdl1|Camsap3|Arl8b…
GOMF_ATP_DEPENDENT_CHROMATIN_REMODELER_ACTIVITY	32	0.3202	2.22141	0	0.0400819	Ep400|Hltf|Chd6|Cecr2|Chd9|Rsf1|Arid1a|Zranb3|Atrx|Smarca4|Smarca2|Chd7|Smarca1|Chd8|Ino80|Ercc6|Chd1l|Smarca5|Ercc6l2|Rad54l|Chd3|Chd1|Chd4|Hells|Shprh|Smarcal1|Chd5|Chd2|Smarcad1|Ttf2|Myd88|Rad54l2|	Ep400|Hltf|Chd6|Cecr2|Chd9|Rsf1|Arid1a|Zranb3|Atrx|Smarca4|Smarca2|Chd7|Smarca1|Chd8|Ino80|Ercc6|Chd1l|Smarca5|Ercc6l2|Rad54l|Chd3|Chd1|Chd4|Hells|Shprh|
GOMF_RNA_POLYMERASE_ACTIVITY	32	0.341087	2.22102	0.00824742	0.0396056	Tent2|Polr1e|Polr3f|Polr3a|Polr3c|Polr1f|Polr2b|Primpol|Polr2a|Polr1d|Polr1b|Polr3h|Tert|Polr1c|Polrmt|Polr3e|Polr2l|Polr2j|Polr2k|Polr2e|Polr3k|Prim2|Polr2c|Prim1|Polr1a|Polr3b|Crcp|Polr2i|Polr2f|Polr1h|Polr3d|Polr2h|	Tent2|Polr1e|Polr3f|Polr3a|Polr3c|Polr1f|Polr2b|Primpol|Polr2a|Polr1d|Polr1b|Polr3h|Tert|Polr1c|Polrmt|Polr3e|
GOMF_TRANSCRIPTION_COACTIVATOR_ACTIVITY	238	0.119535	2.19126	0	0.047757	Ppargc1b|Med21|Taf6|Prdm16|Trip4|Hcfc1|Lmo1|Hipk2|Med17|Hmgb1|Cbfb|Naca|Tada2a|Sertad2|Mysm1|Hcfc2|Ep300|Hmga1b|Drap1|Sirt1|Zxdb|Brca1|Ss18|Ruvbl1|Ncoa7|Rbm14|Cebpz|Maml1|Trrap|Elob|Maml3|Kmt2c|Bud31|Smarca4|Actn2|Ccdc62|Actn4|Smarca2|Kmt2e|Mid2|Dhx9|Thrap3|Mtdh|Brd8|Cnot6|Ss18l2|Ccar1|Trim62|Rnf20|Trim27|Xpc|Kdm5a|Hyal2|Mms19|Nrip1|Med14|Trim12a|Snw1|Supt3|Trerf1|Atxn7l3|Npm1|Fus|Taf11|Ctnnb1|Ka…	Ppargc1b|Med21|Taf6|Prdm16|Trip4|Hcfc1|Lmo1|Hipk2|Med17|Hmgb1|Cbfb|Naca|Tada2a|Sertad2|Mysm1|Hcfc2|Ep300|Hmga1b|Drap1|Sirt1|Zxdb|Brca1|Ss18|Ruvbl1|Ncoa7|Rbm14|Cebpz|Maml1|Trrap|Elob|Maml3|Kmt2c|Bud31|Smarca4|Actn2|Ccdc62|Actn4|Smarca2|Kmt2e|Mid2|Dhx9|Thrap3|Mtdh|Brd8|Cnot6|Ss18l2|Ccar1|Trim62|Rnf20|Trim27|Xpc|Kdm5a|Hyal2|Mms19|Nrip1|Med14|Trim12a|Snw1|Supt3|Trerf1|Atxn7l3|Npm1|Fus|Taf11|Ctnnb1|Ka…
GOBP_GLYCOPROTEIN_BIOSYNTHETIC_PROCESS	237	-0.156398	-2.738	0	0.00968427	Il33|Plod3|Pxylp1|Mgat5b|C1galt1|Alg8|Entpd5|Tet1|Arfgef1|Galnt1|Tet2|Alg12|St6galnac6|Ep300|Pmm2|Galnt7|Pgm3|Magt1|B3galt6|Fam20b|Mt3|Chsy3|Plcb1|Poglut1|Lmf1|Ogt|Ndst4|B3galt1|Lipc|Mogs|St8sia1|Mgat5|Mgat2|Mgat3|Nus1|Dpy19l4|Hs6st2|Chpf|St6galnac5|Dpm3|Gcnt2|Csgalnact2|Pomt2|Galnt2|Slc35c1|Ctnnb1|Chpf2|Fut1|Npc1|Alg1|Galnt4|Fut9|6430550D23Rik|Galnt3|Xxylt1|Bace2|Rpn1|Tmem59|Hs3st5|B4galt7|Dpm1|…	Krtcap2|Alg2|B3galt5|Chst9|Rxylt1|Stt3a|Mlec|Dolpp1|Mgat4a|Man1c1|Itm2c|Trip11|Gorasp1|Slc4a10|Cant1|B3galnt2|Rpn2|Ccl19|Tcf7l2|Ostc|Itm2a|Ncstn|Ost4|Trak2|Galntl6|Crppa|Hs3st2|Alg5|Cog3|St3gal4|Soat1|Insr|Vangl2|St3gal1|St8sia5|Abca2|Ext2|Tmtc1|Igf1|Itm2b|Slc35d1|Tmtc3|Hs3st1|Alg11|St8sia4|Xylt1|Mgat1|Sec1|Galnt9|Chst8|Psen1|Alg3|B3gat3|Dhdds|St6gal2|Dad1|Phlda1|Alg10b|Fktn|Galnt11|Galnt18|Chst1…
GOMF_G_PROTEIN_COUPLED_RECEPTOR_ACTIVITY	204	-0.167557	-2.76162	0	0.00962956	Cckbr|Hrh3|Drd5|Grik3|S1pr1|Casr|Chrm3|Ptger3|Ramp2|Crhr1|Tm2d1|Adgrg1|Qrfpr|Celsr3|Mc4r|Gpr45|Ackr2|Grm1|Htr2c|Adgrb2|Cxcr4|Prokr2|Trhr|Vmn2r57|Gpr171|Vipr1|Gpr160|Chrm5|Adgrb3|Lgr6|Slc39a9|Gpr101|Gpr157|Fzd6|Sstr2|Gpr27|Adgrl3|Celsr2|Tacr3|Tas1r1|Adgra2|Npy5r|Glp2r|Fpr1|Fzd8|Mrgpre|Vmn2r86|Tmem116|Gpr83|Htr5b|Cx3cr1|Ackr3|Grm3|Gprc5c|Gpr61|Lgr5|Gpr75|Hcrtr2|Fzd9|F2r|Adgra3|Grm8|Chrm4|Adra2c|Vmn…	F2r|Adgra3|Grm8|Chrm4|Adra2c|Vmn2r87|Ackr4|Kiss1r|Gpr26|Nmur2|Fzd1|Fzd2|Npffr1|Grm7|Gpr139|Htr1f|Hpgd|Smo|Fzd5|Fzd3|Gpr22|Gpr3|Gabrb1|Gpr4|Gpr52|Grm5|Pth1r|Htr6|Lpar6|Gpr88|Agtrap|Fzd7|C3ar1|Ptger1|Adra2a|P2ry6|Gpr62|Chrm2|Inpp5k|Oprl1|Lpar2|Chrm1|Adgrv1|Nmbr|Oprk1|P2ry13|Gpr37|Sstr1|Tas1r3|Mchr1|Npr3|Adcyap1r1|Drd2|Gabbr2|P2ry12|Calcrl|Gabbr1|Gpr176|Htr2b|Sstr4|F2rl2|Htr1b|Gpr63|Rxfp1|Adra1a|Ppa…
GOCC_VACUOLE	492	-0.111012	-2.7928	0	0.00957981	Pde1c|Trim17|Ppt2|Wdr81|Rab39|Gpr137c|Cybrd1|Dtx3l|Clcn3|Nprl2|Cln5|Rragc|Neu4|Rilp|Mios|Nbr1|Abca3|Rnf19b|Abcd1|Acp2|Ubqln4|Plekhm2|Ctns|Prkd1|Capn2|Seh1l|Mtor|Tm9sf1|Cln3|Znrf2|Arsa|Aga|Ap1b1|Epg5|Myo5a|Sbf2|Arsb|Ap1m1|Ap5m1|Arrdc3|Vps13b|Rps6kc1|Bloc1s2|Cltc|Scarb1|Vps4a|Gfap|H2-T22|Atp6v1h|Npc2|Plekhf1|Pdgfrb|Arsg|Snap29|Sppl2a|Rnf152|Vps39|Arhgef7|Slc49a4|Bbc3|Cxcr4|Peg3|Kif5b|Slc30a2|Man2b1…	Pax2|Naglu|Ctsl|Spag9|Rab7|Dync1li2|Smpd1|Pld3|H2-DMa|Atp6v0d1|Washc1|Ccz1|Tpp1|Laptm5|Tmem138|Manba|Ids|Capn1|Fyco1|Hyal1|Itm2c|Aup1|Ap5s1|Chmp4b|Pip4k2c|Crhbp|Pla2g4e|Nsg2|Slc66a1|Wipi1|Map1lc3b|Wdr24|Sphk2|Myo7a|Bloc1s1|Chmp7|Akr1b3|Slc35f6|Slc3a2|Rpn2|Meak7|Rab9b|Slc30a3|Sqstm1|Slc9a4|Ncstn|Stx17|Osbpl7|Mtmr2|Sppl2b|Rab29|Neu1|Epdr1|Cryab|Snx14|Marchf3|Ubqln1|Chmp2b|Znrf1|Gga3|Lrrk2|Atg14|Ins…
GOBP_GLYCOPROTEIN_METABOLIC_PROCESS	293	-0.145249	-2.83583	0	0.00941395	Il33|Plod3|Pxylp1|Mgat5b|C1galt1|Alg8|Entpd5|Dcn|Neu4|Tet1|Arfgef1|Galnt1|Tet2|Alg12|Ngly1|St6galnac6|Ep300|Pmm2|Aga|Galnt7|Pgm3|Magt1|B3galt6|Arsb|Fam20b|Mt3|Chsy3|Plcb1|Poglut1|Engase|Lmf1|Hif1a|Ogt|Ndst4|B3galt1|Lipc|Mogs|Man2a2|St8sia1|Mgat5|Mgat2|Mgat3|Ganab|Spock3|Nus1|Dpy19l4|Hs6st2|Chpf|St6galnac5|Dpm3|Gcnt2|Idua|Csgalnact2|Pomt2|Galnt2|Slc35c1|Ctnnb1|Chpf2|Fut1|Hexb|Npc1|Alg1|Galnt4|Fut9…	Chst9|Rxylt1|Stt3a|Manba|Mlec|Dolpp1|Ids|Hyal1|Mgat4a|Man1c1|Itm2c|Trip11|Gorasp1|Man1a|Slc4a10|Cant1|B3galnt2|Rpn2|Ccl19|Tcf7l2|Ostc|Itm2a|Ncstn|Ost4|Trak2|Galntl6|Crppa|Hs3st2|Alg5|Cog3|Fbxo44|St3gal4|Soat1|Insr|Man1b1|Vangl2|St3gal1|Sulf1|St8sia5|Abca2|Ext2|Spock2|Adamts12|Tmtc1|Igf1|Itm2b|Slc35d1|Tmtc3|Hs3st1|Alg11|St8sia4|Xylt1|Porcn|Mgat1|Sec1|Galnt9|Chst8|Psen1|Alg3|B3gat3|Dhdds|Col11a1|St…
GOCC_ENDOPLASMIC_RETICULUM_PROTEIN_CONTAINING_COMPLEX	114	-0.225811	-2.88344	0	0.0129289	Sec61a2|Hyou1|Pigs|Sec63|Gpaa1|Nploc4|Mmgt1|Magt1|Rnf139|Vcp|P4ha1|Emc1|Traf2|Ganab|Emc3|Sel1l|Rp9|Sptlc2|Nbas|H2-K1|Sec11a|Rpn1|Ormdl2|Spcs2|Prkcsh|Ern1|Emc2|Insig1|Ubxn7|Arxes1|Map3k5|Spcs3|Dnajb11|Faf1|Ddost|B2m|Amfr|Ubxn1|Selenos|Mmgt2|Ufd1|Calr|Piga|Derl1|Dpm2|Insig2|Sptlc1|Fam8a1|Sptssb|Pigk|Pigh|Emc9|Get3|Alg14|Sptssa|Emc7|Stt3b|Derl2|Hspa5|Emc8|Tmem258|Arl6ip1|Krtcap2|Pigm|Stt3a|Mlec|Tapb…	Pigk|Pigh|Emc9|Get3|Alg14|Sptssa|Emc7|Stt3b|Derl2|Hspa5|Emc8|Tmem258|Arl6ip1|Krtcap2|Pigm|Stt3a|Mlec|Tapbpl|Arxes2|Dnajc10|Ormdl3|Rpn2|Elovl6|Pyurf|Ostc|Spcs1|Sec61g|Hsp90b1|Ost4|Sec11c|Ext2|Emc6|Pdia4|Pigc|Srprb|Tapbp|Srpr|Ppib|P4hb|Dad1|Sec61b|Faf2|Ssr4|Hsd17b12|Sdf2l1|Syvn1|H13|Pigyl|Sec61a1|Pigp|Srebf2|Emc4|Pigt|Pigu|Pigq|Tusc3|Rint1|Pdia6|Emc10|Pdia3|Caml|Zw10|P4ha2|Get1|H2-D1|
GOBP_HORMONE_METABOLIC_PROCESS	130	-0.187519	-2.51298	0	0.0511929	Furin|Aldh1a2|Hsd17b4|Pcsk5|Dab2|Fdx1|Cacna1h|Scarb1|Pdgfra|Ece1|Nfkb1|Hif1a|Arnt|Dhrs3|Por|Esr1|Stub1|Gcnt4|Cyp46a1|Slc16a10|Htt|Plekha1|Akr1c18|Rdh11|Agt|Disp1|Nr3c1|Shh|Reln|Stat5b|Hsd17b10|Hsd17b7|Rdh14|Ero1b|Rdh10|Scg5|Scp2|Ctsk|Retsat|Pde8b|Igf1r|Yipf5|Prmt3|Egr1|Safb|Spp1|Enpp1|Cyp2d22|Med1|Hsd3b2|Stard3|Crym|Cpq|Ghr|H2-Ke6|Atp1a1|Mme|Bco2|Kcnma1|Ptpn11|Cacna1a|Cyp11a1|Wnt4|Rbp1|Bmp2|Aldh1…	Cyp2d22|Med1|Hsd3b2|Stard3|Crym|Cpq|Ghr|H2-Ke6|Atp1a1|Mme|Bco2|Kcnma1|Ptpn11|Cacna1a|Cyp11a1|Wnt4|Rbp1|Bmp2|Aldh1a1|Hsd3b6|Adam10|H6pd|Pcsk2|Dhrs7|Kcnj6|Crabp1|Rdh1|Pcsk6|Ece2|Rdh12|Naglu|Ctsl|Duox2|Sult1a1|Bmpr1b|Myt1|Crhbp|Hsd3b3|Pcsk1|Slc5a5|Ide|Rest|Tcf7l2|Stc2|Hsd11b1|Hsp90b1|2610005L07Rik|Igf1|Srd5a1|Chst8|Dgkq|Ace|Papss2|P4hb|Cyp2s1|Zmpste24|Dio2|Chst10|Ctsb|Hsd17b11|Dkk3|Bbs1|Clcn2|Tiparp…
GOMF_MODIFICATION_DEPENDENT_PROTEIN_BINDING	163	0.147855	2.17778	0.00195312	0.051628	Cdyl|Otud7a|Wdr81|Taf7|Rad18|Fan1|Sharpin|Cbx4|Nploc4|Phip|Zranb3|Ubqln4|Dnajc2|Rnf169|Ncapd3|Tab3|Hdgfl2|Mbtd1|Prpf8|Tnip2|Morc4|Rad23a|Yeats2|Vcp|Atrx|Ikbkg|Ankrd13d|Smarca4|Fmr1|Kmt2a|Bptf|Kmt2e|Mpnd|Dpf2|Taf1|Mindy1|Hdac6|Usp15|Suz12|Ing5|Msl3|Cxxc1|Lrwd1|Kdm5a|Ank3|Brcc3|Agl|Chd8|Ank2|Yeats4|Rrp8|Zbtb1|Hspd1|Dzip3|Ncapg2|Pml|Msh6|Zcwpw1|Phf8|Phf2|Ing1|Tom1|Rnf31|Phf20l1|Mtf2|Mphosph8|Carm1|Z…	Cdyl|Otud7a|Wdr81|Taf7|Rad18|Fan1|Sharpin|Cbx4|Nploc4|Phip|Zranb3|Ubqln4|Dnajc2|Rnf169|Ncapd3|Tab3|Hdgfl2|Mbtd1|Prpf8|Tnip2|Morc4|Rad23a|Yeats2|Vcp|Atrx|Ikbkg|Ankrd13d|Smarca4|Fmr1|Kmt2a|Bptf|Kmt2e|Mpnd|Dpf2|Taf1|Mindy1|Hdac6|Usp15|Suz12|Ing5|Msl3|Cxxc1|Lrwd1|Kdm5a|Ank3|Brcc3|Agl|Chd8|Ank2|Yeats4|Rrp8|Zbtb1|Hspd1|Dzip3|Ncapg2|Pml|Msh6|Zcwpw1|Phf8|Phf2|Ing1|Tom1|Rnf31|Phf20l1|Mtf2|Mphosph8|Carm1|Z…
GOBP_REGULATION_OF_HORMONE_LEVELS	400	-0.106493	-2.46593	0	0.0538972	Pde1c|Gpld1|Furin|Cckbr|Aldh1a2|Baiap3|Stim1|Pick1|Hcfc1|Casr|Chrm3|Cry1|Efna5|Pclo|Stxbp5l|Ptger3|Pla2g6|Hsd17b4|Smpd3|Pask|Pcsk5|Crhr1|Nlgn2|Itsn1|Raf1|Sirt1|Arntl|Myo5a|Dab2|Slc9b2|Egfr|Fdx1|Sybu|Cacna1h|Scarb1|Ndufaf2|Plcb1|Pdgfra|Kalrn|Mc4r|Abat|Ece1|Chd7|Nrg1|Doc2b|Nfkb1|Hif1a|Ppp3ca|Pfkfb2|Arhgef7|Htr2c|Tac1|Arnt|Kif5b|Map4k4|Creb1|Acvr2a|Fbn1|Clock|Aacs|Cacna1e|Ica1|Irs2|Trpc1|Uqcc2|Rbm4|…	Sirt6|Rbp1|Nmb|Oprk1|Abca12|Snx19|Rph3al|Bmp2|Aldh1a1|Rab8b|Hsd3b6|Tiam1|Neurod1|C2cd2l|Eny2|Adam10|H6pd|Cftr|Nr1d1|Pcsk2|C1qtnf1|Dhrs7|Drd2|Jagn1|Pla2g3|Gabbr1|Ccl5|Smad4|Kcnj6|Irs1|Crabp1|Slc7a5|F2rl2|Ppard|Rdh1|Pcsk6|Ptprn|Ece2|Anxa5|Rdh12|Rab11fip3|Naglu|Glul|Ctsl|Prkaca|Exoc3l|Tacr1|Epha5|Duox2|Sult1a1|Gipr|Bmpr1b|Myt1|Dgat1|Tardbp|Chga|Clcf1|Rab11fip1|Fgfr1|Crhbp|Galr1|Hsd3b3|Park7|Pcsk1|Tb…
GOBP_PROTEIN_LOCALIZATION_TO_MICROTUBULE_ORGANIZING_CENTER	35	0.299495	2.16501	0	0.0555343	Pcm1|Cep131|Numa1|Cep250|Apc|Bbs4|Hook3|Golgb1|Cep350|Spag5|Cep83|Bicd1|Cep192|Cep63|Ubxn2b|Htt|C2cd3|Gsk3b|Pard6a|Aurka|Mapre1|Mark4|Pibf1|Nsfl1c|Nup62|Stil|Csnk1d|Snx10|Ccdc14|Nudcd3|4933427D14Rik|Mcph1|Cep72|Dctn2|Wrap73|	Pcm1|Cep131|Numa1|Cep250|Apc|Bbs4|Hook3|Golgb1|Cep350|Spag5|Cep83|Bicd1|Cep192|Cep63|Ubxn2b|Htt|C2cd3|Gsk3b|Pard6a|Aurka|Mapre1|Mark4|Pibf1|
GOCC_PRERIBOSOME	77	0.207389	2.16184	0.00406504	0.0559053	Nol10|Dcaf13|Mphosph10|Utp11|Pwp2|Prkdc|Utp14a|Mdn1|Bop1|Ltv1|Wdr74|Rsl1d1|Utp20|Rrp15|Ngdn|Rps7|Krr1|Rrs1|Utp25|Eif6|Wdr36|Zfp622|Rrp9|Bms1|Srfbp1|Las1l|Nop14|Wdr12|Utp14b|Tsr1|Utp23|Heatr1|Riox1|Riok3|Nop58|Pin4|Nsa2|Noc2l|Wdr46|Pes1|Snu13|Wdr3|Utp4|Fbll1|Nob1|Noc4l|Rpf1|Rrp1|Fbl|Ebna1bp2|Pdcd11|Mak16|Imp3|Riok2|Rrp1b|Ppan|Nip7|Utp18|Utp3|Bysl|Nop56|Tbl3|Casp8|Utp6|Nol6|Nop9|Kri1|Emg1|Riok1|Fcf…	Nol10|Dcaf13|Mphosph10|Utp11|Pwp2|Prkdc|Utp14a|Mdn1|Bop1|Ltv1|Wdr74|Rsl1d1|Utp20|Rrp15|Ngdn|Rps7|Krr1|Rrs1|Utp25|Eif6|Wdr36|Zfp622|Rrp9|Bms1|Srfbp1|Las1l|Nop14|Wdr12|Utp14b|Tsr1|Utp23|Heatr1|Riox1|Riok3|Nop58|Pin4|Nsa2|Noc2l|Wdr46|Pes1|Snu13|Wdr3|Utp4|Fbll1|Nob1|Noc4l|Rpf1|Rrp1|Fbl|
GOBP_REGULATION_OF_DNA_REPAIR	200	0.132213	2.14874	0	0.0571162	Spidr|Setmar|Eya1|Ep400|Cebpg|Setd2|Taf6|Taf7|Prkdc|Hmgb1|Fh1|Arid1a|Ubqln4|Rnf169|Ruvbl2|Npas2|Hdgfl2|Mbtd1|Polq|Blm|Sirt1|Ino80e|Ubr5|Tex15|Brca1|Ruvbl1|Egfr|Trrap|Nudt16l1|Smchd1|Smarca4|Phf10|Tfpt|Ccdc117|Smarca2|Eya2|Dpf2|Shld2|Dhx9|Brd8|Morf4l2|Arid1b|Smarcc1|Pogz|Mms19|Ppp4r2|Brcc3|Spire2|Trip12|Spire1|Helb|Supt3|Atxn7l3|Yeats4|Fus|Slf1|Usp51|Rif1|Kat2a|Actl6a|Pml|Zcwpw1|Bard1|Mrgbp|Usp22|…	Spidr|Setmar|Eya1|Ep400|Cebpg|Setd2|Taf6|Taf7|Prkdc|Hmgb1|Fh1|Arid1a|Ubqln4|Rnf169|Ruvbl2|Npas2|Hdgfl2|Mbtd1|Polq|Blm|Sirt1|Ino80e|Ubr5|Tex15|Brca1|Ruvbl1|Egfr|Trrap|Nudt16l1|Smchd1|Smarca4|Phf10|Tfpt|Ccdc117|Smarca2|Eya2|Dpf2|Shld2|Dhx9|Brd8|Morf4l2|Arid1b|Smarcc1|Pogz|Mms19|Ppp4r2|Brcc3|Spire2|Trip12|Spire1|Helb|Supt3|Atxn7l3|Yeats4|Fus|Slf1|Usp51|Rif1|Kat2a|Actl6a|Pml|Zcwpw1|Bard1|Mrgbp|Usp22|…
GOBP_MONONUCLEAR_CELL_MIGRATION	109	-0.199037	-2.44406	0	0.0575343	Lrch1|Slc12a2|S1pr1|Il4|Hmgb1|Jam2|Pdgfb|Ripor2|Itga4|Creb3|Plec|Stk39|Plcb1|Abl2|Crkl|Cxcl16|Tgfb1|Dusp1|Wasl|Cdc42|Ptk2|Oxsr1|Thbs1|Ano6|Ptk2b|Med23|Cx3cr1|Mospd2|Wnk1|Ext1|Trpv4|Il34|Ccl17|Akt1|Mia3|Cxcl14|Mapk3|Trpm2|Ager|Mapk1|Calr|Cyp7b1|Cd200|Alox5|Dock8|Cklf|C3ar1|Apod|Ccl21a|Abl1|Nbl1|Cd47|Adam10|Rps19|App|Cx3cl1|Ccl5|Stk10|Crk|Itgal|Ecm1|Aif1|Ccl25|Flt1|Itgb3|Csf1r|Ptprj|Myo1g|C1qbp|Il1…	Cd47|Adam10|Rps19|App|Cx3cl1|Ccl5|Stk10|Crk|Itgal|Ecm1|Aif1|Ccl25|Flt1|Itgb3|Csf1r|Ptprj|Myo1g|C1qbp|Il12a|Ccl19|Lgals9|Coro1a|F11r|Ccn3|Il27ra|Nedd9|Wnt5a|Padi2|Rhoa|Arhgef5|Csf1|Lyn|Pycard|Fadd|Ninj1|Pecam1|Eps8|Slit2|Lgmn|Retnlg|Grem1|Sirpa|Myo9b|Cadm1|Trpm4|Akirin1|Selenok|Ptpro|Adam8|Pla2g7|Gba|Gas6|Cxcl12|Msn|Adam17|Spns2|Asb2|Cd99l2|
GOCC_MICROTUBULE	378	0.095109	2.14994	0.00386847	0.0575713	Cct4|Dnm2|Haus3|Stim1|Dync2h1|Radil|Clmp|Tubgcp6|Ninl|Dnah5|Togaram1|Cep57|Kif18a|Map1b|Bex4|Map10|Dync1h1|Numa1|Tubd1|Kif13a|Lrpprc|Bag2|Gas2l3|Hnrnpu|Slain2|Zfp804a|Saxo2|Ttll3|Clasp1|Cep170b|Kif3b|Tubg1|Hook1|Eif3a|Kif13b|Apc|Nckap5|Dnah1|Kif21a|Nav1|Eml5|Sybu|Mt3|Cltc|Cdk5rap3|Tubgcp2|Iqgap1|Shtn1|Dctn1|Dnal4|Mid2|Ckap5|Klhl21|Hook3|Map7|Katna1|Hdac6|Pde4dip|Spag6l|Ccdc57|Cct5|Dnm3|Kif5b|Eml3…	Cct4|Dnm2|Haus3|Stim1|Dync2h1|Radil|Clmp|Tubgcp6|Ninl|Dnah5|Togaram1|Cep57|Kif18a|Map1b|Bex4|Map10|Dync1h1|Numa1|Tubd1|Kif13a|Lrpprc|Bag2|Gas2l3|Hnrnpu|Slain2|Zfp804a|Saxo2|Ttll3|Clasp1|Cep170b|Kif3b|Tubg1|Hook1|Eif3a|Kif13b|Apc|Nckap5|Dnah1|Kif21a|Nav1|Eml5|Sybu|Mt3|Cltc|Cdk5rap3|Tubgcp2|Iqgap1|Shtn1|Dctn1|Dnal4|Mid2|Ckap5|Klhl21|Hook3|Map7|Katna1|Hdac6|Pde4dip|Spag6l|Ccdc57|Cct5|Dnm3|Kif5b|Eml3…
GOBP_RESPONSE_TO_RADIATION	351	0.0968591	2.15431	0	0.0577851	Spidr|Nf1|Eya1|Drd5|Casp3|Brca2|Bcl2l1|Rad18|Brat1|Ccnd1|Prkdc|Cntnap2|Tlk2|Fbxo4|Cry1|Ddb1|Ddb2|Zranb3|Dcun1d3|Casp9|Rgs9|Itgb1|Ctns|Uaca|Myc|Rpl26|Ercc5|Ruvbl2|Cdkn1a|Ep300|Mtor|Crhr1|Ifi203|Cep250|Blm|Sirt1|Primpol|Pold1|Brca1|Tanc1|Rhob|Map2k7|Atm|Ercc4|Pde1b|Nlgn3|Nedd4|Egfr|Gpx1|Rhbdd1|Mbd4|Fbxl21|Clk2|Snai2|Dhx36|Col3a1|Abl2|Id2|Kmt2a|Xrcc4|Ckap5|Nr2f6|Gnb5|Sik1|Usf1|Mapk11|Map4k3|H2ax|Rel…	Spidr|Nf1|Eya1|Drd5|Casp3|Brca2|Bcl2l1|Rad18|Brat1|Ccnd1|Prkdc|Cntnap2|Tlk2|Fbxo4|Cry1|Ddb1|Ddb2|Zranb3|Dcun1d3|Casp9|Rgs9|Itgb1|Ctns|Uaca|Myc|Rpl26|Ercc5|Ruvbl2|Cdkn1a|Ep300|Mtor|Crhr1|Ifi203|Cep250|Blm|Sirt1|Primpol|Pold1|Brca1|Tanc1|Rhob|Map2k7|Atm|Ercc4|Pde1b|Nlgn3|Nedd4|Egfr|Gpx1|Rhbdd1|Mbd4|Fbxl21|Clk2|Snai2|Dhx36|Col3a1|Abl2|Id2|Kmt2a|Xrcc4|Ckap5|Nr2f6|Gnb5|Sik1|Usf1|Mapk11|Map4k3|H2ax|Rel…
GOCC_NUCLEAR_MATRIX	101	0.179314	2.15122	0.00399202	0.0579115	Cebpa|Tcerg1|Hltf|Nufip1|Smc3|Stag2|Numa1|Hnrnpu|Morc2a|Blm|Sfpq|Akap8|Kin|Ruvbl1|Matr3|Smarca4|Phf10|Sptbn4|Ncor2|Prpf40a|Stag1|Sorbs1|Cxxc1|Smarcc1|Dcaf7|Ppig|Cad|Snw1|Phb2|Npm1|Enc1|Clic4|Psma6|Actl6a|Pml|Dnmt3a|Ahctf1|Nono|Arid2|Actb|Zfp326|Scaf8|Cask|Atxn1|Actl6b|Hes1|Ercc8|Sf3b1|Rad21|Lmna|Uhrf1|Cenpf|Sparc|Smarcd1|Hnrnpa2b1|Pbrm1|Pias4|Phf5a|Pola1|Hlcs|Lmnb1|Runx1t1|Trp53|Smc1a|Anp32a|Hnrn…	Cebpa|Tcerg1|Hltf|Nufip1|Smc3|Stag2|Numa1|Hnrnpu|Morc2a|Blm|Sfpq|Akap8|Kin|Ruvbl1|Matr3|Smarca4|Phf10|Sptbn4|Ncor2|Prpf40a|Stag1|Sorbs1|Cxxc1|Smarcc1|Dcaf7|Ppig|Cad|Snw1|Phb2|Npm1|Enc1|Clic4|Psma6|Actl6a|Pml|Dnmt3a|Ahctf1|Nono|Arid2|Actb|Zfp326|Scaf8|Cask|Atxn1|Actl6b|Hes1|Ercc8|Sf3b1|Rad21|Lmna|Uhrf1|Cenpf|Sparc|Smarcd1|
GOBP_DOPAMINE_SECRETION	38	-0.329396	-2.42648	0	0.0599613	Myo5a|Abat|Syt10|Syt12|Pink1|Slc18a2|Prkcb|Chrnb2|Syt13|Htr6|Rtn4|Snca|Syt17|Syt7|Oprk1|Entpd1|Syt6|Kcna2|Drd2|Syt5|Gabbr1|Syt4|Htr1b|Cnr1|Sncg|Syt9|Rab3a|Syt11|Syt1|Dtnbp1|Syt2|Pcp4|Grm2|Cxcl12|Htr2a|Chrna4|Npy2r|Syt3|	Syt13|Htr6|Rtn4|Snca|Syt17|Syt7|Oprk1|Entpd1|Syt6|Kcna2|Drd2|Syt5|Gabbr1|Syt4|Htr1b|Cnr1|Sncg|Syt9|Rab3a|Syt11|Syt1|Dtnbp1|Syt2|Pcp4|Grm2|Cxcl12|Htr2a|Chrna4|Npy2r|Syt3|
GOBP_DNA_INTEGRITY_CHECKPOINT_SIGNALING	110	0.172498	2.13728	0	0.0604118	Setmar|Thoc5|Brca2|Dtx3l|Ccnd1|Prkdc|Fbxo4|Cry1|Etaa1|Fzr1|Nae1|Atf2|Nbn|Rpl26|Cdkn1a|Fem1b|Blm|Stk33|Brca1|Taok2|Atm|Rad17|Cdk5rap3|Mbd4|Tiprl|Prpf19|Parp9|Orc1|H2ax|Rbm38|Clock|D7Ertd443e|Ppp2r5c|Xpc|Tipin|Brcc3|Foxn3|Zfp830|Nek1|Gigyf2|Pml|Bard1|Mus81|Cdc6|Rpa2|Ercc6|Babam2|Hus1|Donson|Ints7|Mre11a|Rad9b|Ccar2|Clspn|Brsk1|Rps27l|Timeless|Topbp1|Rhno1|Usp28|Atr|Trp53bp1|Brd4|Rnaseh2b|Dot1l|Mdm2…	Setmar|Thoc5|Brca2|Dtx3l|Ccnd1|Prkdc|Fbxo4|Cry1|Etaa1|Fzr1|Nae1|Atf2|Nbn|Rpl26|Cdkn1a|Fem1b|Blm|Stk33|Brca1|Taok2|Atm|Rad17|Cdk5rap3|Mbd4|Tiprl|Prpf19|Parp9|Orc1|H2ax|Rbm38|Clock|D7Ertd443e|Ppp2r5c|Xpc|Tipin|Brcc3|Foxn3|Zfp830|Nek1|Gigyf2|Pml|Bard1|Mus81|Cdc6|Rpa2|Ercc6|
GOCC_ENDOPLASMIC_RETICULUM_LUMEN	67	-0.25602	-2.46751	0	0.0604695	Furin|Dnajc1|Entpd5|Selenof|Slc27a2|Tor2a|Pcsk5|Alg12|Resp18|Poglut1|Casq1|Gbf1|Manf|Txndc12|Tor1a|Uggt1|Ero1b|Dnajb9|Bdnf|Foxred2|Calr|Rdh5|Pcsk9|Clu|Ntf3|Os9|Txndc5|Wnt4|Ache|Edem3|Erap1|H6pd|Calu|Pcsk2|Tor1b|Erlec1|Hspa5|Bche|Lyz2|Il12a|Erp29|Dnajc10|Vtn|Pcsk1|Colgalt1|Hsp90b1|Dnajc3|Wnt5a|Pdia4|Tmem43|P4hb|Txndc16|Poglut2|Lrpap1|Cln6|Pcsk4|Wnt7a|Ptprn2|Eogt|Selenom|Pdia6|Erp44|Wnt7b|Jmjd8|Pdi…	Clu|Ntf3|Os9|Txndc5|Wnt4|Ache|Edem3|Erap1|H6pd|Calu|Pcsk2|Tor1b|Erlec1|Hspa5|Bche|Lyz2|Il12a|Erp29|Dnajc10|Vtn|Pcsk1|Colgalt1|Hsp90b1|Dnajc3|Wnt5a|Pdia4|Tmem43|P4hb|Txndc16|Poglut2|Lrpap1|Cln6|Pcsk4|Wnt7a|Ptprn2|Eogt|Selenom|Pdia6|Erp44|Wnt7b|Jmjd8|Pdia3|Tor3a|Pcsk7|
GOBP_ENERGY_HOMEOSTASIS	47	0.26272	2.12887	0.00202429	0.0627578	Tmem18|Mir544|Fmo1|Pask|Sirt1|Ampd3|Dll1|Prcp|Lepr|Rrp8|Mlxipl|Flcn|Stat3|Prkaa1|Mir667|Suv39h1|Ampd2|Ceacam2|Mir411|Sgip1|Acacb|Eif4g1|Mir379|Alk|Mir666|Mir654|Mir329|Trpv4|Mir496a|Ubb|Nr1d2|Mir453|Mrap2|Metrnl|Mfsd2a|Crtc3|Prkaa2|Fcor|Pik3ca|Nr4a3|Crtc1|Pm20d1|Sqstm1|Mir495|Mex3c|Oma1|Ppargc1a|	Tmem18|Mir544|Fmo1|Pask|Sirt1|Ampd3|Dll1|Prcp|Lepr|Rrp8|Mlxipl|Flcn|Stat3|Prkaa1|Mir667|Suv39h1|Ampd2|Ceacam2|Mir411|Sgip1|Acacb|Eif4g1|Mir379|Alk|Mir666|Mir654|Mir329|Trpv4|Mir496a|Ubb|Nr1d2|Mir453|Mrap2|Metrnl|Mfsd2a|
GOBP_ESTABLISHMENT_OF_ORGANELLE_LOCALIZATION	375	0.0961048	2.11882	0.00396825	0.0661494	Ap3b1|Eya1|Bicd2|Brca2|Exoc2|Wdr11|Tacc3|Pcm1|Sun2|Pld2|Bccip|Il4|Myo6|Exoc1|Kif18a|Pclo|Map1b|Dync1h1|Numa1|Smpd3|Itgb1|Kif13a|Trappc9|Tanc2|Hnrnpu|Mdn1|Seh1l|Lsg1|Cln3|Crhr1|Clasp1|Ltv1|Ykt6|Itga4|Abce1|Myo5a|Atm|Dock7|Myo1f|Nmd3|Ikbkg|Sybu|Bloc1s2|Copg2|Sar1b|Fgfr2|Vps4a|Actn4|Lmnb2|Pinx1|Limk2|Dctn1|Rab3gap1|Pdcd10|Myh10|Hook3|Actr10|Sec16a|Rrs1|Hif1a|Hdac6|Spg11|Myo1b|Eif6|Syne2|Dnm3|Kif5b|G…	Ap3b1|Eya1|Bicd2|Brca2|Exoc2|Wdr11|Tacc3|Pcm1|Sun2|Pld2|Bccip|Il4|Myo6|Exoc1|Kif18a|Pclo|Map1b|Dync1h1|Numa1|Smpd3|Itgb1|Kif13a|Trappc9|Tanc2|Hnrnpu|Mdn1|Seh1l|Lsg1|Cln3|Crhr1|Clasp1|Ltv1|Ykt6|Itga4|Abce1|Myo5a|Atm|Dock7|Myo1f|Nmd3|Ikbkg|Sybu|Bloc1s2|Copg2|Sar1b|Fgfr2|Vps4a|Actn4|Lmnb2|Pinx1|Limk2|Dctn1|Rab3gap1|Pdcd10|Myh10|Hook3|Actr10|Sec16a|Rrs1|Hif1a|Hdac6|Spg11|Myo1b|Eif6|Syne2|Dnm3|Kif5b|G…
GOCC_VACUOLAR_MEMBRANE	203	-0.144318	-2.39438	0	0.0691959	Wdr81|Gpr137c|Cybrd1|Clcn3|Nprl2|Cln5|Mios|Abcd1|Plekhm2|Ctns|Prkd1|Seh1l|Mtor|Cln3|Ap1b1|Sbf2|Ap1m1|Bloc1s2|Vps4a|Gfap|H2-T22|Atp6v1h|Sppl2a|Rnf152|Vps39|Slc30a2|Tmem192|Wdfy3|Clcn7|Trim23|Clec16a|Borcs7|Tm6sf1|Ap1g1|Lamtor1|Vps41|Hps6|Flcn|Atp6v1b1|Nprl3|Abcb6|Gabarap|H2-K1|Tpcn2|Abcb9|Stx7|Npc1|Depdc5|Marchf1|Slc17a5|Vti1b|Thbd|Lmbrd1|Uvrag|Ifitm3|Lrrc8a|Kxd1|Arl8b|Slc39a14|Atp6v1e1|Tcirg1|Atp…	Slc66a1|Wipi1|Map1lc3b|Wdr24|Myo7a|Bloc1s1|Chmp7|Slc35f6|Rpn2|Meak7|Slc9a4|Ncstn|Stx17|Mtmr2|Sppl2b|Chmp2b|Ccdc115|Laptm4a|Chmp1a|Abca2|Sec13|Gabarapl1|Ap1s1|Atp6v1g2|Cdip1|Ctsd|Atp6v1f|Pip4p1|Psen1|Atp6v0c|Ifitm2|Tmem106b|Chmp4c|Pip4p2|Map1lc3a|Atg16l2|Lamp2|Tex264|Vamp8|Atp13a2|Psen2|Cyb561a3|Atraid|Borcs5|Tecpr1|Hps4|Rnf167|Tmbim1|Slc2a6|Mcoln1|Slc48a1|Lamtor5|Scarb2|Sidt2|Atp6v0b|Slc38a7|Ap1s…
GOBP_POSITIVE_REGULATION_OF_CATABOLIC_PROCESS	455	0.0844165	2.10141	0.00206186	0.0695229	Gpld1|Dact1|Nkd2|Il33|Rdx|Rnft1|Pde12|Atg4b|Casp3|Sesn1|Nkd1|Dtx3l|Sh3d19|Pnpt1|Nprl2|Pik3c2a|Zc3h18|Dcn|Rilp|Rchy1|Il4|Hmgb1|Trim68|Ddb1|Sh3rf3|Itch|Cnot1|Trim71|Rnf19b|Abcd1|Fzr1|Prkd1|Bag2|Myc|Rida|Zfp36l1|Exosc8|Hnrnpu|Socs4|Mtor|Tut4|Sirt1|Epm2a|Noct|Gclc|Dab2|Dcp2|Tmem67|Atm|Apc|Tent4a|Rbm24|Rnf139|Nedd4|Rad23a|Zyg11b|Vcp|Ikbkg|Rhbdd1|Ubr3|Rc3h2|Ufl1|Crebrf|Btg2|Plk2|Dhx36|Rnf185|Syncrip|Fm…	Gpld1|Dact1|Nkd2|Il33|Rdx|Rnft1|Pde12|Atg4b|Casp3|Sesn1|Nkd1|Dtx3l|Sh3d19|Pnpt1|Nprl2|Pik3c2a|Zc3h18|Dcn|Rilp|Rchy1|Il4|Hmgb1|Trim68|Ddb1|Sh3rf3|Itch|Cnot1|Trim71|Rnf19b|Abcd1|Fzr1|Prkd1|Bag2|Myc|Rida|Zfp36l1|Exosc8|Hnrnpu|Socs4|Mtor|Tut4|Sirt1|Epm2a|Noct|Gclc|Dab2|Dcp2|Tmem67|Atm|Apc|Tent4a|Rbm24|Rnf139|Nedd4|Rad23a|Zyg11b|Vcp|Ikbkg|Rhbdd1|Ubr3|Rc3h2|Ufl1|Crebrf|Btg2|Plk2|Dhx36|Rnf185|Syncrip|Fm…
GOBP_NEGATIVE_REGULATION_OF_RNA_CATABOLIC_PROCESS	70	0.21709	2.1052	0.00392157	0.0695648	Tent2|Vegfa|Dazl|Dicer1|Hnrnpa0|Nrde2|Lrpprc|Hnrnpu|Mtor|Noct|Dhx34|Tent5c|Taf15|Tent4a|Rbm24|Dhx36|Syncrip|Fmr1|Paip1|Mapkapk2|Dhx9|Thrap3|Traf3ip2|Rbm38|Traf2|Parn|Meioc|Phax|Tirap|Fus|Nbas|Rbm10|Nsun2|Trdmt1|Tent5a|Larp4b|Slirp|Axin2|Hnrnpd|Eif4enif1|Srsf1|Ptbp1|Csde1|Cirbp|Elavl1|2700046G09Rik|Elavl4|Tob1|Hnrnpc|Rbm46|Zfp36|Larp1|Hnrnpab|Ybx1|Tardbp|Dkc1|Ikbke|Upf3a|Myd88|Angel2|Tent4b|Mettl1…	Tent2|Vegfa|Dazl|Dicer1|Hnrnpa0|Nrde2|Lrpprc|Hnrnpu|Mtor|Noct|Dhx34|Tent5c|Taf15|Tent4a|Rbm24|Dhx36|Syncrip|Fmr1|Paip1|Mapkapk2|Dhx9|Thrap3|Traf3ip2|Rbm38|Traf2|Parn|Meioc|Phax|Tirap|Fus|Nbas|Rbm10|
GOMF_MRNA_BINDING	288	0.104351	2.09937	0	0.0695764	Rbms3|Ireb2|Thoc5|Xpo5|Aqr|Unk|Rbm15|Khdrbs1|Nova1|Shmt1|Dazl|Casc3|Hnrnpa0|Peg10|Aco1|Tyms|Edc3|Jrk|Myef2|Copa|Lrpprc|Rpl26|Cpsf6|Rida|Zfp36l1|Nynrin|Exosc8|Hnrnpu|Srrm3|Luc7l|Noct|Denr|Cpsf7|Fubp1|Taf15|Eif3a|Zfp638|Hnrnpll|Rbm24|Rbm14|Dazap1|Rsl1d1|Rc3h2|Rbm15b|Khdrbs2|Dhx36|Thoc2|Syncrip|Fmr1|Rps7|Rps14|Cpeb4|Myh10|Celf6|Dhx9|Eif2a|Shfl|Ilf3|Snrnp35|Hnrnpk|Ythdf2|Cct5|Nanos1|Rbm38|Purb|Rnf20|…	Rbms3|Ireb2|Thoc5|Xpo5|Aqr|Unk|Rbm15|Khdrbs1|Nova1|Shmt1|Dazl|Casc3|Hnrnpa0|Peg10|Aco1|Tyms|Edc3|Jrk|Myef2|Copa|Lrpprc|Rpl26|Cpsf6|Rida|Zfp36l1|Nynrin|Exosc8|Hnrnpu|Srrm3|Luc7l|Noct|Denr|Cpsf7|Fubp1|Taf15|Eif3a|Zfp638|Hnrnpll|Rbm24|Rbm14|Dazap1|Rsl1d1|Rc3h2|Rbm15b|Khdrbs2|Dhx36|Thoc2|Syncrip|Fmr1|Rps7|Rps14|Cpeb4|Myh10|Celf6|Dhx9|Eif2a|Shfl|Ilf3|Snrnp35|Hnrnpk|Ythdf2|Cct5|Nanos1|Rbm38|Purb|Rnf20|…
GOBP_POST_GOLGI_VESICLE_MEDIATED_TRANSPORT	93	0.186168	2.10242	0	0.0699219	Dnm2|Rab34|Exoc2|Sptbn1|Vps35l|Nbea|Rab31|Exoc1|Ankfy1|Klhl20|Kif13a|Ap1g2|Dop1a|Cln3|Chic2|Myo5a|Golga4|Ap4m1|Golga7|Prepl|Vps52|Scfd1|Sec16a|Myo1b|Gbf1|Plcb3|Macf1|Ank3|Ap1g1|Arfgef2|Ap3d1|Sys1|Exoc4|Vps29|Lypla1|Bbs2|Vamp3|Vamp4|Ap3s1|Slc30a6|Vti1b|Dop1b|Vps54|Ap1ar|Rab26|Acsl3|Steap2|Ccdc91|Sorl1|Lamp1|Csk|Lyplal1|Eps15|Krt18|Gak|Nsf|Rbsn|Rab14|Sorcs1|Rabep1|Exoc8|Pkdcc|Rab10|Sort1|Exoc6b|Rac…	Dnm2|Rab34|Exoc2|Sptbn1|Vps35l|Nbea|Rab31|Exoc1|Ankfy1|Klhl20|Kif13a|Ap1g2|Dop1a|Cln3|Chic2|Myo5a|Golga4|Ap4m1|Golga7|Prepl|Vps52|Scfd1|Sec16a|Myo1b|Gbf1|Plcb3|Macf1|Ank3|Ap1g1|Arfgef2|Ap3d1|Sys1|Exoc4|Vps29|Lypla1|Bbs2|Vamp3|Vamp4|Ap3s1|Slc30a6|Vti1b|Dop1b|
GOBP_REGULATION_OF_DNA_RECOMBINATION	109	0.173525	2.08188	0.0019802	0.0699558	Spidr|Ep400|Atad5|Prdm9|Setd2|Rad18|Il4|Zranb3|Ubqln4|Ruvbl2|Rad50|Hdgfl2|Mbtd1|Polq|Blm|Tex15|Ruvbl1|Trrap|Msh3|Smchd1|Shld2|Brd8|Morf4l2|Pogz|Mms19|Tgfb1|Ppp4r2|Alyref2|Helb|Yeats4|Fus|Usp51|Rif1|Actl6a|Msh6|Zcwpw1|Mrgbp|Wrap53|Rpa2|Ercc6|Arid2|Actb|Rbbp8|Bcl6|Morf4l1|Fancb|Nsd2|Pot1b|Shld1|Lig3|Epc1|Cgas|Slc15a4|Pms2|Timeless|Parpbp|Kdm1a|Epc2|Wdr48|Pias4|Trp53bp1|Kmt5b|Terf2ip|Stat6|Supt6|Rad…	Spidr|Ep400|Atad5|Prdm9|Setd2|Rad18|Il4|Zranb3|Ubqln4|Ruvbl2|Rad50|Hdgfl2|Mbtd1|Polq|Blm|Tex15|Ruvbl1|Trrap|Msh3|Smchd1|Shld2|Brd8|Morf4l2|Pogz|Mms19|Tgfb1|Ppp4r2|Alyref2|Helb|Yeats4|Fus|Usp51|Rif1|Actl6a|Msh6|Zcwpw1|Mrgbp|Wrap53|Rpa2|Ercc6|Arid2|Actb|Rbbp8|Bcl6|Morf4l1|Fancb|Nsd2|Pot1b|Shld1|Lig3|
GOCC_H4_H2A_HISTONE_ACETYLTRANSFERASE_COMPLEX	24	0.355542	2.10598	0.0019685	0.070199	Ep400|Ruvbl2|Mbtd1|Ruvbl1|Trrap|Yeats2|Brd8|Morf4l2|Msl3|Yeats4|Actl6a|Mrgbp|Actb|Morf4l1|Epc1|Actl6b|Actg1|Epc2|Dmap1|Meaf6|Vps72|Msl3l2|Ing3|Kat5|	Ep400|Ruvbl2|Mbtd1|Ruvbl1|Trrap|Yeats2|Brd8|Morf4l2|Msl3|Yeats4|Actl6a|Mrgbp|Actb|Morf4l1|Epc1|Actl6b|Actg1|Epc2|
GOBP_RNA_SPLICING	395	0.0887421	2.082	0.00394477	0.0706883	Dbr1|Wdr83|Akap17b|Thoc5|Aqr|Rbm11|Tcerg1|Mfap1a|Virma|Rbm15|Khdrbs1|Nova1|Paxbp1|Cwf19l2|Mbnl3|Ctnnbl1|Casc3|Pus7|Hnrnpa0|Srsf2|Zrsr1|Nrde2|Cwc22|Gemin8|Rbm3|Prkrip1|Snrnp48|Clp1|Crnkl1|Hnrnpu|Aff2|Snrnp200|Luc7l|Smu1|Sfpq|Rbm12|Sart1|Prpf8|Polr2a|Taf15|Zfp638|Hnrnpll|Rbm24|Rbm14|Trrap|Dazap1|Xab2|Ppwd1|Arvcf|Zcchc8|Bud31|Rbm15b|Khdrbs2|Tra2a|Clk2|Snrpd1|Rbm22|Lsm3|Thoc2|Setx|Syncrip|Fmr1|Thoc3|…	Dbr1|Wdr83|Akap17b|Thoc5|Aqr|Rbm11|Tcerg1|Mfap1a|Virma|Rbm15|Khdrbs1|Nova1|Paxbp1|Cwf19l2|Mbnl3|Ctnnbl1|Casc3|Pus7|Hnrnpa0|Srsf2|Zrsr1|Nrde2|Cwc22|Gemin8|Rbm3|Prkrip1|Snrnp48|Clp1|Crnkl1|Hnrnpu|Aff2|Snrnp200|Luc7l|Smu1|Sfpq|Rbm12|Sart1|Prpf8|Polr2a|Taf15|Zfp638|Hnrnpll|Rbm24|Rbm14|Trrap|Dazap1|Xab2|Ppwd1|Arvcf|Zcchc8|Bud31|Rbm15b|Khdrbs2|Tra2a|Clk2|Snrpd1|Rbm22|Lsm3|Thoc2|Setx|Syncrip|Fmr1|Thoc3|…
GOBP_MICROTUBULE_ANCHORING	25	0.347407	2.08563	0.00203666	0.0708101	Bicd2|Pcm1|Bccip|Ninl|Cep57|Gcc2|Clasp1|Bbs4|Dctn1|Hook3|Cep350|Kif3a|Bicd1|Cep43|Gsk3b|Camsap3|Map1s|Clasp2|Nin|Cep20|Cep19|Dag1|Pex14|Ccdc187|Ccdc120|	Bicd2|Pcm1|Bccip|Ninl|Cep57|Gcc2|Clasp1|Bbs4|Dctn1|Hook3|Cep350|Kif3a|Bicd1|Cep43|
GOBP_RNA_LOCALIZATION	153	0.143986	2.08372	0.00414079	0.070859	Cct4|Thoc5|Xpo5|Bicd2|Pnpt1|Tnks|Setd2|Khdrbs1|Casc3|Peg10|Nup35|Pih1d1|Nrde2|Nup155|Lrpprc|Cpsf6|Zfp36l1|Hnrnpu|Seh1l|Znhit3|Exosc10|Dcp2|Atm|Parp11|Pabpn1|Rftn1|Rbm15b|Ranbp2|Dhx36|Thoc2|Fmr1|Thoc3|Ckap5|Dhx9|Nup107|Tomm20|Tgfbr2|Kpnb1|Nup54|Nup43|Parn|Nup214|Alyref2|Phax|Npm1|Cetn2|Ssb|Wrap53|Cct2|Thoc7|Ahctf1|Polr2d|Rbm8a|Hnrnpa3|Nup160|Ran|Htt|Ncbp1|Nsun2|Snupn|Thoc6|Zfp385a|Nop58|Nup98|Xpo1…	Cct4|Thoc5|Xpo5|Bicd2|Pnpt1|Tnks|Setd2|Khdrbs1|Casc3|Peg10|Nup35|Pih1d1|Nrde2|Nup155|Lrpprc|Cpsf6|Zfp36l1|Hnrnpu|Seh1l|Znhit3|Exosc10|Dcp2|Atm|Parp11|Pabpn1|Rftn1|Rbm15b|Ranbp2|Dhx36|Thoc2|Fmr1|Thoc3|Ckap5|Dhx9|Nup107|Tomm20|Tgfbr2|Kpnb1|Nup54|Nup43|Parn|Nup214|Alyref2|Phax|Npm1|Cetn2|Ssb|Wrap53|Cct2|Thoc7|Ahctf1|Polr2d|Rbm8a|Hnrnpa3|Nup160|Ran|Htt|Ncbp1|Nsun2|Snupn|Thoc6|Zfp385a|Nop58|Nup98|Xpo1…
GOBP_MULTICELLULAR_ORGANISM_GROWTH	178	0.132673	2.08888	0.00201613	0.0709721	Ttc8|Brca2|Wdr11|Slc12a2|Rai1|Flt3|Dicer1|Cntnap2|Ar|Tarbp2|Smpd3|Ercc5|Zfp36l1|Norad|Ep300|Mtor|Palb2|Slc12a5|Apba2|Atm|Plec|Cdkn1c|Atrx|Kmt2c|Tmed2|Rc3h2|Pde4d|Unc79|Bbs4|Col3a1|Sptbn4|Abl2|Chd7|Pou3f2|H3f3a|Rasal2|Ncor1|Creb1|Nipbl|Pmp22|Socs2|Cdk4|Npr2|Ankrd11|Zfx|Chaserr|Fto|Stk40|Atxn2|Xpa|Rmi1|Rarg|Clic4|Nek1|Atp8a2|Kat2a|Ankrd26|Zfp950|Sptbn2|Tns2|Gigyf2|H3f3b|Ccm2|Stat3|Odad3|Ercc6|Bbs2|…	Ttc8|Brca2|Wdr11|Slc12a2|Rai1|Flt3|Dicer1|Cntnap2|Ar|Tarbp2|Smpd3|Ercc5|Zfp36l1|Norad|Ep300|Mtor|Palb2|Slc12a5|Apba2|Atm|Plec|Cdkn1c|Atrx|Kmt2c|Tmed2|Rc3h2|Pde4d|Unc79|Bbs4|Col3a1|Sptbn4|Abl2|Chd7|Pou3f2|H3f3a|Rasal2|Ncor1|Creb1|Nipbl|Pmp22|Socs2|Cdk4|Npr2|Ankrd11|Zfx|Chaserr|Fto|Stk40|Atxn2|Xpa|Rmi1|Rarg|Clic4|Nek1|Atp8a2|Kat2a|Ankrd26|Zfp950|Sptbn2|Tns2|Gigyf2|H3f3b|Ccm2|Stat3|Odad3|Ercc6|Bbs2|…
GOMF_NUCLEAR_RETINOIC_ACID_RECEPTOR_BINDING	30	0.320386	2.10611	0.00616016	0.0710579	Nr1h2|Cnot1|Hmga1b|Actn4|Ncor2|Ncor1|Nrip1|Snw1|Rarg|Fus|Nsd1|Nr1h3|Rarb|Ctbp2|Asxl1|Tacc1|Med25|Ncoa2|Prmt2|Arid5a|Ncoa1|Ncoa6|Rxra|Sumo2|Med1|Lrif1|Rxrb|Pparg|Hmga1|Uimc1|	Nr1h2|Cnot1|Hmga1b|Actn4|Ncor2|Ncor1|Nrip1|Snw1|Rarg|Fus|Nsd1|Nr1h3|Rarb|Ctbp2|Asxl1|Tacc1|Med25|Ncoa2|Prmt2|Arid5a|Ncoa1|Ncoa6|Rxra|Sumo2|
GOBP_NEGATIVE_REGULATION_OF_INTRINSIC_APOPTOTIC_SIGNALING_PATHWAY	86	0.193139	2.08699	0.00404858	0.0712043	Creb3l1|Atad5|Ppif|Bcl2l1|Hyou1|Ndufs3|Hdac2|Sirt1|Trap1|Mapk7|Creb3|Gpx1|Ikbkg|Bag5|Snai2|Hif1a|Marchf7|Nme5|Hdac1|Rrn3|Uri1|Pink1|Rrm2b|Nono|Bcl2l2|Cep63|Usp47|Txndc12|Tpt1|Zfp385a|Opa1|Noc2l|Wfs1|Ccar2|Rtkn2|Trim32|Ell3|Ackr3|Pik3cb|Kdm1a|Mapk8ip1|Eno1b|Eno1|Bid|Ddx3x|Cdkn2d|Vdac2|G2e3|Src|Akt1|Map2k1|Nol3|Armc10|Hells|Sh3glb1|Ivns1abp|Mdm2|Triap1|Ddias|Selenos|Tmbim6|Dnaja1|Clu|Ndufa13|Sod2|P…	Creb3l1|Atad5|Ppif|Bcl2l1|Hyou1|Ndufs3|Hdac2|Sirt1|Trap1|Mapk7|Creb3|Gpx1|Ikbkg|Bag5|Snai2|Hif1a|Marchf7|Nme5|Hdac1|Rrn3|Uri1|Pink1|Rrm2b|Nono|Bcl2l2|Cep63|Usp47|Txndc12|Tpt1|Zfp385a|Opa1|Noc2l|Wfs1|Ccar2|Rtkn2|Trim32|Ell3|Ackr3|Pik3cb|Kdm1a|Mapk8ip1|Eno1b|Eno1|Bid|Ddx3x|Cdkn2d|Vdac2|G2e3|Src|Akt1|Map2k1|Nol3|Armc10|Hells|Sh3glb1|Ivns1abp|Mdm2|Triap1|Ddias|Selenos|
GOBP_POSITIVE_REGULATION_OF_DNA_RECOMBINATION	62	0.226037	2.08999	0.00209205	0.0712113	Ep400|Atad5|Prdm9|Il4|Ruvbl2|Hdgfl2|Mbtd1|Blm|Ruvbl1|Trrap|Shld2|Brd8|Morf4l2|Pogz|Mms19|Tgfb1|Yeats4|Fus|Rif1|Actl6a|Zcwpw1|Mrgbp|Wrap53|Ercc6|Arid2|Actb|Rbbp8|Morf4l1|Fancb|Nsd2|Shld1|Epc1|Pms2|Timeless|Epc2|Wdr48|Pias4|Trp53bp1|Kmt5b|Stat6|Rad51ap1|Actr2|Ercc2|Ube2b|Parp1|Hmces|Dmap1|Helq|Meaf6|Paxip1|Mad2l2|Clcf1|Vps72|Msh2|Shld3|Ing3|Tfrc|Exosc3|Mrnip|Mlh1|Kmt5c|Kat5|	Ep400|Atad5|Prdm9|Il4|Ruvbl2|Hdgfl2|Mbtd1|Blm|Ruvbl1|Trrap|Shld2|Brd8|Morf4l2|Pogz|Mms19|Tgfb1|Yeats4|Fus|Rif1|Actl6a|Zcwpw1|Mrgbp|Wrap53|Ercc6|Arid2|Actb|Rbbp8|Morf4l1|Fancb|Nsd2|Shld1|Epc1|Pms2|Timeless|Epc2|Wdr48|Pias4|Trp53bp1|Kmt5b|Stat6|Rad51ap1|Actr2|
GOBP_CHROMATIN_REMODELING	309	0.106113	2.09071	0.00407332	0.071722	Mcm2|Wdhd1|Cebpg|Cabin1|Ehmt1|Setd2|Hat1|Ctr9|Prdm16|Chd6|Tet1|Dnmt1|Hcfc1|Cecr2|Kdm4b|Hmgb1|Hira|Dicer1|Kdm6b|Resf1|Tasor|Tada2a|Rsf1|Nap1l2|Pih1d1|Arid1a|Hdac2|Ttc39aos1|Rnf2|Top1|Myc|Mysm1|Hcfc2|Ruvbl2|Ep300|Morc2a|Sirt1|Ino80e|Ubr5|Tex15|Primpol|Ss18|Ruvbl1|Mthfr|Anp32b|Setdb1|Yeats2|Cdkn1c|Atrx|Kdm4c|Smchd1|Smarca4|Zfp445|Phf10|Zdbf2|Lmnb2|Tfpt|Smarca2|Kmt2a|Bptf|Dpf2|Bicra|Pcgf1|Chd7|Kdm5d|…	Mcm2|Wdhd1|Cebpg|Cabin1|Ehmt1|Setd2|Hat1|Ctr9|Prdm16|Chd6|Tet1|Dnmt1|Hcfc1|Cecr2|Kdm4b|Hmgb1|Hira|Dicer1|Kdm6b|Resf1|Tasor|Tada2a|Rsf1|Nap1l2|Pih1d1|Arid1a|Hdac2|Ttc39aos1|Rnf2|Top1|Myc|Mysm1|Hcfc2|Ruvbl2|Ep300|Morc2a|Sirt1|Ino80e|Ubr5|Tex15|Primpol|Ss18|Ruvbl1|Mthfr|Anp32b|Setdb1|Yeats2|Cdkn1c|Atrx|Kdm4c|Smchd1|Smarca4|Zfp445|Phf10|Zdbf2|Lmnb2|Tfpt|Smarca2|Kmt2a|Bptf|Dpf2|Bicra|Pcgf1|Chd7|Kdm5d|…
GOBP_NUCLEIC_ACID_PHOSPHODIESTER_BOND_HYDROLYSIS	78	0.19911	2.09169	0	0.0720731	Dbr1|Eri2|Setmar|Pde12|Atad5|Eri1|Dicer1|Edc3|Edc4|Cpsf6|Nynrin|Exosc8|Rad50|Exosc10|Bop1|Gm960|Pop1|Xrn1|Cpsf7|Cpsf3|Dis3l|Rrs1|Abt1|Nudt21|Parn|Zc3h12b|Bms1|Npm1|Cpsf2|Exosc2|Ddx1|Khnyn|Tsr1|Rps21|Ncbp1|Utp23|Cstf2t|Mre11a|Ern1|Cstf2|Rpp30|Toe1|Cpsf4l|Nob1|Dcp1a|Lactb2|Polr3k|Pop7|Enpp1|Rnaseh1|Rpp40|Tut1|Trir|Zfp36|Rcl1|Nol9|Tbl3|Exosc7|Sde2|Dxo|Nop9|Cpsf4|Kri1|Elac2|Nhp2|Fcf1|Eri3|Polr2i|Polr…	Dbr1|Eri2|Setmar|Pde12|Atad5|Eri1|Dicer1|Edc3|Edc4|Cpsf6|Nynrin|Exosc8|Rad50|Exosc10|Bop1|Gm960|Pop1|Xrn1|Cpsf7|Cpsf3|Dis3l|Rrs1|Abt1|Nudt21|Parn|Zc3h12b|Bms1|Npm1|Cpsf2|Exosc2|Ddx1|Khnyn|Tsr1|Rps21|Ncbp1|Utp23|Cstf2t|Mre11a|Ern1|Cstf2|Rpp30|Toe1|Cpsf4l|Nob1|Dcp1a|Lactb2|
GOBP_DOPAMINE_TRANSPORT	48	-0.290006	-2.37729	0	0.0728734	Smpd3|Myo5a|Abat|Syt10|Syt12|Pink1|Chrm5|Mapk15|Tor1a|Slc18a2|Prkcb|Chrnb2|Syt13|Htr6|Rtn4|Snca|Syt17|Syt7|Oprk1|Entpd1|Syt6|Kcna2|Drd2|Syt5|Gabbr1|Syt4|Htr1b|Park7|Nat8l|Cnr1|Sncg|Syt9|Rab3a|Syt11|Syt1|Prkn|Slc29a4|Dtnbp1|Syt2|Rab3b|Pcp4|Grm2|Cxcl12|Htr2a|Chrna4|Npy2r|Syt3|Drd1|	Syt13|Htr6|Rtn4|Snca|Syt17|Syt7|Oprk1|Entpd1|Syt6|Kcna2|Drd2|Syt5|Gabbr1|Syt4|Htr1b|Park7|Nat8l|Cnr1|Sncg|Syt9|Rab3a|Syt11|Syt1|Prkn|Slc29a4|Dtnbp1|Syt2|Rab3b|Pcp4|Grm2|Cxcl12|Htr2a|Chrna4|Npy2r|Syt3|Drd1|
GOMF_MRNA_5_UTR_BINDING	24	0.354547	2.07287	0.00392157	0.0732605	Shmt1|Aco1|Rpl26|Rsl1d1|Dhx36|Syncrip|Fmr1|Rps7|Rps14|Myh10|Cct5|Rps13|Larp6|Mrps11|Utp23|Gnl3|Rpl5|Ddx3x|Ncl|Larp1|Rps3a1|Rara|Shmt2|Igf2bp3|	Shmt1|Aco1|Rpl26|Rsl1d1|Dhx36|Syncrip|Fmr1|Rps7|Rps14|Myh10|Cct5|Rps13|Larp6|Mrps11|Utp23|
GOBP_POSITIVE_REGULATION_OF_MRNA_METABOLIC_PROCESS	116	0.163477	2.06919	0.00984252	0.0739574	Paf1|Pde12|Pnpt1|Cnot1|Trim71|Rbm3|Rida|Zfp36l1|Exosc8|Hnrnpu|Tut4|Noct|Dcp2|Tent4a|Rbm24|Dazap1|Rc3h2|Tra2a|Btg2|Dhx36|Syncrip|Paip1|Prpf19|Upf1|Dhx9|Thrap3|Cnot2|Ythdf2|Cnot6|Nanos1|Tut7|Mettl14|Nudt21|Parn|Fto|Snw1|Samd4b|Mex3d|Tnrc6c|Gigyf2|Exosc2|Pum1|Sf3b4|Hnrnpr|Polr2d|Obi1|Adarb1|Tnrc6a|Ncbp1|Tnrc6b|Ythdf3|Nup98|Pabpc1|Cnot7|Prr5l|Dcp1a|Cpeb3|Rock2|Slirp|Hspa8|Wdr77|Celf1|Tra2b|Samd4|Pan2…	Paf1|Pde12|Pnpt1|Cnot1|Trim71|Rbm3|Rida|Zfp36l1|Exosc8|Hnrnpu|Tut4|Noct|Dcp2|Tent4a|Rbm24|Dazap1|Rc3h2|Tra2a|Btg2|Dhx36|Syncrip|Paip1|Prpf19|Upf1|Dhx9|Thrap3|Cnot2|Ythdf2|Cnot6|Nanos1|Tut7|Mettl14|Nudt21|Parn|Fto|Snw1|Samd4b|Mex3d|Tnrc6c|Gigyf2|Exosc2|Pum1|Sf3b4|Hnrnpr|Polr2d|Obi1|Adarb1|Tnrc6a|Ncbp1|Tnrc6b|
GOBP_DNA_TEMPLATED_DNA_REPLICATION	124	0.158402	2.06139	0.0020284	0.0765669	Mcm2|Mcm4|Setmar|Rfc2|Wdhd1|Atad5|Brca2|Fancm|Recql|Etaa1|Gins4|Zranb3|Twnk|Tk2|Nbn|Rad50|Polq|Blm|Primpol|Pold1|Brca1|Orc4|Atrx|Pole|Polg2|Tonsl|Bod1l|Upf1|Orc1|Orc5|Mcm6|Cdc7|Tipin|Rpain|Alyref2|Helb|Mcm3|Mcm5|Npm1|Zfp830|Mcm7|Orc6|Bard1|Mus81|Rrm2b|Cdc6|Mcidas|Ino80|Rbbp8|Pura|Baz1a|Nucks1|Rfc5|Carm1|Lig3|Wrnip1|Donson|Gmnc|Dbf4|Mre11a|Wrn|Pold3|Gen1|Timeless|Topbp1|Rrm1|Rfc3|Ciz1|Atr|Dnaja3|A…	Mcm2|Mcm4|Setmar|Rfc2|Wdhd1|Atad5|Brca2|Fancm|Recql|Etaa1|Gins4|Zranb3|Twnk|Tk2|Nbn|Rad50|Polq|Blm|Primpol|Pold1|Brca1|Orc4|Atrx|Pole|Polg2|Tonsl|Bod1l|Upf1|Orc1|Orc5|Mcm6|Cdc7|Tipin|Rpain|Alyref2|Helb|Mcm3|Mcm5|Npm1|Zfp830|Mcm7|Orc6|Bard1|Mus81|Rrm2b|Cdc6|Mcidas|Ino80|Rbbp8|Pura|Baz1a|Nucks1|Rfc5|Carm1|Lig3|
GOMF_SIGNALING_RECEPTOR_REGULATOR_ACTIVITY	208	-0.13738	-2.35616	0	0.0778893	Lefty1|Il33|Wnt9a|Ccl28|Vegfa|Sema4b|Osgin2|Il4|Hmgb1|Efna5|Dand5|Copa|Fgf11|Pdgfb|Clec11a|Cmtm3|Epha7|Egfr|Dll1|Sema6c|Tafa5|Nrg1|Tac1|Il18|Sema4a|Fbn1|Dpp4|Cxcl16|Sema3e|Tgfb1|Sema5a|Manf|C1qtnf12|Ogn|Aimp1|Pdyn|Agt|Lefty2|Pdgfc|Npy|Fbrs|Cdk5|Apln|Eda|Sema6d|Inhbb|Grem2|Il17d|Nampt|Vip|Fnta|Hmgb2|Crlf2|Inha|Lypd6|Fgf14|Thbs4|Hspe1-rs1|Zfp106|Sema4c|Flrt3|Prkce|Sst|Tnfsf12|Gpnmb|Il34|Ccl17|Nrg3|…	Hmgb2|Crlf2|Inha|Lypd6|Fgf14|Thbs4|Hspe1-rs1|Zfp106|Sema4c|Flrt3|Prkce|Sst|Tnfsf12|Gpnmb|Il34|Ccl17|Nrg3|Pgf|Vegfb|Fgf13|Prrt1|Stc1|Bdnf|Fgf18|Sema7a|Flrt2|Gpi1|Mrap2|Egf|Angptl3|Metrnl|Fndc5|Sema4f|Ly6h|Cxcl14|Angpt2|Spp1|Grp|Tafa1|Metrn|Rabep1|Thpo|Cdnf|Nrg2|Igsf1|Fgf7|Bmp7|Pcsk9|Wnt2|Cklf|Crlf1|Dut|Fgf16|Ntf3|Kitl|Lypd1|Wfikkn1|Bmp4|C1qtnf4|Ccl21a|Ly6a|Wnt4|Nbl1|Il16|Jag1|Nmb|Fgf12|Sema4d|Gmfb…
GOBP_STEROID_HORMONE_MEDIATED_SIGNALING_PATHWAY	98	0.172321	2.05288	0.00203252	0.0798799	Kdm3a|Phb|Safb2|Ppargc1b|Taf7|Trip4|Ar|Cry1|Trim68|Cnot1|Arid1a|Ufsp2|Ep300|Pias2|Sirt1|Ubr5|Arntl|Brca1|Dab2|Foxp1|Nedd4|Ufl1|Smarca4|Crebrf|Lats1|Ncor2|Kdm5d|Cnot2|Ncor1|Clock|Uba5|Rnf6|Hdac1|Vps18|Esr1|Trerf1|Phb2|Per1|Tmf1|Kank2|Ufm1|Carm1|Kmt2d|Nr3c1|Ube3a|Klf9|Ptges3|Lmo3|Ncoa2|Prmt2|Zmiz1|Ntrk2|Trp63|Src|Rnf14|Bdnf|Cry2|Ddx5|Zfp366|Daxx|Safb|Calr|Ddx17|Ppp5c|Cyp7b1|Zbtb7a|Yap1|Vps11|Med1|P…	Kdm3a|Phb|Safb2|Ppargc1b|Taf7|Trip4|Ar|Cry1|Trim68|Cnot1|Arid1a|Ufsp2|Ep300|Pias2|Sirt1|Ubr5|Arntl|Brca1|Dab2|Foxp1|Nedd4|Ufl1|Smarca4|Crebrf|Lats1|Ncor2|Kdm5d|Cnot2|Ncor1|Clock|Uba5|Rnf6|Hdac1|Vps18|Esr1|Trerf1|Phb2|
GOCC_NUCLEAR_PERIPHERY	125	0.153545	2.04186	0.00197628	0.084378	Cebpa|Tcerg1|Hltf|Nufip1|Smc3|Stag2|Nup35|Numa1|Hnrnpu|Morc2a|Blm|Sfpq|Akap8|Kin|Ruvbl1|Matr3|Nup205|Smarca4|Phf10|Lmnb2|Sptbn4|Ncor2|Prpf40a|Stag1|Nup107|Sorbs1|Eif6|Cxxc1|Smarcc1|Dcaf7|Ppig|Cad|Snw1|Phb2|Npm1|Enc1|Clic4|Psma6|Actl6a|Pml|Dnmt3a|Ahctf1|Nono|Arid2|Actb|Zfp326|Scaf8|Cask|Nup98|Atxn1|Actl6b|Hes1|Ercc8|Sf3b1|Rad21|Lmna|Anapc4|Uhrf1|Cenpf|Sparc|Nup153|Smarcd1|Hnrnpa2b1|Pbrm1|Pias4|Phf…	Cebpa|Tcerg1|Hltf|Nufip1|Smc3|Stag2|Nup35|Numa1|Hnrnpu|Morc2a|Blm|Sfpq|Akap8|Kin|Ruvbl1|Matr3|Nup205|Smarca4|Phf10|Lmnb2|Sptbn4|Ncor2|Prpf40a|Stag1|Nup107|Sorbs1|Eif6|Cxxc1|Smarcc1|Dcaf7|Ppig|Cad|Snw1|Phb2|Npm1|Enc1|Clic4|Psma6|Actl6a|Pml|Dnmt3a|Ahctf1|Nono|Arid2|Actb|Zfp326|Scaf8|Cask|Nup98|Atxn1|Actl6b|Hes1|Ercc8|Sf3b1|Rad21|Lmna|Anapc4|Uhrf1|Cenpf|Sparc|Nup153|Smarcd1|Hnrnpa2b1|Pbrm1|Pias4|Phf…
GOBP_GERM_CELL_DEVELOPMENT	212	0.120246	2.03839	0.00625	0.0845088	Cdyl|Kdm3a|Diaph2|Brca2|Zscan21|Ift81|Bcl2l1|Dazl|Cep131|Rfx2|Smad5|Cep57|Selenof|Jam2|Rnf2|Tarbp2|Zbtb16|Mtor|Tut4|Ica1l|Hook1|Pank2|Cyp51|Atm|Cntrl|Catsper2|Dnah1|Vps13b|Yif1b|Jam3|Rimbp3|Plcb1|Ccdc62|Bbs4|Tdrd1|Ddx20|Ythdc2|H3f3a|Map7|Spag6l|Pfn4|Ythdf2|Cxcr4|Nanos1|Pde5a|Sec23ip|Tut7|Cdc25b|Hspa2|Six5|Npr2|Zfx|Nme5|Meioc|Taf7l|Aff4|Dld|Cfap221|Osbp2|Cabyr|Zfp830|Ctnnb1|Ehmt2|Cfap69|H3f3b|Cfap…	Cdyl|Kdm3a|Diaph2|Brca2|Zscan21|Ift81|Bcl2l1|Dazl|Cep131|Rfx2|Smad5|Cep57|Selenof|Jam2|Rnf2|Tarbp2|Zbtb16|Mtor|Tut4|Ica1l|Hook1|Pank2|Cyp51|Atm|Cntrl|Catsper2|Dnah1|Vps13b|Yif1b|Jam3|Rimbp3|Plcb1|Ccdc62|Bbs4|Tdrd1|Ddx20|Ythdc2|H3f3a|Map7|Spag6l|Pfn4|Ythdf2|Cxcr4|Nanos1|Pde5a|Sec23ip|Tut7|Cdc25b|Hspa2|Six5|Npr2|Zfx|Nme5|Meioc|Taf7l|Aff4|Dld|Cfap221|Osbp2|Cabyr|Zfp830|Ctnnb1|Ehmt2|Cfap69|H3f3b|Cfap…
GOMF_RIBONUCLEASE_ACTIVITY	84	0.18912	2.04001	0.00594059	0.0845544	Dbr1|Eri2|Dis3l2|Ints11|Pde12|Pnpt1|Pop4|Mrpl44|Eri1|Dicer1|Cnot1|Rpp38|Rida|Nynrin|Exosc10|Pop1|Noct|Xrn1|Dcp2|Cpsf3|Nudt16l1|Dis3l|Ago4|Polrmt|Cnot2|Dis3|Usb1|Cnot6|Parn|Zc3h12b|Smg6|Ybey|Helz2|Khnyn|Prorp|Ago3|Cnot7|Ern1|Rpp30|Tsnax|Xrn2|Toe1|Nob1|Lactb2|Exog|Marf1|Apex1|Pan2|Rpp21|Pop7|Drosha|Cnot6l|Rnaseh1|Rpp40|Piwil2|Pan3|Rexo2|N4bp1|Rcl1|Cnot8|Ago2|Tsen54|Endov|Endog|Rnaseh2a|Rnasek|Snd1|…	Dbr1|Eri2|Dis3l2|Ints11|Pde12|Pnpt1|Pop4|Mrpl44|Eri1|Dicer1|Cnot1|Rpp38|Rida|Nynrin|Exosc10|Pop1|Noct|Xrn1|Dcp2|Cpsf3|Nudt16l1|Dis3l|Ago4|Polrmt|Cnot2|Dis3|Usb1|Cnot6|
GOBP_REGULATION_OF_DENDRITE_MORPHOGENESIS	91	0.182169	2.0279	0.00198807	0.085268	Il1rapl1|Lzts1|Hecw2|Rapgef2|Sipa1l1|Actr3|Pias2|Dpysl5|Cdkl3|Tnik|Nedd4|Numb|Caprin2|Numbl|Dhx36|Kalrn|Kndc1|Dbn1|Chrna3|Ppp3ca|Mfn1|Ptprz1|Itpka|Grip1|Cdkl5|Adgrb3|Nedd4l|Dnm1l|Tbc1d24|Dlg4|Cask|Stau2|Ankrd27|Myo5b|Gsk3b|Ephb2|Reln|Hecw1|Opa1|Epha4|Wls|Cul7|Marcks|Camk2b|Pafah1b1|Stk11|Rap2a|Caprin1|Mfn2|Parp6|Afdn|Actr2|Robo1|Rab21|Cux1|Chrnb2|Sh3glb1|Pak3|Met|Baiap2|Trpc6|Pqbp1|Akap5|Trpc5|Pt…	Il1rapl1|Lzts1|Hecw2|Rapgef2|Sipa1l1|Actr3|Pias2|Dpysl5|Cdkl3|Tnik|Nedd4|Numb|Caprin2|Numbl|Dhx36|Kalrn|Kndc1|Dbn1|Chrna3|Ppp3ca|Mfn1|Ptprz1|Itpka|Grip1|Cdkl5|Adgrb3|Nedd4l|Dnm1l|Tbc1d24|Dlg4|Cask|Stau2|Ankrd27|Myo5b|Gsk3b|Ephb2|Reln|Hecw1|Opa1|Epha4|Wls|Cul7|Marcks|Camk2b|Pafah1b1|Stk11|Rap2a|Caprin1|Mfn2|Parp6|Afdn|Actr2|Robo1|Rab21|Cux1|Chrnb2|Sh3glb1|Pak3|Met|Baiap2|Trpc6|Pqbp1|Akap5|Trpc5|Pt…
GOMF_NUCLEAR_RETINOID_X_RECEPTOR_BINDING	20	0.375959	2.02876	0.00207469	0.0856928	Nr1h2|Hmga1b|Ncor2|Ncor1|Nrip1|Rarg|Fus|Nsd1|Nr1h3|Rarb|Tacc1|Med25|Ncoa2|Arid5a|Ncoa1|Ncoa6|Sumo2|Pparg|Hmga1|Uimc1|	Nr1h2|Hmga1b|Ncor2|Ncor1|Nrip1|Rarg|Fus|Nsd1|Nr1h3|Rarb|Tacc1|Med25|Ncoa2|Arid5a|Ncoa1|Ncoa6|
GOBP_NEGATIVE_REGULATION_OF_GENE_EXPRESSION_EPIGENETIC	101	0.174544	2.03167	0	0.0856956	Wdhd1|Ehmt1|Hat1|Ctr9|Tet1|Dnmt1|Hmgb1|Dicer1|Resf1|Tasor|Morc2a|Sirt1|Tex15|Setdb1|Cdkn1c|Atrx|Smchd1|Smarca4|Zfp445|Zdbf2|Lmnb2|H3f3a|Suz12|Trim27|Kdm5a|Ezh1|Hdac1|Zfp57|Rrp8|Rif1|H3f3b|Rb1|Atf7ip|Dnmt3a|Phf8|Uty|Phf2|Bcl6|Baz1a|Mphosph8|Kmt2d|Ubr2|Smarca5|Gsk3b|Uhrf2|Epc1|Suv39h1|Sin3a|Setdb2|Lmna|Cbx3|Uhrf1|L3mbtl3|Gnas|Kdm1a|Ndn|Mecp2|Dnmt3b|Hells|Usp7|Lmnb1|Dyrk1a|Ppm1d|Tpr|Bend3|H19|Meg3|M…	Wdhd1|Ehmt1|Hat1|Ctr9|Tet1|Dnmt1|Hmgb1|Dicer1|Resf1|Tasor|Morc2a|Sirt1|Tex15|Setdb1|Cdkn1c|Atrx|Smchd1|Smarca4|Zfp445|Zdbf2|Lmnb2|H3f3a|Suz12|Trim27|Kdm5a|Ezh1|Hdac1|Zfp57|Rrp8|Rif1|H3f3b|Rb1|Atf7ip|Dnmt3a|Phf8|Uty|Phf2|Bcl6|Baz1a|Mphosph8|Kmt2d|Ubr2|Smarca5|Gsk3b|Uhrf2|Epc1|Suv39h1|Sin3a|Setdb2|Lmna|Cbx3|Uhrf1|
GOBP_HISTONE_MODIFICATION	374	0.0936661	2.0292	0.00414079	0.0862753	Paf1|Kdm3a|Phb|Setmar|Mier2|Nfyb|Ep400|Brca2|Dtx3l|Prdm9|Bap1|Ehmt1|Setd2|Vegfa|Taf6|Hat1|Taf7|Ctr9|Paxbp1|Hcfc1|Arid4b|Fh1|Kdm6b|Ddb1|Tada2a|Ddb2|Nap1l2|Pih1d1|Hdac2|Rnf2|Mirg|Atf2|Prkd1|Msl2|Huwe1|Mettl8|Mysm1|Ruvbl2|Mbtd1|Ep300|Sin3b|Sfpq|Akap8|Sirt1|Ubr5|Brca1|Ruvbl1|Rcor3|Mthfr|Trmt112|Trrap|Setdb1|Yeats2|Mllt10|Kmt2c|Mt3|Kdm4c|Ufl1|Smarca4|Rlf|Snai2|Nfkbiz|Jade2|Kmt2a|Mpnd|Ncor2|Pcgf1|Lef1|…	Paf1|Kdm3a|Phb|Setmar|Mier2|Nfyb|Ep400|Brca2|Dtx3l|Prdm9|Bap1|Ehmt1|Setd2|Vegfa|Taf6|Hat1|Taf7|Ctr9|Paxbp1|Hcfc1|Arid4b|Fh1|Kdm6b|Ddb1|Tada2a|Ddb2|Nap1l2|Pih1d1|Hdac2|Rnf2|Mirg|Atf2|Prkd1|Msl2|Huwe1|Mettl8|Mysm1|Ruvbl2|Mbtd1|Ep300|Sin3b|Sfpq|Akap8|Sirt1|Ubr5|Brca1|Ruvbl1|Rcor3|Mthfr|Trmt112|Trrap|Setdb1|Yeats2|Mllt10|Kmt2c|Mt3|Kdm4c|Ufl1|Smarca4|Rlf|Snai2|Nfkbiz|Jade2|Kmt2a|Mpnd|Ncor2|Pcgf1|Lef1|…
GOMF_INTRAMOLECULAR_TRANSFERASE_ACTIVITY	25	0.343198	2.03222	0.00391389	0.0863286	Lss|Rpusd2|Pus7|Rpusd3|Pmm2|Pgam2|Mmut|Pgm3|Aloxe3|Pgm1|Pusl1|Pgm5|Trub2|Pus7l|Pus1|Pgm2l1|Pgm2|Rpusd4|Dkc1|Pus10|Pgam1|Trub1|Bpgm|Rpusd1|Pmm1|	Lss|Rpusd2|Pus7|Rpusd3|Pmm2|Pgam2|Mmut|Pgm3|Aloxe3|Pgm1|Pusl1|Pgm5|Trub2|
GOBP_EPIGENETIC_REGULATION_OF_GENE_EXPRESSION	163	0.138614	2.03247	0.00198413	0.0870883	Cdyl|Wdhd1|Rbm15|Ehmt1|Hat1|Ctr9|Tet1|Dnmt1|Hcfc1|Arid4b|Hmgb1|Dicer1|Resf1|Tasor|Msl2|Hnrnpu|Exosc10|Ep300|Morc2a|Ifi203|Sirt1|Tex15|Brca1|Setdb1|Cdkn1c|Gpx1|Atrx|Smchd1|Rbm15b|Smarca4|Zfp445|Zdbf2|Lmnb2|Kmt2a|H3f3a|Hdac6|Ogt|Suz12|Msl3|Rlim|Trim27|Kdm5a|Ezh1|Hdac1|Zfp57|Rrp8|Rif1|Hdac4|H3f3b|Rb1|Atf7ip|Dnmt3a|Phf8|Uty|Phf2|Dpy30|Bcl6|Kansl1|Baz1a|Mphosph8|Kmt2d|Nr3c1|Ubr2|Smarca5|Gsk3b|Uhrf2|Ep…	Cdyl|Wdhd1|Rbm15|Ehmt1|Hat1|Ctr9|Tet1|Dnmt1|Hcfc1|Arid4b|Hmgb1|Dicer1|Resf1|Tasor|Msl2|Hnrnpu|Exosc10|Ep300|Morc2a|Ifi203|Sirt1|Tex15|Brca1|Setdb1|Cdkn1c|Gpx1|Atrx|Smchd1|Rbm15b|Smarca4|Zfp445|Zdbf2|Lmnb2|Kmt2a|H3f3a|Hdac6|Ogt|Suz12|Msl3|Rlim|Trim27|Kdm5a|Ezh1|Hdac1|Zfp57|Rrp8|Rif1|Hdac4|H3f3b|Rb1|Atf7ip|Dnmt3a|Phf8|Uty|Phf2|Dpy30|Bcl6|Kansl1|Baz1a|Mphosph8|Kmt2d|Nr3c1|Ubr2|Smarca5|Gsk3b|Uhrf2|Ep…
GOBP_CELLULAR_RESPONSE_TO_STEROID_HORMONE_STIMULUS	128	0.154031	2.02211	0.00819672	0.0874909	Kdm3a|Phb|Safb2|Ppargc1b|Taf7|Trip4|Ar|Cry1|Trim68|Cnot1|Arid1a|Casp9|Zfp36l1|Hnrnpu|Ufsp2|Ep300|Pias2|Sirt1|Ubr5|Npas4|Arntl|Brca1|Dab2|Foxp1|Nedd4|Ufl1|Smarca4|Crebrf|Lats1|Ncor2|Kdm5d|Cnot2|Ncor1|Clock|Uba5|Rnf6|Tgfb1|Hdac1|Nr3c2|Eif4e|Vps18|Esr1|Trerf1|Phb2|Uri1|Per1|Tmf1|Npc1|Rps6kb1|Kank2|Ufm1|Carm1|Kmt2d|Sstr2|Nr3c1|Vps54|Gsk3b|Aqp1|Ube3a|Tfap4|Klf9|Ptges3|Lmo3|Ncoa2|Prmt2|Zmiz1|Ntrk2|Trp6…	Kdm3a|Phb|Safb2|Ppargc1b|Taf7|Trip4|Ar|Cry1|Trim68|Cnot1|Arid1a|Casp9|Zfp36l1|Hnrnpu|Ufsp2|Ep300|Pias2|Sirt1|Ubr5|Npas4|Arntl|Brca1|Dab2|Foxp1|Nedd4|Ufl1|Smarca4|Crebrf|Lats1|Ncor2|Kdm5d|Cnot2|Ncor1|Clock|Uba5|Rnf6|Tgfb1|Hdac1|Nr3c2|Eif4e|Vps18|Esr1|Trerf1|Phb2|Uri1|Per1|Tmf1|Npc1|Rps6kb1|Kank2|Ufm1|Carm1|Kmt2d|Sstr2|Nr3c1|Vps54|
GOBP_RNA_STABILIZATION	60	0.221314	2.01109	0.0078125	0.0927272	Tent2|Vegfa|Dazl|Dicer1|Hnrnpa0|Hnrnpu|Mtor|Noct|Tent5c|Taf15|Tent4a|Rbm24|Dhx36|Syncrip|Paip1|Mapkapk2|Dhx9|Thrap3|Traf3ip2|Rbm38|Traf2|Parn|Meioc|Phax|Tirap|Fus|Rbm10|Nsun2|Trdmt1|Tent5a|Larp4b|Axin2|Hnrnpd|Eif4enif1|Srsf1|Ptbp1|Csde1|Cirbp|Elavl1|2700046G09Rik|Elavl4|Hnrnpc|Rbm46|Zfp36|Larp1|Ybx1|Tardbp|Dkc1|Ikbke|Myd88|Angel2|Tent4b|Mettl16|Zcchc17|Igf2bp3|Ybx2|Qki|E2f1|Naf1|Rbm47|	Tent2|Vegfa|Dazl|Dicer1|Hnrnpa0|Hnrnpu|Mtor|Noct|Tent5c|Taf15|Tent4a|Rbm24|Dhx36|Syncrip|Paip1|Mapkapk2|Dhx9|Thrap3|Traf3ip2|Rbm38|Traf2|Parn|Meioc|Phax|Tirap|Fus|
GOBP_FERTILIZATION	110	0.164806	2.00413	0.00401606	0.0961155	Plat|Cct4|Ap3b1|Prdm9|Bcl2l1|Cecr2|Spata33|Itga3|Ar|Tarbp2|Hps1|Arsa|Tex15|Catsper2|Cd9|Kmt2c|Cacna1h|Rimbp3|Plcb1|Sptbn4|Crkl|H3f3a|Map7|Spag1|Cct5|Sec23ip|Spaca6|Irag2|Ash1l|Npr2|Zfx|Tpst2|Clic4|Ehmt2|Cfap69|H3f3b|Adam32|Cct2|Hexb|Plcd4|Adam18|Stxbp1|Itgav|Ccdc87|Acrbp|Tcp1|Tdrd12|Trim36|Spa17|Ube3a|Cct6a|Rims1|Aaas|Snu13|Cct3|Camk2b|Ube2q1|Wdr48|Ttll5|Vdac2|Trpc3|Slirp|Clgn|Fndc3a|Sycp2|Adam1a…	Plat|Cct4|Ap3b1|Prdm9|Bcl2l1|Cecr2|Spata33|Itga3|Ar|Tarbp2|Hps1|Arsa|Tex15|Catsper2|Cd9|Kmt2c|Cacna1h|Rimbp3|Plcb1|Sptbn4|Crkl|H3f3a|Map7|Spag1|Cct5|Sec23ip|Spaca6|Irag2|Ash1l|Npr2|Zfx|Tpst2|Clic4|Ehmt2|Cfap69|H3f3b|Adam32|Cct2|Hexb|Plcd4|Adam18|Stxbp1|Itgav|Ccdc87|Acrbp|Tcp1|Tdrd12|Trim36|Spa17|Ube3a|Cct6a|Rims1|Aaas|Snu13|Cct3|Camk2b|Ube2q1|Wdr48|Ttll5|Vdac2|Trpc3|Slirp|Clgn|Fndc3a|
GOBP_REGULATION_OF_ENDOPEPTIDASE_ACTIVITY	224	-0.131782	-2.31394	0	0.0966347	Wdr35|Furin|Serpinb6a|Wnt9a|Pak2|Vegfa|Rps6ka3|Hmgb1|Siah2|Pih1d1|Casp9|Uaca|Myc|Serpinf1|Ep300|Ifi203|Rnf7|Sirt1|Anp32b|Epha7|Rffl|Aim2|Vcp|Gpx1|Mt3|Vsir|Bbc3|Cycs|Hdac1|Spock3|Por|Mtch2|Nr4a1|Serpini1|Hspd1|Arl6ip5|Pml|Nrd1|A2m|Stat3|Perp|Aph1b|Sh3rf1|Dlc1|Usp47|Dapk1|Htt|Dnajb6|Bcap31|Serping1|Thbs1|Ccn1|Aqp1|Rnf34|Epha4|Cyfip2|Ret|Tfap4|Diablo|Rps27l|Nlrc4|Cflar|Grin2b|Picalm|Map3k5|Bid|Ddx3x…	Pcid2|Slc11a2|Psenen|Timp3|Dap|Mrtfa|Pax2|Nod1|Arl6ip1|Serpinb6b|Psme2|Cd44|Psma3|Serpinh1|Laptm5|Senp1|Hspa1b|Casp8|Hip1|Dhcr24|Caap1|Ttbk1|Cradd|Fas|Psme3|Vtn|Reck|Park7|Map2k5|Ripk2|Rest|Grk2|Ncstn|Timp1|Arrb2|Mndal|Cryab|Bin1|Bok|Aifm1|Bad|Cast|Cck|Fyn|Prr7|Spock1|Gramd4|Casp8ap2|Gsn|Igf1|Smad3|Bak1|Rhoa|Lyn|Ctsd|Pycard|Fadd|Xiap|Serpine2|Serpinb8|Aph1c|Efna3|Bmyc|Casp2|Lgmn|Ints1|Htra2|Mul1|…
GOBP_GLUTAMINE_FAMILY_AMINO_ACID_CATABOLIC_PROCESS	21	0.362959	1.99135	0.00195312	0.0990428	Gad1|Ppat|Got2|Atp2b4|Oat|Adhfe1|Asrgl1|Fah|Nos1|Arg2|Aldh4a1|Gad2|Glud1|Nos3|Gls|Gls2|Ddah2|Prodh|Got1|Arg1|Ddah1|	Gad1|Ppat|Got2|Atp2b4|Oat|Adhfe1|Asrgl1|Fah|Nos1|Arg2|Aldh4a1|Gad2|Glud1|Nos3|Gls|Gls2|Ddah2|
GOBP_REGULATION_OF_MRNA_METABOLIC_PROCESS	256	0.109732	1.99417	0.010142	0.099517	Paf1|Safb2|Pde12|Rbm11|Virma|Rbm15|Pnpt1|Vegfa|Khdrbs1|Nova1|Dazl|Dicer1|Casc3|Hnrnpa0|Srsf2|Cnot1|Trim71|Rbm3|Cpsf6|Rida|Zfp36l1|Exosc8|Hnrnpu|Mtor|Tut4|Noct|Cpsf7|Dhx34|Tent5c|Taf15|Dcp2|Tent4a|Rbm24|Dazap1|Zc3h14|Rc3h2|Rbm15b|Khdrbs2|Tra2a|Btg2|Dhx36|Syncrip|Fmr1|Paip1|Son|Prpf19|Upf1|Mapkapk2|Celf6|Dhx9|Thrap3|Srpk2|Cnot2|Hnrnpk|Traf3ip2|Ythdf2|Cnot6|Nanos1|Rbm38|Traf2|Tut7|Larp7|Mettl14|Rbm4…	Paf1|Safb2|Pde12|Rbm11|Virma|Rbm15|Pnpt1|Vegfa|Khdrbs1|Nova1|Dazl|Dicer1|Casc3|Hnrnpa0|Srsf2|Cnot1|Trim71|Rbm3|Cpsf6|Rida|Zfp36l1|Exosc8|Hnrnpu|Mtor|Tut4|Noct|Cpsf7|Dhx34|Tent5c|Taf15|Dcp2|Tent4a|Rbm24|Dazap1|Zc3h14|Rc3h2|Rbm15b|Khdrbs2|Tra2a|Btg2|Dhx36|Syncrip|Fmr1|Paip1|Son|Prpf19|Upf1|Mapkapk2|Celf6|Dhx9|Thrap3|Srpk2|Cnot2|Hnrnpk|Traf3ip2|Ythdf2|Cnot6|Nanos1|Rbm38|Traf2|Tut7|Larp7|Mettl14|Rbm4…
GOBP_NCRNA_CATABOLIC_PROCESS	32	0.295259	1.99182	0.00619835	0.0997605	Tent2|Dis3l2|Pnpt1|Exosc8|Exosc10|Tut4|Pop1|Xrn1|Nudt16l1|Dis3l|Lin28b|Dis3|Parn|Zswim8|Exosc2|Zc3h4|Nsun2|Trdmt1|Zcchc7|Ddx49|Wdr82|Pelo|Rbm7|Trir|Exosc5|Exosc7|Snd1|Tent4b|Exosc4|Exosc3|Nudt16|Exosc9|	Tent2|Dis3l2|Pnpt1|Exosc8|Exosc10|Tut4|Pop1|Xrn1|Nudt16l1|Dis3l|Lin28b|Dis3|Parn|Zswim8|Exosc2|Zc3h4|Nsun2|Trdmt1|Zcchc7|Ddx49|
GOMF_3_5_EXONUCLEASE_ACTIVITY	42	0.260253	1.99418	0.0103093	0.10043	Eri2|Dis3l2|Pde12|Pnpt1|Eri1|Cnot1|Rad50|Exosc10|Noct|Pold1|Pole|Dis3l|Polrmt|Cnot2|Dis3|Usb1|Cnot6|Parn|Tatdn1|Mre11a|Wrn|Cnot7|Xrn2|Toe1|Apex2|Apex1|Pan2|Rexo4|Cnot6l|Trir|Pan3|Rexo2|Cnot8|Rad9a|Rad1|Polg|Angel1|Angel2|Eri3|Exd2|Isg20l2|Aplf|	Eri2|Dis3l2|Pde12|Pnpt1|Eri1|Cnot1|Rad50|Exosc10|Noct|Pold1|Pole|Dis3l|Polrmt|Cnot2|Dis3|Usb1|Cnot6|
GOBP_PROTEIN_POLYUBIQUITINATION	207	0.119645	1.99545	0.00414938	0.100562	Ube2t|Dtx3l|Tnks|Rnf216|Kbtbd7|Sharpin|Peli3|Fbxo4|Trim68|Rnf135|Cbfb|Ddb2|Itch|Hectd1|Anapc13|Trim71|Rnf19b|Trim3|Klhl20|Sash1|Huwe1|Znrf2|Btrc|Ubr5|Brca1|Nedd4|Fbxo38|Rffl|Rc3h2|Ube3c|Anapc11|Rnf185|Jade2|Prpf19|Ubox5|Rnf152|Hdac6|Klhl42|Traf3ip2|Rnf115|Marchf7|Arih1|Wsb1|Traf2|Trim62|Rnf20|D7Ertd443e|Trim27|Rnf6|Rnf166|Tmem129|Trim12a|Trip12|Birc3|Traf4|Zfp91|Stub1|Map3k1|Fbxl17|Dzip3|Ctnnb1|U…	Ube2t|Dtx3l|Tnks|Rnf216|Kbtbd7|Sharpin|Peli3|Fbxo4|Trim68|Rnf135|Cbfb|Ddb2|Itch|Hectd1|Anapc13|Trim71|Rnf19b|Trim3|Klhl20|Sash1|Huwe1|Znrf2|Btrc|Ubr5|Brca1|Nedd4|Fbxo38|Rffl|Rc3h2|Ube3c|Anapc11|Rnf185|Jade2|Prpf19|Ubox5|Rnf152|Hdac6|Klhl42|Traf3ip2|Rnf115|Marchf7|Arih1|Wsb1|Traf2|Trim62|Rnf20|D7Ertd443e|Trim27|Rnf6|Rnf166|Tmem129|Trim12a|Trip12|Birc3|Traf4|Zfp91|Stub1|Map3k1|Fbxl17|Dzip3|Ctnnb1|U…
GOMF_SPECTRIN_BINDING	22	0.356094	1.97946	0.00813008	0.105259	Sptan1|Myo10|Sptbn4|Camsap2|Camsap1|Ank3|Dmtn|Kif3a|Epb41l2|Ank2|Epb41|Ank1|Unc13a|Camsap3|Gnb1|Add2|Dync1i1|Add1|Ptprn|Myo7a|Dctn2|Stx4a|	Sptan1|Myo10|Sptbn4|Camsap2|Camsap1|Ank3|Dmtn|Kif3a|Epb41l2|Ank2|Epb41|Ank1|Unc13a|
GOBP_ALPHA_AMINO_ACID_CATABOLIC_PROCESS	55	0.225971	1.97584	0.0178926	0.106428	Gad1|Shmt1|Cbs|Ppat|Hibadh|Aldh6a1|Hibch|Mccc2|Tdo2|Gldc|Got2|Csad|Atp2b4|Acadsb|Acmsd|Oat|Adhfe1|Asrgl1|Fah|Qdpr|Nos1|Arg2|Aldh4a1|Gad2|Hmgcll1|Glud1|Otc|Hsd17b10|Bckdk|Nos3|Aass|Gls|Gls2|Ahcy|Bcat2|Ddah2|Acat1|Gstz1|Gcsh|Prodh|Ivd|Ido2|Blmh|Got1|Pipox|Arg1|Ddah1|Sardh|Amt|Hmgcl|Cdo1|Shmt2|Ddo|Mtrr|Scly|	Gad1|Shmt1|Cbs|Ppat|Hibadh|Aldh6a1|Hibch|Mccc2|Tdo2|Gldc|Got2|Csad|Atp2b4|Acadsb|Acmsd|Oat|Adhfe1|Asrgl1|Fah|Qdpr|Nos1|Arg2|Aldh4a1|Gad2|Hmgcll1|Glud1|Otc|Hsd17b10|Bckdk|Nos3|Aass|Gls|Gls2|Ahcy|Bcat2|Ddah2|Acat1|
GOCC_AP_TYPE_MEMBRANE_COAT_ADAPTOR_COMPLEX	43	0.253722	1.97036	0.00592885	0.108221	Ap3b1|Ap1g2|Ap4e1|Ap1b1|Ap4s1|Ap5z1|Aftph|Ap1m1|Ap5m1|Ap4m1|Vps39|Vps16|Ap1g1|Vps18|Ap3d1|Vps41|Tepsin|Vps33a|Ap4b1|Ap3s1|Ap3m2|Ap2a1|Ap1s2|Ap3b2|Sgip1|Clba1|Lrrn3|Ston2|Eps15|Ap2b1|Vps11|Tbc1d5|Ap3m1|Ap2a2|Ap2m1|Ston1|Ap5b1|Snap91|Ap5s1|Ap2s1|Ap1s1|Ap3s2|Ap1s3|	Ap3b1|Ap1g2|Ap4e1|Ap1b1|Ap4s1|Ap5z1|Aftph|Ap1m1|Ap5m1|Ap4m1|Vps39|Vps16|Ap1g1|Vps18|Ap3d1|Vps41|Tepsin|Vps33a|Ap4b1|Ap3s1|Ap3m2|Ap2a1|Ap1s2|Ap3b2|Sgip1|Clba1|
GOBP_CELLULAR_RESPONSE_TO_ORGANIC_CYCLIC_COMPOUND	381	0.0873968	1.97103	0.0117647	0.108676	Gpld1|Spidr|Kdm3a|Phb|Safb2|Klf16|Dnm2|Cebpa|Ssh1|Tmem38b|Drd5|Pde12|Gli2|Casp3|Ppargc1b|Pak2|Gramd1a|Taf7|Dnmt1|Trip4|Smad5|Ar|Cry1|Trim68|Efna5|Mir544|Ptger3|Cnot1|Arid1a|Rapgef2|Hdac2|Casp9|Rgs9|Gabrg2|Zfp36l1|Hnrnpu|Ruvbl2|Itpr2|Ufsp2|Akap6|Ep300|Pias2|Blm|Pdgfb|Sirt1|Btrc|Ubr5|Npas4|Epg5|Arntl|Brca1|Dab2|Selenon|Foxp1|Nedd4|Egfr|Fdx1|Fam210b|Rapgef1|Rap1b|Ufl1|Pde4d|Smarca4|Plcb1|Crebrf|Ccdc…	Gpld1|Spidr|Kdm3a|Phb|Safb2|Klf16|Dnm2|Cebpa|Ssh1|Tmem38b|Drd5|Pde12|Gli2|Casp3|Ppargc1b|Pak2|Gramd1a|Taf7|Dnmt1|Trip4|Smad5|Ar|Cry1|Trim68|Efna5|Mir544|Ptger3|Cnot1|Arid1a|Rapgef2|Hdac2|Casp9|Rgs9|Gabrg2|Zfp36l1|Hnrnpu|Ruvbl2|Itpr2|Ufsp2|Akap6|Ep300|Pias2|Blm|Pdgfb|Sirt1|Btrc|Ubr5|Npas4|Epg5|Arntl|Brca1|Dab2|Selenon|Foxp1|Nedd4|Egfr|Fdx1|Fam210b|Rapgef1|Rap1b|Ufl1|Pde4d|Smarca4|Plcb1|Crebrf|Ccdc…
GOCC_HISTONE_METHYLTRANSFERASE_COMPLEX	66	0.205914	1.96002	0.0020202	0.112263	Taf6|Taf7|Hcfc1|Kdm6b|9630013A20Rik|Hdac2|Rnf2|Hcfc2|Ruvbl2|Tex10|Mga|Sirt1|Ruvbl1|Kmt2c|Kmt2a|Bod1l|Taf1|Suz12|Wdr5b|Cxxc1|Ezh1|Rbbp4|Chd8|Bod1|Nsd1|Las1l|Rbbp7|Uty|Dpy30|Mtf2|Kansl1|Kmt2d|Rbbp5|Zfp335|Epop|Senp3|Wdr82|Setd1a|Ncoa6|Prpf31|Prdm4|Prmt5|Hdac9|Men1|Phf1|Cbx5|Trim37|Max|Ino80c|Eed|Setd1b|Ezh2|Paxip1|E2f6|Kdm6a|Aebp2|Prdm8|Taf4|Ash2l|Kat8|Wdr5|Kmt2b|Phf20|Jarid2|Pelp1|Mcrs1|	Taf6|Taf7|Hcfc1|Kdm6b|9630013A20Rik|Hdac2|Rnf2|Hcfc2|Ruvbl2|Tex10|Mga|Sirt1|Ruvbl1|Kmt2c|Kmt2a|Bod1l|Taf1|Suz12|Wdr5b|Cxxc1|Ezh1|Rbbp4|Chd8|Bod1|Nsd1|Las1l|Rbbp7|Uty|Dpy30|Mtf2|Kansl1|Kmt2d|
GOBP_POSITIVE_REGULATION_OF_TRANSLATION	120	0.154228	1.96098	0.00984252	0.112501	Rbms3|Khdrbs1|Dazl|Prkdc|Tarbp2|Rpusd3|Nsun4|Rbm3|Rpl26|Mettl8|Hnrnpu|Akap6|Ep300|Mtor|Tent4a|Niban1|Dhx36|Syncrip|Fmr1|Paip1|Dhx9|Otud6b|Eif6|Nat10|Ythdf2|Nck2|Rcc1l|Cdk4|Mettl14|Larp4|Uqcc2|Trub2|Rbm4|Larp6|Mettl5|Npm1|Rmnd1|Pink1|Abcf1|Sh3bgrl|Ssb|Polr2d|Rps6kb1|Ythdf3|Thbs1|Fastkd2|Plxnb2|Itga2|Ptk2b|Eif4g1|Jmjd4|Impact|Rps27l|Trmt10c|Eif4g3|Rpl5|Mrps27|Cpeb3|Upf3b|Larp4b|Ddx3x|Pld1|Pcif1|Hab…	Rbms3|Khdrbs1|Dazl|Prkdc|Tarbp2|Rpusd3|Nsun4|Rbm3|Rpl26|Mettl8|Hnrnpu|Akap6|Ep300|Mtor|Tent4a|Niban1|Dhx36|Syncrip|Fmr1|Paip1|Dhx9|Otud6b|Eif6|Nat10|Ythdf2|Nck2|Rcc1l|Cdk4|Mettl14|Larp4|Uqcc2|Trub2|Rbm4|Larp6|Mettl5|Npm1|Rmnd1|Pink1|Abcf1|Sh3bgrl|Ssb|Polr2d|Rps6kb1|Ythdf3|Thbs1|Fastkd2|Plxnb2|Itga2|Ptk2b|Eif4g1|Jmjd4|Impact|Rps27l|Trmt10c|Eif4g3|Rpl5|Mrps27|Cpeb3|Upf3b|Larp4b|Ddx3x|Pld1|Pcif1|Hab…
GOBP_RESPONSE_TO_UV	134	0.145088	1.96144	0.0040568	0.113203	Casp3|Brca2|Rad18|Ccnd1|Ddb1|Ddb2|Zranb3|Dcun1d3|Casp9|Uaca|Rpl26|Ercc5|Ruvbl2|Cdkn1a|Ep300|Sirt1|Primpol|Pold1|Map2k7|Ercc4|Nedd4|Egfr|Gpx1|Rhbdd1|Dhx36|Usf1|Mapk11|Map4k3|Rela|D7Ertd443e|Casp7|Fech|Xpc|Hyal2|Eif2s1|Cops9|Tipin|Rpain|Ro60|Xpa|Npm1|Zbtb1|Pml|Msh6|Cers1|Crebbp|Ino80|Ercc6|Prkaa1|Usp1|Usp47|Pik3r1|Hus1|Mapk8|Ercc8|Uvssa|Trp53inp1|Aqp1|Ube4b|Noc2l|Ccar2|Wrn|Ei24|Impact|Cat|Pold3|Tri…	Casp3|Brca2|Rad18|Ccnd1|Ddb1|Ddb2|Zranb3|Dcun1d3|Casp9|Uaca|Rpl26|Ercc5|Ruvbl2|Cdkn1a|Ep300|Sirt1|Primpol|Pold1|Map2k7|Ercc4|Nedd4|Egfr|Gpx1|Rhbdd1|Dhx36|Usf1|Mapk11|Map4k3|Rela|D7Ertd443e|Casp7|Fech|Xpc|Hyal2|Eif2s1|Cops9|Tipin|Rpain|Ro60|Xpa|Npm1|Zbtb1|Pml|Msh6|Cers1|Crebbp|Ino80|Ercc6|Prkaa1|Usp1|Usp47|Pik3r1|Hus1|Mapk8|Ercc8|Uvssa|Trp53inp1|Aqp1|Ube4b|Noc2l|Ccar2|Wrn|Ei24|Impact|Cat|Pold3|Tri…
GOCC_REPLICATION_FORK	66	0.20499	1.95608	0.0140281	0.114116	Rfc2|Wdhd1|Rad18|Xrcc3|Dnmt1|Etaa1|Zranb3|Hdac2|Rpa3|Nbn|Ercc5|Blm|Primpol|Pold1|Tonsl|Prpf19|H2ax|Tipin|Helb|Xpa|Mus81|Rpa2|Bcl6|Rfc5|Carm1|Smarca5|Donson|Mre11a|Uhrf1|Wrn|Pold3|Baz1b|Timeless|Xrcc2|Rfc3|Bcas2|Rfc1|Stn1|Trp53bp1|Pola1|Pola2|Trp53|Smarcal1|Prim2|Pold4|Cdc5l|Polh|Ube2b|Prim1|Parp1|Pold2|Rfc4|Hmces|Dmap1|Smarcad1|E2f6|Chek1|Pcna|Zmiz2|Plrg1|Rtf2|Rad51d|Tex264|Rad51c|Eme2|Rpa1|	Rfc2|Wdhd1|Rad18|Xrcc3|Dnmt1|Etaa1|Zranb3|Hdac2|Rpa3|Nbn|Ercc5|Blm|Primpol|Pold1|Tonsl|Prpf19|H2ax|Tipin|Helb|Xpa|Mus81|Rpa2|Bcl6|Rfc5|Carm1|Smarca5|Donson|Mre11a|Uhrf1|Wrn|Pold3|Baz1b|Timeless|Xrcc2|Rfc3|Bcas2|Rfc1|Stn1|Trp53bp1|Pola1|Pola2|Trp53|Smarcal1|Prim2|Pold4|Cdc5l|Polh|Ube2b|Prim1|Parp1|Pold2|Rfc4|
GOBP_AMYLOID_PRECURSOR_PROTEIN_METABOLIC_PROCESS	70	-0.237035	-2.269	0	0.114518	Casp3|Sp1|Cln3|Rela|Unc13a|Aph1b|Bace2|Spon1|Hap1|Ldlrap1|Epha4|Aatf|Necab2|Picalm|Abca7|Ranbp9|Rock2|Ntrk2|Sorl1|Dyrk1a|Ifngr1|Ager|Csnk1e|Adam9|Rtn4|Gsap|Clu|Chrna7|Slc2a13|Dlg1|Aph1a|Adam10|Ago2|Rtn3|App|Prnp|Psenen|Naglu|Adam19|Dhcr24|Itm2c|Pin1|Itm2a|Ncstn|Rock1|Bin1|Gga3|Soat1|Abca2|Tmcc2|Apoe|Igf1|Itm2b|Lyn|Psen1|Gsk3a|Flot2|Aph1c|Efna3|Bace1|Psen2|Abcg1|Necab1|Tmed10|Rtn1|Nsg1|Necab3|Rtn2…	Aph1a|Adam10|Ago2|Rtn3|App|Prnp|Psenen|Naglu|Adam19|Dhcr24|Itm2c|Pin1|Itm2a|Ncstn|Rock1|Bin1|Gga3|Soat1|Abca2|Tmcc2|Apoe|Igf1|Itm2b|Lyn|Psen1|Gsk3a|Flot2|Aph1c|Efna3|Bace1|Psen2|Abcg1|Necab1|Tmed10|Rtn1|Nsg1|Necab3|Rtn2|Adam17|Lrrtm3|
GOBP_POSITIVE_REGULATION_OF_PEPTIDYL_TYROSINE_PHOSPHORYLATION	125	-0.176086	-2.25968	0	0.115212	Pak2|Vegfa|Il4|Efna5|Hdac2|Itgb1|Mtor|Pdgfb|Rictor|Iqgap1|Pdgfra|Rasa1|Parp9|Nrg1|Il18|Tnfrsf18|Dlg3|Tgfb1|Ptprz1|Ctnnd1|Agt|Dlg4|Itga5|Osbp|Reln|Hes1|Tnk2|Epha4|Erbb4|Ptk2b|Pibf1|Tspan9|Arhgef2|Thbs4|Il34|Src|Vegfb|Srcin1|Il6st|Egf|Trp53|Mlst8|Abi1|Plpp3|Parp14|Cntn1|Ighm|Grm5|Dvl2|Hes5|Fgf7|Kit|Ghr|Gfra1|Crlf1|Ntf3|Adra2a|Kitl|Abi3|Il6ra|Abi2|Ptpn11|Abl1|Fgfr3|Sema4d|Fgf10|App|Ptpn1|Ccl5|Prnp|C…	Trp53|Mlst8|Abi1|Plpp3|Parp14|Cntn1|Ighm|Grm5|Dvl2|Hes5|Fgf7|Kit|Ghr|Gfra1|Crlf1|Ntf3|Adra2a|Kitl|Abi3|Il6ra|Abi2|Ptpn11|Abl1|Fgfr3|Sema4d|Fgf10|App|Ptpn1|Ccl5|Prnp|Cav2|Adra1a|Tgfa|Ehd4|Cd44|Itgb3|Csf1r|Yes1|Ptprj|Nrp1|Tnfrsf1a|Clcf1|Hcls1|Il12a|Vtn|Fbxw7|Ripk2|Neurl1a|Arrb2|Plcg2|Lrrk1|Cck|Fyn|Lrp8|Nedd9|Igf1|Cd24a|Enpp2|Lyn|Hax1|Dgkq|Adnp|Ace|Pecam1|Gprc5b|Cspg4|Angpt1|Lrp4|Grem1|Agrn|Adora1|M…
GOBP_REGULATION_OF_PEPTIDASE_ACTIVITY	257	-0.12416	-2.27552	0	0.116835	Wdr35|Furin|Serpinb6a|Wnt9a|Pak2|Vegfa|Rps6ka3|Simc1|Hmgb1|Siah2|Pih1d1|Casp9|Birc6|Uaca|Myc|Serpinf1|Ep300|Ifi203|Rnf7|Sirt1|Spink8|Itih3|Anp32b|Epha7|Rffl|Aim2|Vcp|Gpx1|Mt3|Serpinc1|Cstb|Vsir|Bbc3|Svbp|Cycs|Cd109|Hdac1|Spock3|Por|Mtch2|Spink10|Nr4a1|Serpini1|Hspd1|Arl6ip5|Pml|Nrd1|A2m|Stat3|Perp|Aph1b|Sh3rf1|Dlc1|Usp47|Dapk1|Htt|Dnajb6|Bcap31|Serping1|Thbs1|Ccn1|Aqp1|Rnf34|Antxr1|Epha4|Cyfip2|R…	Pcid2|Slc11a2|Psenen|Timp3|Dap|Mrtfa|Pax2|Ecm1|Ctsl|Nod1|Arl6ip1|Serpinb6b|Psme2|Cd44|Psma3|Serpinh1|Laptm5|Lxn|Senp1|Hspa1b|Casp8|Hip1|Dhcr24|Caap1|Ttbk1|Pebp1|Cradd|Fas|Psme3|Vtn|Reck|Park7|Map2k5|Ripk2|Rest|Grk2|Ncstn|Timp1|Arrb2|Mndal|Cryab|Bin1|Bok|Aifm1|Bad|Cast|Cck|Fyn|Prr7|Spock1|Gramd4|Casp8ap2|Gsn|Igf1|Smad3|Itih5|Bak1|Rhoa|Lyn|Ctsd|Pycard|Fadd|Xiap|Serpine2|Serpinb8|Aph1c|Cstl1|Efna3|B…
GOBP_POSITIVE_REGULATION_OF_PEPTIDASE_ACTIVITY	139	-0.157133	-2.24512	0.00194553	0.119555	Wdr35|Hmgb1|Casp9|Uaca|Myc|Ifi203|Rnf7|Sirt1|Anp32b|Aim2|Vcp|Vsir|Bbc3|Cycs|Mtch2|Hspd1|Arl6ip5|Pml|Stat3|Perp|Aph1b|Dlc1|Dapk1|Bcap31|Ccn1|Antxr1|Epha4|Cyfip2|Ret|Tfap4|Diablo|Rps27l|Nlrc4|Grin2b|Picalm|Map3k5|Bid|Ddx3x|St18|Casp6|Rock2|Ctsk|Pdcd6|Usp50|Dnaja3|Stat1|Robo1|F2r|Tbc1d10a|Nek5|Asph|Slc1a1|Ager|Men1|Arrb1|Akirin2|Malt1|Apaf1|Acer2|Pdcd5|Mapk9|Snca|Ift57|Bax|Grin1|Psme1|Mtch1|Mbp|Nduf…	Antxr1|Epha4|Cyfip2|Ret|Tfap4|Diablo|Rps27l|Nlrc4|Grin2b|Picalm|Map3k5|Bid|Ddx3x|St18|Casp6|Rock2|Ctsk|Pdcd6|Usp50|Dnaja3|Stat1|Robo1|F2r|Tbc1d10a|Nek5|Asph|Slc1a1|Ager|Men1|Arrb1|Akirin2|Malt1|Apaf1|Acer2|Pdcd5|Mapk9|Snca|Ift57|Bax|Grin1|Psme1|Mtch1|Mbp|Ndufa13|Hip1r|F3|Fam162a|Rack1|Fis1|Prelid1|Aph1a|Ctsh|Ccn2|Ctss|Bcl2l11|App|Slc11a2|Psenen|Dap|Ctsl|Nod1|Psme2|Laptm5|Senp1|Casp8|Hip1|Ttbk1|Cr…
GOCC_H4_HISTONE_ACETYLTRANSFERASE_COMPLEX	38	0.266399	1.93978	0.00760456	0.124522	Ep400|Hcfc1|Atf2|Msl2|Ruvbl2|Mbtd1|Ruvbl1|Trrap|Yeats2|Brd8|Ogt|Morf4l2|Msl3|Yeats4|Actl6a|Mrgbp|Actb|Phf20l1|Morf4l1|Kansl1|Epc1|Actl6b|Actg1|Epc2|Dmap1|Meaf6|Kansl2|Msl1|Vps72|Kansl1l|Msl3l2|Ing3|Kat8|Wdr5|Phf20|Mcrs1|Kansl3|Kat5|	Ep400|Hcfc1|Atf2|Msl2|Ruvbl2|Mbtd1|Ruvbl1|Trrap|Yeats2|Brd8|Ogt|Morf4l2|Msl3|Yeats4|Actl6a|Mrgbp|Actb|Phf20l1|Morf4l1|Kansl1|Epc1|Actl6b|
GOBP_NEGATIVE_REGULATION_OF_CELLULAR_MACROMOLECULE_BIOSYNTHETIC_PROCESS	175	0.125152	1.93836	0.010101	0.124613	Ireb2|Pde12|Paip2b|Unk|Pnpt1|Shmt1|Pus7|Tyms|Cnot1|Trim71|Trim3|Pask|Rida|Zfp36l1|Exosc8|Hnrnpu|Tut4|Noct|Xrn1|Dcp2|Tent4a|Rbm24|Rnf139|Rc3h2|Caprin2|Btg2|Dhx36|Syncrip|Fmr1|Paip1|Cpeb4|Ago4|Upf1|Dhx9|Cnot2|Eif2a|Otud6b|Shfl|Ilf3|Eif6|Ythdf2|Cnot6|Nanos1|Tut7|Mettl14|Rbm4|Eif2s1|Parn|Prkca|Mvk|Fto|Samd4b|Eif4e|Enc1|Mex3d|Dapk3|Tnrc6c|Gigyf2|Exosc2|Pum1|Pml|Hnrnpr|Polr2d|Rpl13a|Dapk1|Tnrc6a|Tnrc6b…	Ireb2|Pde12|Paip2b|Unk|Pnpt1|Shmt1|Pus7|Tyms|Cnot1|Trim71|Trim3|Pask|Rida|Zfp36l1|Exosc8|Hnrnpu|Tut4|Noct|Xrn1|Dcp2|Tent4a|Rbm24|Rnf139|Rc3h2|Caprin2|Btg2|Dhx36|Syncrip|Fmr1|Paip1|Cpeb4|Ago4|Upf1|Dhx9|Cnot2|Eif2a|Otud6b|Shfl|Ilf3|Eif6|Ythdf2|Cnot6|Nanos1|Tut7|Mettl14|Rbm4|Eif2s1|Parn|Prkca|Mvk|Fto|Samd4b|Eif4e|Enc1|Mex3d|Dapk3|Tnrc6c|Gigyf2|Exosc2|Pum1|Pml|Hnrnpr|
GOCC_CYTOPLASMIC_REGION	201	0.117941	1.93673	0.006	0.12471	Wdr35|Gli2|Dnah11|Wdr11|Dync2h1|Grik3|Klhl17|Pik3r4|Dnah5|Togaram1|Drc1|Pclo|Rimbp2|Abhd13|Numa1|Hnrnpu|Saxo2|Septin7|Ttll3|Nek4|Clasp1|Gucy1b1|Sfpq|Tmem67|Cntrl|Dnah1|Zc3h14|Ift140|Fmr1|Dctn1|Gli3|Ckap5|Prkar2a|Dnah6|Bsn|Spag6l|Bbs5|Kcnab1|Erc2|Nr3c2|Kif3a|Kifap3|Dnah17|Arfgef2|Ccdc96|Ak8|Dnah8|Cdkl5|Ctnnb1|Cfap69|Ttc30b|Gabarap|Cfap52|Tchp|Unc13a|Lca5l|Odad3|Ift172|Lca5|Ctnnd1|Pura|Ctbp2|Htt|Dl…	Wdr35|Gli2|Dnah11|Wdr11|Dync2h1|Grik3|Klhl17|Pik3r4|Dnah5|Togaram1|Drc1|Pclo|Rimbp2|Abhd13|Numa1|Hnrnpu|Saxo2|Septin7|Ttll3|Nek4|Clasp1|Gucy1b1|Sfpq|Tmem67|Cntrl|Dnah1|Zc3h14|Ift140|Fmr1|Dctn1|Gli3|Ckap5|Prkar2a|Dnah6|Bsn|Spag6l|Bbs5|Kcnab1|Erc2|Nr3c2|Kif3a|Kifap3|Dnah17|Arfgef2|Ccdc96|Ak8|Dnah8|Cdkl5|Ctnnb1|Cfap69|Ttc30b|Gabarap|Cfap52|Tchp|Unc13a|Lca5l|Odad3|Ift172|Lca5|Ctnnd1|Pura|Ctbp2|Htt|Dl…
GOBP_TRANSCRIPTION_BY_RNA_POLYMERASE_III	44	0.251038	1.93256	0.00580271	0.127197	Polr3f|Ice2|Snapc1|Snapc3|Ar|Brf2|Mtor|Gtf3c5|Gtf3c1|Gtf3c3|Dhx36|Polr3h|Ice1|Polr3gl|Chd8|Brf1|Zc3h8|Polr2l|Ercc6|Gtf3c4|Snapc4|Smarca5|Setd5|Sf3b1|Maf1|Tenm1|Baz1b|Ddx21|Polr3g|Polr3k|Prdx5|Rptor|Dek|Bdp1|Myo1c|Crcp|Tbp|Gtf3c2|Mybbp1a|Snapc5|Gtf3c6|Polr3d|Ell|Nab2|	Polr3f|Ice2|Snapc1|Snapc3|Ar|Brf2|Mtor|Gtf3c5|Gtf3c1|Gtf3c3|Dhx36|Polr3h|Ice1|Polr3gl|Chd8|Brf1|Zc3h8|Polr2l|Ercc6|Gtf3c4|Snapc4|Smarca5|Setd5|Sf3b1|Maf1|Tenm1|Baz1b|Ddx21|Polr3g|
GOBP_DENDRITIC_SPINE_DEVELOPMENT	127	0.14976	1.93127	0.0123711	0.127209	Pak2|Cntnap2|Ppp1r9a|Pdlim5|Hdac2|Tanc2|Septin7|Sipa1l1|Actr3|Mtor|Slc12a5|Nlgn2|Itsn1|Arf4|Nlgn3|Dlg5|Caprin2|Plk2|Dhx36|Kalrn|Fmr1|Dbn1|Hdac6|Hnrnpk|Dnm3|Arid1b|Nck2|Pak4|Mfn1|Spire1|Wasl|Uba6|Cdk5r1|Itpka|Cdkl5|Ctnnd2|Cdc42|Crebbp|Slc9a6|Dnm1l|Arf1|Ppfia2|Dock10|Zmynd8|Nr3c1|Dlg4|Cask|Stau2|Myo5b|Cdk5|Rac1|Ephb2|Reln|Iqsec1|Lzts3|Dip2a|Opa1|Ube3a|Srgap2|Epha4|Arc|Dvl1|Marcks|Kif1a|Camk2b|Pafah…	Pak2|Cntnap2|Ppp1r9a|Pdlim5|Hdac2|Tanc2|Septin7|Sipa1l1|Actr3|Mtor|Slc12a5|Nlgn2|Itsn1|Arf4|Nlgn3|Dlg5|Caprin2|Plk2|Dhx36|Kalrn|Fmr1|Dbn1|Hdac6|Hnrnpk|Dnm3|Arid1b|Nck2|Pak4|Mfn1|Spire1|Wasl|Uba6|Cdk5r1|Itpka|Cdkl5|Ctnnd2|Cdc42|Crebbp|Slc9a6|Dnm1l|Arf1|Ppfia2|Dock10|Zmynd8|Nr3c1|Dlg4|Cask|Stau2|Myo5b|Cdk5|Rac1|Ephb2|Reln|Iqsec1|Lzts3|Dip2a|Opa1|Ube3a|Srgap2|Epha4|Arc|Dvl1|Marcks|Kif1a|Camk2b|Pafah…
GOCC_RIBONUCLEOPROTEIN_GRANULE	226	0.111706	1.92459	0.0146444	0.129106	Eif3b|Dis3l2|Sncaip|Ddx3y|Hipk2|Btbd2|Rpl28|Rnf135|Edc3|Cnot1|Trim71|Rpusd3|Edc4|Top1|Zfp36l1|Nynrin|Garre1|Hnrnpu|Tut4|Smg1|Noct|Xrn1|Arntl|Dcp2|Kpna2|Vcp|Iqgap1|Lsm3|Tdrd1|Dhx36|Fmr1|Nfkbiz|Dhx30|Ago4|Ythdc2|Ckap5|Dhx9|Cnot2|Shfl|Hnrnpk|Mex3b|Ythdf2|Lsm2|Rps4x|Kpnb1|Clock|Larp4|Trub2|Rbm4|Eif2s1|Zc3h12b|Trim12a|Samd4b|Eif4e|Atxn2|G3bp1|Lsm6|Lsm4|Psma6|Helz2|Tnrc6c|Gigyf2|Ddx1|Pum1|Bard1|Cdc42|S…	Eif3b|Dis3l2|Sncaip|Ddx3y|Hipk2|Btbd2|Rpl28|Rnf135|Edc3|Cnot1|Trim71|Rpusd3|Edc4|Top1|Zfp36l1|Nynrin|Garre1|Hnrnpu|Tut4|Smg1|Noct|Xrn1|Arntl|Dcp2|Kpna2|Vcp|Iqgap1|Lsm3|Tdrd1|Dhx36|Fmr1|Nfkbiz|Dhx30|Ago4|Ythdc2|Ckap5|Dhx9|Cnot2|Shfl|Hnrnpk|Mex3b|Ythdf2|Lsm2|Rps4x|Kpnb1|Clock|Larp4|Trub2|Rbm4|Eif2s1|Zc3h12b|Trim12a|Samd4b|Eif4e|Atxn2|G3bp1|Lsm6|Lsm4|Psma6|Helz2|Tnrc6c|Gigyf2|Ddx1|Pum1|Bard1|Cdc42|S…
GOBP_CIRCADIAN_REGULATION_OF_GENE_EXPRESSION	65	0.200988	1.9269	0.00588235	0.129514	Zfhx3|Rai1|Cry1|Hdac2|Mycbp2|Top1|Huwe1|Hnrnpu|Npas2|Sirt1|Noct|Arntl|Id2|Kmt2a|Id4|Ncor1|Ogt|Bhlhe41|Clock|Kdm5a|Ppara|Rbm4|Nrip1|Hdac1|Ppp1ca|Pml|Rbm4b|Per1|Rorc|Kdm8|Bhlhe40|Nampt|Ahr|Gfpt1|Mta1|Ncoa2|Ciart|Per3|Ppp1cc|Relb|Cry2|Prmt5|Egr1|Kdm2a|Cavin3|Csnk1e|Per2|Rora|Prkg2|Ppp1cb|Sirt6|Usp2|Atf4|Nr1d1|Drd2|Id3|Arntl2|Maged1|Csnk1d|Mybbp1a|Nudt12|Crem|Hdac3|Lgr4|Ppargc1a|	Zfhx3|Rai1|Cry1|Hdac2|Mycbp2|Top1|Huwe1|Hnrnpu|Npas2|Sirt1|Noct|Arntl|Id2|Kmt2a|Id4|Ncor1|Ogt|Bhlhe41|Clock|Kdm5a|Ppara|Rbm4|Nrip1|Hdac1|Ppp1ca|Pml|Rbm4b|Per1|
GOBP_NEGATIVE_REGULATION_OF_MRNA_CATABOLIC_PROCESS	57	0.215915	1.92498	0.0118577	0.129866	Vegfa|Dazl|Dicer1|Hnrnpa0|Hnrnpu|Mtor|Noct|Dhx34|Tent5c|Taf15|Tent4a|Rbm24|Syncrip|Fmr1|Paip1|Mapkapk2|Dhx9|Thrap3|Traf3ip2|Rbm38|Traf2|Meioc|Tirap|Fus|Nbas|Rbm10|Tent5a|Larp4b|Axin2|Hnrnpd|Eif4enif1|Srsf1|Ptbp1|Csde1|Cirbp|Elavl1|Elavl4|Tob1|Hnrnpc|Rbm46|Zfp36|Larp1|Hnrnpab|Ybx1|Tardbp|Ikbke|Upf3a|Myd88|Angel2|Tent4b|Mettl16|Igf2bp3|Ybx2|Secisbp2|Qki|E2f1|Rbm47|	Vegfa|Dazl|Dicer1|Hnrnpa0|Hnrnpu|Mtor|Noct|Dhx34|Tent5c|Taf15|Tent4a|Rbm24|Syncrip|Fmr1|Paip1|Mapkapk2|Dhx9|Thrap3|Traf3ip2|Rbm38|Traf2|Meioc|Tirap|Fus|Nbas|Rbm10|
GOMF_SINGLE_STRANDED_RNA_BINDING	81	0.182148	1.92186	0.00994036	0.130294	Rbms3|Dis3l2|Aqr|Rbm11|Paip2b|Pnpt1|Khdrbs1|Hmgb1|Cbx4|Hnrnpu|Exosc10|Zfr|Dazap1|Zc3h14|Pabpn1|Khdrbs2|Syncrip|Fmr1|Rps7|Ago4|Dhx9|Ilf3|Ifih1|Larp4|Lonp1|Jmjd6|Eif4b|Rbms1|Ddx1|Ssb|Rbm10|Pabpc5|Ighmbp2|Strbp|Atxn1|Ago3|Pabpc1|Dlx2|Hnrnpa1|Rigi|Pus1|Cbx6|Msi2|Rbms2|Zfr2|Lactb2|Ddx3x|Slirp|Cpeb2|Ddx11|Rbm7|Eif4a3|Polr2g|Fxr1|Lsm14a|Hnrnpdl|Cirbp|Elavl4|Paip2|Dhx58|Cnbp|Hnrnpf|Hnrnpc|Pan3|Cbx8|Rbpms…	Rbms3|Dis3l2|Aqr|Rbm11|Paip2b|Pnpt1|Khdrbs1|Hmgb1|Cbx4|Hnrnpu|Exosc10|Zfr|Dazap1|Zc3h14|Pabpn1|Khdrbs2|Syncrip|Fmr1|Rps7|Ago4|Dhx9|Ilf3|Ifih1|Larp4|Lonp1|Jmjd6|Eif4b|Rbms1|Ddx1|Ssb|Rbm10|Pabpc5|Ighmbp2|Strbp|Atxn1|Ago3|Pabpc1|Dlx2|Hnrnpa1|Rigi|Pus1|Cbx6|Msi2|Rbms2|Zfr2|Lactb2|Ddx3x|Slirp|Cpeb2|Ddx11|Rbm7|Eif4a3|Polr2g|Fxr1|Lsm14a|Hnrnpdl|Cirbp|Elavl4|Paip2|Dhx58|Cnbp|Hnrnpf|Hnrnpc|Pan3|
GOBP_POSITIVE_REGULATION_OF_NEUROGENESIS	268	0.0989913	1.90955	0.0114723	0.136541	Egr2|Il33|Cdon|Il1rapl1|Vegfa|Cip2a|Dicer1|Efna5|Map1b|Rheb|Hdac2|Itgb1|Fn1|Myc|Serpinf1|Tenm4|Actr3|Bcl11a|Ep300|Mtor|Zfyve27|Pias2|Rnf112|L1cam|Cdkl3|Robo2|Tnik|Golga4|Ascl1|Egfr|Ptpra|Twf2|Numb|Ufl1|Caprin2|Gfap|Plxnd1|Numbl|Dhx36|Kalrn|Fmr1|Eif2b2|Id2|Shtn1|Jade2|Prpf19|Gli3|Xrcc4|Nrg1|Dbn1|Id4|Rela|Hif1a|Cxcr4|Ntrk3|Macf1|Tgfb1|Srrt|Hdac1|Mfn1|Sema5a|Snw1|Ptprz1|Rufy3|Itpka|Grip1|Cdkl5|Skil|…	Egr2|Il33|Cdon|Il1rapl1|Vegfa|Cip2a|Dicer1|Efna5|Map1b|Rheb|Hdac2|Itgb1|Fn1|Myc|Serpinf1|Tenm4|Actr3|Bcl11a|Ep300|Mtor|Zfyve27|Pias2|Rnf112|L1cam|Cdkl3|Robo2|Tnik|Golga4|Ascl1|Egfr|Ptpra|Twf2|Numb|Ufl1|Caprin2|Gfap|Plxnd1|Numbl|Dhx36|Kalrn|Fmr1|Eif2b2|Id2|Shtn1|Jade2|Prpf19|Gli3|Xrcc4|Nrg1|Dbn1|Id4|Rela|Hif1a|Cxcr4|Ntrk3|Macf1|Tgfb1|Srrt|Hdac1|Mfn1|Sema5a|Snw1|Ptprz1|Rufy3|Itpka|Grip1|Cdkl5|Skil|…
GOMF_CHROMATIN_DNA_BINDING	93	0.168694	1.90997	0.0155945	0.13722	Kdm3a|Cebpa|Gli2|Bap1|Nkap|Hcfc1|Nr1h2|Kdm6b|Hdac2|Grhl1|Top1|Hnrnpu|Ruvbl2|Ep300|Sbno1|Atrx|Repin1|Actn4|Dhx9|H3f3a|Rela|Zic2|Insm1|Ogt|Thrb|Suz12|Clock|Kdm5a|Zfx|Jmjd1c|Foxo1|H3f3b|Lemd3|Per1|Stat3|Uty|Crebbp|Nr1h3|Bcl6|Eomes|Zfp125|Foxo3|Mecp2|Pax6|Apex1|Rxra|Tbr1|Zfp692|Ddx17|H1f4|Hmgn1|Med1|Kdm4d|Notch1|Hmgn5|Cebpb|H1f1|Ctcf|Sirt6|H2az1|H1f10|H1f2|Rxrb|Ezh2|Rcc1|Kdm6a|Grhl2|Wbp2|H1f3|Sbno2|T…	Kdm3a|Cebpa|Gli2|Bap1|Nkap|Hcfc1|Nr1h2|Kdm6b|Hdac2|Grhl1|Top1|Hnrnpu|Ruvbl2|Ep300|Sbno1|Atrx|Repin1|Actn4|Dhx9|H3f3a|Rela|Zic2|Insm1|Ogt|Thrb|Suz12|Clock|Kdm5a|Zfx|Jmjd1c|Foxo1|H3f3b|Lemd3|Per1|Stat3|Uty|Crebbp|Nr1h3|Bcl6|
GOBP_DENDRITE_DEVELOPMENT	291	0.0965113	1.91038	0.0107296	0.138018	Dact1|Il1rapl1|Pak2|Lzts1|Tet1|Hecw2|Myo6|Cntnap2|Ppp1r9a|Pdlim5|Map1b|Rapgef2|Hdac2|Itgb1|Tanc2|Septin7|Sipa1l1|Pacsin1|Actr3|Bcl11a|Mtor|Slc12a5|Pias2|Nlgn2|Itsn1|Arf4|Dpysl5|Cdkl3|Taok2|Tnik|Farp1|Nlgn3|Nedd4|Dlg5|Numb|Caprin2|Iqgap1|Bbs4|Ntn3|Numbl|Plk2|Dhx36|Kalrn|Fmr1|Abl2|Crkl|Kndc1|Dbn1|Prex1|Chrna3|Hdac6|Ppp3ca|Hnrnpk|Dnm3|Arid1b|Nck2|Camsap2|D130043K22Rik|Pak4|Map1a|Mfn1|Dynlt1a|Strn|Sp…	Dact1|Il1rapl1|Pak2|Lzts1|Tet1|Hecw2|Myo6|Cntnap2|Ppp1r9a|Pdlim5|Map1b|Rapgef2|Hdac2|Itgb1|Tanc2|Septin7|Sipa1l1|Pacsin1|Actr3|Bcl11a|Mtor|Slc12a5|Pias2|Nlgn2|Itsn1|Arf4|Dpysl5|Cdkl3|Taok2|Tnik|Farp1|Nlgn3|Nedd4|Dlg5|Numb|Caprin2|Iqgap1|Bbs4|Ntn3|Numbl|Plk2|Dhx36|Kalrn|Fmr1|Abl2|Crkl|Kndc1|Dbn1|Prex1|Chrna3|Hdac6|Ppp3ca|Hnrnpk|Dnm3|Arid1b|Nck2|Camsap2|D130043K22Rik|Pak4|Map1a|Mfn1|Dynlt1a|Strn|Sp…
GOMF_SINGLE_STRANDED_DNA_BINDING	107	0.156166	1.90097	0.00204918	0.139294	Mcm2|Mcm4|Setmar|Brca2|Polr3c|Rad18|Hmgb1|Recql|Zranb3|Twnk|Top1|Rpa3|Lrpprc|Ercc5|Hnrnpu|Rad50|Blm|Ercc4|Msh3|Ssbp2|Dhx36|Dhx9|Hnrnpk|Purb|Smarca1|Mcm6|Lonp1|Xpc|Smc5|Alyref2|Nol12|Mcm3|Mcm5|Mcm7|Tdp1|Rpa2|Sub1|Pot1a|Pura|Pcbp2|Smc2|Nucks1|Pot1b|Ighmbp2|Aptx|Top3a|Hnrnpa1|Rad54l|Smug1|Ssbp3|Tsnax|Pms2|Rad52|Hnrnpa2b1|Fubp3|Wdr48|Stn1|Terf2ip|Swsap1|Ddx11|Pola1|Rad51ap1|Tsn|Smc4|Cry2|Ctc1|Rexo4|P…	Mcm2|Mcm4|Setmar|Brca2|Polr3c|Rad18|Hmgb1|Recql|Zranb3|Twnk|Top1|Rpa3|Lrpprc|Ercc5|Hnrnpu|Rad50|Blm|Ercc4|Msh3|Ssbp2|Dhx36|Dhx9|Hnrnpk|Purb|Smarca1|Mcm6|Lonp1|Xpc|Smc5|Alyref2|Nol12|Mcm3|Mcm5|Mcm7|Tdp1|Rpa2|Sub1|Pot1a|Pura|Pcbp2|Smc2|Nucks1|Pot1b|Ighmbp2|Aptx|Top3a|Hnrnpa1|Rad54l|Smug1|Ssbp3|Tsnax|Pms2|Rad52|Hnrnpa2b1|Fubp3|Wdr48|Stn1|Terf2ip|Swsap1|Ddx11|Pola1|Rad51ap1|Tsn|Smc4|Cry2|Ctc1|Rexo4|P…
GOBP_NEGATIVE_REGULATION_OF_DNA_METABOLIC_PROCESS	119	0.151126	1.90341	0.00788955	0.139296	Tnks|Rad18|Zranb3|Ubqln4|Dnajc2|Rnf169|Nbn|Hnrnpu|Rad50|Exosc10|Cdkn1a|Polq|Blm|Ubr5|Dcp2|Atm|Ercc4|Msh3|Nudt16l1|Rad17|Smchd1|Wapl|Pinx1|Kmt2a|Xrcc4|Shld2|Nat10|Tipin|Dusp1|Trip12|Helb|Smg6|Nmnat1|Zfp830|Tspyl2|Mapk15|Rif1|Flcn|Pml|Msh6|Cers1|Mcidas|Ercc6|Sub1|Bcl6|Pot1a|Fancb|Pot1b|Shld1|Lig3|Tnks2|Donson|Gmnc|Cgas|Ttf1|Pds5a|Inppl1|Gmnn|Gtpbp4|Ahr|Timeless|Parpbp|Gnl3l|Stn1|Atr|Trp53bp1|Terf2i…	Tnks|Rad18|Zranb3|Ubqln4|Dnajc2|Rnf169|Nbn|Hnrnpu|Rad50|Exosc10|Cdkn1a|Polq|Blm|Ubr5|Dcp2|Atm|Ercc4|Msh3|Nudt16l1|Rad17|Smchd1|Wapl|Pinx1|Kmt2a|Xrcc4|Shld2|Nat10|Tipin|Dusp1|Trip12|Helb|Smg6|Nmnat1|Zfp830|Tspyl2|Mapk15|Rif1|Flcn|Pml|Msh6|Cers1|Mcidas|Ercc6|Sub1|Bcl6|Pot1a|Fancb|Pot1b|Shld1|Lig3|Tnks2|Donson|Gmnc|Cgas|Ttf1|Pds5a|Inppl1|Gmnn|Gtpbp4|Ahr|
GOCC_SMALL_SUBUNIT_PROCESSOME	38	0.25486	1.90416	0.00992064	0.139764	Nol10|Dcaf13|Mphosph10|Utp11|Pwp2|Prkdc|Utp14a|Utp20|Ngdn|Rps7|Krr1|Utp25|Wdr36|Rrp9|Nop14|Utp14b|Utp23|Heatr1|Nop58|Wdr46|Snu13|Wdr3|Utp4|Fbll1|Noc4l|Fbl|Pdcd11|Imp3|Utp18|Utp3|Nop56|Tbl3|Utp6|Nol6|Emg1|Fcf1|Xrcc5|Imp4|	Nol10|Dcaf13|Mphosph10|Utp11|Pwp2|Prkdc|Utp14a|Utp20|Ngdn|Rps7|Krr1|Utp25|Wdr36|Rrp9|Nop14|Utp14b|Utp23|Heatr1|Nop58|Wdr46|Snu13|Wdr3|Utp4|Fbll1|Noc4l|Fbl|
GOBP_ESTABLISHMENT_OR_MAINTENANCE_OF_CELL_POLARITY	202	0.114689	1.9015	0.013834	0.139853	Ttc8|Frmd4b|Eya1|Mtcl1|Bccip|Arfgef1|Map1b|Coro7|Numa1|Itgb1|Actr3|Clasp1|Ripor2|Arf4|Pard6b|Dock7|Apc|Dlg5|Rictor|Jam3|Foxj1|Abl2|Shtn1|Crkl|Dctn1|Ckap5|Fat1|Rhoj|Spag6l|Traf3ip2|Pals1|Fermt1|Gbf1|Dlg3|Prickle2|Macf1|Nde1|Tcf15|Ank3|Wee1|Spag5|Myo18a|Frmd4a|Kif3a|Nckap1|Exoc4|Rufy3|Lin7b|Ndel1|Dock2|Cyth1|Nphp3|Kank1|Cdc42|Dst|Pard3b|Actb|Ust|Rhou|Slc9a6|Ubxn2b|Bcas3|Gpsm1|Nek3|Wdr1|Htt|Lin7c|Hs…	Ttc8|Frmd4b|Eya1|Mtcl1|Bccip|Arfgef1|Map1b|Coro7|Numa1|Itgb1|Actr3|Clasp1|Ripor2|Arf4|Pard6b|Dock7|Apc|Dlg5|Rictor|Jam3|Foxj1|Abl2|Shtn1|Crkl|Dctn1|Ckap5|Fat1|Rhoj|Spag6l|Traf3ip2|Pals1|Fermt1|Gbf1|Dlg3|Prickle2|Macf1|Nde1|Tcf15|Ank3|Wee1|Spag5|Myo18a|Frmd4a|Kif3a|Nckap1|Exoc4|Rufy3|Lin7b|Ndel1|Dock2|Cyth1|Nphp3|Kank1|Cdc42|Dst|Pard3b|Actb|Ust|Rhou|Slc9a6|Ubxn2b|Bcas3|Gpsm1|Nek3|Wdr1|Htt|Lin7c|Hs…
GOBP_REGULATION_OF_MITOTIC_CELL_CYCLE	418	0.0796973	1.89816	0.00608519	0.140423	Pkn2|Dact1|Setmar|Rdx|Atad5|Brca2|Xrcc3|Ttc28|Cul9|Hecw2|Ccnd1|Prkdc|Hmgb1|Ptpn3|Ddb1|Myo16|Psmg2|Arid1a|Phip|Bex4|Dcun1d3|Fzr1|Cdk10|Smpd3|Nae1|Rpa3|Atf2|Nbn|Myc|Rpl26|Thap1|Lcmt1|Zfp36l1|Hnrnpu|Cdkn2c|Rad50|Cdkn1a|Blm|Pdgfb|Sirt1|Tubg1|Stk33|Brca1|Taok2|Cdc25c|Atm|Apc|Anp32b|Ascl1|Egfr|Trrap|Cpsf3|Cdkn1c|Rad17|Fgfr2|Cdk5rap3|Anapc11|Smarca4|Mbd4|Vps4a|Plcb1|Iqgap1|Btg2|Phf10|Nacc2|Smoc2|Pinx1|S…	Pkn2|Dact1|Setmar|Rdx|Atad5|Brca2|Xrcc3|Ttc28|Cul9|Hecw2|Ccnd1|Prkdc|Hmgb1|Ptpn3|Ddb1|Myo16|Psmg2|Arid1a|Phip|Bex4|Dcun1d3|Fzr1|Cdk10|Smpd3|Nae1|Rpa3|Atf2|Nbn|Myc|Rpl26|Thap1|Lcmt1|Zfp36l1|Hnrnpu|Cdkn2c|Rad50|Cdkn1a|Blm|Pdgfb|Sirt1|Tubg1|Stk33|Brca1|Taok2|Cdc25c|Atm|Apc|Anp32b|Ascl1|Egfr|Trrap|Cpsf3|Cdkn1c|Rad17|Fgfr2|Cdk5rap3|Anapc11|Smarca4|Mbd4|Vps4a|Plcb1|Iqgap1|Btg2|Phf10|Nacc2|Smoc2|Pinx1|S…
GOMF_TRANSCRIPTION_COREPRESSOR_BINDING	51	0.224464	1.89474	0.00205339	0.142372	Ehmt1|Pclo|Hdac2|Zbtb16|Stk36|Elob|Lef1|Cnot2|Hdac6|Bsn|Suz12|Hdac1|Esr1|Zfp644|Ctnnb1|Ehmt2|Per1|Bcl6|Ctbp2|Mtf2|Lcor|Pbx1|Hes1|Eno1b|Eno1|Per3|Ets1|Stat1|Zfp568|Atxn3|Eloc|Cdc5l|Phf1|Per2|Nek6|Zbtb7a|Rora|Ctbp1|Six3|Usp11|Hdac5|Hdgf|Eed|Wiz|Nr1d1|Ezh2|Trp73|Phf12|0610009B22Rik|Hdac3|Thap7|	Ehmt1|Pclo|Hdac2|Zbtb16|Stk36|Elob|Lef1|Cnot2|Hdac6|Bsn|Suz12|Hdac1|Esr1|Zfp644|Ctnnb1|Ehmt2|Per1|Bcl6|Ctbp2|Mtf2|Lcor|Pbx1|Hes1|Eno1b|Eno1|Per3|Ets1|Stat1|Zfp568|Atxn3|Eloc|Cdc5l|Phf1|Per2|Nek6|Zbtb7a|Rora|Ctbp1|Six3|Usp11|Hdac5|Hdgf|Eed|Wiz|Nr1d1|Ezh2|
GOBP_BONE_MINERALIZATION	94	-0.195069	-2.20566	0	0.147394	Tmem38b|S1pr1|Bmp2k|Nbr1|Smpd3|Cd276|Kl|Fgfr2|Fbxl15|Hif1a|Acvr2a|Slc8a1|Osr1|Ltbp3|Actn3|Atp2b1|Suv39h1|Tent5a|Ccn1|Ano6|Ptk2b|Asxl2|Lncpint|Axin2|Fzd9|Clec3b|Prickle1|Rxra|P2rx7|Mia3|Sbds|Gpm6b|Spp1|Tmem119|Enpp1|Ercc2|Bmpr1a|Pth1r|Pkdcc|Alox5|Mef2c|Bmp7|Bmp4|Wnt4|Gla|Fam20c|Fgfr3|Adgrv1|Sgms2|Bmpr2|Ddr2|Bmp2|Ift80|Ptgs2|Atf4|Rxrb|Alpl|Gpc3|Slc24a3|Nfe2|Col1a2|Ecm1|Ptn|Csf1r|Duox2|Bmpr1b|Snx10|…	Axin2|Fzd9|Clec3b|Prickle1|Rxra|P2rx7|Mia3|Sbds|Gpm6b|Spp1|Tmem119|Enpp1|Ercc2|Bmpr1a|Pth1r|Pkdcc|Alox5|Mef2c|Bmp7|Bmp4|Wnt4|Gla|Fam20c|Fgfr3|Adgrv1|Sgms2|Bmpr2|Ddr2|Bmp2|Ift80|Ptgs2|Atf4|Rxrb|Alpl|Gpc3|Slc24a3|Nfe2|Col1a2|Ecm1|Ptn|Csf1r|Duox2|Bmpr1b|Snx10|Dnm3os|Tcf7l2|Acvr2b|Sbno2|Ank|Icmt|Nfix|Igf1|Smad3|Mtss1|Zmpste24|Dlk1|Rspo2|Grem1|Sox9|Atraid|Txlng|Acvr1|Klf10|Lgr4|Bmp6|Trpm4|Nell1|Eif2ak…
GOMF_EXONUCLEASE_ACTIVITY	65	0.194053	1.88291	0.0169492	0.151061	Eri2|Dis3l2|Pde12|Pnpt1|Fan1|Eri1|Cnot1|Rad50|Exosc10|Noct|Xrn1|Pold1|Dcp2|Cpsf3|Exo5|Pole|Dis3l|Polrmt|Cnot2|Dis3|Usb1|Cnot6|Parn|Ddx1|Tdp1|Tatdn1|Aptx|Mre11a|Wrn|Cnot7|Dclre1a|Rexo1|Xrn2|Toe1|Exog|Apex2|Apex1|Pan2|Aen|Alkbh2|Rexo4|Cnot6l|Enpp1|Trir|Pan3|Rexo2|Cnot8|Rad9a|Pld3|Rad1|Dxo|Enpp3|Dclre1b|Alkbh3|Polg|Angel1|Enpp2|Angel2|Eri3|Exosc3|Dclre1c|Exd2|Isg20l2|Mgme1|Aplf|	Eri2|Dis3l2|Pde12|Pnpt1|Fan1|Eri1|Cnot1|Rad50|Exosc10|Noct|Xrn1|Pold1|Dcp2|Cpsf3|Exo5|Pole|Dis3l|Polrmt|Cnot2|Dis3|Usb1|Cnot6|
GOBP_NEGATIVE_REGULATION_OF_CELL_CYCLE	308	0.0931341	1.87929	0.0157791	0.15295	Dact1|Setmar|Thoc5|Cebpa|Casp3|Brca2|Dtx3l|Tnks|Taf6|Xrcc3|Ccnd1|Prkdc|Ptpn3|Fbxo4|Cry1|Etaa1|Myo16|Psmg2|Dcun1d3|Fzr1|Nae1|Atf2|Nbn|Rpl26|Lcmt1|Zfp36l1|Cdkn2c|Rad50|Cdkn1a|Fem1b|Sin3b|Blm|Sirt1|Epm2a|Stk33|Brca1|Taok2|Tmem67|Rhob|Atm|Apc|Egfr|Trrap|Cdkn1c|Atrx|Rad17|Fgfr2|Cdk5rap3|Wapl|Mbd4|Vps4a|Btg2|Nacc2|Pinx1|Tiprl|Lats1|Prpf19|Fam122a|Parp9|Ythdc2|Orc1|Miip|H2ax|Aven|Rbm38|Clock|Apbb3|D7Ert…	Dact1|Setmar|Thoc5|Cebpa|Casp3|Brca2|Dtx3l|Tnks|Taf6|Xrcc3|Ccnd1|Prkdc|Ptpn3|Fbxo4|Cry1|Etaa1|Myo16|Psmg2|Dcun1d3|Fzr1|Nae1|Atf2|Nbn|Rpl26|Lcmt1|Zfp36l1|Cdkn2c|Rad50|Cdkn1a|Fem1b|Sin3b|Blm|Sirt1|Epm2a|Stk33|Brca1|Taok2|Tmem67|Rhob|Atm|Apc|Egfr|Trrap|Cdkn1c|Atrx|Rad17|Fgfr2|Cdk5rap3|Wapl|Mbd4|Vps4a|Btg2|Nacc2|Pinx1|Tiprl|Lats1|Prpf19|Fam122a|Parp9|Ythdc2|Orc1|Miip|H2ax|Aven|Rbm38|Clock|Apbb3|D7Ert…
GOBP_REGULATION_OF_PEPTIDYL_TYROSINE_PHOSPHORYLATION	177	-0.140292	-2.18744	0	0.158382	Pak2|Vegfa|Il4|Efna5|Hdac2|Itgb1|Socs4|Mtor|Pdgfb|Epha7|Egfr|Rictor|Iqgap1|Pdgfra|Pdgfrb|Rasa1|Parp9|Nrg1|Il18|Suz12|Tnfrsf18|Sh3bp5|Sh2b3|Dlg3|Lonp1|Hyal2|Tgfb1|Dmtn|Prkca|Ptprz1|Rap2b|Ctnnd1|Agt|Dlg4|Itga5|Pdgfc|Osbp|Cbl|Reln|Hes1|Vps25|Tnk2|Epha4|Dusp22|Cnot7|Erbb4|Ptk2b|Pibf1|Zfp592|Tspan9|Arhgef2|Prmt2|Thbs4|Inpp5f|Zfyve28|Prkce|Il34|Src|Vegfb|Itgb2|Srcin1|Aplp2|Socs5|Il6st|Egf|Trp53|Mlst8|A…	Kit|Zgpat|Mvp|Ggnbp2|Ghr|Ncl|Gfra1|Crlf1|Ntf3|Adra2a|Kitl|Abi3|Il6ra|Abi2|Ptpn11|Chmp6|Abl1|Fgfr3|Ifnar1|Cav1|Zzef1|Sema4d|Ppp2r5b|Fgf10|Prkcz|App|Ptpn1|Ccl5|Prnp|Cav2|Adra1a|Tgfa|Ehd4|Traf3ip1|Irf1|Cd44|Itgb3|Csf1r|Yes1|Ptprj|Nrp1|Tnfrsf1a|Clcf1|Hcls1|Cadm4|Il12a|Vtn|Fbxw7|Pdcl3|Ripk2|Neurl1a|Arrb2|Plcg2|Lrrk1|Pdgfa|Cck|Fyn|Lrp8|Nedd9|Igf1|Cd24a|Enpp2|Nf2|Lyn|Hax1|Dgkq|Psen1|Adnp|Ace|Pecam1|Thy1…
GOBP_SISTER_CHROMATID_SEGREGATION	202	0.113392	1.8704	0.00793651	0.159562	Dis3l2|Tacc3|Tnks|Ncapd2|Smc3|Xrcc3|Bccip|Hecw2|Stag2|Tasor|Kif18a|Psmg2|Pds5b|Arid1a|Map10|Numa1|Lcmt1|Ncapd3|Hnrnpu|Seh1l|Clasp1|Ripor2|Akap8|Kif3b|Tubg1|Atm|Apc|Atrx|Cltc|Wapl|Anapc11|Smarca4|Vps4a|Phf10|Pinx1|Lats1|Smarca2|Dpf2|Rrs1|Stag1|Ncaph|Arid1b|Eml3|Kpnb1|Nipbl|Kif11|Smarcc1|Pogz|Ofd1|Smc5|Ik|Phf13|Mzt1|Spag5|Nusap1|Poldip2|Drg1|Top2b|Nuf2|Slf1|Map9|Ncapg2|Mapk15|Champ1|Cep192|Actl6a|R…	Dis3l2|Tacc3|Tnks|Ncapd2|Smc3|Xrcc3|Bccip|Hecw2|Stag2|Tasor|Kif18a|Psmg2|Pds5b|Arid1a|Map10|Numa1|Lcmt1|Ncapd3|Hnrnpu|Seh1l|Clasp1|Ripor2|Akap8|Kif3b|Tubg1|Atm|Apc|Atrx|Cltc|Wapl|Anapc11|Smarca4|Vps4a|Phf10|Pinx1|Lats1|Smarca2|Dpf2|Rrs1|Stag1|Ncaph|Arid1b|Eml3|Kpnb1|Nipbl|Kif11|Smarcc1|Pogz|Ofd1|Smc5|Ik|Phf13|Mzt1|Spag5|Nusap1|Poldip2|Drg1|Top2b|Nuf2|Slf1|Map9|Ncapg2|Mapk15|Champ1|Cep192|Actl6a|R…
GOBP_METHYLATION	300	0.0942157	1.86659	0.00998004	0.161715	Prdm15|Paf1|Setmar|Tgs1|Nfyb|Trmt2a|Virma|Prdm9|Rbm15|Mettl15|Ehmt1|Setd2|Armt1|Ctr9|Paxbp1|Prdm16|Mto1|Tet1|Dnmt1|Hcfc1|Arid4b|Fh1|Tyms|Alkbh8|Pih1d1|Trmt10a|Eef1akmt2|Hdac2|Nsun4|Ftsj1|Myc|Lcmt1|Mettl8|Wdr6|Mrm1|Prdm10|Tfb2m|Sirt1|Tex15|Brca1|Mthfr|Trmt112|Setdb1|Dph5|Mllt10|Kmt2c|Trmt6|Rbm15b|Vcpkmt|Smarca4|Mbd4|Mtr|Rlf|Btg2|Tdrd1|Zdbf2|Nfkbiz|Kmt2a|Kmt2e|Mrm3|Nsun7|Ilf3|Hemk1|Ogt|Suz12|Rab3d|…	Prdm15|Paf1|Setmar|Tgs1|Nfyb|Trmt2a|Virma|Prdm9|Rbm15|Mettl15|Ehmt1|Setd2|Armt1|Ctr9|Paxbp1|Prdm16|Mto1|Tet1|Dnmt1|Hcfc1|Arid4b|Fh1|Tyms|Alkbh8|Pih1d1|Trmt10a|Eef1akmt2|Hdac2|Nsun4|Ftsj1|Myc|Lcmt1|Mettl8|Wdr6|Mrm1|Prdm10|Tfb2m|Sirt1|Tex15|Brca1|Mthfr|Trmt112|Setdb1|Dph5|Mllt10|Kmt2c|Trmt6|Rbm15b|Vcpkmt|Smarca4|Mbd4|Mtr|Rlf|Btg2|Tdrd1|Zdbf2|Nfkbiz|Kmt2a|Kmt2e|Mrm3|Nsun7|Ilf3|Hemk1|Ogt|Suz12|Rab3d|…
GOBP_CELLULAR_PROCESS_INVOLVED_IN_REPRODUCTION_IN_MULTICELLULAR_ORGANISM	286	0.0939727	1.8631	0.011976	0.162412	Cdyl|Kdm3a|Diaph2|Brca2|Cxadr|Zscan21|Ift81|Bcl2l1|Dazl|Cep131|Rfx2|Smad5|Dicer1|Itga3|Cep57|Kif18a|Selenof|Jam2|Rnf2|Tarbp2|Itgb1|Zbtb16|Mtor|Tut4|Ica1l|Tex15|Hook1|Pank2|Cyp51|Atm|Cntrl|Catsper2|Dnah1|Cd9|Vps13b|Orc4|Yif1b|Rhbdd1|Mastl|Jam3|Rimbp3|Plcb1|Ccdc62|Bbs4|Tdrd1|Ddx20|Ago4|Ythdc2|H3f3a|Map7|Spag6l|Pfn4|Ythdf2|Cxcr4|Il18|Nanos1|Ncaph|Pde5a|Sec23ip|Spaca6|Tut7|Larp7|Cdc25b|Hspa2|Six5|Prd…	Cdyl|Kdm3a|Diaph2|Brca2|Cxadr|Zscan21|Ift81|Bcl2l1|Dazl|Cep131|Rfx2|Smad5|Dicer1|Itga3|Cep57|Kif18a|Selenof|Jam2|Rnf2|Tarbp2|Itgb1|Zbtb16|Mtor|Tut4|Ica1l|Tex15|Hook1|Pank2|Cyp51|Atm|Cntrl|Catsper2|Dnah1|Cd9|Vps13b|Orc4|Yif1b|Rhbdd1|Mastl|Jam3|Rimbp3|Plcb1|Ccdc62|Bbs4|Tdrd1|Ddx20|Ago4|Ythdc2|H3f3a|Map7|Spag6l|Pfn4|Ythdf2|Cxcr4|Il18|Nanos1|Ncaph|Pde5a|Sec23ip|Spaca6|Tut7|Larp7|Cdc25b|Hspa2|Six5|Prd…
GOBP_REGULATION_OF_TRANSCRIPTION_BY_RNA_POLYMERASE_III	24	0.310524	1.86318	0.0147059	0.16347	Ice2|Ar|Brf2|Mtor|Dhx36|Ice1|Chd8|Brf1|Zc3h8|Ercc6|Smarca5|Setd5|Sf3b1|Maf1|Tenm1|Baz1b|Ddx21|Prdx5|Rptor|Dek|Myo1c|Mybbp1a|Ell|Nab2|	Ice2|Ar|Brf2|Mtor|Dhx36|Ice1|Chd8|Brf1|Zc3h8|Ercc6|Smarca5|Setd5|Sf3b1|Maf1|Tenm1|Baz1b|Ddx21|
GOMF_ACTIN_FILAMENT_BINDING	181	0.115133	1.8482	0.016632	0.174054	Shroom4|Klhl17|Pick1|Myo6|Ppp1r9a|Sptbn1|Myh11|Myo16|Panx1|Gas2l3|Sptan1|Sipa1l1|Actr3b|Actr3|Myo5a|Plec|Myo10|Mprip|Svil|Egfr|Myo1f|Fgd4|Coro1c|Twf2|Actn2|Ablim3|Iqgap1|Actn4|Add3|Sptbn4|Shtn1|Vinac1|Nebl|Myh10|Dbn1|Myo1b|Syne2|Fermt1|Pstpip2|Flnc|Capza1|Macf1|Myh7|Vps16|Dmtn|Myo18a|Sptb|Capza2|Myo1e|Iqgap2|Coro1b|Arpc1b|Cdk5r1|Lima1|Sptbn2|Gas2|Fmnl1|Neb|Aif1l|Arpc3|Wdr1|Myo1d|Myh14|Actn3|Tln2|…	Shroom4|Klhl17|Pick1|Myo6|Ppp1r9a|Sptbn1|Myh11|Myo16|Panx1|Gas2l3|Sptan1|Sipa1l1|Actr3b|Actr3|Myo5a|Plec|Myo10|Mprip|Svil|Egfr|Myo1f|Fgd4|Coro1c|Twf2|Actn2|Ablim3|Iqgap1|Actn4|Add3|Sptbn4|Shtn1|Vinac1|Nebl|Myh10|Dbn1|Myo1b|Syne2|Fermt1|Pstpip2|Flnc|Capza1|Macf1|Myh7|Vps16|Dmtn|Myo18a|Sptb|Capza2|Myo1e|Iqgap2|Coro1b|Arpc1b|Cdk5r1|Lima1|Sptbn2|Gas2|Fmnl1|Neb|Aif1l|Arpc3|Wdr1|Myo1d|Myh14|Actn3|Tln2|…
GOBP_POSITIVE_REGULATION_OF_LAMELLIPODIUM_ORGANIZATION	33	0.26859	1.8467	0.0123711	0.17416	Dnm2|Rreb1|Wasf2|Actr3|Mtor|Coro1c|Twf2|Nckap1|Carmil1|Coro1b|Hdac4|Cdc42|Cyfip1|Hsp90aa1|Pik3r1|Rac1|Aqp1|Auts2|Plce1|Atp7a|Arpc2|Src|Actr2|Frmd7|Brk1|Abi2|Avil|Cfl1|Fscn1|Carmil2|Enpp2|Clrn1|Akirin1|	Dnm2|Rreb1|Wasf2|Actr3|Mtor|Coro1c|Twf2|Nckap1|Carmil1|Coro1b|Hdac4|Cdc42|Cyfip1|Hsp90aa1|Pik3r1|Rac1|Aqp1|Auts2|Plce1|Atp7a|Arpc2|Src|Actr2|Frmd7|
GOBP_BIOMINERAL_TISSUE_DEVELOPMENT	125	-0.157333	-2.1494	0.00193798	0.174979	Tmem38b|Atg4b|Stim1|S1pr1|Bmp2k|Fam20a|Dicer1|Nbr1|Smpd3|Cd276|Kl|Fgfr2|Tuft1|Fbxl15|Hif1a|Acvr2a|Ppara|Tgfb1|Atp2b2|Slc8a1|Osr1|Ltbp3|Actn3|Atp2b1|Suv39h1|Tcirg1|Tent5a|Ccn1|Wdr72|Ano6|Ptk2b|Wls|Asxl2|Fam83h|Nos3|Lncpint|Axin2|Fzd9|Clec3b|Prickle1|Rxra|P2rx7|Mia3|Nectin1|Sbds|Gpm6b|Spp1|Tmem119|Enpp1|Ercc2|Bmpr1a|Pth1r|Pkdcc|Alox5|Mef2c|Bmp7|Hey2|Notch1|Cebpb|Bmp4|Wnt4|Gla|Fam20c|Fgfr3|Adgrv1|Sg…	Sbds|Gpm6b|Spp1|Tmem119|Enpp1|Ercc2|Bmpr1a|Pth1r|Pkdcc|Alox5|Mef2c|Bmp7|Hey2|Notch1|Cebpb|Bmp4|Wnt4|Gla|Fam20c|Fgfr3|Adgrv1|Sgms2|Bmpr2|Tfip11|Ddr2|Bmp2|Ift80|Ptgs2|Atf4|Col1a1|Rxrb|Cftr|Alpl|Gpc3|Slc24a3|Slc20a1|Nfe2|Col1a2|Slc4a2|Itgb1bp1|Ecm1|Ptn|Csf1r|Duox2|Bmpr1b|Dmp1|Fgfr1|Tbx1|Snx10|Dnm3os|Tcf7l2|Hacd1|Acvr2b|Sbno2|Ank|Sp7|Icmt|Nfix|Igf1|Smad3|Mtss1|Zmpste24|Dlk1|Hey1|Rspo2|Grem1|Sox9|Atra…
GOMF_GUANYL_NUCLEOTIDE_EXCHANGE_FACTOR_ACTIVITY	191	0.115162	1.84837	0.00998004	0.175079	Gdpgp1|Dock11|Eif2b3|Arhgef10l|Dennd4c|Fgd5|Arfgef3|Arfgef1|Ranbp10|Rapgef2|Fgd3|Mycbp2|Eif2b4|Dennd10|Hps1|Trio|Fgd1|Rab3il1|Itsn1|Rin1|Farp1|Dennd11|Dock7|Sbf2|Rapgef1|Fgd4|Als2|Rasgef1b|Rapgef5|Kalrn|Eif2b2|Gapvd1|Ralgps2|Rab3gap1|Rab3gap2|Kndc1|Prex1|Dennd4a|Arhgef37|Dis3|Arhgef7|Rasgrf2|Rasgrp2|Dock9|Sh3bp5|Rcc1l|Dennd1b|Dock4|Psd4|Rgl2|Nucb1|Denn2b|Psd|Arfgef2|Lamtor1|Dock1|Arhgef17|Bcr|Doc…	Gdpgp1|Dock11|Eif2b3|Arhgef10l|Dennd4c|Fgd5|Arfgef3|Arfgef1|Ranbp10|Rapgef2|Fgd3|Mycbp2|Eif2b4|Dennd10|Hps1|Trio|Fgd1|Rab3il1|Itsn1|Rin1|Farp1|Dennd11|Dock7|Sbf2|Rapgef1|Fgd4|Als2|Rasgef1b|Rapgef5|Kalrn|Eif2b2|Gapvd1|Ralgps2|Rab3gap1|Rab3gap2|Kndc1|Prex1|Dennd4a|Arhgef37|Dis3|Arhgef7|Rasgrf2|Rasgrp2|Dock9|Sh3bp5|Rcc1l|Dennd1b|Dock4|Psd4|Rgl2|Nucb1|Denn2b|Psd|Arfgef2|Lamtor1|Dock1|Arhgef17|Bcr|Doc…
GOBP_NEUTRAL_AMINO_ACID_TRANSPORT	37	-0.303178	-2.16376	0	0.175377	Ctns|Slc38a6|Slc38a4|Slc38a2|Slc38a1|Slc6a6|Slc6a7|Slc7a6|Slc32a1|Slc7a11|Slc1a1|Sfxn2|Slc36a4|Rgs2|Slc7a7|Slc7a5|Mfsd12|Rgs4|Slc6a20b|Slc3a2|Sfxn1|Slc7a10|Ace2|Slc6a20a|Slc6a15|Sfxn3|Slc7a8|Nfe2l1|Slc43a2|Slc38a7|Slc6a17|Slc1a4|Slc25a38|Slc38a9|Slc36a1|Slc38a3|Slc6a9|	Rgs4|Slc6a20b|Slc3a2|Sfxn1|Slc7a10|Ace2|Slc6a20a|Slc6a15|Sfxn3|Slc7a8|Nfe2l1|Slc43a2|Slc38a7|Slc6a17|Slc1a4|Slc25a38|Slc38a9|Slc36a1|Slc38a3|Slc6a9|
GOBP_VESICLE_CYTOSKELETAL_TRAFFICKING	69	0.18515	1.84253	0.0144928	0.175974	Ap3b1|Myo6|Dync1h1|Kif13a|Tanc2|Cln3|Myo5a|Myo1f|Sybu|Bloc1s2|Actn4|Myo1b|Kif5b|Nde1|F8a|Myo1e|Wasl|Ap3d1|Fnbp1l|Ndel1|Rasgrp1|Ap3s1|Htt|Kif1b|Myo1d|Ppfia2|Myo5b|Bicdl1|Kif5a|Trak1|Hap1|Ap3m2|Ap3b2|Kif1a|Fbxw11|Pafah1b1|Stk11|Ccdc186|Bloc1s6|Mecp2|Bloc1s4|Map2k1|Map2|Trim46|Dync1i1|Myo15a|Madd|Snapin|Rab1a|Ap3m1|Myrip|Myo1c|Prkcz|Syt4|Myo19|Bloc1s3|Myo1g|Fyco1|Cnih2|Myo7a|Bloc1s1|Trak2|Myo1h|Dtnb…	Ap3b1|Myo6|Dync1h1|Kif13a|Tanc2|Cln3|Myo5a|Myo1f|Sybu|Bloc1s2|Actn4|Myo1b|Kif5b|Nde1|F8a|Myo1e|Wasl|Ap3d1|Fnbp1l|Ndel1|Rasgrp1|Ap3s1|Htt|Kif1b|Myo1d|Ppfia2|Myo5b|Bicdl1|Kif5a|Trak1|Hap1|Ap3m2|Ap3b2|Kif1a|Fbxw11|Pafah1b1|Stk11|Ccdc186|Bloc1s6|Mecp2|Bloc1s4|Map2k1|Map2|Trim46|Dync1i1|Myo15a|
GOMF_NUCLEAR_THYROID_HORMONE_RECEPTOR_BINDING	28	0.288043	1.84356	0.0147368	0.176116	Taf7|Med17|Gtf2h1|Thrap3|Ncor1|Brd8|Trip12|Fus|Taf11|Nsd1|Med16|Med30|Med4|Tacc1|Med13|Ncoa2|Prmt2|Arid5a|Ncoa6|Rxra|Med24|Med1|Gas2l1|Med12|Rxrb|Psmc3ip|Gtf2b|Hr|	Taf7|Med17|Gtf2h1|Thrap3|Ncor1|Brd8|Trip12|Fus|Taf11|Nsd1|Med16|Med30|Med4|Tacc1|Med13|Ncoa2|Prmt2|Arid5a|Ncoa6|Rxra|Med24|
GOBP_POSITIVE_REGULATION_OF_ACTIN_FILAMENT_BUNDLE_ASSEMBLY	57	-0.238979	-2.15514	0	0.176491	Arhgef10l|Pxn|Mtor|Tac1|Carmil1|Swap70|Cdc42|Ppm1e|Braf|Rhoc|Rac1|Rgcc|Rock2|Tpm1|Ccdc88a|Myoc|Kiss1r|Sh3pxd2b|Pfn2|Tgfbr1|Synpo2|Rapgef3|Pfn1|Fhod1|Arhgef15|Abl1|Wnt4|Flna|Arhgef10|Cd47|Plek|Limch1|Ccn2|Fermt2|Cx3cl1|Bag4|Itgb1bp1|Evl|Tacr1|Prkcq|Nrp1|Synpo|Pak1|Tsc1|Sdc4|S100a10|Tesk1|Smad3|Rhoa|Nf2|Arhgef5|Mtss1|Sorbs3|Tgfb3|Limk1|Ppm1f|Lpar1|	Rapgef3|Pfn1|Fhod1|Arhgef15|Abl1|Wnt4|Flna|Arhgef10|Cd47|Plek|Limch1|Ccn2|Fermt2|Cx3cl1|Bag4|Itgb1bp1|Evl|Tacr1|Prkcq|Nrp1|Synpo|Pak1|Tsc1|Sdc4|S100a10|Tesk1|Smad3|Rhoa|Nf2|Arhgef5|Mtss1|Sorbs3|Tgfb3|Limk1|Ppm1f|Lpar1|
GOBP_MITOTIC_DNA_INTEGRITY_CHECKPOINT_SIGNALING	72	0.184712	1.82706	0.0161616	0.179608	Setmar|Ccnd1|Prkdc|Fzr1|Nae1|Atf2|Nbn|Rpl26|Cdkn1a|Blm|Stk33|Brca1|Taok2|Atm|Rad17|Cdk5rap3|Mbd4|Orc1|Rbm38|D7Ertd443e|Ppp2r5c|Xpc|Tipin|Brcc3|Foxn3|Zfp830|Gigyf2|Pml|Mus81|Cdc6|Rpa2|Babam2|Hus1|Donson|Mre11a|Rad9b|Clspn|Brsk1|Rps27l|Topbp1|Mdm2|Rfwd3|Trp53|Dtl|Dgkz|Taok1|Taok3|Map3k20|Brcc3dc|Foxo4|Wac|Babam1|Fancd2|Rad9a|Trim39|Sde2|Ccng1|Chek1|Cradd|Msh2|Syf2|Casp2|Abraxas1|Ppp1r10|Pidd1|Fbxo3…	Setmar|Ccnd1|Prkdc|Fzr1|Nae1|Atf2|Nbn|Rpl26|Cdkn1a|Blm|Stk33|Brca1|Taok2|Atm|Rad17|Cdk5rap3|Mbd4|Orc1|Rbm38|D7Ertd443e|Ppp2r5c|Xpc|Tipin|Brcc3|Foxn3|Zfp830|Gigyf2|Pml|Mus81|Cdc6|Rpa2|
GOMF_PHOSPHOTRANSFERASE_ACTIVITY_PHOSPHATE_GROUP_AS_ACCEPTOR	27	0.293567	1.82999	0.0232068	0.180044	Ak6|Pals2|Nme4|Ak1|Cmpk2|Ak2|Ak7|Pals1|Nme5|Ak8|Ak9|Ak5|Nme6|Nme9|Ppip5k1|Ppip5k2|Ip6k2|Ip6k1|Nme7|Cmpk1|Pmvk|Ak4|Guk1|Nme1|Lrguk|Ak3|Dtymk|	Ak6|Pals2|Nme4|Ak1|Cmpk2|Ak2|Ak7|Pals1|Nme5|Ak8|Ak9|Ak5|Nme6|Nme9|Ppip5k1|Ppip5k2|Ip6k2|Ip6k1|
GOBP_REGULATION_OF_PROTEIN_DEACETYLATION	53	0.214925	1.83574	0.0244898	0.180379	Vegfa|Tada2a|Bex4|Hdac2|Prkd1|Fry|Ep300|Akap8|Sirt1|Yeats2|Ncor2|Ncor1|Mbip|Nipbl|Tgfb1|Spred1|Rrp8|Pink1|Kat2a|Pml|Prkaa1|Bcl6|Nek3|Smarca5|Jdp2|Suv39h1|Ccar2|Fnta|Tada3|Spred2|Prmt6|Dysf|Ndn|Dyrk1a|Dr1|Ctbp1|Prkaa2|Baz2a|Lpin1|Akap8l|Ing2|Sphk2|Prkd2|Lrrk2|Mapt|Zzz3|Wdr5|Znhit1|Tppp|Sgf29|Sap30bp|Kat14|BC004004|	Vegfa|Tada2a|Bex4|Hdac2|Prkd1|Fry|Ep300|Akap8|Sirt1|Yeats2|Ncor2|Ncor1|Mbip|Nipbl|Tgfb1|Spred1|Rrp8|Pink1|Kat2a|Pml|Prkaa1|Bcl6|Nek3|Smarca5|Jdp2|Suv39h1|Ccar2|Fnta|Tada3|Spred2|Prmt6|Dysf|
GOBP_REGULATION_OF_CELLULAR_MACROMOLECULE_BIOSYNTHETIC_PROCESS	404	0.0807943	1.82728	0.0152672	0.180488	Eif3b|Tent2|Rbms3|Ireb2|Il33|Pde12|Paip2b|Unk|Pxylp1|Pnpt1|Ppp1r15a|Khdrbs1|Dnajc1|Shmt1|Dazl|Prkdc|Casc3|Pus7|Aco1|Tyms|Cnot1|Trim71|Trim3|Tarbp2|Rpusd3|Nsun4|Rbm3|Gcn1|Lrpprc|Pask|Rpl26|Mettl8|Rida|Zfp36l1|Exosc8|Hnrnpu|Eif4e3|Akap6|Ep300|Mtor|Tut4|Noct|Trap1|Xrn1|Abce1|Ctif|Dcp2|Tent4a|Tcof1|Rbm24|Rnf139|Niban1|Dph5|Mt3|Tmed2|Rc3h2|Caprin2|Plcb1|Btg2|Ngdn|Dhx36|Syncrip|Fmr1|Paip1|Cpeb4|Rab3gap…	Eif3b|Tent2|Rbms3|Ireb2|Il33|Pde12|Paip2b|Unk|Pxylp1|Pnpt1|Ppp1r15a|Khdrbs1|Dnajc1|Shmt1|Dazl|Prkdc|Casc3|Pus7|Aco1|Tyms|Cnot1|Trim71|Trim3|Tarbp2|Rpusd3|Nsun4|Rbm3|Gcn1|Lrpprc|Pask|Rpl26|Mettl8|Rida|Zfp36l1|Exosc8|Hnrnpu|Eif4e3|Akap6|Ep300|Mtor|Tut4|Noct|Trap1|Xrn1|Abce1|Ctif|Dcp2|Tent4a|Tcof1|Rbm24|Rnf139|Niban1|Dph5|Mt3|Tmed2|Rc3h2|Caprin2|Plcb1|Btg2|Ngdn|Dhx36|Syncrip|Fmr1|Paip1|Cpeb4|Rab3gap…
GOBP_MITOCHONDRION_MORPHOGENESIS	27	0.293476	1.83445	0.0136986	0.180525	Tmem135|Pnpt1|Bcl2l1|Coq7|Pank2|Plec|Polg2|Supv3l1|Mfn1|Poldip2|Dnm1l|Myh14|Opa1|Cert1|Wasf1|Nubpl|Mfn2|Slirp|Mff|Mtm1|Bax|Ndufs6|Fis1|Fez1|Pid1|Ssbp1|Opa3|	Tmem135|Pnpt1|Bcl2l1|Coq7|Pank2|Plec|Polg2|Supv3l1|Mfn1|Poldip2|Dnm1l|Myh14|Opa1|Cert1|Wasf1|Nubpl|Mfn2|Slirp|Mff|Mtm1|
GOCC_CELL_CORTEX_REGION	39	0.250554	1.83023	0.00573614	0.181063	Pclo|Rimbp2|Numa1|Clasp1|Gucy1b1|Dctn1|Bsn|Erc2|Nr3c2|Ctnnb1|Tchp|Unc13a|Ctnnd1|Ctbp2|Myo5b|Stxbp1|Cltb|Rims1|Insc|Erc1|Phldb1|Gnai1|Ppfia3|Mark2|Phldb2|Clasp2|Iqsec2|Rims3|Actr1a|Rims4|Ctbp1|Ctnna2|Gpsm2|Unc13b|Prkcz|Rims2|Unc13c|Pkd2|Clta|	Pclo|Rimbp2|Numa1|Clasp1|Gucy1b1|Dctn1|Bsn|Erc2|Nr3c2|Ctnnb1|Tchp|Unc13a|Ctnnd1|Ctbp2|Myo5b|Stxbp1|Cltb|Rims1|Insc|Erc1|Phldb1|Gnai1|Ppfia3|Mark2|Phldb2|Clasp2|Iqsec2|Rims3|Actr1a|Rims4|Ctbp1|Ctnna2|Gpsm2|Unc13b|
GOMF_KINASE_REGULATOR_ACTIVITY	166	0.122383	1.83268	0.0139442	0.181064	Wdr81|Pik3r3|Ccnt1|Pak2|Ibtk|Mob1a|Fam20a|Bccip|Hmgb1|Gskip|Etaa1|Ltk|Prkrip1|Cab39l|Gcn1|Socs4|Cdkn1a|Itsn1|Raf1|Spry4|Apc|Egfr|Rictor|Cdkn1c|Als2|Mt3|Plcb1|Iqgap1|Prkag2|Nrg1|Stradb|Ccnt2|Pfkfb2|Mbip|Sh3bp5|Pdpk1|Socs2|Hyal2|Tgfb1|Sla2|Dab2ip|Npm1|Cdk5r1|Cep43|Mapk8ip2|Akap11|Mob3a|Ccnyl1|Cish|Socs6|Ercc6|Elp4|Inca1|Nek9|Irgm1|Mnat1|Pik3r1|Rhoh|Pkib|Spry2|Trib1|Ccny|Kras|Parp16|Smcr8|Dbf4|Qars|…	Wdr81|Pik3r3|Ccnt1|Pak2|Ibtk|Mob1a|Fam20a|Bccip|Hmgb1|Gskip|Etaa1|Ltk|Prkrip1|Cab39l|Gcn1|Socs4|Cdkn1a|Itsn1|Raf1|Spry4|Apc|Egfr|Rictor|Cdkn1c|Als2|Mt3|Plcb1|Iqgap1|Prkag2|Nrg1|Stradb|Ccnt2|Pfkfb2|Mbip|Sh3bp5|Pdpk1|Socs2|Hyal2|Tgfb1|Sla2|Dab2ip|Npm1|Cdk5r1|Cep43|Mapk8ip2|Akap11|Mob3a|Ccnyl1|Cish|Socs6|Ercc6|Elp4|Inca1|Nek9|Irgm1|Mnat1|Pik3r1|Rhoh|Pkib|Spry2|Trib1|Ccny|Kras|Parp16|Smcr8|Dbf4|Qars|…
GOBP_HISTONE_H4_ACETYLATION	63	0.192471	1.83154	0.0142566	0.181112	Ep400|Brca2|Hat1|Taf7|Hcfc1|Pih1d1|Atf2|Msl2|Ruvbl2|Mbtd1|Sirt1|Brca1|Ruvbl1|Trrap|Jade2|Brd8|Ogt|Ing5|Morf4l2|Msl3|Yeats4|Jade3|Actl6a|Per1|Mrgbp|Tcf3|Actb|Morf4l1|Kansl1|Epc1|Actl6b|Auts2|Epc2|Brd4|Atg7|Kat7|Bend3|Jade1|Arrb1|Chd5|Atg5|Ctbp1|Apbb1|Dmap1|Meaf6|Naa40|Ing4|Kansl2|Msl1|Vps72|Iws1|Msl3l2|Ing3|Zzz3|Kat8|Wdr5|Zmpste24|Naa60|Phf20|Smarcb1|Mcrs1|Kansl3|Kat5|	Ep400|Brca2|Hat1|Taf7|Hcfc1|Pih1d1|Atf2|Msl2|Ruvbl2|Mbtd1|Sirt1|Brca1|Ruvbl1|Trrap|Jade2|Brd8|Ogt|Ing5|Morf4l2|Msl3|Yeats4|Jade3|Actl6a|Per1|Mrgbp|Tcf3|Actb|Morf4l1|Kansl1|
GOBP_EMBRYONIC_ORGAN_DEVELOPMENT	357	0.0846939	1.83617	0.0159046	0.181114	Ift52|Thoc5|Cebpa|Eya1|Wnt9a|Aldh1a2|Gli2|Sp1|Setd2|Vegfa|Hipk2|Myo6|Cntnap2|Vash1|Hectd1|Arid1a|Prrx1|Birc6|Myc|Zfp36l1|Pcsk5|Dlx1as|Palb2|Rnf112|Pdgfb|Ripor2|Itga4|Egfr|Cdkn1c|Stk4|Fgfr2|Tmed2|Smarca4|Pdgfra|Ift140|Dll1|Wdr19|Id2|Slc39a3|Kmt2a|Bptf|Ece1|Vps52|Pdgfrb|Gli3|Chd7|Lef1|Zfat|Hif1a|Utp25|Tprn|Arnt|Tgfbr2|Ttc39c|Sh2b3|Pbx3|Nipbl|Myo3b|Mib1|Prickle2|Satb2|Tgfb1|Ryr2|Vcam1|Sp3|Clic5|Atp2…	Ift52|Thoc5|Cebpa|Eya1|Wnt9a|Aldh1a2|Gli2|Sp1|Setd2|Vegfa|Hipk2|Myo6|Cntnap2|Vash1|Hectd1|Arid1a|Prrx1|Birc6|Myc|Zfp36l1|Pcsk5|Dlx1as|Palb2|Rnf112|Pdgfb|Ripor2|Itga4|Egfr|Cdkn1c|Stk4|Fgfr2|Tmed2|Smarca4|Pdgfra|Ift140|Dll1|Wdr19|Id2|Slc39a3|Kmt2a|Bptf|Ece1|Vps52|Pdgfrb|Gli3|Chd7|Lef1|Zfat|Hif1a|Utp25|Tprn|Arnt|Tgfbr2|Ttc39c|Sh2b3|Pbx3|Nipbl|Myo3b|Mib1|Prickle2|Satb2|Tgfb1|Ryr2|Vcam1|Sp3|Clic5|Atp2…
GOBP_REGULATION_OF_AMIDE_METABOLIC_PROCESS	393	0.0791855	1.82741	0.014	0.181463	Eif3b|Tent2|Rbms3|Ireb2|Pde12|Casp3|Sp1|Paip2b|Unk|Pdk4|Pnpt1|Ppp1r15a|Khdrbs1|Dnajc1|Shmt1|Dazl|Prkdc|Casc3|Pus7|Aco1|Tyms|Cnot1|Trim71|Pla2g6|Trim3|Tarbp2|Rpusd3|Smpd3|Nsun4|Rbm3|Gcn1|Lrpprc|Rpl26|Mettl8|Rida|Zfp36l1|Exosc8|Hnrnpu|Eif4e3|Akap6|Ep300|Mtor|Tut4|Noct|Trap1|Xrn1|Abce1|Ctif|Dcp2|Apc|Tent4a|Tcof1|Rbm24|Rnf139|Niban1|Dph5|Tmed2|Rc3h2|Caprin2|Btg2|Ngdn|Dhx36|Syncrip|Pdk3|Fmr1|Paip1|Cpe…	Eif3b|Tent2|Rbms3|Ireb2|Pde12|Casp3|Sp1|Paip2b|Unk|Pdk4|Pnpt1|Ppp1r15a|Khdrbs1|Dnajc1|Shmt1|Dazl|Prkdc|Casc3|Pus7|Aco1|Tyms|Cnot1|Trim71|Pla2g6|Trim3|Tarbp2|Rpusd3|Smpd3|Nsun4|Rbm3|Gcn1|Lrpprc|Rpl26|Mettl8|Rida|Zfp36l1|Exosc8|Hnrnpu|Eif4e3|Akap6|Ep300|Mtor|Tut4|Noct|Trap1|Xrn1|Abce1|Ctif|Dcp2|Apc|Tent4a|Tcof1|Rbm24|Rnf139|Niban1|Dph5|Tmed2|Rc3h2|Caprin2|Btg2|Ngdn|Dhx36|Syncrip|Pdk3|Fmr1|Paip1|Cpe…
GOBP_NEGATIVE_REGULATION_OF_CELL_CYCLE_G2_M_PHASE_TRANSITION	59	0.200583	1.82249	0.00407332	0.181783	Fzr1|Nae1|Nbn|Rad50|Cdkn1a|Blm|Brca1|Taok2|Atm|Rad17|Cdk5rap3|Mbd4|Vps4a|Pinx1|Fam122a|Orc1|Miip|Aven|D7Ertd443e|Brcc3|Foxn3|Zfp830|Bard1|Cdc6|Rbbp8|Usp47|Babam2|Hus1|Donson|Rad21|Mre11a|Clspn|Brsk1|Topbp1|Atf5|Dtl|Taok1|Taok3|Brcc3dc|Foxo4|Nabp1|Inip|Babam1|Trim39|Ccng1|Chek1|Fhl1|Syf2|Chfr|Chmp4c|Macroh2a1|Abraxas1|Nabp2|Zfyve19|Ints3|Mrnip|Nop53|Rint1|Uimc1|	Fzr1|Nae1|Nbn|Rad50|Cdkn1a|Blm|Brca1|Taok2|Atm|Rad17|Cdk5rap3|Mbd4|Vps4a|Pinx1|Fam122a|Orc1|Miip|Aven|D7Ertd443e|Brcc3|Foxn3|Zfp830|Bard1|Cdc6|Rbbp8|Usp47|Babam2|Hus1|Donson|Rad21|Mre11a|Clspn|
GOBP_TELOMERE_ORGANIZATION	141	0.133107	1.82109	0.00816326	0.181999	Hmbox1|Cct4|Brca2|Tnks|Hat1|Nop10|Xrcc3|Prkdc|Fbxo4|Nbn|Myc|Hnrnpu|Zbtb48|Ruvbl2|Rad50|Exosc10|Smg1|Blm|Ino80e|Xrn1|Dcp2|Ruvbl1|Map2k7|Atm|Ercc4|Atrx|LTO1|Dhx36|Pinx1|Tfpt|Tert|Upf1|Xrcc4|Shld2|H3f3a|Nat10|Cct5|Smc5|Ezh1|Parn|Ylpm1|Smg6|Mapk15|Rif1|Ctnnb1|Actl6a|H3f3b|Pml|Wrap53|Cct2|Ino80|Rpa2|Pot1a|Hsp90aa1|Pot1b|Shld1|Hus1|Pkib|Tnks2|Gnl3|Tcp1|Mre11a|Lmna|Cct6a|Nfrkb|Wrn|Dclre1a|Ptges3|Zfp827|…	Hmbox1|Cct4|Brca2|Tnks|Hat1|Nop10|Xrcc3|Prkdc|Fbxo4|Nbn|Myc|Hnrnpu|Zbtb48|Ruvbl2|Rad50|Exosc10|Smg1|Blm|Ino80e|Xrn1|Dcp2|Ruvbl1|Map2k7|Atm|Ercc4|Atrx|LTO1|Dhx36|Pinx1|Tfpt|Tert|Upf1|Xrcc4|Shld2|H3f3a|Nat10|Cct5|Smc5|Ezh1|Parn|Ylpm1|Smg6|Mapk15|Rif1|Ctnnb1|Actl6a|H3f3b|Pml|Wrap53|Cct2|Ino80|Rpa2|Pot1a|Hsp90aa1|Pot1b|Shld1|Hus1|Pkib|Tnks2|Gnl3|Tcp1|Mre11a|Lmna|Cct6a|Nfrkb|Wrn|Dclre1a|Ptges3|Zfp827|…
GOMF_STRUCTURAL_CONSTITUENT_OF_SYNAPSE	34	0.267994	1.82338	0.0159046	0.182071	Pclo|Rimbp2|Septin7|Bsn|Dnm3|Dlg3|Erc2|Dlg2|Nefh|Sptbn2|Ctnnd2|Shank2|Actb|Ctbp2|Ppfia2|Dlg4|Pls3|Magi2|Rims1|Actg1|Erc1|Camk2b|Actn1|Nefl|Shank3|Shank1|Homer1|Git1|Dlgap1|Ina|Dlg1|Dbnl|Mpp2|Rims2|	Pclo|Rimbp2|Septin7|Bsn|Dnm3|Dlg3|Erc2|Dlg2|Nefh|Sptbn2|Ctnnd2|Shank2|Actb|Ctbp2|Ppfia2|Dlg4|Pls3|Magi2|Rims1|Actg1|Erc1|Camk2b|
GOBP_MONOCYTE_CHEMOTAXIS	28	-0.338111	-2.10187	0.00201207	0.182304	Hmgb1|Pdgfb|Creb3|Dusp1|Ano6|Cx3cr1|Mospd2|Ccl17|Ccl21a|Nbl1|Rps19|App|Cx3cl1|Ccl5|Aif1|Ccl25|Flt1|Ccl19|Ccn3|Lyn|Ninj1|Slit2|Lgmn|Grem1|Myo9b|Ptpro|Pla2g7|Cxcl12|	Ccl21a|Nbl1|Rps19|App|Cx3cl1|Ccl5|Aif1|Ccl25|Flt1|Ccl19|Ccn3|Lyn|Ninj1|Slit2|Lgmn|Grem1|Myo9b|Ptpro|Pla2g7|Cxcl12|
GOBP_TISSUE_MIGRATION	258	0.0985966	1.81786	0.0123457	0.182983	Pkn2|Gpld1|Lgals8|Dnaja4|Nf1|Pik3r3|Sp1|Vegfa|Pik3c2a|Dcn|Arhgap5|Il4|Hmgb1|Dicer1|Itga3|Plcg1|Gfus|Vash1|Ptprr|Rreb1|Itgb1|Pxn|Sash1|Prkd1|Atp5a1|Serpinf1|Mtor|Cln3|Clasp1|Epb41l4b|Pdgfb|Sirt1|Rhob|Apc|Tns3|Arsb|Foxp1|Gpx1|Capn7|Coro1c|Scarb1|Bcar1|Plxnd1|Actn4|Plk2|Snai2|Atp2b4|Smoc2|Pdcd10|P2rx4|Hif1a|Hdac6|Rhoj|Daam2|Tac1|Cxcr4|Svbp|Fermt1|Nanos1|Sema4a|Tgfbr2|Map4k4|Prcp|Pdpk1|Dpp4|Ephb4|Irs…	Pkn2|Gpld1|Lgals8|Dnaja4|Nf1|Pik3r3|Sp1|Vegfa|Pik3c2a|Dcn|Arhgap5|Il4|Hmgb1|Dicer1|Itga3|Plcg1|Gfus|Vash1|Ptprr|Rreb1|Itgb1|Pxn|Sash1|Prkd1|Atp5a1|Serpinf1|Mtor|Cln3|Clasp1|Epb41l4b|Pdgfb|Sirt1|Rhob|Apc|Tns3|Arsb|Foxp1|Gpx1|Capn7|Coro1c|Scarb1|Bcar1|Plxnd1|Actn4|Plk2|Snai2|Atp2b4|Smoc2|Pdcd10|P2rx4|Hif1a|Hdac6|Rhoj|Daam2|Tac1|Cxcr4|Svbp|Fermt1|Nanos1|Sema4a|Tgfbr2|Map4k4|Prcp|Pdpk1|Dpp4|Ephb4|Irs…
GOCC_EXORIBONUCLEASE_COMPLEX	24	0.31592	1.8182	0.0156863	0.183757	Dis3l2|Pnpt1|Exosc8|Exosc10|Zfc3h1|Mphosph6|Wdr74|Dis3l|Nvl|Dis3|Supv3l1|Las1l|Exosc2|Exosc1|Mtrex|Zfp36|Exosc5|Exosc7|C1d|Exosc4|Exosc3|Gtpbp1|Exosc9|Carhsp1|	Dis3l2|Pnpt1|Exosc8|Exosc10|Zfc3h1|Mphosph6|Wdr74|Dis3l|Nvl|Dis3|Supv3l1|Las1l|Exosc2|
GOBP_PROTEIN_AUTOUBIQUITINATION	76	0.179795	1.80588	0.0250522	0.183849	Trim17|Rnft1|Ube2t|Brca2|Dtx3l|Rad18|Rchy1|Trim68|Sh3rf3|Ltn1|Ddb2|Itch|Hectd1|Trim71|Rnf19b|Sash1|Rnf112|Asb4|Brca1|Rnf185|Jade2|Rnf115|Marchf7|Traf2|Brcc3|Stub1|Bard1|Wwp2|Obi1|Sh3rf1|Babam2|Cbl|Uhrf2|Ercc8|Rnf213|Ube3a|Ube4b|Uhrf1|Rnf11|Cul3|Mta1|Rnf146|Rnf122|Klhl24|Mdm2|Rbx1|Amfr|Trim30a|Ube2b|Trim37|Nfx1|Sh3rf2|Rad51|Rnf181|Rnf13|Lrsam1|Rnf141|Marchf5|Ube2d2a|Rnf220|Trim21|Rnf187|Ube2d3|Tra…	Trim17|Rnft1|Ube2t|Brca2|Dtx3l|Rad18|Rchy1|Trim68|Sh3rf3|Ltn1|Ddb2|Itch|Hectd1|Trim71|Rnf19b|Sash1|Rnf112|Asb4|Brca1|Rnf185|Jade2|Rnf115|Marchf7|Traf2|Brcc3|Stub1|Bard1|Wwp2|Obi1|Sh3rf1|Babam2|Cbl|Uhrf2|Ercc8|Rnf213|Ube3a|Ube4b|Uhrf1|Rnf11|Cul3|
GOBP_RNA_PHOSPHODIESTER_BOND_HYDROLYSIS	63	0.19648	1.81583	0.0168067	0.18397	Dbr1|Eri2|Pde12|Eri1|Dicer1|Cpsf6|Nynrin|Exosc8|Exosc10|Bop1|Pop1|Xrn1|Cpsf7|Cpsf3|Dis3l|Rrs1|Abt1|Nudt21|Parn|Zc3h12b|Bms1|Npm1|Cpsf2|Exosc2|Khnyn|Tsr1|Rps21|Ncbp1|Utp23|Cstf2t|Ern1|Cstf2|Rpp30|Toe1|Cpsf4l|Nob1|Lactb2|Polr3k|Pop7|Rnaseh1|Rpp40|Tut1|Trir|Rcl1|Nol9|Tbl3|Exosc7|Sde2|Nop9|Cpsf4|Kri1|Elac2|Nhp2|Fcf1|Eri3|Polr2i|Polr1h|Exosc3|Zc3h12c|Rrp36|Nudt16|Exosc9|Elac1|	Dbr1|Eri2|Pde12|Eri1|Dicer1|Cpsf6|Nynrin|Exosc8|Exosc10|Bop1|Pop1|Xrn1|Cpsf7|Cpsf3|Dis3l|Rrs1|Abt1|Nudt21|Parn|Zc3h12b|Bms1|Npm1|Cpsf2|Exosc2|Khnyn|Tsr1|Rps21|Ncbp1|Utp23|Cstf2t|Ern1|Cstf2|Rpp30|Toe1|Cpsf4l|Nob1|Lactb2|
GOBP_REGULATION_OF_RNA_SPLICING	168	0.120455	1.80962	0.0118577	0.184325	Rbm11|Rbm15|Khdrbs1|Nova1|Mbnl3|Hnrnpa0|Srsf2|Rbm3|Hnrnpu|Aff2|Rbm12|Polr2a|Zfp638|Hnrnpll|Rbm24|Trrap|Dazap1|Rbm15b|Khdrbs2|Tra2a|Clk2|Rbm22|Setx|Fmr1|Son|Prpf19|Celf6|Thrap3|Prx|Hnrnpk|Rbm38|Rps13|Larp7|Rbm4|Hnrnph2|Ahnak|Jmjd6|Snw1|Supt3|Atxn7l3|Srsf9|Npm1|Fus|Kat2a|Sf3b4|Usp22|Malat1|Slc38a2|Rbm10|Rbm8a|Obi1|Grsf1|Rbm12b1|Zfp326|Ncbp1|Tia1|Pik3r1|Srsf10|Clk1|Supt7l|Nup98|Nova2|Sf3b5|Srsf12|Rb…	Rbm11|Rbm15|Khdrbs1|Nova1|Mbnl3|Hnrnpa0|Srsf2|Rbm3|Hnrnpu|Aff2|Rbm12|Polr2a|Zfp638|Hnrnpll|Rbm24|Trrap|Dazap1|Rbm15b|Khdrbs2|Tra2a|Clk2|Rbm22|Setx|Fmr1|Son|Prpf19|Celf6|Thrap3|Prx|Hnrnpk|Rbm38|Rps13|Larp7|Rbm4|Hnrnph2|Ahnak|Jmjd6|Snw1|Supt3|Atxn7l3|Srsf9|Npm1|Fus|Kat2a|Sf3b4|Usp22|Malat1|Slc38a2|Rbm10|Rbm8a|Obi1|Grsf1|Rbm12b1|Zfp326|Ncbp1|Tia1|Pik3r1|Srsf10|Clk1|Supt7l|Nup98|Nova2|Sf3b5|Srsf12|Rb…
GOBP_REGULATION_OF_TYPE_I_INTERFERON_MEDIATED_SIGNALING_PATHWAY	28	-0.331753	-2.10498	0	0.184547	Rnf185|Ythdf2|Ythdf3|Trim41|Usp29|Cnot7|Stat2|Trim56|Lsm14a|Tbk1|Irf3|Sting1|Usp27x|Mavs|Samhd1|Dcst1|Ikbke|Ttll12|Ube2k|Cdc37|Wnt5a|Fadd|Adar|Mul1|Ptpn2|Cactin|Mettl3|Rbm47|	Irf3|Sting1|Usp27x|Mavs|Samhd1|Dcst1|Ikbke|Ttll12|Ube2k|Cdc37|Wnt5a|Fadd|Adar|Mul1|Ptpn2|Cactin|Mettl3|Rbm47|
GOBP_RIBOSOMAL_LARGE_SUBUNIT_BIOGENESIS	69	0.183798	1.80601	0.0116279	0.184824	mt-Rnr2|9930104L06Rik|Rpl26|Mdn1|Znhit3|Bop1|Wdr74|LTO1|Pak1ip1|Rrp15|Dhx30|Rsl24d1|Rrs1|Nvl|Eif6|Rpl35a|Spata5|Spata5l1|Zfp622|Rpf2|Rpl14|Traf7|Npm1|Las1l|Wdr12|Cinp|Nsa2|Fastkd2|Noc2l|Rpl6|Znhit6|Pes1|Gtpbp4|Rpl5|Rplp0|Tma16|Gm2000|Nop2|Nifk|Rpf1|Gtf3a|Mrm2|Nle1|Ddx28|Ebna1bp2|Rpl11|Mak16|Rpl38|Rpl24|Ppan|Nip7|Nol9|Brix1|Rpl23a|Rpl35|Urb1|Sdad1|Surf6|Mrpl20|Rpl7l1|Mrto4|Ddx18|Heatr3|Rpl10|Nop16…	mt-Rnr2|9930104L06Rik|Rpl26|Mdn1|Znhit3|Bop1|Wdr74|LTO1|Pak1ip1|Rrp15|Dhx30|Rsl24d1|Rrs1|Nvl|Eif6|Rpl35a|Spata5|Spata5l1|Zfp622|Rpf2|Rpl14|Traf7|Npm1|Las1l|Wdr12|Cinp|Nsa2|Fastkd2|Noc2l|Rpl6|Znhit6|Pes1|Gtpbp4|Rpl5|Rplp0|Tma16|Gm2000|Nop2|Nifk|Rpf1|Gtf3a|Mrm2|Nle1|
GOMF_DYNEIN_COMPLEX_BINDING	20	0.336669	1.81023	0.00215983	0.1849	Bicd2|Smc3|Numa1|Apc|Cntrl|Fmr1|Katna1|Hdac6|Dctn6|Bicd1|Gsk3b|Cenpf|Fbxw11|Pafah1b1|Atmin|Tpr|Snca|Gpsm2|Rab29|Katnb1|	Bicd2|Smc3|Numa1|Apc|Cntrl|Fmr1|Katna1|Hdac6|Dctn6|Bicd1|Gsk3b|Cenpf|Fbxw11|Pafah1b1|Atmin|
GOBP_RETROGRADE_AXONAL_TRANSPORT	23	0.317467	1.81391	0.0137525	0.184955	Dync1h1|Actr10|Bsn|Kif5b|Map1a|Dlg2|Ndel1|Dst|Kif1b|Tmem108|Kif5a|Hap1|Agtpbp1|Kif1a|Fbxw11|Pafah1b1|Mecp2|Nefl|Snapin|Agbl4|Kif1c|Sod1|Caly|	Dync1h1|Actr10|Bsn|Kif5b|Map1a|Dlg2|Ndel1|Dst|Kif1b|Tmem108|Kif5a|Hap1|Agtpbp1|Kif1a|Fbxw11|Pafah1b1|Mecp2|
GOCC_MEMBRANE_COAT	92	0.162936	1.80128	0.016	0.185351	Ap3b1|Copb2|Sec23b|Sec23a|Ap1g2|Copa|Ap4e1|Ap1b1|Ap4s1|Ap5z1|Aftph|Dab2|Ap1m1|Ap5m1|Ap4m1|Sec31a|Cltc|Copg2|Sar1b|Tmed3|Vps39|Vps16|Ap1g1|Scyl1|Vps18|Mycbpap|Ap3d1|Vps41|Tepsin|Vps33a|Sec24c|Klhl12|Sec24b|Ap4b1|Sec24a|Ap3s1|Epn2|Epn3|Synj1|Cltb|Ap3m2|Ap2a1|Ap1s2|Ap3b2|Sgip1|Clba1|Arcn1|Dnm1|Dipk2a|Picalm|Necap1|Pdcd6|Synrg|Chmp2a|Copb1|Lrrn3|Ston2|Eps15|Ap2b1|Sar1a|Necap2|Aak1|Vps11|Copg1|Tbc1d5|…	Ap3b1|Copb2|Sec23b|Sec23a|Ap1g2|Copa|Ap4e1|Ap1b1|Ap4s1|Ap5z1|Aftph|Dab2|Ap1m1|Ap5m1|Ap4m1|Sec31a|Cltc|Copg2|Sar1b|Tmed3|Vps39|Vps16|Ap1g1|Scyl1|Vps18|Mycbpap|Ap3d1|Vps41|Tepsin|Vps33a|Sec24c|Klhl12|Sec24b|Ap4b1|Sec24a|Ap3s1|Epn2|Epn3|Synj1|Cltb|Ap3m2|Ap2a1|Ap1s2|Ap3b2|Sgip1|Clba1|Arcn1|Dnm1|Dipk2a|Picalm|Necap1|Pdcd6|Synrg|Chmp2a|Copb1|
GOBP_DNA_REPLICATION_INITIATION	27	0.293669	1.80737	0.0216535	0.185516	Mcm2|Mcm4|Orc4|Orc1|Orc5|Mcm6|Mcm3|Mcm5|Mcm7|Orc6|Cdc6|Mcidas|Wrnip1|Gmnc|Topbp1|Ciz1|Pola1|Kat7|Pola2|Prim2|Noc3l|Prim1|Ccne2|Cdc45|Ccne1|Orc3|Cdk2|	Mcm2|Mcm4|Orc4|Orc1|Orc5|Mcm6|Mcm3|Mcm5|Mcm7|Orc6|Cdc6|Mcidas|Wrnip1|Gmnc|Topbp1|Ciz1|Pola1|Kat7|Pola2|Prim2|Noc3l|Prim1|Ccne2|
GOCC_CHROMOSOMAL_REGION	303	0.0911554	1.81182	0.0150659	0.185643	Hmbox1|Thoc5|Wdhd1|Brca2|Tnks|Ncapd2|Smc3|Sun2|Dnmt1|Phf6|Kdm4b|Stag2|Kif18a|Hdac2|H2bc21|Nbn|Ncapd3|Hnrnpu|Zbtb48|Ppp1r12a|Septin7|Rad50|Seh1l|Clasp1|Polr2b|Blm|Pold1|Nsmce1|Atm|Ercc4|Apc|Orc4|Atrx|Rad17|Kdm4c|Smchd1|Smarca4|Zbtb10|Phf10|Ngdn|Dhx36|Thoc2|Cenpt|Setx|Fmr1|Pinx1|Thoc3|Tert|Dctn1|Upf1|Xrcc4|Orc1|Ckap5|H3f3a|H2ax|Cenpm|Nup107|Septin6|Orc2|Lrwd1|Smarcc1|Nup43|Ppp2r5c|Smc5|Nde1|Ezh1|Sp…	Hmbox1|Thoc5|Wdhd1|Brca2|Tnks|Ncapd2|Smc3|Sun2|Dnmt1|Phf6|Kdm4b|Stag2|Kif18a|Hdac2|H2bc21|Nbn|Ncapd3|Hnrnpu|Zbtb48|Ppp1r12a|Septin7|Rad50|Seh1l|Clasp1|Polr2b|Blm|Pold1|Nsmce1|Atm|Ercc4|Apc|Orc4|Atrx|Rad17|Kdm4c|Smchd1|Smarca4|Zbtb10|Phf10|Ngdn|Dhx36|Thoc2|Cenpt|Setx|Fmr1|Pinx1|Thoc3|Tert|Dctn1|Upf1|Xrcc4|Orc1|Ckap5|H3f3a|H2ax|Cenpm|Nup107|Septin6|Orc2|Lrwd1|Smarcc1|Nup43|Ppp2r5c|Smc5|Nde1|Ezh1|Sp…
GOBP_AMINO_ACID_CATABOLIC_PROCESS	66	0.189613	1.80617	0.01222	0.185681	Gad1|Shmt1|Cbs|Ppat|Hibadh|Aldh6a1|Hibch|Mccc2|Tdo2|Gldc|Got2|Etfa|Csad|Atp2b4|Abat|Etfb|Acadsb|Acmsd|Oat|Dld|Adhfe1|Asrgl1|Fah|Qdpr|Nos1|Bckdhb|Arg2|Aldh4a1|Gad2|Hmgcll1|Glud1|Otc|Hsd17b10|Bckdk|Nos3|Aass|Gls|Gls2|Ahcy|Bcat2|Ddah2|Acat1|Gstz1|Gcsh|Slc25a44|Prodh|Ivd|Ido2|Blmh|Got1|Pipox|Arg1|Ddah1|Sardh|Bcat1|Amt|Aldh5a1|Hmgcl|Cdo1|Shmt2|Auh|Acad8|Ddo|Dbt|Mtrr|Scly|	Gad1|Shmt1|Cbs|Ppat|Hibadh|Aldh6a1|Hibch|Mccc2|Tdo2|Gldc|Got2|Etfa|Csad|Atp2b4|Abat|Etfb|Acadsb|Acmsd|Oat|Dld|Adhfe1|Asrgl1|Fah|Qdpr|Nos1|Bckdhb|Arg2|Aldh4a1|Gad2|Hmgcll1|Glud1|Otc|Hsd17b10|Bckdk|Nos3|Aass|Gls|Gls2|Ahcy|Bcat2|Ddah2|Acat1|
GOBP_PROTEIN_LOCALIZATION_TO_CHROMOSOME	87	0.166927	1.80003	0.0204461	0.18575	Spidr|Cct4|Brca2|Tnks|Setd2|Vcpip1|Vrk1|Tasor|Pih1d1|Ruvbl2|Tex15|Vcp|Atrx|Wapl|Pinx1|Tert|Xrcc4|Lef1|Cct5|Lrwd1|Nipbl|Smc5|Ik|Esr1|Mtbp|Slf1|Champ1|Pml|Rb1|Wrap53|Cct2|Rpa2|Pot1a|Bub1b|Carm1|Zmynd8|Pot1b|Tnks2|Gnl3|Tcp1|Rad21|Cct6a|Cenpq|Zfp827|Cenpa|Brme1|Cct3|Gnl3l|Atr|Terf2ip|Daxx|Rcc2|Cct8|Kntc1|Zwilch|Tinf2|Pphln1|Ctcf|Mcm9|Sirt6|Slf2|Cct7|Ezh2|Terf1|Tpp1|Trappc12|Dkc1|Chmp7|Wbp2|Msh2|Mcm8|…	Spidr|Cct4|Brca2|Tnks|Setd2|Vcpip1|Vrk1|Tasor|Pih1d1|Ruvbl2|Tex15|Vcp|Atrx|Wapl|Pinx1|Tert|Xrcc4|Lef1|Cct5|Lrwd1|Nipbl|Smc5|Ik|Esr1|Mtbp|Slf1|Champ1|Pml|Rb1|Wrap53|Cct2|Rpa2|Pot1a|Bub1b|Carm1|Zmynd8|Pot1b|Tnks2|Gnl3|Tcp1|Rad21|Cct6a|Cenpq|Zfp827|Cenpa|Brme1|Cct3|
GOBP_NEGATIVE_REGULATION_OF_AMIDE_METABOLIC_PROCESS	178	0.113461	1.81044	0.0212766	0.185759	Ireb2|Pde12|Paip2b|Unk|Pnpt1|Shmt1|Pus7|Tyms|Cnot1|Trim71|Trim3|Rida|Zfp36l1|Exosc8|Hnrnpu|Tut4|Noct|Xrn1|Dcp2|Tent4a|Rbm24|Rnf139|Rc3h2|Caprin2|Btg2|Dhx36|Syncrip|Fmr1|Paip1|Cpeb4|Ago4|Upf1|Dhx9|Cnot2|Eif2a|Otud6b|Shfl|Ilf3|Eif6|Ythdf2|Cnot6|Nanos1|Tut7|Mettl14|Rbm4|Eif2s1|Parn|Prkca|Mvk|Fto|Samd4b|Eif4e|Enc1|Mex3d|Dapk3|Tnrc6c|Gigyf2|Exosc2|Pum1|Pml|Hnrnpr|Polr2d|Rpl13a|Dapk1|Tnrc6a|Tnrc6b|Tia1…	Ireb2|Pde12|Paip2b|Unk|Pnpt1|Shmt1|Pus7|Tyms|Cnot1|Trim71|Trim3|Rida|Zfp36l1|Exosc8|Hnrnpu|Tut4|Noct|Xrn1|Dcp2|Tent4a|Rbm24|Rnf139|Rc3h2|Caprin2|Btg2|Dhx36|Syncrip|Fmr1|Paip1|Cpeb4|Ago4|Upf1|Dhx9|Cnot2|Eif2a|Otud6b|Shfl|Ilf3|Eif6|Ythdf2|Cnot6|Nanos1|Tut7|Mettl14|Rbm4|Eif2s1|Parn|Prkca|Mvk|Fto|Samd4b|Eif4e|Enc1|Mex3d|Dapk3|Tnrc6c|Gigyf2|Exosc2|Pum1|Pml|Hnrnpr|
GOBP_REGULATION_OF_INTEGRIN_MEDIATED_SIGNALING_PATHWAY	20	-0.393909	-2.0946	0.00643777	0.1861	Pcsk5|Dab2|Dmtn|Lims1|Emp2|Loxl3|Cd63|Flna|Cd177|Lamc1|Lama2|Lims2|Itgb1bp1|Lama1|Phactr4|Timp1|Lamb1|Lamb2|Nid1|Ctnna1|	Emp2|Loxl3|Cd63|Flna|Cd177|Lamc1|Lama2|Lims2|Itgb1bp1|Lama1|Phactr4|Timp1|Lamb1|Lamb2|Nid1|Ctnna1|
GOBP_POSITIVE_REGULATION_OF_CELLULAR_CATABOLIC_PROCESS	369	0.0799561	1.80235	0.020284	0.186341	Gpld1|Nkd2|Il33|Pde12|Casp3|Sesn1|Dtx3l|Sh3d19|Pnpt1|Nprl2|Pik3c2a|Zc3h18|Dcn|Rchy1|Il4|Hmgb1|Trim68|Sh3rf3|Itch|Cnot1|Trim71|Rnf19b|Abcd1|Fzr1|Prkd1|Bag2|Myc|Rida|Zfp36l1|Exosc8|Hnrnpu|Socs4|Mtor|Tut4|Sirt1|Epm2a|Noct|Gclc|Dab2|Dcp2|Atm|Tent4a|Rbm24|Rnf139|Rad23a|Zyg11b|Vcp|Ikbkg|Rc3h2|Ufl1|Btg2|Plk2|Dhx36|Syncrip|Paip1|Plekhf1|Atg2a|Rab3gap1|Mid2|Fam122a|Upf1|Vps13d|Rab3gap2|Dhx9|Rnf152|Lin28b|…	Gpld1|Nkd2|Il33|Pde12|Casp3|Sesn1|Dtx3l|Sh3d19|Pnpt1|Nprl2|Pik3c2a|Zc3h18|Dcn|Rchy1|Il4|Hmgb1|Trim68|Sh3rf3|Itch|Cnot1|Trim71|Rnf19b|Abcd1|Fzr1|Prkd1|Bag2|Myc|Rida|Zfp36l1|Exosc8|Hnrnpu|Socs4|Mtor|Tut4|Sirt1|Epm2a|Noct|Gclc|Dab2|Dcp2|Atm|Tent4a|Rbm24|Rnf139|Rad23a|Zyg11b|Vcp|Ikbkg|Rc3h2|Ufl1|Btg2|Plk2|Dhx36|Syncrip|Paip1|Plekhf1|Atg2a|Rab3gap1|Mid2|Fam122a|Upf1|Vps13d|Rab3gap2|Dhx9|Rnf152|Lin28b|…
GOBP_CELL_CYCLE_CHECKPOINT_SIGNALING	161	0.123817	1.80129	0.0181087	0.186404	Setmar|Thoc5|Brca2|Dtx3l|Xrcc3|Ccnd1|Prkdc|Fbxo4|Cry1|Etaa1|Psmg2|Fzr1|Nae1|Atf2|Nbn|Rpl26|Lcmt1|Rad50|Cdkn1a|Fem1b|Blm|Stk33|Brca1|Taok2|Atm|Apc|Trrap|Rad17|Cdk5rap3|Mbd4|Vps4a|Tiprl|Prpf19|Fam122a|Parp9|Orc1|H2ax|Rbm38|Clock|D7Ertd443e|Ppp2r5c|Xpc|Ik|Tipin|Brcc3|Foxn3|Mtbp|Nuf2|Zfp830|Nek1|Cep192|Gigyf2|Pml|Klhl22|Bard1|Mus81|Cdc6|Rpa2|Ercc6|Rbbp8|Spc24|Nsun2|Bub1b|Babam2|Hus1|Bub1|Donson|Ints7…	Setmar|Thoc5|Brca2|Dtx3l|Xrcc3|Ccnd1|Prkdc|Fbxo4|Cry1|Etaa1|Psmg2|Fzr1|Nae1|Atf2|Nbn|Rpl26|Lcmt1|Rad50|Cdkn1a|Fem1b|Blm|Stk33|Brca1|Taok2|Atm|Apc|Trrap|Rad17|Cdk5rap3|Mbd4|Vps4a|Tiprl|Prpf19|Fam122a|Parp9|Orc1|H2ax|Rbm38|Clock|D7Ertd443e|Ppp2r5c|Xpc|Ik|Tipin|Brcc3|Foxn3|Mtbp|Nuf2|Zfp830|Nek1|Cep192|Gigyf2|Pml|Klhl22|Bard1|Mus81|Cdc6|Rpa2|Ercc6|Rbbp8|
GOCC_ER_TO_GOLGI_TRANSPORT_VESICLE_MEMBRANE	20	0.335894	1.79727	0.019802	0.187544	Sec23b|Sec23a|Sec31a|Sar1b|Sec16a|Sec22b|Sec24c|Klhl12|Sec24b|Sec24a|Uso1|Vti1b|Pdcd6|Sar1a|Gosr2|Pef1|Sec13|Vti1a|Sec24d|Slc30a5|	Sec23b|Sec23a|Sec31a|Sar1b|Sec16a|Sec22b|Sec24c|Klhl12|Sec24b|Sec24a|Uso1|Vti1b|
GOBP_ADENYLATE_CYCLASE_MODULATING_G_PROTEIN_COUPLED_RECEPTOR_SIGNALING_PATHWAY	140	-0.151545	-2.0693	0.003861	0.187792	Hrh3|Drd5|S1pr1|Gna12|Casr|Chrm3|Ptger3|Ramp2|Rapgef2|Crhr1|Adgrg1|Arrdc3|Adcy1|Mc4r|Atp2b4|Adgrb2|Gnai3|Gpr171|Vipr1|Pde4b|Chrm5|Adcy6|Adgrb3|Adcy4|Pde10a|Gpr101|Gpr157|Tcp11|Gna14|Nos1|Sstr2|Cacna1d|Adcy5|Adgrl3|Glp2r|Gnaq|Vip|Gnas|Tmem116|Htr5b|Prkar1a|Npb|Gnai1|Grm8|Chrm4|Adra2c|Slc9a3r1|Adcy7|Rapgef4|Mrap2|Gpr26|Prmt5|Grm7|Htr1f|Pde4a|Adcy2|Crtc3|Adcy8|Gpr4|Pth1r|Akap5|Rgs2|Gna11|Gnai2|Ptger…	Grm8|Chrm4|Adra2c|Slc9a3r1|Adcy7|Rapgef4|Mrap2|Gpr26|Prmt5|Grm7|Htr1f|Pde4a|Adcy2|Crtc3|Adcy8|Gpr4|Pth1r|Akap5|Rgs2|Gna11|Gnai2|Ptger1|Gnao1|Adra2a|Gpr62|Chrm2|Oprl1|Gnal|Akap13|Chrm1|Flna|Oprk1|Prkacb|Gpr37|Npr3|Adcyap1r1|Drd2|Gabbr2|App|P2ry12|Calcrl|Gabbr1|Gpr176|Sstr4|Htr1b|Rxfp1|Adra1a|Prkaca|Adgrl1|Itgb3|Adgrl2|Gipr|Adgre5|Chga|Galr1|Cnr1|Gnaz|Oprd1|S1pr3|Grk2|Adcy3|Ric8a|Adrb1|Adgrf5|Rims2…
GOCC_AUTOPHAGOSOME	82	-0.201325	-2.11944	0.00210084	0.18805	Wdr81|Nbr1|Ubqln4|Prkd1|Cln3|Snap29|Peg3|Pip4k2b|Wdfy3|Tbc1d25|Rab12|Vps33a|Mapk15|Gabarap|Ncoa4|Htt|Uvrag|Irgm1|Tbc1d14|Hap1|Trp53inp1|Rb1cc1|Atg16l1|Chmp3|Chmp5|Hspa8|Lamp1|Chmp2a|Sh3glb1|Jmy|C9orf72|Pik3c3|Atg5|Pip4k2a|Tbc1d5|Ulk1|Tbc1d12|Chmp6|Fth1|Chmp1b|Rab23|Atg9a|Atg12|Sting1|Washc1|Fyco1|Aup1|Chmp4b|Pip4k2c|Wipi1|Map1lc3b|Chmp7|Rpn2|Sqstm1|Stx17|Osbpl7|Ubqln1|Chmp2b|Lrrk2|Atg14|Chmp1a|Ra…	Fyco1|Aup1|Chmp4b|Pip4k2c|Wipi1|Map1lc3b|Chmp7|Rpn2|Sqstm1|Stx17|Osbpl7|Ubqln1|Chmp2b|Lrrk2|Atg14|Chmp1a|Rab24|Gabarapl1|Vti1a|Chmp4c|Map1lc3a|Atg16l2|Ulk2|Lamp2|Tex264|Atp13a2|Ftl1|Ulk3|Tecpr1|Plekhm1|Gaa|Trp53inp2|Vmp1|Gabarapl2|Wipi2|Becn1|Zfyve1|
GOMF_FATTY_ACID_BINDING	27	-0.339942	-2.13322	0.00585938	0.188229	Rida|Acox3|Fabp5|Scp2|Adh5|Sh3glb1|Snca|Acox1|Fabp3|Gstm7|Gstp1|Rbp1|Tmem175|Crabp1|Ppard|Gsta2|Pitpna|Ptgds|Id3|Arhgdia|Dgat1|Insr|Prr7|Pparg|Dbt|Stx3|Fabp7|	Fabp3|Gstm7|Gstp1|Rbp1|Tmem175|Crabp1|Ppard|Gsta2|Pitpna|Ptgds|Id3|Arhgdia|Dgat1|Insr|Prr7|Pparg|Dbt|Stx3|Fabp7|
GOBP_PYRIMIDINE_CONTAINING_COMPOUND_METABOLIC_PROCESS	52	0.207168	1.79428	0.0212355	0.189424	Shmt1|Dhodh|Umps|Entpd5|Tet1|Nme4|Tyms|Aldh6a1|Tk2|Dpysl4|Tet2|Mtor|Dpysl5|Nt5c3|Cmpk2|Cps1|Uck2|Tk1|Cad|Nme5|Crmp1|Tpk1|Dpysl2|Nme6|Uprt|Nme9|Tet3|Pycrl|Nme7|Cmpk1|Mapk1|Ctps2|Nt5c|Dut|Ctps|Dpyd|Dpysl3|Slc4a7|Tbpl1|Upp2|Thtpa|Dctd|Enpp3|Nt5m|Dctpp1|Uck1|Dck|Nme1|Ak3|Cdadc1|Entpd7|Dtymk|	Shmt1|Dhodh|Umps|Entpd5|Tet1|Nme4|Tyms|Aldh6a1|Tk2|Dpysl4|Tet2|Mtor|Dpysl5|Nt5c3|Cmpk2|Cps1|Uck2|Tk1|Cad|Nme5|
GOCC_EXTERNAL_ENCAPSULATING_STRUCTURE	323	-0.104529	-2.10549	0.00201613	0.190644	Gpld1|Mmp24|Adamts2|Serpinb6a|Col25a1|Plod3|Mfap1a|Vegfa|Smc3|Dcn|Tril|Hcfc1|Col19a1|Adamtsl1|Efna5|Itgb1|Fn1|Serpinf1|Ngly1|Adamts17|Angptl1|Itih3|Nyx|Col6a2|Elfn1|Fam20b|Fgfr2|Serpinc1|Lrrc3b|Ntn3|Smoc2|Rtn4rl2|Col3a1|Lingo3|Col4a2|Cstb|Igfbpl1|Cxcr4|Mmp19|Fbn1|Tnxb|Nav2|Adamts4|Lrrn1|Gpc6|Adamts5|Pmp22|Col6a6|Col9a3|Serac1|Tgfb1|Lrrtm4|Fbln1|Spock3|Lman1|Col26a1|Anxa3|Tnr|Ptprz1|Muc6|Lgr6|Mmp1…	Dlg1|Serpinb9|Tfip11|Lamc1|Efemp1|Entpd1|Vwf|Lama2|Gfod2|Fgf10|Ache|Tgm3|Sned1|Mmp23|Adam10|Ccn2|Col1a1|Alpl|Gpc3|Lad1|Tectb|Col16a1|Angptl4|Igfbp7|Coch|Hapln2|Col1a2|Postn|Clec14a|Abi3bp|Adamts20|Col15a1|Htra1|Lamc3|Pcsk6|Frem3|Timp3|Ovgp1|Vasn|Anxa5|Ncan|Ecm1|Ctsl|Adam19|Ptn|Tecta|Frem2|Serpinh1|Tgfb2|Emilin2|Dmp1|Ccbe1|Col6a1|Lama1|Mfap4|Vtn|Megf9|Megf6|Muc5b|Lrrn2|Krt1|Timp1|Angptl2|Hmcn1|Lga…
GOBP_REGULATION_OF_ALCOHOL_BIOSYNTHETIC_PROCESS	39	-0.283544	-2.07084	0.004158	0.191046	Sec14l2|Dab2|Nfkb1|Por|Erlin2|Lpcat3|Ptk2b|Scp2|Abcg4|Pex2|Pth1r|Snca|Erlin1|Myh9|P2ry6|Wnt4|Bmp2|Plek|H6pd|Adcyap1r1|Scap|Plcd1|Fdps|Rest|Ntsr1|Apoe|Dgkq|Mas1|Avpr1b|Fgf1|Dkk3|Isyna1|Abcg1|Clcn2|Dhcr7|Sod1|Bmp6|Srebf1|Srebf2|	Pth1r|Snca|Erlin1|Myh9|P2ry6|Wnt4|Bmp2|Plek|H6pd|Adcyap1r1|Scap|Plcd1|Fdps|Rest|Ntsr1|Apoe|Dgkq|Mas1|Avpr1b|Fgf1|Dkk3|Isyna1|Abcg1|Clcn2|Dhcr7|Sod1|Bmp6|Srebf1|Srebf2|
GOBP_ORGANIC_ANION_TRANSPORT	276	-0.110155	-2.04083	0.00189753	0.191856	Nf1|Hrh3|Slc6a11|Kcnj10|Slc12a2|Pnpla8|Crot|Myo6|Casr|Slc25a15|Ptger3|Pla2g6|Slc35b4|Abcd1|Slc27a2|Itgb1|Ctns|Myc|Slc13a3|Cln3|Slc16a7|Epm2a|Slc10a5|Repin1|Gfap|Abat|Rab3gap1|Slc25a11|Slc7a1|Slc52a2|Grm1|Fabp5|Htr2c|Slc38a10|Slc25a13|Slc38a6|Irs2|Slc6a13|Slc25a29|Slc38a4|Slco3a1|Slc27a6|Arl6ip5|Slc22a4|Slc2a2|Slc7a3|Acsl6|Slc38a2|Emb|Dpysl2|Rps6kb1|Slc16a10|Slc17a5|Slc19a1|Slc25a17|Slc5a6|Stard10…	Bdnf|P2rx7|Slc35c2|Slc9a3r1|Slc25a42|Kiss1r|Eprs|Slc26a8|Nmur2|Slc37a2|Abcc4|Mfsd2a|Pla2g12a|Grm7|Slc7a11|Car4|Slc16a5|Slc1a3|Slc22a8|Slc16a1|Slc1a1|Sfxn2|Slc36a4|Slc16a11|Slco4c1|Abcc3|Per2|Htr6|Cacnb4|Slc25a44|Gipc1|Rgs2|Mapk9|Snca|Slc17a7|Slc7a7|Ceacam1|Slc16a4|Lrp2|Slc23a2|Abcc10|Slc4a3|Slc4a4|Akt2|Slc25a5|Slc25a18|Slc4a8|Slc35a3|Slc35a2|Cacna1a|Slc4a7|Fabp3|Lrrc8c|Septin2|Abcb1a|Slc1a6|Fis1|…
GOBP_POSITIVE_REGULATION_OF_T_CELL_PROLIFERATION	56	-0.234341	-2.06159	0	0.192206	Il4|Hmgb1|Cd276|Blm|Slc7a1|Ppp3ca|Il18|Tgfbr2|Nck2|Vcam1|Dhps|Tyk2|Shh|Hes1|Icosl|Stat5b|Gpam|Adk|Dnaja3|Jak3|Il6st|Ager|Cd59a|Cd55|Bmi1|Kitl|Ccl5|Itgal|Ccdc88b|Aif1|Efnb1|Prkcq|Il12a|Cd46|Ripk2|Traf6|Ccl19|Cd59b|Coro1a|Carmil2|Igf1|Cd24a|Rasal3|Nckap1l|Nck1|Pnp|Pycard|Fadd|Tfrc|Havcr2|Jak2|Igfbp2|Selenok|Cd81|Rps3|Syk|	Ccl5|Itgal|Ccdc88b|Aif1|Efnb1|Prkcq|Il12a|Cd46|Ripk2|Traf6|Ccl19|Cd59b|Coro1a|Carmil2|Igf1|Cd24a|Rasal3|Nckap1l|Nck1|Pnp|Pycard|Fadd|Tfrc|Havcr2|Jak2|Igfbp2|Selenok|Cd81|Rps3|Syk|
GOMF_SULFUR_COMPOUND_BINDING	177	-0.137904	-2.12134	0	0.19313	Furin|Col25a1|Vegfa|Lpl|Cbs|Hmgb1|Fn1|Pank1|Nrp2|Adgrg1|Fgfr2|Acbd6|Serpinc1|Smoc2|Acadl|Eci2|Fbn1|Tnxb|Nav2|Lipc|Adamts5|Lrrtm4|Ryr2|Bmt2|Sema5a|Dld|Mettl5|Slit1|Tpk1|Acbd4|Thbs2|Col5a1|Tktl2|Ndnf|Setd6|Rpl29|Tkt|Chrd|Thbs1|Tgfbr3|Ccn1|Slc6a6|Grem2|Acacb|Cfh|Alk|Fxn|Acbd3|Ogdh|Pank3|Acbd5|Anxa6|Fgf14|Thbs4|Thbs3|Scp2|Ccdc80|Ptch1|Kmt5b|Pcif1|Gpnmb|Smoc1|Vegfb|Hlcs|Ftl2-ps|Pcolce|Clec3b|Itgam|Apl…	Adamts8|Acot7|Chst15|Rspo3|Cep104|H1f1|Nell2|Dpysl3|Hadha|Bmp4|Serpina10|Fth1|Twsg1|Zfp207|Gstp1|Fgf12|Cd34|Fgf10|Ilvbl|Suv39h2|Rrm2|Hdgf|Ccn2|App|Postn|Rcc1|Abi3bp|Ccl5|Prnp|Smad4|Lrtm2|Pcsk6|Naa80|Pitpna|Rtn4rl1|Ptn|Prmt1|Lxn|Sult1a1|Nrp1|Acadm|Mettl17|Adgre5|Fgfr1|Atp1a3|Zcchc4|Vtn|Acadvl|Park7|Ppia|Ptprs|N6amt1|Gcdh|Ptprf|Slit3|Adamts1|Soat1|Rpl22|Hmgcl|Insr|Tpmt|Ccn3|Gns|Apoe|Prelp|Ecm2|Col2…
GOBP_REGULATION_OF_DENDRITE_DEVELOPMENT	128	0.134906	1.78914	0.0171674	0.193408	Il1rapl1|Lzts1|Hecw2|Rapgef2|Sipa1l1|Pacsin1|Actr3|Bcl11a|Pias2|Dpysl5|Cdkl3|Tnik|Nedd4|Numb|Caprin2|Iqgap1|Numbl|Dhx36|Kalrn|Crkl|Kndc1|Dbn1|Prex1|Chrna3|Ppp3ca|Camsap2|D130043K22Rik|Mfn1|Ptprz1|Dab2ip|Itpka|Grip1|Cdkl5|Adgrb3|Nedd4l|Dnm1l|Cyfip1|Tbc1d24|Carm1|Dlg4|Cask|Stau2|Ankrd27|Myo5b|Gsk3b|Ephb2|Reln|Hecw1|Opa1|Epha4|Alk|Clip1|Wls|Cul7|Marcks|Camk2b|Pafah1b1|Stk11|Rap2a|Caprin1|Mfn2|Csmd3|…	Il1rapl1|Lzts1|Hecw2|Rapgef2|Sipa1l1|Pacsin1|Actr3|Bcl11a|Pias2|Dpysl5|Cdkl3|Tnik|Nedd4|Numb|Caprin2|Iqgap1|Numbl|Dhx36|Kalrn|Crkl|Kndc1|Dbn1|Prex1|Chrna3|Ppp3ca|Camsap2|D130043K22Rik|Mfn1|Ptprz1|Dab2ip|Itpka|Grip1|Cdkl5|Adgrb3|Nedd4l|Dnm1l|Cyfip1|Tbc1d24|Carm1|Dlg4|Cask|Stau2|Ankrd27|Myo5b|Gsk3b|Ephb2|Reln|Hecw1|Opa1|Epha4|Alk|Clip1|Wls|Cul7|Marcks|Camk2b|Pafah1b1|Stk11|Rap2a|Caprin1|Mfn2|Csmd3|…
GOBP_ADENYLATE_CYCLASE_INHIBITING_G_PROTEIN_COUPLED_RECEPTOR_SIGNALING_PATHWAY	55	-0.240027	-2.07281	0.00193798	0.194367	Hrh3|S1pr1|Casr|Chrm3|Gnai3|Chrm5|Adcy6|Adcy4|Sstr2|Adcy5|Htr5b|Npb|Grm8|Chrm4|Adcy7|Prmt5|Grm7|Htr1f|Adcy2|Akap5|Rgs2|Gnai2|Adra2a|Chrm2|Oprl1|Chrm1|Flna|Oprk1|Gpr37|Npr3|Drd2|Gabbr2|App|P2ry12|Gabbr1|Gpr176|Htr1b|Itgb3|Gnaz|Oprd1|S1pr3|Ric8a|Akap12|Gpr37l1|Psap|Palm|Adora1|Pde2a|Htr5a|Htr1a|Oprm1|Npy2r|Lpar1|Ednra|Grm4|	Grm8|Chrm4|Adcy7|Prmt5|Grm7|Htr1f|Adcy2|Akap5|Rgs2|Gnai2|Adra2a|Chrm2|Oprl1|Chrm1|Flna|Oprk1|Gpr37|Npr3|Drd2|Gabbr2|App|P2ry12|Gabbr1|Gpr176|Htr1b|Itgb3|Gnaz|Oprd1|S1pr3|Ric8a|Akap12|Gpr37l1|Psap|Palm|Adora1|Pde2a|Htr5a|Htr1a|Oprm1|Npy2r|Lpar1|Ednra|Grm4|
GOBP_FACULTATIVE_HETEROCHROMATIN_FORMATION	41	0.236629	1.78668	0.01875	0.195097	Ehmt1|Tet1|Dnmt1|Resf1|Tasor|Morc2a|Sirt1|Tex15|Setdb1|Smarca4|Suz12|Kdm5a|Ezh1|Hdac1|Rrp8|Atf7ip|Dnmt3a|Phf8|Phf2|Mphosph8|Smarca5|Suv39h1|Setdb2|L3mbtl3|Kdm1a|Dnmt3b|Hells|Dyrk1a|Bend3|Morc2b|Pphln1|Baz2a|Eed|Ezh2|Mbd3|Kcnq1ot1|Trim28|Mbd2|Kmt2b|Jarid2|Samd1|	Ehmt1|Tet1|Dnmt1|Resf1|Tasor|Morc2a|Sirt1|Tex15|Setdb1|Smarca4|Suz12|Kdm5a|Ezh1|Hdac1|Rrp8|Atf7ip|Dnmt3a|Phf8|Phf2|Mphosph8|Smarca5|Suv39h1|Setdb2|
GOBP_NEGATIVE_REGULATION_OF_INTERLEUKIN_6_PRODUCTION	29	-0.32591	-2.07667	0.00736648	0.195362	Flt3|Foxj1|Inpp5d|Aqp4|Csk|Socs5|Selenos|Nlrc3|Arrb1|Cd200|Trim30a|Nlrx1|Cd84|Chrna7|Nmbr|Nmb|Tnfrsf1a|Rabgef1|C5ar2|Arrb2|Il27ra|Cd24a|Nckap1l|Syt11|Havcr2|Tnfaip3|Sirpa|Gba|Gas6|	Aqp4|Csk|Socs5|Selenos|Nlrc3|Arrb1|Cd200|Trim30a|Nlrx1|Cd84|Chrna7|Nmbr|Nmb|Tnfrsf1a|Rabgef1|C5ar2|Arrb2|Il27ra|Cd24a|Nckap1l|Syt11|Havcr2|Tnfaip3|Sirpa|Gba|Gas6|
GOBP_NEGATIVE_REGULATION_OF_STEM_CELL_PROLIFERATION	20	0.333037	1.78528	0.00996016	0.195528	Cebpa|Nf1|Cdkn2c|Snai2|Gli3|Fermt1|Cd109|Fbln1|Rarg|Rarb|Nfib|Septin4|Rbpj|Ptch1|Trp53|Nfatc1|Men1|Fgf10|Ovol2|Fgf2|	Cebpa|Nf1|Cdkn2c|Snai2|Gli3|Fermt1|Cd109|Fbln1|Rarg|Rarb|Nfib|Septin4|Rbpj|Ptch1|Trp53|Nfatc1|Men1|
GOBP_BLASTOCYST_DEVELOPMENT	112	0.146023	1.77803	0.015748	0.195589	Furin|Thoc5|Sp1|Med21|Brca2|Ctr9|Tet1|Hcfc1|Phf6|Dicer1|Cnot1|Gins4|Nbn|Capn2|Palb2|N4bp2l2|Zfp420|Ppp4r4|Psmc4|Cmtm3|Wdr74|Setdb1|Xab2|Matr3|Kdm4c|Smarca4|Ccdc62|Thoc2|Lats1|Bcor|Cnot2|Ttll4|Sp3|Txnrd3|Tjp1|Zfp830|Ncapg2|Skil|Ndel1|Actl6a|Rbbp8|Cops2|Ttll1|Eomes|Suv39h1|Sf3b1|Tgfbr3|Cul3|Gabpa|Suds3|Mxi1|Fbll1|Pbrm1|Mfn2|Pelo|Nop2|Tbl1xr1|Brd4|G2e3|Nle1|Smim14|Supt6|Rpl13|Zbed6|Sbds|Slc35e2|Tm4s…	Furin|Thoc5|Sp1|Med21|Brca2|Ctr9|Tet1|Hcfc1|Phf6|Dicer1|Cnot1|Gins4|Nbn|Capn2|Palb2|N4bp2l2|Zfp420|Ppp4r4|Psmc4|Cmtm3|Wdr74|Setdb1|Xab2|Matr3|Kdm4c|Smarca4|Ccdc62|Thoc2|Lats1|Bcor|
GOBP_AMINE_TRANSPORT	92	-0.179914	-2.05371	0.00195695	0.195901	Hrh3|Slc12a2|Ptger3|Itgb1|Crhr1|Myo5a|Abat|Rab3gap1|Chrna3|Htr2c|Syt10|Ptgs1|Syt12|Pink1|Arl6ip5|Slc38a2|Dpysl2|Agt|Arg2|Nr3c1|Slc38a1|Stxbp1|Tor1a|Npy5r|Vip|Stx1a|Slc18a2|Grin2b|Sv2a|Prkcb|P2rx7|Chrnb2|Grm7|Per2|Syt13|Htr6|Rgs2|Rtn4|Snca|Kcnb1|Syt17|Chrna7|Syt7|Cacna1a|Septin2|Oprk1|Entpd1|Slc6a1|Syt6|Kcna2|Drd2|Syt5|P2ry12|Gabbr1|Syt4|Slc7a5|Htr1b|Sdhd|Arl6ip1|Arg1|Plcd1|Chga|Rgs4|Nat8l|Cnr1|Gr…	Per2|Syt13|Htr6|Rgs2|Rtn4|Snca|Kcnb1|Syt17|Chrna7|Syt7|Cacna1a|Septin2|Oprk1|Entpd1|Slc6a1|Syt6|Kcna2|Drd2|Syt5|P2ry12|Gabbr1|Syt4|Slc7a5|Htr1b|Sdhd|Arl6ip1|Arg1|Plcd1|Chga|Rgs4|Nat8l|Cnr1|Grk2|Ntsr1|Slc17a8|Sncg|Syt9|Rab3a|Cck|Ace2|Syt11|Psen1|Syt1|Dtnbp1|Grik1|Adora1|Htr1a|Syt2|Slc43a2|Oxtr|Rab3b|Pcp4|Grm2|Cxcl12|Htr2a|Chrna4|Npy2r|Syt3|Slc38a3|
GOBP_REGULATION_OF_SMAD_PROTEIN_SIGNAL_TRANSDUCTION	25	-0.338844	-2.04123	0.00200401	0.196005	Sptbn1|Dab2|D130043K22Rik|Tgfb1|Lrp1|Bmpr1a|Parp1|Bmp7|Wwtr1|Tgfbr1|Tob1|Nup93|Bmp4|Bmpr2|Bmp2|Rbpms|Ovol2|Smad4|Pbld2|Ccn3|Sh2b1|Tgfb3|Pparg|Jak2|Bmp6|	Bmpr1a|Parp1|Bmp7|Wwtr1|Tgfbr1|Tob1|Nup93|Bmp4|Bmpr2|Bmp2|Rbpms|Ovol2|Smad4|Pbld2|Ccn3|Sh2b1|Tgfb3|Pparg|Jak2|Bmp6|
GOBP_MIRNA_METABOLIC_PROCESS	79	0.172567	1.77815	0.0268714	0.196496	Tent2|Dis3l2|Pnpt1|Nr1h2|Dicer1|Ar|Trim71|Hdac2|Myc|Ep300|Tut4|Pdgfb|Egfr|Rc3h2|Smarca4|Tert|Ncor2|Ago4|Lin28b|Nfkb1|Rela|Ncor1|Hif1a|Tut7|Ppara|Tgfb1|Parn|Esr1|Atoh8|Hdac4|Zswim8|Stat3|Nr3c1|Apln|Gnl3|Nfib|Zfp512b|Foxo3|Ets1|Jun|Ddx5|Trp53|Egr1|Drosha|Mrtfb|Ddx17|Bmpr1a|Nfatc3|Tgfbr1|Nfatc4|Yy1|Bmp4|Ctcf|Bmp2|Smad1|Ago2|Rc3h1|App|Smad4|Ppard|Mrtfa|Ago1|Hras|Tgfb2|Klf5|Rest|Snd1|Rara|Smad3|Fos|Te…	Tent2|Dis3l2|Pnpt1|Nr1h2|Dicer1|Ar|Trim71|Hdac2|Myc|Ep300|Tut4|Pdgfb|Egfr|Rc3h2|Smarca4|Tert|Ncor2|Ago4|Lin28b|Nfkb1|Rela|Ncor1|Hif1a|Tut7|Ppara|Tgfb1|Parn|Esr1|Atoh8|Hdac4|Zswim8|Stat3|
GOBP_POSITIVE_REGULATION_OF_DENDRITIC_SPINE_MORPHOGENESIS	28	0.284607	1.78293	0.0217391	0.196895	Actr3|Caprin2|Dhx36|Kalrn|Dbn1|Mfn1|Itpka|Dnm1l|Cask|Stau2|Ephb2|Reln|Opa1|Marcks|Camk2b|Pafah1b1|Caprin1|Mfn2|Afdn|Actr2|Pak3|Baiap2|Cux2|Tiam1|Bhlhb9|Dbnl|Lrp8|Eef2k|	Actr3|Caprin2|Dhx36|Kalrn|Dbn1|Mfn1|Itpka|Dnm1l|Cask|Stau2|Ephb2|Reln|Opa1|Marcks|Camk2b|Pafah1b1|Caprin1|Mfn2|Afdn|Actr2|Pak3|Baiap2|
GOBP_CARBOHYDRATE_TRANSMEMBRANE_TRANSPORT	88	-0.188404	-2.10585	0.00206612	0.197302	Myc|Klf15|Ak1|Slc2a12|Repin1|Tert|Rasa1|Sorbs1|Fabp5|Tmem144|Irs2|Prkca|Esr1|Ahi1|Osbpl8|Slc2a2|C1qtnf12|Cers1|Braf|Rps6kb1|Slc27a1|Aqp1|Erbb4|Mef2a|Appl1|Appl2|Mfn2|Oga|Ocln|Hk2|Akt1|Prkcb|Met|Enpp1|Slc23a2|Slc45a4|Tsc2|Akt2|Sort1|Slc25a27|Sh2b2|C2cd5|Mapk14|Zdhhc7|Prkci|Inpp5k|Ptpn11|Rab4b|Rap1a|Sirt6|Slc23a1|Slc2a9|Aspscr1|Gpc3|Nr4a3|Irs1|Nfe2l2|Yes1|Pea15a|Sesn2|Slc26a6|Clip3|Grk2|Tsc1|Rnasel…	Slc23a2|Slc45a4|Tsc2|Akt2|Sort1|Slc25a27|Sh2b2|C2cd5|Mapk14|Zdhhc7|Prkci|Inpp5k|Ptpn11|Rab4b|Rap1a|Sirt6|Slc23a1|Slc2a9|Aspscr1|Gpc3|Nr4a3|Irs1|Nfe2l2|Yes1|Pea15a|Sesn2|Slc26a6|Clip3|Grk2|Tsc1|Rnasel|Insr|Rhoq|Igf1|Grb10|Pid1|Ace|Gsk3a|Stxbp3|Prkcd|Stxbp4|Slc1a2|Slc2a8|Slc2a3|Slc27a4|Erbb3|Crebl2|Capn10|Adipor2|Rtn2|Ednra|Drd1|Slc45a1|Slc2a1|
GOBP_REGULATION_OF_HETEROCHROMATIN_FORMATION	27	0.288776	1.7794	0.0188679	0.197368	Ctr9|Tet1|Dnmt1|Resf1|Tasor|Morc2a|Setdb1|Zfp445|Zfp57|Atf7ip|Phf8|Phf2|Baz1a|Mphosph8|Sin3a|Setdb2|L3mbtl3|Kdm1a|Dyrk1a|Tpr|H19|Morc2b|Pphln1|Pik3ca|Trim28|Cdk2|Samd1|	Ctr9|Tet1|Dnmt1|Resf1|Tasor|Morc2a|Setdb1|Zfp445|Zfp57|Atf7ip|Phf8|Phf2|Baz1a|Mphosph8|Sin3a|Setdb2|L3mbtl3|Kdm1a|Dyrk1a|Tpr|H19|Morc2b|
GOBP_MAINTENANCE_OF_CELL_NUMBER	174	0.117982	1.77824	0.0148305	0.197471	Paf1|Kdm3a|Mmp24|Dis3l2|Med21|Pcm1|Ctr9|Prdm16|Smc3|Tet1|Nkap|Med17|Arid4b|Dicer1|Stag2|Cnot1|Arid1a|Hdac2|Prrx1|Myc|Tut4|Raf1|Ss18|Wdr43|Apc|Selenon|Kdm4c|Smarca4|Dll1|Phf10|Smarca2|Dpf2|Bicra|Hook3|Cnot2|H3c6|Ogt|Panct2|Nipbl|Smarcc1|Mettl14|Smc5|Jmjd1c|Tcf15|Tcf7l1|Srrt|Med14|Rbbp4|Hdac1|Zc3h13|Eif4e|Med10|Wdr47|Foxo1|Rif1|Kat2a|Actl6a|Rbbp7|Stat3|Crebbp|Ing1|Trim8|Actb|Braf|Mtf2|Med30|Bicral|…	Paf1|Kdm3a|Mmp24|Dis3l2|Med21|Pcm1|Ctr9|Prdm16|Smc3|Tet1|Nkap|Med17|Arid4b|Dicer1|Stag2|Cnot1|Arid1a|Hdac2|Prrx1|Myc|Tut4|Raf1|Ss18|Wdr43|Apc|Selenon|Kdm4c|Smarca4|Dll1|Phf10|Smarca2|Dpf2|Bicra|Hook3|Cnot2|H3c6|Ogt|Panct2|Nipbl|Smarcc1|Mettl14|Smc5|Jmjd1c|Tcf15|Tcf7l1|Srrt|Med14|Rbbp4|Hdac1|Zc3h13|Eif4e|Med10|Wdr47|Foxo1|Rif1|Kat2a|Actl6a|Rbbp7|Stat3|Crebbp|Ing1|Trim8|Actb|Braf|
GOCC_DENDRITE_TERMINUS	20	0.331281	1.78003	0.0217391	0.197785	Ift52|L1cam|Taok2|Rgs7|Cdkl5|Gpr179|Cyfip1|Hsp90aa1|Mapk8ip1|Slc32a1|Ptch1|Hsp90ab1|Src|Map2|Smo|Ift20|Ift57|Grk3|Rgs11|Cobl|	Ift52|L1cam|Taok2|Rgs7|Cdkl5|Gpr179|Cyfip1|Hsp90aa1|Mapk8ip1|Slc32a1|Ptch1|Hsp90ab1|Src|Map2|Smo|Ift20|Ift57|Grk3|
GOMF_DOUBLE_STRANDED_RNA_BINDING	62	0.191427	1.78072	0.0136187	0.198101	Hmgb1|Mrpl44|Dicer1|Tarbp2|Prkrip1|Hnrnpu|Zfr|Cltc|Rc3h2|Rftn1|Dhx36|Dhx30|Dgcr8|Ago4|Dhx9|Mtdh|Tlr3|Ilf3|Ifih1|Supv3l1|Eif4a1|Hspd1|Ddx1|Oasl2|Adarb1|Stau2|Eif2ak2|Strbp|Aptx|Stau1|Ago3|Rigi|Sidt1|Zfr2|Ddx21|Hsp90ab1|Mbnl1|Ilf2|Actn1|Prkra|Dus2|Lsm14a|Tubb4b|Elavl1|Dhx58|Tuba1b|Dhx15|Ago2|Rc3h1|Dhx33|Ago1|Myh4|Slc3a2|Adarb2|Yrdc|Tfrc|Adar|Zfp346|Vim|Sidt2|Hspa1a|Msn|	Hmgb1|Mrpl44|Dicer1|Tarbp2|Prkrip1|Hnrnpu|Zfr|Cltc|Rc3h2|Rftn1|Dhx36|Dhx30|Dgcr8|Ago4|Dhx9|Mtdh|Tlr3|Ilf3|Ifih1|Supv3l1|Eif4a1|Hspd1|Ddx1|Oasl2|Adarb1|Stau2|Eif2ak2|Strbp|Aptx|Stau1|Ago3|Rigi|Sidt1|
GOBP_PEPTIDYL_LYSINE_MODIFICATION	315	0.0882825	1.77447	0.0206186	0.198163	Setmar|Egr2|Nfyb|Eya1|Ep400|Plod3|Brca2|Ehmt1|Setd2|Taf6|Hat1|Taf7|Ctr9|Hcfc1|Arid4b|Vipas39|Fh1|Cbx4|Tada2a|Nap1l2|Pih1d1|Semp2l1|Dohh|Eef1akmt2|Hdac2|Atf2|Klf15|Msl2|Ruvbl2|Mbtd1|Bcl11a|Ep300|Pias2|Sirt1|Brca1|Ruvbl1|Trmt112|Trrap|Setdb1|Yeats2|Mllt10|Kmt2c|Vcpkmt|Smarca4|Rlf|Snai2|Nfkbiz|Jade2|Kmt2a|Lef1|Rela|Hdac6|Brd8|Mbip|Ogt|Suz12|Arnt|Ing5|Morf4l2|Msl3|Ifih1|Wdr5b|Cxxc1|Setbp1|Ash1l|Mllt6…	Setmar|Egr2|Nfyb|Eya1|Ep400|Plod3|Brca2|Ehmt1|Setd2|Taf6|Hat1|Taf7|Ctr9|Hcfc1|Arid4b|Vipas39|Fh1|Cbx4|Tada2a|Nap1l2|Pih1d1|Semp2l1|Dohh|Eef1akmt2|Hdac2|Atf2|Klf15|Msl2|Ruvbl2|Mbtd1|Bcl11a|Ep300|Pias2|Sirt1|Brca1|Ruvbl1|Trmt112|Trrap|Setdb1|Yeats2|Mllt10|Kmt2c|Vcpkmt|Smarca4|Rlf|Snai2|Nfkbiz|Jade2|Kmt2a|Lef1|Rela|Hdac6|Brd8|Mbip|Ogt|Suz12|Arnt|Ing5|Morf4l2|Msl3|Ifih1|Wdr5b|Cxxc1|Setbp1|Ash1l|Mllt6…
GOBP_HISTONE_H2A_ACETYLATION	23	0.309622	1.77159	0.016	0.200162	Ep400|Ruvbl2|Mbtd1|Ruvbl1|Trrap|Brd8|Morf4l2|Msl3|Yeats4|Actl6a|Mrgbp|Actb|Morf4l1|Epc1|Epc2|Dmap1|Meaf6|Naa40|Vps72|Sphk2|Msl3l2|Ing3|Kat5|	Ep400|Ruvbl2|Mbtd1|Ruvbl1|Trrap|Brd8|Morf4l2|Msl3|Yeats4|Actl6a|Mrgbp|Actb|Morf4l1|
GOBP_REGULATION_OF_T_CELL_MIGRATION	34	-0.293034	-2.07792	0.00795229	0.200387	Lrch1|Ripor2|Itga4|Stk39|Abl2|Crkl|Oxsr1|Med23|Wnk1|Cd200|Dock8|Apod|Ccl21a|Abl1|Adam10|App|Ccl5|Crk|Ecm1|Aif1|Itgb3|Lgals9|Coro1a|Il27ra|Wnt5a|Rhoa|Pycard|Fadd|Selenok|Adam8|Cxcl12|Adam17|Spns2|Cd99l2|	Apod|Ccl21a|Abl1|Adam10|App|Ccl5|Crk|Ecm1|Aif1|Itgb3|Lgals9|Coro1a|Il27ra|Wnt5a|Rhoa|Pycard|Fadd|Selenok|Adam8|Cxcl12|Adam17|Spns2|Cd99l2|
GOBP_CARBOHYDRATE_TRANSPORT	108	-0.16745	-2.04154	0.00201613	0.200485	Slc35b4|Smpd3|Slc35a5|Myc|Klf15|Ak1|Slc2a12|Repin1|Tert|Rasa1|Slc37a3|Sorbs1|Fabp5|Tmem144|Irs2|Prkca|Esr1|Ahi1|Osbpl8|Slc35c1|Slc2a2|C1qtnf12|Cers1|Braf|Rps6kb1|Slc27a1|Aqp1|Erbb4|Mef2a|Appl1|Appl2|Mfn2|Oga|Ocln|Hk2|Akt1|Slc35a1|Prkcb|Pls1|Met|Slc37a2|Mfsd2a|Ezr|Enpp1|Slc23a2|Slc45a4|Tsc2|Akt2|Sort1|Slc25a27|Sh2b2|C2cd5|Mapk14|Slc35a3|Zdhhc7|Slc35a2|Prkci|Inpp5k|Ptpn11|Rab4b|Rap1a|Sirt6|Slc23a1|…	Slc23a2|Slc45a4|Tsc2|Akt2|Sort1|Slc25a27|Sh2b2|C2cd5|Mapk14|Slc35a3|Zdhhc7|Slc35a2|Prkci|Inpp5k|Ptpn11|Rab4b|Rap1a|Sirt6|Slc23a1|Slc2a9|Mfsd2b|Aspscr1|Gpc3|Nr4a3|Irs1|Mfsd12|Nfe2l2|Yes1|Pea15a|Sesn2|Slc26a6|Clip3|Grk2|Tsc1|Rnasel|Insr|Rhoq|Slc50a1|Igf1|Slc35d1|Grb10|Slc37a1|Pid1|Ace|Gsk3a|Stxbp3|Prkcd|Stxbp4|Slc1a2|Rft1|Slc2a8|Slc2a3|Slc27a4|Slc2a6|Erbb3|Crebl2|Capn10|Adipor2|Rtn2|Slc35a4|Ednra|D…
GOBP_LEUKOCYTE_PROLIFERATION	221	-0.118127	-2.04393	0.00592885	0.202487	Nf1|Il33|Casp3|Atad5|Bap1|Bcl2l1|Lmo1|Flt3|Il4|Hmgb1|Itch|Csf2ra|Lmbr1l|Myc|Cd276|Cdkn1a|Blm|Ripor2|Atm|Tnfrsf9|Dlg5|Rc3h2|Foxj1|Nfkbiz|Lef1|Slc7a1|Ppp3ca|Vsir|Tac1|Cxcr4|Il18|Tgfbr2|Nck2|Marchf7|Pde5a|Irs2|Tgfb1|Vcam1|Tirap|Hspd1|Ctnnb1|Dock2|Fkbp1b|Nfatc2|Shb|Ptk2|Tcf3|Rasgrp1|Bcl6|Sh3rf1|Dhps|Pura|Csf2rb2|Inpp5d|Arg2|Tyk2|Gsk3b|Shh|Ephb2|Tcirg1|Hes1|Zfp335|Icosl|Stat5b|Ahr|Impdh2|Gpam|Mapk8ip1…	Rps6|Sox11|Mapk3|Armc5|Ager|Scrib|Cd59a|Sos2|Mapk1|Ighm|Malt1|Cd55|Hprt|Dock8|Fkbp1a|Ndfip1|Crip3|Ceacam1|Bax|Mef2c|Vav3|Tbk1|Tnfrsf1b|Tyrobp|Kit|Tsc2|Cebpb|Bmi1|Ctps|St6gal1|Emp2|Lrrc32|Clu|Kitl|Pten|Bmp4|Tnfrsf13b|Ada|Twsg1|Abl1|Wnt4|Gstp1|Nmbr|Dlg1|Nmb|Fgf10|Rassf5|Npr3|Rc3h1|Cx3cl1|Ccl5|Prnp|Slc4a2|Satb1|Plcl2|Sos1|Itgal|Prlr|Ccdc88b|Prdx2|Aif1|Efnb1|Irf1|Arg1|Tacr1|Cd44|Csf1r|Zbtb7b|Washc1|L…
GOBP_VESICLE_CARGO_LOADING	23	0.304689	1.765	0.0119522	0.202906	Ap3b1|Sec23b|Sec23a|Kif13a|Sec31a|Ap3d1|Sec24c|Mia2|Sec24b|Sec24a|Ap3s1|Ap3m2|Ap3b2|Insig1|Tbc1d20|Picalm|Mia3|Sar1a|Rab1a|Ap3m1|Sec13|Sec24d|Ap3s2|	Ap3b1|Sec23b|Sec23a|Kif13a|Sec31a|Ap3d1|Sec24c|Mia2|Sec24b|Sec24a|Ap3s1|Ap3m2|Ap3b2|Insig1|Tbc1d20|Picalm|
GOCC_CELL_CORTEX	244	0.0967995	1.76532	0.0241449	0.203625	Shroom4|Rdx|Exoc2|Gad1|Stim1|Fryl|Ppp1r9a|Sptbn1|Exoc1|Pclo|Itch|Rimbp2|Dync1h1|Numa1|Pvalb|Prkd1|Mkln1|Fry|Septin7|Itpr2|Sptan1|Clasp1|Gucy1b1|Myl12b|Pard6b|Apc|Nedd4|Myo1f|Fgfr2|Actn2|Mtss2|Iqgap1|Actn4|Fchsd1|Add3|Sptbn4|Dctn1|Myh10|Dbn1|Pde4dip|Bsn|Hnrnpk|Pfn4|Arv1|Septin6|Traf2|Capza1|Macf1|Erc2|Dmtn|Sptb|Spire2|Capza2|Cd2ap|Septin5|Spire1|Nr3c2|Myo1e|Wasl|Epb41l2|Osbpl8|Epb41|Exoc4|Grip1|Cr…	Shroom4|Rdx|Exoc2|Gad1|Stim1|Fryl|Ppp1r9a|Sptbn1|Exoc1|Pclo|Itch|Rimbp2|Dync1h1|Numa1|Pvalb|Prkd1|Mkln1|Fry|Septin7|Itpr2|Sptan1|Clasp1|Gucy1b1|Myl12b|Pard6b|Apc|Nedd4|Myo1f|Fgfr2|Actn2|Mtss2|Iqgap1|Actn4|Fchsd1|Add3|Sptbn4|Dctn1|Myh10|Dbn1|Pde4dip|Bsn|Hnrnpk|Pfn4|Arv1|Septin6|Traf2|Capza1|Macf1|Erc2|Dmtn|Sptb|Spire2|Capza2|Cd2ap|Septin5|Spire1|Nr3c2|Myo1e|Wasl|Epb41l2|Osbpl8|Epb41|Exoc4|Grip1|Cr…
GOCC_SWI_SNF_COMPLEX	28	0.285336	1.76277	0.0156556	0.204112	Arid1a|Bcl11a|Ss18|Smarca4|Phf10|Smarca2|Dpf2|Bicra|Arid1b|Smarcc1|Actl6a|Arid2|Actb|Bicral|Actl6b|Smarcd1|Bcl11b|Bcl7c|Pbrm1|Bcl7b|Smarcc2|Smarcd3|Smarcd2|Smarce1|Dpf3|Bcl7a|Smarcb1|Brd9|	Arid1a|Bcl11a|Ss18|Smarca4|Phf10|Smarca2|Dpf2|Bicra|Arid1b|Smarcc1|Actl6a|Arid2|Actb|Bicral|Actl6b|Smarcd1|Bcl11b|Bcl7c|Pbrm1|
GOMF_NUCLEOCYTOPLASMIC_CARRIER_ACTIVITY	27	0.285114	1.76536	0.0295858	0.204601	Xpo5|Xpo4|Xpo7|Kpna2|Ranbp6|Kpna3|Ipo5|Kpna4|Cse1l|Kpnb1|Nup214|Tnpo1|Tnpo2|Ipo9|Snupn|Xpo1|Tmco6|Eif4enif1|Ipo4|Hikeshi|Kpna1|Nutf2|Ipo11|Xpo6|Kpna6|Nupl2|Ranbp17|	Xpo5|Xpo4|Xpo7|Kpna2|Ranbp6|Kpna3|Ipo5|Kpna4|Cse1l|Kpnb1|Nup214|Tnpo1|Tnpo2|Ipo9|Snupn|
GOBP_IN_UTERO_EMBRYONIC_DEVELOPMENT	413	0.0747469	1.76545	0.0136986	0.205567	Furin|Thoc5|Cebpa|Gli2|Sp1|Plod3|Med21|Brca2|Unk|Bap1|Setd2|Vegfa|Bcl2l1|Ctr9|Tet1|Gna12|Hcfc1|Phf6|Dicer1|Cntnap2|Plcg1|Ar|Vash1|Tasor|Hectd1|Cnot1|Gins4|Itgb1|Birc6|Usp9x|Atf2|Tanc2|Nbn|Ocrl|Zfp36l1|Capn2|Palb2|Pdgfb|Mapk8ip3|N4bp2l2|Zfp420|Ppp4r4|Itga4|Coq7|Tent5c|Apba2|Psmc4|Dab2|Cmtm3|Wdr74|Egfr|Setdb1|Resp18|Nxn|Xab2|Anks6|Cdkn1c|Stk4|Matr3|Kdm4c|Fgfr2|Ubr3|Tmed2|Smarca4|Ccdc62|Pdgfra|Dll1|…	Furin|Thoc5|Cebpa|Gli2|Sp1|Plod3|Med21|Brca2|Unk|Bap1|Setd2|Vegfa|Bcl2l1|Ctr9|Tet1|Gna12|Hcfc1|Phf6|Dicer1|Cntnap2|Plcg1|Ar|Vash1|Tasor|Hectd1|Cnot1|Gins4|Itgb1|Birc6|Usp9x|Atf2|Tanc2|Nbn|Ocrl|Zfp36l1|Capn2|Palb2|Pdgfb|Mapk8ip3|N4bp2l2|Zfp420|Ppp4r4|Itga4|Coq7|Tent5c|Apba2|Psmc4|Dab2|Cmtm3|Wdr74|Egfr|Setdb1|Resp18|Nxn|Xab2|Anks6|Cdkn1c|Stk4|Matr3|Kdm4c|Fgfr2|Ubr3|Tmed2|Smarca4|Ccdc62|Pdgfra|Dll1|…
GOBP_DENDRITIC_SPINE_MORPHOGENESIS	73	0.173542	1.75589	0.0221328	0.210382	Ppp1r9a|Pdlim5|Tanc2|Septin7|Sipa1l1|Actr3|Nlgn3|Caprin2|Dhx36|Kalrn|Dbn1|Hdac6|Dnm3|Mfn1|Wasl|Cdk5r1|Itpka|Ctnnd2|Cdc42|Dnm1l|Ppfia2|Dock10|Dlg4|Cask|Stau2|Myo5b|Cdk5|Ephb2|Reln|Lzts3|Dip2a|Opa1|Ube3a|Epha4|Arc|Dvl1|Marcks|Kif1a|Camk2b|Pafah1b1|Caprin1|Mfn2|Afdn|Srcin1|Actr2|Pak3|Prmt3|Baiap2|Shank3|Shank1|Arhgap33|Cux2|Nlgn1|Ngef|Pten|Abi2|Ephb1|Tiam1|Adam10|Abi3bp|Epha5|Cfl1|Zfp365|Bhlhb9|Arhg…	Ppp1r9a|Pdlim5|Tanc2|Septin7|Sipa1l1|Actr3|Nlgn3|Caprin2|Dhx36|Kalrn|Dbn1|Hdac6|Dnm3|Mfn1|Wasl|Cdk5r1|Itpka|Ctnnd2|Cdc42|Dnm1l|Ppfia2|Dock10|Dlg4|Cask|Stau2|Myo5b|Cdk5|Ephb2|Reln|Lzts3|Dip2a|Opa1|Ube3a|Epha4|Arc|Dvl1|Marcks|Kif1a|Camk2b|Pafah1b1|Caprin1|Mfn2|
GOCC_APICAL_JUNCTION_COMPLEX	117	0.137057	1.75475	0.0214008	0.210398	Pkn2|Frmd4b|Shroom4|Cxadr|Patj|Arhgap17|Clmp|Ccnd1|Magi3|Jam2|Rapgef2|Wnk3|Frmd6|Cbr1|Epb41l4b|Pard6b|Apc|Mpp7|Jam3|Usp53|Mtdh|Cldn10|Pals1|Dlg3|Ash1l|Pmp22|Cdk4|Ank3|Frmd4a|Strn|Traf4|Rap2b|Tjp1|Lin7b|Mapk15|Ctnnb1|Cyth1|Vapa|Pard3b|Actb|Ctnnd1|Lin7c|Marveld2|Lsr|Camsap3|Amotl2|Rpgrip1l|Cldn1|Pard6a|Magi2|Rigi|Ildr2|Actg1|Rab13|Lin7a|Arhgef2|Plxdc1|Shroom2|Tbcd|Shroom3|Pdcd6ip|Crb2|Ocln|Afdn|Cld…	Pkn2|Frmd4b|Shroom4|Cxadr|Patj|Arhgap17|Clmp|Ccnd1|Magi3|Jam2|Rapgef2|Wnk3|Frmd6|Cbr1|Epb41l4b|Pard6b|Apc|Mpp7|Jam3|Usp53|Mtdh|Cldn10|Pals1|Dlg3|Ash1l|Pmp22|Cdk4|Ank3|Frmd4a|Strn|Traf4|Rap2b|Tjp1|Lin7b|Mapk15|Ctnnb1|Cyth1|Vapa|Pard3b|Actb|Ctnnd1|Lin7c|Marveld2|Lsr|Camsap3|Amotl2|Rpgrip1l|Cldn1|Pard6a|Magi2|Rigi|Ildr2|Actg1|Rab13|Lin7a|Arhgef2|Plxdc1|Shroom2|Tbcd|Shroom3|Pdcd6ip|Crb2|Ocln|Afdn|Cld…
GOCC_POSTSYNAPTIC_SPECIALIZATION	460	0.0740598	1.75338	0.0181087	0.210709	Phb|Insyn1|Dnm2|Nf1|Drd5|Il1rapl1|Pak2|Lzts1|Tacc3|Sema4b|Grik3|Klhl17|Pick1|Sharpin|Sorcs3|Cnksr2|mt-Nd2|Homer3|Myo6|Dicer1|Chrm3|Ppp1r9a|Sptbn1|Pdlim5|Pclo|Map1b|Rheb|Rgs9|Gabrg2|Tanc2|Erbin|Sipa1l1|Pacsin1|Bcl11a|Slc16a7|Rnf112|Nlgn2|Grik5|Tnik|Tanc1|Eif3a|Kpna2|Nlgn3|Plekha5|Epha7|Rps6kc1|Dlg5|Dlgap4|Grid1|Als2|Clstn3|Mt3|Cdh10|Numb|Gabra3|Dnajb1|Actn2|Adcy1|Kalrn|Fmr1|Dlgap2|Zdhhc5|Add3|Rps1…	Phb|Insyn1|Dnm2|Nf1|Drd5|Il1rapl1|Pak2|Lzts1|Tacc3|Sema4b|Grik3|Klhl17|Pick1|Sharpin|Sorcs3|Cnksr2|mt-Nd2|Homer3|Myo6|Dicer1|Chrm3|Ppp1r9a|Sptbn1|Pdlim5|Pclo|Map1b|Rheb|Rgs9|Gabrg2|Tanc2|Erbin|Sipa1l1|Pacsin1|Bcl11a|Slc16a7|Rnf112|Nlgn2|Grik5|Tnik|Tanc1|Eif3a|Kpna2|Nlgn3|Plekha5|Epha7|Rps6kc1|Dlg5|Dlgap4|Grid1|Als2|Clstn3|Mt3|Cdh10|Numb|Gabra3|Dnajb1|Actn2|Adcy1|Kalrn|Fmr1|Dlgap2|Zdhhc5|Add3|Rps1…
GOBP_MONOAMINE_TRANSPORT	79	-0.194778	-2.00719	0.00410678	0.211011	Hrh3|Pick1|Ptger3|Smpd3|Crhr1|Myo5a|Slc18b1|Abat|Syt10|Ptgs1|Syt12|Pink1|Chrm5|Fcer1g|Mapk15|Cadps|Actb|Nos1|Agt|Tor1a|Vip|Nisch|Stx1a|Slc18a2|Mecp2|Prkcb|Chrnb2|Gpm6b|Syt13|Htr6|Rtn4|Snca|Kcnb1|Syt17|Chrna7|Syt7|Oprk1|Entpd1|Syt6|Kcna2|Drd2|Syt5|P2ry12|Gabbr1|Syt4|Htr1b|Sdhd|Itgb3|Plcd1|Chga|Maob|Park7|Nat8l|Cnr1|Grk2|Sncg|Syt9|Rab3a|Syt11|Syt1|Prkn|Slc29a4|Dtnbp1|Htr7|Htr1a|Syt2|Oxtr|Rab3b|Pcp4…	Oprk1|Entpd1|Syt6|Kcna2|Drd2|Syt5|P2ry12|Gabbr1|Syt4|Htr1b|Sdhd|Itgb3|Plcd1|Chga|Maob|Park7|Nat8l|Cnr1|Grk2|Sncg|Syt9|Rab3a|Syt11|Syt1|Prkn|Slc29a4|Dtnbp1|Htr7|Htr1a|Syt2|Oxtr|Rab3b|Pcp4|Xbp1|Grm2|Cxcl12|Htr2a|Chrna4|Npy2r|Syt3|Ly6e|Drd1|Syk|
GOBP_NUCLEAR_TRANSCRIBED_MRNA_CATABOLIC_PROCESS	109	0.145099	1.75112	0.0255906	0.212254	Tent2|Dis3l2|Pde12|Casc3|Edc3|Cnot1|Edc4|Zfp36l1|Exosc8|Hnrnpu|Exosc10|Smg1|Noct|Xrn1|Dhx34|Ctif|Dcp2|Atm|Tent4a|Mtpap|Rc3h2|Btg2|Dhx36|Syncrip|Paip1|Upf1|Dhx9|Thrap3|Cnot2|Cnot6|Nanos1|Parn|Samd4b|Smg6|Skiv2l|Lsm4|Tnrc6c|Exosc2|Nbas|Ssb|Polr2d|Rbm8a|Tnrc6a|Ncbp1|Tnrc6b|Zcchc7|Pabpc1|Cnot7|Xrn2|Dcp1a|Cpeb3|Upf3b|Pnrc1|Pelo|Magoh|Samd4|Pan2|Ddx5|Hnrnpd|Eif4enif1|Eif4a3|Polr2g|Lsm7|Ptbp1|Csde1|Cnot…	Tent2|Dis3l2|Pde12|Casc3|Edc3|Cnot1|Edc4|Zfp36l1|Exosc8|Hnrnpu|Exosc10|Smg1|Noct|Xrn1|Dhx34|Ctif|Dcp2|Atm|Tent4a|Mtpap|Rc3h2|Btg2|Dhx36|Syncrip|Paip1|Upf1|Dhx9|Thrap3|Cnot2|Cnot6|Nanos1|Parn|Samd4b|Smg6|Skiv2l|Lsm4|Tnrc6c|Exosc2|Nbas|Ssb|Polr2d|Rbm8a|Tnrc6a|Ncbp1|Tnrc6b|
GOMF_CULLIN_FAMILY_PROTEIN_BINDING	24	0.29635	1.74894	0.0135397	0.212409	Kctd21|Klhl9|Dcun1d5|Ddb1|Dcun1d3|Rnf7|Klhl36|Anapc11|Klhl21|Dcun1d2|Dcun1d4|Kctd2|Kctd5|Klhl3|Dcun1d1|Kctd6|Rbx1|Skp1|Btbd1|Klhl13|Kctd17|Kctd9|Prkn|Asb2|	Kctd21|Klhl9|Dcun1d5|Ddb1|Dcun1d3|Rnf7|Klhl36|Anapc11|Klhl21|Dcun1d2|Dcun1d4|Kctd2|Kctd5|
GOBP_REGULATION_OF_CELL_MORPHOGENESIS_INVOLVED_IN_DIFFERENTIATION	65	0.185417	1.74973	0.0213592	0.212664	Il1rapl1|Prkdc|Actr3|Pias2|Cdkl3|Tnik|Numb|Caprin2|Numbl|Dhx36|Kalrn|Dbn1|Mfn1|Itpka|Grip1|Cdkl5|Dnm1l|Tbc1d24|Dlg4|Cask|Stau2|Ankrd27|Myo5b|Ephb2|Reln|Opa1|Epha4|Wls|Cul7|Marcks|Camk2b|Pafah1b1|Caprin1|Mfn2|Parp6|Afdn|Actr2|Rab21|Cux1|Ttc3|Sh3glb1|Pak3|Met|Baiap2|Akap5|Mapk9|Ptprd|Anapc2|Cux2|Fbxw8|Sgk1|Tiam1|Ache|Obsl1|Csf1r|Ss18l1|Bhlhb9|Ptprf|Dbnl|Lrp8|Wnt5a|Fzd4|Cntn2|Fbxo31|Eef2k|	Il1rapl1|Prkdc|Actr3|Pias2|Cdkl3|Tnik|Numb|Caprin2|Numbl|Dhx36|Kalrn|Dbn1|Mfn1|Itpka|Grip1|Cdkl5|Dnm1l|Tbc1d24|Dlg4|Cask|Stau2|Ankrd27|Myo5b|Ephb2|Reln|Opa1|Epha4|Wls|Cul7|Marcks|Camk2b|Pafah1b1|Caprin1|Mfn2|Parp6|Afdn|Actr2|Rab21|Cux1|Ttc3|Sh3glb1|Pak3|Met|
GOBP_LYMPHOCYTE_MIGRATION	61	-0.216349	-2.00873	0.00584795	0.213432	Lrch1|Slc12a2|S1pr1|Jam2|Ripor2|Itga4|Plec|Stk39|Abl2|Crkl|Cxcl16|Wasl|Oxsr1|Ptk2b|Med23|Wnk1|Ext1|Ccl17|Akt1|Mia3|Cxcl14|Cyp7b1|Cd200|Dock8|Cklf|Apod|Ccl21a|Abl1|Adam10|App|Cx3cl1|Ccl5|Stk10|Crk|Itgal|Ecm1|Aif1|Ccl25|Itgb3|Myo1g|Ccl19|Lgals9|Coro1a|F11r|Il27ra|Nedd9|Wnt5a|Padi2|Rhoa|Pycard|Fadd|Cadm1|Selenok|Adam8|Gba|Gas6|Cxcl12|Msn|Adam17|Spns2|Cd99l2|	App|Cx3cl1|Ccl5|Stk10|Crk|Itgal|Ecm1|Aif1|Ccl25|Itgb3|Myo1g|Ccl19|Lgals9|Coro1a|F11r|Il27ra|Nedd9|Wnt5a|Padi2|Rhoa|Pycard|Fadd|Cadm1|Selenok|Adam8|Gba|Gas6|Cxcl12|Msn|Adam17|Spns2|Cd99l2|
GOMF_PROTEIN_TRANSMEMBRANE_TRANSPORTER_ACTIVITY	20	-0.380748	-2.01576	0.00198807	0.213738	Sec61a2|Sec63|Bcs1l|Tomm20|Tomm70a|Timm17a|Timm23|Bloc1s3|Pex13|Pex14|Sec61g|Tomm40|Tomm22|Tomm40l|Abca1|Sec61b|Tmed10|Timm17b|Sec61a1|Timm22|	Bloc1s3|Pex13|Pex14|Sec61g|Tomm40|Tomm22|Tomm40l|Abca1|Sec61b|Tmed10|Timm17b|Sec61a1|Timm22|
GOBP_G_PROTEIN_COUPLED_RECEPTOR_SIGNALING_PATHWAY	459	-0.0808072	-2.01104	0.00576923	0.215127	Phb|Dnm2|Cckbr|Hrh3|Drd5|Baiap3|Stim1|Grik3|S1pr1|Lmbrd2|Gpr180|Pld2|Grk4|Pick1|Gna12|Homer3|Plcb2|Casr|Chrm3|Cry1|Ptger3|Ramp2|Rapgef2|Rgs9|Itgb1|Crhr1|Tm2d1|Gprasp1|Adgrg1|Qrfpr|Arrdc3|Celsr3|Pde4d|Actn2|Adcy1|Plcb1|Bcar1|Mc4r|Atp2b4|Gpr45|Ackr2|Rgs7|Crkl|Ece1|Tafa5|Gnb5|Prex1|Tub|Rela|Grm1|Htr2c|Tac1|Adgrb2|Cxcr4|Dgkh|Plcb3|Pde5a|Prokr2|Gnai3|Itpr3|Trhr|Gng10|Kctd8|Trpc1|Gpr171|Vipr1|Nr3c2|Esr…	Gnb1|Or56b35|Ccl17|Gde1|Src|Sorl1|Tulp3|Npb|Hcrtr2|Pik3cg|Fzd9|Akt1|Gng5|Prkcb|Zdhhc21|Gnai1|Gas2l2|F2r|Adgra3|Grm8|Lrp1|Chrm4|Car2|Adra2c|Slc9a3r1|Ackr4|Kiss1r|Adcy7|Rapgef4|Mrap2|Gng14|Met|Gpr26|Nmur2|Fzd1|Dgkd|Prmt5|Fzd2|Npffr1|Grm7|Gpr139|Htr1f|Or10h1b|Ppp1r9b|Smo|Pde4a|Ezr|Fzd5|Adcy2|Fzd3|Dgkz|Gpr22|Grp|Arrb1|Crtc3|Gpr3|Or6z1|Rgs20|Adcy8|Gpr4|Gpr52|Grm5|Pth1r|Rs1|Htr6|Rgs16|Gng13|Gnb2|Lpar6|…
GOBP_CELLULAR_RESPONSE_TO_LIPID	354	0.0812124	1.74481	0.0197239	0.215988	Gpld1|Paf1|Kdm3a|Phb|Safb2|Aldh1a2|Ppargc1b|Pdk4|Gramd1a|Slc12a2|Taf7|Ctr9|Lpl|Trip4|Hmgb1|Ar|Cry1|Trim68|Efna5|Ptger3|Cnot1|Arid1a|Ltk|Casp9|Sash1|Zfp36l1|Hnrnpu|Ruvbl2|Ufsp2|Ep300|Tut4|Pias2|Akap8|Sirt1|Ubr5|Npas4|Prpf8|Arntl|Brca1|Dab2|Map2k7|Atm|Tnip2|Foxp1|Nedd4|Egfr|Fdx1|Irak2|Fam210b|Pabpn1|Cmpk2|Twf2|Ufl1|Pde4d|Smarca4|Plcb1|Crebrf|Ccdc62|Snai2|Setx|Pdk3|Nfkbiz|Abl2|Lats1|Ncor2|Upf1|Kdm5d…	Gpld1|Paf1|Kdm3a|Phb|Safb2|Aldh1a2|Ppargc1b|Pdk4|Gramd1a|Slc12a2|Taf7|Ctr9|Lpl|Trip4|Hmgb1|Ar|Cry1|Trim68|Efna5|Ptger3|Cnot1|Arid1a|Ltk|Casp9|Sash1|Zfp36l1|Hnrnpu|Ruvbl2|Ufsp2|Ep300|Tut4|Pias2|Akap8|Sirt1|Ubr5|Npas4|Prpf8|Arntl|Brca1|Dab2|Map2k7|Atm|Tnip2|Foxp1|Nedd4|Egfr|Fdx1|Irak2|Fam210b|Pabpn1|Cmpk2|Twf2|Ufl1|Pde4d|Smarca4|Plcb1|Crebrf|Ccdc62|Snai2|Setx|Pdk3|Nfkbiz|Abl2|Lats1|Ncor2|Upf1|Kdm5d…
GOMF_KINASE_ACTIVATOR_ACTIVITY	103	0.144555	1.74281	0.011976	0.216116	Ccnt1|Pak2|Mob1a|Fam20a|Hmgb1|Etaa1|Ltk|Cab39l|Cdkn1a|Itsn1|Raf1|Egfr|Rictor|Als2|Mt3|Plcb1|Iqgap1|Prkag2|Nrg1|Stradb|Ccnt2|Pfkfb2|Pdpk1|Tgfb1|Dab2ip|Cdk5r1|Mapk8ip2|Mob3a|Ccnyl1|Ercc6|Nek9|Irgm1|Mnat1|Pik3r1|Spry2|Ccny|Kras|Parp16|Dbf4|Cks1b|Alk|Agap2|Dazap2|Stk11|Igtp|Rgcc|Gprc5c|Cab39|Ppp2ca|Map2k2|Ddx3x|Wnk1|Tab1|Parp8|Dusp19|Parp6|Fgf13|Map2k1|P2rx7|Calm2|Igf1r|Daxx|Mob3b|Mlst8|Abi1|Mob3c|Ta…	Ccnt1|Pak2|Mob1a|Fam20a|Hmgb1|Etaa1|Ltk|Cab39l|Cdkn1a|Itsn1|Raf1|Egfr|Rictor|Als2|Mt3|Plcb1|Iqgap1|Prkag2|Nrg1|Stradb|Ccnt2|Pfkfb2|Pdpk1|Tgfb1|Dab2ip|Cdk5r1|Mapk8ip2|Mob3a|Ccnyl1|Ercc6|Nek9|Irgm1|Mnat1|Pik3r1|Spry2|Ccny|Kras|Parp16|Dbf4|Cks1b|Alk|Agap2|Dazap2|Stk11|Igtp|Rgcc|Gprc5c|Cab39|Ppp2ca|Map2k2|Ddx3x|Wnk1|Tab1|Parp8|Dusp19|Parp6|Fgf13|Map2k1|P2rx7|Calm2|Igf1r|Daxx|Mob3b|Mlst8|Abi1|Mob3c|Ta…
GOMF_TRANSCRIPTION_COREGULATOR_ACTIVITY	427	0.0726522	1.74366	0.0342052	0.216255	Cdyl|Kdm3a|Phb|Btaf1|Mier2|Tcerg1|Ppargc1b|Med21|Taf6|Prdm16|Trip4|Hcfc1|Lmo1|Hipk2|Med17|Ccnd1|Hmgb1|Cbfb|Naca|Tada2a|Sertad2|Sfmbt1|Mysm1|Tob2|Hcfc2|Hnrnpu|Ruvbl2|Med31|Hdgfl2|Bcl11a|Ep300|Tfb2m|Mier3|Sin3b|Hmga1b|Pias2|N4bp2l2|Drap1|Sirt1|Zxdb|Jazf1|Brca1|Taf15|Ss18|Ruvbl1|Rcor3|Ncoa7|Rbm14|Cebpz|Maml1|Trrap|Elob|Eid2b|Maml3|Kmt2c|Dnajb1|Bud31|Smarca4|Actn2|Ccdc62|Btg2|Actn4|Ptpn14|Nfkbiz|Zfp6…	Cdyl|Kdm3a|Phb|Btaf1|Mier2|Tcerg1|Ppargc1b|Med21|Taf6|Prdm16|Trip4|Hcfc1|Lmo1|Hipk2|Med17|Ccnd1|Hmgb1|Cbfb|Naca|Tada2a|Sertad2|Sfmbt1|Mysm1|Tob2|Hcfc2|Hnrnpu|Ruvbl2|Med31|Hdgfl2|Bcl11a|Ep300|Tfb2m|Mier3|Sin3b|Hmga1b|Pias2|N4bp2l2|Drap1|Sirt1|Zxdb|Jazf1|Brca1|Taf15|Ss18|Ruvbl1|Rcor3|Ncoa7|Rbm14|Cebpz|Maml1|Trrap|Elob|Eid2b|Maml3|Kmt2c|Dnajb1|Bud31|Smarca4|Actn2|Ccdc62|Btg2|Actn4|Ptpn14|Nfkbiz|Zfp6…
GOBP_DNA_TEMPLATED_DNA_REPLICATION_MAINTENANCE_OF_FIDELITY	47	0.216624	1.74047	0.0239521	0.217719	Setmar|Brca2|Fancm|Etaa1|Zranb3|Nbn|Rad50|Blm|Primpol|Pold1|Brca1|Atrx|Pole|Tonsl|Bod1l|Tipin|Alyref2|Zfp830|Bard1|Mus81|Rbbp8|Nucks1|Carm1|Donson|Mre11a|Wrn|Gen1|Timeless|Atr|Cenps|Rfwd3|Smarcal1|Alyref|Traip|Parp1|Rad51|Rtel1|Mcm9|Zfp365|Samhd1|Pcna|Cenpx|Thoc1|Cdk9|Exd2|Fbh1|Eme2|	Setmar|Brca2|Fancm|Etaa1|Zranb3|Nbn|Rad50|Blm|Primpol|Pold1|Brca1|Atrx|Pole|Tonsl|Bod1l|Tipin|Alyref2|Zfp830|Bard1|Mus81|Rbbp8|Nucks1|Carm1|Donson|Mre11a|Wrn|Gen1|Timeless|
GOBP_PINOCYTOSIS	21	0.311282	1.73875	0.0252101	0.217762	Dnm2|Nr1h2|Ankfy1|Cln3|Actn4|Mapkapk2|Carmil1|Dock2|Cdc42|Nr1h3|Ppt1|Snx5|Appl1|Appl2|Snx33|Tsc2|Mapkapk3|Cav1|Ehd4|Pycard|Axl|	Dnm2|Nr1h2|Ankfy1|Cln3|Actn4|Mapkapk2|Carmil1|Dock2|Cdc42|Nr1h3|Ppt1|Snx5|Appl1|Appl2|Snx33|
GOBP_MRNA_PROCESSING	439	0.0719793	1.7396	0.027668	0.217795	Dbr1|Paf1|Tent2|Safb2|Wdr83|Akap17b|Thoc5|Aqr|Pde12|Rbm11|Tcerg1|Trmt2a|Mfap1a|Rpusd2|Virma|Rbm15|Pnpt1|Khdrbs1|Nova1|Paxbp1|Cwf19l2|Mbnl3|Ctnnbl1|Casc3|Pus7|Hnrnpa0|Srsf2|Zrsr1|Nrde2|Rpusd3|Cwc22|Gemin8|Rbm3|Prkrip1|Snrnp48|Clp1|Cpsf6|Crnkl1|Zfp36l1|Hnrnpu|Aff2|Snrnp200|Luc7l|Smu1|Sfpq|Kin|Sart1|Prpf8|Cpsf7|Tent4a|Hnrnpll|Rbm24|Rbm14|Rprd1b|Dazap1|Mtpap|Cpsf3|Xab2|Ppwd1|Zc3h14|Pabpn1|Arvcf|Zcchc…	Dbr1|Paf1|Tent2|Safb2|Wdr83|Akap17b|Thoc5|Aqr|Pde12|Rbm11|Tcerg1|Trmt2a|Mfap1a|Rpusd2|Virma|Rbm15|Pnpt1|Khdrbs1|Nova1|Paxbp1|Cwf19l2|Mbnl3|Ctnnbl1|Casc3|Pus7|Hnrnpa0|Srsf2|Zrsr1|Nrde2|Rpusd3|Cwc22|Gemin8|Rbm3|Prkrip1|Snrnp48|Clp1|Cpsf6|Crnkl1|Zfp36l1|Hnrnpu|Aff2|Snrnp200|Luc7l|Smu1|Sfpq|Kin|Sart1|Prpf8|Cpsf7|Tent4a|Hnrnpll|Rbm24|Rbm14|Rprd1b|Dazap1|Mtpap|Cpsf3|Xab2|Ppwd1|Zc3h14|Pabpn1|Arvcf|Zcchc…
GOBP_AMYLOID_PRECURSOR_PROTEIN_CATABOLIC_PROCESS	55	-0.228437	-2.01604	0.0100402	0.218321	Casp3|Sp1|Cln3|Rela|Unc13a|Aph1b|Spon1|Hap1|Epha4|Picalm|Abca7|Ranbp9|Rock2|Ntrk2|Sorl1|Dyrk1a|Ifngr1|Ager|Csnk1e|Adam9|Rtn4|Gsap|Clu|Chrna7|Slc2a13|Aph1a|Adam10|Rtn3|App|Prnp|Psenen|Adam19|Dhcr24|Pin1|Ncstn|Rock1|Bin1|Gga3|Abca2|Apoe|Igf1|Lyn|Psen1|Gsk3a|Flot2|Aph1c|Efna3|Bace1|Psen2|Abcg1|Tmed10|Rtn1|Rtn2|Adam17|Lrrtm3|	Picalm|Abca7|Ranbp9|Rock2|Ntrk2|Sorl1|Dyrk1a|Ifngr1|Ager|Csnk1e|Adam9|Rtn4|Gsap|Clu|Chrna7|Slc2a13|Aph1a|Adam10|Rtn3|App|Prnp|Psenen|Adam19|Dhcr24|Pin1|Ncstn|Rock1|Bin1|Gga3|Abca2|Apoe|Igf1|Lyn|Psen1|Gsk3a|Flot2|Aph1c|Efna3|Bace1|Psen2|Abcg1|Tmed10|Rtn1|Rtn2|Adam17|Lrrtm3|
GOMF_NUCLEASE_ACTIVITY	151	0.120829	1.73676	0.0364372	0.218973	Dbr1|Eri2|Setmar|Dis3l2|Ints11|Pde12|Pnpt1|Fancm|Fan1|Xrcc3|Pop4|Mrpl44|Eri1|Dicer1|Cnot1|Zranb3|Rpp38|Ercc5|Rida|Nynrin|Rad50|Exosc10|Pop1|Noct|Xrn1|Pold1|Dcp2|Ercc4|Cpsf3|Nudt16l1|Exo5|Pole|Dis3l|Ago4|Xrcc4|Polrmt|Cnot2|Dis3|Usb1|Cnot6|Parn|Zc3h12b|Smg6|Ybey|G3bp1|Helz2|Las1l|Ddx1|Mus81|Tdp1|Khnyn|Tatdn3|Rbbp8|Prorp|Tatdn1|Aptx|Ago3|Mre11a|Wrn|Cnot7|Dclre1a|Ern1|Rexo1|Rpp30|Tsnax|Pms2|Xrn2|Toe1…	Dbr1|Eri2|Setmar|Dis3l2|Ints11|Pde12|Pnpt1|Fancm|Fan1|Xrcc3|Pop4|Mrpl44|Eri1|Dicer1|Cnot1|Zranb3|Rpp38|Ercc5|Rida|Nynrin|Rad50|Exosc10|Pop1|Noct|Xrn1|Pold1|Dcp2|Ercc4|Cpsf3|Nudt16l1|Exo5|Pole|Dis3l|Ago4|Xrcc4|Polrmt|Cnot2|Dis3|Usb1|Cnot6|
GOBP_POSITIVE_REGULATION_OF_CHROMOSOME_ORGANIZATION	100	0.149773	1.73271	0.0182556	0.220751	Hmbox1|Cct4|Tnks|Ncapd2|Dnmt1|Fbxo4|Resf1|Tasor|Numa1|Nbn|Ruvbl2|Rad50|Morc2a|Sfpq|Ino80e|Ruvbl1|Map2k7|Atm|Setdb1|Atrx|Dhx36|Tfpt|Cct5|Ncaph|Smc5|Parn|Slf1|Mapk15|Ctnnb1|Actl6a|Pml|Atf7ip|Cct2|Ino80|Pot1a|Smc2|Mphosph8|Pot1b|Pkib|Tnks2|Lig4|Gnl3|Tcp1|Sin3a|Setdb2|Rad21|Mre11a|Cct6a|Nfrkb|Cct3|Hnrnpa2b1|Atr|Terf2ip|Tal1|Mad1l1|Smc4|Hnrnpd|Tpr|Mapk3|Cct8|Mapk1|Morc2b|Ino80b|Slx1b|Sgo2a|Pnkp|Uchl5|…	Hmbox1|Cct4|Tnks|Ncapd2|Dnmt1|Fbxo4|Resf1|Tasor|Numa1|Nbn|Ruvbl2|Rad50|Morc2a|Sfpq|Ino80e|Ruvbl1|Map2k7|Atm|Setdb1|Atrx|Dhx36|Tfpt|Cct5|Ncaph|Smc5|Parn|Slf1|Mapk15|Ctnnb1|Actl6a|Pml|Atf7ip|Cct2|Ino80|Pot1a|Smc2|Mphosph8|Pot1b|Pkib|Tnks2|Lig4|Gnl3|Tcp1|Sin3a|Setdb2|Rad21|Mre11a|Cct6a|Nfrkb|
GOCC_ENDOPLASMIC_RETICULUM_EXIT_SITE	23	0.296644	1.73344	0.035124	0.220972	Sec23b|Sec23a|Sec31a|Sar1b|Sec16a|Sec23ip|Sec24c|Mia2|Sec24b|H2-K1|Sec24a|Tfg|Pdcd6|Pdcd6ip|Mia3|Yipf5|Plpp3|Sar1a|Tmed5|Lrrk2|Sec24d|Preb|H2-D1|	Sec23b|Sec23a|Sec31a|Sar1b|Sec16a|Sec23ip|Sec24c|Mia2|Sec24b|H2-K1|Sec24a|Tfg|Pdcd6|Pdcd6ip|Mia3|Yipf5|Plpp3|Sar1a|Tmed5|
GOBP_T_CELL_MIGRATION	42	-0.259477	-1.98992	0.00814664	0.220977	Lrch1|Slc12a2|S1pr1|Ripor2|Itga4|Plec|Stk39|Abl2|Crkl|Cxcl16|Oxsr1|Med23|Wnk1|Cd200|Dock8|Apod|Ccl21a|Abl1|Adam10|App|Ccl5|Crk|Itgal|Ecm1|Aif1|Itgb3|Myo1g|Lgals9|Coro1a|F11r|Il27ra|Wnt5a|Rhoa|Pycard|Fadd|Selenok|Adam8|Cxcl12|Msn|Adam17|Spns2|Cd99l2|	Apod|Ccl21a|Abl1|Adam10|App|Ccl5|Crk|Itgal|Ecm1|Aif1|Itgb3|Myo1g|Lgals9|Coro1a|F11r|Il27ra|Wnt5a|Rhoa|Pycard|Fadd|Selenok|Adam8|Cxcl12|Msn|Adam17|Spns2|Cd99l2|
GOBP_MITOTIC_SISTER_CHROMATID_SEGREGATION	158	0.119685	1.73356	0.0286885	0.221856	Dis3l2|Tnks|Ncapd2|Smc3|Xrcc3|Bccip|Stag2|Tasor|Kif18a|Psmg2|Pds5b|Map10|Numa1|Lcmt1|Ncapd3|Hnrnpu|Seh1l|Clasp1|Ripor2|Akap8|Kif3b|Tubg1|Atm|Apc|Atrx|Cltc|Wapl|Anapc11|Vps4a|Pinx1|Rrs1|Stag1|Ncaph|Eml3|Kpnb1|Nipbl|Kif11|Pogz|Ofd1|Smc5|Ik|Phf13|Mzt1|Spag5|Nusap1|Poldip2|Drg1|Nuf2|Slf1|Map9|Ncapg2|Champ1|Cep192|Rb1|Klhl22|Ino80|Spc24|Ran|Cdc16|Smc2|Bub1b|Psrc1|Smarca5|Cdc23|Kif14|Bub1|Rad21|Pds5a|M…	Dis3l2|Tnks|Ncapd2|Smc3|Xrcc3|Bccip|Stag2|Tasor|Kif18a|Psmg2|Pds5b|Map10|Numa1|Lcmt1|Ncapd3|Hnrnpu|Seh1l|Clasp1|Ripor2|Akap8|Kif3b|Tubg1|Atm|Apc|Atrx|Cltc|Wapl|Anapc11|Vps4a|Pinx1|Rrs1|Stag1|Ncaph|Eml3|Kpnb1|Nipbl|Kif11|Pogz|Ofd1|Smc5|Ik|Phf13|Mzt1|Spag5|Nusap1|Poldip2|Drg1|Nuf2|Slf1|Map9|Ncapg2|Champ1|Cep192|Rb1|Klhl22|
GOBP_CARDIAC_EPITHELIAL_TO_MESENCHYMAL_TRANSITION	27	-0.32327	-1.99028	0.00779727	0.224861	Snai2|Pdcd4|Tgfbr2|Tgfb1|Tgfbr3|Rbpj|Tmem100|Rtn4|Tgfbr1|Wnt2|Hey2|Notch1|Emp2|Bmp4|Jag1|Bmp2|Smad4|Tgfb2|Spry1|Eng|Tbx3|Acvrl1|Msx1|Hey1|Tgfb3|Acvr1|Adam15|	Tmem100|Rtn4|Tgfbr1|Wnt2|Hey2|Notch1|Emp2|Bmp4|Jag1|Bmp2|Smad4|Tgfb2|Spry1|Eng|Tbx3|Acvrl1|Msx1|Hey1|Tgfb3|Acvr1|Adam15|
GOBP_NEGATIVE_REGULATION_OF_INNATE_IMMUNE_RESPONSE	49	-0.236492	-1.97391	0.0160321	0.225079	Ifi203|Usp15|Ythdf2|Tgfb1|A2m|Dusp10|Ythdf3|Serping1|Lyar|Cnot7|Trafd1|Zdhhc18|Dnaja3|Stat2|Nlrc3|Parp14|Atg5|Parp1|Ceacam1|Dhx58|Nlrx1|Serpinb9|Gfer|Atg12|Rps19|Drd2|Trim21|Crk|Arg1|Clec2d|Samhd1|Dcst1|Tyro3|Ttll12|Arrb2|Mndal|Lgals9|Banf1|Susd4|Havcr2|Adar|Tnfaip3|Mul1|Pparg|Fam3a|Ptpn2|Cactin|Mettl3|Grn|	Stat2|Nlrc3|Parp14|Atg5|Parp1|Ceacam1|Dhx58|Nlrx1|Serpinb9|Gfer|Atg12|Rps19|Drd2|Trim21|Crk|Arg1|Clec2d|Samhd1|Dcst1|Tyro3|Ttll12|Arrb2|Mndal|Lgals9|Banf1|Susd4|Havcr2|Adar|Tnfaip3|Mul1|Pparg|Fam3a|Ptpn2|Cactin|Mettl3|Grn|
GOBP_OOCYTE_DIFFERENTIATION	41	0.226054	1.72697	0.0262626	0.225198	Brca2|Dazl|Tut4|Cyp51|Atm|Plcb1|Ythdc2|H3f3a|Ythdf2|Pde5a|Tut7|Cdc25b|Npr2|Zfx|Meioc|Ctnnb1|Ehmt2|Shb|Grb14|Kmt2d|Inhbb|Aurka|Ptk2b|Rps6ka2|Foxo3|Lgr5|Wdr77|Ppp2r1a|Pde3a|Wnt4|Ezhip|Washc1|Trip13|Rec8|Tdrd5|Sirt2|Igf1|Kmt2b|Washc5|Ednra|Bcl2|	Brca2|Dazl|Tut4|Cyp51|Atm|Plcb1|Ythdc2|H3f3a|Ythdf2|Pde5a|Tut7|Cdc25b|Npr2|Zfx|Meioc|Ctnnb1|Ehmt2|Shb|Grb14|Kmt2d|Inhbb|Aurka|Ptk2b|Rps6ka2|Foxo3|Lgr5|Wdr77|
GOCC_UBIQUITIN_LIGASE_COMPLEX	280	0.0898714	1.72607	0.0229446	0.225326	Zswim6|Dcaf13|Med21|Brca2|Cul2|Rad18|Kbtbd7|Sharpin|Cul9|Klhl9|Rchy1|Med17|Dcun1d5|Cbx4|Fbxo4|Otulin|Ddb1|Ddb2|Itch|Anapc13|Ranbp10|Rnf19b|Dcun1d3|Fzr1|Rnf2|Klhl20|Ubac1|Mkln1|Crbn|Fbxl18|Med31|Fem1b|Rnf7|Btrc|Asb4|Lztr1|Brca1|Phc2|Nedd4|Elob|Zyg11b|Ikbkg|Phc3|Ubr3|Anapc11|Zswim5|Fbxl21|Bcor|Pcgf1|Klhl21|Fbxl15|Klhl42|Dcun1d2|Phc1|Abtb1|Zer1|Arih1|Traf2|Rnf20|Dcaf7|Dcun1d4|Spopl|Spsb2|Brcc3|Traf7…	Zswim6|Dcaf13|Med21|Brca2|Cul2|Rad18|Kbtbd7|Sharpin|Cul9|Klhl9|Rchy1|Med17|Dcun1d5|Cbx4|Fbxo4|Otulin|Ddb1|Ddb2|Itch|Anapc13|Ranbp10|Rnf19b|Dcun1d3|Fzr1|Rnf2|Klhl20|Ubac1|Mkln1|Crbn|Fbxl18|Med31|Fem1b|Rnf7|Btrc|Asb4|Lztr1|Brca1|Phc2|Nedd4|Elob|Zyg11b|Ikbkg|Phc3|Ubr3|Anapc11|Zswim5|Fbxl21|Bcor|Pcgf1|Klhl21|Fbxl15|Klhl42|Dcun1d2|Phc1|Abtb1|Zer1|Arih1|Traf2|Rnf20|Dcaf7|Dcun1d4|Spopl|Spsb2|Brcc3|Traf7…
GOMF_VITAMIN_B6_BINDING	37	0.2421	1.72722	0.0121704	0.225951	Gad1|Shmt1|Phykpl|Cbs|Gldc|Pygm|Got2|Gpt|Etnppl|Csad|Kyat1|Srr|Abat|Oat|Alas1|Sptlc2|Pygb|Plpbp|Gad2|Alas2|Pygl|Gpt2|Psat1|Pdxdc1|Mocos|Sptlc1|Nfs1|Got1|Kyat3|Mtarc2|Accs|Cisd1|Shmt2|Pnpo|Pdxk|Sgpl1|Scly|	Gad1|Shmt1|Phykpl|Cbs|Gldc|Pygm|Got2|Gpt|Etnppl|Csad|Kyat1|Srr|Abat|Oat|Alas1|Sptlc2|Pygb|Plpbp|Gad2|Alas2|Pygl|
GOMF_NEUTRAL_L_AMINO_ACID_TRANSMEMBRANE_TRANSPORTER_ACTIVITY	34	-0.29181	-1.99241	0.00400802	0.226855	Slc25a13|Slc38a6|Slc38a4|Slc38a2|Slc38a1|Slc6a6|Slc6a7|Slc32a1|Slc7a11|Slc1a3|Slc1a1|Sfxn2|Slc36a4|Slc1a6|Slc7a5|Mfsd12|Slc25a12|Slc6a20b|Slc3a2|Sfxn1|Slc7a10|Slc6a20a|Slc6a15|Sfxn3|Slc1a2|Slc7a8|Slc43a2|Slc38a7|Slc1a4|Slc25a38|Slc38a9|Slc36a1|Slc38a3|Slc6a9|	Slc7a5|Mfsd12|Slc25a12|Slc6a20b|Slc3a2|Sfxn1|Slc7a10|Slc6a20a|Slc6a15|Sfxn3|Slc1a2|Slc7a8|Slc43a2|Slc38a7|Slc1a4|Slc25a38|Slc38a9|Slc36a1|Slc38a3|Slc6a9|
GOBP_SIGNALING_RECEPTOR_LIGAND_PRECURSOR_PROCESSING	26	-0.323805	-1.97578	0.00784314	0.226889	Furin|Pcsk5|Ece1|Bace2|Disp1|Ero1b|Scg5|Yipf5|Mme|Adam10|Pcsk2|Pcsk6|Ece2|Pcsk1|Hsp90b1|Chst8|Ace|P4hb|Bace1|Cpe|Slc30a5|Casp1|Pcsk4|Pcsk1n|Adam17|Atp6ap2|	Adam10|Pcsk2|Pcsk6|Ece2|Pcsk1|Hsp90b1|Chst8|Ace|P4hb|Bace1|Cpe|Slc30a5|Casp1|Pcsk4|Pcsk1n|Adam17|Atp6ap2|
GOMF_ATP_DEPENDENT_ACTIVITY_ACTING_ON_RNA	66	0.179184	1.72309	0.0188679	0.2277	Ddx51|Aqr|Ddx56|Fancm|Ddx3y|Ddx10|Ddx27|Snrnp200|Ddx31|Dhx34|Ddx55|Dhx36|Dhx30|Ddx20|Upf1|Ythdc2|Dhx9|Dhx40|Ifih1|Ddx42|Ddx24|Supv3l1|Eif4a1|Skiv2l|G3bp1|Ddx1|Ddx46|Ighmbp2|Dhx32|Tdrd12|Ddx49|Rigi|Ddx39a|Eif4a2|Ddx41|Ddx21|Ddx3x|Ddx11|Ddx5|Ddx28|Eif4a3|Dhx16|Ddx4|Ddx52|Ddx59|Ddx17|Mtrex|Dhx8|Dhx58|Ddx19b|Ddx6|Dhx15|Ddx19a|Ddx50|Dhx57|Dhx29|Dhx33|Ddx23|Dhx38|Ddx39b|Ddx47|Ddx25|Ddx18|Ddx54|Mov10|Dh…	Ddx51|Aqr|Ddx56|Fancm|Ddx3y|Ddx10|Ddx27|Snrnp200|Ddx31|Dhx34|Ddx55|Dhx36|Dhx30|Ddx20|Upf1|Ythdc2|Dhx9|Dhx40|Ifih1|Ddx42|Ddx24|Supv3l1|Eif4a1|Skiv2l|G3bp1|Ddx1|Ddx46|Ighmbp2|Dhx32|Tdrd12|Ddx49|Rigi|Ddx39a|Eif4a2|Ddx41|Ddx21|Ddx3x|Ddx11|Ddx5|Ddx28|Eif4a3|Dhx16|Ddx4|Ddx52|Ddx59|Ddx17|Mtrex|Dhx8|
GOBP_POSITIVE_REGULATION_OF_ENDOPEPTIDASE_ACTIVITY	131	-0.148718	-1.9653	0.00591716	0.228433	Wdr35|Hmgb1|Casp9|Uaca|Myc|Ifi203|Rnf7|Sirt1|Anp32b|Aim2|Vcp|Vsir|Bbc3|Cycs|Mtch2|Hspd1|Arl6ip5|Pml|Stat3|Perp|Aph1b|Dlc1|Dapk1|Bcap31|Ccn1|Epha4|Cyfip2|Ret|Tfap4|Diablo|Rps27l|Nlrc4|Grin2b|Picalm|Map3k5|Bid|Ddx3x|St18|Casp6|Rock2|Pdcd6|Usp50|Dnaja3|Stat1|Robo1|F2r|Tbc1d10a|Nek5|Asph|Slc1a1|Ager|Men1|Arrb1|Akirin2|Malt1|Apaf1|Acer2|Pdcd5|Mapk9|Snca|Ift57|Bax|Grin1|Psme1|Mtch1|Mbp|Ndufa13|Hip1r|F3…	Rps27l|Nlrc4|Grin2b|Picalm|Map3k5|Bid|Ddx3x|St18|Casp6|Rock2|Pdcd6|Usp50|Dnaja3|Stat1|Robo1|F2r|Tbc1d10a|Nek5|Asph|Slc1a1|Ager|Men1|Arrb1|Akirin2|Malt1|Apaf1|Acer2|Pdcd5|Mapk9|Snca|Ift57|Bax|Grin1|Psme1|Mtch1|Mbp|Ndufa13|Hip1r|F3|Fam162a|Rack1|Fis1|Prelid1|Aph1a|Ccn2|Bcl2l11|App|Slc11a2|Psenen|Dap|Nod1|Psme2|Laptm5|Senp1|Casp8|Hip1|Ttbk1|Cradd|Fas|Psme3|Ripk2|Rest|Ncstn|Mndal|Bok|Aifm1|Bad|Cck|Fy…
GOBP_RNA_POLYADENYLATION	40	0.230523	1.72137	0.0286807	0.228697	Paf1|Tent2|Virma|Pnpt1|Clp1|Cpsf6|Cpsf7|Tent4a|Mtpap|Cpsf3|Zc3h14|Pabpn1|Nudt21|Cpsf2|Pcf11|Scaf8|Papolb|Cstf2t|Zcchc7|Ahcyl1|Cstf2|Zc3h3|Ythdc1|Papolg|Cpeb3|Tut1|Cpsf1|Cdc73|Wdr33|Ssu72|App|Papola|Fip1l1|Sympk|Snrpa|Tent4b|Cpeb1|Aplp1|Hsf1|Leo1|	Paf1|Tent2|Virma|Pnpt1|Clp1|Cpsf6|Cpsf7|Tent4a|Mtpap|Cpsf3|Zc3h14|Pabpn1|Nudt21|Cpsf2|Pcf11|Scaf8|Papolb|Cstf2t|Zcchc7|Ahcyl1|Cstf2|Zc3h3|Ythdc1|Papolg|Cpeb3|
GOMF_VITAMIN_BINDING	91	0.158166	1.71842	0.0251451	0.228816	Aldh1a2|Plod3|Gad1|Shmt1|Phykpl|Cbs|Tyms|Mmachc|Mmut|Gldc|Pygm|Got2|Gpt|Etnppl|Csad|Kyat1|Mtr|Srr|P4ha1|Abat|Mthfsl|Oat|Abca4|P4htm|Tpk1|Alas1|Sptlc2|Ogfod3|Ogfod2|Pygb|Rlbp1|Phyh|Slc19a1|Lmbrd1|Tktl2|Tkt|Plpbp|P3h3|Fasn|Gad2|Pam|Alas2|Pygl|Tcn2|Acacb|P4ha3|Ogdh|Pank3|Bspry|Plod2|Hlcs|Acaca|Gpt2|Psat1|P3h1|Pdxdc1|Mocos|Sptlc1|Egln1|Uros|Calb1|Ggcx|Nfs1|Got1|Egln2|Rbp1|Kyat3|Mtarc2|Dhfr|Ilvbl|Accs…	Aldh1a2|Plod3|Gad1|Shmt1|Phykpl|Cbs|Tyms|Mmachc|Mmut|Gldc|Pygm|Got2|Gpt|Etnppl|Csad|Kyat1|Mtr|Srr|P4ha1|Abat|Mthfsl|Oat|Abca4|P4htm|Tpk1|Alas1|Sptlc2|Ogfod3|Ogfod2|Pygb|Rlbp1|Phyh|Slc19a1|Lmbrd1|Tktl2|Tkt|Plpbp|P3h3|Fasn|Gad2|Pam|Alas2|Pygl|Tcn2|Acacb|P4ha3|Ogdh|Pank3|
GOBP_GLYCOSYLATION	183	-0.126267	-1.98038	0.00980392	0.229461	Plod3|Mgat5b|C1galt1|Cog2|Cln5|Alg8|Entpd5|Tet1|Arfgef1|Galnt1|Tet2|Alg12|St6galnac6|Pmm2|Galnt7|Pgm3|Magt1|B3galt6|Mt3|Poglut1|Lmf1|Ogt|B3galt1|Mogs|St8sia1|Mgat5|Mgat2|Mgat3|Nus1|Dpy19l4|St6galnac5|Dpm3|Gcnt2|Pomt2|Galnt2|Slc35c1|Fuom|Fut1|Npc1|Alg1|Galnt4|Fut9|6430550D23Rik|Cog8|Galnt3|Xxylt1|Cog1|Rpn1|Tmem59|B4galt7|Dpm1|B3gnt3|St6galnac3|Pomk|Extl2|Extl3|Uggt1|St8sia3|Tet3|Gfpt1|St6galnac4|E…	Cds2|Alg14|B3galnt1|Golga2|Fut10|Fut11|B3galt4|Dpy19l3|Tmtc2|Stt3b|B4galnt1|St8sia6|Tmem258|Krtcap2|Alg2|B3galt5|Rxylt1|Stt3a|Mlec|Dolpp1|Mgat4a|Trip11|Gorasp1|Slc4a10|B3galnt2|Rpn2|Ostc|Ost4|Trak2|Galntl6|Crppa|Alg5|Cog3|St3gal4|St3gal1|St8sia5|Abca2|Ext2|Tmtc1|Tmtc3|Alg11|St8sia4|Mgat1|Sec1|Galnt9|Psen1|Alg3|Dhdds|St6gal2|Dad1|Alg10b|Gba2|Fktn|Galnt11|Galnt18|B3galt2|Poglut2|Galnt10|St3gal5|Ram…
GOBP_HEMATOPOIETIC_PROGENITOR_CELL_DIFFERENTIATION	127	0.133372	1.7187	0.0340681	0.229593	Tent2|Ap3b1|Sp1|Vegfa|Tmem91|Prrc2c|Flt3|Prkdc|Hmgb1|Pus7|Slc37a4|Smpd3|Dact2|Lmbr1l|Tet2|Atf2|N4bp2l2|Acp6|Cebpd|Dock7|Wdr7|Jam3|Ufl1|Pdgfra|Dhx36|Dpf2|Xrcc4|Zfat|Rrs1|Arhgef7|Gpatch4|Ythdf2|Sh2b3|Mettl14|Hyal2|Tcf15|Tgfb1|Ppp4r2|Nudt21|Sp3|Ptprz1|Dock1|Zbtb1|Agpat5|Flcn|Kdr|Cdk6|Braf|Hspa9|Eif2ak2|Shh|Slc8a3|Lig4|Ciao3|Hes1|Sin3a|Ssbp3|Tmem143|Apobec3|Ext1|Setd1a|Tal1|Zbtb24|Ston2|Sox4|Trp53|Ml…	Tent2|Ap3b1|Sp1|Vegfa|Tmem91|Prrc2c|Flt3|Prkdc|Hmgb1|Pus7|Slc37a4|Smpd3|Dact2|Lmbr1l|Tet2|Atf2|N4bp2l2|Acp6|Cebpd|Dock7|Wdr7|Jam3|Ufl1|Pdgfra|Dhx36|Dpf2|Xrcc4|Zfat|Rrs1|Arhgef7|Gpatch4|Ythdf2|Sh2b3|Mettl14|Hyal2|Tcf15|Tgfb1|Ppp4r2|Nudt21|Sp3|Ptprz1|Dock1|Zbtb1|Agpat5|Flcn|Kdr|
GOBP_NEURON_PROJECTION_ORGANIZATION	109	0.139636	1.71941	0.0298211	0.229805	Pick1|Itga3|Cntnap2|Ppp1r9a|Pdlim5|Abcd1|Tanc2|Zfp804a|Septin7|Sipa1l1|Actr3|Tanc1|Nlgn3|Caprin2|Dhx36|Kalrn|Abl2|Dctn1|Ckap5|Dbn1|Hdac6|Dnm3|Map1a|Mfn1|Wasl|Cdk5r1|Itpka|Vps35|Grin2a|Ctnnd2|Cdc42|Dnm1l|Arf1|Ppfia2|Dock10|Zmynd8|Dlg4|Cask|Stau2|Myo5b|Gsk3b|Cdk5|Ephb2|Reln|Lzts3|Dip2a|Opa1|Ube3a|Epha4|Kifbp|Arc|Dvl1|Marcks|Kif1a|Camk2b|Pafah1b1|Grin2b|Caprin1|Mfn2|Afdn|Srcin1|Actr2|Pls1|Igf1r|Pak3…	Pick1|Itga3|Cntnap2|Ppp1r9a|Pdlim5|Abcd1|Tanc2|Zfp804a|Septin7|Sipa1l1|Actr3|Tanc1|Nlgn3|Caprin2|Dhx36|Kalrn|Abl2|Dctn1|Ckap5|Dbn1|Hdac6|Dnm3|Map1a|Mfn1|Wasl|Cdk5r1|Itpka|Vps35|Grin2a|Ctnnd2|Cdc42|Dnm1l|Arf1|Ppfia2|Dock10|Zmynd8|Dlg4|Cask|Stau2|Myo5b|Gsk3b|Cdk5|Ephb2|Reln|Lzts3|Dip2a|Opa1|Ube3a|Epha4|Kifbp|Arc|Dvl1|Marcks|Kif1a|Camk2b|Pafah1b1|Grin2b|Caprin1|Mfn2|
GOBP_RESPONSE_TO_TYPE_I_INTERFERON	42	-0.260423	-1.96715	0.00619835	0.230151	Setd2|Jak1|Rnf185|Shfl|Ythdf2|Ifitm3|Tyk2|Ythdf3|Trim41|Usp29|Cnot7|Stat1|Stat2|Trim56|Sp100|Lsm14a|Tbk1|Ifnar1|Irf3|Sting1|Usp27x|Smpd1|Mavs|Samhd1|Dcst1|Ikbke|Ifnar2|Ttll12|Ube2k|Cdc37|Myd88|Wnt5a|Irak1|Shmt2|Fadd|Adar|Ifitm2|Mul1|Ptpn2|Cactin|Mettl3|Rbm47|	Irf3|Sting1|Usp27x|Smpd1|Mavs|Samhd1|Dcst1|Ikbke|Ifnar2|Ttll12|Ube2k|Cdc37|Myd88|Wnt5a|Irak1|Shmt2|Fadd|Adar|Ifitm2|Mul1|Ptpn2|Cactin|Mettl3|Rbm47|
GOBP_CATECHOLAMINE_SECRETION	57	-0.224148	-1.97597	0.0040404	0.231023	Hrh3|Ptger3|Crhr1|Myo5a|Abat|Syt10|Ptgs1|Syt12|Pink1|Cadps|Agt|Vip|Nisch|Stx1a|Slc18a2|Mecp2|Prkcb|Chrnb2|Syt13|Htr6|Rtn4|Snca|Kcnb1|Syt17|Chrna7|Syt7|Oprk1|Entpd1|Syt6|Kcna2|Drd2|Syt5|P2ry12|Gabbr1|Syt4|Htr1b|Sdhd|Plcd1|Chga|Cnr1|Grk2|Sncg|Syt9|Rab3a|Syt11|Syt1|Dtnbp1|Syt2|Oxtr|Pcp4|Grm2|Cxcl12|Htr2a|Chrna4|Npy2r|Syt3|Ly6e|	Syt13|Htr6|Rtn4|Snca|Kcnb1|Syt17|Chrna7|Syt7|Oprk1|Entpd1|Syt6|Kcna2|Drd2|Syt5|P2ry12|Gabbr1|Syt4|Htr1b|Sdhd|Plcd1|Chga|Cnr1|Grk2|Sncg|Syt9|Rab3a|Syt11|Syt1|Dtnbp1|Syt2|Oxtr|Pcp4|Grm2|Cxcl12|Htr2a|Chrna4|Npy2r|Syt3|Ly6e|
GOBP_DENDRITE_MORPHOGENESIS	181	0.110688	1.71364	0.0169492	0.233296	Dact1|Il1rapl1|Lzts1|Tet1|Hecw2|Cntnap2|Ppp1r9a|Pdlim5|Rapgef2|Itgb1|Tanc2|Septin7|Sipa1l1|Actr3|Pias2|Dpysl5|Cdkl3|Taok2|Tnik|Farp1|Nlgn3|Nedd4|Numb|Caprin2|Numbl|Dhx36|Kalrn|Abl2|Kndc1|Dbn1|Chrna3|Hdac6|Ppp3ca|Dnm3|Mfn1|Wasl|Ptprz1|Cdk5r1|Itpka|Grip1|Cdkl5|Mapk8ip2|Adgrb3|Prex2|Ctnnd2|Cdc42|Nedd4l|Dnm1l|Ppfia2|Tbc1d24|Dock10|Dlg4|Cask|Stau2|Ankrd27|Mink1|Rere|Myo5b|Gsk3b|Cdk5|Rac1|Celsr2|Mapk8|…	Dact1|Il1rapl1|Lzts1|Tet1|Hecw2|Cntnap2|Ppp1r9a|Pdlim5|Rapgef2|Itgb1|Tanc2|Septin7|Sipa1l1|Actr3|Pias2|Dpysl5|Cdkl3|Taok2|Tnik|Farp1|Nlgn3|Nedd4|Numb|Caprin2|Numbl|Dhx36|Kalrn|Abl2|Kndc1|Dbn1|Chrna3|Hdac6|Ppp3ca|Dnm3|Mfn1|Wasl|Ptprz1|Cdk5r1|Itpka|Grip1|Cdkl5|Mapk8ip2|Adgrb3|Prex2|Ctnnd2|Cdc42|Nedd4l|Dnm1l|Ppfia2|Tbc1d24|Dock10|Dlg4|Cask|Stau2|Ankrd27|Mink1|Rere|Myo5b|Gsk3b|Cdk5|Rac1|Celsr2|Mapk8|…
GOBP_AMINO_ACID_BIOSYNTHETIC_PROCESS	50	0.20087	1.71071	0.0375	0.234559	Mthfd1|Plod3|Gad1|Shmt1|Cbs|Cln3|Got2|Mthfr|Mthfd2l|Mri1|Mtr|Srr|Atp2b4|Abat|Phgdh|Asl|Sephs2|Cad|Sephs1|Asns|Gad2|Slc38a1|Pycr2|Otc|Psph|Mtap|Aass|Plod2|Gls|Gls2|Pycrl|Bcat2|Psat1|Slc1a3|Apip|Aasdhppt|Got1|Aldh1a1|Dhfr|Ilvbl|Glul|Slc25a12|Park7|Enoph1|Bcat1|Shmt2|Ass1|Aldh18a1|Mtrr|Adi1|	Mthfd1|Plod3|Gad1|Shmt1|Cbs|Cln3|Got2|Mthfr|Mthfd2l|Mri1|Mtr|Srr|Atp2b4|Abat|Phgdh|Asl|Sephs2|Cad|Sephs1|Asns|Gad2|Slc38a1|Pycr2|Otc|Psph|Mtap|Aass|Plod2|Gls|Gls2|Pycrl|Bcat2|
GOBP_SERINE_FAMILY_AMINO_ACID_METABOLIC_PROCESS	24	0.296277	1.70973	0.0314342	0.234801	Mthfd1|Shmt1|Cbs|Gclc|Gldc|Csad|Srr|Phgdh|Txnrd1|Sephs2|Gclm|Sephs1|Mpst|Psph|Slc7a11|Psat1|Gcsh|Dhfr|Amt|Cdo1|Shmt2|Tst|Gart|Scly|	Mthfd1|Shmt1|Cbs|Gclc|Gldc|Csad|Srr|Phgdh|Txnrd1|Sephs2|Gclm|Sephs1|
GOMF_STRUCTURAL_CONSTITUENT_OF_CYTOSKELETON	59	0.185426	1.71135	0.0181452	0.234848	Synm|Sptbn1|Tubd1|Actr3|Tubg1|Plec|Gfap|Actn4|Lmnb2|Add3|Tubb2a|Ank3|Sptb|Arpc1b|Tubb2b|Ank2|Crocc|Nefh|Tuba1c|Tuba8|Actb|Arpc3|Tubb3|Tln2|Pls3|Tuba1a|Lmna|Actg1|Camk2b|Nefm|Tube1|Arpc2|Tpm1|Tln1|Actr2|Lmnb1|Arpc5|Add2|Nefl|Epb41l3|Tubb4b|Add1|Tuba4a|Tubb4a|Tuba1b|Mybpc1|Tubb6|Tubb5|Ina|Ttn|Tnnt2|Mybpc3|Dbnl|Odf2|Arpc4|Lor|Myom1|Vim|Tubg2|	Synm|Sptbn1|Tubd1|Actr3|Tubg1|Plec|Gfap|Actn4|Lmnb2|Add3|Tubb2a|Ank3|Sptb|Arpc1b|Tubb2b|Ank2|Crocc|Nefh|Tuba1c|Tuba8|Actb|Arpc3|Tubb3|Tln2|Pls3|Tuba1a|Lmna|Actg1|Camk2b|Nefm|Tube1|Arpc2|Tpm1|Tln1|Actr2|Lmnb1|Arpc5|Add2|Nefl|
GOMF_NUCLEOBASE_CONTAINING_COMPOUND_KINASE_ACTIVITY	35	0.237736	1.70171	0.025	0.23832	Ak6|Pals2|Nme4|Tk2|Clp1|Ak1|Cmpk2|Ak2|Ak7|Pals1|Uck2|Tk1|Nme5|Uckl1|Ak8|Ak9|Ak5|Nme6|Dguok|Nme9|Adk|Nme7|Nt5c2|Cmpk1|N4bp2|Pnkp|Nol9|Ak4|Uck1|Guk1|Dck|Nme1|Lrguk|Ak3|Dtymk|	Ak6|Pals2|Nme4|Tk2|Clp1|Ak1|Cmpk2|Ak2|Ak7|Pals1|Uck2|Tk1|Nme5|Uckl1|Ak8|Ak9|Ak5|Nme6|Dguok|Nme9|
GOBP_MITOTIC_CELL_CYCLE_CHECKPOINT_SIGNALING	120	0.134251	1.70533	0.0252632	0.238896	Setmar|Xrcc3|Ccnd1|Prkdc|Psmg2|Fzr1|Nae1|Atf2|Nbn|Rpl26|Lcmt1|Rad50|Cdkn1a|Blm|Stk33|Brca1|Taok2|Atm|Apc|Trrap|Rad17|Cdk5rap3|Mbd4|Vps4a|Fam122a|Orc1|Rbm38|D7Ertd443e|Ppp2r5c|Xpc|Ik|Tipin|Brcc3|Foxn3|Mtbp|Nuf2|Zfp830|Cep192|Gigyf2|Pml|Klhl22|Bard1|Mus81|Cdc6|Rpa2|Rbbp8|Spc24|Bub1b|Babam2|Hus1|Bub1|Donson|Mre11a|Rad9b|Clspn|Brsk1|Rps27l|Gen1|Topbp1|Cenpe|Mad1l1|Tpr|Mdm2|Rfwd3|Trp53|Rps6|Dtl|Dgkz|C…	Setmar|Xrcc3|Ccnd1|Prkdc|Psmg2|Fzr1|Nae1|Atf2|Nbn|Rpl26|Lcmt1|Rad50|Cdkn1a|Blm|Stk33|Brca1|Taok2|Atm|Apc|Trrap|Rad17|Cdk5rap3|Mbd4|Vps4a|Fam122a|Orc1|Rbm38|D7Ertd443e|Ppp2r5c|Xpc|Ik|Tipin|Brcc3|Foxn3|Mtbp|Nuf2|Zfp830|Cep192|Gigyf2|Pml|Klhl22|Bard1|Mus81|Cdc6|Rpa2|Rbbp8|
GOBP_ORGANIC_ACID_TRANSPORT	240	-0.108073	-1.92826	0.0060241	0.239168	Nf1|Hrh3|Slc6a11|Kcnj10|Slc12a2|Pnpla8|Crot|Myo6|Casr|Slc25a15|Pla2g6|Abcd1|Slc27a2|Itgb1|Ctns|Myc|Slc13a3|Cln3|Slc16a7|Epm2a|Slc10a5|Repin1|Gfap|Abat|Rab3gap1|Slc25a11|Slc7a1|Grm1|Fabp5|Htr2c|Slc38a10|Slc25a13|Slc38a6|Irs2|Slc6a13|Slc25a29|Slc38a4|Slco3a1|Slc27a6|Arl6ip5|Slc22a4|Slc7a3|Acsl6|Slc38a2|Emb|Dpysl2|Rps6kb1|Slc16a10|Slc17a5|Slc19a1|Slc25a17|Slc5a6|Stard10|Lrrc8a|Agt|Arg2|Nr3c1|Vps54|S…	Fabp3|Lrrc8c|Septin2|Abcb1a|Slc1a6|Fis1|Rbp1|Nmb|Slc27a3|Slc10a3|Slc23a1|Mpc1|Slc6a1|Ptgs2|Drd2|Atp8b1|Pla2g3|Gabbr1|Syt4|Sstr4|Crabp1|Slc7a5|Htr1b|Mfsd12|Acsl1|Ppard|Slc25a10|Xk|Slc16a12|Arl6ip1|Arg1|Slc25a12|Atp5j|Spx|Slc7a2|Slc6a8|Slc16a13|Sfxn4|Rgs4|Hrh2|Slc66a1|Slc6a20b|Abcd3|Pak1|Slc26a6|Slc3a2|Ntsr1|Slc17a8|Sfxn1|Slc7a10|Acsl5|Cln8|Mpc2|Lrp5|Acsl4|Sfxn5|Cck|Apoe|Slc10a4|Slc46a1|Ace2|Pla2g4…
GOCC_I_BAND	103	0.143569	1.70185	0.0285714	0.239184	Synm|Pdlim5|Ppp1r12a|Sptan1|Myl12b|Pygm|Plec|Pdlim7|Actn2|Actn4|Atp2b4|Nebl|Pgm1|Ppp3ca|Syne2|Casq1|Pgm5|Dmd|Myh7|Scn5a|Ank3|Ryr2|Scn8a|Slc8a1|Ank2|Stub1|Igfn1|Cacna1c|Pde4b|Ank1|Ctnnb1|Fkbp1b|Hdac4|Obscn|Dst|Neb|Dnajb6|Ldb3|Actn3|Nos1|Cacna1d|Ppp2r5a|Vcl|Ryr1|Ppp1r12b|Sphkap|Ggps1|Ahnak2|Stk11|Palld|Nos1ap|Ryr3|Grin2b|Bag3|Cab39|Csrp2|Nexn|Mtm1|Scn3b|Actn1|Jph1|Myl9|Rtl1|Ppp3cb|Glrx3|S100a1|Fhl2…	Synm|Pdlim5|Ppp1r12a|Sptan1|Myl12b|Pygm|Plec|Pdlim7|Actn2|Actn4|Atp2b4|Nebl|Pgm1|Ppp3ca|Syne2|Casq1|Pgm5|Dmd|Myh7|Scn5a|Ank3|Ryr2|Scn8a|Slc8a1|Ank2|Stub1|Igfn1|Cacna1c|Pde4b|Ank1|Ctnnb1|Fkbp1b|Hdac4|Obscn|Dst|Neb|Dnajb6|Ldb3|Actn3|Nos1|Cacna1d|Ppp2r5a|Vcl|Ryr1|Ppp1r12b|Sphkap|Ggps1|Ahnak2|Stk11|Palld|Nos1ap|Ryr3|Grin2b|Bag3|Cab39|Csrp2|
GOBP_NEGATIVE_REGULATION_OF_SECRETION	152	-0.129609	-1.92559	0.00813008	0.239349	Pde1c|Nf1|Hrh3|Il1rapl1|Anpep|Rab33b|Cry1|Ppp1r9a|Stxbp5l|Ptger3|Wnk3|Crhr1|Sirt1|Myo5a|Cyp51|Rap1b|Stk39|Ndufaf2|Kalrn|Fmr1|Abat|Nrg1|Ppp3ca|Map4k4|Fbn1|Ptgs1|Idh2|Frmd4a|Idua|Foxo1|Bcr|Fkbp1b|Nr1h3|Hmox1|Sergef|Pfkl|Vamp3|Braf|Tcp11|Nos1|Npy5r|Smcr8|Psmd9|Inhbb|Gnas|Abr|Inha|Wnk1|Neo1|Trim9|Klf7|Pde8b|Srcin1|F2r|Cry2|Egf|Pim3|Grm7|Madd|C9orf72|Wnk4|Pde3b|Hadh|Cd200|Htr6|Rptor|Rhbdf1|Snca|Kcnb1|…	Madd|C9orf72|Wnk4|Pde3b|Hadh|Cd200|Htr6|Rptor|Rhbdf1|Snca|Kcnb1|Ptpmt1|Gnai2|Tnfrsf1b|Notch1|Cd84|Gnao1|Rab11fip5|Adra2a|Sirt4|Pnkd|Ptpn11|Ada|Rap1a|Nmb|Oprk1|Entpd1|Eny2|Drd2|Jagn1|P2ry12|Gabbr1|Syt4|Kcnj6|Irs1|Htr1b|Anxa5|Rab11fip3|Rab7|Atp5j|Tnfrsf1a|Rabgef1|Spx|Slc30a1|Chga|Rab11fip1|Crhbp|Il12a|Erp29|Hrh2|Maob|Vps4b|Midn|Cnr1|Gnaz|Rest|Abcc8|Lgals9|Acsl4|Ccn3|Apoe|Nckap1l|Npsr1|Syt11|Ace|Wdr…
GOCC_BASOLATERAL_PLASMA_MEMBRANE	180	-0.122313	-1.93069	0.0103093	0.23977	Nkd2|Cxadr|Kcnj10|Slc12a2|Itga3|Casr|Dsp|Erbin|Slc13a3|Cnnm2|Pdgfb|Abca8b|Slc9b2|Kcnc2|Egfr|Numb|Stk39|Iqgap1|Atp2b4|Slc7a1|Car12|Trpc1|Slc6a13|Ank3|Ldlr|Slc8a1|Ank2|Epb41|Tjp1|Lin7b|Slc2a2|Ctnnb1|Atp6v1b1|Ptk2|Slc16a10|Slc19a1|Myo1d|Atp2b1|Slc22a21|Lin7c|Marveld2|Hsp90aa1|Cask|Trpc4|Slc38a1|Slc13a5|Slc39a14|Cldn1|Ceacam2|Ap2a1|Aqp1|Slc6a6|Erbb4|Hcn4|Atp7a|Lin7a|Rasgrf1|Hsp90ab1|Aqp4|Ajap1|Slc22a…	Hpgd|Slc1a3|Slc22a8|Ezr|Slc16a1|Dstyk|Plpp3|Scrib|Arrb1|Slco4c1|Adcy8|Mttp|Slc5a3|Abcc3|Adam9|Pth1r|B4galt1|Akap5|Anxa2|Pcmt1|Slc7a7|Ceacam1|Tgfbr1|Slc23a2|Abcc10|Atp1a1|Slc4a4|Dag1|Ctnna2|Atp7b|P2ry6|Slc4a8|Kcnj4|Slc4a7|Cav1|Dlg1|Entpd1|Slc2a9|Cftr|Frmpd2|Slc9a1|Slc4a2|Slc7a5|Slc16a12|Nod1|Tgfa|Slc12a6|Cd44|Hspa1b|Slc30a1|Best1|Slc29a2|Slc47a1|Atp1b1|Cd46|Ddr1|Slc4a10|Slc14a1|Slc26a6|Slc3a2|Ide|…
GOBP_REGULATION_OF_CELL_CYCLE_PHASE_TRANSITION	365	0.077677	1.69624	0.0311284	0.239862	Paf1|Dact1|Setmar|Thoc5|Rdx|Atad5|Brca2|Dtx3l|Xrcc3|Hecw2|Ccnd1|Prkdc|Fbxo4|Cry1|Ddb1|Etaa1|Myo16|Psmg2|Arid1a|Dcun1d3|Fzr1|Cdk10|Nae1|Atf2|Nbn|Rpl26|Lcmt1|Zfp36l1|Cdkn2c|Rad50|Cdkn1a|Fem1b|Blm|Stk33|Brca1|Taok2|Cdc25c|Atm|Apc|Anp32b|Nek10|Egfr|Trrap|Cpsf3|Cdkn1c|Rad17|Cdk5rap3|Anapc11|Smarca4|Mbd4|Vps4a|Plcb1|Phf10|Nacc2|Atp2b4|Pinx1|Tiprl|Smarca2|Id2|Tert|Kmt2e|Prpf19|Fam122a|Dpf2|Parp9|Orc1|Mi…	Paf1|Dact1|Setmar|Thoc5|Rdx|Atad5|Brca2|Dtx3l|Xrcc3|Hecw2|Ccnd1|Prkdc|Fbxo4|Cry1|Ddb1|Etaa1|Myo16|Psmg2|Arid1a|Dcun1d3|Fzr1|Cdk10|Nae1|Atf2|Nbn|Rpl26|Lcmt1|Zfp36l1|Cdkn2c|Rad50|Cdkn1a|Fem1b|Blm|Stk33|Brca1|Taok2|Cdc25c|Atm|Apc|Anp32b|Nek10|Egfr|Trrap|Cpsf3|Cdkn1c|Rad17|Cdk5rap3|Anapc11|Smarca4|Mbd4|Vps4a|Plcb1|Phf10|Nacc2|Atp2b4|Pinx1|Tiprl|Smarca2|Id2|Tert|Kmt2e|Prpf19|Fam122a|Dpf2|Parp9|Orc1|Mi…
GOBP_ESTABLISHMENT_OF_PROTEIN_LOCALIZATION_TO_CHROMOSOME	26	0.280111	1.70209	0.0261044	0.239935	Spidr|Cct4|Brca2|Pih1d1|Ruvbl2|Tert|Cct5|Lrwd1|Nipbl|Wrap53|Cct2|Pot1a|Pot1b|Tcp1|Cct6a|Zfp827|Cct3|Cct8|Cct7|Terf1|Dkc1|Wbp2|Macroh2a1|Nabp2|Macroh2a2|Acd|	Spidr|Cct4|Brca2|Pih1d1|Ruvbl2|Tert|Cct5|Lrwd1|Nipbl|Wrap53|Cct2|Pot1a|Pot1b|Tcp1|Cct6a|Zfp827|Cct3|
GOBP_GLUTAMINE_FAMILY_AMINO_ACID_METABOLIC_PROCESS	57	0.187794	1.70268	0.0240481	0.240203	Gad1|Ppat|Fh1|Cln3|Gclc|Apc|Got2|Atp2b4|Phgdh|Asl|Mthfsl|Cps1|Cad|Oat|Gclm|Adhfe1|Asrgl1|Asns|Fah|Nos1|Arg2|Fpgs|Aldh4a1|Gad2|Slc38a1|Glud1|Gmps|Pycr2|Otc|Gfpt1|Nos3|Gls|Gls2|Mecp2|Pycrl|Ddah2|Slc7a11|Ctps2|Prodh|Slc7a7|Ctps|Sirt4|Gfpt2|Got1|Glul|Mthfs|Arg1|Slc25a12|Ddah1|Aldh5a1|Atcay|Pfas|Ass1|Aldh18a1|Nit2|Dglucy|Ucp2|	Gad1|Ppat|Fh1|Cln3|Gclc|Apc|Got2|Atp2b4|Phgdh|Asl|Mthfsl|Cps1|Cad|Oat|Gclm|Adhfe1|Asrgl1|Asns|Fah|Nos1|Arg2|Fpgs|Aldh4a1|Gad2|Slc38a1|Glud1|Gmps|Pycr2|Otc|Gfpt1|Nos3|Gls|Gls2|Mecp2|Pycrl|
GOBP_POSITIVE_REGULATION_OF_HISTONE_DEACETYLATION	23	0.296667	1.70345	0.035503	0.240277	Vegfa|Prkd1|Akap8|Sirt1|Ncor1|Nipbl|Tgfb1|Rrp8|Pink1|Pml|Bcl6|Smarca5|Jdp2|Suv39h1|Ctbp1|Baz2a|Lpin1|Akap8l|Ing2|Prkd2|Lrrk2|Sap30bp|BC004004|	Vegfa|Prkd1|Akap8|Sirt1|Ncor1|Nipbl|Tgfb1|Rrp8|Pink1|Pml|Bcl6|Smarca5|Jdp2|Suv39h1|
GOBP_LEUKOCYTE_MIGRATION	228	-0.110541	-1.94974	0.00408998	0.240574	Nf1|Il33|Lrch1|Ccl28|Cxadr|Slc12a2|Vegfa|S1pr1|Il4|Hmgb1|Itga3|Slc37a4|Ptger3|Jam2|Smpd3|Itgb1|Pikfyve|Pdgfb|Ripor2|Itga4|Creb3|Plec|Cd9|Myo1f|Jam3|Pde4d|Stk39|Foxj1|Itga9|Plcb1|Abl2|Crkl|P2rx4|Prex1|Gbf1|Tnfrsf18|Dpp4|Cxcl16|Tgfb1|Vcam1|Lbp|Prkca|Dusp1|Wasl|Mtus1|Chst2|Tirap|Swap70|Pde4b|Fcer1g|Bcr|Cdc42|Ptk2|Oxsr1|Rpl13a|Dnm1l|Fut9|Wdr1|Aimp1|Tnfaip6|Pik3r1|Rac1|Thbs1|Ano6|Stat5b|Mst1|Itga2|Ptk…	Sbds|Cxcl14|Mapk3|Trpm2|Spp1|Ager|Irak4|Enpp1|Mapk1|Calr|Il1r1|Cyp7b1|Cd200|Fer|B4galt1|Alox5|Dock8|Rtn4|Mmp14|Vav3|Kit|Cklf|C3ar1|Itga1|Podxl|Rin3|Emp2|Csf3r|Kitl|Apod|Ccl21a|Ada|Abl1|Dpep1|Nbl1|Il16|Trim55|Mpp1|Cd177|Cd34|Cd47|Adam10|Rps19|Mmp28|Jagn1|App|P2ry12|Cx3cl1|Ccl5|Podxl2|Stk10|Crk|Itgal|Ecm1|Aif1|Ccl25|Ptn|Tacr1|Flt1|Itgb3|Csf1r|Ptprj|Myo1g|Rabgef1|Capn1|Itga7|C1qbp|Chga|Il12a|Vegfd|P…
GOBP_MAMMARY_GLAND_EPITHELIAL_CELL_PROLIFERATION	25	0.283	1.6921	0.0265306	0.240668	Brca2|Ccnd1|Rreb1|Btrc|Gpx1|Id2|Esr1|Phb2|Chuk|Mst1|Agap2|Stat6|Robo1|Kdm5b|Deaf1|Etv4|Mapk1|Med1|Rtn4|Bax|Cebpb|Zfp703|Pygo2|Wnt5a|Zfas1|	Brca2|Ccnd1|Rreb1|Btrc|Gpx1|Id2|Esr1|Phb2|Chuk|Mst1|Agap2|Stat6|Robo1|Kdm5b|Deaf1|Etv4|Mapk1|Med1|Rtn4|Bax|Cebpb|Zfp703|Pygo2|
GOBP_INTERMEDIATE_FILAMENT_BASED_PROCESS	44	0.217236	1.69473	0.0284553	0.240706	Synm|Prph|Atf2|Dsp|Pkp2|Raf1|Plec|Gfap|Krt73|Macf1|Ndel1|Atp8a2|Nefh|Dst|Krt10|Dnajb6|Vps54|Shh|Tor1a|Krt20|Agfg1|Fam83h|Nefm|Krt12|Klhl24|Arhgef28|Mtm1|Csnk1a1|Nefl|Atxn3|Krt18|Krt77|Krt2|Nes|Ina|Krt9|Tchh|Krt1|Cln8|Sod1|Ppl|Vim|Bbln|Evpl|	Synm|Prph|Atf2|Dsp|Pkp2|Raf1|Plec|Gfap|Krt73|Macf1|Ndel1|Atp8a2|Nefh|Dst|Krt10|Dnajb6|Vps54|Shh|Tor1a|Krt20|Agfg1|Fam83h|Nefm|Krt12|Klhl24|Arhgef28|Mtm1|Csnk1a1|Nefl|Atxn3|Krt18|Krt77|
GOMF_NUCLEOTIDYLTRANSFERASE_ACTIVITY	124	0.131125	1.69633	0.0270793	0.240779	Tent2|Gdpgp1|Polr1e|Polr3f|Pnpt1|Rev3l|Tnks|Polr3a|Polr3c|Cds1|Polr1f|Polq|Tut4|Polr2b|Primpol|Polr2a|Pold1|Tent5c|Polr1d|Tent4a|Polr1b|Mtpap|Parp11|Tamm41|Pole|Polg2|Polr3h|Tert|Polr1c|Parp9|Polrmt|Galt|Polm|Tut7|Polr3e|Parp12|Mab21l1|Papss1|Nmnat1|Uba6|Polr2l|Oasl2|Ficd|Polr2j|Papolb|Tnks2|Parp16|Parp2|Mocs3|Uap1l1|Tent5a|Cgas|Sgip1|Polb|Ptges3|Pcyt2|Pold3|Papolg|Chrac1|Fpgt|Parp8|Kars|Parp6|Rp…	Tent2|Gdpgp1|Polr1e|Polr3f|Pnpt1|Rev3l|Tnks|Polr3a|Polr3c|Cds1|Polr1f|Polq|Tut4|Polr2b|Primpol|Polr2a|Pold1|Tent5c|Polr1d|Tent4a|Polr1b|Mtpap|Parp11|Tamm41|Pole|Polg2|Polr3h|Tert|Polr1c|Parp9|Polrmt|Galt|Polm|Tut7|Polr3e|Parp12|Mab21l1|Papss1|
GOBP_METANEPHROS_MORPHOGENESIS	20	-0.360719	-1.9357	0.00956023	0.240798	Ctnnb1|Hes1|Cited1|Smo|Fmn1|Hes5|Six2|Fras1|Calb1|Bmp4|Sall1|Wnt4|Fgf10|Kif26b|Pax2|Grem1|Sox9|Sox8|Lgr4|Wnt7b|	Cited1|Smo|Fmn1|Hes5|Six2|Fras1|Calb1|Bmp4|Sall1|Wnt4|Fgf10|Kif26b|Pax2|Grem1|Sox9|Sox8|Lgr4|Wnt7b|
GOBP_NEGATIVE_REGULATION_OF_CATABOLIC_PROCESS	276	0.0874352	1.69289	0.0235756	0.24086	Gpld1|Tent2|Phb|Furin|Lzts1|Vegfa|Fez2|Dazl|Usp19|Hipk2|Rilp|Tmem132a|Dicer1|Ptpn3|Hnrnpa0|Tlk2|Nrde2|Ubqln4|Azin1|Mycbp2|Usp9x|Lrpprc|Hnrnpu|Herc1|Wdr6|Mtor|Noct|Mtmr9|Dhx34|Tent5c|Taf15|Cyp51|Tent4a|Rbm24|Egfr|Mt3|Bag5|Cdk5rap3|Dhx36|Syncrip|Fmr1|Atp2b4|Rps7|Paip1|Grin2c|Csnk2a2|Mapkapk2|Scfd1|Nrg1|Dhx9|Thrap3|Rela|Ncor1|Traf3ip2|Sec22b|Ogt|Rbm38|Marchf7|Traf2|Svip|Smarcc1|Usp25|Map1a|Ppara|Par…	Gpld1|Tent2|Phb|Furin|Lzts1|Vegfa|Fez2|Dazl|Usp19|Hipk2|Rilp|Tmem132a|Dicer1|Ptpn3|Hnrnpa0|Tlk2|Nrde2|Ubqln4|Azin1|Mycbp2|Usp9x|Lrpprc|Hnrnpu|Herc1|Wdr6|Mtor|Noct|Mtmr9|Dhx34|Tent5c|Taf15|Cyp51|Tent4a|Rbm24|Egfr|Mt3|Bag5|Cdk5rap3|Dhx36|Syncrip|Fmr1|Atp2b4|Rps7|Paip1|Grin2c|Csnk2a2|Mapkapk2|Scfd1|Nrg1|Dhx9|Thrap3|Rela|Ncor1|Traf3ip2|Sec22b|Ogt|Rbm38|Marchf7|Traf2|Svip|Smarcc1|Usp25|Map1a|Ppara|Par…
GOMF_RNA_POLYMERASE_BINDING	57	0.187446	1.69344	0.028	0.241165	Pkn2|Paf1|Wdhd1|Tcerg1|Ccnt1|Ctr9|Ercc5|Hnrnpu|Brca1|Wdr43|Anp32b|Nedd4|Rprd1b|Elp2|Pabpn1|Ythdc2|Ccnt2|Dhx9|Stom|Rrn3|Uri1|Ercc6|Elp4|Pcf11|Zfp326|Scaf8|Scaf4|Uvssa|Maf1|Ccar2|Brd4|Pcif1|Smyd2|Phrf1|Recql5|Scaf1|Rprd2|Per2|Rtf1|Rprd1a|Ncoa3|Zfp36|Wac|Cdc73|Supt4a|Tcerg1l|Ago2|Taf10|Ago1|Rpap2|Gtf2b|Bin1|Ppib|Smyd3|Rtraf|Elof1|Leo1|	Pkn2|Paf1|Wdhd1|Tcerg1|Ccnt1|Ctr9|Ercc5|Hnrnpu|Brca1|Wdr43|Anp32b|Nedd4|Rprd1b|Elp2|Pabpn1|Ythdc2|Ccnt2|Dhx9|Stom|Rrn3|Uri1|Ercc6|Elp4|Pcf11|Zfp326|Scaf8|Scaf4|Uvssa|Maf1|Ccar2|
GOBP_REGULATION_OF_UBIQUITIN_PROTEIN_TRANSFERASE_ACTIVITY	45	0.213352	1.69754	0.0262626	0.241306	Dtx3l|Dcun1d5|Pclo|Dcun1d3|Fzr1|Bag2|Fem1b|Epm2a|Btrc|Arrdc3|Bag5|Mastl|Rps7|Dcun1d2|Bsn|Dcun1d4|Stub1|Dnm1l|Bub1b|Smad7|Arrdc4|Trib1|Ube2s|Trib2|Rpl5|Rpl23|Dcun1d1|Skp1|Rpl11|Ube2n|Pten|Abl1|Mad2l2|Park7|Fbxw7|Ube2l3|Pin1|Bub3|Psen1|Axin1|Psen2|Mad2l1|Limk1|Topors|Rps2|	Dtx3l|Dcun1d5|Pclo|Dcun1d3|Fzr1|Bag2|Fem1b|Epm2a|Btrc|Arrdc3|Bag5|Mastl|Rps7|Dcun1d2|Bsn|Dcun1d4|Stub1|Dnm1l|Bub1b|Smad7|Arrdc4|Trib1|Ube2s|
GOBP_TRANSLATIONAL_INITIATION	102	0.144854	1.69671	0.0277228	0.241375	Eif3b|Eif2b3|Paip2b|Ppp1r15a|Khdrbs1|Dazl|Eif3l|Eif2b4|Eif4e3|Eif2s3y|Denr|Abce1|Ctif|Eif3a|Eif3c|LTO1|Tmed2|Fmr1|Paip1|Eif2b2|Mknk1|Eif2a|Eif6|Ythdf2|Nck2|Fech|Bzw1|Rbm4|Eif2s1|Eif4e|Eif4b|Eif4a1|Npm1|Mcts1|Abcf1|Sh3bgrl|Pml|Polr2d|Rpl13a|Rps6kb1|Eif3m|Ncbp1|Mcts2|Ythdf3|Bc1|Eif2d|Eif4a2|Eif4g1|Impact|Eif5b|Eif3h|Eif4g3|Ddx3x|Mif4gd|Eif5|Habp4|Rxra|Tpr|Eif1ax|Eif4g2|Polr2g|Scrib|Hbb-bs|Slbp|Paip…	Eif3b|Eif2b3|Paip2b|Ppp1r15a|Khdrbs1|Dazl|Eif3l|Eif2b4|Eif4e3|Eif2s3y|Denr|Abce1|Ctif|Eif3a|Eif3c|LTO1|Tmed2|Fmr1|Paip1|Eif2b2|Mknk1|Eif2a|Eif6|Ythdf2|Nck2|Fech|Bzw1|Rbm4|Eif2s1|Eif4e|Eif4b|Eif4a1|Npm1|Mcts1|Abcf1|Sh3bgrl|Pml|Polr2d|Rpl13a|Rps6kb1|Eif3m|Ncbp1|
GOBP_INTERLEUKIN_8_PRODUCTION	39	-0.261356	-1.95208	0.00625	0.241492	Hmgb1|Tlr3|Rela|Il18|Hyal2|Lbp|Tirap|Stat3|Ripk1|Il17d|Rigi|F2r|Ssc5d|Arrb1|Rab1a|F3|Lrrc19|Otud7b|Nod1|Mavs|Hspa1b|Park7|Map2k5|C5ar2|Mapkbp1|Zfp580|Prkd2|Myd88|Anxa4|Wnt5a|Pycard|Fadd|Afap1l2|Bcl10|Lamtor5|Cactin|Hspa1a|Ddit3|Syk|	Nod1|Mavs|Hspa1b|Park7|Map2k5|C5ar2|Mapkbp1|Zfp580|Prkd2|Myd88|Anxa4|Wnt5a|Pycard|Fadd|Afap1l2|Bcl10|Lamtor5|Cactin|Hspa1a|Ddit3|Syk|
GOBP_CATECHOLAMINE_TRANSPORT	68	-0.201759	-1.93771	0.0113852	0.241623	Hrh3|Ptger3|Smpd3|Crhr1|Myo5a|Abat|Syt10|Ptgs1|Syt12|Pink1|Chrm5|Mapk15|Cadps|Actb|Agt|Tor1a|Vip|Nisch|Stx1a|Slc18a2|Mecp2|Prkcb|Chrnb2|Syt13|Htr6|Rtn4|Snca|Kcnb1|Syt17|Chrna7|Syt7|Oprk1|Entpd1|Syt6|Kcna2|Drd2|Syt5|P2ry12|Gabbr1|Syt4|Htr1b|Sdhd|Plcd1|Chga|Park7|Nat8l|Cnr1|Grk2|Sncg|Syt9|Rab3a|Syt11|Syt1|Prkn|Slc29a4|Dtnbp1|Syt2|Oxtr|Rab3b|Pcp4|Grm2|Cxcl12|Htr2a|Chrna4|Npy2r|Syt3|Ly6e|Drd1|	Syt13|Htr6|Rtn4|Snca|Kcnb1|Syt17|Chrna7|Syt7|Oprk1|Entpd1|Syt6|Kcna2|Drd2|Syt5|P2ry12|Gabbr1|Syt4|Htr1b|Sdhd|Plcd1|Chga|Park7|Nat8l|Cnr1|Grk2|Sncg|Syt9|Rab3a|Syt11|Syt1|Prkn|Slc29a4|Dtnbp1|Syt2|Oxtr|Rab3b|Pcp4|Grm2|Cxcl12|Htr2a|Chrna4|Npy2r|Syt3|Ly6e|Drd1|
GOBP_REGULATION_OF_VIRAL_PROCESS	114	0.137306	1.69758	0.0239521	0.242307	Pkn2|Furin|Pde12|Hmgb1|Dicer1|Trim68|Ddb1|Resf1|Tasor|Rsf1|Gbp7|Tarbp2|Nbn|Rad50|Morc2a|Ifi203|Kpna2|Rad23a|Setdb1|Vps4a|Fmr1|Mid2|Dhx9|Srpk2|Shfl|Ilf3|Zfp809|Cxcr4|Ifih1|Trim62|Stom|Larp7|Trim27|Ppara|Fbln1|Trim12a|Dynlt1a|Top2b|Map3k1|Vapb|Crebbp|Trim8|Oasl2|Adarb1|Mphosph8|Ifitm3|Eif2ak2|Hs3st5|Stau1|Trim12c|Hacd3|Mre11a|Prox1|Cnot7|Trim32|Apobec3|Tbc1d20|Trim59|Ddx3x|Snx3|Stat1|Ddx5|Zc3hav1|T…	Pkn2|Furin|Pde12|Hmgb1|Dicer1|Trim68|Ddb1|Resf1|Tasor|Rsf1|Gbp7|Tarbp2|Nbn|Rad50|Morc2a|Ifi203|Kpna2|Rad23a|Setdb1|Vps4a|Fmr1|Mid2|Dhx9|Srpk2|Shfl|Ilf3|Zfp809|Cxcr4|Ifih1|Trim62|Stom|Larp7|Trim27|Ppara|Fbln1|Trim12a|Dynlt1a|
GOBP_PROTEIN_PROCESSING	186	-0.121279	-1.93932	0.00608519	0.243112	Plat|Adamts2|Ift52|Nkd2|Furin|Casp3|Spg7|Ppp1r15a|Dync2h1|Anpep|Cln5|Immp2l|Casp9|Rce1|Bag2|Myc|Lonp2|Capn2|Pcsk5|Cln3|Ifi203|Rnf139|Xpnpep3|Rhbdd1|BC024978|Fmr1|Cpxm1|Ece1|Gli3|Vsir|Masp1|Ogt|Cycs|Casp7|Asrgl1|Vps35|Plgrkt|Metap2|Perp|Ift172|Aph1b|Ctnnd1|C2cd3|Bace2|Sec11a|Disp1|Pmpcb|Mipep|Shh|Atp23|Afg3l2|Thbs1|Ddi2|Spon1|Yme1l1|Immp1l|Cyfip2|Lpcat3|Spcs2|Ldlrad3|Fxn|Rps6ka2|Nlrc4|Ero1b|Eno1b|…	Tmem98|Aph1a|Adam10|Ctsh|Angptl8|Pcsk2|Ctss|Pmpca|Plau|Aebp1|Sppl3|Pcsk6|Psenen|Ece2|Pgk1|Naglu|Prkaca|Adam19|Sde2|Sprtn|Casp8|Capn1|Dhcr24|Ccbe1|Arxes2|Pcsk1|Ripk2|Ncstn|Spcs1|Mndal|Hsp90b1|Mbtps1|Ift88|S100a10|Bad|Lrrk2|Gas1|Cast|Prss12|Sec11c|Cpd|Gsn|Cpm|Fuz|Bak1|Inpp5b|Pycard|Fadd|Chst8|Xiap|Myrf|Psen1|Ace|Serpine2|P4hb|Aph1c|Zmpste24|Parl|Casp2|Lgmn|Cntn2|Bace1|Psen2|Chac1|Pidd1|Adamts3|H13|…
GOBP_CARBOHYDRATE_DERIVATIVE_CATABOLIC_PROCESS	121	-0.151617	-1.93099	0.00619835	0.243161	Gnpda2|Nt5e|Entpd5|Adal|Neu4|Abcd1|Ngly1|Nudt10|Ampd3|Arsb|Nt5c3|Amdhd2|Gda|Galt|Nudt7|Pde5a|Gpd1l|Hmmr|Abhd10|Nagk|Hyal2|Tgfb1|Fuca1|Idua|Uox|Pde1a|Hexb|Nudt19|Hexa|Sgsh|Galc|Nudt9|Chia1|Galns|Dera|Npl|Gusb|Lct|Pycrl|Ahcy|Acat1|Fbxo17|Nt5c2|Chil5|Renbp|Naga|Fbxo27|Pde4a|Hint1|Nt5c|Hprt|Edem1|Acot7|Dut|Dpyd|Gpd1|Dnph1|Gpc1|Fbxo6|Ada|Gla|Cemip2|Nudt1|Entpd1|Aldh1a1|Edem3|Gmpr2|Nudt3|Upp2|Slc9a1|St…	Dut|Dpyd|Gpd1|Dnph1|Gpc1|Fbxo6|Ada|Gla|Cemip2|Nudt1|Entpd1|Aldh1a1|Edem3|Gmpr2|Nudt3|Upp2|Slc9a1|Stt3b|Fuca2|Pnliprp2|Ovgp1|Naglu|Fitm2|Ctsl|Cd44|Stab2|Manba|Ids|Hyal1|Samhd1|Nudt18|Man1a|Gnpda1|Itpa|Neu1|Nudt15|Fbxo44|Man1b1|Gns|Adamts12|Pde9a|Nt5m|Pnp|Mgat1|Dctpp1|Fbxo2|Gba2|Psap|Prkcd|Edem2|Pde2a|Nudt4|Nt5c1a|Nudt11|Cemip|Ctbs|Nudt16|Fgf2|Xdh|Enpp4|Gba|Hgsnat|Cdadc1|Neu3|Entpd7|Gm2a|Mlycd|Cst3|
GOBP_REGULATION_OF_IMMUNE_RESPONSE	493	-0.0751558	-1.94159	0	0.243948	Gpld1|Phb|Ap3b1|Il33|Eif2b3|Atad5|Polr3f|Khdrbs1|Polr3c|Usp12|Pld2|Tril|H2-T24|Rps6ka3|Peli3|Prkdc|Il4|Hmgb1|Plcg1|Otulin|Rnf135|Nploc4|Pik3ap1|Otud4|Usp9x|Eif2b4|Fcho1|Erbin|Lrrc14|Cd276|Crhr1|Ifi203|Sfpq|Alpk1|Sirt1|Epg5|Wdfy1|Tnip2|Cmtm3|Mill2|Foxp1|Fbxo38|Irak2|Aim2|Myo1f|Gpx1|Ikbkg|Rapgef1|Matr3|Rc3h2|Rftn1|Pde4d|Foxj1|Ubash3a|Bcar1|H2-T22|Rnf185|Nfkbiz|Zdhhc5|Col3a1|Eif2b2|Crkl|Parp9|Mapkap…	Serpinb1a|Selenos|Tifa|Dusp3|C1qc|Zfp35|Ezr|Fzd5|H2-T23|Dgkz|C9orf72|Ager|Nlrc3|Trim56|Cd59a|Ufd1|Parp14|Akirin2|Bag6|Mapk1|Klk7|Cyld|Il1r1|Svep1|Ighm|C4a|Malt1|Cd200|Grb2|Cacnb4|Lsm14a|Pqbp1|Phpt1|Cd55|Fer|Trim30a|Atg5|Med1|Rtn4|Ndfip1|Ptprd|Parp1|Ceacam1|Bax|Mef2c|Vav3|Tbk1|Tnfrsf1b|Tyrobp|Kit|Dhx58|Zcchc3|Psmb4|Nlrx1|C3ar1|Cd160|Hexim1|Ube2n|Sec14l1|Nfkbid|Tspan6|Cd84|Pum2|Loxl3|Eif2ak4|Pspc1|…
GOMF_MACROMOLECULE_TRANSMEMBRANE_TRANSPORTER_ACTIVITY	25	-0.330788	-1.94447	0.00376648	0.244068	Sec61a2|Sec63|Bcs1l|Tomm20|Hnrnpa3|Sidt1|Slc15a4|Tomm70a|Timm17a|Timm23|Bloc1s3|Pex13|Pex14|Sec61g|Tomm40|Tomm22|Tomm40l|Abca1|Sec61b|Tmed10|Timm17b|Sec61a1|Abcc5|Sidt2|Timm22|	Bloc1s3|Pex13|Pex14|Sec61g|Tomm40|Tomm22|Tomm40l|Abca1|Sec61b|Tmed10|Timm17b|Sec61a1|Abcc5|Sidt2|Timm22|
GOBP_REGULATION_OF_VIRAL_LIFE_CYCLE	90	0.148025	1.68555	0.0298211	0.244919	Pkn2|Furin|Pde12|Hmgb1|Dicer1|Trim68|Ddb1|Resf1|Tasor|Gbp7|Tarbp2|Nbn|Rad50|Morc2a|Ifi203|Kpna2|Rad23a|Setdb1|Vps4a|Fmr1|Mid2|Srpk2|Shfl|Ilf3|Zfp809|Ifih1|Trim62|Ppara|Trim12a|Top2b|Vapb|Trim8|Oasl2|Adarb1|Mphosph8|Ifitm3|Eif2ak2|Hs3st5|Stau1|Trim12c|Hacd3|Mre11a|Prox1|Cnot7|Apobec3|Trim59|Ddx3x|Snx3|Ddx5|Zc3hav1|Trim56|Trim11|Morc2b|Trim30a|Notch1|Ppid|Top2a|Larp1|N4bp1|Inpp5k|Znfx1|Ciita|Trim26…	Pkn2|Furin|Pde12|Hmgb1|Dicer1|Trim68|Ddb1|Resf1|Tasor|Gbp7|Tarbp2|Nbn|Rad50|Morc2a|Ifi203|Kpna2|Rad23a|Setdb1|Vps4a|Fmr1|Mid2|Srpk2|Shfl|Ilf3|Zfp809|Ifih1|Trim62|Ppara|Trim12a|Top2b|Vapb|Trim8|Oasl2|Adarb1|Mphosph8|Ifitm3|Eif2ak2|Hs3st5|Stau1|Trim12c|Hacd3|Mre11a|Prox1|Cnot7|
GOBP_RESPONSE_TO_TRANSFORMING_GROWTH_FACTOR_BETA	198	0.102441	1.68746	0.0276134	0.245663	Furin|Dnm2|Zfhx3|Ldlrad4|Onecut2|Prdm16|Tet1|Dnmt1|Hipk2|Smad5|Arid4b|Il4|Itga3|Peg10|Hdac2|Itgb1|Pxn|Usp9x|Dand5|Itgb8|Zfp36l1|Actr3|Ep300|Sirt1|Mapk7|Dab2|Cdkn1c|Nfkbiz|Col3a1|Lats1|Crkl|Col4a2|Dbn1|Usp15|Eid2|Pals1|Ogt|Fermt1|Cd109|Tgfbr2|Creb1|Fbn1|Il17rd|Hyal2|Ppara|Tgfb1|Rbbp4|Hdac1|Snw1|Gcnt2|Stub1|Spred1|Map3k1|Skil|Flcn|Tnrc6c|Pml|Lemd3|Rbbp7|Stat3|Ptk2|Crebbp|Ing1|Zeb2|Rnf111|Rasl11b|So…	Furin|Dnm2|Zfhx3|Ldlrad4|Onecut2|Prdm16|Tet1|Dnmt1|Hipk2|Smad5|Arid4b|Il4|Itga3|Peg10|Hdac2|Itgb1|Pxn|Usp9x|Dand5|Itgb8|Zfp36l1|Actr3|Ep300|Sirt1|Mapk7|Dab2|Cdkn1c|Nfkbiz|Col3a1|Lats1|Crkl|Col4a2|Dbn1|Usp15|Eid2|Pals1|Ogt|Fermt1|Cd109|Tgfbr2|Creb1|Fbn1|Il17rd|Hyal2|Ppara|Tgfb1|Rbbp4|Hdac1|Snw1|Gcnt2|Stub1|Spred1|Map3k1|Skil|Flcn|Tnrc6c|Pml|Lemd3|Rbbp7|Stat3|Ptk2|Crebbp|Ing1|Zeb2|Rnf111|Rasl11b|So…
GOBP_REGULATION_OF_CHROMOSOME_SEGREGATION	100	0.144442	1.68659	0.029703	0.245738	Tacc3|Ncapd2|Rad18|Xrcc3|Hecw2|Psmg2|Arid1a|Numa1|Lcmt1|Ncapd3|Hnrnpu|Atm|Apc|Anapc11|Smarca4|Phf10|Smarca2|Csnk2a2|Dpf2|Ncaph|Arid1b|Smarcc1|Smc5|Ik|Nuf2|Ncapg2|Mapk15|Cep192|Actl6a|Pum1|Rb1|Klhl22|Cdc6|Arid2|Actb|Spc24|Cdc16|Smc2|Bub1b|Mki67|Cdc23|Cdc27|Anapc1|Bub1|Actl6b|Rad21|Anapc4|Cul3|Anapc7|Smarcd1|Bcl7c|Gen1|Pbrm1|Cenpe|Mad1l1|Smc4|Tpr|Rcc2|Cdca8|Kntc1|Zwilch|Nek6|Anapc15|Anapc2|Dpf1|Rio…	Tacc3|Ncapd2|Rad18|Xrcc3|Hecw2|Psmg2|Arid1a|Numa1|Lcmt1|Ncapd3|Hnrnpu|Atm|Apc|Anapc11|Smarca4|Phf10|Smarca2|Csnk2a2|Dpf2|Ncaph|Arid1b|Smarcc1|Smc5|Ik|Nuf2|Ncapg2|Mapk15|Cep192|Actl6a|Pum1|Rb1|Klhl22|Cdc6|Arid2|Actb|Spc24|Cdc16|Smc2|Bub1b|Mki67|Cdc23|Cdc27|Anapc1|Bub1|Actl6b|Rad21|Anapc4|Cul3|Anapc7|Smarcd1|
GOBP_ORGANELLE_TRANSPORT_ALONG_MICROTUBULE	83	0.157413	1.68557	0.0265306	0.245889	Ap3b1|Bicd2|Sun2|Map1b|Dync1h1|Kif13a|Cln3|Sybu|Bloc1s2|Copg2|Actr10|Hif1a|Hdac6|Syne2|Kif5b|Nde1|Borcs7|Ap3d1|Bicd1|Ndel1|Nefh|Rhot1|Cdc42|Rasgrp1|Arhgap21|Ap3s1|Htt|Kif1b|Kxd1|Bicdl1|Kif5a|Trak1|Hap1|Tuba1a|Ap3m2|Ap3b2|Agtpbp1|Kif1a|Fbxw11|Pafah1b1|Stk11|Wasf1|Bloc1s6|Mecp2|Lamp1|Ubb|Bloc1s4|Map2k1|Map2|Borcs6|Nefl|Trim46|Dync1i1|Madd|Snapin|Copg1|Rab1a|Ap3m1|Spast|Prkcz|Rhot2|Armcx3|Bloc1s3|Uc…	Ap3b1|Bicd2|Sun2|Map1b|Dync1h1|Kif13a|Cln3|Sybu|Bloc1s2|Copg2|Actr10|Hif1a|Hdac6|Syne2|Kif5b|Nde1|Borcs7|Ap3d1|Bicd1|Ndel1|Nefh|Rhot1|Cdc42|Rasgrp1|Arhgap21|Ap3s1|Htt|Kif1b|Kxd1|Bicdl1|Kif5a|Trak1|Hap1|Tuba1a|Ap3m2|Ap3b2|Agtpbp1|Kif1a|Fbxw11|Pafah1b1|Stk11|Wasf1|Bloc1s6|Mecp2|Lamp1|Ubb|Bloc1s4|Map2k1|Map2|Borcs6|Nefl|Trim46|Dync1i1|
GOBP_POSITIVE_REGULATION_OF_STEM_CELL_POPULATION_MAINTENANCE	44	0.21387	1.68255	0.037182	0.247518	Tet1|Arid4b|Arid1a|Hdac2|Ss18|Smarca4|Phf10|Smarca2|Dpf2|Bicra|Ogt|Smarcc1|Rbbp4|Hdac1|Actl6a|Rbbp7|Ing1|Actb|Bicral|Actl6b|Sin3a|Smarcd1|Suds3|Bcl7c|Zfp322a|Sap30|Arid4a|Trp63|Kdm2b|Sap130|Yap1|Sap30l|Sinhcaf|Ncoa3|Bcl7b|Ing2|Brms1l|Smarce1|Rest|Bcl7a|Smarcb1|Tead1|Brd9|Lbh|	Tet1|Arid4b|Arid1a|Hdac2|Ss18|Smarca4|Phf10|Smarca2|Dpf2|Bicra|Ogt|Smarcc1|Rbbp4|Hdac1|Actl6a|Rbbp7|Ing1|Actb|Bicral|Actl6b|Sin3a|Smarcd1|Suds3|Bcl7c|Zfp322a|Sap30|Arid4a|Trp63|
GOBP_NEGATIVE_REGULATION_OF_EXTRINSIC_APOPTOTIC_SIGNALING_PATHWAY	76	0.167613	1.67979	0.0373444	0.248873	Eya1|Vegfa|Bcl2l1|Peli3|Il4|Siah2|Ar|Phip|Birc6|Raf1|Gclc|Mapk7|Brca1|Dab2|Rffl|Gpx1|Snai2|Zc3hc1|Tert|Eya2|Nrg1|Stradb|Rela|Gclm|Ripk1|Hmox1|Sh3rf1|Rps6kb1|Eya4|Htt|Gsk3b|Itgav|Rnf34|Lmna|Pak5|Rb1cc1|Agap2|Hmgb2|Cflar|Ddx3x|Src|Nol3|Zmynd11|Cttn|Tnfrsf22|Mcl1|Yap1|Tgfbr1|Eya3|Bmp4|Gstp1|Fgf10|Cx3cl1|Faim|Prdx2|Nrp1|Hspa1b|Pea15a|Psme3|Park7|Map2k5|Tcf7l2|Gas1|Fyn|Igf1|Sgk3|Itga6|Unc5b|Tnfaip3|Ac…	Eya1|Vegfa|Bcl2l1|Peli3|Il4|Siah2|Ar|Phip|Birc6|Raf1|Gclc|Mapk7|Brca1|Dab2|Rffl|Gpx1|Snai2|Zc3hc1|Tert|Eya2|Nrg1|Stradb|Rela|
GOBP_CLATHRIN_DEPENDENT_ENDOCYTOSIS	47	0.204225	1.68024	0.0207039	0.249314	Dnm2|Bmp2k|Fcho2|Fcho1|Itsn1|Itga4|Dab2|Slc9b2|Cltc|Dll1|Wasl|Fnbp1l|Btbd8|Itsn2|Scyl2|Lmbrd1|Sh3gl3|Cltb|Ap2a1|Magi2|Tnk2|Sgip1|Ubqln2|Picalm|Inpp5f|Dnajc6|Canx|Gpr107|Ston2|Dgkd|Smap1|Gak|Ap2b1|Aak1|Ap2a2|Hip1r|Ap2m1|Ston1|Snap91|Hip1|Ap2s1|Sh3gl2|Syt11|Unc119|Neu3|Clta|Fchsd2|	Dnm2|Bmp2k|Fcho2|Fcho1|Itsn1|Itga4|Dab2|Slc9b2|Cltc|Dll1|Wasl|Fnbp1l|Btbd8|Itsn2|Scyl2|Lmbrd1|Sh3gl3|Cltb|Ap2a1|Magi2|Tnk2|Sgip1|Ubqln2|Picalm|Inpp5f|Dnajc6|Canx|Gpr107|Ston2|Dgkd|Smap1|Gak|Ap2b1|
GOBP_STEROID_HORMONE_BIOSYNTHETIC_PROCESS	28	-0.301212	-1.9131	0.0125786	0.252768	Dab2|Cacna1h|Scarb1|Nr3c1|Hsd17b7|Scp2|Egr1|Med1|Hsd3b2|Stard3|H2-Ke6|Atp1a1|Cyp11a1|Wnt4|Bmp2|Hsd3b6|H6pd|Bmpr1b|Hsd3b3|Rest|Hsd11b1|Srd5a1|Dgkq|Dkk3|Clcn2|Star|Bmp6|Ppargc1a|	Med1|Hsd3b2|Stard3|H2-Ke6|Atp1a1|Cyp11a1|Wnt4|Bmp2|Hsd3b6|H6pd|Bmpr1b|Hsd3b3|Rest|Hsd11b1|Srd5a1|Dgkq|Dkk3|Clcn2|Star|Bmp6|Ppargc1a|
GOMF_MICROTUBULE_BINDING	231	0.0940127	1.66855	0.0287474	0.260979	Dnm2|Nf1|Lzts1|Stim1|Mtcl1|Tubgcp6|Togaram1|Cep57|Kif18a|Map1b|Map10|Numa1|Kif13a|Gas2l3|Saxo2|Clasp1|Dpysl5|Kif3b|Mast1|Hook1|Kif13b|Apc|Kif21a|Eml5|Sybu|Dclk2|Tubgcp2|Fmr1|Dctn1|Mid2|Ckap5|Hook3|Katna1|Hdac6|Cep350|Spag6l|Svbp|Dnm3|Kif5b|Map4k4|Eml3|Cep295|Irag2|Apc2|Camsap2|Kif11|D7Ertd443e|Camsap1|Nav3|Macf1|Map1a|Nde1|Spag5|Nusap1|Kif3a|Drg1|Mtus1|Vps41|Jakmip1|Map9|Ndel1|Cetn2|Whamm|Gas2|Va…	Dnm2|Nf1|Lzts1|Stim1|Mtcl1|Tubgcp6|Togaram1|Cep57|Kif18a|Map1b|Map10|Numa1|Kif13a|Gas2l3|Saxo2|Clasp1|Dpysl5|Kif3b|Mast1|Hook1|Kif13b|Apc|Kif21a|Eml5|Sybu|Dclk2|Tubgcp2|Fmr1|Dctn1|Mid2|Ckap5|Hook3|Katna1|Hdac6|Cep350|Spag6l|Svbp|Dnm3|Kif5b|Map4k4|Eml3|Cep295|Irag2|Apc2|Camsap2|Kif11|D7Ertd443e|Camsap1|Nav3|Macf1|Map1a|Nde1|Spag5|Nusap1|Kif3a|Drg1|Mtus1|Vps41|Jakmip1|Map9|Ndel1|Cetn2|Whamm|Gas2|Va…
GOMF_BETA_CATENIN_BINDING	90	0.147174	1.66929	0.0176817	0.261145	Dact1|Cxadr|Kdm6b|Ar|Dact2|Pxn|Ruvbl2|Ep300|Btrc|Apc|Dlg5|Amer2|Numb|Vinac1|Gli3|Lef1|Hdac6|Apc2|Amer1|Tcf7l1|Cd2ap|Chd8|Esr1|Tjp1|Foxo1|Ctnnb1|Tbl1x|Kank1|Ctnnd2|Ctnnd1|Smad7|Trpc4|Tcf4|Gsk3b|Vcl|Bcl9|Dvl1|Foxo3|Gja6|Grin2b|Prmt2|Nos3|Shroom2|Setd1a|Tbl1xr1|Ajap1|Axin2|Csnk2a1|Cdh24|Tcf7|Slc9a3r1|Ptprk|Cby1|Cdh5|Met|Dvl3|Ptpru|Skp1|Med12l|Rora|Ctnna2|Ctnna3|Foxo4|Sall1|Ctnnbip1|Med12|Lzic|Rnf220…	Dact1|Cxadr|Kdm6b|Ar|Dact2|Pxn|Ruvbl2|Ep300|Btrc|Apc|Dlg5|Amer2|Numb|Vinac1|Gli3|Lef1|Hdac6|Apc2|Amer1|Tcf7l1|Cd2ap|Chd8|Esr1|Tjp1|Foxo1|Ctnnb1|Tbl1x|Kank1|Ctnnd2|Ctnnd1|Smad7|Trpc4|Tcf4|Gsk3b|Vcl|Bcl9|Dvl1|Foxo3|Gja6|Grin2b|Prmt2|Nos3|Shroom2|Setd1a|Tbl1xr1|Ajap1|Axin2|Csnk2a1|Cdh24|Tcf7|Slc9a3r1|Ptprk|Cby1|Cdh5|Met|Dvl3|Ptpru|Skp1|Med12l|
GOBP_POSITIVE_REGULATION_OF_AMIDE_METABOLIC_PROCESS	145	0.119966	1.66269	0.0349515	0.263452	Rbms3|Casp3|Sp1|Khdrbs1|Dazl|Prkdc|Pla2g6|Tarbp2|Rpusd3|Smpd3|Nsun4|Rbm3|Rpl26|Mettl8|Hnrnpu|Akap6|Ep300|Mtor|Tent4a|Niban1|Dhx36|Syncrip|Fmr1|Paip1|Dhx9|Rela|Otud6b|Eif6|Nat10|Ythdf2|Nck2|Rcc1l|Cdk4|Mettl14|Larp4|Uqcc2|Trub2|Rbm4|Larp6|Mettl5|Npm1|Rmnd1|Pink1|Abcf1|Sh3bgrl|Ssb|Polr2d|Rps6kb1|Ythdf3|Thbs1|Fastkd2|Ccn1|Plxnb2|Epha4|Itga2|Ptk2b|Eif4g1|Jmjd4|Impact|Rps27l|Trmt10c|Eif4g3|Rpl5|Mrps27|…	Rbms3|Casp3|Sp1|Khdrbs1|Dazl|Prkdc|Pla2g6|Tarbp2|Rpusd3|Smpd3|Nsun4|Rbm3|Rpl26|Mettl8|Hnrnpu|Akap6|Ep300|Mtor|Tent4a|Niban1|Dhx36|Syncrip|Fmr1|Paip1|Dhx9|Rela|Otud6b|Eif6|Nat10|Ythdf2|Nck2|Rcc1l|Cdk4|Mettl14|Larp4|Uqcc2|Trub2|Rbm4|Larp6|Mettl5|Npm1|Rmnd1|Pink1|Abcf1|Sh3bgrl|Ssb|Polr2d|Rps6kb1|Ythdf3|Thbs1|Fastkd2|Ccn1|Plxnb2|Epha4|Itga2|Ptk2b|Eif4g1|Jmjd4|Impact|Rps27l|Trmt10c|Eif4g3|Rpl5|Mrps27|…
GOCC_TIGHT_JUNCTION	102	0.136933	1.66315	0.0208768	0.263929	Frmd4b|Cxadr|Patj|Arhgap17|Clmp|Ccnd1|Magi3|Jam2|Rapgef2|Wnk3|Epb41l4b|Pard6b|Apc|Mpp7|Jam3|Usp53|Mtdh|Cldn10|Pals1|Dlg3|Ash1l|Pmp22|Cdk4|Ank3|Frmd4a|Strn|Traf4|Rap2b|Tjp1|Lin7b|Mapk15|Ctnnb1|Cyth1|Vapa|Pard3b|Actb|Ctnnd1|Lin7c|Marveld2|Lsr|Amotl2|Rpgrip1l|Cldn1|Pard6a|Magi2|Rigi|Ildr2|Rab13|Lin7a|Gja6|Arhgef2|Plxdc1|Shroom2|Tbcd|Pdcd6ip|Ocln|Afdn|Cldn11|Cdh5|Mpdz|Pard3|Pard6g|Fzd5|Wnk4|Sipa1l3|R…	Frmd4b|Cxadr|Patj|Arhgap17|Clmp|Ccnd1|Magi3|Jam2|Rapgef2|Wnk3|Epb41l4b|Pard6b|Apc|Mpp7|Jam3|Usp53|Mtdh|Cldn10|Pals1|Dlg3|Ash1l|Pmp22|Cdk4|Ank3|Frmd4a|Strn|Traf4|Rap2b|Tjp1|Lin7b|Mapk15|Ctnnb1|Cyth1|Vapa|Pard3b|Actb|Ctnnd1|Lin7c|Marveld2|Lsr|Amotl2|Rpgrip1l|Cldn1|Pard6a|Magi2|Rigi|Ildr2|Rab13|Lin7a|Gja6|Arhgef2|Plxdc1|Shroom2|Tbcd|Pdcd6ip|Ocln|Afdn|Cldn11|Cdh5|Mpdz|Pard3|Pard6g|Fzd5|Wnk4|Sipa1l3|R…
GOBP_FEMALE_GAMETE_GENERATION	111	0.135835	1.66326	0.0400763	0.264828	Plat|Diaph2|Brca2|Prdm9|Zscan21|Dazl|Immp2l|Tut4|Sirt1|Cyp51|Atm|Cntrl|Orc4|Mastl|Plcb1|Ddx20|Ythdc2|H3f3a|Ythdf2|Nanos1|Ncaph|Pde5a|Tut7|Cdc25b|Npr2|Zfx|Nrip1|Meioc|Spire2|Spire1|Zfp830|Ctnnb1|Ehmt2|Gas2|H3f3b|Shb|Hexb|Grb14|Tnfaip6|Kmt2d|Agt|Taf4b|Etv6|Inhbb|Fmn2|Aurka|Ptk2b|Ythdc1|Mcmdc2|Rps6ka2|Brme1|Foxo3|Zmiz1|Nos3|Paqr7|Lgr5|Alms1|Magoh|Src|Wdr77|Cenpe|Ubb|Marf1|Sycp2|Ppp2r1a|Spin1|Rps6|49…	Plat|Diaph2|Brca2|Prdm9|Zscan21|Dazl|Immp2l|Tut4|Sirt1|Cyp51|Atm|Cntrl|Orc4|Mastl|Plcb1|Ddx20|Ythdc2|H3f3a|Ythdf2|Nanos1|Ncaph|Pde5a|Tut7|Cdc25b|Npr2|Zfx|Nrip1|Meioc|Spire2|Spire1|Zfp830|Ctnnb1|Ehmt2|Gas2|H3f3b|Shb|Hexb|Grb14|Tnfaip6|Kmt2d|Agt|Taf4b|Etv6|Inhbb|Fmn2|Aurka|Ptk2b|Ythdc1|Mcmdc2|Rps6ka2|Brme1|Foxo3|Zmiz1|Nos3|Paqr7|Lgr5|Alms1|Magoh|Src|Wdr77|Cenpe|Ubb|Marf1|Sycp2|
GOBP_PROTEIN_LOCALIZATION_TO_CHROMOSOME_TELOMERIC_REGION	31	0.248848	1.66327	0.026	0.265842	Cct4|Brca2|Tnks|Atrx|Pinx1|Tert|Cct5|Pml|Wrap53|Cct2|Pot1a|Pot1b|Tnks2|Gnl3|Tcp1|Cct6a|Zfp827|Cct3|Gnl3l|Atr|Terf2ip|Cct8|Tinf2|Cct7|Terf1|Tpp1|Dkc1|Macroh2a1|Nabp2|Terf2|Acd|	Cct4|Brca2|Tnks|Atrx|Pinx1|Tert|Cct5|Pml|Wrap53|Cct2|Pot1a|Pot1b|Tnks2|Gnl3|Tcp1|Cct6a|Zfp827|Cct3|Gnl3l|Atr|Terf2ip|
GOMF_METHYLATION_DEPENDENT_PROTEIN_BINDING	69	0.170711	1.65733	0.0406504	0.266097	Cdyl|Taf7|Cbx4|Ncapd3|Hdgfl2|Mbtd1|Morc4|Atrx|Fmr1|Bptf|Kmt2e|Dpf2|Taf1|Suz12|Ing5|Msl3|Cxxc1|Lrwd1|Kdm5a|Chd8|Rrp8|Ncapg2|Msh6|Zcwpw1|Phf8|Phf2|Ing1|Phf20l1|Mtf2|Mphosph8|Zmynd8|Kdm8|Kdm7a|Cbx3|Uhrf1|L3mbtl3|Cbx6|Kdm4a|Trp53bp1|Chd1|Zmynd11|Spin1|Phf1|Chd5|Glyr1|Cbx5|Zcwpw2|Cbx8|Cbx1|Zzef1|Ing4|Ing2|Pwwp2a|Cbx2|Morc3|Pygo1|Ttll12|Cdyl2|Spin2c|Ing3|Zzz3|Wdr5|L3mbtl1|L3mbtl2|Sgf29|Pwp1|Cbx7|Thap7|…	Cdyl|Taf7|Cbx4|Ncapd3|Hdgfl2|Mbtd1|Morc4|Atrx|Fmr1|Bptf|Kmt2e|Dpf2|Taf1|Suz12|Ing5|Msl3|Cxxc1|Lrwd1|Kdm5a|Chd8|Rrp8|Ncapg2|Msh6|Zcwpw1|Phf8|Phf2|Ing1|Phf20l1|Mtf2|Mphosph8|Zmynd8|
GOBP_REGULATION_OF_INTRINSIC_APOPTOTIC_SIGNALING_PATHWAY_IN_RESPONSE_TO_DNA_DAMAGE	32	0.249628	1.6639	0.0383838	0.266127	Atad5|Bcl2l1|Rpl26|Sirt1|Snai2|Nacc2|Hnrnpk|Marchf7|Mtch2|Skil|Usp47|Tpt1|Zfp385a|Ccar2|Trim32|Ell3|Ackr3|Kdm1a|Bid|Cdkn2d|Pias4|Triap1|Ddias|Clu|Rad9a|Cd44|Trp73|Mif|Tmem161a|Fbh1|Cxcl12|Rps3|	Atad5|Bcl2l1|Rpl26|Sirt1|Snai2|Nacc2|Hnrnpk|Marchf7|Mtch2|Skil|Usp47|Tpt1|Zfp385a|Ccar2|Trim32|Ell3|Ackr3|Kdm1a|Bid|Cdkn2d|Pias4|
GOCC_CYTOSOLIC_REGION	47	0.201657	1.65734	0.0294118	0.267113	Mtor|Nedd4|Plcb1|Fmr1|Dbn1|Stxbp5|Ogt|Plcb3|Prkca|Eif4e|Arl6ip5|Sncb|Prkcg|Ctbp2|Htt|Ppfia2|Anks1b|Stxbp1|Marcksl1|Hap1|Erc1|Marcks|Hnrnpa2b1|Prkce|Hspa8|Trim9|Prkcb|Rims3|Gdi1|Baiap2|Rabep1|Kif5c|Homer1|Dag1|Calb1|Ppp3cc|Pten|Pnkd|Hnrnpab|Camk2a|Fbxo45|Ncs1|Aldoc|Pin1|Lrrk2|Sh3gl2|Prkcd|	Mtor|Nedd4|Plcb1|Fmr1|Dbn1|Stxbp5|Ogt|Plcb3|Prkca|Eif4e|Arl6ip5|Sncb|Prkcg|Ctbp2|Htt|Ppfia2|Anks1b|Stxbp1|Marcksl1|Hap1|Erc1|Marcks|Hnrnpa2b1|Prkce|Hspa8|Trim9|Prkcb|Rims3|Gdi1|Baiap2|Rabep1|Kif5c|Homer1|Dag1|Calb1|Ppp3cc|Pten|Pnkd|Hnrnpab|Camk2a|
GOBP_MATURATION_OF_SSU_RRNA	49	0.203141	1.65443	0.0278884	0.267935	Nol10|Dcaf13|Pwp2|Tsr3|Wdr43|Rps16|Ngdn|Rps14|Rrs1|Utp25|Nat10|Abt1|Bms1|Nol11|Lsm6|Srfbp1|Nop14|Tsr1|Rps28|Mrps11|Rps21|Utp23|Heatr1|Riok3|Wdr46|Snu13|Wdr3|Utp4|Nob1|Ddx52|Ercc2|Rpp40|Rps8|Riok2|Rcl1|Utp3|Bysl|Rps19|Gtf2h5|Tbl3|Utp6|Nop9|Kri1|Riok1|Fcf1|Fam207a|Dhx37|Rrp36|Tsr2|	Nol10|Dcaf13|Pwp2|Tsr3|Wdr43|Rps16|Ngdn|Rps14|Rrs1|Utp25|Nat10|Abt1|Bms1|Nol11|Lsm6|Srfbp1|Nop14|Tsr1|Rps28|Mrps11|Rps21|Utp23|Heatr1|Riok3|Wdr46|Snu13|Wdr3|Utp4|Nob1|
GOBP_REGULATION_OF_MODIFICATION_OF_SYNAPTIC_STRUCTURE	23	0.285747	1.65817	0.0364683	0.268065	Nf1|Cln3|Itsn1|Rhob|Kalrn|Fmr1|Myh10|Cdc42|Ptk2|Cyfip1|Myo5b|Gsk3b|Epha4|Cttnbp2|Marcks|Baiap2|Egln1|Abl1|Tiam1|Camkv|Chmp2b|Rhoa|Gripap1|	Nf1|Cln3|Itsn1|Rhob|Kalrn|Fmr1|Myh10|Cdc42|Ptk2|Cyfip1|Myo5b|Gsk3b|Epha4|Cttnbp2|Marcks|
GOMF_LIGASE_ACTIVITY_FORMING_CARBON_SULFUR_BONDS	33	0.238576	1.65513	0.0290135	0.268104	Uba3|Acss3|Slc27a2|Nae1|Sucla2|Aacs|Uba5|Uba2|Uba6|Slc27a6|Acsl6|Acsbg1|Slc27a1|Suclg2|Dip2a|Mocs3|Acsbg3|Acsl3|Slc27a5|Uba1|Atg7|Acsf2|Slc27a3|Acsf3|Uba7|Acsl1|Acss2|Sae1|Acsl5|Acsl4|Suclg1|Acss1|Slc27a4|	Uba3|Acss3|Slc27a2|Nae1|Sucla2|Aacs|Uba5|Uba2|Uba6|Slc27a6|Acsl6|Acsbg1|Slc27a1|Suclg2|Dip2a|Mocs3|Acsbg3|Acsl3|Slc27a5|Uba1|
GOBP_VIRAL_PROCESS	237	0.0938939	1.65738	0.0342052	0.268109	Pkn2|Eif3b|Phb|Furin|Pde12|Ccnt1|Sp1|Ddx56|Bcl2l1|Hcfc1|Hmgb1|Dicer1|Trim68|Eif3l|Ddb1|Resf1|Tasor|Rsf1|Gbp7|Tarbp2|Nbn|Pcsk5|Rad50|Ep300|Morc2a|Ifi203|Pikfyve|Denr|Eif3a|Creb3|Kpna2|Nedd4|Rad23a|Setdb1|Vcp|Smarca4|Vps4a|Fmr1|Paip1|Mid2|Ythdc2|Lef1|Ccnt2|Dhx9|Usf1|Vta1|Srpk2|Shfl|Ilf3|Zfp809|Cxcr4|Ifih1|Trim62|Stom|Larp7|Zdhhc9|Trim27|Hyal2|Ppara|Vps16|Fbln1|Hdac1|Trim12a|Dynlt1a|Snw1|Vps18|Top2b…	Pkn2|Eif3b|Phb|Furin|Pde12|Ccnt1|Sp1|Ddx56|Bcl2l1|Hcfc1|Hmgb1|Dicer1|Trim68|Eif3l|Ddb1|Resf1|Tasor|Rsf1|Gbp7|Tarbp2|Nbn|Pcsk5|Rad50|Ep300|Morc2a|Ifi203|Pikfyve|Denr|Eif3a|Creb3|Kpna2|Nedd4|Rad23a|Setdb1|Vcp|Smarca4|Vps4a|Fmr1|Paip1|Mid2|Ythdc2|Lef1|Ccnt2|Dhx9|Usf1|Vta1|Srpk2|Shfl|Ilf3|Zfp809|Cxcr4|Ifih1|Trim62|Stom|Larp7|Zdhhc9|Trim27|Hyal2|Ppara|Vps16|Fbln1|Hdac1|Trim12a|Dynlt1a|Snw1|Vps18|Top2b…
GOBP_REGULATION_OF_DOUBLE_STRAND_BREAK_REPAIR_VIA_NONHOMOLOGOUS_END_JOINING	25	0.278279	1.6481	0.04158	0.269871	Setmar|Prkdc|Fh1|Nudt16l1|Smchd1|Shld2|Usp51|Rif1|Wrap53|Ercc6|Pot1a|Nsd2|Pot1b|Shld1|Kmt5b|Pnkp|Dek|Kdm4d|Mad2l2|Shld3|Cyren|Mrnip|Sirt7|Kmt5c|Hsf1|	Setmar|Prkdc|Fh1|Nudt16l1|Smchd1|Shld2|Usp51|Rif1|Wrap53|Ercc6|Pot1a|Nsd2|Pot1b|Shld1|
GOBP_REGULATION_OF_GLUCONEOGENESIS	43	0.211911	1.64859	0.0504032	0.270284	Cry1|Ddb1|Slc35b4|Ppp4r3a|Ep300|Fam3c|Sirt1|Gpt|Clk2|Ranbp2|Sik1|Hif1a|Ogt|Ppara|Lepr|Foxo1|Kat2a|C1qtnf12|Nln|Pgp|Nr3c1|Stk11|Dgat2|Usp7|Supt20|Gpt2|Zfp692|Sirt6|Arpp19|Prkaca|Kat2b|Acadm|Ppp4r3b|Soga1|Sesn2|Tcf7l2|Pdk2|Wdr5|Dgkq|Cyp2j6|Fam3a|Ptpn2|Sirt7|	Cry1|Ddb1|Slc35b4|Ppp4r3a|Ep300|Fam3c|Sirt1|Gpt|Clk2|Ranbp2|Sik1|Hif1a|Ogt|Ppara|Lepr|Foxo1|Kat2a|C1qtnf12|Nln|Pgp|
GOCC_COLLAGEN_CONTAINING_EXTRACELLULAR_MATRIX	243	-0.105729	-1.89879	0.00790514	0.270621	Adamts2|Serpinb6a|Col25a1|Plod3|Mfap1a|Vegfa|Smc3|Dcn|Hcfc1|Adamtsl1|Efna5|Itgb1|Fn1|Serpinf1|Ngly1|Adamts17|Angptl1|Itih3|Col6a2|Fam20b|Fgfr2|Serpinc1|Ntn3|Smoc2|Col3a1|Col4a2|Cstb|Igfbpl1|Fbn1|Tnxb|Nav2|Adamts4|Gpc6|Adamts5|Pmp22|Col6a6|Col9a3|Tgfb1|Fbln1|Lman1|Anxa3|Tnr|Ptprz1|Ogn|Thbs2|Col5a1|Rpsa|Ltbp3|Pxdn|Hsp90aa1|Egfl6|Cask|Gsto1|Serping1|Reln|Hapln1|Lgals4|Thbs1|Spon1|Fgl2|Sema6d|Ccn1|Pl…	Dlg1|Serpinb9|Lamc1|Efemp1|Entpd1|Vwf|Lama2|Fgf10|Ache|Tgm3|Adam10|Col1a1|Gpc3|Lad1|Col16a1|Angptl4|Igfbp7|Coch|Col1a2|Postn|Clec14a|Abi3bp|Col15a1|Htra1|Lamc3|Pcsk6|Frem3|Timp3|Anxa5|Ncan|Ecm1|Ctsl|Adam19|Ptn|Tecta|Frem2|Serpinh1|Tgfb2|Emilin2|Col6a1|Lama1|Mfap4|Vtn|Megf9|Megf6|Krt1|Timp1|Angptl2|Hmcn1|Lgals9|Adamts1|S100a10|Lamb1|Podnl1|Matn2|Ccn3|Col6a4|Anxa4|Ltbp4|Spock2|Igf1|Prelp|Itih5|Ecm2…
GOCC_PRESYNAPTIC_ACTIVE_ZONE_CYTOPLASMIC_COMPONENT	22	0.287644	1.64859	0.0327198	0.271301	Pclo|Rimbp2|Gucy1b1|Bsn|Erc2|Nr3c2|Ctnnb1|Unc13a|Ctnnd1|Ctbp2|Stxbp1|Rims1|Erc1|Ppfia3|Iqsec2|Rims3|Rims4|Ctbp1|Ctnna2|Unc13b|Rims2|Unc13c|	Pclo|Rimbp2|Gucy1b1|Bsn|Erc2|Nr3c2|Ctnnb1|Unc13a|Ctnnd1|Ctbp2|Stxbp1|Rims1|Erc1|Ppfia3|Iqsec2|Rims3|Rims4|Ctbp1|Ctnna2|Unc13b|
GOMF_ISOMERASE_ACTIVITY	139	0.118635	1.64879	0.0244399	0.272086	Lss|Gnpda2|Ppif|Rpusd2|Rpe|Hmgcs1|Fkbp5|Pus7|Gfus|Hsd17b4|Rpusd3|Top1|Creld2|Pmm2|Gm960|Pgam2|Ebpl|Mmut|Pgm3|Ptges2|Aloxe3|Fkbp9|Amacr|Ppwd1|Mri1|Ranbp2|Srr|Mpi|Mcee|Fkbp15|Pgm1|Eci2|Katna1|Ehhadh|Rpia|Pusl1|Pgm5|Ppig|Eci1|Yjefn3|Trub2|Top2b|Hspd1|Gne|Fuom|Fkbp1b|Idi1|Katnal2|Qsox2|Ptgis|Pin4|Top3a|Katnal1|Pus7l|Ddt|Ptges3|Pus1|Fkbp7|Pgm2l1|Hpgds|Ebp|Ppil4|Hyi|Renbp|Gpi1|Gstz1|Pgm2|Fkbp8|Rpusd4|F…	Lss|Gnpda2|Ppif|Rpusd2|Rpe|Hmgcs1|Fkbp5|Pus7|Gfus|Hsd17b4|Rpusd3|Top1|Creld2|Pmm2|Gm960|Pgam2|Ebpl|Mmut|Pgm3|Ptges2|Aloxe3|Fkbp9|Amacr|Ppwd1|Mri1|Ranbp2|Srr|Mpi|Mcee|Fkbp15|Pgm1|Eci2|Katna1|Ehhadh|Rpia|Pusl1|Pgm5|Ppig|Eci1|Yjefn3|Trub2|
GOBP_POSITIVE_REGULATION_OF_DNA_METABOLIC_PROCESS	281	0.0846387	1.64955	0.0395257	0.272138	Spidr|Setmar|Hmbox1|Cct4|Eya1|Gli2|Rfc2|Ep400|Casp3|Atad5|Prdm9|Cebpg|Tnks|Vegfa|Prkdc|Il4|Hmgb1|Fh1|Fbxo4|Otud4|Gins4|Arid1a|Usp9x|Nbn|Myc|Ruvbl2|Npas2|Rad50|Hdgfl2|Mbtd1|Blm|Pdgfb|Sirt1|Ino80e|Brca1|Ruvbl1|Map2k7|Atm|Egfr|Trrap|Atrx|Smchd1|Smarca4|Phf10|Dhx36|Syncrip|Smoc2|Tfpt|Ccdc117|Smarca2|Polg2|Pdgfrb|Eya2|Dpf2|Shld2|Dhx9|Nvl|Brd8|Cct5|Morf4l2|Arid1b|Smarcc1|Pogz|Cdc7|Mms19|Tgfb1|Parn|Brcc…	Spidr|Setmar|Hmbox1|Cct4|Eya1|Gli2|Rfc2|Ep400|Casp3|Atad5|Prdm9|Cebpg|Tnks|Vegfa|Prkdc|Il4|Hmgb1|Fh1|Fbxo4|Otud4|Gins4|Arid1a|Usp9x|Nbn|Myc|Ruvbl2|Npas2|Rad50|Hdgfl2|Mbtd1|Blm|Pdgfb|Sirt1|Ino80e|Brca1|Ruvbl1|Map2k7|Atm|Egfr|Trrap|Atrx|Smchd1|Smarca4|Phf10|Dhx36|Syncrip|Smoc2|Tfpt|Ccdc117|Smarca2|Polg2|Pdgfrb|Eya2|Dpf2|Shld2|Dhx9|Nvl|Brd8|Cct5|Morf4l2|Arid1b|Smarcc1|Pogz|Cdc7|Mms19|Tgfb1|Parn|Brcc…
GOCC_REPLISOME	23	0.287459	1.64529	0.0427509	0.272589	Rpa3|Ercc5|Pold1|Tonsl|Prpf19|Helb|Xpa|Rpa2|Donson|Pold3|Bcas2|Stn1|Pola1|Pola2|Smarcal1|Prim2|Pold4|Cdc5l|Prim1|Pold2|E2f6|Plrg1|Rpa1|	Rpa3|Ercc5|Pold1|Tonsl|Prpf19|Helb|Xpa|Rpa2|Donson|Pold3|Bcas2|Stn1|Pola1|Pola2|Smarcal1|Prim2|Pold4|Cdc5l|Prim1|Pold2|
GOCC_NUCLEOID	47	0.208177	1.64432	0.042885	0.272884	Tefm|Twnk|Lrpprc|Tfb2m|Dhx30|Polg2|Tert|Clpx|Polrmt|Mterf1a|Mterf2|Cps1|Atad3a|Uqcc2|Lonp1|Supv3l1|Vdac1|Poldip2|Mterf1b|Fastkd5|Grsf1|Hspa9|Prorp|Fastkd2|Hsd17b10|Tfam|Trmt10c|Vdac2|Lrrc59|Dnaja3|Ddx28|Mpg|Slc25a5|Hadha|Sod2|Top1mt|Tfb1m|Hadhb|Atp5b|Mthfs|Acadvl|Elac2|Polg|Shmt2|Ssbp1|Tufm|Dbt|	Tefm|Twnk|Lrpprc|Tfb2m|Dhx30|Polg2|Tert|Clpx|Polrmt|Mterf1a|Mterf2|Cps1|Atad3a|Uqcc2|Lonp1|Supv3l1|Vdac1|Poldip2|Mterf1b|Fastkd5|Grsf1|Hspa9|Prorp|Fastkd2|Hsd17b10|Tfam|Trmt10c|Vdac2|Lrrc59|Dnaja3|
GOBP_INTRINSIC_APOPTOTIC_SIGNALING_PATHWAY_IN_RESPONSE_TO_DNA_DAMAGE_BY_P53_CLASS_MEDIATOR	36	0.227691	1.63993	0.0455446	0.272902	Atad5|Brca2|Hipk2|Rpl26|Cdkn1a|Ep300|Sirt1|Hnrnpk|Bbc3|Marchf7|Tmem109|Ppp2r5c|Snw1|Pml|Dyrk2|Zfp385a|Ell3|Rps27l|Kdm1a|Usp28|Trp63|Hipk1|Aen|Triap1|Trp53|Ddit4|Bag6|Phlda3|Shisa5|Cd44|Trp73|Msh2|Cdip1|Pycard|Mif|Topors|	Atad5|Brca2|Hipk2|Rpl26|Cdkn1a|Ep300|Sirt1|Hnrnpk|Bbc3|Marchf7|Tmem109|Ppp2r5c|Snw1|Pml|Dyrk2|Zfp385a|Ell3|Rps27l|Kdm1a|Usp28|Trp63|Hipk1|Aen|Triap1|Trp53|Ddit4|Bag6|
GOBP_HISTONE_UBIQUITINATION	45	0.211103	1.64276	0.03125	0.273037	Paf1|Brca2|Dtx3l|Ctr9|Ddb1|Ddb2|Rnf2|Huwe1|Ubr5|Brca1|Pcgf1|Phc1|Suz12|Rnf20|Brcc3|Trip12|Atxn7l3|Rnf40|Bard1|Usp22|Babam2|Ubr2|Uhrf1|Ube2e1|Pcgf3|Otub2|Ube2b|Pcgf2|Trim37|Ube2n|Bmi1|Rad51|Wac|Cbx8|Pcgf6|Cdc73|Cul4b|Rnf168|Park7|Ring1|Rnf8|Pcgf5|Ube2a|Otub1|Leo1|	Paf1|Brca2|Dtx3l|Ctr9|Ddb1|Ddb2|Rnf2|Huwe1|Ubr5|Brca1|Pcgf1|Phc1|Suz12|Rnf20|Brcc3|Trip12|Atxn7l3|Rnf40|Bard1|Usp22|
GOBP_HISTONE_MONOUBIQUITINATION	30	0.254254	1.64962	0.0372671	0.273076	Paf1|Brca2|Dtx3l|Ctr9|Ddb1|Ddb2|Rnf2|Brca1|Pcgf1|Rnf20|Brcc3|Atxn7l3|Rnf40|Bard1|Babam2|Uhrf1|Ube2e1|Pcgf3|Pcgf2|Trim37|Bmi1|Rad51|Wac|Pcgf6|Cdc73|Cul4b|Rnf168|Ring1|Pcgf5|Leo1|	Paf1|Brca2|Dtx3l|Ctr9|Ddb1|Ddb2|Rnf2|Brca1|Pcgf1|Rnf20|Brcc3|Atxn7l3|Rnf40|Bard1|Babam2|Uhrf1|Ube2e1|Pcgf3|
GOBP_REGULATION_OF_CELL_MATURATION	20	0.298238	1.64095	0.0238569	0.273374	Bcl11a|Mtor|Npr2|Grip2|Shb|Grb14|Tcp11|Gsk3b|Rac1|Kif14|Opa1|Aurka|Ret|Dleu2|Map3k13|Sirt2|Lrrk2|Rac3|Ednrb|Bcl2|	Bcl11a|Mtor|Npr2|Grip2|Shb|Grb14|Tcp11|Gsk3b|Rac1|Kif14|Opa1|Aurka|Ret|
GOBP_ESTABLISHMENT_OF_MITOTIC_SPINDLE_LOCALIZATION	33	0.243792	1.64028	0.0378486	0.273405	Eya1|Bccip|Numa1|Itgb1|Clasp1|Dctn1|Kpnb1|Nde1|Nusap1|Ndel1|Ubxn2b|Gpsm1|Htt|Spry2|Mapre1|Insc|Cenpa|Fbxw11|Pafah1b1|Arhgef2|Ankfn1|Pax6|Clasp2|Enkd1|Gpsm2|Nsfl1c|Fgf10|Spry1|Cdk5rap2|Mad2l1|Mcph1|Zw10|Kat5|	Eya1|Bccip|Numa1|Itgb1|Clasp1|Dctn1|Kpnb1|Nde1|Nusap1|Ndel1|Ubxn2b|Gpsm1|Htt|Spry2|Mapre1|Insc|Cenpa|Fbxw11|Pafah1b1|Arhgef2|Ankfn1|Pax6|
GOBP_MALE_GAMETE_GENERATION	370	0.0752955	1.64315	0.0356436	0.273528	Cdyl|Kdm3a|Adamts2|Ap3b1|Brca2|Nkd1|Gsr|Spata9|Scaper|Prdm9|Zscan21|Ift81|Bcl2l1|Rad18|Cip2a|Dazl|Cep131|Rfx2|Immp2l|Arid4b|Vipas39|Dicer1|Tlk2|Ar|Cep57|Kif18a|Selenof|Sfmbt1|Jam2|Tarbp2|Hps1|Zbtb16|Dmxl2|Septin7|Ica1l|Tug1|Sirt1|Gal3st1|Tex15|Hook1|Pank2|Arntl|Pgm3|Atm|Phc2|Zfp39|Catsper2|Dnah1|Vps13b|Dazap1|Atrx|Parp11|Yif1b|Herc4|Rhbdd1|Jam3|Rimbp3|Ak7|Ccdc62|Bbs4|Tdrd1|Dhx36|Setx|Limk2|Crkl|S…	Cdyl|Kdm3a|Adamts2|Ap3b1|Brca2|Nkd1|Gsr|Spata9|Scaper|Prdm9|Zscan21|Ift81|Bcl2l1|Rad18|Cip2a|Dazl|Cep131|Rfx2|Immp2l|Arid4b|Vipas39|Dicer1|Tlk2|Ar|Cep57|Kif18a|Selenof|Sfmbt1|Jam2|Tarbp2|Hps1|Zbtb16|Dmxl2|Septin7|Ica1l|Tug1|Sirt1|Gal3st1|Tex15|Hook1|Pank2|Arntl|Pgm3|Atm|Phc2|Zfp39|Catsper2|Dnah1|Vps13b|Dazap1|Atrx|Parp11|Yif1b|Herc4|Rhbdd1|Jam3|Rimbp3|Ak7|Ccdc62|Bbs4|Tdrd1|Dhx36|Setx|Limk2|Crkl|S…
GOCC_METHYLTRANSFERASE_COMPLEX	97	0.14524	1.64099	0.0294118	0.274323	Virma|Rbm15|Taf6|Taf7|Hcfc1|Kdm6b|9630013A20Rik|Hdac2|Rnf2|Hcfc2|Ruvbl2|Tex10|Mga|Sirt1|Ruvbl1|Kmt2c|Trmt6|Rbm15b|Snrpd1|Kmt2a|Bod1l|Taf1|Suz12|Wdr5b|Cxxc1|Erh|Mettl14|Ezh1|Rbbp4|Zc3h13|Chd8|Bod1|Nsd1|Las1l|Rbbp7|Uty|Dpy30|Mtf2|Kansl1|Kmt2d|Gm10767|Trmt61a|Rbbp5|Zfp335|Wdr4|Epop|Hsd17b10|Trmt10c|Senp3|Snrpb|Wdr82|Setd1a|Ncoa6|Wdr77|Prpf31|Prdm4|Rnmt|Prmt5|Ramac|Hdac9|Men1|Phf1|Snrpe|Cbx5|Trim37|M…	Virma|Rbm15|Taf6|Taf7|Hcfc1|Kdm6b|9630013A20Rik|Hdac2|Rnf2|Hcfc2|Ruvbl2|Tex10|Mga|Sirt1|Ruvbl1|Kmt2c|Trmt6|Rbm15b|Snrpd1|Kmt2a|Bod1l|Taf1|Suz12|Wdr5b|Cxxc1|Erh|Mettl14|Ezh1|Rbbp4|Zc3h13|Chd8|Bod1|Nsd1|Las1l|Rbbp7|Uty|Dpy30|Mtf2|Kansl1|Kmt2d|Gm10767|Trmt61a|
GOBP_POSITIVE_REGULATION_OF_CYSTEINE_TYPE_ENDOPEPTIDASE_ACTIVITY_INVOLVED_IN_APOPTOTIC_PROCESS	95	-0.165794	-1.89127	0.00400802	0.274611	Wdr35|Hmgb1|Casp9|Uaca|Myc|Rnf7|Sirt1|Anp32b|Vcp|Bbc3|Cycs|Mtch2|Hspd1|Arl6ip5|Pml|Dlc1|Dapk1|Bcap31|Ccn1|Ret|Tfap4|Diablo|Rps27l|Nlrc4|Map3k5|Bid|Ddx3x|St18|Pdcd6|Dnaja3|Stat1|Robo1|F2r|Slc1a1|Men1|Arrb1|Malt1|Apaf1|Acer2|Pdcd5|Mapk9|Snca|Ift57|Bax|Mtch1|Ndufa13|Hip1r|F3|Fam162a|Rack1|Fis1|Ccn2|Bcl2l11|App|Slc11a2|Dap|Nod1|Laptm5|Senp1|Casp8|Hip1|Cradd|Fas|Rest|Bok|Aifm1|Bad|Cck|Prr7|Gramd4|Casp…	Slc1a1|Men1|Arrb1|Malt1|Apaf1|Acer2|Pdcd5|Mapk9|Snca|Ift57|Bax|Mtch1|Ndufa13|Hip1r|F3|Fam162a|Rack1|Fis1|Ccn2|Bcl2l11|App|Slc11a2|Dap|Nod1|Laptm5|Senp1|Casp8|Hip1|Cradd|Fas|Rest|Bok|Aifm1|Bad|Cck|Prr7|Gramd4|Casp8ap2|Gsn|Smad3|Bak1|Rhoa|Ctsd|Pycard|Bmyc|Casp2|Htra2|Mul1|Pidd1|Pparg|Jak2|Col4a3|Bcl10|Acvr1c|Casp1|Xdh|Eif2ak3|Nkx3-1|Ppm1f|Rps3|Hsf1|Syk|
GOMF_POLY_PURINE_TRACT_BINDING	30	0.251412	1.63621	0.0410448	0.276903	Rbms3|Paip2b|Pnpt1|Khdrbs1|Hnrnpu|Dazap1|Zc3h14|Pabpn1|Khdrbs2|Syncrip|Fmr1|Larp4|Rbms1|Ddx1|Pabpc5|Atxn1|Pabpc1|Rbms2|Ddx3x|Slirp|Eif4a3|Hnrnpdl|Elavl4|Paip2|Pan3|Rbpms|Ppie|Mcrs1|Patl1|Pabpc4|	Rbms3|Paip2b|Pnpt1|Khdrbs1|Hnrnpu|Dazap1|Zc3h14|Pabpn1|Khdrbs2|Syncrip|Fmr1|Larp4|Rbms1|Ddx1|Pabpc5|Atxn1|Pabpc1|Rbms2|Ddx3x|Slirp|
GOBP_RETROGRADE_VESICLE_MEDIATED_TRANSPORT_GOLGI_TO_ENDOPLASMIC_RETICULUM	43	-0.250617	-1.89138	0.0129032	0.278421	Copb2|Bicd2|Rab33b|Copa|Arf4|Scfd1|Sec22b|Gbf1|Scyl1|Nbas|Htt|Uvrag|Pitpnb|Arcn1|Rab6a|Plpp3|Tmem115|Arf5|Use1|Arf3|Stx18|Rab6b|Kdelr1|Rer1|Atp9b|Ergic1|Cog3|Ergic2|Golph3l|Atp9a|Kif1c|Copz1|Cog7|Kdelr2|Golph3|Rint1|Ergic3|Cog4|Bet1l|Lman2|Cope|Bnip1|Copz2|	Rer1|Atp9b|Ergic1|Cog3|Ergic2|Golph3l|Atp9a|Kif1c|Copz1|Cog7|Kdelr2|Golph3|Rint1|Ergic3|Cog4|Bet1l|Lman2|Cope|Bnip1|Copz2|
GOBP_SULFUR_AMINO_ACID_METABOLIC_PROCESS	24	0.27837	1.62919	0.0418327	0.283194	Mthfd1|Cbs|Gclc|Mmut|Mthfr|Mthfd2l|Csad|Mri1|Mtr|Cps1|Gclm|Mpst|Mtap|Slc7a11|Apip|Blmh|Cacna1a|Dpep1|Enoph1|Cdo1|Tst|Comt|Mtrr|Adi1|	Mthfd1|Cbs|Gclc|Mmut|Mthfr|Mthfd2l|Csad|Mri1|Mtr|Cps1|Gclm|
GOBP_P38MAPK_CASCADE	40	0.218437	1.62975	0.0298805	0.283441	Vegfa|Gadd45g|Sash1|Atf2|Zfp36l1|Stk39|Mapkapk2|Mfhas1|Phlpp1|Dusp1|Dab2ip|Per1|Pja2|Dusp10|Mink1|Nr2c2|Map3k5|Rell2|Trpv4|Rell1|Met|Map3k3|Ezr|Ager|Cyld|Map3k20|Mapk14|Atf7|Zfp36|Bmp4|Ulk4|Fgfr3|Dlg1|Oprk1|Bmp2|Map3k4|Map2k3|Gadd45a|Xdh|Gadd45b|	Vegfa|Gadd45g|Sash1|Atf2|Zfp36l1|Stk39|Mapkapk2|Mfhas1|Phlpp1|Dusp1|Dab2ip|Per1|Pja2|Dusp10|Mink1|Nr2c2|Map3k5|Rell2|Trpv4|Rell1|Met|Map3k3|Ezr|Ager|Cyld|Map3k20|Mapk14|Atf7|Zfp36|Bmp4|Ulk4|Fgfr3|Dlg1|Oprk1|Bmp2|
GOBP_ACTIN_FILAMENT_BASED_TRANSPORT	20	0.307413	1.6265	0.0316206	0.283674	Sun2|Myo6|Myo5a|Myo1f|Actn4|Myo1b|Syne2|Myo1e|Wasl|Fnbp1l|Myo1d|Myo5b|Myo15a|Myrip|Myo1c|Myo19|Myo1g|Myo7a|Myo1h|Myo5c|	Sun2|Myo6|Myo5a|Myo1f|Actn4|Myo1b|Syne2|Myo1e|Wasl|Fnbp1l|Myo1d|Myo5b|
GOBP_MITOTIC_G2_M_TRANSITION_CHECKPOINT	48	0.201853	1.62718	0.0376238	0.283702	Fzr1|Nae1|Nbn|Rad50|Cdkn1a|Blm|Brca1|Taok2|Atm|Rad17|Cdk5rap3|Mbd4|Fam122a|Orc1|D7Ertd443e|Brcc3|Foxn3|Zfp830|Bard1|Cdc6|Rbbp8|Babam2|Hus1|Donson|Mre11a|Clspn|Brsk1|Topbp1|Dtl|Taok1|Taok3|Brcc3dc|Foxo4|Nabp1|Inip|Babam1|Trim39|Ccng1|Chek1|Syf2|Chfr|Abraxas1|Nabp2|Ints3|Mrnip|Nop53|Rint1|Uimc1|	Fzr1|Nae1|Nbn|Rad50|Cdkn1a|Blm|Brca1|Taok2|Atm|Rad17|Cdk5rap3|Mbd4|Fam122a|Orc1|D7Ertd443e|Brcc3|Foxn3|Zfp830|Bard1|Cdc6|Rbbp8|Babam2|Hus1|Donson|Mre11a|Clspn|Brsk1|Topbp1|
GOBP_ENTRAINMENT_OF_CIRCADIAN_CLOCK	24	0.269825	1.62992	0.0465587	0.284222	Cry1|Fbxl21|Id2|Nr2f6|Sik1|Phlpp1|Rbm4|Ppp1ca|Fbxl17|Pml|Rbm4b|Per1|Bhlhe40|Mta1|Per3|Ppp1cc|Cry2|Trp53|Per2|Ppp1cb|Usp2|Fbxl3|Crtc1|Atoh7|	Cry1|Fbxl21|Id2|Nr2f6|Sik1|Phlpp1|Rbm4|Ppp1ca|Fbxl17|Pml|Rbm4b|Per1|
GOMF_PROTEIN_SERINE_THREONINE_KINASE_ACTIVITY	374	0.0720756	1.62735	0.0347648	0.284516	Pkn2|Stk32b|Pak2|Hunk|Bmp2k|Rps6ka5|Grk4|Hipk2|Rps6ka3|Map3k2|Prkdc|Tlk2|Pik3r4|Vrk1|Cdkl2|Cdk10|Top1|Prkd1|Pask|Map3k15|Trp53rka|Lmtk2|Wnk3|Map3k21|Trio|Nek4|Mtor|Pikfyve|Smg1|Vrk2|Alpk1|Raf1|Cdkl3|Mapk7|Mast1|Stk36|Stk33|Taok2|Tnik|Map2k7|Atm|Nek10|Snrk|Irak2|Rps6kc1|Stk4|Mastl|Rps6kl1|Dclk2|Stk39|Clk2|Plk2|Pdk3|Kalrn|Limk2|Lats1|Csnk2a2|Prkag2|Mknk1|Mapkapk2|Camk1g|Prkd3|Taf1|Sik1|Mapk11|Map4k…	Pkn2|Stk32b|Pak2|Hunk|Bmp2k|Rps6ka5|Grk4|Hipk2|Rps6ka3|Map3k2|Prkdc|Tlk2|Pik3r4|Vrk1|Cdkl2|Cdk10|Top1|Prkd1|Pask|Map3k15|Trp53rka|Lmtk2|Wnk3|Map3k21|Trio|Nek4|Mtor|Pikfyve|Smg1|Vrk2|Alpk1|Raf1|Cdkl3|Mapk7|Mast1|Stk36|Stk33|Taok2|Tnik|Map2k7|Atm|Nek10|Snrk|Irak2|Rps6kc1|Stk4|Mastl|Rps6kl1|Dclk2|Stk39|Clk2|Plk2|Pdk3|Kalrn|Limk2|Lats1|Csnk2a2|Prkag2|Mknk1|Mapkapk2|Camk1g|Prkd3|Taf1|Sik1|Mapk11|Map4k…
GOBP_PROTEOGLYCAN_METABOLIC_PROCESS	76	-0.188198	-1.88216	0.0153846	0.285303	Pxylp1|Dcn|B3galt6|Arsb|Fam20b|Chsy3|Ndst4|Lipc|Spock3|Hs6st2|Chpf|Idua|Csgalnact2|Ctnnb1|Chpf2|Hexb|Ndnf|Hexa|Hs3st5|Sgsh|B4galt7|B3gat1|Galns|Extl3|Acan|Xylt2|Gusb|Ext1|Tm9sf2|Chst12|Ndst1|Extl1|Chst3|Hs3st4|B3gat2|Hs6st3|Gpc1|Bpnt2|Chst11|Bmp2|Ppard|Naglu|Chst9|Ids|Hyal1|Man1c1|Cant1|Tcf7l2|Hs3st2|Vangl2|Sulf1|Ext2|Spock2|Adamts12|Igf1|Slc35d1|Hs3st1|Xylt1|Chst8|B3gat3|Col11a1|Egflam|Chst10|Hs…	Chst9|Ids|Hyal1|Man1c1|Cant1|Tcf7l2|Hs3st2|Vangl2|Sulf1|Ext2|Spock2|Adamts12|Igf1|Slc35d1|Hs3st1|Xylt1|Chst8|B3gat3|Col11a1|Egflam|Chst10|Hs6st1|Dsel|Hs2st1|Ndst2|Ugdh|Dse|Bgn|Chsy1|Hgsnat|Ndst3|Sulf2|Csgalnact1|Glce|
GOBP_REGULATION_OF_CHROMATIN_ORGANIZATION	42	0.214016	1.62284	0.034749	0.287526	Ctr9|Tet1|Dnmt1|Tlk2|Resf1|Tasor|Hnrnpu|Morc2a|Setdb1|Zfp445|Zfp57|Atf7ip|Phf8|Phf2|Baz1a|Mphosph8|Mki67|Epc1|Setd5|Sin3a|Setdb2|L3mbtl3|Kdm1a|Setd1a|Tal1|Dyrk1a|Tpr|Mllt3|Tlk1|H19|Morc2b|Pphln1|Pik3ca|Ssrp1|Mettl4|Alkbh4|Trim28|Ing3|Cdk2|Lsm11|Kat5|Samd1|	Ctr9|Tet1|Dnmt1|Tlk2|Resf1|Tasor|Hnrnpu|Morc2a|Setdb1|Zfp445|Zfp57|Atf7ip|Phf8|Phf2|Baz1a|Mphosph8|Mki67|Epc1|Setd5|Sin3a|Setdb2|L3mbtl3|Kdm1a|Setd1a|Tal1|Dyrk1a|Tpr|Mllt3|Tlk1|H19|
GOBP_POSITIVE_REGULATION_OF_PATTERN_RECOGNITION_RECEPTOR_SIGNALING_PATHWAY	28	0.258815	1.61915	0.0356394	0.287553	Peli3|Hmgb1|Pik3ap1|Wdfy1|Zdhhc5|Mfhas1|Tlr3|Usp15|Lbp|Tirap|Ankrd17|Pum1|Pja2|Nr1h3|Slc15a4|Ddx3x|Flot1|Zc3hav1|Rtn4|Dhx58|Zcchc3|Pum2|Cav1|Hspa1b|Peli1|Ninj1|Ifi35|Hspa1a|	Peli3|Hmgb1|Pik3ap1|Wdfy1|Zdhhc5|Mfhas1|Tlr3|Usp15|Lbp|Tirap|Ankrd17|Pum1|Pja2|Nr1h3|
GOBP_MICROTUBULE_BASED_MOVEMENT	337	0.0771466	1.61926	0.0355731	0.288384	Ift52|Wdr35|Ap3b1|Bicd2|Dnah11|Spg7|Dync2h1|Pcm1|Ift81|Sun2|Cep131|Ktn1|Spata33|Dnah5|Drc1|Kif18a|Map1b|Dync1h1|Kif13a|Hnrnpu|Ttll3|Actr3|Cln3|Sfpq|Mapk8ip3|Dnah14|Kif3b|Myo5a|Stk36|Kif13b|Catsper2|Slc9b2|Dnah1|Nek10|Kif21a|Sybu|Bloc1s2|Yif1b|Copg2|Ak7|Bbs4|Ift140|Fmr1|Atp2b4|Wdr19|Actr10|Dnah6|Intu|Tub|Hif1a|Nsun7|Hdac6|Spg11|Bsn|Spag6l|Syne2|Pfn4|Tac1|Kif5b|Kpnb1|Kif11|Cacna1e|Ash1l|Ofd1|Map1a|…	Ift52|Wdr35|Ap3b1|Bicd2|Dnah11|Spg7|Dync2h1|Pcm1|Ift81|Sun2|Cep131|Ktn1|Spata33|Dnah5|Drc1|Kif18a|Map1b|Dync1h1|Kif13a|Hnrnpu|Ttll3|Actr3|Cln3|Sfpq|Mapk8ip3|Dnah14|Kif3b|Myo5a|Stk36|Kif13b|Catsper2|Slc9b2|Dnah1|Nek10|Kif21a|Sybu|Bloc1s2|Yif1b|Copg2|Ak7|Bbs4|Ift140|Fmr1|Atp2b4|Wdr19|Actr10|Dnah6|Intu|Tub|Hif1a|Nsun7|Hdac6|Spg11|Bsn|Spag6l|Syne2|Pfn4|Tac1|Kif5b|Kpnb1|Kif11|Cacna1e|Ash1l|Ofd1|Map1a|…
GOBP_DEVELOPMENTAL_CELL_GROWTH	242	0.0881588	1.61986	0.0359281	0.288537	Dnm2|Vegfa|Sema4b|Efna5|Pdlim5|Raph1|Map1b|Itgb1|Fn1|Usp9x|Zfp418|Nrp2|Septin7|Actr3|Akap6|Bcl11a|Ep300|Mtor|Zfyve27|L1cam|Sirt1|Cdkl3|Itga4|Fubp1|Golga4|Nlgn3|Foxp1|Epha7|Mt3|Twf2|Iqgap1|Eif2b2|Shtn1|Sema6c|Jade2|Dbn1|Hdac6|Spg11|Hnrnpk|Spag6l|Cxcr4|Sema4a|Wdr36|Tgfbr2|Ntrk3|Rnf6|Emx1|D130043K22Rik|Npr2|Sorbs2|Macf1|Sema3e|Ppara|Sema5a|Tnr|Rarg|Rufy3|Slit1|Dip2b|Cdkl5|Ndel1|Ctnnb1|Itsn2|Unc13a|R…	Dnm2|Vegfa|Sema4b|Efna5|Pdlim5|Raph1|Map1b|Itgb1|Fn1|Usp9x|Zfp418|Nrp2|Septin7|Actr3|Akap6|Bcl11a|Ep300|Mtor|Zfyve27|L1cam|Sirt1|Cdkl3|Itga4|Fubp1|Golga4|Nlgn3|Foxp1|Epha7|Mt3|Twf2|Iqgap1|Eif2b2|Shtn1|Sema6c|Jade2|Dbn1|Hdac6|Spg11|Hnrnpk|Spag6l|Cxcr4|Sema4a|Wdr36|Tgfbr2|Ntrk3|Rnf6|Emx1|D130043K22Rik|Npr2|Sorbs2|Macf1|Sema3e|Ppara|Sema5a|Tnr|Rarg|Rufy3|Slit1|Dip2b|Cdkl5|Ndel1|Ctnnb1|Itsn2|Unc13a|R…
GOBP_POSITIVE_REGULATION_OF_LEUKOCYTE_PROLIFERATION	99	-0.160147	-1.87512	0.0100806	0.288745	Atad5|Bcl2l1|Il4|Hmgb1|Csf2ra|Cd276|Cdkn1a|Blm|Slc7a1|Ppp3ca|Tac1|Il18|Tgfbr2|Nck2|Irs2|Vcam1|Tirap|Nfatc2|Ptk2|Tcf3|Bcl6|Dhps|Csf2rb2|Tyk2|Gsk3b|Shh|Ephb2|Hes1|Zfp335|Icosl|Stat5b|Gpam|Adk|Il34|Dnaja3|Jak3|Chrnb2|Il6st|Mapk3|Ager|Cd59a|Mapk1|Ighm|Cd55|Mef2c|Vav3|Kit|Bmi1|St6gal1|Kitl|Ada|Nmbr|Nmb|Fgf10|Ccl5|Itgal|Prlr|Ccdc88b|Aif1|Efnb1|Tacr1|Csf1r|Prkcq|Clcf1|Il12a|Peli1|Cd46|Ripk2|Traf6|Ticam1…	Itgal|Prlr|Ccdc88b|Aif1|Efnb1|Tacr1|Csf1r|Prkcq|Clcf1|Il12a|Peli1|Cd46|Ripk2|Traf6|Ticam1|Ccl19|Cd59b|Coro1a|Flt3l|Myd88|Carmil2|Igf1|Cd24a|Rasal3|Nckap1l|Nck1|Csf1|Lyn|Pnp|Pycard|Fadd|Tfrc|Havcr2|Mif|Slc39a10|Jak2|Igfbp2|Cd320|Selenok|Cd81|Rps3|Cd38|Syk|Bcl2|
GOMF_P53_BINDING	68	0.167615	1.62037	0.0319361	0.288804	Ehmt1|Rchy1|Trp53rka|Ep300|Blm|Sirt1|Brca1|Rffl|Smarca4|Taf1|Hif1a|Rnf20|Ntrk3|Hdac1|Chd8|Npm1|Hspd1|Ehmt2|Usp10|Crebbp|Htt|Nuak1|Zfp385a|Gsk3b|Cdk5|Rnf34|Noc2l|Zfp385b|Ptges3|Dazap2|Trim24|Stk11|Kdm1a|Trp53bp1|Brd4|Trp63|Smyd2|Armc10|Usp7|Prmt5|Mdm2|Daxx|Rfwd3|Triap1|Trp53|Taf3|Ppp1r13b|Trp53rkb|Eef2|Setd7|Ybx1|Banp|Brd7|Tep1|Kmt5a|Cdkn2aip|Trp73|Psme3|Mapkapk5|Pttg1ip|Msx1|Mul1|Axin1|Smarcb1|Tr…	Ehmt1|Rchy1|Trp53rka|Ep300|Blm|Sirt1|Brca1|Rffl|Smarca4|Taf1|Hif1a|Rnf20|Ntrk3|Hdac1|Chd8|Npm1|Hspd1|Ehmt2|Usp10|Crebbp|Htt|Nuak1|Zfp385a|Gsk3b|Cdk5|Rnf34|Noc2l|Zfp385b|Ptges3|Dazap2|Trim24|Stk11|Kdm1a|Trp53bp1|Brd4|Trp63|Smyd2|Armc10|Usp7|Prmt5|Mdm2|Daxx|Rfwd3|Triap1|Trp53|
GOCC_HISTONE_ACETYLTRANSFERASE_COMPLEX	84	0.150453	1.61652	0.0497018	0.289133	Ep400|Taf6|Taf7|Hcfc1|Tada2a|Atf2|Msl2|Ruvbl2|Mbtd1|Ep300|Ruvbl1|Trrap|Yeats2|Jade2|Brd8|Mbip|Ogt|Ing5|Morf4l2|Msl3|Supt3|Atxn7l3|Yeats4|Kat2a|Jade3|Actl6a|Mrgbp|Usp22|Crebbp|Kat6b|Actb|Phf20l1|Morf4l1|Kansl1|Brd1|Supt7l|Epc1|Actl6b|Sf3b5|Actg1|Tada3|Taf12|Tada1|Epc2|Kat6a|Kat7|Supt20|Taf9b|Jade1|Brpf1|Dr1|Atxn7|Dmap1|Pole4|Eny2|Meaf6|Map3k7|Brpf3|Taf10|Ing4|Kat2b|Kansl2|Msl1|Vps72|Kansl1l|Taf4|T…	Ep400|Taf6|Taf7|Hcfc1|Tada2a|Atf2|Msl2|Ruvbl2|Mbtd1|Ep300|Ruvbl1|Trrap|Yeats2|Jade2|Brd8|Mbip|Ogt|Ing5|Morf4l2|Msl3|Supt3|Atxn7l3|Yeats4|Kat2a|Jade3|Actl6a|Mrgbp|Usp22|Crebbp|Kat6b|Actb|Phf20l1|Morf4l1|Kansl1|Brd1|Supt7l|Epc1|Actl6b|Sf3b5|
GOMF_KINESIN_BINDING	50	0.192459	1.61692	0.0507099	0.289571	Ktn1|Plekhm2|Mapk8ip3|Sybu|Clstn3|Shtn1|Kpnb1|Kcnc1|Kif3a|Kifap3|Ap1g1|Crocc|Jakmip1|Mapk8ip2|Klc1|Actb|Dlg4|Stau2|Mapk8|Kif5a|Tor1a|Ap1ar|Magi2|Kifbp|Dcdc2a|Mapk8ip1|Ttbk2|Dcp1a|Klc4|Pifo|Daxx|Nek6|Snca|Klc2|Nup62|Prc1|Dlg1|Arhgef10|Fam83d|Kcna2|Tor1b|Clstn1|Clstn2|Spag9|Kif3c|Rab29|Trak2|Ift88|Lrp8|Atcay|	Ktn1|Plekhm2|Mapk8ip3|Sybu|Clstn3|Shtn1|Kpnb1|Kcnc1|Kif3a|Kifap3|Ap1g1|Crocc|Jakmip1|Mapk8ip2|Klc1|Actb|Dlg4|Stau2|Mapk8|Kif5a|Tor1a|Ap1ar|Magi2|Kifbp|Dcdc2a|Mapk8ip1|Ttbk2|Dcp1a|Klc4|Pifo|
GOMF_E_BOX_BINDING	34	0.234271	1.61263	0.0452756	0.289576	Cry1|Myc|Arntl|Ascl1|Snai2|Hif1a|Bhlhe41|Clock|Tcf15|Hdac1|Atoh8|Per1|Tcf3|Neurog2|Tcf4|Hes1|Bhlhe40|Tfap4|Ahr|Zeb1|Ciart|Tal1|Prmt5|Max|Neurod2|Neurod1|Nr1d1|Tcf12|Arntl2|Mybbp1a|Mitf|Bmyc|Pparg|Srebf2|	Cry1|Myc|Arntl|Ascl1|Snai2|Hif1a|Bhlhe41|Clock|Tcf15|Hdac1|Atoh8|Per1|Tcf3|Neurog2|Tcf4|Hes1|Bhlhe40|Tfap4|Ahr|Zeb1|Ciart|
GOBP_REGULATION_OF_DNA_TEMPLATED_DNA_REPLICATION	43	0.212954	1.62048	0.0392157	0.289674	Mcm2|Mcm4|Rfc2|Gins4|Zranb3|Blm|Atrx|Polg2|Mcm6|Cdc7|Tipin|Mcm3|Mcm5|Npm1|Zfp830|Mcm7|Mcidas|Ino80|Rfc5|Lig3|Wrnip1|Donson|Dbf4|Timeless|Rfc3|Ciz1|Atg7|Kat7|Smarcal1|Dach1|Rfc4|Gins2|Wiz|Senp2|Endog|Mettl4|Fgfr1|Pcna|Zmpste24|Cdk2|Ssbp1|Ilkap|Fbh1|	Mcm2|Mcm4|Rfc2|Gins4|Zranb3|Blm|Atrx|Polg2|Mcm6|Cdc7|Tipin|Mcm3|Mcm5|Npm1|Zfp830|Mcm7|Mcidas|Ino80|Rfc5|Lig3|Wrnip1|Donson|Dbf4|
GOBP_VIRAL_GENE_EXPRESSION	65	0.171084	1.61285	0.0355731	0.290218	Eif3b|Ccnt1|Sp1|Eif3l|Rsf1|Tarbp2|Ep300|Denr|Eif3a|Smarca4|Mid2|Lef1|Ccnt2|Dhx9|Usf1|Shfl|Trim62|Larp7|Trim27|Hdac1|Snw1|Map3k1|Taf11|Zfp639|Mcts1|Ssb|Trim8|Pcbp2|Nucks1|Eif2d|Ctdp1|Tfap4|Trim32|Spcs3|Brd4|Chd1|Jun|Ptbp1|Trim11|Csde1|Sp100|Atg5|Notch1|Hexim1|Eif2ak4|Rrp1b|Pfn1|Zfp36|Inpp5k|Atg12|Eif3g|Trim21|Ccl5|Ubp1|Tardbp|Rest|Psmc3|Eif3d|Spcs1|Gtf2b|Mon1b|Trim13|Eif3f|Smarcb1|Cdk9|	Eif3b|Ccnt1|Sp1|Eif3l|Rsf1|Tarbp2|Ep300|Denr|Eif3a|Smarca4|Mid2|Lef1|Ccnt2|Dhx9|Usf1|Shfl|Trim62|Larp7|Trim27|Hdac1|Snw1|Map3k1|Taf11|Zfp639|Mcts1|Ssb|Trim8|
GOBP_MITOCHONDRIAL_TRANSLATION	131	-0.138199	-1.87645	0.00591716	0.290486	Mrpl9|Mrpl44|Mrpl21|Rpusd3|Nsun4|Lrpprc|Mettl8|Mrpl58|Yars2|Mrps33|Lars2|Mrpl52|Gfm1|Nsun3|Rcc1l|Mrpl48|Mrpl36|Noa1|Uqcc2|Qrsl1|Mrps10|Trub2|Mrpl50|Mrps2|Mrpl1|Rmnd1|Mrpl3|Mrpl22|Gadd45gip1|Gatb|Mrps11|Aars2|Ptcd1|Mrps16|Mrpl10|Mrpl46|Gars|Fastkd2|Mrpl54|Mrps12|Taco1|Mrpl14|Mrpl40|Trmt10c|Rars2|Mrps34|Mrps27|Mrps7|Mrpl16|Mrpl47|Mrpl2|Mrps15|Mrpl13|Mrpl18|Mrps14|Mrpl38|Drosha|Mrps25|Mrps22|Aurkaip…	Mrpl27|Fastkd3|C1qbp|Mrpl11|Iars2|Dars2|Mrpl15|Mrps26|Mrpl55|Mrpl39|Mrpl28|Wars2|Mtif3|Mrpl43|Mrps17|Hars|Mrps6|Mrpl57|Mrps23|Mrps18c|Mrpl30|Ptcd3|Gfm2|Mrpl34|Mtg1|Gatc|Shmt2|Mrpl32|Mrpl20|Cdk5rap1|Alkbh1|Ears2|Tufm|Mrps28|Mrpl12|Coa3|Mpv17l2|Mrpl41|Mrps31|Ngrn|Mrps18a|Mrps30|Sars2|Mrpl4|Mrpl51|Malsu1|Dap3|Mtrf1l|Mrpl35|Mrpl49|Mtrf1|
GOBP_DOSAGE_COMPENSATION	33	0.23885	1.61293	0.0513347	0.29107	Cdyl|Rbm15|Hcfc1|Msl2|Hnrnpu|Exosc10|Brca1|Smchd1|Rbm15b|Ogt|Suz12|Msl3|Rlim|Kansl1|Pcgf3|Ythdc1|Ctcf|Lrif1|Eif1|Kansl2|Msl1|Ftx|Kat8|Pcgf5|Wdr5|Macroh2a1|Phf20|Jarid2|Macroh2a2|Mcrs1|Kansl3|Jpx|Mettl3|	Cdyl|Rbm15|Hcfc1|Msl2|Hnrnpu|Exosc10|Brca1|Smchd1|Rbm15b|Ogt|Suz12|Msl3|Rlim|
GOBP_REGULATION_OF_STEM_CELL_POPULATION_MAINTENANCE	63	0.169221	1.61427	0.032197	0.291238	Kdm3a|Tet1|Arid4b|Cnot1|Arid1a|Hdac2|Myc|Ss18|Wdr43|Smarca4|Phf10|Smarca2|Dpf2|Bicra|Cnot2|Ogt|Smarcc1|Tcf7l1|Rbbp4|Hdac1|Zc3h13|Kat2a|Actl6a|Rbbp7|Ing1|Actb|Bicral|Actl6b|Sin3a|Zfp706|Smarcd1|Suds3|Bcl7c|Zfp322a|Sap30|Arid4a|Trp63|Tal1|Kdm2b|Smo|Sap130|Yap1|Elavl1|Sap30l|Bmp7|Sinhcaf|Ncoa3|Bcl7b|Pax2|Ing2|Ptn|Brms1l|Cnot3|Smarce1|Rest|Bcl7a|Taf5l|Smarcb1|Taf6l|Tead1|Sav1|Brd9|Lbh|	Kdm3a|Tet1|Arid4b|Cnot1|Arid1a|Hdac2|Myc|Ss18|Wdr43|Smarca4|Phf10|Smarca2|Dpf2|Bicra|Cnot2|Ogt|Smarcc1|Tcf7l1|Rbbp4|Hdac1|Zc3h13|Kat2a|Actl6a|Rbbp7|Ing1|Actb|Bicral|Actl6b|Sin3a|Zfp706|Smarcd1|Suds3|Bcl7c|Zfp322a|Sap30|Arid4a|Trp63|Tal1|
GOBP_POSITIVE_REGULATION_OF_MITOTIC_CELL_CYCLE	109	0.132758	1.61306	0.0388548	0.291906	Pkn2|Rdx|Brca2|Ccnd1|Hmgb1|Pdgfb|Cdc25c|Anp32b|Egfr|Cpsf3|Anapc11|Plcb1|Smoc2|Tert|Kmt2e|Ccdc57|Larp7|Cdc25b|Hspa2|Cdk4|Cdc7|Tgfb1|Prkca|Poldip2|Eif4e|Phb2|Mtbp|Ankrd17|Asns|Rb1|Usp22|Shb|Rrm2b|Crebbp|Cenpj|Rps6kb1|Cdc16|Pbx1|Cdc23|Hes1|Sin3a|Dbf4|Stat5b|Cul3|Rab11a|Eif4g1|Anapc7|Dynlt3|Pafah1b1|Rrm1|Lsm10|Rgcc|Ddx3x|Brd4|Mecp2|Mepce|Cenpe|Tal1|Akt1|Mad1l1|Apex1|Lmnb1|Mdm2|Camk2d|Sass6|Rcc2|Dusp3…	Pkn2|Rdx|Brca2|Ccnd1|Hmgb1|Pdgfb|Cdc25c|Anp32b|Egfr|Cpsf3|Anapc11|Plcb1|Smoc2|Tert|Kmt2e|Ccdc57|Larp7|Cdc25b|Hspa2|Cdk4|Cdc7|Tgfb1|Prkca|Poldip2|Eif4e|Phb2|Mtbp|Ankrd17|Asns|Rb1|Usp22|Shb|Rrm2b|Crebbp|Cenpj|Rps6kb1|Cdc16|Pbx1|Cdc23|Hes1|Sin3a|Dbf4|Stat5b|Cul3|Rab11a|Eif4g1|Anapc7|Dynlt3|Pafah1b1|Rrm1|Lsm10|Rgcc|Ddx3x|Brd4|Mecp2|Mepce|Cenpe|Tal1|Akt1|Mad1l1|Apex1|Lmnb1|Mdm2|Camk2d|Sass6|Rcc2|Dusp3…
GOBP_HISTONE_DEACETYLATION	87	0.146321	1.60588	0.0473373	0.291981	Phb|Mier2|Vegfa|Tada2a|Hdac2|Prkd1|Sin3b|Sfpq|Akap8|Sirt1|Rcor3|Yeats2|Ncor2|Ncor1|Hdac6|Mbip|Morf4l2|Msl3|Nipbl|Mideas|Tgfb1|Rbbp4|Hdac1|Trerf1|Rrp8|Pink1|Tbl1x|Kat2a|Hdac4|Pml|Per1|Rbbp7|Bcl6|Morf4l1|Elk4|Smarca5|Eomes|Jdp2|Suv39h1|Sin3a|Suds3|Mta1|Hdac8|Tada3|Prmt6|Chd3|Tbl1xr1|Chd4|Tbr1|Hdac9|Dr1|Rcor2|Per2|Mta3|Ctbp1|Gatad2b|Rcor1|Hdac7|Baz2a|Lpin1|Hdac5|Akap8l|Hdac11|Mta2|Smarcad1|Ing2|Brms…	Phb|Mier2|Vegfa|Tada2a|Hdac2|Prkd1|Sin3b|Sfpq|Akap8|Sirt1|Rcor3|Yeats2|Ncor2|Ncor1|Hdac6|Mbip|Morf4l2|Msl3|Nipbl|Mideas|Tgfb1|Rbbp4|Hdac1|Trerf1|Rrp8|Pink1|Tbl1x|Kat2a|Hdac4|Pml|Per1|Rbbp7|Bcl6|Morf4l1|Elk4|Smarca5|Eomes|Jdp2|
GOMF_POLY_PYRIMIDINE_TRACT_BINDING	26	0.268197	1.60997	0.0351562	0.292173	Rbms3|Dis3l2|Rbm11|Pnpt1|Khdrbs1|Hnrnpu|Dazap1|Khdrbs2|Fmr1|Rps7|Rbms1|Ssb|Pabpc5|Atxn1|Pabpc1|Msi2|Rbms2|Cpeb2|Cirbp|Hnrnpc|Msi1|Ikzf1|U2af2|Mcrs1|Patl1|Pabpc4|	Rbms3|Dis3l2|Rbm11|Pnpt1|Khdrbs1|Hnrnpu|Dazap1|Khdrbs2|Fmr1|Rps7|
GOCC_NUCLEAR_REPLICATION_FORK	36	0.223535	1.60494	0.0478088	0.292269	Wdhd1|Etaa1|Zranb3|Rpa3|Ercc5|Pold1|Tonsl|Prpf19|Tipin|Helb|Xpa|Mus81|Rpa2|Carm1|Smarca5|Pold3|Baz1b|Timeless|Bcas2|Stn1|Pola1|Pola2|Smarcal1|Prim2|Pold4|Cdc5l|Prim1|Parp1|Pold2|Smarcad1|E2f6|Pcna|Zmiz2|Plrg1|Eme2|Rpa1|	Wdhd1|Etaa1|Zranb3|Rpa3|Ercc5|Pold1|Tonsl|Prpf19|Tipin|Helb|Xpa|Mus81|Rpa2|Carm1|Smarca5|Pold3|Baz1b|Timeless|Bcas2|Stn1|Pola1|Pola2|Smarcal1|Prim2|Pold4|Cdc5l|Prim1|Parp1|Pold2|
GOBP_REGULATION_OF_CYTOPLASMIC_TRANSLATION	24	0.272912	1.60626	0.0460922	0.292395	Unk|Hnrnpu|Rbm24|Dhx36|Syncrip|Fmr1|Paip1|Cpeb4|Dhx9|Ythdf2|Sh3bgrl|Rpl13a|Zfp385a|Cpeb3|Cpeb2|Pkm|Hnrnpd|Csde1|Cnbp|Eef2|Ybx1|Nck1|Cpeb1|Mettl3|	Unk|Hnrnpu|Rbm24|Dhx36|Syncrip|Fmr1|Paip1|Cpeb4|Dhx9|Ythdf2|
GOMF_K63_LINKED_POLYUBIQUITIN_MODIFICATION_DEPENDENT_PROTEIN_BINDING	23	0.290586	1.60654	0.0342742	0.292977	Otud7a|Wdr81|Nploc4|Zranb3|Rnf169|Tab3|Prpf8|Tnip2|Ikbkg|Zbtb1|Rnf31|Mindy2|Tab2|Atrip|Zranb1|Otud7b|Rnf168|Sprtn|Sqstm1|Faap20|Optn|Tnfaip3|Uimc1|	Otud7a|Wdr81|Nploc4|Zranb3|Rnf169|Tab3|Prpf8|Tnip2|Ikbkg|
GOBP_CYTOPLASMIC_MICROTUBULE_ORGANIZATION	60	0.171815	1.60681	0.0402414	0.293593	Tacc3|Pcm1|Tubgcp6|Map10|Dync1h1|Numa1|Slain2|Clasp1|Tubg1|Hook1|Apc|Tubgcp2|Limk2|Hook3|Katna1|Pde4dip|Slk|Kpnb1|Camsap2|Camsap1|Tubgcp5|Cenpj|Ift172|Tubgcp3|Camsap3|Ccdc13|Slain1|Tacc2|Rab11a|Dvl1|Clip1|Pafah1b1|Trpv4|Ccdc88a|Ccdc88c|Tbcb|Ezr|Tubgcp4|Dlg1|Cib1|Clip2|Clip4|Ccdc88b|Cep120|Katnbl1|Clip3|Ift88|Cript|Hook2|Wdr73|Cep126|Rhoa|Tppp|Axin1|Kif19a|Chp1|Stmn3|Plk3|Fsd1|Tubg2|	Tacc3|Pcm1|Tubgcp6|Map10|Dync1h1|Numa1|Slain2|Clasp1|Tubg1|Hook1|Apc|Tubgcp2|Limk2|Hook3|Katna1|Pde4dip|Slk|Kpnb1|Camsap2|Camsap1|
GOBP_NCRNA_TRANSCRIPTION	56	0.179354	1.60705	0.0336134	0.294224	Polr1e|Ice2|Zfp143|Snapc1|Snapc3|Pih1d1|Top1|Mtor|Tcof1|Polr1b|Gtf3c1|Atrx|Smarca4|Ice1|Larp7|Cd3eap|Nol11|Npm1|Nfatc2|Zc3h8|Polr2l|Ercc6|Ubtf|Zc3h4|Snapc4|Cc2d1a|Ell3|Wdr82|Ercc3|Mepce|Trp53|Spin1|Ercc2|Ippk|Polr1a|Npm3|Ncl|Mybl1|Mars1|Gtf2h5|Uspl1|Dedd|Taf1b|Rpap2|Cavin1|Snapc5|Snapc2|Macroh2a1|Ell2|Macroh2a2|Smarcb1|Ell|Nop53|Celf3|Pwp1|Sirt7|	Polr1e|Ice2|Zfp143|Snapc1|Snapc3|Pih1d1|Top1|Mtor|Tcof1|Polr1b|Gtf3c1|Atrx|Smarca4|Ice1|Larp7|Cd3eap|Nol11|Npm1|Nfatc2|Zc3h8|Polr2l|Ercc6|Ubtf|Zc3h4|Snapc4|
GOBP_NEGATIVE_REGULATION_OF_CHROMOSOME_ORGANIZATION	77	0.157134	1.6074	0.045738	0.294638	Mcm2|Setmar|Tnks|Xrcc3|Psmg2|Nbn|Lcmt1|Hnrnpu|Rad50|Exosc10|Dcp2|Atm|Ercc4|Apc|Atrx|Wapl|Pinx1|Xrcc4|H3f3a|Nat10|Ik|Smg6|Nuf2|Cep192|H3f3b|Pml|Klhl22|Sub1|Pot1a|Spc24|Bub1b|Pot1b|Smarca5|Mnat1|Tnks2|Bub1|Rad21|Baz1b|Gen1|Gnl3l|Stn1|Terf2ip|Src|Cenpe|Mad1l1|Tpr|Ctc1|Cdca8|Kntc1|Zwilch|Anapc15|Parp1|Tinf2|Hnrnpc|Ten1|Top2a|Rtel1|Xrcc1|Zfp207|Slx4|Pcid2|Terf1|Trip13|Zwint|Dync1li1|Bub3|Ercc1|Tent4b|…	Mcm2|Setmar|Tnks|Xrcc3|Psmg2|Nbn|Lcmt1|Hnrnpu|Rad50|Exosc10|Dcp2|Atm|Ercc4|Apc|Atrx|Wapl|Pinx1|Xrcc4|H3f3a|Nat10|Ik|Smg6|Nuf2|Cep192|H3f3b|Pml|Klhl22|Sub1|Pot1a|Spc24|Bub1b|Pot1b|Smarca5|Mnat1|Tnks2|Bub1|
GOMF_PROTEIN_TRANSPORTER_ACTIVITY	27	-0.296471	-1.86601	0.00581395	0.295266	Sec61a2|Sec63|Bcs1l|Tomm20|Timm29|Lmbrd1|Tomm70a|Igf1r|Timm17a|Timm23|Lrp2|Atp13a1|Pex6|Bloc1s3|Pex13|Pex14|Sec61g|Tomm40|Tomm22|Tomm40l|Abca1|Sec61b|Tmed10|Timm17b|Sec61a1|Timm22|Pex1|	Atp13a1|Pex6|Bloc1s3|Pex13|Pex14|Sec61g|Tomm40|Tomm22|Tomm40l|Abca1|Sec61b|Tmed10|Timm17b|Sec61a1|Timm22|Pex1|
GOBP_NEGATIVE_REGULATION_OF_CATALYTIC_ACTIVITY	452	-0.0770002	-1.86778	0.0059761	0.296515	Mcm2|Ttc8|Serpinb6a|Nf1|Wnt9a|Hrh3|Rdx|Drd5|Casp3|Lrch1|Pak2|Cox11|Dtx3l|Ppp1r15a|Vegfa|Nprl2|Taf7|Rps6ka3|Simc1|Siah2|Arfgef1|Gskip|Pih1d1|Gadd45g|Birc6|Prkrip1|Bag2|Serpinf1|Hnrnpu|Ppp1r12a|Socs4|Cdkn2c|Chordc1|Akap6|Cdkn1a|Ep300|Ppp1r11|Cln3|Oxa1l|Ifi203|Ppp4r4|Sirt1|Epm2a|Abce1|Spink8|Itih3|Spry4|Apc|Plec|Mprip|Rffl|Cdkn1c|Gpx1|Mt3|Bag5|Mastl|Coro1c|Cdk5rap3|Tmed2|Serpinc1|Bbs4|Atp2b4|Rps7|Pi…	Hpca|Pkia|Rpl11|Pnkp|Ceacam1|Egln1|Bmp7|Wwtr1|Gnai2|Pi15|Camk2n2|Dnaja1|Zgpat|Mvp|Ggnbp2|Ppp1r1b|Tsc2|Itih2|Pip4k2a|Notch1|Sh3bp4|Tinf2|Hexim1|Apba3|Fnip1|Akt2|Sort1|Amot|Prkch|Rrp1b|Pten|Wfikkn1|Zfp36|Paqr3|Bmp4|Ppp1r35|Inpp5k|Serpina10|Chmp6|Ptprq|Abl1|Dpep1|Gla|Xrcc1|Cav1|Gapdh|Nes|Adgrv1|Gstp1|Nup62|Rap1gds1|Serpinb9|Camk2a|Ptpn5|Nqo1|Sema4d|Ddr2|P2ry13|Lpin1|Setd7|Bmp2|Ppp1r36|Dusp16|Ptgs2|P…
GOBP_GLUCOSE_IMPORT	67	-0.193364	-1.85551	0.012685	0.296548	Myc|Klf15|Repin1|Tert|Rasa1|Sorbs1|Irs2|Prkca|Esr1|Ahi1|Osbpl8|Slc2a2|C1qtnf12|Cers1|Rps6kb1|Slc27a1|Erbb4|Mef2a|Appl1|Appl2|Mfn2|Oga|Ocln|Hk2|Akt1|Enpp1|Tsc2|Akt2|Sort1|Slc25a27|Sh2b2|C2cd5|Mapk14|Zdhhc7|Prkci|Ptpn11|Rab4b|Rap1a|Sirt6|Aspscr1|Gpc3|Irs1|Nfe2l2|Pea15a|Sesn2|Grk2|Tsc1|Rnasel|Insr|Rhoq|Igf1|Grb10|Pid1|Ace|Gsk3a|Stxbp3|Prkcd|Slc1a2|Slc2a3|Slc27a4|Erbb3|Crebl2|Capn10|Adipor2|Rtn2|Drd1…	Tsc2|Akt2|Sort1|Slc25a27|Sh2b2|C2cd5|Mapk14|Zdhhc7|Prkci|Ptpn11|Rab4b|Rap1a|Sirt6|Aspscr1|Gpc3|Irs1|Nfe2l2|Pea15a|Sesn2|Grk2|Tsc1|Rnasel|Insr|Rhoq|Igf1|Grb10|Pid1|Ace|Gsk3a|Stxbp3|Prkcd|Slc1a2|Slc2a3|Slc27a4|Erbb3|Crebl2|Capn10|Adipor2|Rtn2|Drd1|Slc2a1|
GOBP_PEPTIDE_HORMONE_PROCESSING	21	-0.336545	-1.85322	0.0154739	0.296844	Furin|Pcsk5|Ece1|Disp1|Ero1b|Scg5|Yipf5|Adam10|Pcsk2|Pcsk6|Ece2|Pcsk1|Hsp90b1|Chst8|Ace|P4hb|Cpe|Slc30a5|Pcsk4|Pcsk1n|Atp6ap2|	Adam10|Pcsk2|Pcsk6|Ece2|Pcsk1|Hsp90b1|Chst8|Ace|P4hb|Cpe|Slc30a5|Pcsk4|Pcsk1n|Atp6ap2|
GOBP_POSITIVE_REGULATION_OF_MAPK_CASCADE	371	-0.0818668	-1.83626	0.00793651	0.296915	Phb|Cdon|Nqo2|Shc1|Vegfa|Hipk2|Magi3|Hmgb1|Ar|Casr|Sh3rf3|Rapgef2|Gadd45g|Cdk10|Sash1|Pdgfb|Mapk8ip3|Raf1|Kl|Taok2|Tnik|Dab2|Map2k7|Nek10|Egfr|Tnfrsf19|Rapgef1|Fgd4|Mt3|Fgfr2|Rap1b|Stk39|Plcb1|Iqgap1|Pdgfra|Abl2|Crkl|Pdgfrb|Pdcd10|Nrg1|Shc2|Mfhas1|Tlr3|Mbip|Grm1|Htr2c|Cxcr4|Ror1|Pde5a|Map4k4|Traf2|Ntrk3|Zfp622|Epha8|Epor|Tgfb1|Prkca|Trim12a|Denn2b|Traf4|Traf7|Esr1|Lamtor1|Gcnt2|Lepr|Nmnat1|Tirap|…	Rock2|Jcad|Rell2|Prkce|Trpv4|Ntrk2|Tab1|Tpbg|Gpnmb|Igfbp6|Dusp19|Il34|Ccl17|Jun|Src|Tnfrsf11a|Vegfb|Pik3cg|Pde8a|Map2k1|Csk|Rell1|Robo1|F2r|Lmnb1|P2rx7|Lrp1|Adra2c|Fgf18|Ndrg4|Map4k2|Sema7a|Igf1r|Kiss1r|Map4k1|Egf|Met|Dvl3|Tek|Camk2d|Ndst1|Cracr2a|Dok6|Npnt|Map3k3|Dok3|Fzd5|Mapk3|Madd|Dstyk|Ager|Arrb1|Taok1|Cavin3|Lamtor3|Ighm|Adam9|Grm5|Thpo|Map2k4|Trim30a|Dvl2|Wwc1|Ceacam1|Mef2c|Taok3|Bcar3|Tgf…
GOBP_PROTEIN_K63_LINKED_UBIQUITINATION	54	0.181096	1.59977	0.0494624	0.298658	Ube2t|Peli3|Rnf135|Itch|Hectd1|Sash1|Ubr5|Nedd4|Prpf19|Rnf152|Traf3ip2|Rnf115|Traf2|Trim27|Trim12a|Trip12|Traf4|Zfp91|Stub1|Ube2e3|Wwp2|Traf3|Ube2v1|Ube2s|Ube2d2b|Trim12c|Rnf213|Arih2|Ddx3x|Ube2g1|Otub2|Trim56|Trim30a|Ube2b|Pnkp|Ube2n|Plaa|Gps2|Ube2v2|Trim21|Rnf168|Birc2|Peli1|Traf6|Rnf4|Magel2|Rnf8|Rnf126|Prkn|Ube2e2|Otub1|Rnf5|Ube2o|Bfar|	Ube2t|Peli3|Rnf135|Itch|Hectd1|Sash1|Ubr5|Nedd4|Prpf19|Rnf152|Traf3ip2|Rnf115|Traf2|Trim27|Trim12a|Trip12|Traf4|Zfp91|Stub1|Ube2e3|Wwp2|Traf3|Ube2v1|Ube2s|Ube2d2b|Trim12c|Rnf213|
GOBP_SLEEP	23	-0.326979	-1.85632	0.0179283	0.299316	Ptger3|Il18|Grin2a|Gabrb3|Per3|Chrnb2|Parp1|Ada|Kcna2|Drd2|Ptgds|Slc29a1|Btbd9|Adrb1|Htr7|Adora1|Snap25|Cacna1i|Casp1|Oxtr|Htr2a|Npy2r|Drd1|	Kcna2|Drd2|Ptgds|Slc29a1|Btbd9|Adrb1|Htr7|Adora1|Snap25|Cacna1i|Casp1|Oxtr|Htr2a|Npy2r|Drd1|
GOBP_NEGATIVE_REGULATION_OF_RESPONSE_TO_BIOTIC_STIMULUS	79	-0.172808	-1.83641	0.015873	0.300023	Nploc4|Itch|Tarbp2|Erbin|Ifi203|Usp15|Ythdf2|Tgfb1|Tkfc|A2m|Pcbp2|Gpatch3|Dusp10|Arg2|Trib1|Riok3|Rab7b|Ythdf3|Serping1|Lyar|Fgl2|Cnot7|Ahr|Trafd1|Zdhhc18|Dnaja3|Stat2|Ilrun|Nlrc3|Ufd1|Parp14|Atg5|Parp1|Ceacam1|Dhx58|Nlrx1|Sec14l1|Tspan6|Pten|Serpinb9|Gfer|Atg12|Rps19|Drd2|Rnf26|Nfkbil1|Trim21|Htra1|Crk|Prdx2|Traf3ip1|Arg1|C1qbp|Ppm1b|Clec2d|Samhd1|Dcst1|Sirt2|Tyro3|Ptprs|Ttll12|Arrb2|Mndal|Lgals…	Stat2|Ilrun|Nlrc3|Ufd1|Parp14|Atg5|Parp1|Ceacam1|Dhx58|Nlrx1|Sec14l1|Tspan6|Pten|Serpinb9|Gfer|Atg12|Rps19|Drd2|Rnf26|Nfkbil1|Trim21|Htra1|Crk|Prdx2|Traf3ip1|Arg1|C1qbp|Ppm1b|Clec2d|Samhd1|Dcst1|Sirt2|Tyro3|Ptprs|Ttll12|Arrb2|Mndal|Lgals9|Mapkbp1|Ubqln1|Gramd4|Banf1|Susd4|Havcr2|Adar|Tnfaip3|Mul1|Pparg|Fam3a|Ptpn2|Cactin|Mettl3|Grn|
GOBP_REGULATION_OF_RESPONSE_TO_CYTOKINE_STIMULUS	102	-0.159903	-1.84677	0.00814664	0.300347	Sharpin|Peli3|Otulin|Otud4|H2bc21|Vrk2|Mapk7|Irak2|Rffl|Crebrf|Rnf185|Parp9|Dhx9|Hif1a|Ythdf2|Cxcr4|Ifih1|Traf2|Sh2b3|Palm3|Rnf113a2|Ripk1|Irgm1|Ythdf3|Trim41|Usp29|Rigi|Cnot7|Trim32|Pafah1b1|Igtp|Pias4|Dnaja3|Nol3|Rnf113a1|Hipk1|Robo1|Il6st|Stat2|Trim56|Parp14|Cyld|Il1r1|Trim44|Lsm14a|Med1|Traip|Tbk1|Nkiras1|Gps2|C1qtnf4|Irgm2|Cav1|Ppp2cb|Irf3|Sting1|Cpne1|Usp27x|Ecm1|Arg1|Mavs|Laptm5|Hspa1b|Tnf…	Irf3|Sting1|Cpne1|Usp27x|Ecm1|Arg1|Mavs|Laptm5|Hspa1b|Tnfrsf1a|Rabgef1|Samhd1|Dcst1|Ikbke|Map2k5|Ripk2|Ptprf|Slit3|Ttll12|Ube2k|Cdc37|Cd24a|Wnt5a|Padi2|Csf1|Irak1|Pycard|Fadd|Axl|Adar|Spata2|Prkn|Ccdc3|Slit2|Angpt1|Mul1|Pparg|Casp1|Ptpn2|Cactin|Hspa1a|Tle5|Gas6|Adam17|Nkiras2|Mettl3|Syk|Rbm47|
GOBP_T_CELL_PROLIFERATION	140	-0.135412	-1.85795	0.00823045	0.300514	Casp3|Lmo1|Il4|Hmgb1|Itch|Lmbr1l|Myc|Cd276|Blm|Ripor2|Tnfrsf9|Dlg5|Rc3h2|Foxj1|Slc7a1|Ppp3ca|Vsir|Cxcr4|Il18|Tgfbr2|Nck2|Marchf7|Pde5a|Tgfb1|Vcam1|Ctnnb1|Dock2|Fkbp1b|Rasgrp1|Bcl6|Sh3rf1|Dhps|Arg2|Tyk2|Shh|Hes1|Icosl|Stat5b|Gpam|Mapk8ip1|Prkar1a|Adk|Bid|Gpnmb|Dnaja3|Itgb2|Mad1l1|P2rx7|Itgam|Jak3|Il6st|Trp53|Rps6|Armc5|Ager|Scrib|Cd59a|Sos2|Malt1|Cd55|Dock8|Fkbp1a|Ndfip1|Crip3|Ceacam1|Bax|Tnfrsf1b…	Rps6|Armc5|Ager|Scrib|Cd59a|Sos2|Malt1|Cd55|Dock8|Fkbp1a|Ndfip1|Crip3|Ceacam1|Bax|Tnfrsf1b|Tsc2|Cebpb|Bmi1|Ctps|Lrrc32|Kitl|Pten|Bmp4|Twsg1|Abl1|Wnt4|Dlg1|Rc3h1|Ccl5|Prnp|Slc4a2|Satb1|Sos1|Itgal|Ccdc88b|Prdx2|Aif1|Efnb1|Irf1|Arg1|Cd44|Zbtb7b|Washc1|Laptm5|Prkcq|Il12a|Il20rb|Peli1|Cd46|Ifnar2|Ripk2|Traf6|Ccl19|Cd59b|Ncstn|Lgals9|Sdc4|Coro1a|Fyn|Carmil2|Igf1|Cd24a|Rasal3|Nckap1l|Nck1|Pnp|Ccnd3|Pyca…
GOMF_MONOCARBOXYLIC_ACID_BINDING	41	-0.246049	-1.84855	0.0196464	0.300861	Rida|Stard5|Acox3|Fabp5|Napepld|Akr1c18|Pygl|Acacb|Scp2|Adh5|Hlcs|Rxra|Acaca|Sh3glb1|Snca|Acox1|Fabp3|Gstm7|Gstp1|Rbp1|Tmem175|Crabp1|Ppard|Gsta2|Pitpna|Ptgds|Id3|Arhgdia|Dgat1|Nr2f2|Insr|Rara|Prr7|Psap|Igf2r|Pparg|Pcx|Cyp26b1|Dbt|Stx3|Fabp7|	Fabp3|Gstm7|Gstp1|Rbp1|Tmem175|Crabp1|Ppard|Gsta2|Pitpna|Ptgds|Id3|Arhgdia|Dgat1|Nr2f2|Insr|Rara|Prr7|Psap|Igf2r|Pparg|Pcx|Cyp26b1|Dbt|Stx3|Fabp7|
GOMF_CALMODULIN_BINDING	163	0.107279	1.5972	0.0372549	0.301243	Pde1c|Phkb|Myo6|Kcnn1|Sptbn1|Myh11|Pla2g6|Phka1|Sptan1|Esrrg|Myo5a|Pde1b|Myo10|Egfr|Myo1f|Ubr4|Adcy1|Plcb1|Iqgap1|Atp2b4|Add3|Kcnq3|Mknk1|Mapkapk2|Camk1g|Myh10|Ppp3ca|Myo1b|Rasgrf2|Plcb3|Camsap2|Camsap1|Camk2g|Myh7|Scn5a|Ryr2|Atp2b2|Strn|Myo1e|Mylk|Iqgap2|Cfap221|Slc8a1|Sntb2|Epb41|Tjp1|Cacna1c|Itpka|Obscn|Pde1a|Unc13a|Phka2|Rit1|Phkg1|Dapk1|Myo1d|Myh14|Nos1|Atp2b1|Tprgl|Cask|Pik3r1|Myo5b|Camsap3…	Pde1c|Phkb|Myo6|Kcnn1|Sptbn1|Myh11|Pla2g6|Phka1|Sptan1|Esrrg|Myo5a|Pde1b|Myo10|Egfr|Myo1f|Ubr4|Adcy1|Plcb1|Iqgap1|Atp2b4|Add3|Kcnq3|Mknk1|Mapkapk2|Camk1g|Myh10|Ppp3ca|Myo1b|Rasgrf2|Plcb3|Camsap2|Camsap1|Camk2g|Myh7|Scn5a|Ryr2|Atp2b2|Strn|Myo1e|Mylk|Iqgap2|Cfap221|Slc8a1|Sntb2|Epb41|Tjp1|Cacna1c|Itpka|Obscn|Pde1a|Unc13a|Phka2|Rit1|Phkg1|Dapk1|Myo1d|Myh14|Nos1|Atp2b1|Tprgl|Cask|Pik3r1|Myo5b|Camsap3…
GOMF_DYNEIN_LIGHT_INTERMEDIATE_CHAIN_BINDING	28	0.259484	1.59539	0.0318725	0.301788	Bicd2|Dnah11|Dync2h1|Rilp|Dnah5|Dync1h1|Dnah14|Hook1|Dnah1|Hook3|Dnah6|Dnah17|Dnah8|Dnah7b|Rilpl1|Dnah12|Ccdc88a|Ccdc88c|Dnah7c|Dnah9|Dnah7a|Dnhd1|Rab11fip3|Ccdc88b|Hook2|Dnah2|Dnah10|Rilpl2|	Bicd2|Dnah11|Dync2h1|Rilp|Dnah5|Dync1h1|Dnah14|Hook1|Dnah1|Hook3|Dnah6|
GOBP_PROTEIN_MATURATION	257	-0.0981815	-1.83962	0.00790514	0.301863	Plat|Adamts2|Ift52|Nkd2|Furin|Casp3|Spg7|Ppp1r15a|Dync2h1|Anpep|Cln5|Immp2l|Dohh|Casp9|Rce1|Bag2|Myc|Lonp2|Capn2|Pcsk5|Ep300|Cln3|Ifi203|Isca2|Rnf139|LTO1|Xpnpep3|Rhbdd1|Serpinc1|BC024978|Fmr1|Cpxm1|Naa20|Ece1|Gli3|Rasal2|Lmf1|Naa30|Vsir|Masp1|Ogt|Cycs|Naa11|Prcp|Prdx4|Casp7|Mms19|Fbln1|Tasp1|Stub1|Asrgl1|Galnt2|Vps35|Plgrkt|Crebbp|Lipt1|Metap2|Perp|Ift172|Aph1b|Ctnnd1|Dhps|Lmf2|C2cd3|Bace2|Sec11…	Flna|Rap1gds1|Tmem208|Prkacb|Cbwd1|Tmem98|Lipt2|Aph1a|Adam10|Ctsh|Angptl8|Pcsk2|Ctss|Pmpca|Plau|Ndufab1|Aebp1|Sppl3|Pcsk6|Psenen|Ece2|Tspan14|Naa80|Pgk1|Naglu|Prkaca|Adam19|Sde2|Itgb3|Sprtn|Serpinh1|Kat2b|Casp8|Capn1|Dhcr24|Ccbe1|Arxes2|Naa35|Pcsk1|Ciao1|Ripk2|Ncstn|Spcs1|Mndal|Hsp90b1|Ciao2b|Bola2|Mbtps1|Ift88|S100a10|Bad|Lrrk2|Gas1|Cast|Prss12|Sec11c|Naa50|Cisd1|Cpd|Gsn|Cpm|Fuz|Isca1|Bak1|Aip|T…
GOCC_AUTOPHAGOSOME_MEMBRANE	33	-0.272038	-1.85934	0.00749064	0.302281	Wdr81|Prkd1|Wdfy3|Gabarap|Uvrag|Rb1cc1|Atg16l1|Chmp3|Chmp5|Lamp1|Chmp2a|Sh3glb1|Jmy|Chmp6|Chmp1b|Atg9a|Chmp4b|Wipi1|Map1lc3b|Chmp7|Rpn2|Stx17|Chmp2b|Chmp1a|Gabarapl1|Chmp4c|Map1lc3a|Atg16l2|Lamp2|Tex264|Tecpr1|Vmp1|Gabarapl2|	Chmp4b|Wipi1|Map1lc3b|Chmp7|Rpn2|Stx17|Chmp2b|Chmp1a|Gabarapl1|Chmp4c|Map1lc3a|Atg16l2|Lamp2|Tex264|Tecpr1|Vmp1|Gabarapl2|
GOBP_POSITIVE_REGULATION_OF_FIBROBLAST_PROLIFERATION	58	0.173643	1.59567	0.0490798	0.302403	Prkdc|Dicer1|Phip|Fn1|Myc|Cdkn1a|Pdgfb|Egfr|Kmt2c|Pdgfra|Pdgfrb|Rasa1|Xrcc4|Dhx9|Cdk4|Tgfb1|Fbln1|Esr1|Ptprz1|Fntb|Pml|Cdc6|Cdk6|Agt|Pdgfc|Fbrs|Lig4|Fndc3b|Aqp1|Zmiz1|Rasgrf1|Jun|Rnaseh2b|Ctc1|Egf|Ager|Anxa2|Wnt2|Ndufs4|Brk1|Abl1|Sirt6|Ddr2|Fgf10|Nras|Hras|Itgb3|Grk2|Ccna2|Pdgfa|Icmt|Igf1|Wnt5a|Bmyc|Mif|E2f1|Gas6|Fosl2|	Prkdc|Dicer1|Phip|Fn1|Myc|Cdkn1a|Pdgfb|Egfr|Kmt2c|Pdgfra|Pdgfrb|Rasa1|Xrcc4|Dhx9|Cdk4|Tgfb1|Fbln1|Esr1|Ptprz1|Fntb|Pml|Cdc6|Cdk6|Agt|Pdgfc|Fbrs|Lig4|Fndc3b|Aqp1|
GOBP_REGULATION_OF_LYMPHOCYTE_MIGRATION	44	-0.23021	-1.83704	0.0120724	0.302564	Lrch1|Jam2|Ripor2|Itga4|Stk39|Abl2|Crkl|Wasl|Oxsr1|Ptk2b|Med23|Wnk1|Akt1|Mia3|Cxcl14|Cd200|Dock8|Apod|Ccl21a|Abl1|Adam10|App|Ccl5|Stk10|Crk|Ecm1|Aif1|Itgb3|Lgals9|Coro1a|Il27ra|Nedd9|Wnt5a|Padi2|Rhoa|Pycard|Fadd|Selenok|Adam8|Cxcl12|Msn|Adam17|Spns2|Cd99l2|	Apod|Ccl21a|Abl1|Adam10|App|Ccl5|Stk10|Crk|Ecm1|Aif1|Itgb3|Lgals9|Coro1a|Il27ra|Nedd9|Wnt5a|Padi2|Rhoa|Pycard|Fadd|Selenok|Adam8|Cxcl12|Msn|Adam17|Spns2|Cd99l2|
GOCC_EARLY_ENDOSOME_MEMBRANE	80	0.154535	1.59261	0.0505837	0.302701	Wdr81|Ldlrad4|Clcn3|Snx8|Atp11b|Cln3|Pikfyve|Egfr|H2-T22|Washc2|Washc3|Osbpl6|Washc4|Vps16|Abcb6|H2-K1|Tmem30a|Slc9a6|Marchf1|Vti1b|Dop1b|Zfyve16|Atp13a4|Ifitm3|Dnajc13|Dagla|Gria1|Rac1|Marchf8|Slc39a14|Kcnh1|Litaf|Pi4k2b|Epha4|Rab5a|Wdr91|Snx5|Slc15a4|Atp7a|Snx4|Cmtm6|Mon2|Pmepa1|Zfyve28|Mr1|Snx3|Sorcs2|Rab21|Rcc2|Slc1a1|Snx6|Tpcn1|Ubxn6|Entrep1|Snx1|Lamp5|Ephb1|Vps33b|Zfyve9|Snx20|Pld3|Washc1|P…	Wdr81|Ldlrad4|Clcn3|Snx8|Atp11b|Cln3|Pikfyve|Egfr|H2-T22|Washc2|Washc3|Osbpl6|Washc4|Vps16|Abcb6|H2-K1|Tmem30a|Slc9a6|Marchf1|Vti1b|Dop1b|Zfyve16|Atp13a4|Ifitm3|Dnajc13|Dagla|Gria1|Rac1|Marchf8|Slc39a14|Kcnh1|Litaf|Pi4k2b|Epha4|Rab5a|Wdr91|Snx5|Slc15a4|Atp7a|Snx4|Cmtm6|Mon2|Pmepa1|Zfyve28|Mr1|Snx3|
GOBP_REGULATION_OF_PROTEIN_TYROSINE_KINASE_ACTIVITY	60	-0.201209	-1.83072	0.027027	0.302961	Socs4|Pdgfb|Sh3bp5|Dlg3|Hyal2|Rap2b|Agt|Dlg4|Cbl|Reln|Vps25|Epha4|Dusp22|Zfyve28|Il34|Srcin1|Aplp2|Socs5|Egf|Abi1|Rap2c|Grm5|Dvl2|Zgpat|Mvp|Ggnbp2|Adra2a|Abi3|Abi2|Chmp6|Cav1|App|Ptpn1|Prnp|Adra1a|Tgfa|Itgb3|Csf1r|Fbxw7|Neurl1a|Lrp8|Nedd9|Psen1|Ace|Thy1|Gprc5b|Sh3bp5l|Tsg101|Grem1|Psen2|Agrn|Adora1|Ptpn2|Unc119|Erbb3|Errfi1|Dok7|Cblb|Gas6|Adam17|	Srcin1|Aplp2|Socs5|Egf|Abi1|Rap2c|Grm5|Dvl2|Zgpat|Mvp|Ggnbp2|Adra2a|Abi3|Abi2|Chmp6|Cav1|App|Ptpn1|Prnp|Adra1a|Tgfa|Itgb3|Csf1r|Fbxw7|Neurl1a|Lrp8|Nedd9|Psen1|Ace|Thy1|Gprc5b|Sh3bp5l|Tsg101|Grem1|Psen2|Agrn|Adora1|Ptpn2|Unc119|Erbb3|Errfi1|Dok7|Cblb|Gas6|Adam17|
GOBP_CELL_PROLIFERATION_IN_FOREBRAIN	29	0.247426	1.59381	0.043222	0.302999	Tacc3|Pcm1|Arx|Dock7|Fgfr2|Numb|Numbl|Ncor2|Gli3|Hook3|Pou3f2|Pou3f3|Zeb2|Kif14|Nfib|Tacc2|Tacc1|Kif1a|Pax6|Six3|Fgfr1|Cep120|Nfix|Akna|Emx2|Dixdc1|Wnt7a|Wnt7b|Fabp7|	Tacc3|Pcm1|Arx|Dock7|Fgfr2|Numb|Numbl|Ncor2|Gli3|Hook3|Pou3f2|Pou3f3|Zeb2|Kif14|Nfib|Tacc2|Tacc1|Kif1a|
GOBP_CIRCADIAN_RHYTHM	176	0.105412	1.59288	0.0477137	0.303287	Zfhx3|Rai1|Prkdc|Cntnap2|Siah2|Cry1|Ddb1|Ptger3|Hdac2|Mycbp2|Usp9x|Top1|Huwe1|Hnrnpu|Npas2|Ep300|Mtor|Sfpq|Sirt1|Noct|Btrc|Arntl|Nlgn3|Fbxl21|Adcy1|Setx|Id2|Kmt2a|Nr2f6|Dhx9|Sik1|Id4|Thrap3|Ncor1|Phlpp1|Ogt|Bhlhe41|Creb1|Clock|Prokr2|Ntrk3|Scn9a|Kdm5a|Ppara|Rbm4|Nrip1|Hdac1|Lepr|Ppp1ca|Fbxl17|Pml|Rbm4b|Per1|Nono|Prkaa1|Kcnd2|Prkcg|Gpr157|Gabrb3|Rorc|Gsk3b|Mapk8|Suv39h1|Kdm8|Sin3a|Bhlhe40|Ube3a|Pr…	Zfhx3|Rai1|Prkdc|Cntnap2|Siah2|Cry1|Ddb1|Ptger3|Hdac2|Mycbp2|Usp9x|Top1|Huwe1|Hnrnpu|Npas2|Ep300|Mtor|Sfpq|Sirt1|Noct|Btrc|Arntl|Nlgn3|Fbxl21|Adcy1|Setx|Id2|Kmt2a|Nr2f6|Dhx9|Sik1|Id4|Thrap3|Ncor1|Phlpp1|Ogt|Bhlhe41|Creb1|Clock|Prokr2|Ntrk3|Scn9a|Kdm5a|Ppara|Rbm4|Nrip1|Hdac1|Lepr|Ppp1ca|Fbxl17|Pml|Rbm4b|Per1|Nono|Prkaa1|Kcnd2|Prkcg|Gpr157|Gabrb3|Rorc|Gsk3b|Mapk8|Suv39h1|Kdm8|Sin3a|Bhlhe40|Ube3a|Pr…
GOCC_SIN3_TYPE_COMPLEX	21	0.281269	1.58532	0.0496183	0.304675	Tet1|Arid4b|Hdac2|Sin3b|Ogt|Rbbp4|Hdac1|Rbbp7|Ing1|Morf4l1|Sin3a|Suds3|Sap30|Arid4a|Csnk2a1|Sap130|Sap30l|Sinhcaf|Ing2|Brms1l|Phf12|	Tet1|Arid4b|Hdac2|Sin3b|Ogt|Rbbp4|Hdac1|Rbbp7|Ing1|Morf4l1|Sin3a|Suds3|Sap30|Arid4a|Csnk2a1|Sap130|Sap30l|Sinhcaf|
GOBP_ESTABLISHMENT_OF_PROTEIN_LOCALIZATION_TO_ENDOPLASMIC_RETICULUM	44	-0.2334	-1.83969	0.00803213	0.305323	Sec61a2|Hyou1|Sec63|Rab3gap1|Rab3gap2|Tram1l1|Macf1|Ryr2|Tram1|Vps54|Spcs2|Srp72|Arxes1|Spcs3|Srp68|Sgtb|Bag6|Rab10|Edem1|Sgta|Get3|Get4|Hspa5|Arxes2|Chmp4b|Man1a|Srp19|Spcs1|Sec61g|Srp14|Srp54c|Sec62|Ubl4a|Srprb|Srpr|Srp9|Sec61b|Glp1r|Zfand2b|Herpud1|Sec61a1|Ssr3|Zfand2a|Get1|	Arxes2|Chmp4b|Man1a|Srp19|Spcs1|Sec61g|Srp14|Srp54c|Sec62|Ubl4a|Srprb|Srpr|Srp9|Sec61b|Glp1r|Zfand2b|Herpud1|Sec61a1|Ssr3|Zfand2a|Get1|
GOBP_PROTEIN_CONTAINING_COMPLEX_LOCALIZATION	221	0.0913401	1.58549	0.0576541	0.305364	Ift52|Wdr35|Rdx|Dync2h1|Pcm1|Rnf216|Ift81|Rala|Cep112|Pick1|Cep131|Myo6|Mios|Nbea|Itgb1|Hnrnpu|Mdn1|Pacsin1|Seh1l|Lsg1|Akap6|Ltv1|Sfpq|Kif3b|Abce1|Tnik|Atm|Nedd4|Nmd3|Numb|Ift140|Kalrn|Nacc2|Lmnb2|Wdr19|Klhl21|Nrg1|Dbn1|Intu|Tub|Rrs1|Eif6|Ogt|Dnm3|Kif5b|Gsg1l|Gpc6|Mzt1|Cacng2|Sgcd|Wasl|Lrrc7|Ap3d1|Npm1|Dlg2|Grip2|Grip1|Vps35|Ttc30b|Pml|Shisa6|Ipo9|Lca5l|Rbm10|Stx7|Cluap1|Cacng8|Ift172|Ift43|Cacng…	Ift52|Wdr35|Rdx|Dync2h1|Pcm1|Rnf216|Ift81|Rala|Cep112|Pick1|Cep131|Myo6|Mios|Nbea|Itgb1|Hnrnpu|Mdn1|Pacsin1|Seh1l|Lsg1|Akap6|Ltv1|Sfpq|Kif3b|Abce1|Tnik|Atm|Nedd4|Nmd3|Numb|Ift140|Kalrn|Nacc2|Lmnb2|Wdr19|Klhl21|Nrg1|Dbn1|Intu|Tub|Rrs1|Eif6|Ogt|Dnm3|Kif5b|Gsg1l|Gpc6|Mzt1|Cacng2|Sgcd|Wasl|Lrrc7|Ap3d1|Npm1|Dlg2|Grip2|Grip1|Vps35|Ttc30b|Pml|Shisa6|Ipo9|Lca5l|Rbm10|Stx7|Cluap1|Cacng8|Ift172|Ift43|Cacng…
GOBP_PYRIMIDINE_CONTAINING_COMPOUND_BIOSYNTHETIC_PROCESS	25	0.266208	1.58588	0.0480962	0.305734	Shmt1|Dhodh|Umps|Nme4|Tyms|Mtor|Cmpk2|Cps1|Uck2|Cad|Nme5|Tpk1|Nme6|Uprt|Nme9|Nme7|Cmpk1|Ctps2|Dut|Ctps|Slc4a7|Tbpl1|Uck1|Nme1|Dtymk|	Shmt1|Dhodh|Umps|Nme4|Tyms|Mtor|Cmpk2|Cps1|Uck2|Cad|Nme5|Tpk1|Nme6|Uprt|Nme9|
GOCC_ACTIN_FILAMENT	107	0.132936	1.58956	0.0623782	0.30616	Diaph2|Shroom4|Myo6|Pdlim5|Gas2l3|Actr3|Myo5a|Pdlim7|Myo1f|Jam3|Twf2|Afap1|Tfpt|Sptbn4|Ackr2|Dbn1|Myo1b|Pstpip2|Apc2|Vps16|Dmtn|Cd2ap|Nckap1|Carmil1|Vps18|Coro1b|Map3k1|Wipf1|Dapk3|Gas2|Gng12|Aif1l|Dlc1|Arpc3|Ldb3|Diaph1|Inpp5d|Rac1|Pls3|Vcl|Fmn2|Dusp22|Tpm4|Actg1|Ptges3|Palld|Arpc2|Tpm3|Tpm1|Src|Dnaja3|Tpm3-rs7|Lcp1|Gas2l2|Mark2|Dyrk1a|Pls1|Actn1|Tek|Gjb6|Cttn|Ezr|Fmn1|Cotl1|Vps11|Gas2l1|Acta1|T…	Diaph2|Shroom4|Myo6|Pdlim5|Gas2l3|Actr3|Myo5a|Pdlim7|Myo1f|Jam3|Twf2|Afap1|Tfpt|Sptbn4|Ackr2|Dbn1|Myo1b|Pstpip2|Apc2|Vps16|Dmtn|Cd2ap|Nckap1|Carmil1|Vps18|Coro1b|Map3k1|Wipf1|Dapk3|Gas2|Gng12|Aif1l|Dlc1|Arpc3|Ldb3|Diaph1|Inpp5d|Rac1|Pls3|Vcl|Fmn2|Dusp22|Tpm4|Actg1|Ptges3|Palld|Arpc2|Tpm3|Tpm1|Src|Dnaja3|Tpm3-rs7|Lcp1|Gas2l2|Mark2|Dyrk1a|Pls1|Actn1|Tek|Gjb6|Cttn|Ezr|Fmn1|Cotl1|Vps11|Gas2l1|Acta1|T…
GOBP_POSITIVE_REGULATION_OF_NERVOUS_SYSTEM_DEVELOPMENT	323	0.0769498	1.58605	0.0515873	0.306454	Egr2|Il33|Cdon|Il1rapl1|Vegfa|Cip2a|Dicer1|Efna5|Map1b|Rheb|Hdac2|Itgb1|Fn1|Myc|Serpinf1|Tenm4|Actr3|Bcl11a|Ep300|Mtor|Zfyve27|Pias2|Rnf112|Nlgn2|L1cam|Cdkl3|Robo2|Tnik|Golga4|Nlgn3|Ascl1|Egfr|Dlg5|Ptpra|Clstn3|Twf2|Numb|Ufl1|Caprin2|Gfap|Plxnd1|Numbl|Dhx36|Kalrn|Fmr1|Eif2b2|Id2|Shtn1|Jade2|Prpf19|Gli3|Xrcc4|Nrg1|Dbn1|Id4|Rela|Hif1a|Adgrb2|Cxcr4|Sema4a|Lrrn1|Asic2|Ntrk3|Macf1|Grid2|Tgfb1|Srrt|Lrr…	Egr2|Il33|Cdon|Il1rapl1|Vegfa|Cip2a|Dicer1|Efna5|Map1b|Rheb|Hdac2|Itgb1|Fn1|Myc|Serpinf1|Tenm4|Actr3|Bcl11a|Ep300|Mtor|Zfyve27|Pias2|Rnf112|Nlgn2|L1cam|Cdkl3|Robo2|Tnik|Golga4|Nlgn3|Ascl1|Egfr|Dlg5|Ptpra|Clstn3|Twf2|Numb|Ufl1|Caprin2|Gfap|Plxnd1|Numbl|Dhx36|Kalrn|Fmr1|Eif2b2|Id2|Shtn1|Jade2|Prpf19|Gli3|Xrcc4|Nrg1|Dbn1|Id4|Rela|Hif1a|Adgrb2|Cxcr4|Sema4a|Lrrn1|Asic2|Ntrk3|Macf1|Grid2|Tgfb1|Srrt|Lrr…
GOCC_ACTOMYOSIN	82	0.147789	1.58702	0.05	0.306979	Shroom4|Myh11|Pdlim5|Pxn|Lpp|Septin7|Myl12b|Myo5a|Mprip|Pdlim7|Ablim3|Actn4|Nebl|Myh10|Sorbs1|Ror1|Pgm5|Tlnrd1|Myh7|Myo18a|Septin5|Mylk|Coro1b|Lima1|Hdac4|Dst|Ptk2|Actb|Enah|Dlc1|Myh14|Ldb3|Dctn4|Cdc42bpb|Vcl|Tpm4|Cdc42bpa|Stx1a|Palld|Bag3|Tpm3|Klhl2|Tpm1|Pdcd6ip|Lcp1|Gas2l2|Septin9|Actn1|Lurap1|Myl9|Tek|Sipa1l3|Anxa2|Gas2l1|Ablim1|Acta1|Myh9|Myl12a|Synpo2|Amot|Sh2b2|Fhod1|Ptpn11|Limch1|Prkcz|Fer…	Shroom4|Myh11|Pdlim5|Pxn|Lpp|Septin7|Myl12b|Myo5a|Mprip|Pdlim7|Ablim3|Actn4|Nebl|Myh10|Sorbs1|Ror1|Pgm5|Tlnrd1|Myh7|Myo18a|Septin5|Mylk|Coro1b|Lima1|Hdac4|Dst|Ptk2|Actb|Enah|Dlc1|Myh14|Ldb3|Dctn4|Cdc42bpb|Vcl|Tpm4|Cdc42bpa|Stx1a|Palld|Bag3|Tpm3|Klhl2|Tpm1|Pdcd6ip|Lcp1|Gas2l2|Septin9|Actn1|Lurap1|Myl9|Tek|Sipa1l3|Anxa2|Gas2l1|Ablim1|Acta1|Myh9|Myl12a|Synpo2|Amot|Sh2b2|Fhod1|Ptpn11|
GOBP_PTERIDINE_CONTAINING_COMPOUND_METABOLIC_PROCESS	28	0.242269	1.58822	0.0450098	0.3071	Mthfd1|Shmt1|Pm20d2|Tyms|Pcbd2|Mthfr|Mthfd2l|Mtr|Mthfsl|Aldh1l1|Mthfd2|Aldh1l2|Qdpr|Fpgs|Mthfd1l|Ggh|Pcbd1|Spr|Dhfr|Mthfs|Sardh|Folh1|Pts|Shmt2|Gart|Mtrr|Gch1|Atic|	Mthfd1|Shmt1|Pm20d2|Tyms|Pcbd2|Mthfr|Mthfd2l|Mtr|Mthfsl|Aldh1l1|Mthfd2|Aldh1l2|Qdpr|Fpgs|Mthfd1l|
GOMF_NUCLEAR_ESTROGEN_RECEPTOR_BINDING	45	0.203759	1.58627	0.0429448	0.307134	Dcaf13|Ppargc1b|Dnmt1|Trip4|Cnot1|Pias2|Ccdc62|Lats1|Lef1|Ncor1|Grm1|Mms19|Nrip1|Strn|Esr1|Fus|Ctnnb1|Nsd1|Lcor|Pik3r1|Tacc1|Hsd17b10|Ncoa2|Prmt2|Arid5a|Ncoa1|Ncoa6|Src|Dcaf1|Zfp366|Arrb1|Med1|Parp1|Ncoa3|Psmc3ip|Taf10|Pcna|Wipi1|Wbp2|Rnf4|Padi2|Pparg|Ddx54|Ppargc1a|Nkx3-1|	Dcaf13|Ppargc1b|Dnmt1|Trip4|Cnot1|Pias2|Ccdc62|Lats1|Lef1|Ncor1|Grm1|Mms19|Nrip1|Strn|Esr1|Fus|Ctnnb1|Nsd1|Lcor|Pik3r1|Tacc1|Hsd17b10|Ncoa2|Prmt2|Arid5a|Ncoa1|Ncoa6|Src|Dcaf1|Zfp366|
GOBP_REGULATION_OF_GTP_BINDING	20	0.293433	1.58739	0.0421687	0.307379	Cln5|Eif2b4|Ripor2|Tns3|Arhgef7|Arhgap28|Eif2s1|Poldip2|Ripor1|Rap1gap|Gpsm1|Epha4|Csnk1a1|Met|C9orf72|Rapgef3|Tgfb2|Stmn1|Eif2b1|Ccpg1|	Cln5|Eif2b4|Ripor2|Tns3|Arhgef7|Arhgap28|Eif2s1|Poldip2|Ripor1|Rap1gap|Gpsm1|
GOBP_KETONE_BIOSYNTHETIC_PROCESS	35	-0.263198	-1.83989	0.0134615	0.308652	Pdss2|Coq7|Dab2|Cacna1h|Coq8a|Pptc7|Coq4|Fdxr|Scp2|Egr1|Ndufa9|Ubiad1|Stard3|Wnt4|Aldoa|Sirt6|Bmp2|Coq3|H6pd|Coq8b|Coq2|Rest|Coq10a|Coq10b|Dgkq|Sirt5|Coq9|Coq6|Coq5|Pdss1|Dkk3|Clcn2|Vkorc1|Bmp6|Ppargc1a|	Wnt4|Aldoa|Sirt6|Bmp2|Coq3|H6pd|Coq8b|Coq2|Rest|Coq10a|Coq10b|Dgkq|Sirt5|Coq9|Coq6|Coq5|Pdss1|Dkk3|Clcn2|Vkorc1|Bmp6|Ppargc1a|
GOBP_NEGATIVE_REGULATION_OF_MITOTIC_CELL_CYCLE	192	0.0987077	1.57613	0.0357853	0.309339	Dact1|Setmar|Xrcc3|Ccnd1|Prkdc|Ptpn3|Myo16|Psmg2|Dcun1d3|Fzr1|Nae1|Atf2|Nbn|Rpl26|Lcmt1|Zfp36l1|Rad50|Cdkn1a|Blm|Stk33|Brca1|Taok2|Atm|Apc|Egfr|Trrap|Cdkn1c|Rad17|Fgfr2|Cdk5rap3|Mbd4|Vps4a|Btg2|Nacc2|Pinx1|Fam122a|Ythdc2|Orc1|Miip|Aven|Rbm38|D7Ertd443e|Ppp2r5c|Xpc|Ik|Tipin|Meioc|Brcc3|Foxn3|Esr1|Mtbp|Nuf2|Zfp830|Ctnnb1|Cep192|Gigyf2|Pml|Rb1|Klhl22|Bard1|Rbl2|Mus81|Cdc6|Heca|Rpa2|Rbbp8|Usp47|Spc24…	Dact1|Setmar|Xrcc3|Ccnd1|Prkdc|Ptpn3|Myo16|Psmg2|Dcun1d3|Fzr1|Nae1|Atf2|Nbn|Rpl26|Lcmt1|Zfp36l1|Rad50|Cdkn1a|Blm|Stk33|Brca1|Taok2|Atm|Apc|Egfr|Trrap|Cdkn1c|Rad17|Fgfr2|Cdk5rap3|Mbd4|Vps4a|Btg2|Nacc2|Pinx1|Fam122a|Ythdc2|Orc1|Miip|Aven|Rbm38|D7Ertd443e|Ppp2r5c|Xpc|Ik|Tipin|Meioc|Brcc3|Foxn3|Esr1|Mtbp|Nuf2|Zfp830|Ctnnb1|Cep192|Gigyf2|Pml|Rb1|Klhl22|Bard1|Rbl2|Mus81|Cdc6|Heca|Rpa2|Rbbp8|Usp47|Spc24…
GOBP_MICROTUBULE_ORGANIZING_CENTER_ORGANIZATION	136	0.11832	1.57489	0.045098	0.309389	Cntrob|Haus3|Brca2|Pcm1|Patj|Xrcc3|Cep131|Cntln|Cep76|Azin1|Gcc2|Ppp1r12a|Chordc1|Clasp1|Cep250|Sirt1|Brca1|Pard6b|Tmem67|Rbm14|Foxj1|Bbs4|Plk2|Dctn1|Ckap5|Pde4dip|Nat10|Ccdc57|Cep295|Kif11|D7Ertd443e|Ofd1|Nde1|Kif3a|Crocc|Npm1|Map9|Ndel1|Ctnnb1|Cetn2|Kat2a|Cep192|Cenpj|Cep63|Ubxn2b|Bcas3|C2cd3|Uvrag|Mapk8|BC034090|Xpo1|Pard6a|Tuba1a|Haus1|Aurka|Haus6|Ccnl1|Mark4|Brsk1|Fbxw11|Gen1|Pafah1b1|Xrcc2|…	Cntrob|Haus3|Brca2|Pcm1|Patj|Xrcc3|Cep131|Cntln|Cep76|Azin1|Gcc2|Ppp1r12a|Chordc1|Clasp1|Cep250|Sirt1|Brca1|Pard6b|Tmem67|Rbm14|Foxj1|Bbs4|Plk2|Dctn1|Ckap5|Pde4dip|Nat10|Ccdc57|Cep295|Kif11|D7Ertd443e|Ofd1|Nde1|Kif3a|Crocc|Npm1|Map9|Ndel1|Ctnnb1|Cetn2|Kat2a|Cep192|Cenpj|Cep63|Ubxn2b|Bcas3|C2cd3|Uvrag|Mapk8|BC034090|Xpo1|Pard6a|Tuba1a|Haus1|Aurka|Haus6|Ccnl1|Mark4|Brsk1|Fbxw11|Gen1|Pafah1b1|Xrcc2|…
GOBP_VIRAL_TRANSCRIPTION	46	0.195209	1.57296	0.0621242	0.309543	Ccnt1|Sp1|Rsf1|Tarbp2|Ep300|Smarca4|Mid2|Lef1|Ccnt2|Dhx9|Usf1|Trim62|Larp7|Trim27|Hdac1|Snw1|Map3k1|Taf11|Zfp639|Trim8|Nucks1|Ctdp1|Tfap4|Trim32|Brd4|Chd1|Jun|Trim11|Sp100|Notch1|Hexim1|Rrp1b|Pfn1|Zfp36|Inpp5k|Trim21|Ccl5|Ubp1|Tardbp|Rest|Psmc3|Gtf2b|Mon1b|Trim13|Smarcb1|Cdk9|	Ccnt1|Sp1|Rsf1|Tarbp2|Ep300|Smarca4|Mid2|Lef1|Ccnt2|Dhx9|Usf1|Trim62|Larp7|Trim27|Hdac1|Snw1|Map3k1|Taf11|Zfp639|
GOMF_RNA_POLYMERASE_II_GENERAL_TRANSCRIPTION_INITIATION_FACTOR_BINDING	26	0.261641	1.57413	0.0464217	0.3096	Taf7|Ar|Hnrnpu|Ruvbl2|Drap1|Ruvbl1|Ercc4|Gtf2e2|Taf1|Esr1|Crebbp|Tcf4|Nop58|Ctdp1|Znhit6|Ahr|Fbl|Trp53|Gtf2a2|Foxf2|Nolc1|Gtf2a1|Tbp|Gtf2f1|Ercc1|Edf1|	Taf7|Ar|Hnrnpu|Ruvbl2|Drap1|Ruvbl1|Ercc4|Gtf2e2|Taf1|Esr1|Crebbp|Tcf4|Nop58|Ctdp1|Znhit6|Ahr|
GOBP_STRESS_GRANULE_ASSEMBLY	27	0.258816	1.57856	0.0383877	0.309678	Prrc2c|Dync1h1|Ythdf2|Eif2s1|Atxn2|Bicd1|G3bp1|Prkaa1|Tia1|Rps23|Ythdf3|Dazap2|Atxn2l|Ddx3x|C9orf72|Csde1|G3bp2|Lsm14a|Pqbp1|Cirbp|Ubap2l|Pum2|Prkaa2|Ddx6|Ogfod1|Grb7|Ythdf1|	Prrc2c|Dync1h1|Ythdf2|Eif2s1|Atxn2|Bicd1|G3bp1|Prkaa1|Tia1|Rps23|Ythdf3|Dazap2|Atxn2l|Ddx3x|C9orf72|Csde1|G3bp2|Lsm14a|Pqbp1|Cirbp|Ubap2l|Pum2|Prkaa2|Ddx6|
GOBP_AXON_EXTENSION	123	0.122166	1.58127	0.0503597	0.309711	Dnm2|Vegfa|Sema4b|Raph1|Map1b|Itgb1|Fn1|Usp9x|Nrp2|Actr3|Ep300|Zfyve27|L1cam|Cdkl3|Golga4|Nlgn3|Mt3|Twf2|Eif2b2|Shtn1|Sema6c|Dbn1|Spg11|Sema4a|Wdr36|Ntrk3|Rnf6|D130043K22Rik|Macf1|Sema3e|Sema5a|Tnr|Rufy3|Slit1|Dip2b|Cdkl5|Ndel1|Dpysl2|Slc9a6|Smurf1|Cyfip1|Ifrd1|Arhgap32|Hsp90aa1|Tnfrsf12a|Myo5b|Gsk3b|Cdk5|Mgll|Sema6d|Sin3a|Plxna4|Vcl|Auts2|Dscam|Fxn|Dvl1|Pafah1b1|Dclk1|Plxna3|Sema4c|Ndn|Hsp90ab1|…	Dnm2|Vegfa|Sema4b|Raph1|Map1b|Itgb1|Fn1|Usp9x|Nrp2|Actr3|Ep300|Zfyve27|L1cam|Cdkl3|Golga4|Nlgn3|Mt3|Twf2|Eif2b2|Shtn1|Sema6c|Dbn1|Spg11|Sema4a|Wdr36|Ntrk3|Rnf6|D130043K22Rik|Macf1|Sema3e|Sema5a|Tnr|Rufy3|Slit1|Dip2b|Cdkl5|Ndel1|Dpysl2|Slc9a6|Smurf1|Cyfip1|Ifrd1|Arhgap32|Hsp90aa1|Tnfrsf12a|Myo5b|Gsk3b|Cdk5|Mgll|Sema6d|Sin3a|Plxna4|Vcl|Auts2|Dscam|Fxn|Dvl1|Pafah1b1|Dclk1|Plxna3|Sema4c|Ndn|Hsp90ab1|…
GOMF_STRUCTURAL_CONSTITUENT_OF_POSTSYNAPSE	24	0.26959	1.57342	0.0495049	0.309728	Septin7|Dnm3|Dlg3|Dlg2|Nefh|Sptbn2|Ctnnd2|Shank2|Actb|Dlg4|Magi2|Actg1|Camk2b|Actn1|Nefl|Shank3|Shank1|Homer1|Git1|Dlgap1|Ina|Dlg1|Dbnl|Mpp2|	Septin7|Dnm3|Dlg3|Dlg2|Nefh|Sptbn2|Ctnnd2|Shank2|Actb|Dlg4|Magi2|Actg1|Camk2b|Actn1|Nefl|Shank3|Shank1|Homer1|Git1|Dlgap1|Ina|Dlg1|
GOBP_POSITIVE_REGULATION_OF_DENDRITIC_SPINE_DEVELOPMENT	63	0.165948	1.5763	0.0582329	0.310052	Ppp1r9a|Actr3|Mtor|Nlgn2|Itsn1|Nlgn3|Dlg5|Caprin2|Dhx36|Kalrn|Fmr1|Dbn1|Hnrnpk|Mfn1|Itpka|Cdkl5|Crebbp|Dnm1l|Arf1|Zmynd8|Nr3c1|Cask|Stau2|Rac1|Ephb2|Reln|Opa1|Marcks|Camk2b|Pafah1b1|Pbrm1|Cpeb3|Caprin1|Mfn2|Mecp2|Afdn|Actr2|Pak3|Eif4g2|Baiap2|Shank3|Shank1|Llph|Mapk6|Cux2|Nlgn1|Tsc2|Tiam1|Cfl1|Bhlhb9|D16Ertd472e|Mapkapk5|Neurl1a|Dbnl|Lrp8|Apoe|Psen1|Foxo6|Palm|Eef2k|Camk1|Lpar1|Grn|	Ppp1r9a|Actr3|Mtor|Nlgn2|Itsn1|Nlgn3|Dlg5|Caprin2|Dhx36|Kalrn|Fmr1|Dbn1|Hnrnpk|Mfn1|Itpka|Cdkl5|Crebbp|Dnm1l|Arf1|Zmynd8|Nr3c1|Cask|Stau2|Rac1|Ephb2|Reln|Opa1|Marcks|Camk2b|Pafah1b1|Pbrm1|Cpeb3|Caprin1|Mfn2|Mecp2|Afdn|Actr2|Pak3|Eif4g2|Baiap2|Shank3|Shank1|Llph|Mapk6|Cux2|Nlgn1|Tsc2|
GOBP_REGULATION_OF_NUCLEAR_TRANSCRIBED_MRNA_CATABOLIC_PROCESS_DEADENYLATION_DEPENDENT_DECAY	23	0.272979	1.575	0.0492126	0.310199	Cnot1|Zfp36l1|Hnrnpu|Tent4a|Dhx36|Syncrip|Paip1|Dhx9|Nanos1|Tnrc6c|Tnrc6b|Pabpc1|Cnot7|Cpeb3|Hnrnpd|Csde1|Tob1|Zfp36l2|Zfp36|Ybx1|Ago2|Rc3h1|Tent4b|	Cnot1|Zfp36l1|Hnrnpu|Tent4a|Dhx36|Syncrip|Paip1|Dhx9|Nanos1|Tnrc6c|Tnrc6b|Pabpc1|Cnot7|Cpeb3|Hnrnpd|Csde1|Tob1|Zfp36l2|Zfp36|Ybx1|Ago2|Rc3h1|
GOCC_MLL1_2_COMPLEX	30	0.236031	1.57659	0.0409836	0.31061	Taf6|Taf7|Hcfc1|Rnf2|Hcfc2|Ruvbl2|Tex10|Mga|Ruvbl1|Kmt2a|Taf1|Chd8|Las1l|Dpy30|Kansl1|Rbbp5|Senp3|Prpf31|Men1|Max|Ino80c|E2f6|Taf4|Ash2l|Kat8|Wdr5|Kmt2b|Phf20|Pelp1|Mcrs1|	Taf6|Taf7|Hcfc1|Rnf2|Hcfc2|Ruvbl2|Tex10|Mga|Ruvbl1|Kmt2a|Taf1|
GOBP_DNA_STRAND_ELONGATION	34	0.222465	1.57856	0.0373281	0.310627	Mcm4|Nbn|Ruvbl2|Rad50|Ino80e|Ruvbl1|Pole|Tfpt|Tert|Mcm3|Mcm7|Actl6a|Ino80|Pot1a|Nucks1|Pot1b|Lig3|Mre11a|Nfrkb|Pold3|Pola1|Ino80b|Uchl5|Pold2|Yy1|Ino80c|Ino80d|Pcna|Dclre1b|Actr8|Lig1|Actr5|Mcrs1|Pole3|	Mcm4|Nbn|Ruvbl2|Rad50|Ino80e|Ruvbl1|Pole|Tfpt|Tert|Mcm3|Mcm7|Actl6a|Ino80|Pot1a|Nucks1|Pot1b|Lig3|Mre11a|Nfrkb|Pold3|
GOBP_REGULATION_OF_TELOMERE_MAINTENANCE	92	0.137897	1.57138	0.0643939	0.310896	Hmbox1|Cct4|Tnks|Fbxo4|Nbn|Myc|Hnrnpu|Ruvbl2|Rad50|Exosc10|Smg1|Ino80e|Dcp2|Ruvbl1|Map2k7|Atm|Ercc4|Atrx|Dhx36|Pinx1|Tfpt|Upf1|Xrcc4|Nat10|Cct5|Parn|Ylpm1|Smg6|Mapk15|Ctnnb1|Actl6a|Pml|Cct2|Ino80|Pot1a|Pot1b|Pkib|Tnks2|Gnl3|Tcp1|Mre11a|Lmna|Cct6a|Nfrkb|Cct3|Hnrnpa2b1|Hdac8|Gnl3l|Stn1|Atr|Terf2ip|Src|Hnrnpd|Ctc1|Mapk3|Cct8|Mapk1|Ino80b|Slx1b|Parp1|Pnkp|Uchl5|Tinf2|Yy1|Hnrnpc|Ten1|Rtel1|Xrcc1|Sirt6…	Hmbox1|Cct4|Tnks|Fbxo4|Nbn|Myc|Hnrnpu|Ruvbl2|Rad50|Exosc10|Smg1|Ino80e|Dcp2|Ruvbl1|Map2k7|Atm|Ercc4|Atrx|Dhx36|Pinx1|Tfpt|Upf1|Xrcc4|Nat10|Cct5|Parn|Ylpm1|Smg6|Mapk15|Ctnnb1|Actl6a|Pml|Cct2|Ino80|Pot1a|Pot1b|Pkib|Tnks2|Gnl3|Tcp1|Mre11a|Lmna|Cct6a|Nfrkb|
GOBP_NUCLEAR_CHROMOSOME_SEGREGATION	262	0.0832196	1.57698	0.0515873	0.311009	Dis3l2|Brca2|Prdm9|Fancm|Tacc3|Tnks|Ncapd2|Smc3|Xrcc3|Bccip|Hecw2|Stag2|Tasor|Kif18a|Psmg2|Pds5b|Arid1a|Map10|Dync1h1|Numa1|Lcmt1|Ncapd3|Hnrnpu|Actr3|Seh1l|Clasp1|Ripor2|Akap8|Kif3b|Tex15|Tubg1|Atm|Ercc4|Apc|Atrx|Cltc|Wapl|Anapc11|Smarca4|Vps4a|Phf10|Pinx1|Lats1|Smarca2|Dpf2|Ago4|Rrs1|Stag1|Ncaph|Arid1b|Eml3|Kpnb1|Nipbl|Kif11|Smarcc1|Pogz|Ofd1|Smc5|Ik|Phf13|Mzt1|Spag5|Nusap1|Meioc|Poldip2|Drg1|To…	Dis3l2|Brca2|Prdm9|Fancm|Tacc3|Tnks|Ncapd2|Smc3|Xrcc3|Bccip|Hecw2|Stag2|Tasor|Kif18a|Psmg2|Pds5b|Arid1a|Map10|Dync1h1|Numa1|Lcmt1|Ncapd3|Hnrnpu|Actr3|Seh1l|Clasp1|Ripor2|Akap8|Kif3b|Tex15|Tubg1|Atm|Ercc4|Apc|Atrx|Cltc|Wapl|Anapc11|Smarca4|Vps4a|Phf10|Pinx1|Lats1|Smarca2|Dpf2|Ago4|Rrs1|Stag1|Ncaph|Arid1b|Eml3|Kpnb1|Nipbl|Kif11|Smarcc1|Pogz|Ofd1|Smc5|Ik|Phf13|Mzt1|Spag5|Nusap1|Meioc|Poldip2|Drg1|To…
GOBP_PROTEIN_LOCALIZATION_TO_CYTOSKELETON	58	0.178561	1.57872	0.0631579	0.311307	Pcm1|Cep131|Numa1|Hnrnpu|Cep250|Apc|Bbs4|Mid2|Klhl21|Hook3|Golgb1|Cep350|Map1a|Spag5|Cep83|Bicd1|Champ1|Cep192|Cep63|Ubxn2b|Htt|C2cd3|Diaph1|Gsk3b|Mid1|Pard6a|Aurka|Mapre1|Mark4|Pibf1|Dvl1|Fam83h|Ttbk2|Gas2l2|Ppp1r9b|Kif20b|Gas2l1|Abl1|Nsfl1c|Nup62|Fam83d|Stil|Abhd17b|Abhd17a|Abhd17c|Csnk1d|Snx10|Ccdc14|Cript|Nudcd3|4933427D14Rik|Mapre3|Mapre2|Mcph1|Cep72|Dctn2|Htr2a|Wrap73|	Pcm1|Cep131|Numa1|Hnrnpu|Cep250|Apc|Bbs4|Mid2|Klhl21|Hook3|Golgb1|Cep350|Map1a|Spag5|Cep83|Bicd1|Champ1|Cep192|Cep63|Ubxn2b|Htt|C2cd3|Diaph1|Gsk3b|Mid1|Pard6a|Aurka|Mapre1|Mark4|Pibf1|Dvl1|Fam83h|Ttbk2|
GOMF_NUCLEAR_LOCALIZATION_SEQUENCE_BINDING	20	0.29764	1.57921	0.0585859	0.31158	Kpna2|Ranbp6|Kpna3|Ipo5|Kpna4|Kpnb1|Nup214|Tnpo1|Tnpo2|Brap|Nup98|Pom121|Nup153|Lbr|Ipo4|Nolc1|Kpna1|Nfkbia|Kpna6|Cabp1|	Kpna2|Ranbp6|Kpna3|Ipo5|Kpna4|Kpnb1|Nup214|Tnpo1|Tnpo2|Brap|Nup98|Pom121|Nup153|
GOBP_REGULATION_OF_CELL_CYCLE_G2_M_PHASE_TRANSITION	101	0.135401	1.56385	0.0591837	0.314216	Atad5|Ccnd1|Fzr1|Cdk10|Nae1|Nbn|Rad50|Cdkn1a|Blm|Brca1|Taok2|Cdc25c|Atm|Nek10|Rad17|Cdk5rap3|Mbd4|Vps4a|Pinx1|Fam122a|Orc1|Miip|Aven|Cdc25b|Hspa2|D7Ertd443e|Cdk4|Cdc7|Brcc3|Foxn3|Npm1|Zfp830|Bard1|Rrm2b|Cdc6|Cdk6|Rbbp8|Usp47|Pbx1|Babam2|Hus1|Kif14|Donson|Sin3a|Rad21|Mre11a|Clspn|Cenpf|Rab11a|Brsk1|Topbp1|Rrm1|Atf5|Brd4|Mecp2|Rnaseh2b|Lmnb1|Ctc1|Camk2d|Trp53|Rcc2|Dtl|Taok1|Mta3|Pkia|Taok3|Brcc3dc|…	Atad5|Ccnd1|Fzr1|Cdk10|Nae1|Nbn|Rad50|Cdkn1a|Blm|Brca1|Taok2|Cdc25c|Atm|Nek10|Rad17|Cdk5rap3|Mbd4|Vps4a|Pinx1|Fam122a|Orc1|Miip|Aven|Cdc25b|Hspa2|D7Ertd443e|Cdk4|Cdc7|Brcc3|Foxn3|Npm1|Zfp830|Bard1|Rrm2b|Cdc6|Cdk6|Rbbp8|Usp47|Pbx1|Babam2|Hus1|Kif14|Donson|Sin3a|Rad21|Mre11a|Clspn|Cenpf|Rab11a|
GOBP_REGULATION_OF_CYSTEINE_TYPE_ENDOPEPTIDASE_ACTIVITY	171	-0.122366	-1.82181	0.0163265	0.314315	Wdr35|Wnt9a|Pak2|Vegfa|Rps6ka3|Hmgb1|Siah2|Pih1d1|Casp9|Uaca|Myc|Ep300|Ifi203|Rnf7|Sirt1|Anp32b|Epha7|Rffl|Aim2|Vcp|Gpx1|Mt3|Bbc3|Cycs|Por|Mtch2|Nr4a1|Hspd1|Arl6ip5|Pml|Perp|Sh3rf1|Dlc1|Usp47|Dapk1|Htt|Dnajb6|Bcap31|Thbs1|Ccn1|Aqp1|Rnf34|Cyfip2|Ret|Tfap4|Diablo|Rps27l|Nlrc4|Cflar|Grin2b|Map3k5|Bid|Ddx3x|St18|Casp6|Cdkn2d|Pdcd6|Trp63|Usp50|Src|Dnaja3|Stat1|Nle1|Akt1|Nol3|Robo1|F2r|Gpi1|Mdm2|Triap1…	Pcid2|Slc11a2|Dap|Mrtfa|Pax2|Nod1|Arl6ip1|Cd44|Laptm5|Senp1|Hspa1b|Casp8|Hip1|Dhcr24|Caap1|Ttbk1|Cradd|Fas|Park7|Map2k5|Ripk2|Rest|Grk2|Arrb2|Mndal|Cryab|Bok|Aifm1|Bad|Cast|Cck|Fyn|Prr7|Gramd4|Casp8ap2|Gsn|Igf1|Smad3|Bak1|Rhoa|Ctsd|Pycard|Fadd|Xiap|Bmyc|Casp2|Lgmn|Ints1|Htra2|Mul1|Pidd1|Pparg|Herpud1|Jak2|Col4a3|Bcl10|Acvr1c|Casp1|Lamtor5|Xdh|Eif2ak3|Mical1|Nkx3-1|Sox2|Ppm1f|Gas6|Rps3|Hsf1|Dele1|…
GOCC_EXTRINSIC_COMPONENT_OF_ORGANELLE_MEMBRANE	57	0.172663	1.56501	0.0536082	0.314478	Wdr81|Cltc|Atp6v1h|Snap29|Coq8a|Doc2b|Stxbp5|Noa1|Nucb1|Hid1|Psd|Tepsin|Cadps|Atp6v1b1|Pml|Usp8|Golga3|Tprgl|Syn2|Atp23|Atp6v1e1|Tor1a|Atp6v1g1|Atp6v1b2|Wdr91|Emc2|Atp6v1c1|Kif1a|Pxk|Usp50|Atp6v1a|Atp6v1d|Ubb|Dusp18|Snx16|Ubc|Amph|Syn1|Ulk1|Doc2a|Sgta|Snx1|Snap91|Rph3a|Coq8b|Acadvl|Snx10|Syn3|Ndufaf5|Bin1|Atg14|Ccdc115|Atp6v1g2|Atp6v1f|Gba2|Gripap1|Zfyve1|	Wdr81|Cltc|Atp6v1h|Snap29|Coq8a|Doc2b|Stxbp5|Noa1|Nucb1|Hid1|Psd|Tepsin|Cadps|Atp6v1b1|Pml|Usp8|Golga3|Tprgl|Syn2|Atp23|Atp6v1e1|Tor1a|Atp6v1g1|Atp6v1b2|Wdr91|Emc2|Atp6v1c1|Kif1a|Pxk|Usp50|Atp6v1a|Atp6v1d|Ubb|Dusp18|Snx16|Ubc|Amph|Syn1|
GOBP_CELLULAR_RESPONSE_TO_ALCOHOL	68	0.16339	1.56226	0.0639535	0.314656	Gpld1|Spidr|Ireb2|Gramd1a|Efna5|Ptger3|Itpr2|Blm|Akap8|Npas4|Brca1|Fdx1|Hnrnpk|Creb1|Cdk4|Nr3c2|Grip1|Adcy6|Ctnnb1|Prkaa1|Fancb|Adcy5|Trp53inp1|Inhbb|Ahr|Klf9|Gnas|Hdac8|Glra2|Lrp6|Arpc2|Prkce|Ptch1|Mir496a|Akt1|Gnai1|Gramd1b|Acaca|Adcy7|Recql5|Map4k1|Scnn1a|Smo|Rps6|Adcy2|Adcy8|Glra3|Gramd1c|Prkaa2|P2ry6|Rad51|Pten|Larp1|Sgk1|Cftr|Epha5|Slc5a5|Sphk2|Adcy3|Osbpl7|Nfe2l1|Lancl2|Jup|Adam15|Golph3|I…	Gpld1|Spidr|Ireb2|Gramd1a|Efna5|Ptger3|Itpr2|Blm|Akap8|Npas4|Brca1|Fdx1|Hnrnpk|Creb1|Cdk4|Nr3c2|Grip1|Adcy6|Ctnnb1|Prkaa1|Fancb|Adcy5|Trp53inp1|Inhbb|Ahr|Klf9|Gnas|Hdac8|Glra2|Lrp6|Arpc2|Prkce|Ptch1|Mir496a|Akt1|Gnai1|Gramd1b|Acaca|Adcy7|Recql5|Map4k1|Scnn1a|Smo|Rps6|Adcy2|Adcy8|Glra3|Gramd1c|Prkaa2|P2ry6|Rad51|Pten|Larp1|
GOBP_POSITIVE_REGULATION_OF_PROTEIN_TYROSINE_KINASE_ACTIVITY	35	-0.262948	-1.8194	0.0205993	0.314906	Pdgfb|Dlg3|Agt|Dlg4|Reln|Epha4|Il34|Srcin1|Egf|Abi1|Grm5|Dvl2|Adra2a|Abi3|Abi2|App|Ptpn1|Prnp|Adra1a|Tgfa|Csf1r|Fbxw7|Neurl1a|Lrp8|Nedd9|Ace|Gprc5b|Grem1|Agrn|Adora1|Unc119|Erbb3|Dok7|Gas6|Adam17|	App|Ptpn1|Prnp|Adra1a|Tgfa|Csf1r|Fbxw7|Neurl1a|Lrp8|Nedd9|Ace|Gprc5b|Grem1|Agrn|Adora1|Unc119|Erbb3|Dok7|Gas6|Adam17|
GOBP_DNA_BIOSYNTHETIC_PROCESS	154	0.109504	1.564	0.0647773	0.31492	Phb|Hmbox1|Cct4|Rfc2|Rev3l|Tnks|Vegfa|Nop10|Fbxo4|Gins4|Tk2|Smpd3|Dnajc2|Myc|Hnrnpu|Rad50|Exosc10|Cdkn1a|Pdgfb|Sirt1|Primpol|Pold1|Dcp2|Map2k7|Atm|Tfdp1|Vcp|Pole|Smoc2|Pinx1|Polg2|Jade2|Tert|Pdgfrb|Nvl|Nat10|Cct5|Ing5|Tk1|Parn|Poldip2|Dusp1|Npm1|Zbtb1|Mapk15|Ctnnb1|Jade3|Pam16|Pml|Cers1|Rrm2b|Wrap53|Cct2|Pot1a|Rfc5|Hsp90aa1|Pot1b|Lig3|Pkib|Gsk3b|Wrnip1|Lig4|Tcp1|Cct6a|Wrn|Ptk2b|Ahr|Polb|Ptges3|Li…	Phb|Hmbox1|Cct4|Rfc2|Rev3l|Tnks|Vegfa|Nop10|Fbxo4|Gins4|Tk2|Smpd3|Dnajc2|Myc|Hnrnpu|Rad50|Exosc10|Cdkn1a|Pdgfb|Sirt1|Primpol|Pold1|Dcp2|Map2k7|Atm|Tfdp1|Vcp|Pole|Smoc2|Pinx1|Polg2|Jade2|Tert|Pdgfrb|Nvl|Nat10|Cct5|Ing5|Tk1|Parn|Poldip2|Dusp1|Npm1|Zbtb1|Mapk15|Ctnnb1|Jade3|Pam16|Pml|Cers1|Rrm2b|Wrap53|Cct2|Pot1a|Rfc5|Hsp90aa1|Pot1b|Lig3|Pkib|Gsk3b|Wrnip1|Lig4|Tcp1|Cct6a|Wrn|Ptk2b|Ahr|Polb|Ptges3|Li…
GOBP_STEM_CELL_PROLIFERATION	96	0.134595	1.56269	0.0584677	0.314943	Cebpa|Nf1|Gli2|Brca2|Nkap|Trim71|Prrx1|Zfp36l1|Hnrnpu|Cdkn2c|Znrf3|N4bp2l2|Fubp1|Dab2|Fgfr2|Snai2|Dgcr8|Tert|Gli3|Ythdf2|Fermt1|Cd109|Tgfbr2|Atxn1l|Tgfb1|Fbln1|Rarg|Ctnnb1|Kdr|Shb|Rarb|Ltbp3|Pbx1|Mki67|Taf4b|Eif2ak2|Etv6|Shh|Lig4|Ago3|Nfib|Septin4|Ell3|Hmgb2|Kdm1a|Arih2|Lrp6|Rbpj|Tial1|Ptch1|Setd1a|Trp63|Axin2|Kat7|Ctc1|Trp53|Nfatc1|Sox11|Men1|Ercc2|Thpo|Yap1|Six2|Notch1|Ncoa3|Tbx18|Nr2e1|Kitl|Bm…	Cebpa|Nf1|Gli2|Brca2|Nkap|Trim71|Prrx1|Zfp36l1|Hnrnpu|Cdkn2c|Znrf3|N4bp2l2|Fubp1|Dab2|Fgfr2|Snai2|Dgcr8|Tert|Gli3|Ythdf2|Fermt1|Cd109|Tgfbr2|Atxn1l|Tgfb1|Fbln1|Rarg|Ctnnb1|Kdr|Shb|Rarb|Ltbp3|Pbx1|Mki67|Taf4b|Eif2ak2|Etv6|Shh|Lig4|Ago3|Nfib|Septin4|Ell3|Hmgb2|Kdm1a|Arih2|Lrp6|Rbpj|Tial1|Ptch1|Setd1a|Trp63|Axin2|Kat7|Ctc1|Trp53|Nfatc1|Sox11|Men1|Ercc2|Thpo|Yap1|Six2|Notch1|Ncoa3|Tbx18|Nr2e1|Kitl|Bm…
GOBP_RNA_MEDIATED_GENE_SILENCING	105	0.132139	1.56775	0.0612245	0.315105	Xpo5|Eri1|Dicer1|Cnot1|Nrde2|Trim71|Nup155|Tarbp2|Rbm3|Clp1|Zc3h7a|Tut4|Tex15|Zc3h7b|Tdrd1|Fmr1|Dgcr8|Tert|Ago4|Dhx9|Lin28b|H3f3a|Nfkb1|Cnot2|Eif6|Cnot6|Tut7|Tgfb1|Srrt|Rbm4|Chaserr|Helz2|Tnrc6c|H3f3b|Pum1|Cnot11|Stat3|Mir124-2hg|Bcdin3d|Tnrc6a|Ncbp1|Tnrc6b|Ago3|Pabpc1|Tdrd12|Cnot7|Eif4g1|Tsnax|Spout1|Cnot10|Hnrnpa2b1|Ddx3x|Tial1|Mecp2|Hells|Tsn|Ddx5|Helz|Eif4enif1|Trp53|Ddx4|Drosha|Prkra|Cnot6l|…	Xpo5|Eri1|Dicer1|Cnot1|Nrde2|Trim71|Nup155|Tarbp2|Rbm3|Clp1|Zc3h7a|Tut4|Tex15|Zc3h7b|Tdrd1|Fmr1|Dgcr8|Tert|Ago4|Dhx9|Lin28b|H3f3a|Nfkb1|Cnot2|Eif6|Cnot6|Tut7|Tgfb1|Srrt|Rbm4|Chaserr|Helz2|Tnrc6c|H3f3b|Pum1|Cnot11|Stat3|Mir124-2hg|Bcdin3d|Tnrc6a|Ncbp1|Tnrc6b|
GOMF_MRNA_3_UTR_BINDING	91	0.135841	1.56519	0.0531496	0.315145	Rbms3|Nova1|Dazl|Hnrnpa0|Lrpprc|Zfp36l1|Exosc8|Hnrnpu|Taf15|Rbm24|Dazap1|Rsl1d1|Dhx36|Syncrip|Fmr1|Rps7|Cpeb4|Ilf3|Hnrnpk|Cct5|Rbm38|Rnf20|Larp4|Rbm4|Nudt21|Fus|Rbms1|Mex3d|Rnf40|Pum1|Hnrnpr|Mir124-2hg|Utp23|Tia1|Pabpc5|Zfp385a|Serbp1|Secisbp2l|Pabpc1|Hnrnpa1|Rbfox1|Hnrnpa2b1|Rpl5|Rbms2|Cpeb3|Larp4b|Tial1|Slirp|Cpeb2|Celf1|Ddx5|Hnrnpd|Fxr2|Trp53|Fxr1|Ddx17|Celf2|Cirbp|Elavl1|Tut1|Elavl4|Mir186|Zf…	Rbms3|Nova1|Dazl|Hnrnpa0|Lrpprc|Zfp36l1|Exosc8|Hnrnpu|Taf15|Rbm24|Dazap1|Rsl1d1|Dhx36|Syncrip|Fmr1|Rps7|Cpeb4|Ilf3|Hnrnpk|Cct5|Rbm38|Rnf20|Larp4|Rbm4|Nudt21|Fus|Rbms1|Mex3d|Rnf40|Pum1|Hnrnpr|Mir124-2hg|Utp23|Tia1|Pabpc5|Zfp385a|Serbp1|Secisbp2l|Pabpc1|Hnrnpa1|Rbfox1|Hnrnpa2b1|Rpl5|Rbms2|Cpeb3|Larp4b|Tial1|Slirp|Cpeb2|Celf1|Ddx5|Hnrnpd|Fxr2|Trp53|Fxr1|Ddx17|Celf2|Cirbp|Elavl1|Tut1|Elavl4|Mir186|Zf…
GOBP_REGULATION_OF_VIRAL_GENOME_REPLICATION	56	0.176789	1.5664	0.0438931	0.315273	Pkn2|Pde12|Dicer1|Ddb1|Resf1|Tasor|Gbp7|Tarbp2|Morc2a|Ifi203|Rad23a|Setdb1|Srpk2|Shfl|Ilf3|Zfp809|Ifih1|Ppara|Top2b|Vapb|Oasl2|Adarb1|Mphosph8|Ifitm3|Eif2ak2|Stau1|Hacd3|Prox1|Cnot7|Apobec3|Ddx3x|Ddx5|Zc3hav1|Morc2b|Notch1|Ppid|Top2a|Larp1|N4bp1|Inpp5k|Znfx1|Ccl5|Ppie|Mavs|Srpk1|Ppia|Mndal|Rnasel|Trim28|Ppih|Tmem39a|Banf1|Adar|Ifitm2|Gbp3|Bcl2|	Pkn2|Pde12|Dicer1|Ddb1|Resf1|Tasor|Gbp7|Tarbp2|Morc2a|Ifi203|Rad23a|Setdb1|Srpk2|Shfl|Ilf3|Zfp809|Ifih1|Ppara|Top2b|Vapb|Oasl2|Adarb1|Mphosph8|Ifitm3|Eif2ak2|Stau1|Hacd3|Prox1|Cnot7|
GOCC_TRANSCRIPTION_ELONGATION_FACTOR_COMPLEX	50	0.183391	1.56701	0.0431035	0.315274	Paf1|Ccnt1|Nufip1|Ice2|Ctr9|Nelfcd|Aff2|Elob|Elp2|Tonsl|Ccnt2|Ice1|Supt16|Supt5|Aff4|Snw1|Eloa|Rb1|Zc3h8|Ercc6|Elp4|Aff3|Setd5|Cdk13|Ccnl1|Epop|Ell3|Brd4|Supt6|Pex2|Wdr61|Eloc|Mllt3|Rtf1|Cdc73|Supt4a|Ccnk|Ssrp1|Nelfb|Eaf1|Aff1|Nelfe|Nelfa|Cdk12|Mllt1|Ell2|Cdk9|Ell|Elof1|Leo1|	Paf1|Ccnt1|Nufip1|Ice2|Ctr9|Nelfcd|Aff2|Elob|Elp2|Tonsl|Ccnt2|Ice1|Supt16|Supt5|Aff4|Snw1|Eloa|Rb1|Zc3h8|Ercc6|Elp4|Aff3|
GOMF_PROTEIN_SERINE_THREONINE_KINASE_ACTIVATOR_ACTIVITY	49	0.185428	1.5655	0.0606061	0.315595	Ccnt1|Fam20a|Etaa1|Cab39l|Rictor|Als2|Plcb1|Iqgap1|Stradb|Ccnt2|Tgfb1|Dab2ip|Cdk5r1|Ccnyl1|Irgm1|Mnat1|Spry2|Ccny|Kras|Parp16|Dbf4|Cks1b|Dazap2|Igtp|Cab39|Map2k2|Ddx3x|Parp8|Parp6|Map2k1|P2rx7|Calm2|Mlst8|Taok1|Irgm2|Pik3ca|Cdk5r2|Map3k13|Calm1|Ccnk|Hras|Map2k5|Lgals9|Mtcp1|Igf1|Map3k12|Calm3|Strada|Dele1|	Ccnt1|Fam20a|Etaa1|Cab39l|Rictor|Als2|Plcb1|Iqgap1|Stradb|Ccnt2|Tgfb1|Dab2ip|Cdk5r1|Ccnyl1|Irgm1|Mnat1|Spry2|Ccny|Kras|Parp16|Dbf4|Cks1b|Dazap2|Igtp|Cab39|Map2k2|Ddx3x|Parp8|Parp6|Map2k1|P2rx7|Calm2|
GOBP_POLYOL_BIOSYNTHETIC_PROCESS	47	-0.220765	-1.81661	0.0109689	0.315783	Asah2|Plcg1|Pcbd2|Itpka|Sptlc2|Pgp|Qdpr|Itpkb|Ppip5k1|Ppip5k2|Ptk2b|Ip6k2|Ipmk|Ip6k1|Scp2|Pth1r|Ippk|Acer2|Snca|Sptlc1|Pcbd1|Myh9|P2ry6|Pck2|Sptssb|Got1|Spr|Dhfr|Plek|Sptssa|Adcyap1r1|Plcd1|Sphk2|Akr1b3|Ntsr1|Plcg2|Pts|Abca2|Acer3|Mas1|Avpr1b|Isyna1|Asah1|Gch1|Fgf2|Ephx1|Gba|	Pth1r|Ippk|Acer2|Snca|Sptlc1|Pcbd1|Myh9|P2ry6|Pck2|Sptssb|Got1|Spr|Dhfr|Plek|Sptssa|Adcyap1r1|Plcd1|Sphk2|Akr1b3|Ntsr1|Plcg2|Pts|Abca2|Acer3|Mas1|Avpr1b|Isyna1|Asah1|Gch1|Fgf2|Ephx1|Gba|
GOBP_FOLIC_ACID_CONTAINING_COMPOUND_METABOLIC_PROCESS	23	0.27174	1.5564	0.0542056	0.317756	Mthfd1|Shmt1|Pm20d2|Tyms|Mthfr|Mthfd2l|Mtr|Mthfsl|Aldh1l1|Mthfd2|Aldh1l2|Fpgs|Mthfd1l|Ggh|Dhfr|Mthfs|Sardh|Folh1|Shmt2|Gart|Mtrr|Gch1|Atic|	Mthfd1|Shmt1|Pm20d2|Tyms|Mthfr|Mthfd2l|Mtr|Mthfsl|Aldh1l1|Mthfd2|Aldh1l2|Fpgs|Mthfd1l|
GOCC_CYTOPLASMIC_MICROTUBULE	64	0.167368	1.55766	0.0533881	0.317822	Clmp|Togaram1|Kif18a|Map10|Dync1h1|Numa1|Saxo2|Clasp1|Tubg1|Apc|Sybu|Pde4dip|Rab3d|Apc2|Dynlt1a|Hid1|Arfgef2|Bicd1|Map9|Synj2|Ttc30b|Tuba1c|Reep2|Bcas3|Tpt1|Cep162|Rpgrip1l|Mid1|Mtus2|Tuba1a|Mapre1|Clip1|Dynlt3|Fbxw11|Pafah1b1|1700029J07Rik|Trpv4|Clasp2|Nin|Serp1|Selenos|Dcxr|Enkd1|Cyld|Arhgap18|Ccsap|Fam161b|Tuba1b|Fhdc1|Reep3|Bysl|Clip2|Snph|Gramd3|Tmem214|Reep1|Arl3|Mapre3|Srprb|Fam161a|Bcl10|…	Clmp|Togaram1|Kif18a|Map10|Dync1h1|Numa1|Saxo2|Clasp1|Tubg1|Apc|Sybu|Pde4dip|Rab3d|Apc2|Dynlt1a|Hid1|Arfgef2|Bicd1|Map9|Synj2|Ttc30b|Tuba1c|Reep2|Bcas3|Tpt1|Cep162|Rpgrip1l|Mid1|Mtus2|Tuba1a|Mapre1|Clip1|Dynlt3|Fbxw11|Pafah1b1|
GOBP_POSITIVE_REGULATION_OF_PROTEOLYSIS	295	-0.091557	-1.80915	0.0156863	0.317867	Gpld1|Wdr35|Nkd2|Il33|Rnft1|Sh3d19|Rchy1|Hmgb1|Sh3rf3|Rnf19b|Hdac2|Fzr1|Casp9|Bag2|Uaca|Myc|Socs4|Ep300|Ifi203|Rnf7|Sirt1|Gclc|Btrc|Dab2|Tmem67|Anp32b|Rnf139|Rad23a|Aim2|Zyg11b|Vcp|Rhbdd1|Plk2|Rnf185|Fmr1|Fam122a|Eif2a|Vsir|Bbc3|Ogt|Cycs|Zer1|Arih1|Mtch2|Stub1|Dab2ip|Hspd1|Arl6ip5|Plgrkt|Rnf40|Pml|Nrd1|Gabarap|Stat3|Nub1|Ptk2|Perp|Aph1b|Ist1|Sh3rf1|Dlc1|Ctnnd1|Smurf1|Dapk1|Bcap31|Smad7|Trib1|Gsk3…	Rnf19a|Antxr1|Epha4|Aurka|Cyfip2|Wfs1|Lpcat3|Ubqln2|Agtpbp1|Ptk2b|Rgma|Ret|Tfap4|Ern1|L3mbtl3|Diablo|Trim32|Fbxw11|Rps27l|Rnf217|Nlrc4|Trib2|Eno1b|Grin2b|Eno1|Arih2|Picalm|Map3k5|Snx33|Bid|Ddx3x|St18|Casp6|Rock2|Ctsk|Bbs7|Oga|Ctsc|Pdcd6|Usp50|Src|Dnaja3|Axin2|Stat1|Rnf14|Akt1|Atg7|Clec3b|Prickle1|Robo1|Csnk1a1|F2r|Socs5|Rnf144a|Egf|Atxn3|Sumo2|Mdm2|Rbx1|Pacsin3|Tbc1d10a|Timm17a|Nek5|Sumo3|Asph|Co…
GOMF_PROTEIN_KINASE_REGULATOR_ACTIVITY	137	0.115696	1.55817	0.0450098	0.318022	Ccnt1|Pak2|Ibtk|Mob1a|Fam20a|Hmgb1|Gskip|Etaa1|Ltk|Prkrip1|Cab39l|Gcn1|Cdkn1a|Raf1|Spry4|Apc|Egfr|Rictor|Cdkn1c|Als2|Mt3|Plcb1|Iqgap1|Prkag2|Nrg1|Stradb|Ccnt2|Mbip|Sh3bp5|Pdpk1|Hyal2|Tgfb1|Dab2ip|Npm1|Cdk5r1|Cep43|Mapk8ip2|Mob3a|Ccnyl1|Ercc6|Elp4|Inca1|Nek9|Irgm1|Mnat1|Pkib|Spry2|Trib1|Ccny|Kras|Parp16|Smcr8|Dbf4|Qars|Cks1b|Alk|Agap2|Dazap2|Stk11|Tsacc|Trib2|Prkar1a|Igtp|Rgcc|Gprc5c|Cab39|Map2k2|…	Ccnt1|Pak2|Ibtk|Mob1a|Fam20a|Hmgb1|Gskip|Etaa1|Ltk|Prkrip1|Cab39l|Gcn1|Cdkn1a|Raf1|Spry4|Apc|Egfr|Rictor|Cdkn1c|Als2|Mt3|Plcb1|Iqgap1|Prkag2|Nrg1|Stradb|Ccnt2|Mbip|Sh3bp5|Pdpk1|Hyal2|Tgfb1|Dab2ip|Npm1|Cdk5r1|Cep43|Mapk8ip2|Mob3a|Ccnyl1|Ercc6|Elp4|Inca1|Nek9|Irgm1|Mnat1|Pkib|Spry2|Trib1|Ccny|Kras|Parp16|Smcr8|Dbf4|Qars|Cks1b|Alk|Agap2|Dazap2|Stk11|Tsacc|Trib2|Prkar1a|Igtp|Rgcc|Gprc5c|Cab39|Map2k2|…
GOBP_REGULATION_OF_STEM_CELL_PROLIFERATION	69	0.157303	1.55682	0.0604839	0.318067	Cebpa|Nf1|Gli2|Prrx1|Zfp36l1|Hnrnpu|Cdkn2c|N4bp2l2|Fgfr2|Snai2|Dgcr8|Tert|Gli3|Fermt1|Cd109|Tgfbr2|Atxn1l|Tgfb1|Fbln1|Rarg|Ctnnb1|Kdr|Rarb|Ltbp3|Pbx1|Taf4b|Eif2ak2|Shh|Ago3|Nfib|Septin4|Ell3|Hmgb2|Kdm1a|Lrp6|Rbpj|Tial1|Ptch1|Setd1a|Trp63|Kat7|Trp53|Nfatc1|Sox11|Men1|Thpo|Yap1|Notch1|Ncoa3|Tbx18|Nr2e1|Kitl|Bmp4|Sirt6|Fgf10|Hdac5|Fermt2|Ovol2|Ccne1|Fgfr1|Tbx3|Wnt5a|Foxm1|Nf2|Ace|Sox9|Fgf2|Runx2|Fgf…	Cebpa|Nf1|Gli2|Prrx1|Zfp36l1|Hnrnpu|Cdkn2c|N4bp2l2|Fgfr2|Snai2|Dgcr8|Tert|Gli3|Fermt1|Cd109|Tgfbr2|Atxn1l|Tgfb1|Fbln1|Rarg|Ctnnb1|Kdr|Rarb|Ltbp3|Pbx1|Taf4b|Eif2ak2|Shh|Ago3|Nfib|Septin4|Ell3|Hmgb2|Kdm1a|Lrp6|Rbpj|Tial1|Ptch1|Setd1a|Trp63|
GOBP_MRNA_3_END_PROCESSING	56	0.176993	1.55862	0.0492126	0.318276	Paf1|Tent2|Virma|Pnpt1|Clp1|Cpsf6|Zfp36l1|Cpsf7|Rprd1b|Mtpap|Cpsf3|Zc3h14|Pabpn1|Dhx36|Nudt21|Cstf3|Cpsf2|Polr2d|Pcf11|Ncbp1|Scaf8|Cstf1|Papolb|Cstf2t|Ahcyl1|Cstf2|Zc3h3|Ythdc1|Papolg|Cpsf4l|Lsm10|Cpeb3|Rprd2|Slbp|Rprd1a|Tut1|Cpsf1|Zfp473|Cdc73|Wdr33|Ssu72|App|Papola|Cpsf4|Fip1l1|Mblac1|Sympk|Snrpa|Tent4b|Lsm11|Cpeb1|Aplp1|Cdk9|Ncbp2|Hsf1|Leo1|	Paf1|Tent2|Virma|Pnpt1|Clp1|Cpsf6|Zfp36l1|Cpsf7|Rprd1b|Mtpap|Cpsf3|Zc3h14|Pabpn1|Dhx36|Nudt21|Cstf3|Cpsf2|Polr2d|Pcf11|Ncbp1|Scaf8|Cstf1|Papolb|Cstf2t|Ahcyl1|Cstf2|Zc3h3|Ythdc1|Papolg|Cpsf4l|Lsm10|Cpeb3|
GOMF_POLYUBIQUITIN_MODIFICATION_DEPENDENT_PROTEIN_BINDING	54	0.177217	1.55922	0.0502008	0.318308	Otud7a|Wdr81|Rad18|Sharpin|Nploc4|Zranb3|Ubqln4|Rnf169|Tab3|Prpf8|Tnip2|Rad23a|Vcp|Ikbkg|Mpnd|Mindy1|Hdac6|Brcc3|Agl|Zbtb1|Dzip3|Tom1|Rnf31|Babam2|Ubl7|Mindy2|Ubqln2|Tab2|Zfand6|Eps15|Ubxn1|Ufd1|Bag6|Brcc3dc|Atrip|Zranb1|Dnajb2|Otud7b|Psmd4|Rnf168|Sprtn|Ikbke|Sqstm1|Faap20|Ubqln1|Optn|Abraxas1|Tnfaip3|Zfand2b|Rad23b|Abraxas2|Tnip1|Agap3|Uimc1|	Otud7a|Wdr81|Rad18|Sharpin|Nploc4|Zranb3|Ubqln4|Rnf169|Tab3|Prpf8|Tnip2|Rad23a|Vcp|Ikbkg|Mpnd|Mindy1|Hdac6|
GOBP_MICROTUBULE_NUCLEATION	36	0.215578	1.55442	0.0628803	0.31865	Tubgcp6|Slain2|Clasp1|Tubg1|Tubgcp2|Dctn1|Ckap5|Pde4dip|Arhgef7|Ccdc57|Nde1|Mzt1|Ndel1|Cep192|Tubgcp5|Cenpj|Tubgcp3|Nedd1|Slain1|Mecp2|Tpx2|Clasp2|Akap9|Nin|Git1|Ssna1|Tubgcp4|Golga2|Haus2|Hspa1b|Csnk1d|Pak1|Eml2|Tppp|Hspa1a|Tubg2|	Tubgcp6|Slain2|Clasp1|Tubg1|Tubgcp2|Dctn1|Ckap5|Pde4dip|Arhgef7|Ccdc57|Nde1|Mzt1|Ndel1|Cep192|Tubgcp5|Cenpj|Tubgcp3|Nedd1|
GOBP_RETINOIC_ACID_RECEPTOR_SIGNALING_PATHWAY	26	0.2558	1.55446	0.0560928	0.319502	Aldh1a2|Nr1h2|Cnot1|Esrrg|Actn4|Crkl|Thrb|Dhrs3|Snw1|Rarg|Pml|Rarb|Ctbp2|Asxl1|Nr2c1|Rxra|Calr|Zfp536|Rxrg|Rxrb|Ezh2|Tbx1|Thra|Rara|Pparg|Cyp26b1|	Aldh1a2|Nr1h2|Cnot1|Esrrg|Actn4|Crkl|Thrb|Dhrs3|Snw1|Rarg|Pml|Rarb|Ctbp2|Asxl1|Nr2c1|
GOCC_LYTIC_VACUOLE_MEMBRANE	161	-0.124002	-1.81239	0.0178571	0.319528	Wdr81|Gpr137c|Cybrd1|Clcn3|Nprl2|Cln5|Mios|Abcd1|Plekhm2|Ctns|Seh1l|Mtor|Cln3|Ap1b1|Ap1m1|Bloc1s2|Gfap|H2-T22|Sppl2a|Rnf152|Vps39|Slc30a2|Tmem192|Clcn7|Trim23|Clec16a|Borcs7|Tm6sf1|Ap1g1|Lamtor1|Vps41|Hps6|Flcn|Nprl3|Abcb6|H2-K1|Tpcn2|Abcb9|Stx7|Npc1|Depdc5|Marchf1|Slc17a5|Vti1b|Lmbrd1|Ifitm3|Lrrc8a|Kxd1|Arl8b|Slc39a14|Atp6v1g1|Gpr137|Litaf|Ap1s2|Slc26a11|Tfeb|Slc46a3|Tmem63a|Vps13a|Laptm4b|Uba1|…	Chmp4b|Pla2g4e|Slc66a1|Wdr24|Myo7a|Bloc1s1|Chmp7|Slc35f6|Meak7|Ncstn|Sppl2b|Chmp2b|Laptm4a|Chmp1a|Abca2|Sec13|Ap1s1|Cdip1|Ctsd|Pip4p1|Psen1|Ifitm2|Tmem106b|Chmp4c|Pip4p2|Lamp2|Vamp8|Atp13a2|Psen2|Cyb561a3|Atraid|Borcs5|Tecpr1|Hps4|Rnf167|Tmbim1|Slc2a6|Mcoln1|Slc48a1|Lamtor5|Scarb2|Sidt2|Slc38a7|Ap1s3|Gba|Hgsnat|Neu3|Tmem165|Lamtor4|Slc29a3|Slc38a9|Atp6ap2|Borcs8|Tmem9|Abhd6|Lamtor2|H2-D1|Itfg2|Gr…
GOBP_NUCLEAR_TRANSCRIBED_MRNA_CATABOLIC_PROCESS_DEADENYLATION_DEPENDENT_DECAY	54	0.176323	1.55258	0.0518962	0.319529	Pde12|Cnot1|Zfp36l1|Exosc8|Hnrnpu|Noct|Dcp2|Tent4a|Rc3h2|Btg2|Dhx36|Syncrip|Paip1|Dhx9|Cnot2|Cnot6|Nanos1|Parn|Samd4b|Tnrc6c|Exosc2|Polr2d|Tnrc6a|Tnrc6b|Pabpc1|Cnot7|Dcp1a|Cpeb3|Samd4|Pan2|Hnrnpd|Eif4enif1|Polr2g|Csde1|Cnot6l|Tob1|Zfp36l2|Pan3|Zfp36|Cnot8|Ybx1|Ago2|Exosc5|Rc3h1|Exosc7|Cnot3|Tent4b|Dcps|Exosc3|Mlh1|Patl1|Dcp1b|Exosc9|Lsm1|	Pde12|Cnot1|Zfp36l1|Exosc8|Hnrnpu|Noct|Dcp2|Tent4a|Rc3h2|Btg2|Dhx36|Syncrip|Paip1|Dhx9|Cnot2|Cnot6|Nanos1|Parn|Samd4b|Tnrc6c|Exosc2|Polr2d|Tnrc6a|Tnrc6b|
GOBP_REGULATION_OF_GLYCOPROTEIN_METABOLIC_PROCESS	39	-0.244754	-1.81	0.00793651	0.319893	Il33|Pxylp1|Ep300|Mt3|Plcb1|Pomt2|Ctnnb1|Bace2|Aatf|Rab1b|Necab2|Abca7|Oga|Jak3|Tm9sf2|Acer2|Rab1a|Ccl21a|Golga2|Ago2|Itm2c|Ccl19|Tcf7l2|Itm2a|Ncstn|Soat1|Insr|Abca2|Igf1|Itm2b|Fktn|Ramp1|Chp1|Necab1|Pomt1|Acot8|Necab3|Cst3|Bcl2|	Ccl19|Tcf7l2|Itm2a|Ncstn|Soat1|Insr|Abca2|Igf1|Itm2b|Fktn|Ramp1|Chp1|Necab1|Pomt1|Acot8|Necab3|Cst3|Bcl2|
GOBP_RESPONSE_TO_LIPID	498	0.0591112	1.55261	0.0443038	0.320391	Gpld1|Paf1|Kdm3a|Phb|Safb2|Wdr83|Lefty1|Hrh3|Aldh1a2|Ppargc1b|Pdk4|Gramd1a|Slc12a2|Taf7|Ctr9|Lpl|Trip4|Rps6ka3|Hmgb1|Hnrnpa0|Ar|Cry1|Trim68|Efna5|Ptger3|Cnot1|Arid1a|Ltk|Ttc39aos1|Casp9|Sash1|Erbin|Zfp36l1|Cacna1b|Hnrnpu|Ruvbl2|Ufsp2|Ep300|Tut4|Pias2|Akap8|Sirt1|Noct|Ubr5|Npas4|Prpf8|Arntl|Brca1|Dab2|Map2k7|Atm|Tnip2|Foxp1|Nedd4|Egfr|Fdx1|Irak2|Fam210b|Pabpn1|Cmpk2|Twf2|Ufl1|Pde4d|Scarb1|Smarca4|…	Gpld1|Paf1|Kdm3a|Phb|Safb2|Wdr83|Lefty1|Hrh3|Aldh1a2|Ppargc1b|Pdk4|Gramd1a|Slc12a2|Taf7|Ctr9|Lpl|Trip4|Rps6ka3|Hmgb1|Hnrnpa0|Ar|Cry1|Trim68|Efna5|Ptger3|Cnot1|Arid1a|Ltk|Ttc39aos1|Casp9|Sash1|Erbin|Zfp36l1|Cacna1b|Hnrnpu|Ruvbl2|Ufsp2|Ep300|Tut4|Pias2|Akap8|Sirt1|Noct|Ubr5|Npas4|Prpf8|Arntl|Brca1|Dab2|Map2k7|Atm|Tnip2|Foxp1|Nedd4|Egfr|Fdx1|Irak2|Fam210b|Pabpn1|Cmpk2|Twf2|Ufl1|Pde4d|Scarb1|Smarca4|…
GOMF_THIOLESTER_HYDROLASE_ACTIVITY	39	0.210352	1.54939	0.0529532	0.322446	Ppt2|Acot11|Abhd13|Aldh6a1|Pla2g6|Hibch|Abcd1|Acaa2|Lypla2|Mblac2|Esd|Acot3|Nudt7|Abhd10|Lypla1|Them4|Ppt1|Fasn|Acot9|Acot10|Acot2|Lyplal1|Acot7|Haghl|Pnkd|Acot4|Abhd12|Acot1|Hagh|Acot6|Abhd17b|Abhd17a|Abhd17c|Abcd3|Acot13|Acot5|Acot8|Ptprt|Abcd2|	Ppt2|Acot11|Abhd13|Aldh6a1|Pla2g6|Hibch|Abcd1|Acaa2|Lypla2|Mblac2|Esd|Acot3|
GOBP_POSTSYNAPTIC_ACTIN_CYTOSKELETON_ORGANIZATION	23	0.27423	1.54864	0.0473373	0.322699	Ppp1r9a|Sipa1l1|Wasf2|Actr3|Farp1|Myh10|Dbn1|Arhgef7|Wasl|Actb|Arf1|Cpne6|Rac1|Nos1ap|Rock2|Srcin1|Frmpd4|Ezr|Abi2|Dbnl|Sh3gl2|Adgrb1|Rac3|	Ppp1r9a|Sipa1l1|Wasf2|Actr3|Farp1|Myh10|Dbn1|Arhgef7|Wasl|Actb|Arf1|Cpne6|Rac1|Nos1ap|Rock2|Srcin1|Frmpd4|Ezr|
GOBP_ANGIOGENESIS_INVOLVED_IN_WOUND_HEALING	20	0.278397	1.54803	0.0515464	0.32273	Slc12a2|Vegfa|Gpx1|Smoc2|Tafa5|Hif1a|Cxcr4|Prcp|Npr2|Kdr|Ndnf|Pik3cb|Vegfb|Gpr4|B4galt1|Alox5|Cx3cl1|Stard13|Xbp1|Adipor2|	Slc12a2|Vegfa|Gpx1|Smoc2|Tafa5|Hif1a|Cxcr4|Prcp|Npr2|
GOBP_NEGATIVE_REGULATION_OF_CELLULAR_CATABOLIC_PROCESS	199	0.0964563	1.5497	0.0645793	0.322941	Gpld1|Tent2|Furin|Lzts1|Vegfa|Fez2|Dazl|Hipk2|Dicer1|Ptpn3|Hnrnpa0|Tlk2|Nrde2|Ubqln4|Usp9x|Lrpprc|Hnrnpu|Herc1|Wdr6|Mtor|Noct|Mtmr9|Dhx34|Tent5c|Taf15|Tent4a|Rbm24|Mt3|Bag5|Dhx36|Syncrip|Fmr1|Atp2b4|Rps7|Paip1|Csnk2a2|Mapkapk2|Scfd1|Dhx9|Thrap3|Traf3ip2|Sec22b|Ogt|Rbm38|Traf2|Svip|Smarcc1|Map1a|Parn|Meioc|Poldip2|Clec16a|Phax|Lepr|Nmnat1|Tirap|Pink1|Fus|Ehmt2|Rybp|Pml|Klhl22|Nbas|Stat3|Ptk2|Rbm10…	Gpld1|Tent2|Furin|Lzts1|Vegfa|Fez2|Dazl|Hipk2|Dicer1|Ptpn3|Hnrnpa0|Tlk2|Nrde2|Ubqln4|Usp9x|Lrpprc|Hnrnpu|Herc1|Wdr6|Mtor|Noct|Mtmr9|Dhx34|Tent5c|Taf15|Tent4a|Rbm24|Mt3|Bag5|Dhx36|Syncrip|Fmr1|Atp2b4|Rps7|Paip1|Csnk2a2|Mapkapk2|Scfd1|Dhx9|Thrap3|Traf3ip2|Sec22b|Ogt|Rbm38|Traf2|Svip|Smarcc1|Map1a|Parn|Meioc|Poldip2|Clec16a|Phax|Lepr|Nmnat1|Tirap|Pink1|Fus|Ehmt2|Rybp|Pml|Klhl22|Nbas|Stat3|Ptk2|Rbm10…
GOBP_RESPONSE_TO_STEROID_HORMONE	170	0.102055	1.54641	0.0420842	0.324163	Kdm3a|Phb|Safb2|Ppargc1b|Taf7|Trip4|Hmgb1|Ar|Cry1|Trim68|Cnot1|Arid1a|Casp9|Zfp36l1|Hnrnpu|Ufsp2|Ep300|Pias2|Sirt1|Ubr5|Npas4|Arntl|Brca1|Dab2|Foxp1|Nedd4|Ufl1|Smarca4|Stk39|Crebrf|Lats1|Ncor2|Kdm5d|Cnot2|Ncor1|Idh1|Clock|Uba5|Rnf6|Tgfb1|Hdac1|Por|Agl|Nr3c2|Eif4e|Vps18|Esr1|Trerf1|Phb2|Uri1|Tbl1x|Per1|Tmf1|Nr1h3|Npc1|Rps6kb1|Fibin|Kank2|Ufm1|Acsbg1|Carm1|Kmt2d|Sstr2|Nr3c1|Vps54|Pik3r1|Gsk3b|Aqp1|…	Kdm3a|Phb|Safb2|Ppargc1b|Taf7|Trip4|Hmgb1|Ar|Cry1|Trim68|Cnot1|Arid1a|Casp9|Zfp36l1|Hnrnpu|Ufsp2|Ep300|Pias2|Sirt1|Ubr5|Npas4|Arntl|Brca1|Dab2|Foxp1|Nedd4|Ufl1|Smarca4|Stk39|Crebrf|Lats1|Ncor2|Kdm5d|Cnot2|Ncor1|Idh1|Clock|Uba5|Rnf6|Tgfb1|Hdac1|Por|Agl|Nr3c2|Eif4e|Vps18|Esr1|Trerf1|Phb2|Uri1|Tbl1x|Per1|Tmf1|Nr1h3|Npc1|Rps6kb1|Fibin|Kank2|Ufm1|Acsbg1|Carm1|Kmt2d|Sstr2|Nr3c1|Vps54|Pik3r1|
GOBP_NEUROPEPTIDE_SIGNALING_PATHWAY	45	-0.225848	-1.80328	0.00823045	0.324645	Rapgef2|Crhr1|Rela|Tac1|Pdyn|Sstr2|Npy|Tenm1|Gpr83|Glra2|Scg5|Sorl1|Npb|Hcrtr2|Kiss1r|Nmur2|Grp|Sort1|Oprl1|Nmb|Oprk1|Gpr37|Sstr1|Mchr1|Sstr4|Crcp|Gipr|Galr1|Tyro3|Oprd1|Ntsr1|Npbwr1|Sstr3|Glrb|Gpr165|Tac2|Npsr1|Ecrg4|Glp1r|Adcyap1|Ntsr2|Galr2|Oprm1|Pcsk1n|Penk|	Nmb|Oprk1|Gpr37|Sstr1|Mchr1|Sstr4|Crcp|Gipr|Galr1|Tyro3|Oprd1|Ntsr1|Npbwr1|Sstr3|Glrb|Gpr165|Tac2|Npsr1|Ecrg4|Glp1r|Adcyap1|Ntsr2|Galr2|Oprm1|Pcsk1n|Penk|
GOCC_MICROBODY	125	0.117494	1.54476	0.0745098	0.324745	Pex11g|Tmem135|Pnpla8|Crot|Nbr1|Abcd1|Slc27a2|Hsd17b4|Pex11b|Lonp2|Rida|Pex26|Myo5a|Atm|Mvd|Amacr|Acot3|Acox3|Eci2|Ehhadh|Idh1|Gbf1|Nudt7|Vwa8|Pex10|Kcnip4|Idh2|Gnpat|Mvk|Far2|Tirap|Hspd1|Akap11|Crat|Far1|Uox|Idi1|Acsl6|Agps|Nudt17|Plaat3|Dnm1l|Arf1|Phyh|Slc25a17|Pex5l|Nudt19|Slc22a21|Acsbg1|Tkt|Plaat1|Acsl3|Cat|Mpv17l|Acbd5|Pex11a|Scp2|Dhrs4|Abcd4|Mff|Marf1|Pex2|Cd33|Aldh3a2|Ephx2|Fndc5|Pxmp4|Pi…	Pex11g|Tmem135|Pnpla8|Crot|Nbr1|Abcd1|Slc27a2|Hsd17b4|Pex11b|Lonp2|Rida|Pex26|Myo5a|Atm|Mvd|Amacr|Acot3|Acox3|Eci2|Ehhadh|Idh1|Gbf1|Nudt7|Vwa8|Pex10|Kcnip4|Idh2|Gnpat|Mvk|Far2|Tirap|Hspd1|Akap11|Crat|Far1|Uox|Idi1|Acsl6|Agps|Nudt17|Plaat3|Dnm1l|Arf1|Phyh|Slc25a17|Pex5l|Nudt19|Slc22a21|Acsbg1|
GOCC_ACETYLTRANSFERASE_COMPLEX	99	0.130629	1.54507	0.0482625	0.325213	Ep400|Taf6|Taf7|Hcfc1|Tada2a|Atf2|Msl2|Ruvbl2|Mbtd1|Ep300|Ruvbl1|Trrap|Yeats2|Naa20|Jade2|Brd8|Naa30|Mbip|Ogt|Ing5|Naa11|Morf4l2|Msl3|Supt3|Dld|Atxn7l3|Yeats4|Kat2a|Jade3|Actl6a|Mrgbp|Usp22|Crebbp|Kat6b|Actb|Phf20l1|Morf4l1|Kansl1|Brd1|Pdhx|Supt7l|Epc1|Actl6b|Sf3b5|Naa16|Actg1|Tada3|Taf12|Tada1|Epc2|Kat6a|Kat7|Naa12|Supt20|Taf9b|Jade1|Brpf1|Dr1|Atxn7|Naa25|Naa15|Dmap1|Pole4|Eny2|Pdhb|Meaf6|Map3k7…	Ep400|Taf6|Taf7|Hcfc1|Tada2a|Atf2|Msl2|Ruvbl2|Mbtd1|Ep300|Ruvbl1|Trrap|Yeats2|Naa20|Jade2|Brd8|Naa30|Mbip|Ogt|Ing5|Naa11|Morf4l2|Msl3|Supt3|Dld|Atxn7l3|Yeats4|Kat2a|Jade3|Actl6a|Mrgbp|Usp22|Crebbp|Kat6b|Actb|Phf20l1|Morf4l1|Kansl1|Brd1|Pdhx|Supt7l|Epc1|Actl6b|Sf3b5|
GOBP_HORMONE_MEDIATED_SIGNALING_PATHWAY	128	0.114953	1.5416	0.0401606	0.325834	Kdm3a|Phb|Safb2|Ppargc1b|Taf7|Trip4|Ar|Cry1|Trim68|Cnot1|Arid1a|Ufsp2|Ep300|Pias2|Sirt1|Ubr5|Arntl|Brca1|Dab2|Foxp1|Nedd4|Ufl1|Smarca4|Crebrf|Lats1|Ncor2|Kdm5d|Cnot2|Ncor1|Thrb|Clock|Prcp|Uba5|Rnf6|Ppara|Hdac1|Vps18|Esr1|Trerf1|Rarg|Phb2|Per1|Tmf1|Nr1h3|Rarb|Kank2|Ufm1|Carm1|Kmt2d|Nr3c1|Slc27a1|Ube3a|Klf9|Ptges3|Lmo3|Appl1|Appl2|Ncoa2|Prmt2|Zmiz1|Ncoa1|Ntrk2|Trp63|Src|Rnf14|Nr1d2|Rxra|Bdnf|Cry2|D…	Kdm3a|Phb|Safb2|Ppargc1b|Taf7|Trip4|Ar|Cry1|Trim68|Cnot1|Arid1a|Ufsp2|Ep300|Pias2|Sirt1|Ubr5|Arntl|Brca1|Dab2|Foxp1|Nedd4|Ufl1|Smarca4|Crebrf|Lats1|Ncor2|Kdm5d|Cnot2|Ncor1|Thrb|Clock|Prcp|Uba5|Rnf6|Ppara|Hdac1|Vps18|Esr1|Trerf1|Rarg|Phb2|
GOBP_PROTEIN_METHYLATION	153	0.105123	1.54326	0.0607287	0.326012	Paf1|Setmar|Nfyb|Prdm9|Ehmt1|Setd2|Ctr9|Paxbp1|Hcfc1|Arid4b|Fh1|Pih1d1|Eef1akmt2|Hdac2|Lcmt1|Sirt1|Brca1|Mthfr|Trmt112|Setdb1|Mllt10|Kmt2c|Vcpkmt|Mtr|Rlf|Btg2|Nfkbiz|Kmt2a|Ilf3|Hemk1|Ogt|Suz12|Rab3d|Wdr5b|Rnf20|Cxxc1|Setbp1|Ash1l|Mllt6|Eef1akmt4|Ezh1|Snw1|Antkmt|Ndufaf7|Rrp8|Fam98b|Rif1|Ctnnb1|Ehmt2|Mtf2|Kansl1|Lcor|Carm1|Kmt2d|Setd6|Smarca5|Suv39h1|Atpsckmt|Setdb2|Rbbp5|Zfp335|Auts2|Asxl2|Btg1|P…	Paf1|Setmar|Nfyb|Prdm9|Ehmt1|Setd2|Ctr9|Paxbp1|Hcfc1|Arid4b|Fh1|Pih1d1|Eef1akmt2|Hdac2|Lcmt1|Sirt1|Brca1|Mthfr|Trmt112|Setdb1|Mllt10|Kmt2c|Vcpkmt|Mtr|Rlf|Btg2|Nfkbiz|Kmt2a|Ilf3|Hemk1|Ogt|Suz12|Rab3d|Wdr5b|Rnf20|Cxxc1|Setbp1|Ash1l|Mllt6|Eef1akmt4|Ezh1|Snw1|Antkmt|Ndufaf7|Rrp8|Fam98b|Rif1|Ctnnb1|Ehmt2|Mtf2|Kansl1|Lcor|Carm1|Kmt2d|Setd6|Smarca5|Suv39h1|Atpsckmt|Setdb2|Rbbp5|Zfp335|Auts2|Asxl2|Btg1|P…
GOBP_CYTOSOLIC_TRANSPORT	161	0.103147	1.54058	0.0632411	0.326408	Wdr81|Rdx|Baiap3|Cln5|Rilp|Tbc1d17|Pik3r4|Ankfy1|Gcc2|Klhl20|Snx8|Dennd10|Tanc2|Lmtk2|Dop1a|Tbc1d10b|Cln3|Pikfyve|Ykt6|Hook1|Dab2|Arl1|Ap4m1|Sybu|Cltc|Vps50|Prepl|Dctn1|Vps52|Hook3|Vps51|Washc2|Vps26b|Kif5b|Gbf1|Trim27|Rhobtb3|Ap1g1|Sys1|Uhrf1bp1l|Vps29|Vps35|Tpcn2|Vamp3|Golt1b|Slc30a6|Kif1b|Vti1b|Dop1b|Ppfia2|Dennd5a|Dnajc13|Heatr5b|Vps54|Ankrd27|Ric1|Vps53|Srsf10|Rab7b|Mapk8|Arl8b|Kif5a|Tbc1d14…	Wdr81|Rdx|Baiap3|Cln5|Rilp|Tbc1d17|Pik3r4|Ankfy1|Gcc2|Klhl20|Snx8|Dennd10|Tanc2|Lmtk2|Dop1a|Tbc1d10b|Cln3|Pikfyve|Ykt6|Hook1|Dab2|Arl1|Ap4m1|Sybu|Cltc|Vps50|Prepl|Dctn1|Vps52|Hook3|Vps51|Washc2|Vps26b|Kif5b|Gbf1|Trim27|Rhobtb3|Ap1g1|Sys1|Uhrf1bp1l|Vps29|Vps35|Tpcn2|Vamp3|Golt1b|Slc30a6|Kif1b|Vti1b|Dop1b|Ppfia2|Dennd5a|Dnajc13|Heatr5b|Vps54|Ankrd27|Ric1|Vps53|Srsf10|Rab7b|Mapk8|Arl8b|Kif5a|Tbc1d14…
GOBP_NUCLEOTIDE_EXCISION_REPAIR	75	0.152148	1.54178	0.0575816	0.326471	Brca2|Fan1|Hmgb1|Ddb2|Arid1a|Rpa3|Gtf2h1|Ercc5|Sirt1|Pold1|Ercc4|Rad23a|Xab2|Pole|Smarca4|Phf10|Smarca2|Dpf2|Arid1b|Smarcc1|Xpc|Xpa|Cetn2|Actl6a|Rpa2|Ercc6|Arid2|Actb|Mnat1|Hus1|Lig4|Actl6b|Ercc8|Uvssa|Dclre1a|Smarcd1|Pold3|Rad52|Bcl7c|Pbrm1|Cetn4|Stn1|Ercc3|Usp7|Gtf2h3|Kat7|Trp53|Ogg1|Ercc2|Hmgn1|Dpf1|Cul4a|Bcl7b|Smarcc2|Gtf2h5|Slx4|Brd7|Smarcd3|Fancc|Smarcd2|Smarce1|Dclre1b|Dpf3|Bcl7a|Polk|Gtf2…	Brca2|Fan1|Hmgb1|Ddb2|Arid1a|Rpa3|Gtf2h1|Ercc5|Sirt1|Pold1|Ercc4|Rad23a|Xab2|Pole|Smarca4|Phf10|Smarca2|Dpf2|Arid1b|Smarcc1|Xpc|Xpa|Cetn2|Actl6a|Rpa2|Ercc6|Arid2|Actb|Mnat1|Hus1|Lig4|Actl6b|Ercc8|Uvssa|Dclre1a|Smarcd1|Pold3|Rad52|Bcl7c|Pbrm1|Cetn4|Stn1|
GOBP_ENDOPLASMIC_RETICULUM_TO_GOLGI_VESICLE_MEDIATED_TRANSPORT	113	0.127226	1.54234	0.0463158	0.326478	Copb2|Sec23b|Sec23a|Hyou1|Tmed7|Copa|Trappc9|Pgap1|Ykt6|Bet1|Rnf139|Sec31a|Vcp|Yif1b|Copg2|Sar1b|Lman2l|Tmed2|Tmed3|Cnih4|Scfd1|Sec16a|Lmf1|Sec22b|Lman1|Trappc8|Sec24c|Mia2|Mapk15|Ank1|Whamm|Klhl12|Vapb|Sec24b|Vapa|Trappc13|Steep1|Yif1a|Sec24a|Golt1b|Arf1|Trappc2|Uso1|Htt|Bcap31|Cul3|Trappc11|Rab1b|Bcap29|Tfg|Arcn1|Insig1|Ero1b|Tbc1d20|Sec22c|Gosr1|Pdcd6|Mppe1|Sorl1|Copb1|Mia3|Yipf4|Yipf5|Trappc6…	Copb2|Sec23b|Sec23a|Hyou1|Tmed7|Copa|Trappc9|Pgap1|Ykt6|Bet1|Rnf139|Sec31a|Vcp|Yif1b|Copg2|Sar1b|Lman2l|Tmed2|Tmed3|Cnih4|Scfd1|Sec16a|Lmf1|Sec22b|Lman1|Trappc8|Sec24c|Mia2|Mapk15|Ank1|Whamm|Klhl12|Vapb|Sec24b|Vapa|Trappc13|Steep1|Yif1a|Sec24a|Golt1b|Arf1|Trappc2|Uso1|Htt|
GOBP_ALCOHOL_BIOSYNTHETIC_PROCESS	103	-0.149922	-1.7904	0.0117188	0.327451	Lss|Asah2|Sec14l2|Hmgcs1|Plcg1|Pcbd2|Cyp51|Dab2|Mvd|Cacna1h|Nfkb1|Mvk|Nus1|Por|Erlin2|Itpka|Sptlc2|Prkaa1|Pgp|Qdpr|Hmgcs2|Itpkb|Fdft1|Ppip5k1|Lpcat3|Ppip5k2|Ptk2b|Hsd17b7|Ip6k2|Ipmk|Insig1|Ip6k1|Scp2|Ebp|Abcg4|Tm7sf2|Pex2|Cyb5r3|Lbr|Sc5d|G6pdx|Pth1r|Ippk|Acer2|Snca|Insig2|Sptlc1|Erlin1|Pcbd1|Myh9|Pmvk|Prkaa2|P2ry6|Pck2|Sptssb|Wnt4|Got1|Bmp2|Spr|Dhfr|Plek|H6pd|Sptssa|Cftr|Adcyap1r1|Msmo1|Scap|Plcd…	Sc5d|G6pdx|Pth1r|Ippk|Acer2|Snca|Insig2|Sptlc1|Erlin1|Pcbd1|Myh9|Pmvk|Prkaa2|P2ry6|Pck2|Sptssb|Wnt4|Got1|Bmp2|Spr|Dhfr|Plek|H6pd|Sptssa|Cftr|Adcyap1r1|Msmo1|Scap|Plcd1|Dhcr24|Park7|Fdps|Sphk2|Akr1b3|Rest|Ntsr1|Plcg2|Nsdhl|Pts|Abca2|Apoe|Acer3|Dgkq|Mas1|Dhdds|Avpr1b|Fgf1|Dkk3|Isyna1|Abcg1|Moxd1|Srd5a3|Clcn2|Dhcr7|Sod1|Bmp6|Asah1|Srebf1|Srebf2|Gch1|Hmgcr|Fgf2|Ephx1|Gba|
GOBP_RESPONSE_TO_MECHANICAL_STIMULUS	123	-0.13581	-1.79706	0.00796813	0.3282	Slc12a2|Cntnap2|Myc|Ripor2|Raf1|Plec|Chrna5|Abl2|Usp53|Nfkb1|Rela|Cxcr4|Il18|Asic2|Scn9a|D130043K22Rik|Dmd|Ryr2|Asic3|Atp2b2|Pdzd7|Slc8a1|Atp8a2|Ctnnb1|Grin2a|Htt|Nos1|Chuk|Mir665|Strbp|Gsk3b|Kcnk4|Rac1|Mapk8|Pkd2l2|Thbs1|Tuba1a|Aqp1|Itga2|Mir379|Cacnb3|Grin2b|Nos3|Bag3|Ano3|Jun|Habp4|Akt1|P2rx7|Grm8|Slc1a3|Shank3|Slitrk6|Etv1|Kit|Atp1a1|Dag1|Mkx|Nrxn2|Whrn|Mapk14|Ptpn11|Ptprq|Pik3ca|Lrp11|Got1|N…	Kit|Atp1a1|Dag1|Mkx|Nrxn2|Whrn|Mapk14|Ptpn11|Ptprq|Pik3ca|Lrp11|Got1|Nrxn1|Cav1|Piezo1|Adgrv1|Pkd1l3|Phf24|Col1a1|Abhd12|Ttn|Drd2|Slc9a1|Mir1192|Pax2|Ptn|Tacr1|Smpd2|Atat1|Arhgdia|Cradd|Atoh7|Strc|Cnn2|Foxp2|Rest|Mir495|F11r|Kcna1|Fyn|Nfkbia|Gsn|Igf1|AU040320|Stra6|Tmem120a|Scn1a|Serpine2|Fos|Tmem150c|Col11a1|Ano1|Pkd1|Sox9|Bace1|Htr7|Mkks|Grin2d|Pde2a|Jup|Clcn6|Pcdh15|Pkd2|Atp1a2|Sox2|Cxcl12|Htr…
GOCC_COPII_COATED_ER_TO_GOLGI_TRANSPORT_VESICLE	49	0.185014	1.53514	0.0547667	0.328358	Sec23b|Sec23a|Ecpas|Tmed7|Sec31a|Yif1b|Sar1b|Lman2l|Tmed2|Tmed3|Cnih4|Sec16a|Sec22b|Sec23ip|Lman1|Sec24c|Klhl12|Sec24b|Yif1a|Sec24a|Uso1|Vti1b|Pdcd6|Ddhd2|Yipf5|Sar1a|Tmed5|Pcsk9|Ier3ip1|Golga2|App|Gosr2|Pef1|Tmed1|Tmed4|Stx17|Ergic1|Ergic2|Vangl2|Sec13|Vti1a|Yipf6|Tmed9|Sec24d|Tex261|Tmed10|Slc30a5|Ergic3|Lman2|	Sec23b|Sec23a|Ecpas|Tmed7|Sec31a|Yif1b|Sar1b|Lman2l|Tmed2|Tmed3|Cnih4|Sec16a|Sec22b|Sec23ip|Lman1|Sec24c|Klhl12|Sec24b|Yif1a|Sec24a|Uso1|Vti1b|
GOBP_NEGATIVE_REGULATION_OF_CELL_CYCLE_PROCESS	244	0.0844621	1.53538	0.0480962	0.328862	Dact1|Setmar|Thoc5|Brca2|Dtx3l|Tnks|Xrcc3|Ccnd1|Prkdc|Fbxo4|Cry1|Etaa1|Myo16|Psmg2|Dcun1d3|Fzr1|Nae1|Atf2|Nbn|Rpl26|Lcmt1|Zfp36l1|Rad50|Cdkn1a|Fem1b|Blm|Stk33|Brca1|Taok2|Tmem67|Atm|Apc|Trrap|Atrx|Rad17|Fgfr2|Cdk5rap3|Wapl|Mbd4|Vps4a|Nacc2|Pinx1|Tiprl|Prpf19|Fam122a|Parp9|Orc1|Miip|H2ax|Aven|Rbm38|Clock|Apbb3|D7Ertd443e|Ppp2r5c|Xpc|Ik|Tipin|Brcc3|Foxn3|Esr1|Dab2ip|Npm1|Mtbp|Nuf2|Zfp830|Nek1|Kat2a…	Dact1|Setmar|Thoc5|Brca2|Dtx3l|Tnks|Xrcc3|Ccnd1|Prkdc|Fbxo4|Cry1|Etaa1|Myo16|Psmg2|Dcun1d3|Fzr1|Nae1|Atf2|Nbn|Rpl26|Lcmt1|Zfp36l1|Rad50|Cdkn1a|Fem1b|Blm|Stk33|Brca1|Taok2|Tmem67|Atm|Apc|Trrap|Atrx|Rad17|Fgfr2|Cdk5rap3|Wapl|Mbd4|Vps4a|Nacc2|Pinx1|Tiprl|Prpf19|Fam122a|Parp9|Orc1|Miip|H2ax|Aven|Rbm38|Clock|Apbb3|D7Ertd443e|Ppp2r5c|Xpc|Ik|Tipin|Brcc3|Foxn3|Esr1|Dab2ip|Npm1|Mtbp|Nuf2|Zfp830|Nek1|Kat2a…
GOBP_SOMATIC_DIVERSIFICATION_OF_IMMUNE_RECEPTORS	64	0.163545	1.53588	0.0660377	0.328973	Atad5|Prkdc|Ctnnbl1|Il4|Hmgb1|Nbn|Polq|Atm|Foxp1|Msh3|Nfkbiz|Xrcc4|Shld2|Lef1|Polm|Tgfb1|Swap70|Hspd1|Rif1|Msh6|Tcf3|Bcl6|Nsd2|Shld1|Lig4|Icosl|Nhej1|Polb|Bcl11b|Slc15a4|Sanbr|Pms2|Ung|Trp53bp1|Kmt5b|Xrcc6|Stat6|Supt6|Dcaf1|Tcf7|Ndfip1|Yy1|Hmces|Mcm3ap|Ezh2|Paxip1|Rnf168|Mad2l2|Samhd1|Clcf1|Msh2|Shld3|Il27ra|Cyren|Rnf8|Tfrc|Adar|Ercc1|Thoc1|Exosc3|Mlh1|Dclre1c|Kmt5c|Aplf|	Atad5|Prkdc|Ctnnbl1|Il4|Hmgb1|Nbn|Polq|Atm|Foxp1|Msh3|Nfkbiz|Xrcc4|Shld2|Lef1|Polm|Tgfb1|Swap70|Hspd1|Rif1|Msh6|Tcf3|Bcl6|Nsd2|Shld1|Lig4|Icosl|Nhej1|Polb|Bcl11b|Slc15a4|Sanbr|Pms2|Ung|Trp53bp1|Kmt5b|Xrcc6|Stat6|Supt6|Dcaf1|Tcf7|
GOBP_POST_TRANSCRIPTIONAL_GENE_SILENCING	57	0.170487	1.5364	0.0686869	0.329138	Xpo5|Dicer1|Cnot1|Nrde2|Trim71|Tarbp2|Clp1|Fmr1|Ago4|Dhx9|Lin28b|Nfkb1|Eif6|Tgfb1|Rbm4|Helz2|Tnrc6c|Gigyf2|Pum1|Stat3|Mir124-2hg|Bcdin3d|Tnrc6a|Ncbp1|Tnrc6b|Ago3|Eif4g1|Tial1|Mecp2|Celf1|Helz|Eif4enif1|Trp53|Fxr1|Celf2|Elavl1|Focad|Mir186|Pum2|Zfp36|Bmp4|Ddx6|Ago2|Ago1|Mir124a-1hg|Wtip|Mir495|Limd1|Trub1|Adar|Zmpste24|Zc3h10|Pparg|Mov10|Ncbp2|Eif4e2|Nr2f1|	Xpo5|Dicer1|Cnot1|Nrde2|Trim71|Tarbp2|Clp1|Fmr1|Ago4|Dhx9|Lin28b|Nfkb1|Eif6|Tgfb1|Rbm4|Helz2|Tnrc6c|Gigyf2|Pum1|Stat3|Mir124-2hg|Bcdin3d|Tnrc6a|Ncbp1|Tnrc6b|
GOBP_RESPONSE_TO_EPIDERMAL_GROWTH_FACTOR	39	0.20941	1.53287	0.0505051	0.329175	Ireb2|Plcg1|Zfp36l1|Dab2|Egfr|Iqgap1|Snai2|Rasa1|Dab2ip|Stat5b|Dusp22|Erbb4|Arpc2|Akt1|Pde8a|Tpr|Dusp3|Mapk3|Snx6|Mapk1|Med1|Zfp36l2|Git1|Ncl|Syap1|Zfp36|Garem1|Inpp5k|Ptpn11|Mars1|Ptpn12|Zpr1|Bag4|Eef1a1|Knstrn|Foxc1|Cfl1|Grk2|Sox9|	Ireb2|Plcg1|Zfp36l1|Dab2|Egfr|Iqgap1|Snai2|Rasa1|Dab2ip|Stat5b|Dusp22|Erbb4|Arpc2|Akt1|Pde8a|Tpr|Dusp3|Mapk3|Snx6|Mapk1|Med1|Zfp36l2|Git1|Ncl|Syap1|Zfp36|Garem1|Inpp5k|Ptpn11|Mars1|Ptpn12|Zpr1|Bag4|Eef1a1|Knstrn|Foxc1|Cfl1|
GOMF_GTPASE_BINDING	307	0.0778173	1.5334	0.0635246	0.329248	Pkn2|Diaph2|Xpo5|Dock11|Bicd2|Pak2|Rab34|Exoc2|Ipo13|Radil|Bcl2l1|Ipo7|Rragc|Rilp|Ppp1r9a|Sptbn1|Ranbp10|Ankfy1|Mycbp2|Dennd10|Ocrl|Dmxl2|Garre1|Xpo7|Fgd1|Ipo8|Raf1|Evi5l|Kif3b|Lztr1|Myo5a|Rin1|Farp1|Golga4|Sytl5|Dock7|Als2|Coro1c|Vps4a|Mtss2|Iqgap1|Ranbp2|Plk2|Ipo5|Rabggtb|Gapvd1|Rab3gap1|Rasa1|Rab3gap2|Rnf152|Inf2|Daam2|Arhgef7|Chm|Cse1l|Lsm2|Dock9|Kpnb1|Dennd1b|Rragb|Sgsm3|Dock4|Sgsm1|Rhobtb3|…	Pkn2|Diaph2|Xpo5|Dock11|Bicd2|Pak2|Rab34|Exoc2|Ipo13|Radil|Bcl2l1|Ipo7|Rragc|Rilp|Ppp1r9a|Sptbn1|Ranbp10|Ankfy1|Mycbp2|Dennd10|Ocrl|Dmxl2|Garre1|Xpo7|Fgd1|Ipo8|Raf1|Evi5l|Kif3b|Lztr1|Myo5a|Rin1|Farp1|Golga4|Sytl5|Dock7|Als2|Coro1c|Vps4a|Mtss2|Iqgap1|Ranbp2|Plk2|Ipo5|Rabggtb|Gapvd1|Rab3gap1|Rasa1|Rab3gap2|Rnf152|Inf2|Daam2|Arhgef7|Chm|Cse1l|Lsm2|Dock9|Kpnb1|Dennd1b|Rragb|Sgsm3|Dock4|Sgsm1|Rhobtb3|…
GOCC_ROUGH_ENDOPLASMIC_RETICULUM	65	-0.188244	-1.79848	0.0133333	0.329338	Sec61a2|Sec63|Epm2a|Arsb|Resp18|Mt3|Vdac3|Fmr1|Clock|Aldob|Nucb1|Rp9|Hspd1|Grip1|Rpn1|Uba1|Tmem97|Ntrk2|Trp63|Canx|Map2|Pkm|Grm7|Slc7a11|Car4|Baiap2|Rab14|Mttp|Snca|Pcsk9|Cdkal1|Ache|Maco1|Adcyap1r1|App|Ncf1|Sppl3|Glul|Tmcc1|Arl6ip1|Ptgds|Epha5|Lyz2|Ccdc47|Pebp1|Kcnj2|Vtn|Pcsk1|Rpn2|Hsd11b1|Sec61g|Rpl4|Suco|Srprb|Psen1|Srpr|Sec61b|Htr7|Ssr4|H13|Htr5a|Lrpap1|Sec61a1|Fkrp|Ckap4|	Ache|Maco1|Adcyap1r1|App|Ncf1|Sppl3|Glul|Tmcc1|Arl6ip1|Ptgds|Epha5|Lyz2|Ccdc47|Pebp1|Kcnj2|Vtn|Pcsk1|Rpn2|Hsd11b1|Sec61g|Rpl4|Suco|Srprb|Psen1|Srpr|Sec61b|Htr7|Ssr4|H13|Htr5a|Lrpap1|Sec61a1|Fkrp|Ckap4|
GOCC_TRANSCRIPTION_REGULATOR_COMPLEX	425	0.0645355	1.53133	0.0554371	0.329674	Pou2f1|Nfyb|Cebpa|Zfhx3|Sp1|Med21|Hltf|Cebpg|Taf6|Taf7|Prdm16|Zfp143|Trip4|Snapc1|Thap11|Nr1h2|Hipk2|Smad5|Med17|Ccnd1|Prkdc|Hmgb1|Snapc3|Psmc5|Cbfb|Hdac2|Lin37|Atf2|Myc|Zbtb16|Brf2|Gtf2h1|Hnrnpu|Npas2|Pou3f1|Nrf1|Med31|Prdm10|Ep300|Sfpq|N4bp2l2|Drap1|Mga|Tfcp2|Ascc3|Jazf1|Taf1a|Npas4|Arntl|Cebpd|Creb3|Rcor3|Tfdp1|Gtf3c5|Ascl1|Rbm14|Gtf3c1|Cebpz|Trrap|Elob|Gtf3c3|Gtf2e2|Ddx20|Ncor2|Gli3|E2f4|Lef1…	Pou2f1|Nfyb|Cebpa|Zfhx3|Sp1|Med21|Hltf|Cebpg|Taf6|Taf7|Prdm16|Zfp143|Trip4|Snapc1|Thap11|Nr1h2|Hipk2|Smad5|Med17|Ccnd1|Prkdc|Hmgb1|Snapc3|Psmc5|Cbfb|Hdac2|Lin37|Atf2|Myc|Zbtb16|Brf2|Gtf2h1|Hnrnpu|Npas2|Pou3f1|Nrf1|Med31|Prdm10|Ep300|Sfpq|N4bp2l2|Drap1|Mga|Tfcp2|Ascc3|Jazf1|Taf1a|Npas4|Arntl|Cebpd|Creb3|Rcor3|Tfdp1|Gtf3c5|Ascl1|Rbm14|Gtf3c1|Cebpz|Trrap|Elob|Gtf3c3|Gtf2e2|Ddx20|Ncor2|Gli3|E2f4|Lef1…
GOBP_INTRACELLULAR_STEROL_TRANSPORT	32	0.227559	1.53361	0.0644491	0.329756	Gramd1a|Osbpl2|Vps4a|Npc2|Vps52|Vps51|Arv1|Serac1|Ldlr|Nus1|Tpcn2|Npc1|Vps54|Vps53|Osbp|Arl8b|Ldlrap1|Lrp6|Scp2|Gramd1b|Stard4|Anxa2|Pcsk9|Gramd1c|Pip4k2a|Relch|Syt7|Abca2|Abca1|Abcg1|Star|Cd320|	Gramd1a|Osbpl2|Vps4a|Npc2|Vps52|Vps51|Arv1|Serac1|Ldlr|Nus1|Tpcn2|Npc1|Vps54|Vps53|Osbp|Arl8b|Ldlrap1|Lrp6|Scp2|Gramd1b|Stard4|Anxa2|Pcsk9|Gramd1c|Pip4k2a|Relch|Syt7|
GOBP_VESICLE_TRANSPORT_ALONG_MICROTUBULE	46	0.19252	1.53652	0.0603113	0.329845	Ap3b1|Dync1h1|Kif13a|Cln3|Sybu|Bloc1s2|Kif5b|Nde1|Ap3d1|Ndel1|Rasgrp1|Ap3s1|Htt|Kif1b|Bicdl1|Kif5a|Trak1|Hap1|Ap3m2|Ap3b2|Kif1a|Fbxw11|Pafah1b1|Stk11|Bloc1s6|Mecp2|Bloc1s4|Map2k1|Map2|Trim46|Dync1i1|Madd|Snapin|Rab1a|Ap3m1|Prkcz|Bloc1s3|Fyco1|Cnih2|Bloc1s1|Trak2|Dtnbp1|Kif1c|Borcs5|Ap3s2|Bloc1s5|	Ap3b1|Dync1h1|Kif13a|Cln3|Sybu|Bloc1s2|Kif5b|Nde1|Ap3d1|Ndel1|Rasgrp1|Ap3s1|Htt|Kif1b|Bicdl1|Kif5a|Trak1|Hap1|Ap3m2|Ap3b2|Kif1a|Fbxw11|Pafah1b1|Stk11|Bloc1s6|Mecp2|Bloc1s4|Map2k1|Map2|Trim46|Dync1i1|
GOBP_RNA_SPLICING_VIA_TRANSESTERIFICATION_REACTIONS	259	0.0818142	1.53149	0.0549898	0.330338	Dbr1|Wdr83|Aqr|Rbm11|Mfap1a|Rbm15|Khdrbs1|Nova1|Paxbp1|Cwf19l2|Ctnnbl1|Casc3|Hnrnpa0|Srsf2|Zrsr1|Cwc22|Gemin8|Rbm3|Crnkl1|Hnrnpu|Snrnp200|Luc7l|Smu1|Sfpq|Sart1|Prpf8|Rbm24|Rbm14|Dazap1|Xab2|Bud31|Rbm15b|Khdrbs2|Tra2a|Snrpd1|Rbm22|Lsm3|Setx|Fmr1|Son|Txnl4b|Ddx20|Prpf19|Celf6|Dhx9|Prpf40a|Thrap3|Lsm5|Srpk2|Snrnp35|Hnrnpk|Lsm2|Rbm38|Usp39|Larp7|Rsrc1|Mettl14|Ik|Rbm4|Jmjd6|Snw1|Gemin2|Rnf113a2|Srsf9|…	Dbr1|Wdr83|Aqr|Rbm11|Mfap1a|Rbm15|Khdrbs1|Nova1|Paxbp1|Cwf19l2|Ctnnbl1|Casc3|Hnrnpa0|Srsf2|Zrsr1|Cwc22|Gemin8|Rbm3|Crnkl1|Hnrnpu|Snrnp200|Luc7l|Smu1|Sfpq|Sart1|Prpf8|Rbm24|Rbm14|Dazap1|Xab2|Bud31|Rbm15b|Khdrbs2|Tra2a|Snrpd1|Rbm22|Lsm3|Setx|Fmr1|Son|Txnl4b|Ddx20|Prpf19|Celf6|Dhx9|Prpf40a|Thrap3|Lsm5|Srpk2|Snrnp35|Hnrnpk|Lsm2|Rbm38|Usp39|Larp7|Rsrc1|Mettl14|Ik|Rbm4|Jmjd6|Snw1|Gemin2|Rnf113a2|Srsf9|…
GOBP_DETECTION_OF_MECHANICAL_STIMULUS	47	-0.221407	-1.79055	0.0163934	0.330352	Slc12a2|Myc|Chrna5|Cxcr4|Il18|Asic2|Scn9a|Asic3|Atp2b2|Pdzd7|Grin2a|Kcnk4|Pkd2l2|Itga2|Cacnb3|Grin2b|Ano3|Grm8|Kit|Whrn|Ptprq|Piezo1|Adgrv1|Pkd1l3|Phf24|Ttn|Strc|Rest|Kcna1|Fyn|Igf1|Tmem120a|Scn1a|Serpine2|Col11a1|Ano1|Pkd1|Bace1|Htr7|Mkks|Grin2d|Jup|Pcdh15|Pkd2|Sox2|Cxcl12|Htr2a|	Kcna1|Fyn|Igf1|Tmem120a|Scn1a|Serpine2|Col11a1|Ano1|Pkd1|Bace1|Htr7|Mkks|Grin2d|Jup|Pcdh15|Pkd2|Sox2|Cxcl12|Htr2a|
GOBP_POSITIVE_REGULATION_OF_LAMELLIPODIUM_ASSEMBLY	27	0.244887	1.53668	0.0631164	0.330499	Dnm2|Wasf2|Actr3|Mtor|Twf2|Nckap1|Hdac4|Cdc42|Cyfip1|Hsp90aa1|Pik3r1|Rac1|Aqp1|Auts2|Plce1|Atp7a|Arpc2|Actr2|Frmd7|Brk1|Abi2|Avil|Cfl1|Fscn1|Carmil2|Clrn1|Akirin1|	Dnm2|Wasf2|Actr3|Mtor|Twf2|Nckap1|Hdac4|Cdc42|Cyfip1|Hsp90aa1|Pik3r1|Rac1|Aqp1|Auts2|Plce1|Atp7a|Arpc2|Actr2|Frmd7|
GOCC_PRESYNAPTIC_CYTOSOL	32	0.225458	1.53693	0.0482897	0.331012	Fmr1|Stxbp5|Ogt|Prkca|Arl6ip5|Sncb|Prkcg|Ctbp2|Htt|Ppfia2|Anks1b|Stxbp1|Marcksl1|Hap1|Erc1|Marcks|Prkce|Hspa8|Trim9|Prkcb|Gdi1|Baiap2|Rabep1|Calb1|Ppp3cc|Pnkd|Hnrnpab|Camk2a|Fbxo45|Ncs1|Lrrk2|Sh3gl2|	Fmr1|Stxbp5|Ogt|Prkca|Arl6ip5|Sncb|Prkcg|Ctbp2|Htt|Ppfia2|Anks1b|Stxbp1|Marcksl1|Hap1|Erc1|Marcks|Prkce|Hspa8|Trim9|Prkcb|Gdi1|Baiap2|Rabep1|Calb1|Ppp3cc|Pnkd|Hnrnpab|Camk2a|
GOBP_IMPORT_INTO_CELL	183	-0.113933	-1.7914	0.012474	0.331993	Slc6a11|Kcnj10|Slc12a2|Kcnj3|Slc27a2|Smpd3|Itgb1|Wnk3|Cacna1b|Slc12a5|Slc9a7|Itga4|Neurl1b|Gfap|Slc18b1|Slc7a1|Ppp3ca|Grm1|Cacna1e|Irs2|Slc6a13|Scn5a|Slc9a2|Slc38a4|Slc8a1|Cacna1c|Arl6ip5|Slc22a4|Mapk15|Slc7a3|Acsl6|Slc38a2|Actb|Slc9a6|Rps6kb1|Slc19a1|Nos1|Slc5a6|Lrrc8a|Agt|Arg2|Slc27a1|Cacna1d|Slc31a1|Slc38a1|Ppp3r1|Slc39a14|Slc8a3|Thbs1|Tor1a|Hcn2|Slc9a9|Slc6a6|Acsl3|Slc27a5|Steap2|Hcn4|Slc15a4…	Slc24a2|Eprs|Kcnj9|Flot1|Scnn1a|Iscu|Slc7a11|Trpv2|Ppp3cb|Tfr2|Slc1a3|Kcnh2|Gpm6b|Trpm2|Slc1a1|Trpv6|Kcnj14|Wnk4|Slc12a7|Per2|Akap5|Abcc9|Rgs2|Snca|Lrp2|Atp1a1|Kcnj12|Akt2|Ppp3cc|Cacna1a|Kcnj4|Fabp3|Lrrc8c|Septin2|Plppr4|Slc1a6|Cav1|Dlg1|Lrsam1|Slc12a8|Slc6a1|Drd2|Nalf1|Slc9a1|Prnp|Kcnj6|Slc7a5|Acsl1|Slc11a2|Arl6ip1|Slc12a6|Arg1|Itgb3|Spx|Slc30a1|Slc7a2|Nalf2|Slc29a2|Wnk2|Kcnj2|Rgs4|Atp1b1|Atp1a3…
GOMF_BHLH_TRANSCRIPTION_FACTOR_BINDING	27	0.242763	1.52911	0.0645161	0.332156	Sp1|Ep300|Sirt1|Arntl|Ascl1|Usf1|Ikzf4|Bhlhe41|Tcf15|Ncapg2|Crebbp|Tcf3|Tcf4|Psmd9|Bhlhe40|Kdm1a|Lmo2|Fhl2|Usf2|Map3k10|Tcf12|Id3|Klf5|Smad3|Ube2i|Sox9|Runx2|	Sp1|Ep300|Sirt1|Arntl|Ascl1|Usf1|Ikzf4|Bhlhe41|Tcf15|Ncapg2|Crebbp|Tcf3|Tcf4|Psmd9|Bhlhe40|Kdm1a|Lmo2|
GOMF_PEPTIDASE_REGULATOR_ACTIVITY	119	-0.142279	-1.79192	0.0176817	0.334279	Furin|Serpinb6a|Bcl2l1|Rps6ka3|Simc1|Birc6|Fn1|Serpinf1|Spink8|Itih3|Vcp|Mt3|Serpinc1|Clpx|Cstb|Vsir|Svbp|Cd109|Fbln1|Spock3|Birc3|Spink10|Serpini1|A2m|Aph1b|Prdx3|Serping1|Acrbp|Rps27l|Adrm1b|Nlrc4|Cflar|Usp14|Wdr48|Ctsk|Psmf1|Ctsc|Crb2|Col7a1|Psmd14|Nol3|Psme4|Pcolce|Aplp2|Renbp|Spint2|Ube2z|Serpina3n|Serpinb1a|Arrb1|Umodl1|Apaf1|Prdx5|Anxa2|Rps6ka1|Mapk9|Snca|Pi15|Psme1|Mansc4|Uchl5|Itih2|Wfik…	Rps27l|Adrm1b|Nlrc4|Cflar|Usp14|Wdr48|Ctsk|Psmf1|Ctsc|Crb2|Col7a1|Psmd14|Nol3|Psme4|Pcolce|Aplp2|Renbp|Spint2|Ube2z|Serpina3n|Serpinb1a|Arrb1|Umodl1|Apaf1|Prdx5|Anxa2|Rps6ka1|Mapk9|Snca|Pi15|Psme1|Mansc4|Uchl5|Itih2|Wfikkn1|Serpina10|Rack1|Dpep1|Cav1|Gapdh|Serpinb9|Tnfrsf10b|Aph1a|Tnfaip8|Ctsh|Gpc3|Ctss|App|Prnp|Psenen|Timp3|Ctsl|Serpinb6b|Psme2|Birc2|Serpinh1|Lxn|Pebp1|Psme3|Pttg1|Reck|Timp1|Adr…
GOBP_CELL_CYCLE_PHASE_TRANSITION	463	0.0608142	1.52637	0.060166	0.335472	Paf1|Dact1|Setmar|Thoc5|Rdx|Atad5|Lzts1|Brca2|Dtx3l|Tacc3|Xrcc3|Hecw2|Ccnd1|Prkdc|Fbxo4|Cry1|Ddb1|Etaa1|Myo16|Psmg2|Trim71|Arid1a|Dcun1d3|Fzr1|Cdk10|Nae1|Itgb1|Atf2|Nbn|Myc|Rpl26|Lcmt1|Zfp36l1|Cdkn2c|Rad50|Cdkn1a|Fem1b|Clasp1|Blm|Akap8|Stk33|Brca1|Taok2|Cdc25c|Atm|Apc|Anp32b|Nek10|Egfr|Trrap|Cpsf3|Cdkn1c|Rad17|Mastl|Cdk5rap3|Anapc11|Pole|Smarca4|Mbd4|Vps4a|Plcb1|Phf10|Plk2|Nacc2|Atp2b4|Pinx1|Tipr…	Paf1|Dact1|Setmar|Thoc5|Rdx|Atad5|Lzts1|Brca2|Dtx3l|Tacc3|Xrcc3|Hecw2|Ccnd1|Prkdc|Fbxo4|Cry1|Ddb1|Etaa1|Myo16|Psmg2|Trim71|Arid1a|Dcun1d3|Fzr1|Cdk10|Nae1|Itgb1|Atf2|Nbn|Myc|Rpl26|Lcmt1|Zfp36l1|Cdkn2c|Rad50|Cdkn1a|Fem1b|Clasp1|Blm|Akap8|Stk33|Brca1|Taok2|Cdc25c|Atm|Apc|Anp32b|Nek10|Egfr|Trrap|Cpsf3|Cdkn1c|Rad17|Mastl|Cdk5rap3|Anapc11|Pole|Smarca4|Mbd4|Vps4a|Plcb1|Phf10|Plk2|Nacc2|Atp2b4|Pinx1|Tipr…
GOMF_PROTEIN_METHYLTRANSFERASE_ACTIVITY	82	0.143605	1.52496	0.0647773	0.335804	Setmar|Prdm9|Ehmt1|Setd2|Armt1|Prdm16|Eef1akmt2|Lcmt1|Trmt112|Setdb1|Kmt2c|Vcpkmt|Kmt2a|Hemk1|Suz12|Setbp1|Ash1l|Eef1akmt4|Ezh1|Antkmt|Ndufaf7|Fam98b|Ehmt2|Nsd1|Dnmt3a|Fbxo11|Nsd2|Carm1|Kmt2d|Setd6|Setd5|Suv39h1|Atpsckmt|Setdb2|Prmt6|Mettl22|Setd4|Fbll1|Prmt2|Setd1a|Kmt5b|Fbl|Etfbkmt|Smyd2|Pcmtd2|Mettl21a|Dot1l|Fam98a|Prmt8|Eef2kmt|Prmt5|Prmt3|Pcmt1|Ntmt1|Nsd3|Setd3|Prmt7|Setd7|Pcmtd1|Suv39h2|Eed…	Setmar|Prdm9|Ehmt1|Setd2|Armt1|Prdm16|Eef1akmt2|Lcmt1|Trmt112|Setdb1|Kmt2c|Vcpkmt|Kmt2a|Hemk1|Suz12|Setbp1|Ash1l|Eef1akmt4|Ezh1|Antkmt|Ndufaf7|Fam98b|Ehmt2|Nsd1|Dnmt3a|Fbxo11|Nsd2|Carm1|Kmt2d|Setd6|Setd5|Suv39h1|Atpsckmt|Setdb2|Prmt6|Mettl22|Setd4|Fbll1|Prmt2|Setd1a|Kmt5b|Fbl|Etfbkmt|Smyd2|Pcmtd2|Mettl21a|Dot1l|Fam98a|Prmt8|Eef2kmt|Prmt5|Prmt3|
GOCC_NUCLEAR_SPECK	314	0.0753204	1.52369	0.0678643	0.335892	Cdyl|Lhpp|Akap17b|Gli2|Rbm11|Ep400|Scaper|Virma|Rbm15|Bmp2k|Ak6|Zc3h18|Fndc1|Ar|Srsf2|Hectd1|Nrde2|Rreb1|Cwc22|Erbin|Zbtb16|Klf15|Cpsf6|Ppp4r3a|Hnrnpu|Aff2|Phf7|Sart1|Ap5z1|Cdc25c|Pnisr|Rbm14|Maml1|Zc3h14|Maml3|Rbm15b|Mbd4|Plcb1|Gtf2e2|Dhx36|Nfkbiz|Son|Tert|Prpf19|Gli3|Prpf40a|Thrap3|Srpk2|H2ax|Chrna3|Hif1a|Prx|Cxxc1|Adamts4|Ppig|Sdcbp2|Ddx42|Cir1|Rsrc1|Nup43|Osgep|Dennd1b|Fnbp4|Epor|Smc5|Ik|Zbtb…	Cdyl|Lhpp|Akap17b|Gli2|Rbm11|Ep400|Scaper|Virma|Rbm15|Bmp2k|Ak6|Zc3h18|Fndc1|Ar|Srsf2|Hectd1|Nrde2|Rreb1|Cwc22|Erbin|Zbtb16|Klf15|Cpsf6|Ppp4r3a|Hnrnpu|Aff2|Phf7|Sart1|Ap5z1|Cdc25c|Pnisr|Rbm14|Maml1|Zc3h14|Maml3|Rbm15b|Mbd4|Plcb1|Gtf2e2|Dhx36|Nfkbiz|Son|Tert|Prpf19|Gli3|Prpf40a|Thrap3|Srpk2|H2ax|Chrna3|Hif1a|Prx|Cxxc1|Adamts4|Ppig|Sdcbp2|Ddx42|Cir1|Rsrc1|Nup43|Osgep|Dennd1b|Fnbp4|Epor|Smc5|Ik|Zbtb…
GOMF_MANGANESE_ION_BINDING	56	0.170612	1.52546	0.0609037	0.335984	Mgat5b|Galnt1|Nek4|Primpol|Dcp2|Mtpap|Xpnpep3|Abl2|Nudt7|Mgat5|Mgat2|Galnt2|Idi1|Ppef1|Galnt4|Pepd|Me1|Galnt3|Xxylt1|Xpnpep1|Dyrk2|Arg2|Lap3|Ppm1m|B4galt7|Mre11a|Npepl1|Wrn|Extl2|Mpped2|Xylt2|Adcy2|Adprm|B4galt1|Ppm1a|Large1|Pck2|Abl1|Fam20c|Sod2|Slc11a2|Glul|Prkaca|Arg1|Ppm1b|Hmgcl|Gyg|Mgat1|Cdipt|Adcy10|Impa1|Nudt16|Exd2|Pomgnt1|Tdp2|Atp2c1|	Mgat5b|Galnt1|Nek4|Primpol|Dcp2|Mtpap|Xpnpep3|Abl2|Nudt7|Mgat5|Mgat2|Galnt2|Idi1|Ppef1|Galnt4|Pepd|Me1|Galnt3|Xxylt1|Xpnpep1|Dyrk2|Arg2|Lap3|Ppm1m|B4galt7|Mre11a|Npepl1|Wrn|Extl2|
GOBP_REGULATION_OF_OXIDATIVE_PHOSPHORYLATION	22	0.276291	1.52386	0.0585859	0.336506	Tmem135|Pde12|Ppif|Abcd1|Myc|Vcp|Uqcc2|Pink1|Mlxipl|Gadd45gip1|Cox7a2l|Actn3|Atp7a|Dnajc15|Slc25a23|Cox7a2|Ak4|Rhoa|Shmt2|Macroh2a1|Pde2a|Slc25a33|	Tmem135|Pde12|Ppif|Abcd1|Myc|Vcp|Uqcc2|Pink1|Mlxipl|Gadd45gip1|Cox7a2l|Actn3|
GOBP_ENDOTHELIAL_CELL_MIGRATION	181	0.0996705	1.51919	0.0658436	0.336546	Gpld1|Lgals8|Dnaja4|Nf1|Pik3r3|Sp1|Vegfa|Pik3c2a|Dcn|Hmgb1|Dicer1|Plcg1|Gfus|Vash1|Itgb1|Pxn|Sash1|Prkd1|Atp5a1|Serpinf1|Cln3|Pdgfb|Sirt1|Rhob|Tns3|Foxp1|Gpx1|Scarb1|Bcar1|Plxnd1|Plk2|Snai2|Atp2b4|Smoc2|Pdcd10|P2rx4|Hif1a|Rhoj|Cxcr4|Svbp|Sema4a|Prcp|Pdpk1|Dpp4|Ephb4|Tgfb1|Prkca|Nus1|Sema5a|Synj2bp|Anxa3|Coro1b|Nr4a1|Dab2ip|Spred1|Atoh8|Lemd3|Kdr|Fut1|Ptk2|Egr3|Hmox1|Rin2|Bcas3|Agt|Shh|Rac1|Itgav|…	Gpld1|Lgals8|Dnaja4|Nf1|Pik3r3|Sp1|Vegfa|Pik3c2a|Dcn|Hmgb1|Dicer1|Plcg1|Gfus|Vash1|Itgb1|Pxn|Sash1|Prkd1|Atp5a1|Serpinf1|Cln3|Pdgfb|Sirt1|Rhob|Tns3|Foxp1|Gpx1|Scarb1|Bcar1|Plxnd1|Plk2|Snai2|Atp2b4|Smoc2|Pdcd10|P2rx4|Hif1a|Rhoj|Cxcr4|Svbp|Sema4a|Prcp|Pdpk1|Dpp4|Ephb4|Tgfb1|Prkca|Nus1|Sema5a|Synj2bp|Anxa3|Coro1b|Nr4a1|Dab2ip|Spred1|Atoh8|Lemd3|Kdr|Fut1|Ptk2|Egr3|Hmox1|
GOBP_PROTEIN_DEACYLATION	118	0.124914	1.52263	0.0701031	0.336625	Phb|Mier2|Vegfa|Tada2a|Abhd13|Bex4|Hdac2|Lypla2|Prkd1|Fry|Ep300|Sin3b|Sfpq|Akap8|Sirt1|Rcor3|Yeats2|Ncor2|Ncor1|Hdac6|Mbip|Morf4l2|Msl3|Nipbl|Abhd10|Mideas|Tgfb1|Rbbp4|Hdac1|Trerf1|Spred1|Rrp8|Pink1|Tbl1x|Kat2a|Hdac4|Pml|Per1|Rbbp7|Lypla1|Prkaa1|Bcl6|Morf4l1|Nek3|Ppt1|Elk4|Smarca5|Eomes|Jdp2|Suv39h1|Sin3a|Ccar2|Fnta|Suds3|Mta1|Hdac8|Tada3|Spred2|Prmt6|Dysf|Ndn|Chd3|Tbl1xr1|Chd4|Lyplal1|Dyrk1a|Nds…	Phb|Mier2|Vegfa|Tada2a|Abhd13|Bex4|Hdac2|Lypla2|Prkd1|Fry|Ep300|Sin3b|Sfpq|Akap8|Sirt1|Rcor3|Yeats2|Ncor2|Ncor1|Hdac6|Mbip|Morf4l2|Msl3|Nipbl|Abhd10|Mideas|Tgfb1|Rbbp4|Hdac1|Trerf1|Spred1|Rrp8|Pink1|Tbl1x|Kat2a|Hdac4|Pml|Per1|Rbbp7|Lypla1|Prkaa1|Bcl6|Morf4l1|Nek3|Ppt1|Elk4|Smarca5|Eomes|Jdp2|
GOBP_NEGATIVE_REGULATION_OF_CARBOHYDRATE_METABOLIC_PROCESS	43	0.196093	1.52189	0.0673267	0.336869	Cox11|Cry1|Smpd3|Pask|Ep300|Fam3c|Cltc|Clk2|Sik1|Ncor1|Ppara|Tgfb1|Mtch2|Lepr|C1qtnf12|Hdac4|Flcn|Stat3|Pgp|Actn3|Ap2a1|Gfpt1|Ppp2ca|Trp53|Enpp1|Ddit4|1810024B03Rik|Git1|Inpp5k|Sirt6|Plek|Prkaca|Slc25a12|Cbfa2t3|Soga1|Midn|Tcf7l2|Grb10|Prkn|Tigar|Isyna1|Fam3a|Ppargc1a|	Cox11|Cry1|Smpd3|Pask|Ep300|Fam3c|Cltc|Clk2|Sik1|Ncor1|Ppara|Tgfb1|Mtch2|Lepr|C1qtnf12|Hdac4|Flcn|Stat3|Pgp|Actn3|
GOMF_ATPASE_BINDING	93	0.133725	1.51945	0.0650096	0.336981	Nkd2|Rdx|Nufip1|Rala|Nr1h2|Ptpn3|Ar|Nploc4|Pih1d1|Pex26|Ruvbl2|Actr3|Ruvbl1|Dnajb1|Pde4d|Vcpkmt|Plk2|Ppp3ca|Hnrnpk|Bbc3|Svip|Aldob|Trpc1|Usp25|Esr1|Ank2|Ank1|Grin2a|Nkain1|Nos1|Pik3r1|Rac1|Tor1aip1|Atp6v1e1|Nop58|Tcirg1|Atp6v1g1|Ube4b|Tor1aip2|Wfs1|Znhit6|Fxyd7|Snu13|Atp6v0a1|Snta1|Arpc2|Ralb|Fbl|Mettl21a|Atxn3|Rab6a|Ubxn1|Selenos|Atox1|Ezr|Tunar|Ufd1|S100a1|Trpc6|Rab4a|Fxyd1|Derl1|Trpc5|Gria2|Br…	Nkd2|Rdx|Nufip1|Rala|Nr1h2|Ptpn3|Ar|Nploc4|Pih1d1|Pex26|Ruvbl2|Actr3|Ruvbl1|Dnajb1|Pde4d|Vcpkmt|Plk2|Ppp3ca|Hnrnpk|Bbc3|Svip|Aldob|Trpc1|Usp25|Esr1|Ank2|Ank1|Grin2a|Nkain1|Nos1|Pik3r1|Rac1|Tor1aip1|Atp6v1e1|Nop58|Tcirg1|Atp6v1g1|Ube4b|Tor1aip2|Wfs1|Znhit6|Fxyd7|Snu13|Atp6v0a1|Snta1|Arpc2|Ralb|Fbl|Mettl21a|Atxn3|Rab6a|Ubxn1|Selenos|Atox1|Ezr|Tunar|Ufd1|S100a1|Trpc6|Rab4a|Fxyd1|Derl1|Trpc5|Gria2|
GOBP_NEGATIVE_REGULATION_OF_STEM_CELL_POPULATION_MAINTENANCE	20	0.274101	1.52114	0.0522244	0.337056	Tet1|Arid4b|Hdac2|Ogt|Rbbp4|Hdac1|Rbbp7|Ing1|Sin3a|Zfp706|Suds3|Sap30|Arid4a|Sap130|Sap30l|Bmp7|Sinhcaf|Pax2|Ing2|Brms1l|	Tet1|Arid4b|Hdac2|Ogt|Rbbp4|Hdac1|Rbbp7|Ing1|Sin3a|Zfp706|Suds3|Sap30|Arid4a|Sap130|Sap30l|Bmp7|Sinhcaf|
GOBP_NEGATIVE_REGULATION_OF_INTRINSIC_APOPTOTIC_SIGNALING_PATHWAY_IN_RESPONSE_TO_DNA_DAMAGE	22	0.275738	1.51994	0.0770791	0.337111	Atad5|Bcl2l1|Sirt1|Snai2|Marchf7|Usp47|Tpt1|Zfp385a|Ccar2|Trim32|Ell3|Ackr3|Kdm1a|Bid|Cdkn2d|Triap1|Ddias|Clu|Cd44|Mif|Tmem161a|Cxcl12|	Atad5|Bcl2l1|Sirt1|Snai2|Marchf7|Usp47|Tpt1|Zfp385a|Ccar2|Trim32|Ell3|Ackr3|Kdm1a|Bid|Cdkn2d|
GOBP_DEFENSE_RESPONSE_TO_SYMBIONT	183	0.0982157	1.52033	0.059761	0.337396	Phb|Il33|Polr3f|Dtx3l|Ddx56|Cxadr|Setd2|Polr3c|Rnf216|Bcl2l1|Il4|Serinc5|Dicer1|Rtp4|Rnf135|Nploc4|Gbp7|Itch|Tarbp2|Ifit1bl1|Erbin|Elmod2|Ifi203|Ifit1bl2|Creb3|Ifit2|Nt5c3|Aim2|Dhx36|Rnf185|Polr3h|Mid2|Parp9|Dhx9|Tlr3|Shfl|Ilf3|Traf3ip2|Ifit3|Fv1|Ifih1|Polr3e|Rab2b|Trim27|Hyal2|Trim12a|Tkfc|Phb2|G3bp1|Vapb|Ddx1|Pml|Ttc4|Trim8|Ercc6|Zdhhc1|Oasl2|Pcbp2|Ncbp1|Agbl5|Gpatch3|Chuk|Hsp90aa1|Ifitm3|Traf3…	Phb|Il33|Polr3f|Dtx3l|Ddx56|Cxadr|Setd2|Polr3c|Rnf216|Bcl2l1|Il4|Serinc5|Dicer1|Rtp4|Rnf135|Nploc4|Gbp7|Itch|Tarbp2|Ifit1bl1|Erbin|Elmod2|Ifi203|Ifit1bl2|Creb3|Ifit2|Nt5c3|Aim2|Dhx36|Rnf185|Polr3h|Mid2|Parp9|Dhx9|Tlr3|Shfl|Ilf3|Traf3ip2|Ifit3|Fv1|Ifih1|Polr3e|Rab2b|Trim27|Hyal2|Trim12a|Tkfc|Phb2|G3bp1|Vapb|Ddx1|Pml|Ttc4|Trim8|Ercc6|Zdhhc1|Oasl2|Pcbp2|Ncbp1|Agbl5|Gpatch3|Chuk|Hsp90aa1|Ifitm3|Traf3…
GOBP_INTERFERON_MEDIATED_SIGNALING_PATHWAY	50	-0.208965	-1.77386	0.0162272	0.337582	Jak1|Rnf185|Parp9|Ythdf2|Ifitm3|Irgm1|Tyk2|Ythdf3|Trim41|Usp29|Cnot7|Igtp|Dnaja3|Stat1|Ifngr1|Trp53|Stat2|Trim56|Parp14|Lsm14a|Med1|Tbk1|Irgm2|Ifnar1|Irf3|Sting1|Usp27x|Irf1|Arg1|Mavs|Samhd1|Dcst1|Ikbke|Ifnar2|Ttll12|Ube2k|Cdc37|Myd88|Wnt5a|Irak1|Fadd|Adar|Ifitm2|Mul1|Pparg|Jak2|Ptpn2|Cactin|Mettl3|Rbm47|	Irf3|Sting1|Usp27x|Irf1|Arg1|Mavs|Samhd1|Dcst1|Ikbke|Ifnar2|Ttll12|Ube2k|Cdc37|Myd88|Wnt5a|Irak1|Fadd|Adar|Ifitm2|Mul1|Pparg|Jak2|Ptpn2|Cactin|Mettl3|Rbm47|
GOMF_GROWTH_FACTOR_ACTIVITY	74	-0.180153	-1.77851	0.0113208	0.338536	Lefty1|Vegfa|Osgin2|Il4|Fgf11|Pdgfb|Clec11a|Nrg1|Tgfb1|Manf|Ogn|Lefty2|Pdgfc|Fbrs|Inhbb|Inha|Fgf14|Thbs4|Hspe1-rs1|Il34|Nrg3|Pgf|Vegfb|Fgf13|Bdnf|Fgf18|Gpi1|Egf|Angptl3|Rabep1|Cdnf|Fgf7|Bmp7|Fgf16|Ntf3|Kitl|Bmp4|Fgf12|Gmfb|Efemp1|Bmp2|Fgf10|Gfer|Hdgf|Ccn2|Gdf10|Bmp3|Tgfa|Ptn|Tgfb2|Hdgfl3|Il12a|Vegfd|Timp1|Pdgfa|Ccn3|Nrg4|Igf1|Csf1|Rabep2|Jag2|Fgf5|Tgfb3|Fgf1|Vgf|Nenf|Bmp6|Gdf11|Cd320|Fgf2|Inhba|F…	Inha|Fgf14|Thbs4|Hspe1-rs1|Il34|Nrg3|Pgf|Vegfb|Fgf13|Bdnf|Fgf18|Gpi1|Egf|Angptl3|Rabep1|Cdnf|Fgf7|Bmp7|Fgf16|Ntf3|Kitl|Bmp4|Fgf12|Gmfb|Efemp1|Bmp2|Fgf10|Gfer|Hdgf|Ccn2|Gdf10|Bmp3|Tgfa|Ptn|Tgfb2|Hdgfl3|Il12a|Vegfd|Timp1|Pdgfa|Ccn3|Nrg4|Igf1|Csf1|Rabep2|Jag2|Fgf5|Tgfb3|Fgf1|Vgf|Nenf|Bmp6|Gdf11|Cd320|Fgf2|Inhba|Fgf9|Bmp1|Cxcl12|
GOBP_POSITIVE_REGULATION_OF_ALCOHOL_BIOSYNTHETIC_PROCESS	22	-0.312432	-1.77466	0.0290698	0.339118	Sec14l2|Dab2|Por|Scp2|Abcg4|Pth1r|Snca|Myh9|P2ry6|Wnt4|Adcyap1r1|Scap|Plcd1|Fdps|Ntsr1|Mas1|Avpr1b|Fgf1|Abcg1|Bmp6|Srebf1|Srebf2|	Pth1r|Snca|Myh9|P2ry6|Wnt4|Adcyap1r1|Scap|Plcd1|Fdps|Ntsr1|Mas1|Avpr1b|Fgf1|Abcg1|Bmp6|Srebf1|Srebf2|
GOBP_REGULATION_OF_MONONUCLEAR_CELL_MIGRATION	79	-0.173751	-1.78011	0.0140562	0.33933	Lrch1|Il4|Hmgb1|Jam2|Ripor2|Itga4|Creb3|Stk39|Plcb1|Abl2|Crkl|Tgfb1|Dusp1|Wasl|Ptk2|Oxsr1|Thbs1|Ano6|Ptk2b|Med23|Cx3cr1|Mospd2|Wnk1|Trpv4|Il34|Akt1|Mia3|Cxcl14|Mapk3|Ager|Mapk1|Calr|Cd200|Dock8|C3ar1|Apod|Ccl21a|Abl1|Nbl1|Cd47|Adam10|App|Cx3cl1|Ccl5|Stk10|Crk|Ecm1|Aif1|Itgb3|Csf1r|Ptprj|C1qbp|Il12a|Lgals9|Coro1a|Ccn3|Il27ra|Nedd9|Wnt5a|Padi2|Rhoa|Csf1|Lyn|Pycard|Fadd|Ninj1|Slit2|Lgmn|Grem1|Akirin…	Apod|Ccl21a|Abl1|Nbl1|Cd47|Adam10|App|Cx3cl1|Ccl5|Stk10|Crk|Ecm1|Aif1|Itgb3|Csf1r|Ptprj|C1qbp|Il12a|Lgals9|Coro1a|Ccn3|Il27ra|Nedd9|Wnt5a|Padi2|Rhoa|Csf1|Lyn|Pycard|Fadd|Ninj1|Slit2|Lgmn|Grem1|Akirin1|Selenok|Adam8|Pla2g7|Gas6|Cxcl12|Msn|Adam17|Spns2|Cd99l2|
GOBP_NEGATIVE_REGULATION_OF_IMMUNE_SYSTEM_PROCESS	294	-0.0921208	-1.77603	0.0195695	0.339756	Thoc5|Cebpa|Nf1|Il33|Casp3|Lrch1|Ccl28|Prdm16|Flt3|Prkdc|Il4|Hmgb1|Cbfb|Nploc4|Pik3ap1|Itch|Otud4|Fn1|Erbin|Myc|Tob2|Lrrc14|Cd276|Ifi203|Ripor2|Atm|Zfp608|Dlg5|Gpx1|Rc3h2|Foxj1|Plcb1|Ubash3a|Dll1|Snai2|Col3a1|Id2|Gli3|Mfhas1|Usp15|Tmem176b|Vsir|Ythdf2|Masp1|Marchf7|Pde5a|Fbn1|Pdpk1|Trim27|Dpp4|Tgfb1|Sla2|Ldlr|Tmem178|Dusp1|Wasl|Tkfc|Dab2ip|Psma1|Fcer1g|Ctnnb1|Bcr|A2m|Zc3h8|Socs6|Zfpm1|Nr1h3|Hmox1…	Selenos|Dusp3|C1qc|Zfp35|Ezr|Sox11|Dgkz|C9orf72|Nlrc3|Scrib|Cd59a|Ufd1|Parp14|Mafb|Svep1|Cd200|Tmbim6|Phpt1|Cd55|Fer|Trim30a|Atg5|Ndfip1|Parp1|Ceacam1|Tyrobp|Dhx58|Psmb4|Rhbdd3|Nlrx1|Cd160|Tsc2|Sec14l1|Cebpb|Nfkbid|Tspan6|Rin3|Cd84|Loxl3|Cul4a|Lrrc32|Gps2|Kitl|Pten|Zbtb46|Apod|Bmp4|Ccl21a|Gpr137b|Tnfrsf13b|Ada|Twsg1|Nbl1|Atg9a|Dlg1|Serpinb9|Mertk|Gfer|Cd47|Atg12|Rassf5|Rps19|Il4ra|Nr1d1|Drd2|Rc3h…
GOBP_REGULATION_OF_DENDRITIC_SPINE_MORPHOGENESIS	56	0.174404	1.51631	0.0597015	0.340041	Ppp1r9a|Pdlim5|Tanc2|Sipa1l1|Actr3|Nlgn3|Caprin2|Dhx36|Kalrn|Dbn1|Dnm3|Mfn1|Cdk5r1|Itpka|Dnm1l|Ppfia2|Cask|Stau2|Cdk5|Ephb2|Reln|Lzts3|Opa1|Ube3a|Epha4|Arc|Marcks|Kif1a|Camk2b|Pafah1b1|Caprin1|Mfn2|Afdn|Srcin1|Actr2|Pak3|Baiap2|Shank3|Arhgap33|Cux2|Nlgn1|Ngef|Pten|Abi2|Tiam1|Adam10|Abi3bp|Cfl1|Bhlhb9|Arhgap44|Dbnl|Lrrk2|Lrp8|Dtnbp1|Zdhhc15|Eef2k|	Ppp1r9a|Pdlim5|Tanc2|Sipa1l1|Actr3|Nlgn3|Caprin2|Dhx36|Kalrn|Dbn1|Dnm3|Mfn1|Cdk5r1|Itpka|Dnm1l|Ppfia2|Cask|Stau2|Cdk5|Ephb2|Reln|Lzts3|Opa1|Ube3a|Epha4|Arc|Marcks|Kif1a|Camk2b|Pafah1b1|Caprin1|Mfn2|Afdn|Srcin1|Actr2|Pak3|Baiap2|Shank3|
GOBP_POSITIVE_REGULATION_OF_LYMPHOCYTE_MIGRATION	29	-0.278915	-1.781	0.0192719	0.340904	Jam2|Itga4|Stk39|Abl2|Oxsr1|Ptk2b|Med23|Wnk1|Cxcl14|Dock8|Ccl21a|Abl1|Adam10|App|Ccl5|Aif1|Itgb3|Lgals9|Coro1a|Nedd9|Wnt5a|Rhoa|Pycard|Fadd|Selenok|Adam8|Cxcl12|Adam17|Cd99l2|	Ccl21a|Abl1|Adam10|App|Ccl5|Aif1|Itgb3|Lgals9|Coro1a|Nedd9|Wnt5a|Rhoa|Pycard|Fadd|Selenok|Adam8|Cxcl12|Adam17|Cd99l2|
GOBP_POSITIVE_REGULATION_OF_PROTEIN_AUTOPHOSPHORYLATION	23	0.266388	1.5145	0.0669291	0.341896	Vegfa|Nbn|Rad50|Pdgfb|Nek10|Iqgap1|Nrg1|Rap2b|Ctnnd1|Pdgfc|Mre11a|Rassf2|Rap2a|Ddx3x|Gpnmb|Src|Rap2c|Tnks1bp1|Prlr|Pdgfa|Ace|Grem1|Tom1l1|	Vegfa|Nbn|Rad50|Pdgfb|Nek10|Iqgap1|Nrg1|Rap2b|Ctnnd1|Pdgfc|Mre11a|Rassf2|Rap2a|Ddx3x|Gpnmb|Src|
GOMF_PROTEIN_KINASE_ACTIVITY	476	0.0609298	1.51275	0.0645833	0.343732	Pkn2|Stk32b|Elp1|Pak2|Pdk4|Hunk|Bmp2k|Nprl2|Rps6ka5|Grk4|Flt3|Hipk2|Rps6ka3|Map3k2|Ccnd1|Prkdc|Tlk2|Pik3r4|Vrk1|Cdkl2|Ltk|Cdk10|Top1|Prkd1|Pask|Map3k15|Trp53rka|Lmtk2|Wnk3|Map3k21|Nrp2|Trio|Cdkn1a|Nek4|Mtor|Pikfyve|Smg1|Jak1|Vrk2|Alpk1|Raf1|Cdkl3|Mapk7|Mast1|Stk36|Stk33|Taok2|Tnik|Map2k7|Atm|Nek10|Epha7|Egfr|Snrk|Irak2|Rps6kc1|Stk4|Mastl|Rps6kl1|Fgfr2|Dclk2|Stk39|Clk2|Pdgfra|Plk2|Pdk3|Kalrn|Limk2…	Pkn2|Stk32b|Elp1|Pak2|Pdk4|Hunk|Bmp2k|Nprl2|Rps6ka5|Grk4|Flt3|Hipk2|Rps6ka3|Map3k2|Ccnd1|Prkdc|Tlk2|Pik3r4|Vrk1|Cdkl2|Ltk|Cdk10|Top1|Prkd1|Pask|Map3k15|Trp53rka|Lmtk2|Wnk3|Map3k21|Nrp2|Trio|Cdkn1a|Nek4|Mtor|Pikfyve|Smg1|Jak1|Vrk2|Alpk1|Raf1|Cdkl3|Mapk7|Mast1|Stk36|Stk33|Taok2|Tnik|Map2k7|Atm|Nek10|Epha7|Egfr|Snrk|Irak2|Rps6kc1|Stk4|Mastl|Rps6kl1|Fgfr2|Dclk2|Stk39|Clk2|Pdgfra|Plk2|Pdk3|Kalrn|Limk2…
GOCC_CUL3_RING_UBIQUITIN_LIGASE_COMPLEX	37	0.202272	1.51124	0.0666667	0.345224	Kbtbd7|Klhl9|Klhl20|Lztr1|Klhl21|Klhl42|Arih1|Spopl|Kctd2|Enc1|Klhl41|Zswim8|Klhl12|Klhl22|Kctd5|Depdc5|Kbtbd8|Cul3|Klhl3|Klhl2|Pdcd6|Klhl24|Klhl7|Rbx1|Klhl13|Kctd17|Klhl15|Gan|Klhl8|Pef1|Kctd10|Spop|Kctd13|Klhl25|Glmn|Tnfaip1|Keap1|	Kbtbd7|Klhl9|Klhl20|Lztr1|Klhl21|Klhl42|Arih1|Spopl|Kctd2|Enc1|Klhl41|Zswim8|Klhl12|Klhl22|Kctd5|Depdc5|Kbtbd8|
GOBP_POSITIVE_REGULATION_OF_CHROMOSOME_SEPARATION	22	0.267875	1.5103	0.0752475	0.345795	Ncapd2|Numa1|Ncapd3|Anapc11|Ncaph|Ncapg2|Mapk15|Rb1|Cdc16|Smc2|Cdc23|Cul3|Anapc7|Cenpe|Mad1l1|Smc4|Cdca8|Nsmce2|Ncaph2|Mad2l1bp|Anapc5|Incenp|	Ncapd2|Numa1|Ncapd3|Anapc11|Ncaph|Ncapg2|Mapk15|Rb1|Cdc16|Smc2|Cdc23|Cul3|Anapc7|Cenpe|Mad1l1|Smc4|
GOBP_TRNA_METABOLIC_PROCESS	170	0.0974241	1.50874	0.0604288	0.346263	Elp1|Vars|2210016F16Rik|Trmt2a|Mto1|Pop4|Osgepl1|Pus7|Alkbh8|Trmt10a|Dus1l|Cars2|Nsun4|Clp1|Rpp38|Ftsj1|Mettl8|Exosc8|Wdr6|Exosc10|Pars2|Pop1|Yars2|Trmt112|Lars2|Elp2|Trmt6|Dus4l|Nat10|Gon7|Dars|Pusl1|Cars|Nsun3|Farsb|Osgep|Qrsl1|Trub2|Dtwd1|Mtfmt|Kti12|Trmt44|Rtcb|Lsm6|Thumpd2|Exosc2|Ddx1|Zbtb8os|Polr2l|Ssb|Gatb|Grsf1|Elp4|Tyw1|Bcdin3d|Sars|Nsun2|Aars2|Lars|Prorp|Ptcd1|Trmt61a|Trdmt1|Trit1|Mars2…	Elp1|Vars|2210016F16Rik|Trmt2a|Mto1|Pop4|Osgepl1|Pus7|Alkbh8|Trmt10a|Dus1l|Cars2|Nsun4|Clp1|Rpp38|Ftsj1|Mettl8|Exosc8|Wdr6|Exosc10|Pars2|Pop1|Yars2|Trmt112|Lars2|Elp2|Trmt6|Dus4l|Nat10|Gon7|Dars|Pusl1|Cars|Nsun3|Farsb|Osgep|Qrsl1|Trub2|Dtwd1|Mtfmt|Kti12|Trmt44|Rtcb|Lsm6|Thumpd2|Exosc2|Ddx1|Zbtb8os|Polr2l|Ssb|Gatb|Grsf1|Elp4|Tyw1|Bcdin3d|Sars|Nsun2|Aars2|Lars|Prorp|Ptcd1|Trmt61a|Trdmt1|Trit1|Mars2…
GOBP_POSITIVE_REGULATION_OF_PROTEIN_DEACETYLATION	27	0.243512	1.50921	0.0826613	0.3465	Vegfa|Prkd1|Akap8|Sirt1|Ncor2|Ncor1|Nipbl|Tgfb1|Rrp8|Pink1|Pml|Bcl6|Smarca5|Jdp2|Suv39h1|Fnta|Ndn|Dyrk1a|Ctbp1|Baz2a|Lpin1|Akap8l|Ing2|Prkd2|Lrrk2|Sap30bp|BC004004|	Vegfa|Prkd1|Akap8|Sirt1|Ncor2|Ncor1|Nipbl|Tgfb1|Rrp8|Pink1|Pml|Bcl6|Smarca5|Jdp2|Suv39h1|
GOBP_REGULATION_OF_EPITHELIAL_CELL_MIGRATION	198	0.0934748	1.50782	0.08	0.346838	Gpld1|Dnaja4|Nf1|Sp1|Vegfa|Pik3c2a|Dcn|Arhgap5|Il4|Hmgb1|Dicer1|Itga3|Plcg1|Gfus|Vash1|Ptprr|Rreb1|Sash1|Prkd1|Atp5a1|Serpinf1|Mtor|Clasp1|Epb41l4b|Pdgfb|Sirt1|Rhob|Apc|Arsb|Foxp1|Capn7|Coro1c|Bcar1|Plk2|Snai2|Atp2b4|Smoc2|Pdcd10|P2rx4|Hif1a|Hdac6|Rhoj|Tac1|Svbp|Sema4a|Tgfbr2|Map4k4|Prcp|Pdpk1|Irs2|Macf1|Tgfb1|Prkca|Nus1|Sema5a|Synj2bp|Anxa3|Dock1|Dab2ip|Spred1|Atoh8|Kdr|Fut1|Ptk2|Hmox1|Rin2|Bcas…	Gpld1|Dnaja4|Nf1|Sp1|Vegfa|Pik3c2a|Dcn|Arhgap5|Il4|Hmgb1|Dicer1|Itga3|Plcg1|Gfus|Vash1|Ptprr|Rreb1|Sash1|Prkd1|Atp5a1|Serpinf1|Mtor|Clasp1|Epb41l4b|Pdgfb|Sirt1|Rhob|Apc|Arsb|Foxp1|Capn7|Coro1c|Bcar1|Plk2|Snai2|Atp2b4|Smoc2|Pdcd10|P2rx4|Hif1a|Hdac6|Rhoj|Tac1|Svbp|Sema4a|Tgfbr2|Map4k4|Prcp|Pdpk1|Irs2|Macf1|Tgfb1|Prkca|Nus1|Sema5a|Synj2bp|Anxa3|Dock1|Dab2ip|Spred1|
GOBP_NUCLEOSIDE_BISPHOSPHATE_METABOLIC_PROCESS	84	0.142297	1.50704	0.0694445	0.347222	Pdk4|Crot|Hmgcs1|Abcd1|Hsd17b4|Acaa2|Pank4|Pank1|Mccc2|Tdo2|Mmut|Oxsm|Pank2|Mvd|Pdha1|Acot3|Mcee|Pdk3|Sucla2|Ehhadh|Sult2b1|Nudt7|Acadsb|Papss1|Vdac1|Mvk|Far2|Dld|Far1|Acsl6|Nudt19|Hmgcs2|Fasn|Pdhx|Suclg2|Cs|Gpat4|Dip2a|Acsl3|Acacb|Ogdh|Pank3|Gpam|Acot9|Acot10|Acot2|Ppcs|Acat1|Dgat2|Acaca|Enpp1|Snca|Acot7|Pmvk|Acot4|Slc27a3|Mpc1|Pdhb|Acot1|Acsl1|Acot6|Acss2|Fitm2|Pipox|Dgat1|Dlat|Gcdh|Acsl5|Pdk2|…	Pdk4|Crot|Hmgcs1|Abcd1|Hsd17b4|Acaa2|Pank4|Pank1|Mccc2|Tdo2|Mmut|Oxsm|Pank2|Mvd|Pdha1|Acot3|Mcee|Pdk3|Sucla2|Ehhadh|Sult2b1|Nudt7|Acadsb|Papss1|Vdac1|Mvk|Far2|Dld|Far1|Acsl6|Nudt19|Hmgcs2|Fasn|Pdhx|Suclg2|Cs|Gpat4|Dip2a|Acsl3|Acacb|Ogdh|Pank3|Gpam|Acot9|Acot10|
GOBP_REGULATION_OF_LEUKOCYTE_PROLIFERATION	162	-0.121521	-1.76467	0.0158103	0.347847	Nf1|Il33|Casp3|Atad5|Bcl2l1|Lmo1|Il4|Hmgb1|Itch|Csf2ra|Cd276|Cdkn1a|Blm|Ripor2|Atm|Tnfrsf9|Dlg5|Foxj1|Slc7a1|Ppp3ca|Vsir|Tac1|Il18|Tgfbr2|Nck2|Marchf7|Pde5a|Irs2|Tgfb1|Vcam1|Tirap|Ctnnb1|Nfatc2|Ptk2|Tcf3|Bcl6|Sh3rf1|Dhps|Csf2rb2|Inpp5d|Arg2|Tyk2|Gsk3b|Shh|Ephb2|Hes1|Zfp335|Icosl|Stat5b|Ahr|Gpam|Mapk8ip1|Prkar1a|Adk|Bid|Gpnmb|Il34|Dnaja3|Mad1l1|Stat6|Jak3|Chrnb2|Il6st|Sox11|Mapk3|Ager|Scrib|Cd59a|…	Sox11|Mapk3|Ager|Scrib|Cd59a|Sos2|Mapk1|Ighm|Cd55|Ndfip1|Ceacam1|Mef2c|Vav3|Tnfrsf1b|Tyrobp|Kit|Tsc2|Cebpb|Bmi1|St6gal1|Lrrc32|Kitl|Pten|Bmp4|Tnfrsf13b|Ada|Twsg1|Gstp1|Nmbr|Dlg1|Nmb|Fgf10|Rassf5|Rc3h1|Ccl5|Prnp|Slc4a2|Sos1|Itgal|Prlr|Ccdc88b|Aif1|Efnb1|Irf1|Arg1|Tacr1|Cd44|Csf1r|Zbtb7b|Laptm5|Prkcq|Clcf1|Il12a|Enpp3|Il20rb|Peli1|Cd46|Cnn2|Ripk2|Traf6|Ticam1|Ccl19|Cd59b|Pkn1|Lgals9|Sdc4|Coro1a|Flt…
GOBP_SECRETORY_GRANULE_ORGANIZATION	49	0.181114	1.50538	0.072	0.348099	Ap3b1|Baiap3|Rfx2|Hps5|Hps1|Ap1b1|Ap1m1|Vps13b|Pfn4|Sec23ip|Creb1|Ap1g1|Nbeal2|Ap3d1|Hps6|Tmf1|Ap3s1|Osbp|Zfp385a|Acrbp|Aqp1|Ap1s2|Mfsd14a|Hps3|Agfg1|Mta1|Pafah1b1|Tbc1d20|Lyst|Ptbp1|Ap3m1|Snx19|Tbpl1|Pla2g3|Vps33b|Syt4|Ptprn|Bloc1s3|Slc9a8|Ap1s1|AU040320|Serpine2|Abca1|Dtnbp1|Abcg1|Hps4|Ap3s2|Ap1s3|Ccdc136|	Ap3b1|Baiap3|Rfx2|Hps5|Hps1|Ap1b1|Ap1m1|Vps13b|Pfn4|Sec23ip|Creb1|Ap1g1|Nbeal2|Ap3d1|Hps6|Tmf1|Ap3s1|Osbp|Zfp385a|Acrbp|Aqp1|Ap1s2|Mfsd14a|Hps3|Agfg1|Mta1|Pafah1b1|Tbc1d20|
GOBP_OOCYTE_MATURATION	23	0.267135	1.50554	0.0650407	0.348751	Brca2|Dazl|Tut4|Plcb1|H3f3a|Ythdf2|Tut7|Cdc25b|Npr2|Shb|Grb14|Aurka|Ptk2b|Rps6ka2|Foxo3|Ppp2r1a|Pde3a|Washc1|Trip13|Rec8|Sirt2|Washc5|Ednra|	Brca2|Dazl|Tut4|Plcb1|H3f3a|Ythdf2|Tut7|Cdc25b|Npr2|Shb|Grb14|Aurka|Ptk2b|Rps6ka2|Foxo3|
GOBP_REGULATION_OF_LEUKOCYTE_MIGRATION	143	-0.125792	-1.76511	0.0163934	0.350138	Nf1|Il33|Lrch1|Ccl28|Vegfa|Il4|Hmgb1|Ptger3|Jam2|Smpd3|Ripor2|Itga4|Creb3|Cd9|Myo1f|Jam3|Stk39|Plcb1|Abl2|Crkl|P2rx4|Tnfrsf18|Dpp4|Tgfb1|Lbp|Dusp1|Wasl|Mtus1|Chst2|Tirap|Swap70|Bcr|Ptk2|Oxsr1|Dnm1l|Fut9|Tnfaip6|Pik3r1|Rac1|Thbs1|Ano6|Mst1|Itga2|Ptk2b|Med23|Cx3cr1|Abr|Mospd2|Dysf|Thbs4|Wnk1|Trpv4|Il34|Pgf|Vegfb|Akt1|Mia3|Camk1d|Trp53|Cxcl14|Mapk3|Ager|Mapk1|Calr|Il1r1|Cd200|Dock8|Rtn4|Mmp14|C3ar1|…	Mmp28|App|P2ry12|Cx3cl1|Ccl5|Stk10|Crk|Ecm1|Aif1|Ccl25|Ptn|Tacr1|Itgb3|Csf1r|Ptprj|Rabgef1|Capn1|C1qbp|Il12a|Vegfd|C5ar2|Cnn2|Ccl19|Lgals9|Zfp580|St3gal4|Coro1a|Plvap|Ccn3|Myd88|Il27ra|Nedd9|Wnt5a|Padi2|Nckap1l|Rhoa|Csf1|Lyn|Pycard|Fadd|Ninj1|Mcu|Pecam1|Thy1|Slit2|Gpr18|Lgmn|Grem1|Adora1|Mif|Edn3|Akirin1|Selenok|Adam8|Pla2g7|Cd81|Gas6|Cxcl12|Msn|Adam17|Spns2|Ednra|Cd99l2|
GOBP_SINGLE_FERTILIZATION	81	0.14041	1.50329	0.0574468	0.350374	Plat|Cct4|Ap3b1|Cecr2|Itga3|Ar|Tarbp2|Hps1|Arsa|Cd9|Kmt2c|Cacna1h|Plcb1|Crkl|H3f3a|Spag1|Cct5|Sec23ip|Spaca6|Irag2|Ash1l|Npr2|Tpst2|H3f3b|Adam32|Cct2|Hexb|Plcd4|Adam18|Stxbp1|Ccdc87|Tcp1|Trim36|Spa17|Ube3a|Cct6a|Rims1|Snu13|Cct3|Camk2b|Wdr48|Vdac2|Trpc3|Slirp|Clgn|Adam1a|Kdm5b|Mfge8|Cct8|1700029I15Rik|Umodl1|Trpc6|Iftap|B4galt1|Myh9|Ubap2l|Ppp3cc|Unc13b|Aldoa|Hspa1l|Abhd2|Cct7|Syt6|Smad4|Ovgp1|Lh…	Plat|Cct4|Ap3b1|Cecr2|Itga3|Ar|Tarbp2|Hps1|Arsa|Cd9|Kmt2c|Cacna1h|Plcb1|Crkl|H3f3a|Spag1|Cct5|Sec23ip|Spaca6|Irag2|Ash1l|Npr2|Tpst2|H3f3b|Adam32|Cct2|Hexb|Plcd4|Adam18|Stxbp1|Ccdc87|Tcp1|Trim36|Spa17|Ube3a|Cct6a|Rims1|Snu13|Cct3|Camk2b|Wdr48|Vdac2|Trpc3|Slirp|Clgn|
GOCC_NEURON_PROJECTION_CYTOPLASM	48	0.183888	1.50179	0.0604915	0.351827	Grik3|Klhl17|Abhd13|Hnrnpu|Sfpq|Zc3h14|Fmr1|Ckap5|Bsn|Kcnab1|Kif3a|Cdkl5|Pura|Htt|Dlg4|Mapk8|Kif5a|Stau1|Grik2|Dynll1|Arc|Wls|Hnrnpa2b1|Ranbp1|Canx|Map2k1|Map2|Dync1i1|Baiap2|Madd|Mapk1|Map2k4|Pqbp1|Gria2|Hpca|Uhmk1|Hip1r|Ada|Hnrnpab|Camk2a|Abhd12|Rangap1|Kif3c|Lrrk2|Kif17|Gabarapl1|Sod1|Oprm1|	Grik3|Klhl17|Abhd13|Hnrnpu|Sfpq|Zc3h14|Fmr1|Ckap5|Bsn|Kcnab1|Kif3a|Cdkl5|Pura|Htt|Dlg4|Mapk8|Kif5a|Stau1|Grik2|Dynll1|Arc|Wls|Hnrnpa2b1|Ranbp1|Canx|Map2k1|Map2|Dync1i1|Baiap2|Madd|Mapk1|Map2k4|Pqbp1|Gria2|Hpca|Uhmk1|Hip1r|Ada|Hnrnpab|Camk2a|
GOCC_CYTOCHROME_COMPLEX	27	-0.279755	-1.73644	0.0211416	0.352082	mt-Cytb|mt-Co1|Cox10|Cox7a2l|Coa6|Uqcrfs1|Cox5a|Cox4i1|Cox7b|Cyc1|Uqcr10|Uqcrb|Cox7c|Cox7a2|Ndufa4|Uqcrc2|Uqcc3|Uqcr11|Cox5b|Cox6c|Cox15|Cox8a|Uqcrq|Uqcrh|Cox6a1|Cox6b1|Uqcrc1|	Uqcr10|Uqcrb|Cox7c|Cox7a2|Ndufa4|Uqcrc2|Uqcc3|Uqcr11|Cox5b|Cox6c|Cox15|Cox8a|Uqcrq|Uqcrh|Cox6a1|Cox6b1|Uqcrc1|
GOBP_REGULATION_OF_CYSTEINE_TYPE_ENDOPEPTIDASE_ACTIVITY_INVOLVED_IN_APOPTOTIC_PROCESS	150	-0.123941	-1.75999	0.0207939	0.353321	Wdr35|Wnt9a|Pak2|Vegfa|Rps6ka3|Hmgb1|Siah2|Pih1d1|Casp9|Uaca|Myc|Ep300|Rnf7|Sirt1|Anp32b|Epha7|Rffl|Vcp|Gpx1|Mt3|Bbc3|Cycs|Por|Mtch2|Nr4a1|Hspd1|Arl6ip5|Pml|Sh3rf1|Dlc1|Usp47|Dapk1|Dnajb6|Bcap31|Thbs1|Ccn1|Aqp1|Rnf34|Ret|Tfap4|Diablo|Rps27l|Nlrc4|Cflar|Map3k5|Bid|Ddx3x|St18|Cdkn2d|Pdcd6|Trp63|Src|Dnaja3|Stat1|Nle1|Akt1|Nol3|Robo1|F2r|Gpi1|Mdm2|Triap1|Slc1a1|Men1|Arrb1|Malt1|Apaf1|Acer2|Pdcd5|Rps6…	Slc11a2|Dap|Mrtfa|Pax2|Nod1|Arl6ip1|Cd44|Laptm5|Senp1|Hspa1b|Casp8|Hip1|Dhcr24|Caap1|Cradd|Fas|Park7|Map2k5|Ripk2|Rest|Arrb2|Cryab|Bok|Aifm1|Bad|Cck|Prr7|Gramd4|Casp8ap2|Gsn|Igf1|Smad3|Bak1|Rhoa|Ctsd|Pycard|Xiap|Bmyc|Casp2|Ints1|Htra2|Mul1|Pidd1|Pparg|Herpud1|Jak2|Col4a3|Bcl10|Acvr1c|Casp1|Lamtor5|Xdh|Eif2ak3|Mical1|Nkx3-1|Sox2|Ppm1f|Gas6|Rps3|Hsf1|Dele1|Syk|
GOBP_APOPTOTIC_PROCESS_INVOLVED_IN_DEVELOPMENT	32	-0.259371	-1.73724	0.0204082	0.353476	Atf2|Lef1|Xkr4|Pml|Xkr8|Tgfbr3|Ccn1|Ppp2r1b|Fzd5|Scrib|Enpp1|Bax|Bmp7|Tnfrsf1b|Notch1|Six3|Bmp4|Zpr1|Bcl2l11|Megf10|Xkr6|Pax2|Foxc1|Tgfb2|Chek1|Tnfrsf1a|Kcnq1ot1|Cryab|Lrp5|Bak1|Jag2|Wnt7b|	Fzd5|Scrib|Enpp1|Bax|Bmp7|Tnfrsf1b|Notch1|Six3|Bmp4|Zpr1|Bcl2l11|Megf10|Xkr6|Pax2|Foxc1|Tgfb2|Chek1|Tnfrsf1a|Kcnq1ot1|Cryab|Lrp5|Bak1|Jag2|Wnt7b|
GOBP_TRNA_PROCESSING	121	0.118008	1.49942	0.0693069	0.354573	Elp1|2210016F16Rik|Trmt2a|Mto1|Pop4|Osgepl1|Pus7|Alkbh8|Trmt10a|Dus1l|Nsun4|Clp1|Rpp38|Ftsj1|Mettl8|Wdr6|Pop1|Trmt112|Elp2|Trmt6|Dus4l|Nat10|Gon7|Pusl1|Nsun3|Osgep|Trub2|Dtwd1|Mtfmt|Kti12|Trmt44|Rtcb|Lsm6|Thumpd2|Ddx1|Zbtb8os|Ssb|Grsf1|Elp4|Tyw1|Bcdin3d|Nsun2|Aars2|Prorp|Ptcd1|Trmt61a|Trdmt1|Trit1|Qtrt1|Mocs3|Tsen15|Rpp25l|Wdr4|Lage3|Hsd17b10|Aars|Rpp30|Pus1|Nsun6|Trmt10c|Rpp21|Mettl2|Qtrt2|Thump…	Elp1|2210016F16Rik|Trmt2a|Mto1|Pop4|Osgepl1|Pus7|Alkbh8|Trmt10a|Dus1l|Nsun4|Clp1|Rpp38|Ftsj1|Mettl8|Wdr6|Pop1|Trmt112|Elp2|Trmt6|Dus4l|Nat10|Gon7|Pusl1|Nsun3|Osgep|Trub2|Dtwd1|Mtfmt|Kti12|Trmt44|Rtcb|Lsm6|Thumpd2|Ddx1|Zbtb8os|Ssb|Grsf1|Elp4|Tyw1|Bcdin3d|Nsun2|Aars2|Prorp|Ptcd1|Trmt61a|Trdmt1|Trit1|Qtrt1|Mocs3|Tsen15|Rpp25l|Wdr4|Lage3|Hsd17b10|Aars|Rpp30|Pus1|Nsun6|Trmt10c|
GOBP_VASOCONSTRICTION	76	-0.167823	-1.73816	0.0337302	0.354754	Wdr35|Drd5|Shc1|Casr|Chrm3|Ptger3|Smpd3|Pdgfb|Egfr|Add3|Hif1a|Htr2c|Pde5a|Ptgs1|Asic2|Dock4|Slc8a1|Cacna1c|Manf|Grip2|Bbs2|Nos1|Atp2b1|Agt|Apln|Mgll|Ahr|Snta1|Akt1|Map2k1|Zdhhc21|F2r|Adra2c|Gja5|Dock5|G6pdx|Per2|Alox5|Adra2a|Abl1|Cav1|Bmpr2|Rap1gds1|Ptgs2|Cx3cl1|Htr2b|Htr1b|Adra1a|Tacr1|Chga|Hrh2|Grk2|Rhoa|Dusp5|Cacna1g|Ace|Htr7|Mkks|Avpr1b|Edn3|Faah|Htr1a|Trpm4|Hrh1|Ednrb|Oxtr|Hmgcr|Atp1a2|Htr2a…	Htr7|Mkks|Avpr1b|Edn3|Faah|Htr1a|Trpm4|Hrh1|Ednrb|Oxtr|Hmgcr|Atp1a2|Htr2a|Adra1d|Arhgap42|Gja1|Cd38|Ednra|Drd1|Npy1r|
GOMF_KINASE_INHIBITOR_ACTIVITY	41	0.19586	1.49857	0.0809249	0.355019	Ibtk|Gskip|Prkrip1|Cdkn1a|Spry4|Cdkn1c|Mbip|Sh3bp5|Hyal2|Npm1|Cep43|Inca1|Rhoh|Pkib|Trib1|Smcr8|Qars|Tsacc|Trib2|Prkar1a|Lrp6|Ppp2ca|Tesc|Wnk1|Dusp19|Camk2n1|Socs5|Wars1|Dus2|Pkia|Camk2n2|Hexim1|Rack1|Ywhab|Dnajc3|Pkig|Nck1|Sh3bp5l|Chp1|Parva|Cdkn1b|	Ibtk|Gskip|Prkrip1|Cdkn1a|Spry4|Cdkn1c|Mbip|Sh3bp5|Hyal2|Npm1|Cep43|Inca1|Rhoh|Pkib|Trib1|Smcr8|Qars|Tsacc|Trib2|Prkar1a|Lrp6|Ppp2ca|Tesc|Wnk1|Dusp19|Camk2n1|Socs5|
GOBP_PEPTIDYL_TYROSINE_MODIFICATION	215	-0.10028	-1.75754	0.0145228	0.355162	Pak2|Vegfa|Il4|Efna5|Ltk|Hdac2|Itgb1|Pxn|Socs4|Mtor|Jak1|Pdgfb|Epha7|Egfr|Rictor|Fgfr2|Clk2|Iqgap1|Pdgfra|Abl2|Pdgfrb|Rasa1|Parp9|Nrg1|Il18|Suz12|Tnfrsf18|Sh3bp5|Sh2b3|Dlg3|Lonp1|Hyal2|Tgfb1|Tpst2|Ptpn4|Wee1|Dmtn|Prkca|Ptprz1|Rap2b|Kdr|Ptk2|Hk1|Ctnnd1|Agt|Dyrk2|Dlg4|Itga5|Pdgfc|Osbp|Cbl|Clk1|Ephb2|Reln|Hes1|Vps25|Tnk2|Epha4|Dusp22|Cnot7|Erbb4|Ptk2b|Pibf1|Alk|Zfp592|Tspan9|Arhgef2|Prmt2|Thbs4|Inpp…	Aplp2|Socs5|Jak3|Dyrk1a|Igf1r|Il6st|Egf|Clk4|Tek|Trp53|Mlst8|Abi1|Mapk3|Plpp3|Parp14|Cntn1|Rap2c|Snhg20|Ighm|Grm5|Fer|Pkdcc|Dvl2|Hes5|Fgf7|Kit|Zgpat|Mvp|Ggnbp2|Ghr|Ncl|Gfra1|Crlf1|Ntf3|Adra2a|Kitl|Tpst1|Abi3|Il6ra|Abi2|Ptpn11|Chmp6|Abl1|Fgfr3|Ifnar1|Cav1|Zzef1|Sema4d|Ddr2|Efemp1|Ppp2r5b|Fgf10|Prkcz|App|Ptpn1|Aatk|Ccl5|Prnp|Cav2|Adra1a|Prlr|Tgfa|Ehd4|Traf3ip1|Irf1|Cd44|Flt1|Itgb3|Csf1r|Dyrk3|Yes1|…
GOBP_ORGANIC_ACID_TRANSMEMBRANE_TRANSPORT	111	-0.145388	-1.75502	0.0232108	0.356379	Kcnj10|Slc25a15|Abcd1|Itgb1|Myc|Slc13a3|Cln3|Slc16a7|Epm2a|Gfap|Slc25a11|Slc7a1|Grm1|Slc38a10|Slc25a13|Slc38a6|Irs2|Slc6a13|Slc25a29|Slc38a4|Arl6ip5|Slc22a4|Slc7a3|Acsl6|Slc38a2|Emb|Slc19a1|Slc5a6|Lrrc8a|Agt|Arg2|Slc27a1|Slc38a1|Thbs1|Slc6a6|Slc27a5|Slc15a4|Slc6a7|Slc7a6|Slc25a32|Abcd4|Akt1|Slc7a11|Slc1a3|Slc16a1|Slc1a1|Sfxn2|Slc36a4|Per2|Rgs2|Slc17a7|Slc7a7|Lrp2|Slc23a2|Akt2|Slc25a18|Lrrc8c|Sept…	Slc7a5|Mfsd12|Acsl1|Slc25a10|Slc16a12|Arl6ip1|Arg1|Slc25a12|Slc7a2|Slc6a8|Rgs4|Slc66a1|Slc6a20b|Abcd3|Slc3a2|Ntsr1|Slc17a8|Sfxn1|Slc7a10|Acsl5|Cln8|Mpc2|Slc46a1|Ace2|Psen1|Slc6a20a|Slc29a4|Slc17a6|Prkcd|Sfxn3|Slc1a2|Slc25a22|Slc7a8|Lrrc8d|Abcc5|Slc43a2|Abcb1b|Slc38a7|Abcd2|Slc25a1|Slc16a2|Slc1a4|Slc25a38|Slc38a9|Slc36a1|Slc38a3|Slc6a9|Slc2a1|Abcc1|
GOMF_MONOATOMIC_CATION_TRANSMEMBRANE_TRANSPORTER_ACTIVITY	412	-0.0756183	-1.74677	0.0181087	0.3566	Nipa1|Tmem38b|Slc6a11|Kcnj10|Stim1|Slc12a2|Grik3|Kcnn1|Kcnj3|Rimbp2|Panx1|Ctns|Atp5a1|Cacna1b|Slc13a3|Itpr2|mt-Cytb|Cnnm2|Trpm3|Kcnh7|Slc12a5|Slc9a7|Grik5|Slc10a5|Mmgt1|Magt1|Catsper2|Slc9b2|Kcnc2|Kcng1|Chrna5|Cacna1h|mt-Co1|Atp2b4|Atp6v1h|Grin2c|Slc18b1|Kcng2|Slc39a3|Kcnq3|P2rx4|Chrna3|Cacnb1|Tmco3|Htr3a|Slc30a2|Slc25a13|Kcnb2|Atp2b3|Itpr3|Asic2|Cacna1e|Kcnab1|Scn9a|Unc80|Kcnt1|Kcnip4|Trpc1|Kcns…	Slc12a8|Tmem63b|Uqcrb|Slc6a1|Kcnq4|Orai3|Kcna2|Kcng3|Slc24a3|Nalf1|Kcnip2|Slc25a4|Slc20a1|Kcna4|Slc9a1|Kcne1l|Kcnj6|Tmem175|Atp13a1|Htr1b|Slc33a1|Slc11a2|Atp5b|Slc25a28|Anxa5|Cox7c|Slc12a6|Slc25a12|Chrnb1|Kcnf1|Ncs1|Lrrc55|Atp6v0d1|Atp5j|Slc25a37|Kcnc4|Surf1|Slc30a1|Slc6a8|Nalf2|Kcnmb2|Tmem38a|Kcnj2|Atp5g1|Atp1b1|Kcnv1|Atp1a3|Slc6a20b|Trpc7|Slc9a3|Slc4a10|Slc9a8|Slc5a5|Atp5j2|Atp13a3|Slc30a9|Slc3…
GOCC_CYTOPLASMIC_STRESS_GRANULE	70	0.15276	1.49698	0.0760234	0.356743	Eif3b|Hipk2|Rnf135|Kpna2|Vcp|Dhx36|Fmr1|Hnrnpk|Ythdf2|Kpnb1|Larp4|Rbm4|Eif2s1|Eif4e|Atxn2|G3bp1|Gigyf2|Ddx1|Pum1|Ssb|Tia1|Pabpc5|Stau2|Ythdf3|Stau1|Pabpc1|Rbfox1|Eif4g1|Dazap2|Atxn2l|Caprin1|Larp4b|Ddx3x|Tial1|Mcrip2|Mbnl1|Mcrip1|Habp4|Celf1|Nufip2|C9orf72|G3bp2|Lsm14a|Pqbp1|Cirbp|Elavl1|Rptor|Ddx19b|Pum2|Prkaa2|Zfp36|Larp1|Ddx6|Ddx19a|Znfx1|Rbpms|Ybx1|Rc3h1|Endov|Ogfod1|Dyrk3|Grb7|Rock1|Zfand1|D…	Eif3b|Hipk2|Rnf135|Kpna2|Vcp|Dhx36|Fmr1|Hnrnpk|Ythdf2|Kpnb1|Larp4|Rbm4|Eif2s1|Eif4e|Atxn2|G3bp1|Gigyf2|Ddx1|Pum1|Ssb|Tia1|Pabpc5|Stau2|Ythdf3|Stau1|Pabpc1|Rbfox1|Eif4g1|Dazap2|Atxn2l|Caprin1|Larp4b|Ddx3x|Tial1|Mcrip2|Mbnl1|Mcrip1|Habp4|Celf1|Nufip2|C9orf72|G3bp2|Lsm14a|Pqbp1|Cirbp|Elavl1|Rptor|Ddx19b|Pum2|Prkaa2|Zfp36|Larp1|Ddx6|Ddx19a|Znfx1|Rbpms|Ybx1|
GOCC_EARLY_ENDOSOME	292	0.0746899	1.49643	0.0907258	0.356747	Phb|Wdr81|Furin|Nipa1|Ap3b1|Rab34|Dtx3l|Ldlrad4|Clcn3|Pick1|Hmgb1|Vipas39|Cntnap2|Siah2|Eea1|Rab31|Ecpas|Itch|Siah1b|Ankfy1|Nae1|Hps5|Snx8|Trappc9|Atp11b|Ocrl|Lmtk2|Wasf2|Cln3|Pikfyve|Ap1b1|Myo5a|Mmgt1|Rhob|Wdfy1|Ap1m1|Egfr|Rps6kc1|Rapgef1|Als2|Numb|Neurl1b|Vps4a|H2-T22|Plekhf1|Ece1|Myo1b|Washc2|Vps26b|Cxcr4|Washc3|Lipc|Osbpl6|D130043K22Rik|Washc4|Vps16|Ldlr|Vcam1|Nucb1|F8a|Ap1g1|Vps18|Ap3d1|Vps4…	Phb|Wdr81|Furin|Nipa1|Ap3b1|Rab34|Dtx3l|Ldlrad4|Clcn3|Pick1|Hmgb1|Vipas39|Cntnap2|Siah2|Eea1|Rab31|Ecpas|Itch|Siah1b|Ankfy1|Nae1|Hps5|Snx8|Trappc9|Atp11b|Ocrl|Lmtk2|Wasf2|Cln3|Pikfyve|Ap1b1|Myo5a|Mmgt1|Rhob|Wdfy1|Ap1m1|Egfr|Rps6kc1|Rapgef1|Als2|Numb|Neurl1b|Vps4a|H2-T22|Plekhf1|Ece1|Myo1b|Washc2|Vps26b|Cxcr4|Washc3|Lipc|Osbpl6|D130043K22Rik|Washc4|Vps16|Ldlr|Vcam1|Nucb1|F8a|Ap1g1|Vps18|Ap3d1|Vps4…
GOBP_NEGATIVE_REGULATION_OF_ESTABLISHMENT_OF_PROTEIN_LOCALIZATION	120	-0.136138	-1.73839	0.0258964	0.357187	Pde1c|Nf1|Stxbp5l|Ptger3|Cyp51|Yod1|Ndufaf2|Ndfip2|Ppp3ca|Ogt|Fermt1|Map4k4|Fbn1|Svip|Idh2|Dmtn|Frmd4a|Idua|Foxo1|Fkbp1b|Bard1|Wwp2|Nr1h3|Lypla1|Sergef|Pfkl|Nos1|Ufm1|Cdk5|Psmd9|Inhbb|Ei24|Insig1|Ubac2|Bag3|Neo1|Snx3|Nol3|Csk|Klf7|Pde8b|Lyplal1|Srcin1|F2r|Pim3|Txn1|Gdi1|Madd|Pde3b|Sp100|Hadh|Cd200|Rptor|Pkdcc|Ndfip1|Rhbdf1|Kcnb1|Pkia|Ptpmt1|Dnaja1|Gnao1|Rab11fip5|Adra2a|Sirt4|Os9|Apod|Inpp5k|Ptpn…	Nol3|Csk|Klf7|Pde8b|Lyplal1|Srcin1|F2r|Pim3|Txn1|Gdi1|Madd|Pde3b|Sp100|Hadh|Cd200|Rptor|Pkdcc|Ndfip1|Rhbdf1|Kcnb1|Pkia|Ptpmt1|Dnaja1|Gnao1|Rab11fip5|Adra2a|Sirt4|Os9|Apod|Inpp5k|Ptpn11|Siah3|Rab23|Sirt6|Ube2j1|Eny2|Drd2|Jagn1|Syt4|Kcnj6|Irs1|Bag4|Itgb1bp1|Erlec1|Derl2|Anxa5|Rab11fip3|Terf1|Sumo1|Coro2b|Chga|Rab11fip1|Il12a|Erp29|Rangap1|Park7|Midn|Gnaz|Rest|Abcc8|Lrrk2|Ccn3|Mapt|Pkig|Apoe|Prkn|An…
GOBP_NEGATIVE_REGULATION_OF_TUMOR_NECROSIS_FACTOR_SUPERFAMILY_CYTOKINE_PRODUCTION	36	-0.244157	-1.74805	0.0279441	0.357413	Flt3|Il4|Dicer1|Akap8|Sirt1|Vsir|Trim27|Lbp|Arg2|Gpnmb|Selenos|Ilrun|Nlrc3|Trim30a|Chrna7|Gstp1|Cd34|Nfkbil1|Cx3cl1|C5ar2|Arrb2|Rara|Il27ra|Igf1|Cd24a|Syt11|Axl|Havcr2|Gpr18|Tnfaip3|Sirpa|Hdac3|Cactin|Errfi1|Gas6|Hsf1|	C5ar2|Arrb2|Rara|Il27ra|Igf1|Cd24a|Syt11|Axl|Havcr2|Gpr18|Tnfaip3|Sirpa|Hdac3|Cactin|Errfi1|Gas6|Hsf1|
GOBP_VIRION_ASSEMBLY	27	-0.283196	-1.74436	0.0198807	0.357855	Nedd4|Vps4a|Vta1|Mvb12a|Tbc1d20|Chmp5|Pdcd6ip|Chmp2a|Rab1a|Mvb12b|Chmp6|Ddx6|Chmp1b|Lrsam1|Chmp4b|Vps4b|Chmp7|Spcs1|Chmp2b|Vps37b|Chmp1a|Apoe|Chmp4c|Tsg101|Usp6nl|Pcx|Snf8|	Rab1a|Mvb12b|Chmp6|Ddx6|Chmp1b|Lrsam1|Chmp4b|Vps4b|Chmp7|Spcs1|Chmp2b|Vps37b|Chmp1a|Apoe|Chmp4c|Tsg101|Usp6nl|Pcx|Snf8|
GOMF_GLYCOSAMINOGLYCAN_BINDING	142	-0.126391	-1.74922	0.0260521	0.358248	Furin|Col25a1|Vegfa|Dcn|Lpl|Hmgb1|Fn1|Nrp2|Adgrg1|Fgfr2|Serpinc1|Smoc2|Tgfbr2|Fbn1|Tnxb|Nav2|Hmmr|Lipc|Adamts5|Hyal2|Spock3|Sema5a|Slit1|Thbs2|Col5a1|Hk1|Tnfaip6|Ndnf|Rpl29|Shh|Chrd|Hapln1|Thbs1|Tgfbr3|Ccn1|Vcan|Grem2|Bcan|Extl2|Cfh|Alk|Acan|Anxa6|Fgf14|Thbs4|Thbs3|Ccdc80|Ptch1|Gpnmb|Smoc1|Habp4|Vegfb|Stab1|Pcolce|Clec3b|Itgam|Aplp2|Lrtm1|Angptl3|Adamts15|Ighm|Ncam1|Pdcd5|Fgf7|Bmp7|Adamts8|Itih2|…	Hapln2|App|Postn|Abi3bp|Ccl5|Prnp|Lrtm2|Pcsk6|Ncan|Rtn4rl1|Ptn|Cd44|Lxn|Nrp1|Stab2|C1qbp|Adgre5|Fgfr1|Vtn|Ppia|Eng|Ptprs|Ptprf|Slit3|Adamts1|Rpl22|Ccn3|Gns|Sulf1|Spock2|Apoe|Prelp|Ecm2|Col23a1|Serpine2|Aamp|Hapln4|Col11a1|Slit2|Egflam|Rspo2|Lamc2|Vit|Crispld2|Fgf1|Agrn|Hsd17b12|Aplp1|Pcolce2|Lrpap1|Lgr4|Serpind1|Fstl1|Cemip|Nell1|Fbln7|Fgf2|Bgn|Sfrp1|Fgf9|Sulf2|Rtn4r|
GOBP_POSITIVE_REGULATION_OF_FATTY_ACID_METABOLIC_PROCESS	30	-0.267591	-1.7282	0.0179641	0.358477	Nr1h2|Abcd1|Irs2|Ppara|Mlxipl|Nr1h3|Cpt1a|Agt|Lpgat1|Mapk9|Akt2|Elovl5|Mtln|Ptgs2|Pla2g3|Nr4a3|Irs1|Ppard|Dgat1|Acsl5|Pla2g4a|Plin5|Klhl25|Pparg|Nucb2|Mid1ip1|Srebf1|Ppargc1a|Abcd2|Mlycd|	Elovl5|Mtln|Ptgs2|Pla2g3|Nr4a3|Irs1|Ppard|Dgat1|Acsl5|Pla2g4a|Plin5|Klhl25|Pparg|Nucb2|Mid1ip1|Srebf1|Ppargc1a|Abcd2|Mlycd|
GOBP_REGULATION_OF_ERBB_SIGNALING_PATHWAY	58	-0.19961	-1.72654	0.0231579	0.358758	Rala|Socs4|Rnf115|Esr1|Dab2ip|Agt|Cbl|Hap1|Vps25|Ceacam2|Mvb12a|Snx5|Shkbp1|Rbpj|Zfyve28|Ralb|Ccdc88a|Wdr54|Socs5|Egf|Dgkd|Dusp3|Fer|Rtn4|Rhbdf1|Ceacam1|Bcar3|Zgpat|Mvp|Itga1|Mvb12b|Adra2a|Hip1r|Chmp6|Nup62|Ptpn12|Tgfa|Rab7|Ptprj|Hip1|Fbxw7|Neurl1a|Ptprf|Rnf126|Psen1|Lgmn|Tsg101|Psen2|Adora1|Cadm1|Afap1l2|Ptpn2|Errfi1|Cblb|Neu3|Adam17|Cnot9|Cdh13|	Hap1|Vps25|Ceacam2|Mvb12a|Snx5|Shkbp1|Rbpj|Zfyve28|Ralb|Ccdc88a|Wdr54|Socs5|Egf|Dgkd|Dusp3|Fer|Rtn4|Rhbdf1|Ceacam1|Bcar3|Zgpat|Mvp|Itga1|Mvb12b|Adra2a|Hip1r|Chmp6|Nup62|Ptpn12|Tgfa|Rab7|Ptprj|Hip1|Fbxw7|Neurl1a|Ptprf|Rnf126|Psen1|Lgmn|Tsg101|Psen2|Adora1|Cadm1|Afap1l2|Ptpn2|Errfi1|Cblb|Neu3|Adam17|Cnot9|Cdh13|
GOBP_DIOL_METABOLIC_PROCESS	26	-0.282514	-1.7293	0.035503	0.359098	Asah2|Pcbd2|Sptlc2|Plpp2|Naaa|Qdpr|Plpp3|Acer2|Sgpp2|Sptlc1|Lrp2|Pcbd1|Sptssb|Spr|Dhfr|Sptssa|Sphk2|Pts|Abca2|Sgpp1|Acer3|Asah1|Gch1|Ephx1|Gba|Plpp1|	Acer2|Sgpp2|Sptlc1|Lrp2|Pcbd1|Sptssb|Spr|Dhfr|Sptssa|Sphk2|Pts|Abca2|Sgpp1|Acer3|Asah1|Gch1|Ephx1|Gba|Plpp1|
GOBP_POSITIVE_REGULATION_OF_ANIMAL_ORGAN_MORPHOGENESIS	25	-0.287752	-1.74206	0.0289855	0.359215	Ar|Robo2|Tgfb1|Ctnnb1|Frs2|Rbpj|Robo1|Six4|Wnt2|Bmp4|Wnt4|Cd34|Bmp2|Fgf10|Stox1|Fgfr1|Spry1|Wnt2b|Wnt5a|Csf1|Sox9|Sox8|Fgf1|Fgf2|Ednra|	Six4|Wnt2|Bmp4|Wnt4|Cd34|Bmp2|Fgf10|Stox1|Fgfr1|Spry1|Wnt2b|Wnt5a|Csf1|Sox9|Sox8|Fgf1|Fgf2|Ednra|
GOBP_HOMOLOGOUS_CHROMOSOME_PAIRING_AT_MEIOSIS	31	-0.260855	-1.72464	0.022	0.359463	Prdm9|Tex15|Ago4|Meioc|Ehmt2|Zcwpw1|Mre11a|Mcmdc2|4930447C04Rik|Bag6|Morc2b|Ube2b|Ccne2|1700028K03Rik|Mlh3|Fancd2|Psmc3ip|Ccne1|Trip13|Rec8|Terb1|Majin|Syde1|Stag3|Cpeb1|Mlh1|Sirt7|Syce2|Sun1|Mei4|Ndc1|	4930447C04Rik|Bag6|Morc2b|Ube2b|Ccne2|1700028K03Rik|Mlh3|Fancd2|Psmc3ip|Ccne1|Trip13|Rec8|Terb1|Majin|Syde1|Stag3|Cpeb1|Mlh1|Sirt7|Syce2|Sun1|Mei4|Ndc1|
GOMF_LIGASE_ACTIVITY	147	0.104982	1.4942	0.0693069	0.359505	Mthfd1|Vars|Pccb|Uba3|Acss3|Itch|Slc27a2|Cars2|Nae1|Rimkla|Atp5a1|Mccc2|Ttll3|Pars2|Gclc|Yars2|Pcca|Lars2|Sucla2|Aasdh|Mthfsl|Cps1|Dars|Carns1|Cars|Aacs|Ttll4|Farsb|Uba5|Qrsl1|Cad|Gclm|Uba2|Uba6|Ttll7|Slc27a6|Rtcb|Asns|Ghdc|Acsl6|Nadsyn1|Gatb|Sars|Aars2|Lars|Acsbg1|Ttll1|Mccc1|Lig3|Slc27a1|Fpgs|Mthfd1l|Atp5pb|Mars2|Suclg2|Lig4|Gmps|Gars|Dip2a|Mocs3|Acsbg3|Qars|Acsl3|Slc27a5|Aars|Acacb|Uba1|Rtca|R…	Mthfd1|Vars|Pccb|Uba3|Acss3|Itch|Slc27a2|Cars2|Nae1|Rimkla|Atp5a1|Mccc2|Ttll3|Pars2|Gclc|Yars2|Pcca|Lars2|Sucla2|Aasdh|Mthfsl|Cps1|Dars|Carns1|Cars|Aacs|Ttll4|Farsb|Uba5|Qrsl1|Cad|Gclm|Uba2|Uba6|Ttll7|Slc27a6|Rtcb|Asns|Ghdc|Acsl6|Nadsyn1|Gatb|Sars|Aars2|Lars|Acsbg1|Ttll1|Mccc1|Lig3|Slc27a1|Fpgs|Mthfd1l|Atp5pb|Mars2|Suclg2|Lig4|Gmps|Gars|Dip2a|Mocs3|Acsbg3|Qars|Acsl3|Slc27a5|Aars|Acacb|Uba1|Rtca|R…
GOBP_NEGATIVE_REGULATION_OF_TRANSPORT	391	-0.0751458	-1.73854	0.027833	0.359841	Pde1c|Nf1|Hrh3|Il1rapl1|Ppif|Anpep|Pik3c2a|Rab33b|Nr1h2|Hecw2|Hmgb1|Cry1|Ppp1r9a|Stxbp5l|Ptger3|Map1b|Myc|Wnk3|Crbn|Pacsin1|Mtor|Crhr1|Sirt1|Myo5a|Cyp51|1810037I17Rik|Nedd4|Sestd1|Ankrd13d|Rap1b|Ubr3|Yod1|Stk39|Ndufaf2|Actn2|Kalrn|Fmr1|Ndfip2|Abat|Tbc1d4|Gnb5|Nrg1|Ppp3ca|Fabp5|Ogt|Fermt1|Map4k4|Fbn1|Svip|Ptgs1|Kcnab1|Trim27|Irs2|Idh2|Tgfb1|Ank3|Dmtn|Vdac1|Prkca|Frmd4a|Atxn2|Esr1|Idua|Ahi1|Foxo1|G…	Hadh|Cd200|Ywhae|Htr6|Tmbim6|Rptor|Akap5|Pkdcc|Atg5|Rgs2|Hsd3b2|Ndfip1|Rhbdf1|Snca|Kcnb1|Pkia|Ptpmt1|Gnai2|Pcsk9|Tnfrsf1b|Stx1b|Tsc2|Prkg2|Notch1|Akt2|Rin3|Cd84|Ppp3cc|Sh2b2|Gnao1|Rab11fip5|Adra2a|Sirt4|Os9|Sri|Pten|Apod|Pnkd|Inpp5k|Ptpn11|Oprl1|Rack1|Siah3|Ada|Mctp1|Rab23|Ywhaq|Cav1|Fis1|Gstm7|Rap1a|Sirt6|Nmb|Fgf12|Ube2j1|Oprk1|Entpd1|Lrsam1|Usp2|Hbp1|Hsd3b6|Cd47|Eny2|Ptgs2|Atf4|Cttnbp2nl|Drd2|J…
GOBP_REGULATION_OF_PH	74	-0.169713	-1.73997	0.00782779	0.360035	Rab39|Cckbr|Pdk4|Cln5|Dmxl2|Cln3|Slc12a5|Slc9a7|Dmxl1|Car12|Slc9a2|Mafg|Vps33a|Clic4|Atp6v1b1|Tpcn2|Slc9a6|Ppt1|Tcirg1|Slc9a9|Atp6v1b2|Ube3a|Slc26a4|Atp6v0a1|Tmem199|Car2|Car4|Trp53|Mapk3|Mapk1|Creg1|Car7|Snapin|Tm9sf4|Slc4a3|Slc4a4|Slc4a8|Slc4a7|Cftr|Slc9a1|Atp6ap1|Slc4a2|Tmem175|Atp5b|Rab7|Atp6v0d1|Rnasek|Slc9a3|Slc4a10|Slc9a8|Slc26a6|Slc9a4|Slc9a5|Pdk2|Lrrk2|Ccdc115|Lacc1|Kcnj16|Atp6v0c|Tmem10…	Slc9a1|Atp6ap1|Slc4a2|Tmem175|Atp5b|Rab7|Atp6v0d1|Rnasek|Slc9a3|Slc4a10|Slc9a8|Slc26a6|Slc9a4|Slc9a5|Pdk2|Lrrk2|Ccdc115|Lacc1|Kcnj16|Atp6v0c|Tmem106b|Spns1|Chp1|Gpr89|Slc4a5|Car14|Cln6|Ednrb|Tmem165|Atp6ap2|Tmem9|Atp6v0a2|Aqp11|Bcl2|Grn|
GOMF_L_AMINO_ACID_TRANSMEMBRANE_TRANSPORTER_ACTIVITY	50	-0.211184	-1.74987	0.0142566	0.360079	Slc25a15|Ctns|Slc13a3|Slc7a1|Slc38a10|Slc25a13|Slc38a6|Slc25a29|Slc38a4|Slc7a3|Slc38a2|Slc16a10|Slc38a1|Slc15a4|Slc6a7|Slc7a6|Slc32a1|Slc7a11|Slc1a3|Slc1a1|Slc36a4|Slc17a7|Slc7a7|Slc25a18|Slc1a6|Slc7a5|Slc25a12|Slc7a2|Slc47a1|Slc66a1|Slc6a20b|Slc3a2|Slc17a8|Sfxn1|Slc7a10|Slc6a20a|Slc17a6|Grik1|Slc1a2|Slc25a22|Slc7a8|Slc43a2|Slc38a7|Slc1a4|Slc25a38|Slc38a9|Slc36a1|Slc38a3|Slc6a9|Ucp2|	Slc7a2|Slc47a1|Slc66a1|Slc6a20b|Slc3a2|Slc17a8|Sfxn1|Slc7a10|Slc6a20a|Slc17a6|Grik1|Slc1a2|Slc25a22|Slc7a8|Slc43a2|Slc38a7|Slc1a4|Slc25a38|Slc38a9|Slc36a1|Slc38a3|Slc6a9|Ucp2|
GOBP_NEGATIVE_REGULATION_OF_AMYLOID_PRECURSOR_PROTEIN_CATABOLIC_PROCESS	20	-0.316281	-1.72292	0.0292887	0.36008	Spon1|Hap1|Picalm|Abca7|Ntrk2|Sorl1|Rtn4|Clu|Rtn3|Prnp|Pin1|Rock1|Bin1|Gga3|Apoe|Igf1|Flot2|Tmed10|Rtn1|Rtn2|	Spon1|Hap1|Picalm|Abca7|Ntrk2|Sorl1|Rtn4|Clu|Rtn3|Prnp|Pin1|Rock1|Bin1|Gga3|Apoe|Igf1|Flot2|Tmed10|Rtn1|Rtn2|
GOBP_EMBRYONIC_PLACENTA_MORPHOGENESIS	22	0.272289	1.49241	0.0883534	0.361479	Setd2|Zfp36l1|Itga4|Cdkn1c|Fgfr2|Tmed2|Lef1|Vcam1|Dnajb6|Ccn1|Ncoa1|Zfp568|Spint2|Fzd5|Grb2|Bmp7|Rspo3|Ncoa3|Erf|Grhl2|Trim28|Wnt7b|	Setd2|Zfp36l1|Itga4|Cdkn1c|Fgfr2|Tmed2|Lef1|Vcam1|Dnajb6|Ccn1|Ncoa1|Zfp568|Spint2|Fzd5|Grb2|Bmp7|Rspo3|Ncoa3|Erf|
GOBP_REFLEX	22	-0.313484	-1.72955	0.0305011	0.361488	Ascl1|Pmp22|Afg3l2|Auts2|Npnt|Slitrk6|Slc1a1|Shank1|Cdh23|Kcnma1|Cacna1a|Nmbr|Nmb|Nr4a3|Satb1|Adra1a|Foxp2|Glrb|Npsr1|Usp46|Pcdh15|Gja1|	Npnt|Slitrk6|Slc1a1|Shank1|Cdh23|Kcnma1|Cacna1a|Nmbr|Nmb|Nr4a3|Satb1|Adra1a|Foxp2|Glrb|Npsr1|Usp46|Pcdh15|Gja1|
GOBP_OSTEOBLAST_PROLIFERATION	30	-0.264178	-1.75059	0.0331384	0.361782	Fgfr2|Mn1|Mus81|Eif2ak2|Gsk3b|Itgav|Ccn1|Ahr|Axin2|Igf1r|Tmem119|Abl1|Bmp2|Ift80|Npr3|Itgb3|Kcnq1ot1|Lrp5|Cthrc1|Smad3|Rhoa|Nf2|Plxnb1|Grem1|Sox8|Atraid|Junb|Nell1|Sfrp1|Bcl2|	Abl1|Bmp2|Ift80|Npr3|Itgb3|Kcnq1ot1|Lrp5|Cthrc1|Smad3|Rhoa|Nf2|Plxnb1|Grem1|Sox8|Atraid|Junb|Nell1|Sfrp1|Bcl2|
GOMF_CHANNEL_REGULATOR_ACTIVITY	119	-0.136603	-1.71656	0.0273438	0.363794	Gpld1|Stim1|Ptpn3|Wnk3|Nedd4|Plcb1|Rem2|Atp2b4|Gpd1l|Kcnab1|Kcnip4|Kcns1|Kcnmb4|Cacng2|Ank2|Fkbp1b|Nedd4l|Stx7|Cacng8|Cacng3|Tmem168|Vti1b|Nos1|Agt|Kcne3|Stim2|Mcub|Fxyd7|Prkg1|Stx1a|Lrrc26|Cacnb3|Grm3|Snta1|Wnk1|Fxyd5|Kcnab3|Kcnip1|Dpp6|Akt1|Prkcb|Fgf13|Scn3b|Slc9a3r1|Calm2|Grm7|Camk2d|Pacsin3|Akap9|Wnk4|Slc5a3|Scn4b|Ywhae|Fxyd1|Phpt1|Gnb2|Abcc9|Pcsk9|Itpr1|Nrxn3|Nrxn2|Chrna7|Kcnip3|Kcnk2|Stx8|C…	Fxyd5|Kcnab3|Kcnip1|Dpp6|Akt1|Prkcb|Fgf13|Scn3b|Slc9a3r1|Calm2|Grm7|Camk2d|Pacsin3|Akap9|Wnk4|Slc5a3|Scn4b|Ywhae|Fxyd1|Phpt1|Gnb2|Abcc9|Pcsk9|Itpr1|Nrxn3|Nrxn2|Chrna7|Kcnip3|Kcnk2|Stx8|Cacng6|Rack1|Nrxn1|Cav1|Ensa|Flna|Dlg1|Fgf12|Sgk1|Sgk2|Stimate|Cacnb2|Prkcz|Cftr|Kcnip2|Sclt1|Calm1|Kcne1l|Dpp10|Arpp19|Sumo1|Cd44|Lrrc55|Slc30a1|Kcnmb2|Wnk2|Cnih2|Amigo1|Pias3|Abcc8|Fxyd4|Cacng5|Kcnab2|Fxyd2|Tspan…
GOBP_L_AMINO_ACID_TRANSPORT	61	-0.183285	-1.71786	0.0304878	0.364257	Kcnj10|Slc25a15|Itgb1|Ctns|Cln3|Epm2a|Slc7a1|Grm1|Slc25a13|Slc25a29|Slc38a4|Arl6ip5|Slc7a3|Slc38a2|Agt|Arg2|Vps54|Slc38a1|Slc15a4|Slc7a6|Slc32a1|Slc7a11|Slc1a3|Slc1a1|Slc36a4|Per2|Rgs2|Slc17a7|Slc7a7|Slc25a18|Septin2|Slc1a6|Slc7a5|Arl6ip1|Arg1|Slc25a12|Slc7a2|Rgs4|Slc66a1|Slc6a20b|Slc3a2|Ntsr1|Slc17a8|Sfxn1|Slc7a10|Cln8|Ace2|Psen1|Slc6a20a|Slc17a6|Slc1a2|Slc25a22|Slc7a8|Slc43a2|Slc6a17|Slc1a4|Slc…	Arl6ip1|Arg1|Slc25a12|Slc7a2|Rgs4|Slc66a1|Slc6a20b|Slc3a2|Ntsr1|Slc17a8|Sfxn1|Slc7a10|Cln8|Ace2|Psen1|Slc6a20a|Slc17a6|Slc1a2|Slc25a22|Slc7a8|Slc43a2|Slc6a17|Slc1a4|Slc25a38|Slc38a9|Slc36a1|Slc38a3|Slc6a9|
GOBP_DETECTION_OF_MECHANICAL_STIMULUS_INVOLVED_IN_SENSORY_PERCEPTION_OF_PAIN	20	-0.316909	-1.71216	0.021611	0.364726	Chrna5|Cxcr4|Il18|Asic3|Grin2a|Itga2|Cacnb3|Grin2b|Grm8|Phf24|Kcna1|Fyn|Tmem120a|Scn1a|Ano1|Bace1|Htr7|Grin2d|Cxcl12|Htr2a|	Kcna1|Fyn|Tmem120a|Scn1a|Ano1|Bace1|Htr7|Grin2d|Cxcl12|Htr2a|
GOMF_GROWTH_FACTOR_RECEPTOR_BINDING	97	-0.14976	-1.7187	0.0262626	0.365278	Shc1|Vegfa|Il4|Pdgfb|Arf4|Kl|Sla|Pdgfra|Pdgfrb|Rasa1|Cd2ap|Atxn2|Dab2ip|Nptn|Itga5|Pik3r1|Pdgfc|Vav2|Tnk2|Erbb4|Ern1|Pibf1|Timm50|Frs2|Snx4|Grin2b|Fgf14|Sdcbp|Flrt3|Frs3|Flrt1|Src|Ccdc88a|Pgf|Vegfb|Fgf18|Slc9a3r1|Socs5|Flrt2|Il6st|Cdh5|Egf|Angpt2|Irak4|Lingo1|Trip6|Il1r1|Grb2|Fer|Tollip|Nrg2|Ceacam1|Fgf7|Vav3|Fgf16|Pten|Il6ra|Snx1|Nrxn1|Fgf12|Efemp1|Fgf10|Erap1|App|Sos1|Ecm1|Tgfa|Cd44|Itgb3|Yes1|…	Erbb4|Ern1|Pibf1|Timm50|Frs2|Snx4|Grin2b|Fgf14|Sdcbp|Flrt3|Frs3|Flrt1|Src|Ccdc88a|Pgf|Vegfb|Fgf18|Slc9a3r1|Socs5|Flrt2|Il6st|Cdh5|Egf|Angpt2|Irak4|Lingo1|Trip6|Il1r1|Grb2|Fer|Tollip|Nrg2|Ceacam1|Fgf7|Vav3|Fgf16|Pten|Il6ra|Snx1|Nrxn1|Fgf12|Efemp1|Fgf10|Erap1|App|Sos1|Ecm1|Tgfa|Cd44|Itgb3|Yes1|Ptprj|Cadm4|Il12a|Vegfd|Pdcl3|Ncstn|Pdgfa|Myd88|Fyn|Rnf126|Lyn|Irak1|Pycard|Psen1|Angpt1|Grem1|Fgf5|Fgf1|G…
GOBP_CHROMOSOME_SEGREGATION	341	0.070112	1.48935	0.0733198	0.365776	Dis3l2|Haus3|Brca2|Prdm9|Fancm|Tacc3|Tnks|Ncapd2|Smc3|Rad18|Xrcc3|Bccip|Tubgcp6|Hecw2|Dicer1|Tlk2|Stag2|Tasor|Kif18a|Psmg2|Pds5b|Arid1a|Bex4|Map10|Dync1h1|Numa1|Usp9x|Top1|Lcmt1|Ncapd3|Hnrnpu|Actr3|Seh1l|Clasp1|Ripor2|Akap8|Kif3b|Tex15|Tubg1|Brca1|Atm|Ercc4|Apc|Atrx|Cltc|Tubgcp2|Wapl|Anapc11|Smarca4|Vps4a|Phf10|Cenpt|Pinx1|Lats1|Smarca2|Csnk2a2|Dpf2|Ago4|Rrs1|Stag1|Ncor1|Ncaph|Arid1b|Eml3|Kpnb1|N…	Dis3l2|Haus3|Brca2|Prdm9|Fancm|Tacc3|Tnks|Ncapd2|Smc3|Rad18|Xrcc3|Bccip|Tubgcp6|Hecw2|Dicer1|Tlk2|Stag2|Tasor|Kif18a|Psmg2|Pds5b|Arid1a|Bex4|Map10|Dync1h1|Numa1|Usp9x|Top1|Lcmt1|Ncapd3|Hnrnpu|Actr3|Seh1l|Clasp1|Ripor2|Akap8|Kif3b|Tex15|Tubg1|Brca1|Atm|Ercc4|Apc|Atrx|Cltc|Tubgcp2|Wapl|Anapc11|Smarca4|Vps4a|Phf10|Cenpt|Pinx1|Lats1|Smarca2|Csnk2a2|Dpf2|Ago4|Rrs1|Stag1|Ncor1|Ncaph|Arid1b|Eml3|Kpnb1|N…
GOBP_B_CELL_HOMEOSTASIS	33	-0.246315	-1.71419	0.0260521	0.365832	Dock11|Casp3|Ikbkg|Rc3h2|Hif1a|Traf3ip2|Dock10|Ahr|Ikbkb|Sos2|Enpp1|Pik3cd|Bax|Mef2c|Sh2b2|Tnfrsf13b|Ada|Abl1|Rc3h1|Bcl2l11|Sos1|Cd44|Ppp2r3c|Pkn1|Nckap1l|Bak1|Lyn|Tnfaip3|Mif|Bcl10|Spns2|Caml|Bcl2|	Sos2|Enpp1|Pik3cd|Bax|Mef2c|Sh2b2|Tnfrsf13b|Ada|Abl1|Rc3h1|Bcl2l11|Sos1|Cd44|Ppp2r3c|Pkn1|Nckap1l|Bak1|Lyn|Tnfaip3|Mif|Bcl10|Spns2|Caml|Bcl2|
GOBP_REGULATION_OF_CELL_ACTIVATION	412	-0.0727622	-1.71277	0.0148936	0.366083	Lgals8|Cebpa|Ap3b1|Il33|Casp3|Atad5|Pld2|Nkap|Lmo1|Flt3|Prkdc|Il4|Hmgb1|Dicer1|Cbfb|Itch|Ptger3|Arid1a|Fn1|Hps1|Fcho1|Zbtb16|Zfp36l1|Cd276|Cdkn1a|Crhr1|Blm|Pdgfb|Ripor2|Gclc|Sart1|Atm|Tnip2|Tnfrsf9|Cd9|Zfp608|Dlg5|Cd83|Rc3h2|Smarca4|Foxj1|Pdgfra|Sh3kbp1|Phf10|Nfkbiz|Abl2|Smarca2|Id2|Abat|Pdgfrb|Gli3|Shld2|Lef1|Mfhas1|Slc7a1|Ppp3ca|Vsir|Tac1|Il18|Tgfbr2|Arid1b|Nck2|Marchf7|Pde5a|Sh2b3|Smarcc1|Pdpk…	Cd47|Rassf5|Plek|Mfsd2b|Ccn2|Prkcz|Il4ra|Cftr|Nr1d1|Ambra1|C1qtnf1|Rc3h1|Brd7|Smarcd3|Fancd2|Pla2g3|Vps33b|Nr4a3|Cx3cl1|Ccl5|Prnp|Slc4a2|Pik3r6|Pcid2|Paxip1|Sos1|Itgal|Prlr|Ccdc88b|Prdx2|Aif1|Efnb1|Irf1|Arg1|Tacr1|Bloc1s3|Cd44|H2-DMa|Csf1r|Zbtb7b|Laptm5|Prkcq|Lmo4|Ptprj|Smarcd2|Emilin2|Rabgef1|D6Wsu163e|Dgat1|Mad2l2|Slc7a2|Ttbk1|Clcf1|Fgfr1|Fas|Ppp2r3c|Il12a|Enpp3|Il20rb|Peli1|Cd46|Tyro3|Smarce1|…
GOBP_OOGENESIS	73	0.150386	1.4875	0.0660194	0.366975	Diaph2|Brca2|Zscan21|Dazl|Tut4|Cyp51|Atm|Cntrl|Plcb1|Ddx20|Ythdc2|H3f3a|Ythdf2|Nanos1|Pde5a|Tut7|Cdc25b|Npr2|Zfx|Meioc|Zfp830|Ctnnb1|Ehmt2|H3f3b|Shb|Hexb|Grb14|Tnfaip6|Kmt2d|Taf4b|Inhbb|Fmn2|Aurka|Ptk2b|Ythdc1|Mcmdc2|Rps6ka2|Foxo3|Paqr7|Lgr5|Src|Wdr77|Marf1|Ppp2r1a|Rps6|4930447C04Rik|Sebox|Aspm|Piwil2|Pde3a|Paqr8|Wnt4|Ezhip|Ptn|Washc1|Trip13|Bmpr1b|Rec8|Tdrd5|Sirt2|Adrm1|Majin|Igf1|Kmt2b|Ercc1|Hf…	Diaph2|Brca2|Zscan21|Dazl|Tut4|Cyp51|Atm|Cntrl|Plcb1|Ddx20|Ythdc2|H3f3a|Ythdf2|Nanos1|Pde5a|Tut7|Cdc25b|Npr2|Zfx|Meioc|Zfp830|Ctnnb1|Ehmt2|H3f3b|Shb|Hexb|Grb14|Tnfaip6|Kmt2d|Taf4b|Inhbb|Fmn2|Aurka|Ptk2b|Ythdc1|Mcmdc2|Rps6ka2|Foxo3|Paqr7|Lgr5|Src|Wdr77|Marf1|
GOBP_NEGATIVE_REGULATION_OF_MRNA_METABOLIC_PROCESS	79	0.142289	1.48799	0.0654008	0.367104	Vegfa|Dazl|Dicer1|Hnrnpa0|Hnrnpu|Mtor|Noct|Dhx34|Tent5c|Taf15|Tent4a|Rbm24|Zc3h14|Syncrip|Fmr1|Paip1|Mapkapk2|Dhx9|Thrap3|Hnrnpk|Traf3ip2|Rbm38|Traf2|Meioc|Tirap|Srsf9|Npm1|Fus|Nbas|Rbm10|Srsf10|Tent5a|Hnrnpa2b1|Larp4b|Srsf7|Axin2|Srsf6|Dyrk1a|Hnrnpd|Eif4enif1|Srsf1|Ptbp1|Csde1|Cirbp|Elavl1|Elavl4|Tob1|Hnrnpc|Rbm46|Zfp36|Larp1|Srsf4|Celf4|Hnrnpab|Sap18b|Ybx1|Ptbp3|Bag4|Sfswap|C1qbp|Tardbp|Ikbke|S…	Vegfa|Dazl|Dicer1|Hnrnpa0|Hnrnpu|Mtor|Noct|Dhx34|Tent5c|Taf15|Tent4a|Rbm24|Zc3h14|Syncrip|Fmr1|Paip1|Mapkapk2|Dhx9|Thrap3|Hnrnpk|Traf3ip2|Rbm38|Traf2|Meioc|Tirap|Srsf9|Npm1|Fus|
GOMF_ORGANIC_ANION_TRANSMEMBRANE_TRANSPORTER_ACTIVITY	156	-0.117018	-1.68817	0.0316206	0.367211	Slc6a11|Slc25a15|Slc35b4|Abcd1|Slc27a2|Ctns|Slc13a3|Slc16a7|Slc10a5|Slc25a11|Slc7a1|Slc52a2|Slc38a10|Slc25a13|Slc38a6|Slc6a13|Asic3|Slc25a29|Slc38a4|Slco3a1|Slc22a4|Slc2a2|Slc7a3|Slc38a2|Slc16a10|Slc17a5|Slc19a1|Slc25a17|Slc5a6|Lrrc8a|Slc27a1|Slc38a1|Slc13a5|Slco5a1|Slc35b1|Slc7a14|Ceacam2|Slc6a6|Slc26a4|Slc27a5|Slco2a1|Slc26a1|Slc16a14|Slc15a4|Slc6a7|Slc7a6|Slco2b1|Rtbdn|Slc25a32|Slc32a1|Slc35b3…	Slc9a3r1|Slc25a42|Slc26a8|Slc37a2|Abcc4|Mfsd2a|Slc7a11|Slc16a5|Slc1a3|Slc22a8|Slc16a1|Slc1a1|Sfxn2|Slc36a4|Slc16a11|Slco4c1|Abcc3|Slc25a44|Slc17a7|Slc7a7|Ceacam1|Slc16a4|Slc23a2|Slc4a3|Slc4a4|Slc25a5|Slc25a18|Slc4a8|Slc4a7|Abcb1a|Slc1a6|Slc10a3|Slc23a1|Mpc1|Slc26a2|Slc6a1|Cftr|Slc25a4|Slc4a2|Slc7a5|Slc35b2|Slc33a1|Mfsd12|Slc25a10|Slc25a23|Slc25a24|Slc16a12|Slc25a12|Slc7a2|Slc6a8|Slc16a13|Slc47a1|…
GOBP_SPINDLE_LOCALIZATION	48	0.181332	1.48667	0.0698152	0.36735	Eya1|Bccip|Dync1h1|Numa1|Itgb1|Actr3|Clasp1|Dctn1|Kpnb1|Nde1|Spag5|Nusap1|Spire2|Spire1|Wasl|Ndel1|Ubxn2b|Gpsm1|Htt|Spry2|Fmn2|Mapre1|Insc|Cenpa|Fbxw11|Pafah1b1|Arhgef2|Ankfn1|Pax6|Actr2|Clasp2|Enkd1|Map4|Aspm|Myh9|Gpsm2|Nsfl1c|Fgf10|Zbed3|Spata17|Cfl1|Spry1|Cdk5rap2|Mad2l1|Mcph1|Zw10|Llgl1|Kat5|	Eya1|Bccip|Dync1h1|Numa1|Itgb1|Actr3|Clasp1|Dctn1|Kpnb1|Nde1|Spag5|Nusap1|Spire2|Spire1|Wasl|Ndel1|Ubxn2b|Gpsm1|Htt|Spry2|Fmn2|Mapre1|Insc|Cenpa|Fbxw11|Pafah1b1|Arhgef2|Ankfn1|Pax6|
GOBP_HISTONE_MRNA_METABOLIC_PROCESS	20	0.282544	1.48602	0.0800821	0.367469	Tent2|Exosc10|Xrn1|Dcp2|Atm|Mtpap|Cpsf3|Upf1|Cpsf2|Ssb|Ncbp1|Lsm10|Slbp|Zfp473|Mblac1|Tent4b|Exosc4|Lsm11|Ncbp2|Lsm1|	Tent2|Exosc10|Xrn1|Dcp2|Atm|Mtpap|Cpsf3|Upf1|Cpsf2|Ssb|Ncbp1|
GOBP_LYSOSOMAL_TRANSPORT	118	0.11455	1.48494	0.0693878	0.367528	Ap3b1|Rab34|Dtx3l|Rilp|Pik3r4|Ankfy1|Gcc2|Kif13a|Cln3|Gprasp1|Hook1|Epg5|Rhob|Ap4m1|Nedd4|Vcp|Als2|Vps4a|Plekhf1|Vps52|Hook3|Vps39|Vps51|Slc30a2|Vps16|Cacng2|Clec16a|Ap1g1|Vps18|Ap3d1|Vps41|Rab12|Vps33a|Pink1|Vps35|Tpcn2|Scyl2|Ncoa4|Stx7|Chmp1b2|Cacng8|Cacng3|Arf1|Zfyve16|Vps54|Vps53|Rab7b|Arl8b|Tmem251|Trak1|Mvb12a|Mgrn1|Plekhf2|Pxk|Ccdc91|Gnptab|Chmp3|Chmp5|Hspa8|Sorl1|Lamp1|Chmp2a|Mtm1|Lrp1|Ak…	Ap3b1|Rab34|Dtx3l|Rilp|Pik3r4|Ankfy1|Gcc2|Kif13a|Cln3|Gprasp1|Hook1|Epg5|Rhob|Ap4m1|Nedd4|Vcp|Als2|Vps4a|Plekhf1|Vps52|Hook3|Vps39|Vps51|Slc30a2|Vps16|Cacng2|Clec16a|Ap1g1|Vps18|Ap3d1|Vps41|Rab12|Vps33a|Pink1|Vps35|Tpcn2|Scyl2|Ncoa4|Stx7|Chmp1b2|Cacng8|Cacng3|Arf1|Zfyve16|Vps54|Vps53|Rab7b|Arl8b|Tmem251|Trak1|
GOCC_SYNAPTIC_VESICLE_MEMBRANE	136	-0.125879	-1.6891	0.031185	0.367665	Clcn3|Bcl2l1|Apc|Slc9b2|Svop|Cltc|Atp6v1h|Slc18b1|Gabra2|Snap29|Doc2b|Ica1|Dmd|Syt12|Dlg2|Atp6v1b1|Unc13a|Stx7|Vamp3|Dnm1l|Sypl2|Atp2b1|Tprgl|Syn2|Gad2|Gria1|Atp6v1e1|Syngr2|Cltb|Atp6v1g1|Atp6v1b2|Wfs1|Rab26|Rab5a|Atp6v1c1|Slc6a7|Stx1a|Slc18a2|Sv2a|Sema4c|Atp6v0a1|Slc32a1|Atp8a1|Atp6v1a|Lamp1|Mff|Atp6v1d|Prrt1|Otof|Trpm7|Rab5c|Calm2|Sv2b|Amph|Syn1|Rab14|Mal2|Rab3c|Snap47|Rab4a|Rab27b|Gria2|Snca|S…	Drd2|Stx12|Syngr1|Syt5|Calm1|Atp6ap1|Rph3a|Anxa5|Rab5b|Rab7|Rab35|Atp6v0d1|Syp|Phaf1|Mctp2|Syn3|Ptprs|Oprd1|Slc30a3|Slc17a8|Abcc8|Tmem163|Bin1|Syt9|Stx16|Sh3gl2|Rab3a|Slc10a4|Atp6v1g2|Scamp1|Vamp2|Atp6v1f|Syt11|Pi4k2a|Syt1|Prkn|Atp6v0c|Sypl|Sv2c|Dnajc5|Slc17a6|Dtnbp1|Syngr3|Atp6v0e2|Cplx3|Scamp5|Calm3|Syndig1|Borcs5|Syt2|Unc13c|Slc2a3|Ptprn2|Rab3b|Slc6a17|Rab11b|Clta|Atp6ap2|Synpr|Slc6a9|
GOBP_PEPTIDYL_LYSINE_ACETYLATION	165	0.0977448	1.48519	0.063745	0.36797	Nfyb|Ep400|Brca2|Taf6|Hat1|Taf7|Hcfc1|Tada2a|Nap1l2|Pih1d1|Hdac2|Atf2|Klf15|Msl2|Ruvbl2|Mbtd1|Ep300|Sirt1|Brca1|Ruvbl1|Trrap|Yeats2|Smarca4|Snai2|Nfkbiz|Jade2|Lef1|Brd8|Mbip|Ogt|Ing5|Morf4l2|Msl3|Smc5|Tgfb1|Por|Kif3a|Supt3|Atxn7l3|Yeats4|Dip2b|Kat2a|Jade3|Actl6a|Flcn|Pml|Per1|Mrgbp|Usp22|Crebbp|Tcf3|Kat6b|Ercc6|Prkaa1|Actb|Phf20l1|Morf4l1|Kansl1|Nos1|Smarca5|Eomes|Shh|Supt7l|Epc1|Actl6b|Sf3b5|Sf3…	Nfyb|Ep400|Brca2|Taf6|Hat1|Taf7|Hcfc1|Tada2a|Nap1l2|Pih1d1|Hdac2|Atf2|Klf15|Msl2|Ruvbl2|Mbtd1|Ep300|Sirt1|Brca1|Ruvbl1|Trrap|Yeats2|Smarca4|Snai2|Nfkbiz|Jade2|Lef1|Brd8|Mbip|Ogt|Ing5|Morf4l2|Msl3|Smc5|Tgfb1|Por|Kif3a|Supt3|Atxn7l3|Yeats4|Dip2b|Kat2a|Jade3|Actl6a|Flcn|Pml|Per1|Mrgbp|Usp22|Crebbp|Tcf3|Kat6b|Ercc6|Prkaa1|Actb|Phf20l1|Morf4l1|Kansl1|Nos1|Smarca5|Eomes|Shh|Supt7l|Epc1|Actl6b|Sf3b5|Sf3…
GOMF_HORMONE_BINDING	57	-0.188045	-1.68641	0.0400802	0.368125	Cckbr|Shc1|Ar|Ramp2|Crhr1|Egfr|Mc4r|Sult2b1|Thrb|Npr2|Vipr1|Esr1|Lepr|Slc39a9|Nr3c1|Pik3r1|Glp2r|Hcrtr2|Pkm|Igf1r|Calr|Pth1r|Crym|Lrp2|Ghr|Atp1a1|Pde3a|Abhd2|C2cd2l|Ctsh|Mchr1|Npr3|Adcyap1r1|Calcrl|Rxfp1|Anxa5|Prlr|Gipr|Crhbp|Galr1|Ide|Insr|Thra|Sec61b|Glp1r|Npr1|Ramp1|Ednrb|Oxtr|Galr2|Pgr|Inhba|Ttr|Atp1a2|Adipor2|Adipor1|Cdh13|	Abhd2|C2cd2l|Ctsh|Mchr1|Npr3|Adcyap1r1|Calcrl|Rxfp1|Anxa5|Prlr|Gipr|Crhbp|Galr1|Ide|Insr|Thra|Sec61b|Glp1r|Npr1|Ramp1|Ednrb|Oxtr|Galr2|Pgr|Inhba|Ttr|Atp1a2|Adipor2|Adipor1|Cdh13|
GOBP_HEPARAN_SULFATE_PROTEOGLYCAN_BIOSYNTHETIC_PROCESS	27	-0.266888	-1.69267	0.0301205	0.368339	Pxylp1|Ndst4|Lipc|Hs6st2|Ctnnb1|Hs3st5|Extl3|Xylt2|Ext1|Tm9sf2|Ndst1|Extl1|Hs3st4|Hs6st3|Tcf7l2|Hs3st2|Vangl2|Ext2|Hs3st1|Xylt1|B3gat3|Hs6st1|Hs2st1|Ndst2|Ugdh|Ndst3|Glce|	Tcf7l2|Hs3st2|Vangl2|Ext2|Hs3st1|Xylt1|B3gat3|Hs6st1|Hs2st1|Ndst2|Ugdh|Ndst3|Glce|
GOBP_DETECTION_OF_MECHANICAL_STIMULUS_INVOLVED_IN_SENSORY_PERCEPTION	39	-0.227316	-1.6894	0.0316206	0.369424	Slc12a2|Myc|Chrna5|Cxcr4|Il18|Asic2|Scn9a|Asic3|Atp2b2|Pdzd7|Grin2a|Kcnk4|Itga2|Cacnb3|Grin2b|Grm8|Kit|Whrn|Ptprq|Adgrv1|Phf24|Strc|Rest|Kcna1|Fyn|Igf1|Tmem120a|Scn1a|Serpine2|Col11a1|Ano1|Bace1|Htr7|Mkks|Grin2d|Pcdh15|Sox2|Cxcl12|Htr2a|	Kcna1|Fyn|Igf1|Tmem120a|Scn1a|Serpine2|Col11a1|Ano1|Bace1|Htr7|Mkks|Grin2d|Pcdh15|Sox2|Cxcl12|Htr2a|
GOBP_MITOTIC_NUCLEAR_DIVISION	224	0.0849091	1.48293	0.0795229	0.370093	Dis3l2|Tnks|Ncapd2|Smc3|Xrcc3|Bccip|Cul9|Stag2|Tasor|Kif18a|Psmg2|Pds5b|Phip|Map10|Numa1|Smpd3|Lcmt1|Ncapd3|Hnrnpu|Seh1l|Clasp1|Pdgfb|Ripor2|Akap8|Kif3b|Tubg1|Atm|Apc|Cdkn1c|Atrx|Cltc|Fgfr2|Wapl|Anapc11|Vps4a|Pinx1|Pdgfrb|Rrs1|Stag1|Bora|Ankle2|Ncaph|Eml3|Kpnb1|Nipbl|Kif11|Pogz|Ofd1|Smc5|Nde1|Ik|Tgfb1|Phf13|Mzt1|Spag5|Nusap1|Poldip2|Drg1|Esr1|Phb2|Mtbp|Nuf2|Slf1|Map9|Ncapg2|Champ1|Ndel1|Cep192|Rb…	Dis3l2|Tnks|Ncapd2|Smc3|Xrcc3|Bccip|Cul9|Stag2|Tasor|Kif18a|Psmg2|Pds5b|Phip|Map10|Numa1|Smpd3|Lcmt1|Ncapd3|Hnrnpu|Seh1l|Clasp1|Pdgfb|Ripor2|Akap8|Kif3b|Tubg1|Atm|Apc|Cdkn1c|Atrx|Cltc|Fgfr2|Wapl|Anapc11|Vps4a|Pinx1|Pdgfrb|Rrs1|Stag1|Bora|Ankle2|Ncaph|Eml3|Kpnb1|Nipbl|Kif11|Pogz|Ofd1|Smc5|Nde1|Ik|Tgfb1|Phf13|Mzt1|Spag5|Nusap1|Poldip2|Drg1|Esr1|Phb2|Mtbp|Nuf2|Slf1|Map9|Ncapg2|Champ1|Ndel1|Cep192|Rb…
GOBP_REGULATION_OF_TRANSCRIPTION_REGULATORY_REGION_DNA_BINDING	39	-0.230465	-1.69297	0.03	0.370282	Ep300|Id2|Tgfb1|Ctnnb1|Nsd1|Rb1|Zbtb7c|Sin3a|Dazap2|Pax6|Dot1l|Sox11|Per2|Zbtb7a|Parp1|Hey2|Sri|Lhx2|Zc4h2|Neurod1|Rnf220|Foxc1|Mad2l2|Park7|Fbxw7|Traf6|Rest|Lgals9|Gtf2b|Igf1|Psen1|Zmpste24|Msx1|Hey1|H1f0|Niban2|Lamtor5|Ddit3|Ddrgk1|	Per2|Zbtb7a|Parp1|Hey2|Sri|Lhx2|Zc4h2|Neurod1|Rnf220|Foxc1|Mad2l2|Park7|Fbxw7|Traf6|Rest|Lgals9|Gtf2b|Igf1|Psen1|Zmpste24|Msx1|Hey1|H1f0|Niban2|Lamtor5|Ddit3|Ddrgk1|
GOMF_POLY_A_BINDING	23	0.261067	1.48202	0.0776699	0.370731	Rbms3|Paip2b|Khdrbs1|Hnrnpu|Zc3h14|Pabpn1|Khdrbs2|Syncrip|Larp4|Rbms1|Ddx1|Pabpc5|Pabpc1|Rbms2|Ddx3x|Eif4a3|Hnrnpdl|Elavl4|Paip2|Pan3|Rbpms|Ppie|Pabpc4|	Rbms3|Paip2b|Khdrbs1|Hnrnpu|Zc3h14|Pabpn1|Khdrbs2|Syncrip|Larp4|Rbms1|Ddx1|Pabpc5|Pabpc1|Rbms2|Ddx3x|Eif4a3|Hnrnpdl|Elavl4|Paip2|Pan3|
GOBP_REGULATION_OF_VASOCONSTRICTION	61	-0.183259	-1.69647	0.0326531	0.371101	Wdr35|Shc1|Casr|Chrm3|Ptger3|Pdgfb|Egfr|Add3|Hif1a|Htr2c|Pde5a|Ptgs1|Asic2|Dock4|Cacna1c|Nos1|Atp2b1|Apln|Mgll|Ahr|Snta1|Akt1|Map2k1|Zdhhc21|F2r|Adra2c|Gja5|Dock5|Per2|Alox5|Adra2a|Abl1|Cav1|Bmpr2|Ptgs2|Cx3cl1|Adra1a|Tacr1|Chga|Hrh2|Grk2|Rhoa|Dusp5|Ace|Htr7|Avpr1b|Edn3|Faah|Htr1a|Trpm4|Hrh1|Oxtr|Hmgcr|Atp1a2|Htr2a|Adra1d|Arhgap42|Gja1|Cd38|Drd1|Npy1r|	Htr7|Avpr1b|Edn3|Faah|Htr1a|Trpm4|Hrh1|Oxtr|Hmgcr|Atp1a2|Htr2a|Adra1d|Arhgap42|Gja1|Cd38|Drd1|Npy1r|
GOCC_MITOTIC_SPINDLE_POLE	36	0.206521	1.47998	0.079922	0.371353	Tnks|Smc3|Bccip|Ttc28|Stag2|Map10|Numa1|Nsmce1|Cntrl|Katna1|Stag1|Arhgef7|Ik|Spag5|Aurka|Mapre1|Mad1l1|Smc1a|Nin|Kif20b|Aspm|Git1|Gpsm2|Fam83d|Rmdn2|Smc6|Rae1|Eml1|Katnbl1|Mapkbp1|Fam161a|Cdk5rap2|Rmdn1|Hsf1|Rmdn3|Kat5|	Tnks|Smc3|Bccip|Ttc28|Stag2|Map10|Numa1|Nsmce1|Cntrl|Katna1|Stag1|Arhgef7|Ik|Spag5|
GOMF_DISULFIDE_OXIDOREDUCTASE_ACTIVITY	36	-0.235355	-1.68962	0.0219124	0.371373	Gsr|Nxn|Txnrd1|Txnrd3|Txnrd2|Txndc12|Gsto1|Qsox2|Ero1b|Ifi30|Txn1|Glrx3|Selenot|Qsox1|Txndc5|Pdia5|Txnl1|Glrx|Gfer|Txn2|Pgk1|Tmx3|Dnajc10|Tmx4|Tmx2|Txndc17|Pdia4|Coil|P4hb|Tmx1|Ero1a|Glrx2|Chchd4|Glrx5|Pdia6|Pdia3|	Txndc5|Pdia5|Txnl1|Glrx|Gfer|Txn2|Pgk1|Tmx3|Dnajc10|Tmx4|Tmx2|Txndc17|Pdia4|Coil|P4hb|Tmx1|Ero1a|Glrx2|Chchd4|Glrx5|Pdia6|Pdia3|
GOBP_BLASTOCYST_GROWTH	23	0.25935	1.48102	0.0736842	0.37143	Brca2|Ctr9|Dicer1|Gins4|Nbn|Palb2|Setdb1|Smarca4|Zfp830|Ncapg2|Ndel1|Cops2|Pelo|Brd4|Sbds|Rtf1|Zpr1|Chek1|Taf8|Igf1|Ints1|Acvr1c|Grn|	Brca2|Ctr9|Dicer1|Gins4|Nbn|Palb2|Setdb1|Smarca4|Zfp830|Ncapg2|Ndel1|
GOBP_REGULATION_OF_DNA_DAMAGE_CHECKPOINT	23	0.260589	1.47936	0.0587045	0.37154	Thoc5|Brca2|Fbxo4|Cry1|Etaa1|Fem1b|Brca1|Brcc3|Nek1|Bard1|Rpa2|Babam2|Ccar2|Brd4|Rnaseh2b|Rfwd3|Wdr76|Map3k20|Cul4a|Rad51|Ddx39b|Thoc1|Ppp1r10|	Thoc5|Brca2|Fbxo4|Cry1|Etaa1|Fem1b|Brca1|Brcc3|Nek1|Bard1|Rpa2|Babam2|Ccar2|Brd4|Rnaseh2b|Rfwd3|Wdr76|Map3k20|Cul4a|Rad51|
GOBP_REGULATION_OF_SIGNAL_TRANSDUCTION_BY_P53_CLASS_MEDIATOR	70	0.148648	1.48017	0.0651261	0.371929	Atad5|Myc|Rpl26|Bop1|Sirt1|Atm|Rffl|Pak1ip1|Cdk5rap3|Snai2|Rps7|Rrs1|Usp15|Hnrnpk|Marchf7|Rpf2|Rrn3|Rps20|Npm1|Spred1|Pml|Rrm2b|Cep63|Zfp385a|Rnf34|Ell3|Cops3|Trim24|Spred2|Prmt6|Kdm1a|Rpl5|Rpl23|Atr|Nop2|Smyd2|Ubb|Armc10|Ddx5|Dyrk1a|Sh3glb1|Sox4|Mdm2|Triap1|Trp53|Chd5|Rpl11|Hexim1|Rps15|Kmt5a|Ing4|Cd44|Trp73|Dyrk3|Mdm4|Hipk4|Pttg1ip|Zmpste24|Msx1|Prkn|Bmyc|Znhit1|Rpl37|Eef1e1|Mif|1810013L24Rik|N…	Atad5|Myc|Rpl26|Bop1|Sirt1|Atm|Rffl|Pak1ip1|Cdk5rap3|Snai2|Rps7|Rrs1|Usp15|Hnrnpk|Marchf7|Rpf2|Rrn3|Rps20|Npm1|Spred1|Pml|Rrm2b|Cep63|Zfp385a|Rnf34|Ell3|Cops3|Trim24|Spred2|Prmt6|Kdm1a|Rpl5|Rpl23|Atr|Nop2|Smyd2|Ubb|Armc10|Ddx5|Dyrk1a|Sh3glb1|Sox4|Mdm2|Triap1|Trp53|
GOBP_PROTEOGLYCAN_BIOSYNTHETIC_PROCESS	50	-0.200574	-1.69338	0.022	0.371989	Pxylp1|B3galt6|Fam20b|Chsy3|Ndst4|Lipc|Hs6st2|Chpf|Csgalnact2|Ctnnb1|Chpf2|Hs3st5|B4galt7|B3gat1|Extl3|Acan|Xylt2|Ext1|Tm9sf2|Chst12|Ndst1|Extl1|Chst3|Hs3st4|B3gat2|Hs6st3|Chst11|Chst9|Man1c1|Cant1|Tcf7l2|Hs3st2|Vangl2|Ext2|Igf1|Slc35d1|Hs3st1|Xylt1|Chst8|B3gat3|Chst10|Hs6st1|Hs2st1|Ndst2|Ugdh|Dse|Chsy1|Ndst3|Csgalnact1|Glce|	Chst9|Man1c1|Cant1|Tcf7l2|Hs3st2|Vangl2|Ext2|Igf1|Slc35d1|Hs3st1|Xylt1|Chst8|B3gat3|Chst10|Hs6st1|Hs2st1|Ndst2|Ugdh|Dse|Chsy1|Ndst3|Csgalnact1|Glce|
GOCC_EXTERNAL_SIDE_OF_PLASMA_MEMBRANE	206	-0.102534	-1.69839	0.0248566	0.372559	Nt5e|Gsr|Enox2|Osmr|Clcn3|S1pr1|Anpep|H2-T24|Flt3|Il4|Itga3|Kcnj3|Efna5|Itgb1|Gm4787|Capn2|Cd276|L1cam|Itga4|Arsa|Mill2|Cd9|Cntfr|Cd83|Itga9|Pdgfra|H2-T22|Rtn4rl2|Ece1|Vsir|Htr2c|Cxcr4|Tgfbr2|Tnfrsf18|Hyal2|Epor|Ldlr|Vcam1|Lepr|Fcer1g|Kdr|H2-K1|Csf2rb2|Thbd|Rorc|Itga5|Slc38a1|Lifr|Itgav|Thbs1|Tgfbr3|Spa17|Adam4|Antxr1|Icosl|Itga2|Tcn2|Cfh|Agap2|Itga11|Gfra2|Crlf2|Rtbdn|Map3k5|Adam21|Ctsk|Mr1|Lct|…	Adam1a|Cd33|Adgra3|P2rx7|Itgam|Lrp1|Mfge8|Chrnb2|Sema7a|Il6st|Cdh5|Flot1|Scnn1a|B2m|Abcc4|Car4|Gucy2g|Krt18|H2-T10|Tfr2|Tnfrsf22|H2-T23|Gpc4|Cd59a|Calr|Il1r1|Scube1|Igsf21|Ighm|Adam9|Umodl1|Bmpr1a|Rs1|Ncam1|Cd55|B4galt1|Itga10|Itga8|Astn1|Ceacam1|Mcam|Lrp2|Kit|Wnt2|Slc4a3|Nlgn1|Ghr|Gfra1|Dag1|Itga1|Crlf1|Csf3r|Cd84|Amot|Chrna7|Kcnma1|Il6ra|Plet1|Tnfrsf13b|Ada|Ly6a|Alcam|Plppr4|Cd34|Entpd1|Vwf|Il4…
GOBP_HORMONE_TRANSPORT	287	-0.0873201	-1.69694	0.0165289	0.372742	Pde1c|Gpld1|Cckbr|Baiap3|Stim1|Pick1|Hcfc1|Casr|Chrm3|Cry1|Efna5|Pclo|Stxbp5l|Ptger3|Pla2g6|Smpd3|Pask|Crhr1|Nlgn2|Itsn1|Raf1|Sirt1|Arntl|Myo5a|Dab2|Slc9b2|Egfr|Sybu|Ndufaf2|Plcb1|Kalrn|Mc4r|Abat|Chd7|Nrg1|Doc2b|Hif1a|Ppp3ca|Pfkfb2|Arhgef7|Htr2c|Tac1|Kif5b|Map4k4|Creb1|Acvr2a|Fbn1|Clock|Aacs|Cacna1e|Ica1|Irs2|Trpc1|Uqcc2|Rbm4|Lepr|Cacna1c|Foxo1|Slc2a2|C1qtnf12|Fkbp1b|Tmf1|Pfkl|Slc16a10|Htt|Aimp1|…	Vamp8|Vsnl1|Stxbp4|Glp1r|Adora1|Cplx3|Igfbp3|Slc25a22|Sirt3|Abcg1|Pparg|Slc7a8|Snap25|Edn3|Adcyap1|Cyb5r4|Orai1|Vgf|Htr1a|Jak2|Cpe|Nucb2|Bmp6|Srebf1|Niban2|Acvr1c|Trpm4|Ptprn2|Stx4a|Sidt2|Hmgcr|Eipr1|Selenom|Inhba|Gpr68|Sfrp1|Ttr|Rab11b|Nkx3-1|Capn10|Smad2|Slc16a2|Anxa7|Gja1|Nnat|Slco1c1|Kcnj11|Tm7sf3|Cd38|Cplx1|Tbc1d1|Ucp2|Npy1r|
GOMF_NEUROPEPTIDE_RECEPTOR_ACTIVITY	27	-0.274847	-1.69403	0.0292276	0.373289	Qrfpr|Prokr2|Gpr171|Sstr2|Tacr3|Npy5r|Gpr83|Kiss1r|Nmur2|Gpr139|Nmbr|Gpr37|Sstr1|Sstr4|Gpr151|Tacr1|Galr1|Ntsr1|Npbwr1|Sstr3|Gpr165|Npsr1|Ntsr2|Galr2|Oprm1|Npy2r|Npy1r|	Nmbr|Gpr37|Sstr1|Sstr4|Gpr151|Tacr1|Galr1|Ntsr1|Npbwr1|Sstr3|Gpr165|Npsr1|Ntsr2|Galr2|Oprm1|Npy2r|Npy1r|
GOBP_MUCOPOLYSACCHARIDE_METABOLIC_PROCESS	66	-0.172508	-1.66898	0.027027	0.373296	Dcn|Smpd3|Pdgfb|Itih3|Arsb|Cltc|Chsy3|Nfkb1|Hmmr|Hyal2|Tgfb1|Spock3|Chpf|Idua|Csgalnact2|Chpf2|Hexb|Tnfaip6|Ndnf|Hexa|Ap2a1|Galns|Chst1|Xylt2|Gusb|Ext1|Habp4|Slc10a7|Chst12|Egf|Chst3|Itih2|Bpnt2|Has3|Cemip2|Chst11|Has1|Slc9a1|Naglu|Cd44|Stab2|Ids|Hyal1|Gns|Ext2|Spock2|Slc35d1|Itih5|Xylt1|Ccnd3|Egflam|Angpt1|B4galt4|Dsel|Hs2st1|Ugdh|Abcc5|Cemip|Ednrb|Dse|Fgf2|Bgn|Chsy1|Csgalnact1|Glce|Ednra|	Gns|Ext2|Spock2|Slc35d1|Itih5|Xylt1|Ccnd3|Egflam|Angpt1|B4galt4|Dsel|Hs2st1|Ugdh|Abcc5|Cemip|Ednrb|Dse|Fgf2|Bgn|Chsy1|Csgalnact1|Glce|Ednra|
GOBP_GOLGI_TO_PLASMA_MEMBRANE_TRANSPORT	55	0.165873	1.47747	0.0819048	0.373756	Dnm2|Rab34|Exoc2|Sptbn1|Vps35l|Rab31|Exoc1|Kif13a|Cln3|Chic2|Golga4|Golga7|Prepl|Sec16a|Macf1|Ank3|Arfgef2|Sys1|Exoc4|Lypla1|Bbs2|Vamp3|Vamp4|Rab26|Acsl3|Steap2|Csk|Lyplal1|Krt18|Nsf|Rabep1|Exoc8|Pkdcc|Rab10|Exoc6b|Rack1|Cnst|Exoc5|Phaf1|Blzf1|Exoc6|Gga1|Gga3|Golph3l|Ccdc93|Optn|Vamp2|Arl3|Arfrp1|Bbs1|Commd1|Golph3|Gga2|Atp2c1|Llgl1|	Dnm2|Rab34|Exoc2|Sptbn1|Vps35l|Rab31|Exoc1|Kif13a|Cln3|Chic2|Golga4|Golga7|Prepl|Sec16a|Macf1|Ank3|Arfgef2|Sys1|Exoc4|Lypla1|Bbs2|Vamp3|Vamp4|
GOBP_NEGATIVE_REGULATION_OF_TYPE_I_INTERFERON_PRODUCTION	26	-0.275605	-1.70024	0.0199203	0.374136	Peli3|Nploc4|Gbp7|Crebbp|Gpatch3|Relb|Ilrun|Nlrc3|Ufd1|Atg5|Traip|Dhx58|Nlrx1|Yy1|Atg9a|Atg12|Traf3ip1|Ppm1b|Ptprs|Banf1|Pycard|Havcr2|Gbp3|Sirpa|Cactin|Rel|	Ilrun|Nlrc3|Ufd1|Atg5|Traip|Dhx58|Nlrx1|Yy1|Atg9a|Atg12|Traf3ip1|Ppm1b|Ptprs|Banf1|Pycard|Havcr2|Gbp3|Sirpa|Cactin|Rel|
GOBP_REGULATION_OF_SYSTEM_PROCESS	480	-0.0674645	-1.69888	0.0254902	0.374184	Egr2|Wdr35|Cckbr|Il33|Ssh1|Tmem38b|Cxadr|Kcnj10|Shc1|Anpep|Nr1h2|Homer3|Dicer1|Cntnap2|Casr|Chrm3|Cry1|Pclo|Ptger3|Jam2|Nup155|Dsp|Zfp418|Wnk3|Cacna1b|Tenm4|Akap6|Ep300|Mtor|Pkp2|Crhr1|Pdgfb|Nlgn2|Sirt1|Dab2|Nlgn3|Selenon|Foxp1|Egfr|Dlgap4|Chrna5|Cacna1h|Pde4d|Stk39|Plk2|Fmr1|Atp2b4|Dlgap2|Add3|Sptbn4|Grin2c|Abat|Ece1|P2rx4|Nrg1|Dbn1|Chrna3|Hif1a|Ppp3ca|Hnrnpk|Cacnb1|Grm1|Fabp5|Htr2c|Tac1|Casq1|T…	Mef2c|Grin1|2700046G09Rik|Twf1|Gnai2|Shisa9|Tnfrsf1b|Kit|Hey2|Stx1b|Cux2|Slc4a3|Homer1|Nlgn1|Ndufs4|Atp1a1|Ptger1|Dag1|Notch1|Nrxn2|Setd3|Yy1|Tbx18|Emp2|Igfbp5|Chrna7|Gnao1|Adra2a|Kcnma1|Ctnna3|Sri|Pten|Dlgap1|Hip1r|Fbxo32|Chrm2|Mtg2|Sp4|Inpp5k|Ptpn11|Unc13b|Oprl1|Ada|Abl1|Celf4|Nrxn1|Cav1|Bmpr2|Flna|Dlg1|Fgf12|Nptxr|Oprk1|Lpin1|Cacnb2|Fgf10|Rab8b|Neurod1|Tmem98|Tnnc1|Ptgs2|Myl4|Ccn2|Prkcz|Ttn|C1…
GOBP_NEGATIVE_REGULATION_OF_PROTEIN_PHOSPHORYLATION	287	-0.0847334	-1.66959	0.0247619	0.374265	Nf1|Drd5|Casp3|Ldlrad4|Ppp1r15a|Ibtk|Taf7|Prkdc|Gskip|Gadd45g|Prkrip1|Zfp418|Hspa4|Socs4|Cdkn2c|Chordc1|Cdkn1a|Mtor|Sirt1|Epm2a|Spry4|Apc|Plec|Niban1|Cdkn1c|Coro1c|Cdk5rap3|Tmed2|Pde4d|Lats1|Crkl|Prkag2|Kirrel2|Prkar2a|Insm1|Ogt|Il18|Suz12|Cd109|Nck2|Sh3bp5|Gpd1l|Sh2b3|Ntrk3|Trim27|Dmd|Hyal2|Tgfb1|Dmtn|Fbln1|Prkca|Dusp1|Stk38|Ptpn13|Slc8a1|Hexim2|Dab2ip|Npm1|Spred1|Cep43|Mlxipl|Rb1|Pip5kl1|Shb|Pp…	Nnt|Spag9|Smpd1|Traf3ip1|Irf1|Uchl1|Kat2b|Ptprj|Rabgef1|Nr2f2|Tardbp|Pebp1|Spry1|Cadm4|Dnajc10|Park7|Sirt2|Klhl31|Ppia|Eng|Grk2|Pkn1|Arrb2|Lats2|Dnajc3|Kirrel|Lrrk1|Lrrk2|Atg14|Cep85|Insr|Sh3gl2|Dusp6|Pkig|Apoe|Tesk1|Igf1|Ctdsp1|Bak1|Fem1a|Nf2|Heg1|Nck1|Lyn|Prkar1b|Pycard|Bag1|Pid1|Dgkq|Mas1|Psen1|Adnp|Pecam1|Cdk5rap1|Thy1|Adar|Prkn|Akt1s1|Slit2|Macroh2a1|Sh3bp5l|Angpt1|Tsg101|Tnfaip3|Grem1|Mllt1…
GOMF_EXTRACELLULAR_MATRIX_STRUCTURAL_CONSTITUENT	95	-0.148181	-1.70544	0.0283401	0.375161	Col25a1|Mfap1a|Dcn|Col19a1|Fn1|Creld2|Col6a2|Col3a1|Col4a2|Fbn1|Tnxb|Col6a6|Col9a3|Fbln1|Ogn|Col5a1|Pxdn|Reln|Hapln1|Thbs1|Spon1|Vcan|Sparc|Ltbp1|Col18a1|Vwa5a|Thbs4|Vwa1|Col12a1|Igfbp6|Lama4|Col7a1|Col27a1|Mfge8|Col5a2|Npnt|Col4a1|Mfap2|Col6a3|Hspg2|Sspo|Lama3|Fras1|Lama5|Col24a1|Nid2|Col4a6|Bmper|Lamc1|Efemp1|Vwf|Lama2|Col1a1|Tectb|Col16a1|Igfbp7|Col1a2|Postn|Abi3bp|Col15a1|Ecm1|Tecta|Emilin2|C…	Lamc1|Efemp1|Vwf|Lama2|Col1a1|Tectb|Col16a1|Igfbp7|Col1a2|Postn|Abi3bp|Col15a1|Ecm1|Tecta|Emilin2|Col6a1|Lama1|Mfap4|Vtn|Megf9|Hmcn1|Lamb1|Matn2|Col6a4|Ltbp4|Spock2|Prelp|Col23a1|Lamb2|Scara3|Hapln4|Col11a1|Slit2|Nid1|Lamc2|Agrn|Pcolce2|Col4a3|Eln|Bgn|Mfap1b|Col4a5|Col8a1|Fbn2|Tnc|Fbln2|Creld1|
GOBP_REGULATION_OF_T_CELL_PROLIFERATION	106	-0.142139	-1.70397	0.0206612	0.375228	Casp3|Lmo1|Il4|Hmgb1|Itch|Cd276|Blm|Ripor2|Tnfrsf9|Dlg5|Foxj1|Slc7a1|Ppp3ca|Vsir|Il18|Tgfbr2|Nck2|Marchf7|Pde5a|Tgfb1|Vcam1|Ctnnb1|Bcl6|Sh3rf1|Dhps|Arg2|Tyk2|Shh|Hes1|Icosl|Stat5b|Gpam|Mapk8ip1|Prkar1a|Adk|Bid|Gpnmb|Dnaja3|Mad1l1|Jak3|Il6st|Ager|Scrib|Cd59a|Sos2|Cd55|Ndfip1|Ceacam1|Tnfrsf1b|Tsc2|Cebpb|Bmi1|Lrrc32|Kitl|Pten|Bmp4|Twsg1|Dlg1|Rc3h1|Ccl5|Prnp|Slc4a2|Sos1|Itgal|Ccdc88b|Aif1|Efnb1|Irf1|…	Ccl5|Prnp|Slc4a2|Sos1|Itgal|Ccdc88b|Aif1|Efnb1|Irf1|Arg1|Cd44|Zbtb7b|Laptm5|Prkcq|Il12a|Il20rb|Peli1|Cd46|Ripk2|Traf6|Ccl19|Cd59b|Lgals9|Sdc4|Coro1a|Carmil2|Igf1|Cd24a|Rasal3|Nckap1l|Nck1|Pnp|Pycard|Fadd|Tfrc|Havcr2|Tnfrsf21|Znhit1|Glmn|Jak2|Igfbp2|Selenok|Cblb|Cd81|Tmem131l|Rps3|Syk|
GOMF_PEPTIDE_HORMONE_BINDING	31	-0.245176	-1.66647	0.0230769	0.375569	Cckbr|Ramp2|Crhr1|Mc4r|Npr2|Vipr1|Lepr|Pik3r1|Glp2r|Hcrtr2|Igf1r|Pth1r|Ghr|C2cd2l|Npr3|Adcyap1r1|Calcrl|Anxa5|Prlr|Gipr|Crhbp|Galr1|Ide|Insr|Glp1r|Npr1|Ramp1|Ednrb|Oxtr|Galr2|Inhba|	C2cd2l|Npr3|Adcyap1r1|Calcrl|Anxa5|Prlr|Gipr|Crhbp|Galr1|Ide|Insr|Glp1r|Npr1|Ramp1|Ednrb|Oxtr|Galr2|Inhba|
GOBP_AMINO_ACID_TRANSPORT	127	-0.121692	-1.67751	0.0260521	0.375603	Nf1|Hrh3|Kcnj10|Slc12a2|Myo6|Slc25a15|Itgb1|Ctns|Myc|Slc13a3|Cln3|Epm2a|Gfap|Abat|Rab3gap1|Slc7a1|Grm1|Htr2c|Slc38a10|Slc25a13|Slc38a6|Slc6a13|Slc25a29|Slc38a4|Arl6ip5|Slc22a4|Slc7a3|Slc38a2|Dpysl2|Slc16a10|Slc17a5|Lrrc8a|Agt|Arg2|Nr3c1|Vps54|Trpc4|Slc38a1|Stxbp1|Npy5r|Slc7a14|Slc6a6|Slc15a4|Slc6a7|Slc7a6|Grin2b|Sv2a|Slc32a1|Ntrk2|Bdnf|P2rx7|Slc9a3r1|Grm7|Slc7a11|Slc1a3|Slc1a1|Sfxn2|Slc36a4|Per2|…	Gabbr1|Syt4|Slc7a5|Htr1b|Mfsd12|Xk|Arl6ip1|Arg1|Slc25a12|Slc7a2|Sfxn4|Rgs4|Slc66a1|Slc6a20b|Pak1|Slc3a2|Ntsr1|Slc17a8|Sfxn1|Slc7a10|Cln8|Lrp5|Sfxn5|Cck|Ace2|Psen1|Slc6a20a|Slc6a15|Slc17a6|Dtnbp1|Prkcd|Sfxn3|Grik1|Adora1|Slc1a2|Slc25a22|Slc7a8|Nfe2l1|Htr1a|Apba1|Lrrc8d|Slc43a2|Slc7a4|Slc38a7|Slc6a17|Grm2|Slc16a2|Slc1a4|Slc25a38|Slc38a9|Slc36a1|Gja1|Slc38a3|Slc6a9|
GOBP_POSITIVE_REGULATION_OF_PATHWAY_RESTRICTED_SMAD_PROTEIN_PHOSPHORYLATION	32	-0.25758	-1.70094	0.0338645	0.375635	Lefty1|Dab2|Tgfbr2|Acvr2a|Tgfb1|Lefty2|Inhbb|Inha|Sdcbp|Bmpr1a|Bmp7|Tgfbr1|Acvr1b|Bmp4|Twsg1|Bmpr2|Bmp2|Rbpms|Gdf10|Smad4|Bmp3|Tgfb2|Csnk2b|Eng|Acvrl1|Lgals9|Tgfb3|Pparg|Acvr1|Bmp6|Gdf11|Inhba|	Bmpr1a|Bmp7|Tgfbr1|Acvr1b|Bmp4|Twsg1|Bmpr2|Bmp2|Rbpms|Gdf10|Smad4|Bmp3|Tgfb2|Csnk2b|Eng|Acvrl1|Lgals9|Tgfb3|Pparg|Acvr1|Bmp6|Gdf11|Inhba|
GOBP_SULFUR_COMPOUND_BIOSYNTHETIC_PROCESS	97	-0.144787	-1.67866	0.0301811	0.375756	Mthfd1|Sp1|Pxylp1|Pdk4|Cbs|Fmo1|Mmut|Mthfr|Pdha1|Mthfd2l|Csad|Mri1|Chsy3|Mtr|Pdk3|Ndst4|Lipc|Papss1|Vdac1|Hs6st2|Chpf|Dld|Csgalnact2|Tpk1|Ctnnb1|Chpf2|Gstm1|Acsl6|Gstm2|Pdhx|Hs3st5|Dip2a|Mpst|Acacb|Extl3|Chst1|Mtap|Xylt2|Ext1|Ppcs|Mat2a|Gstm6|Acat1|Slc10a7|Tm9sf2|Chst12|Ndst1|Extl1|Apip|Chst3|Mat2b|Snca|Hs3st4|Hs6st3|Gstp1|Chst11|Mpc1|Ggt5|Pdhb|Acsl1|Acss2|Dlat|Gcdh|Tcf7l2|Acsl5|Enoph1|Hs3st2|Pdk…	Gcdh|Tcf7l2|Acsl5|Enoph1|Hs3st2|Pdk2|Mpc2|Acsl4|Vangl2|Acly|Ext2|Slc35d1|Hs3st1|Xylt1|Rpp14|B3gat3|Papss2|Acss1|Mettl16|Angpt1|B4galt4|Pdk1|Hs6st1|Hs2st1|Ndst2|Lias|Ugdh|Mtrr|Dse|Chsy1|Ndst3|Csgalnact1|Adi1|Glce|Mlycd|
GOBP_VASCULAR_ASSOCIATED_SMOOTH_MUSCLE_CONTRACTION	22	-0.2986	-1.68089	0.0297619	0.376119	Chrm3|Smpd3|Dock4|Slc8a1|Grip2|Bbs2|Atp2b1|Agt|Map2k1|Zdhhc21|Dock5|Rap1gds1|Rhoa|Cacna1g|Htr7|Mkks|Edn3|Ednrb|Htr2a|Arhgap42|Cd38|Ednra|	Rhoa|Cacna1g|Htr7|Mkks|Edn3|Ednrb|Htr2a|Arhgap42|Cd38|Ednra|
GOBP_AMYLOID_BETA_METABOLIC_PROCESS	51	-0.193805	-1.6698	0.0305927	0.376152	Casp3|Sp1|Rela|Apeh|Mgat3|Unc13a|Aph1b|Bace2|Spon1|Hap1|Epha4|Picalm|Abca7|Rock2|Ntrk2|Sorl1|Dyrk1a|Ifngr1|Csnk1e|Rtn4|Gsap|Mme|Clu|Chrna7|Slc2a13|Aph1a|Adam10|Rtn3|Prnp|Psenen|Ide|Pin1|Ncstn|Rock1|Bin1|Gga3|Abca2|Apoe|Igf1|Psen1|Ace|Gsk3a|Aph1c|Bace1|Psen2|Abcg1|Tmed10|Rtn1|Rtn2|Lrrtm3|Becn1|	Ide|Pin1|Ncstn|Rock1|Bin1|Gga3|Abca2|Apoe|Igf1|Psen1|Ace|Gsk3a|Aph1c|Bace1|Psen2|Abcg1|Tmed10|Rtn1|Rtn2|Lrrtm3|Becn1|
GOBP_REGULATION_OF_DEFENSE_RESPONSE_TO_VIRUS_BY_HOST	28	0.232787	1.47324	0.0753968	0.37633	Dtx3l|Rnf216|Il4|Tarbp2|Creb3|Aim2|Parp9|Dhx9|Traf3ip2|Pml|Ercc6|Zdhhc1|Hsp90aa1|Sin3a|Cgas|Rigi|Tomm70a|Stat1|Zc3hav1|Trim44|Pqbp1|Eif2ak4|Sting1|Ccl5|Mavs|Pycard|Mul1|Selenok|	Dtx3l|Rnf216|Il4|Tarbp2|Creb3|Aim2|Parp9|Dhx9|Traf3ip2|Pml|Ercc6|Zdhhc1|Hsp90aa1|Sin3a|Cgas|Rigi|
GOCC_ESCRT_COMPLEX	26	-0.274878	-1.70193	0.0306748	0.376349	Vps37a|Ubap1l|Chmp1b2|Vps25|Ubap1|Mvb12a|Chmp3|Chmp2a|Vps37d|Mvb12b|Chmp6|Chmp1b|Stam|Vps37c|Chmp4b|Uevld|Chmp7|Chmp2b|Vps37b|Chmp1a|Vps36|Chmp4c|Tsg101|Hgs|Snf8|Vps28|	Vps37d|Mvb12b|Chmp6|Chmp1b|Stam|Vps37c|Chmp4b|Uevld|Chmp7|Chmp2b|Vps37b|Chmp1a|Vps36|Chmp4c|Tsg101|Hgs|Snf8|Vps28|
GOBP_CARBOHYDRATE_DERIVATIVE_TRANSPORT	52	-0.194865	-1.67938	0.0303644	0.376784	Slc37a4|Slc35b4|Slc35a5|Cln3|Scarb1|Lbp|Slc35c1|Slc19a1|Slc25a17|Lrrc8a|Slc35b1|Slc15a4|Slc25a16|Slc35a1|Ralbp1|Slc10a7|P2rx7|Slc35c2|Slc15a2|Slc25a42|Vldlr|Slc37a2|Abcc4|Mfsd2a|Slc25a5|Slc35a3|Slc35a2|Lrrc8c|Cd47|Slc25a4|Slc35b2|Slc25a23|Slc25a24|Slc29a2|Slc29a1|Gjb1|Slc35d1|Slc37a1|Slc29a4|Spns1|Psap|Guk1|Adora1|Abcg1|Rft1|Abcc5|G6pc3|Pltp|Slc25a25|Slc29a3|Slc35a4|Gja1|	Slc25a16|Slc35a1|Ralbp1|Slc10a7|P2rx7|Slc35c2|Slc15a2|Slc25a42|Vldlr|Slc37a2|Abcc4|Mfsd2a|Slc25a5|Slc35a3|Slc35a2|Lrrc8c|Cd47|Slc25a4|Slc35b2|Slc25a23|Slc25a24|Slc29a2|Slc29a1|Gjb1|Slc35d1|Slc37a1|Slc29a4|Spns1|Psap|Guk1|Adora1|Abcg1|Rft1|Abcc5|G6pc3|Pltp|Slc25a25|Slc29a3|Slc35a4|Gja1|
GOBP_ICOSANOID_SECRETION	26	-0.277889	-1.67184	0.034413	0.37691	Hrh3|Pnpla8|Pla2g6|Map2k6|Tnfrsf11a|P2rx7|Kiss1r|Nmur2|Abcc4|Pla2g12a|Mapk9|Nmb|Ptgs2|Drd2|Pla2g3|Sstr4|Atp5j|Hrh2|Ntsr1|Acsl4|Pla2g4a|Ace|Avpr1b|Mif|Proca1|Syk|	Tnfrsf11a|P2rx7|Kiss1r|Nmur2|Abcc4|Pla2g12a|Mapk9|Nmb|Ptgs2|Drd2|Pla2g3|Sstr4|Atp5j|Hrh2|Ntsr1|Acsl4|Pla2g4a|Ace|Avpr1b|Mif|Proca1|Syk|
GOMF_TUBULIN_BINDING	332	0.0710627	1.47389	0.0907258	0.37709	Dnm2|Nf1|Lzts1|Brca2|Stim1|Setd2|Ift81|Mtcl1|Smc3|Bccip|Tubgcp6|Phf6|Togaram1|Cep57|Kif18a|Map1b|Ranbp10|Bex4|Map10|Numa1|Kif13a|Lrpprc|Gas2l3|Saxo2|Tbce|Clasp1|Dpysl5|Kif3b|Mast1|Hook1|Kif13b|Apc|Kif21a|Eml5|Sybu|Bloc1s2|Dclk2|Tubgcp2|Bbs4|Fmr1|Dctn1|Mid2|Ckap5|Hook3|Katna1|Hdac6|Cep350|Prune1|Spag6l|Arhgef7|Cct5|Svbp|Dnm3|Kif5b|Map4k4|Eml3|Cep295|Irag2|Apc2|Camsap2|Kif11|Ttll4|D7Ertd443e|Camsap…	Dnm2|Nf1|Lzts1|Brca2|Stim1|Setd2|Ift81|Mtcl1|Smc3|Bccip|Tubgcp6|Phf6|Togaram1|Cep57|Kif18a|Map1b|Ranbp10|Bex4|Map10|Numa1|Kif13a|Lrpprc|Gas2l3|Saxo2|Tbce|Clasp1|Dpysl5|Kif3b|Mast1|Hook1|Kif13b|Apc|Kif21a|Eml5|Sybu|Bloc1s2|Dclk2|Tubgcp2|Bbs4|Fmr1|Dctn1|Mid2|Ckap5|Hook3|Katna1|Hdac6|Cep350|Prune1|Spag6l|Arhgef7|Cct5|Svbp|Dnm3|Kif5b|Map4k4|Eml3|Cep295|Irag2|Apc2|Camsap2|Kif11|Ttll4|D7Ertd443e|Camsap…
GOBP_INTRINSIC_APOPTOTIC_SIGNALING_PATHWAY_IN_RESPONSE_TO_OXIDATIVE_STRESS	38	0.200768	1.47331	0.0673267	0.377102	Gskip|Uaca|Sfpq|Rnf7|Sirt1|Trap1|Mapk7|Gpx1|Bag5|Pdcd10|Hif1a|Zfp622|Nme5|Pink1|Arl6ip5|Pml|Nono|Diablo|Map3k5|Nol3|Mcl1|Parp1|Sod2|Aldh2|Stk25|Nfe2l2|Park7|Ppia|Fbxw7|Ubqln1|Mapt|Stk24|P4hb|Prkn|Pdk1|Jak2|Sod1|Bcl2|	Gskip|Uaca|Sfpq|Rnf7|Sirt1|Trap1|Mapk7|Gpx1|Bag5|Pdcd10|Hif1a|Zfp622|Nme5|Pink1|Arl6ip5|Pml|Nono|
GOBP_AXO_DENDRITIC_TRANSPORT	84	0.139019	1.47209	0.0617021	0.377194	Ap3b1|Spg7|Dync1h1|Hnrnpu|Sfpq|Mapk8ip3|Kif3b|Myo5a|Sybu|Bloc1s2|Fmr1|Actr10|Hif1a|Hdac6|Spg11|Bsn|Kif5b|Map1a|Ank3|Kif3a|Ap3d1|Dlg2|Ndel1|Dst|Klc1|Pura|Ap3s1|Htt|Kif1b|Tmem108|Stau2|Arl8b|Kif5a|Trak1|Stau1|Hap1|Ap3m2|Ap3b2|Agtpbp1|Kif1a|Fbxw11|Pafah1b1|Nefm|Wasf1|Bloc1s6|Mecp2|Hspa8|Bloc1s4|Map2|Rab21|Nefl|Trim46|Madd|Kif5c|Snapin|Rab27b|Arl8a|Ap3m1|Spast|Klc2|Armcx3|App|Bloc1s3|Uchl1|Hsbp1|Rabg…	Ap3b1|Spg7|Dync1h1|Hnrnpu|Sfpq|Mapk8ip3|Kif3b|Myo5a|Sybu|Bloc1s2|Fmr1|Actr10|Hif1a|Hdac6|Spg11|Bsn|Kif5b|Map1a|Ank3|Kif3a|Ap3d1|Dlg2|Ndel1|Dst|Klc1|Pura|Ap3s1|Htt|Kif1b|Tmem108|Stau2|Arl8b|Kif5a|Trak1|Stau1|Hap1|Ap3m2|Ap3b2|Agtpbp1|Kif1a|Fbxw11|Pafah1b1|Nefm|Wasf1|Bloc1s6|Mecp2|Hspa8|Bloc1s4|Map2|Rab21|Nefl|Trim46|
GOBP_REGULATION_OF_PROTEIN_LOCALIZATION_TO_MEMBRANE	178	0.0940953	1.47419	0.0846154	0.3775	Nkd2|Ssh1|Bcl2l1|Mtcl1|Itga3|Ar|Sptbn1|Nbea|Hectd1|Itgb1|Wnk3|Actr3|Cln3|Nlgn2|Epm2a|Myo5a|Tnik|Dab2|Egfr|Cltc|Numb|Tmed2|Vps4a|Tcaf1|Kalrn|Atp2b4|Zdhhc5|Crkl|Dbn1|Sorbs1|Bbc3|Ogt|Kif5b|Stac|Stom|Gpc6|Camk2g|Sorbs2|Tgfb1|Ank3|Dmtn|Cacng2|Cdk5r1|Grip2|Grip1|Shisa6|Stx7|Lypla1|Actb|Stac3|Vamp4|Vti1b|Tnfaip6|Tamalin|Zmynd8|Rhog|Dlg4|Pik3r1|Ppp2r5a|Tmem59|Myo5b|Gsk3b|Cdk5|Ephb2|Ldlrap1|Magi2|Acsl3|Ra…	Nkd2|Ssh1|Bcl2l1|Mtcl1|Itga3|Ar|Sptbn1|Nbea|Hectd1|Itgb1|Wnk3|Actr3|Cln3|Nlgn2|Epm2a|Myo5a|Tnik|Dab2|Egfr|Cltc|Numb|Tmed2|Vps4a|Tcaf1|Kalrn|Atp2b4|Zdhhc5|Crkl|Dbn1|Sorbs1|Bbc3|Ogt|Kif5b|Stac|Stom|Gpc6|Camk2g|Sorbs2|Tgfb1|Ank3|Dmtn|Cacng2|Cdk5r1|Grip2|Grip1|Shisa6|Stx7|Lypla1|Actb|Stac3|Vamp4|Vti1b|Tnfaip6|Tamalin|Zmynd8|Rhog|Dlg4|Pik3r1|Ppp2r5a|Tmem59|Myo5b|Gsk3b|Cdk5|Ephb2|Ldlrap1|Magi2|Acsl3|Ra…
GOBP_NEGATIVE_REGULATION_OF_DEFENSE_RESPONSE	151	-0.118065	-1.66414	0.0330578	0.377879	Nt5e|Sharpin|Il4|Otulin|Nploc4|Itch|Tarbp2|Uaca|Erbin|Serpinf1|Cd276|Ifi203|Gpx1|Mfhas1|Nfkb1|Usp15|Ythdf2|Ash1l|Ppara|Tgfb1|Ldlr|Mvk|Tkfc|Psma1|Vps35|C1qtnf12|Bcr|Rb1|A2m|Nr1h3|Pcbp2|Tnfaip6|Gpatch3|Dusp10|Arg2|Npy|Riok3|Fem1al|Rab7b|Ptgis|Ythdf3|Serping1|Lyar|Fndc4|Npy5r|Fgl2|Cnot7|Lpcat3|Cx3cr1|Abr|Trafd1|Ets1|Zdhhc18|Dnaja3|Nr1d2|Socs5|Cdh5|Metrnl|Stat2|Selenos|Ilrun|Nlrc3|Ufd1|Parp14|Cyld|Cd…	Stat2|Selenos|Ilrun|Nlrc3|Ufd1|Parp14|Cyld|Cd200|Alox5|Atg5|Ndfip1|Parp1|Ceacam1|Tnfrsf1b|Dhx58|Psmb4|Nlrx1|Rora|Git1|Sec14l1|Macir|Tspan6|Chrna7|Gps2|Pten|Pbk|Zfp36|Ada|Gstp1|Serpinb9|Gfer|Atg12|Rps19|Nr1d1|Drd2|Rnf26|Calcrl|Trim21|Cx3cl1|Htra1|Ppard|Crk|Traf3ip1|Arg1|Cd44|Tnfrsf1a|Rabgef1|C1qbp|Ppm1b|Clec2d|Samhd1|Dcst1|Enpp3|Sirt2|Il20rb|Tyro3|Ptprs|Krt1|Ttll12|Arrb2|Mndal|Lgals9|Mapkbp1|Ubqln…
GOBP_NEGATIVE_REGULATION_OF_OSSIFICATION	25	-0.281434	-1.67251	0.0239521	0.377903	Hif1a|Kremen1|Tgfb1|Smurf1|Ltbp3|Smad7|Ptk2b|Rbpj|Enpp1|Mef2c|Mkx|Notch1|Nfe2|Ecm1|Tph1|Dlk1|Lrp4|Grem1|Sox9|Gfra4|Trpm4|Chsy1|Rflnb|Sfrp1|Bcl2|	Dlk1|Lrp4|Grem1|Sox9|Gfra4|Trpm4|Chsy1|Rflnb|Sfrp1|Bcl2|
GOBP_POSITIVE_REGULATION_OF_INTERLEUKIN_8_PRODUCTION	30	-0.256078	-1.67006	0.0436508	0.377962	Hmgb1|Tlr3|Rela|Il18|Hyal2|Lbp|Tirap|Stat3|Ripk1|Il17d|Rigi|F2r|Rab1a|F3|Nod1|Mavs|Hspa1b|Park7|Zfp580|Prkd2|Myd88|Wnt5a|Pycard|Fadd|Afap1l2|Bcl10|Lamtor5|Hspa1a|Ddit3|Syk|	Nod1|Mavs|Hspa1b|Park7|Zfp580|Prkd2|Myd88|Wnt5a|Pycard|Fadd|Afap1l2|Bcl10|Lamtor5|Hspa1a|Ddit3|Syk|
GOMF_EXTRACELLULAR_LIGAND_GATED_MONOATOMIC_ION_CHANNEL_ACTIVITY	46	0.184359	1.47429	0.0773931	0.378216	Grik3|Gabrg2|Grik5|Chrna5|Grid1|Gabra3|Grin2c|Gabra2|P2rx4|Chrna3|Htr3a|Grid2|Chrm5|Gria3|Grin2a|Gabrb3|Gria1|Grik2|Ptk2b|Gabrb2|Glra2|Grin2b|P2rx7|Chrnb2|Gabra1|Gabra5|Gabra4|P2rx6|Gabrd|Gabrb1|Glra3|Gria2|Slc17a7|Grin1|Chrna7|Gabrg1|Grik4|Chrnb1|Gabrg3|P2rx5|Glrb|Grik1|Grin2d|Grin3a|Gria4|Chrna4|	Grik3|Gabrg2|Grik5|Chrna5|Grid1|Gabra3|Grin2c|Gabra2|P2rx4|Chrna3|Htr3a|Grid2|Chrm5|Gria3|Grin2a|Gabrb3|Gria1|Grik2|Ptk2b|Gabrb2|Glra2|Grin2b|P2rx7|Chrnb2|Gabra1|Gabra5|Gabra4|P2rx6|Gabrd|Gabrb1|Glra3|Gria2|Slc17a7|Grin1|Chrna7|Gabrg1|
GOBP_ESTABLISHMENT_OF_SPINDLE_ORIENTATION	33	0.21343	1.47094	0.0685484	0.378254	Eya1|Bccip|Numa1|Itgb1|Clasp1|Dctn1|Nde1|Spag5|Ndel1|Ubxn2b|Gpsm1|Htt|Spry2|Mapre1|Insc|Cenpa|Fbxw11|Pafah1b1|Arhgef2|Ankfn1|Pax6|Enkd1|Map4|Gpsm2|Nsfl1c|Fgf10|Spry1|Cdk5rap2|Mad2l1|Mcph1|Zw10|Llgl1|Kat5|	Eya1|Bccip|Numa1|Itgb1|Clasp1|Dctn1|Nde1|Spag5|Ndel1|Ubxn2b|Gpsm1|Htt|Spry2|Mapre1|Insc|Cenpa|Fbxw11|Pafah1b1|Arhgef2|Ankfn1|Pax6|
GOBP_DETOXIFICATION	50	-0.204588	-1.67271	0.0261044	0.379798	Sesn1|Gsr|Oscp1|Esd|Nxn|Mt3|Txnrd3|Gstm1|Abcb6|Rdh11|Gstm2|Slc30a10|Gstm5|Cat|Atp7a|Sod3|Nos3|Adh5|Gstm6|Ralbp1|Selenot|Prdx6|Sod2|Abcb1a|Gstm7|Nqo1|Aldh1a1|Mtarc2|Dhfr|Aldh2|Rdh12|Nfe2l2|Nnt|Prdx2|Fancc|Slc30a1|Slc47a1|Gsta3|Park7|Slc30a3|Prdx1|Mt2|Akr1a1|Mt1|Ccs|Sod1|Abcb1b|Abcg2|Gch1|Abcc1|	Prdx6|Sod2|Abcb1a|Gstm7|Nqo1|Aldh1a1|Mtarc2|Dhfr|Aldh2|Rdh12|Nfe2l2|Nnt|Prdx2|Fancc|Slc30a1|Slc47a1|Gsta3|Park7|Slc30a3|Prdx1|Mt2|Akr1a1|Mt1|Ccs|Sod1|Abcb1b|Abcg2|Gch1|Abcc1|
GOBP_ENDOPLASMIC_RETICULUM_CALCIUM_ION_HOMEOSTASIS	26	-0.274134	-1.6553	0.036965	0.381596	Bbc3|Tmco1|Pml|Bcap31|Wfs1|Atp2a2|Camk2d|Tmbim6|Tgm2|Bax|Itpr1|Kctd17|Fis1|Rap1gds1|App|Ccdc47|Grina|Bak1|Thada|Psen1|Pacs2|Psen2|Herpud1|Tmtc4|Selenok|Bcl2|	Tmbim6|Tgm2|Bax|Itpr1|Kctd17|Fis1|Rap1gds1|App|Ccdc47|Grina|Bak1|Thada|Psen1|Pacs2|Psen2|Herpud1|Tmtc4|Selenok|Bcl2|
[truncated: 3,443 more rows]

## Sheet: FDR<0.05
Syngap+/- vs WT CA1 TRAP GSEA								Regulation
NAME	SIZE	ES	NES	p-value	FDR	GENE_SET	Core_enrichment
[truncated: 71 more rows]
