# Supplementary material for: Syngap+/− CA1 Pyramidal Neurons Exhibit Upregulated Translation of Long MRNAs Associated with LTP
Source: eNeuro. 2025 May 6;12(5):ENEURO.0086-25.2025. doi: 10.1523/ENEURO.0086-25.2025 (PMC12091090; doi:10.1523/ENEURO.0086-25.2025)
Supplement: Table 1-5 — Syngap+/- versus Fmr1-/y CA1-TRAP. DEseq2 analysis of significantly differentially regulated transcripts in CA1-TRAP of Syngap+/- vs WT and Fmr1-/y vs WT. Download Table 1-5, XLSX file. [file eneuro-12-ENEURO.0086-25.2025-s020.xlsx]

## Sheet: all-CA1-TRAP
Table 1-5. Syngap+/- versus Fmr1-/y CA1-TRAP. DEseq2 analysis of significantly differentially regulated transcripts in CA1-TRAP of Syngap+/- vs WT and Fmr1-/y vs WT.
			Syngap+/- vs WT CA1 TRAP						Fmr1-/y vs WT CA1 TRAP
Gene ID	Gene name	Description	baseMean	log2FoldChange	lfcSE	stat	pvalue	padj	baseMean	log2FoldChange	lfcSE	stat	pvalue	padj
ENSMUSG00000000001	Gnai3	guanine nucleotide binding protein (G protein), alpha inhibiting 3 [Source:MGI Symbol;Acc:MGI:95773]	1090.75	0.182204	0.234628	0.953546	0.340313	0.915429	1345.29	-0.0448916	0.15932	-0.270116	0.787071	0.973938
ENSMUSG00000000028	Cdc45	cell division cycle 45 [Source:MGI Symbol;Acc:MGI:1338073]	29.2115	-0.0553585	0.13637	-0.678222	0.497631	0.960995	34.0529	0.0460869	0.0972872	1.66753	0.0954095	0.607956
ENSMUSG00000000031	H19	H19, imprinted maternally expressed transcript [Source:MGI Symbol;Acc:MGI:95891]	18.4688	-0.00256585	0.135341	0.535794	0.592101	0.97432	NA	NA	NA	NA	NA	NA
ENSMUSG00000000037	Scml2	Scm polycomb group protein like 2 [Source:MGI Symbol;Acc:MGI:1340042]	NA	NA	NA	NA	NA	NA	31.7997	0.17604	0.0993003	0.851187	0.394666	0.863785
ENSMUSG00000000056	Narf	nuclear prelamin A recognition factor [Source:MGI Symbol;Acc:MGI:1914858]	1329.03	-0.681937	0.213838	-3.1991	0.00137857	0.127466	1542.96	0.154407	0.136472	1.13796	0.255138	0.798519
ENSMUSG00000000058	Cav2	caveolin 2 [Source:MGI Symbol;Acc:MGI:107571]	86.5818	-0.105792	0.209936	-0.603563	0.546134	0.967248	259.203	-0.0573381	0.163802	-0.160172	0.872746	0.984302
ENSMUSG00000000078	Klf6	Kruppel-like factor 6 [Source:MGI Symbol;Acc:MGI:1346318]	977.098	0.360387	0.236352	1.54328	0.122763	0.740743	1229.94	0.240418	0.139623	1.71922	0.0855744	0.597666
ENSMUSG00000000085	Scmh1	sex comb on midleg homolog 1 [Source:MGI Symbol;Acc:MGI:1352762]	2334.39	-0.141157	0.215458	-0.646634	0.517869	0.965177	2661.11	-0.053452	0.124748	-0.45274	0.650736	0.946295
ENSMUSG00000000088	Cox5a	cytochrome c oxidase subunit 5A [Source:MGI Symbol;Acc:MGI:88474]	723.374	0.0313767	0.234296	0.157987	0.874467	0.996118	828.465	0.0432102	0.139097	0.29959	0.76449	0.971365
ENSMUSG00000000093	Tbx2	T-box 2 [Source:MGI Symbol;Acc:MGI:98494]	16.4843	-0.106627	0.0924714	-1.42364	0.154552	0.786372	NA	NA	NA	NA	NA	NA
ENSMUSG00000000120	Ngfr	nerve growth factor receptor (TNFR superfamily, member 16) [Source:MGI Symbol;Acc:MGI:97323]	NA	NA	NA	NA	NA	NA	22.4804	0.0852468	0.0718566	3.05616	0.00224194	0.18546
ENSMUSG00000000125	Wnt3	wingless-type MMTV integration site family, member 3 [Source:MGI Symbol;Acc:MGI:98955]	NA	NA	NA	NA	NA	NA	34.215	-0.106365	0.120543	-0.985685	0.324288	0.835838
ENSMUSG00000000126	Wnt9a	wingless-type MMTV integration site family, member 9A [Source:MGI Symbol;Acc:MGI:2446084]	147.19	0.532503	0.243058	2.31185	0.0207862	0.423227	117.717	0.0532918	0.128352	-0.454693	0.64933	0.94597
ENSMUSG00000000127	Fer	fer (fms/fps related) protein kinase [Source:MGI Symbol;Acc:MGI:105917]	921.721	-0.0237821	0.231255	-0.0235255	0.981231	0.998389	970.527	0.11145	0.166655	0.787516	0.43098	0.879196
ENSMUSG00000000131	Xpo6	exportin 6 [Source:MGI Symbol;Acc:MGI:2429950]	3099.35	-0.278406	0.195162	-1.44236	0.149201	0.780161	3518.09	-0.0668013	0.110185	-0.591419	0.55424	0.917969
ENSMUSG00000000134	Tfe3	transcription factor E3 [Source:MGI Symbol;Acc:MGI:98511]	818.05	0.196669	0.224534	0.872958	0.382686	0.929184	679.641	-0.491131	0.159728	-3.10898	0.00187736	0.179114
ENSMUSG00000000142	Axin2	axin 2 [Source:MGI Symbol;Acc:MGI:1270862]	463.821	0.0255853	0.243723	0.0449319	0.964162	0.998389	450.105	0.167202	0.168424	1.03399	0.301143	0.824694
ENSMUSG00000000148	Brat1	BRCA1-associated ATM activator 1 [Source:MGI Symbol;Acc:MGI:1891679]	144.119	0.401903	0.238565	1.76302	0.0778967	0.653684	160.394	0.440421	0.161626	2.97644	0.00291621	0.204537
ENSMUSG00000000149	Gna12	guanine nucleotide binding protein, alpha 12 [Source:MGI Symbol;Acc:MGI:95767]	604.158	0.390289	0.248544	1.61111	0.107156	0.71255	1540.15	-0.154526	0.14734	-1.03719	0.299646	0.824694
ENSMUSG00000000167	Pih1d2	PIH1 domain containing 2 [Source:MGI Symbol;Acc:MGI:1919864]	22.7914	-0.150148	0.145424	-1.37633	0.168721	0.803841	36.1385	-0.0670502	0.0985049	0.186845	0.851782	0.982326
ENSMUSG00000000168	Dlat	dihydrolipoamide S-acetyltransferase (E2 component of pyruvate dehydrogenase complex) [Source:MGI Symbol;Acc:MGI:2385311]	7200.42	-0.137616	0.195785	-0.659399	0.50964	0.963675	6360.41	-0.0021352	0.127085	-0.00420733	0.996643	0.999563
ENSMUSG00000000171	Sdhd	succinate dehydrogenase complex, subunit D, integral membrane protein [Source:MGI Symbol;Acc:MGI:1914175]	2152.58	-0.108138	0.22339	-0.44706	0.654832	0.97782	1345.53	0.151692	0.168408	1.14111	0.253823	0.797069
ENSMUSG00000000184	Ccnd2	cyclin D2 [Source:MGI Symbol;Acc:MGI:88314]	2032.02	-0.0493731	0.205931	-0.225345	0.821711	0.995026	4201.34	-0.282887	0.103696	-2.7271	0.00638929	0.256192
ENSMUSG00000000194	Gpr107	G protein-coupled receptor 107 [Source:MGI Symbol;Acc:MGI:2139054]	458.274	0.0119066	0.247651	0.291725	0.770497	0.995026	955.721	0.156812	0.167184	0.89967	0.368296	0.854711
ENSMUSG00000000197	Nalcn	sodium leak channel, non-selective [Source:MGI Symbol;Acc:MGI:2444306]	1266.98	-0.279011	0.224232	-1.1623	0.245112	0.869243	1691.65	-0.0787669	0.14932	-0.538027	0.590558	0.931415
ENSMUSG00000000202	Btbd17	BTB (POZ) domain containing 17 [Source:MGI Symbol;Acc:MGI:1919264]	100.262	-0.00390137	0.199523	-0.649173	0.516227	0.964415	118.635	-0.0133991	0.127705	0.316805	0.751392	0.970177
ENSMUSG00000000214	Th	tyrosine hydroxylase [Source:MGI Symbol;Acc:MGI:98735]	NA	NA	NA	NA	NA	NA	14.2213	0.0166762	0.0760799	0.654064	0.513071	0.905597
ENSMUSG00000000223	Drp2	dystrophin related protein 2 [Source:MGI Symbol;Acc:MGI:107432]	2531.61	0.147263	0.193839	0.768396	0.442252	0.950847	2048.61	-0.0930331	0.14946	-0.630822	0.528157	0.91271
ENSMUSG00000000247	Lhx2	LIM homeobox protein 2 [Source:MGI Symbol;Acc:MGI:96785]	963.497	-0.0703319	0.241227	-0.186345	0.852174	0.996118	2015.41	0.215996	0.131335	1.62032	0.105164	0.628299
ENSMUSG00000000253	Gmpr	guanosine monophosphate reductase [Source:MGI Symbol;Acc:MGI:1913605]	860.198	-0.304196	0.229795	-1.2904	0.196912	0.840511	477.575	-0.0149546	0.164057	0.235585	0.813755	0.976488
ENSMUSG00000000266	Mid2	midline 2 [Source:MGI Symbol;Acc:MGI:1344333]	490.34	0.212078	0.240127	0.870522	0.384015	0.930434	1232.73	0.10791	0.143092	0.7132	0.475722	0.894637
ENSMUSG00000000275	Trim25	tripartite motif-containing 25 [Source:MGI Symbol;Acc:MGI:102749]	206.645	-0.457093	0.240553	-1.66521	0.0958714	0.694063	119.399	0.0563459	0.14117	-0.0530941	0.957657	0.99427
ENSMUSG00000000276	Dgke	diacylglycerol kinase, epsilon [Source:MGI Symbol;Acc:MGI:1889276]	1087.4	0.0829032	0.226557	0.530047	0.596079	0.975047	1583.45	-0.00510731	0.136267	-0.0453983	0.96379	0.995409
ENSMUSG00000000278	Scpep1	serine carboxypeptidase 1 [Source:MGI Symbol;Acc:MGI:1921867]	86.2148	-0.142327	0.210848	-0.594683	0.552055	0.967501	210.208	-0.192091	0.16344	-1.22394	0.220973	0.771761
ENSMUSG00000000282	Mnt	max binding protein [Source:MGI Symbol;Acc:MGI:109150]	837.398	0.0565526	0.239814	0.209946	0.83371	0.995026	996.663	-0.175233	0.163234	-0.971979	0.331061	0.838474
ENSMUSG00000000290	Itgb2	integrin beta 2 [Source:MGI Symbol;Acc:MGI:96611]	35.883	0.0243468	0.130279	-1.7399	0.0818763	0.66213	73.3367	0.103679	0.0872707	2.63315	0.00845977	0.28269
ENSMUSG00000000295	Hddc2	HD domain containing 2 [Source:MGI Symbol;Acc:MGI:1916942]	70.8852	0.167376	0.212958	1.2442	0.213426	0.850588	111.043	0.0103383	0.143933	-0.0529665	0.957759	0.99427
ENSMUSG00000000296	Tpd52l1	tumor protein D52-like 1 [Source:MGI Symbol;Acc:MGI:1298386]	361.499	-0.641874	0.249173	-2.75921	0.00579419	0.25333	349.362	-0.182046	0.167798	-1.04714	0.295037	0.821975
ENSMUSG00000000301	Pemt	phosphatidylethanolamine N-methyltransferase [Source:MGI Symbol;Acc:MGI:104535]	NA	NA	NA	NA	NA	NA	10.9383	0.0542881	0.0548514	2.07842	0.0376705	0.470279
ENSMUSG00000000303	Cdh1	cadherin 1 [Source:MGI Symbol;Acc:MGI:88354]	NA	NA	NA	NA	NA	NA	12.0622	0.0591656	0.0476417	1.43282	0.15191	0.696044
ENSMUSG00000000305	Cdh4	cadherin 4 [Source:MGI Symbol;Acc:MGI:99218]	168.502	-0.55075	0.241942	-2.3443	0.0190631	0.416876	223.956	-0.00191366	0.155469	0.47603	0.634053	0.942792
ENSMUSG00000000308	Ckmt1	creatine kinase, mitochondrial 1, ubiquitous [Source:MGI Symbol;Acc:MGI:99441]	2680.47	0.101215	0.210865	0.416575	0.676989	0.978407	1963.52	0.107067	0.164769	0.733384	0.463324	0.887533
ENSMUSG00000000317	Bcl6b	B cell CLL/lymphoma 6, member B [Source:MGI Symbol;Acc:MGI:1278332]	NA	NA	NA	NA	NA	NA	10.5724	-0.0322297	0.0676079	0.922421	0.356309	0.850378
ENSMUSG00000000320	Alox12	arachidonate 12-lipoxygenase [Source:MGI Symbol;Acc:MGI:87998]	NA	NA	NA	NA	NA	NA	16.8691	0.0953015	0.0601186	1.17619	0.239518	0.787379
ENSMUSG00000000326	Comt	catechol-O-methyltransferase [Source:MGI Symbol;Acc:MGI:88470]	846.342	-0.327836	0.24904	-1.35334	0.175946	0.80953	1081.91	-0.184534	0.164734	-1.05817	0.289979	0.820116
ENSMUSG00000000339	Rtca	RNA 3'-terminal phosphate cyclase [Source:MGI Symbol;Acc:MGI:1913618]	1376.72	0.0551574	0.233491	-0.0393998	0.968572	0.998389	1148	0.0714013	0.167783	0.536114	0.59188	0.931415
ENSMUSG00000000340	Dbt	dihydrolipoamide branched chain transacylase E2 [Source:MGI Symbol;Acc:MGI:105386]	282.409	-0.336081	0.249262	-1.42493	0.154176	0.786372	496.539	-0.0618219	0.165713	-0.382322	0.702222	0.959077
ENSMUSG00000000346	Dazap2	DAZ associated protein 2 [Source:MGI Symbol;Acc:MGI:1344344]	4323.45	0.0576238	0.190381	0.307598	0.758388	0.993434	6676.99	0.0204672	0.116017	0.191255	0.848326	0.982174
ENSMUSG00000000355	Mcts1	malignant T cell amplified sequence 1 [Source:MGI Symbol;Acc:MGI:1916245]	256.823	0.140748	0.248927	0.599672	0.548725	0.967248	335.199	0.0930517	0.16828	0.531841	0.594836	0.931415
ENSMUSG00000000365	Rnf17	ring finger protein 17 [Source:MGI Symbol;Acc:MGI:1353419]	NA	NA	NA	NA	NA	NA	10.538	-0.0117058	0.0631673	-0.522577	0.601268	0.933625
ENSMUSG00000000374	Trappc10	trafficking protein particle complex 10 [Source:MGI Symbol;Acc:MGI:1336209]	2178.25	-0.0292444	0.204086	-0.173721	0.862084	0.996118	2179.35	0.171396	0.156782	1.10772	0.267984	0.806744
ENSMUSG00000000378	Ccm2	cerebral cavernous malformation 2 [Source:MGI Symbol;Acc:MGI:2384924]	408.371	0.132226	0.246527	0.553622	0.579838	0.973686	503.08	0.333311	0.168349	2.18812	0.0286607	0.425851
ENSMUSG00000000384	Tbrg4	transforming growth factor beta regulated gene 4 [Source:MGI Symbol;Acc:MGI:1100868]	735.667	-0.17726	0.23634	-0.808489	0.418809	0.944287	456.801	0.172936	0.165422	0.964929	0.33458	0.840011
ENSMUSG00000000392	Fap	fibroblast activation protein [Source:MGI Symbol;Acc:MGI:109608]	NA	NA	NA	NA	NA	NA	67.9707	0.0217234	0.104874	0.580883	0.561319	0.920804
ENSMUSG00000000399	Ndufa9	NADH:ubiquinone oxidoreductase subunit A9 [Source:MGI Symbol;Acc:MGI:1913358]	2173.83	-0.00110618	0.217621	-0.0295284	0.976443	0.998389	1663.09	-0.0733241	0.131011	-0.550236	0.582157	0.928281
ENSMUSG00000000402	Egfl6	EGF-like-domain, multiple 6 [Source:MGI Symbol;Acc:MGI:1858599]	147.992	0.103945	0.206623	2.39143	0.0167827	0.387286	89.6511	-0.0233965	0.127175	-1.04322	0.296845	0.822915
ENSMUSG00000000409	Lck	lymphocyte protein tyrosine kinase [Source:MGI Symbol;Acc:MGI:96756]	NA	NA	NA	NA	NA	NA	19.3162	-0.0806748	0.0621501	-1.31963	0.186958	0.733676
ENSMUSG00000000416	Cttnbp2	cortactin binding protein 2 [Source:MGI Symbol;Acc:MGI:1353467]	6325.7	0.064371	0.177079	0.363151	0.716492	0.988267	6994.79	-0.123472	0.102048	-1.23884	0.215403	0.76688
ENSMUSG00000000420	Galnt1	polypeptide N-acetylgalactosaminyltransferase 1 [Source:MGI Symbol;Acc:MGI:894693]	224.009	0.320752	0.248907	1.37264	0.169864	0.805029	784.553	-0.151325	0.150965	-1.0053	0.314754	0.8298
ENSMUSG00000000439	Mkrn2	makorin, ring finger protein, 2 [Source:MGI Symbol;Acc:MGI:1914277]	478.285	-0.336057	0.246201	-1.40361	0.160434	0.795169	629.174	0.040707	0.161649	0.259533	0.795224	0.974095
ENSMUSG00000000440	Pparg	peroxisome proliferator activated receptor gamma [Source:MGI Symbol;Acc:MGI:97747]	27.6201	-0.283697	0.158109	-1.40673	0.159509	0.793285	40.3053	0.0864105	0.105651	1.495	0.134915	0.673111
ENSMUSG00000000441	Raf1	v-raf-leukemia viral oncogene 1 [Source:MGI Symbol;Acc:MGI:97847]	854.37	0.277397	0.223412	1.24939	0.211522	0.849419	886.88	-0.300373	0.139631	-2.14454	0.03199	0.442245
ENSMUSG00000000486	Septin1	septin 1 [Source:MGI Symbol;Acc:MGI:1858916]	NA	NA	NA	NA	NA	NA	20.2961	0.0188683	0.076591	0.834867	0.403793	0.869113
ENSMUSG00000000489	Pdgfb	platelet derived growth factor, B polypeptide [Source:MGI Symbol;Acc:MGI:97528]	163.894	0.279509	0.245801	1.13409	0.256758	0.876537	196.709	0.0521014	0.139953	1.1303	0.258351	0.801222
ENSMUSG00000000530	Acvrl1	activin A receptor, type II-like 1 [Source:MGI Symbol;Acc:MGI:1338946]	22.3045	-0.153136	0.124252	-0.464636	0.642192	0.977113	NA	NA	NA	NA	NA	NA
ENSMUSG00000000531	Tamalin	trafficking regulator and scaffold protein tamalin [Source:MGI Symbol;Acc:MGI:1860303]	1255.79	0.108242	0.227064	0.520674	0.602594	0.976251	838.615	-0.230486	0.162099	-1.48325	0.138009	0.676783
ENSMUSG00000000532	Acvr1b	activin A receptor, type 1B [Source:MGI Symbol;Acc:MGI:1338944]	2486.87	-0.0531698	0.223341	-0.200338	0.841216	0.995026	1912.88	-0.210321	0.145831	-1.49377	0.135236	0.673253
ENSMUSG00000000538	Tom1l2	target of myb1-like 2 (chicken) [Source:MGI Symbol;Acc:MGI:2443306]	5657.72	-0.139748	0.180148	-0.777687	0.436754	0.949592	7842.77	0.0922741	0.114908	0.81941	0.412553	0.870867
ENSMUSG00000000552	Zfp385a	zinc finger protein 385A [Source:MGI Symbol;Acc:MGI:1352495]	330.907	0.097807	0.24842	0.344034	0.730821	0.991603	1222.59	-0.515921	0.157642	-3.34138	0.000833629	0.125398
ENSMUSG00000000555	Itga5	integrin alpha 5 (fibronectin receptor alpha) [Source:MGI Symbol;Acc:MGI:96604]	71.317	0.101566	0.184131	-0.729121	0.465928	0.954731	NA	NA	NA	NA	NA	NA
ENSMUSG00000000560	Gabra2	gamma-aminobutyric acid (GABA) A receptor, subunit alpha 2 [Source:MGI Symbol;Acc:MGI:95614]	2667.15	0.21692	0.223629	1.07356	0.283019	0.89075	2925.92	0.315421	0.132178	2.36925	0.0178242	0.364358
ENSMUSG00000000561	Wdr77	WD repeat domain 77 [Source:MGI Symbol;Acc:MGI:1917715]	499.97	0.027918	0.246175	-0.00401731	0.996795	0.999629	599.236	-0.106931	0.168426	-0.678231	0.497626	0.89991
ENSMUSG00000000563	Atp5pb	ATP synthase peripheral stalk-membrane subunit b [Source:MGI Symbol;Acc:MGI:1100495]	2294.85	0.0941148	0.199142	0.486992	0.626264	0.977041	1759.61	-0.0232131	0.120335	-0.197844	0.843167	0.981746
ENSMUSG00000000567	Sox9	SRY (sex determining region Y)-box 9 [Source:MGI Symbol;Acc:MGI:98371]	566.54	-0.253986	0.239374	-1.15377	0.248593	0.871878	1045.11	-0.515184	0.138545	-3.71243	0.000205276	0.0657181
ENSMUSG00000000568	Hnrnpd	heterogeneous nuclear ribonucleoprotein D [Source:MGI Symbol;Acc:MGI:101947]	4554.25	0.0122673	0.189101	0.103353	0.917683	0.998332	8438.96	-0.111799	0.11674	-0.946129	0.344083	0.845105
ENSMUSG00000000581	C1d	C1D nuclear receptor co-repressor [Source:MGI Symbol;Acc:MGI:1927354]	511.786	-0.123991	0.243189	-0.483831	0.628506	0.977041	817.56	-0.00177107	0.152031	-0.0358557	0.971397	0.99686
ENSMUSG00000000594	Gm2a	GM2 ganglioside activator protein [Source:MGI Symbol;Acc:MGI:95762]	352.9	-0.459761	0.248648	-2.15257	0.0313524	0.500161	1055.88	0.31662	0.159994	2.03427	0.0419247	0.488501
ENSMUSG00000000600	Krit1	KRIT1, ankyrin repeat containing [Source:MGI Symbol;Acc:MGI:1930618]	1551.13	-0.0613587	0.226654	-0.184695	0.853468	0.996118	1583.41	-0.167253	0.150296	-1.07498	0.282384	0.816366
ENSMUSG00000000605	Clcn4	chloride channel, voltage-sensitive 4 [Source:MGI Symbol;Acc:MGI:104571]	879.664	0.00579395	0.233201	0.0258444	0.979381	0.998389	1430.6	0.130938	0.150678	0.862337	0.388502	0.861052
ENSMUSG00000000627	Sema4f	sema domain, immunoglobulin domain (Ig), TM domain, and short cytoplasmic domain [Source:MGI Symbol;Acc:MGI:1340055]	1178.6	-0.000436576	0.211638	-0.00162505	0.998703	0.999866	1246.13	0.103145	0.163821	0.808432	0.418842	0.873368
ENSMUSG00000000628	Hk2	hexokinase 2 [Source:MGI Symbol;Acc:MGI:1315197]	165.805	0.029778	0.24291	0.119964	0.904512	0.998332	192.463	0.00317179	0.140897	0.227489	0.820044	0.976904
ENSMUSG00000000631	Myo18a	myosin XVIIIA [Source:MGI Symbol;Acc:MGI:2667185]	3242.34	0.163864	0.233056	0.880145	0.378781	0.926452	2176.36	-0.229862	0.138387	-1.69238	0.0905731	0.603974
ENSMUSG00000000632	Sez6	seizure related gene 6 [Source:MGI Symbol;Acc:MGI:104745]	1544.64	-0.0638705	0.219063	-0.41745	0.67635	0.978407	2446.91	-0.192861	0.119879	-1.60839	0.107751	0.633429
ENSMUSG00000000673	Haao	3-hydroxyanthranilate 3,4-dioxygenase [Source:MGI Symbol;Acc:MGI:1349444]	NA	NA	NA	NA	NA	NA	11.8312	-0.0306209	0.0420826	-0.0744539	0.940649	0.991039
ENSMUSG00000000686	Abhd15	abhydrolase domain containing 15 [Source:MGI Symbol;Acc:MGI:1914727]	NA	NA	NA	NA	NA	NA	11.9648	-0.0497071	0.0638131	-0.400269	0.688959	0.956113
ENSMUSG00000000693	Loxl3	lysyl oxidase-like 3 [Source:MGI Symbol;Acc:MGI:1337004]	18.4039	-0.0473355	0.117091	-0.460965	0.644824	0.977113	81.197	0.0359436	0.132355	-0.419217	0.675058	0.954282
ENSMUSG00000000708	Kat2b	K(lysine) acetyltransferase 2B [Source:MGI Symbol;Acc:MGI:1343094]	365.661	-0.123416	0.249053	-0.42165	0.67328	0.978407	569.091	-0.0105914	0.163224	-0.155958	0.876066	0.98445
ENSMUSG00000000711	Rab5b	RAB5B, member RAS oncogene family [Source:MGI Symbol;Acc:MGI:105938]	3321.3	-0.111804	0.199765	-0.526769	0.598354	0.975423	2913.68	-0.0714197	0.128852	-0.532345	0.594487	0.931415
ENSMUSG00000000724	Cryba1	crystallin, beta A1 [Source:MGI Symbol;Acc:MGI:88518]	28.3426	0.0786732	0.125886	-2.52084	0.0117076	0.331932	33.7388	-0.0496253	0.0752704	0.917952	0.358644	0.852542
ENSMUSG00000000732	Icosl	icos ligand [Source:MGI Symbol;Acc:MGI:1354701]	72.2321	0.0749193	0.186391	0.700746	0.483462	0.957554	82.2654	-0.0983995	0.148701	-0.875498	0.381303	0.857661
ENSMUSG00000000738	Spg7	SPG7, paraplegin matrix AAA peptidase subunit [Source:MGI Symbol;Acc:MGI:2385906]	332.407	0.450293	0.248629	2.04864	0.0404975	0.544354	355.408	-0.406029	0.168199	-2.46677	0.0136338	0.336642
ENSMUSG00000000739	Sult5a1	sulfotransferase family 5A, member 1 [Source:MGI Symbol;Acc:MGI:1931463]	18.4216	0.0170743	0.128354	0.109477	0.912824	0.998332	26.5788	-0.0951666	0.0621211	-2.56227	0.010399	0.303808
ENSMUSG00000000740	Rpl13	ribosomal protein L13 [Source:MGI Symbol;Acc:MGI:105922]	849.073	0.0143822	0.231571	0.0693951	0.944675	0.998389	1297.78	0.200393	0.144587	1.3988	0.161874	0.706318
ENSMUSG00000000743	Chmp1a	charged multivesicular body protein 1A [Source:MGI Symbol;Acc:MGI:1920159]	643.242	-0.184167	0.24327	-0.695828	0.486537	0.958169	786.295	0.350307	0.152194	2.38049	0.0172895	0.361337
ENSMUSG00000000751	Rpa1	replication protein A1 [Source:MGI Symbol;Acc:MGI:1915525]	847.571	-0.568994	0.226003	-2.55435	0.0106386	0.327	526.41	-0.0947532	0.161634	-0.634892	0.525499	0.911609
ENSMUSG00000000753	Serpinf1	serine (or cysteine) peptidase inhibitor, clade F, member 1 [Source:MGI Symbol;Acc:MGI:108080]	47.7066	0.303022	0.187361	1.98013	0.0476891	0.565263	303.093	0.174593	0.145746	0.849988	0.395332	0.864388
ENSMUSG00000000759	Tubgcp3	tubulin, gamma complex associated protein 3 [Source:MGI Symbol;Acc:MGI:2183752]	1134.39	0.106008	0.231969	0.446094	0.65553	0.977921	790.322	0.240199	0.152167	1.61729	0.105815	0.629972
ENSMUSG00000000766	Oprm1	opioid receptor, mu 1 [Source:MGI Symbol;Acc:MGI:97441]	57.621	-0.370056	0.203691	-1.74101	0.0816815	0.661261	232.732	0.138041	0.1524	1.27749	0.201428	0.751154
ENSMUSG00000000776	Polr3d	polymerase (RNA) III (DNA directed) polypeptide D [Source:MGI Symbol;Acc:MGI:1914315]	208.878	-0.286652	0.234719	-1.38289	0.166699	0.802911	168.673	0.40361	0.164363	2.50923	0.0120994	0.323403
ENSMUSG00000000782	Tcf7	transcription factor 7, T cell specific [Source:MGI Symbol;Acc:MGI:98507]	15.1359	0.0143649	0.0954451	2.71042	0.00671973	0.266365	89.9011	-0.187655	0.0954882	-2.1796	0.0292871	0.431566
ENSMUSG00000000787	Ddx3x	DEAD box helicase 3, X-linked [Source:MGI Symbol;Acc:MGI:103064]	5194.23	0.0415001	0.20599	0.10491	0.916447	0.998332	4361.07	-0.105089	0.110961	-0.945162	0.344576	0.845469
ENSMUSG00000000792	Slc5a5	solute carrier family 5 (sodium iodide symporter), member 5 [Source:MGI Symbol;Acc:MGI:2149330]	348.445	-0.143136	0.249265	-0.706758	0.479717	0.957376	426.509	0.0927693	0.159341	0.603921	0.545896	0.917164
ENSMUSG00000000794	Kcnn3	potassium intermediate/small conductance calcium-activated channel, subfamily N, member 3 [Source:MGI Symbol;Acc:MGI:2153183]	697.911	-0.204247	0.24728	-0.914096	0.360666	0.924544	1176.61	0.025505	0.143182	0.181183	0.856224	0.982326
ENSMUSG00000000804	Usp32	ubiquitin specific peptidase 32 [Source:MGI Symbol;Acc:MGI:2144475]	5263.79	0.259572	0.185932	1.42172	0.155107	0.787073	7699.69	-0.0913657	0.104565	-0.883511	0.37696	0.857045
ENSMUSG00000000805	Car4	carbonic anhydrase 4 [Source:MGI Symbol;Acc:MGI:1096574]	426.812	0.00338278	0.24492	0.0696575	0.944466	0.998389	395.717	-0.203396	0.165291	-1.26927	0.204345	0.751972
ENSMUSG00000000811	Txnrd3	thioredoxin reductase 3 [Source:MGI Symbol;Acc:MGI:2386711]	45.6015	0.15591	0.18772	0.5367	0.591475	0.97432	33.4241	-0.116279	0.0988361	-1.1149	0.264893	0.80493
ENSMUSG00000000823	Zfp512b	zinc finger protein 512B [Source:MGI Symbol;Acc:MGI:2685478]	1453.88	0.0658928	0.212542	0.324696	0.745411	0.992572	1149.76	-0.285293	0.167345	-1.8187	0.0689578	0.569896
ENSMUSG00000000826	Dnajc5	DnaJ heat shock protein family (Hsp40) member C5 [Source:MGI Symbol;Acc:MGI:892995]	9772.74	-0.240606	0.185815	-1.29699	0.194633	0.837407	17908	0.0523133	0.0929674	0.562808	0.573566	0.924746
ENSMUSG00000000827	Tpd52l2	tumor protein D52-like 2 [Source:MGI Symbol;Acc:MGI:1913564]	1016.82	-0.342507	0.243774	-1.37123	0.170303	0.805029	1456.22	0.139465	0.164641	0.855347	0.392359	0.863216
ENSMUSG00000000838	Fmr1	fragile X messenger ribonucleoprotein 1 [Source:MGI Symbol;Acc:MGI:95564]	1259.72	0.223883	0.21369	1.01237	0.311359	0.906019	1001.91	-0.799158	0.168113	-5.17491	2.28025e-07	0.00150869
ENSMUSG00000000861	Bcl11a	B cell CLL/lymphoma 11A (zinc finger protein) [Source:MGI Symbol;Acc:MGI:106190]	5186.53	0.287282	0.187891	1.52244	0.127899	0.746523	3683.92	0.0376159	0.103852	0.358739	0.71979	0.963235
ENSMUSG00000000869	Il4	interleukin 4 [Source:MGI Symbol;Acc:MGI:96556]	253.021	0.371731	0.246174	1.38443	0.166225	0.802802	146.372	0.134616	0.155377	1.1188	0.263227	0.8043
ENSMUSG00000000876	Pxmp4	peroxisomal membrane protein 4 [Source:MGI Symbol;Acc:MGI:1891701]	305.869	0.00502621	0.248403	0.0284169	0.97733	0.998389	365.325	-0.086134	0.166991	-0.442586	0.658065	0.948637
ENSMUSG00000000881	Dlg3	discs large MAGUK scaffold protein 3 [Source:MGI Symbol;Acc:MGI:1888986]	4870.49	0.179476	0.20043	0.857522	0.391157	0.934138	2349.53	-0.101843	0.134881	-0.75308	0.451402	0.884973
ENSMUSG00000000884	Gnb1l	guanine nucleotide binding protein (G protein), beta polypeptide 1-like [Source:MGI Symbol;Acc:MGI:1338057]	17.0293	-0.115982	0.139762	-1.01441	0.310388	0.905713	17.5445	-0.010767	0.0838313	-0.511414	0.609062	0.937311
ENSMUSG00000000901	Mmp11	matrix metallopeptidase 11 [Source:MGI Symbol;Acc:MGI:97008]	NA	NA	NA	NA	NA	NA	10.6639	0.00307288	0.0517388	0.344226	0.730676	0.96559
ENSMUSG00000000902	Smarcb1	SWI/SNF related, matrix associated, actin dependent regulator of chromatin, subfamily b, member 1 [Source:MGI Symbol;Acc:MGI:1328366]	596.538	-0.280293	0.248798	-1.3528	0.176118	0.809608	749.248	-0.0624646	0.162598	-0.2033	0.838901	0.980746
ENSMUSG00000000915	Hip1r	huntingtin interacting protein 1 related [Source:MGI Symbol;Acc:MGI:1352504]	318.467	-0.0564393	0.248843	-0.215891	0.829073	0.995026	422.371	-0.30304	0.160951	-1.90394	0.0569179	0.541333
ENSMUSG00000000916	Nsun5	NOL1/NOP2/Sun domain family, member 5 [Source:MGI Symbol;Acc:MGI:2140844]	140.491	-0.253354	0.237585	-1.09966	0.271481	0.885639	108.246	-0.11933	0.152455	-0.575222	0.565141	0.921604
ENSMUSG00000000934	Top1mt	DNA topoisomerase 1, mitochondrial [Source:MGI Symbol;Acc:MGI:1920210]	275.674	-0.0804299	0.249238	-0.306675	0.759091	0.993434	303.937	0.00072675	0.164167	-0.259713	0.795085	0.974095
ENSMUSG00000000948	Gm38393	predicted gene, 38393 [Source:MGI Symbol;Acc:MGI:5613898]	1159.46	0.339193	0.231508	1.49168	0.135783	0.763269	1558.58	-0.0637379	0.129854	-0.484878	0.627763	0.939359
ENSMUSG00000000957	Mmp14	matrix metallopeptidase 14 (membrane-inserted) [Source:MGI Symbol;Acc:MGI:101900]	39.0764	-0.0334037	0.169011	0.232717	0.815981	0.995026	76.7382	-0.147993	0.126752	-0.941469	0.346464	0.846812
ENSMUSG00000000958	Slc7a7	solute carrier family 7 (cationic amino acid transporter, y+ system), member 7 [Source:MGI Symbol;Acc:MGI:1337120]	19.9593	-0.0305868	0.135156	-0.207146	0.835896	0.995026	86.551	-0.0601405	0.0979689	1.09514	0.273455	0.809575
ENSMUSG00000000959	Oxa1l	oxidase assembly 1-like [Source:MGI Symbol;Acc:MGI:1916339]	795.142	0.283969	0.23137	1.28145	0.200036	0.841096	1208.36	0.0395037	0.16187	0.397682	0.690865	0.956113
ENSMUSG00000000976	Heatr6	HEAT repeat containing 6 [Source:MGI Symbol;Acc:MGI:1919790]	903.231	-0.0449858	0.227054	-0.226192	0.821052	0.995026	928.763	-0.034179	0.16554	-0.0498044	0.960278	0.9946
ENSMUSG00000000983	Wfdc18	WAP four-disulfide core domain 18 [Source:MGI Symbol;Acc:MGI:107506]	NA	NA	NA	NA	NA	NA	11.0326	0.0248552	0.0792837	1.02596	0.304911	0.826109
ENSMUSG00000001016	Ilf2	interleukin enhancer binding factor 2 [Source:MGI Symbol;Acc:MGI:1915031]	1446.78	0.0157808	0.231119	0.0850547	0.932218	0.998389	958.024	-0.216245	0.159748	-1.22744	0.219658	0.77057
ENSMUSG00000001017	Chtop	chromatin target of PRMT1 [Source:MGI Symbol;Acc:MGI:1913761]	3261.29	0.0208795	0.196724	0.118545	0.905636	0.998332	3531.05	-0.119263	0.119386	-1.01458	0.310305	0.827718
ENSMUSG00000001018	Snapin	SNAP-associated protein [Source:MGI Symbol;Acc:MGI:1333745]	1712.69	-0.0192066	0.233924	0.155528	0.876405	0.996118	2896.86	0.113485	0.140567	0.780001	0.43539	0.880047
ENSMUSG00000001025	S100a6	S100 calcium binding protein A6 (calcyclin) [Source:MGI Symbol;Acc:MGI:1339467]	NA	NA	NA	NA	NA	NA	69.9815	-0.00311234	0.118469	0.92093	0.357087	0.850438
ENSMUSG00000001034	Mapk7	mitogen-activated protein kinase 7 [Source:MGI Symbol;Acc:MGI:1346347]	222.624	0.272001	0.249085	1.15721	0.247188	0.869891	487.96	-0.0615408	0.167358	-0.536923	0.591321	0.931415
ENSMUSG00000001036	Epn2	epsin 2 [Source:MGI Symbol;Acc:MGI:1333766]	2511.64	0.10727	0.20178	0.525063	0.599539	0.976214	3296.85	0.092362	0.127856	0.717423	0.473113	0.89368
ENSMUSG00000001039	B9d1	B9 protein domain 1 [Source:MGI Symbol;Acc:MGI:1351471]	148.115	0.0802709	0.221146	1.04266	0.297106	0.895444	203.648	-0.0255234	0.146933	-0.3199	0.749045	0.96931
ENSMUSG00000001052	Sec24b	Sec24 related gene family, member B (S. cerevisiae) [Source:MGI Symbol;Acc:MGI:2139764]	2286.2	0.130739	0.202484	0.622929	0.533331	0.965922	2595.78	-0.109483	0.148852	-0.75299	0.451456	0.884973
ENSMUSG00000001053	N4bp3	NEDD4 binding protein 3 [Source:MGI Symbol;Acc:MGI:2442218]	91.1297	-0.157214	0.230319	-0.669086	0.50344	0.962385	98.715	-0.0514236	0.136772	-0.683509	0.494285	0.899108
ENSMUSG00000001054	Rmnd5b	required for meiotic nuclear division 5 homolog B [Source:MGI Symbol;Acc:MGI:1913339]	1075.91	-0.389865	0.232358	-1.77291	0.0762436	0.65053	782.167	0.127076	0.166326	0.919963	0.357592	0.851039
ENSMUSG00000001056	Nhp2	NHP2 ribonucleoprotein [Source:MGI Symbol;Acc:MGI:1098547]	262.449	-0.183164	0.248877	-0.60887	0.542611	0.967128	221.082	0.392288	0.167292	2.45723	0.0140013	0.340162
ENSMUSG00000001062	Vps9d1	VPS9 domain containing 1 [Source:MGI Symbol;Acc:MGI:1914143]	689.627	-0.220915	0.24542	-0.846508	0.397269	0.934661	531.353	-0.133782	0.16387	-0.909986	0.36283	0.853497
ENSMUSG00000001065	Zfp276	zinc finger protein (C2H2 type) 276 [Source:MGI Symbol;Acc:MGI:1888495]	120.347	-0.265359	0.236551	-1.17351	0.24059	0.869094	105.52	-0.357701	0.155764	-2.14451	0.0319924	0.442245
ENSMUSG00000001082	Mfsd10	major facilitator superfamily domain containing 10 [Source:MGI Symbol;Acc:MGI:1915544]	77.0739	-0.384591	0.211057	-0.930212	0.352261	0.919269	73.6422	-0.134169	0.131369	-1.1552	0.248008	0.793295
ENSMUSG00000001089	Luzp1	leucine zipper protein 1 [Source:MGI Symbol;Acc:MGI:107629]	5920.82	-0.0213161	0.215363	0.0180639	0.985588	0.998389	8231.2	-0.132079	0.118295	-1.12697	0.259756	0.801879
ENSMUSG00000001098	Kctd10	potassium channel tetramerisation domain containing 10 [Source:MGI Symbol;Acc:MGI:2141207]	559.061	-0.133141	0.24368	-0.68111	0.495802	0.960647	536.729	0.183032	0.167446	1.16118	0.245568	0.791232
ENSMUSG00000001100	Poldip2	polymerase (DNA-directed), delta interacting protein 2 [Source:MGI Symbol;Acc:MGI:1915061]	1159.07	0.160678	0.22546	0.804625	0.421036	0.944402	1128.97	0.299885	0.146145	2.09139	0.0364933	0.465794
ENSMUSG00000001103	Sebox	SEBOX homeobox [Source:MGI Symbol;Acc:MGI:108012]	214.263	-0.0126118	0.237089	0.255717	0.79817	0.995026	124.344	-0.178752	0.139881	-1.46205	0.143727	0.684896
ENSMUSG00000001105	Ift20	intraflagellar transport 20 [Source:MGI Symbol;Acc:MGI:1915585]	2148.64	-0.0224281	0.225242	-0.130376	0.896269	0.998327	2026.17	0.207108	0.155528	1.3792	0.167833	0.711821
ENSMUSG00000001119	Col6a1	collagen, type VI, alpha 1 [Source:MGI Symbol;Acc:MGI:88459]	166.73	-0.131477	0.243089	-0.423693	0.67179	0.978407	83.1192	0.323418	0.149027	2.50741	0.0121621	0.323403
ENSMUSG00000001120	Pcbp3	poly(rC) binding protein 3 [Source:MGI Symbol;Acc:MGI:1890470]	1011.36	-0.156901	0.225392	-0.727474	0.466936	0.954731	1269.94	0.294376	0.13719	2.16062	0.030725	0.437791
ENSMUSG00000001123	Lgals9	lectin, galactose binding, soluble 9 [Source:MGI Symbol;Acc:MGI:109496]	99.0574	-0.159528	0.207604	-0.707043	0.47954	0.957376	67.1349	0.0270697	0.113871	0.671096	0.502159	0.901941
ENSMUSG00000001127	Araf	Araf proto-oncogene, serine/threonine kinase [Source:MGI Symbol;Acc:MGI:88065]	1461.58	0.0571674	0.209223	0.281513	0.778317	0.995026	1860.76	0.027239	0.135217	0.21474	0.82997	0.977864
ENSMUSG00000001128	Cfp	complement factor properdin [Source:MGI Symbol;Acc:MGI:97545]	128.742	0.0724661	0.239737	0.104502	0.916771	0.998332	85.4166	0.0432209	0.123796	0.473433	0.635904	0.943249
ENSMUSG00000001131	Timp1	tissue inhibitor of metalloproteinase 1 [Source:MGI Symbol;Acc:MGI:98752]	27.7508	-0.155103	0.145325	-0.719048	0.472111	0.95617	54.3735	0.0629203	0.117192	0.896453	0.370011	0.854711
ENSMUSG00000001134	Uxt	ubiquitously expressed prefoldin like chaperone [Source:MGI Symbol;Acc:MGI:1277988]	104.966	0.012723	0.230405	0.311161	0.755678	0.99298	98.8419	0.0473683	0.146855	0.30179	0.762812	0.971365
ENSMUSG00000001138	Cnnm3	cyclin M3 [Source:MGI Symbol;Acc:MGI:2151055]	319.156	-0.0862817	0.230146	-0.100758	0.919742	0.998332	667.179	0.221012	0.149618	1.5001	0.133587	0.670408
ENSMUSG00000001143	Lman2l	lectin, mannose-binding 2-like [Source:MGI Symbol;Acc:MGI:2443010]	553.59	0.236896	0.242573	1.0721	0.283677	0.89075	917.15	-0.146839	0.149645	-1.01721	0.309052	0.827371
ENSMUSG00000001150	Mcm3ap	minichromosome maintenance complex component 3 associated protein [Source:MGI Symbol;Acc:MGI:1930089]	1230.05	-0.0593746	0.239355	-0.294819	0.768132	0.995026	626.796	0.128402	0.161169	0.881393	0.378105	0.857128
ENSMUSG00000001151	Pcnt	pericentrin (kendrin) [Source:MGI Symbol;Acc:MGI:102722]	674.028	-0.125785	0.244807	-0.656007	0.511819	0.963675	1408.58	-0.212055	0.137746	-1.48993	0.136242	0.673784
ENSMUSG00000001156	Mxd1	MAX dimerization protein 1 [Source:MGI Symbol;Acc:MGI:96908]	1223.01	-0.00860423	0.237047	0.00506289	0.99596	0.999505	1175.28	-0.0430059	0.148029	-0.26593	0.790293	0.974095
ENSMUSG00000001157	Gmcl1	germ cell-less, spermatogenesis associated 1 [Source:MGI Symbol;Acc:MGI:1345156]	843.141	-0.0517848	0.236447	-0.241092	0.809484	0.995026	988.038	-0.173252	0.156389	-1.14961	0.250305	0.79543
ENSMUSG00000001158	Snrnp27	small nuclear ribonucleoprotein 27 (U4/U6.U5) [Source:MGI Symbol;Acc:MGI:1913868]	612.68	-0.771151	0.23181	-3.32836	0.000873586	0.101276	379.31	-0.113724	0.165047	-0.636468	0.524472	0.910941
ENSMUSG00000001166	Oas1c	2'-5' oligoadenylate synthetase 1C [Source:MGI Symbol;Acc:MGI:2149633]	NA	NA	NA	NA	NA	NA	20.2082	-0.0139339	0.0771942	-0.292984	0.769535	0.972539
ENSMUSG00000001173	Ocrl	OCRL, inositol polyphosphate-5-phosphatase [Source:MGI Symbol;Acc:MGI:109589]	2927.17	0.306652	0.199473	1.50831	0.131476	0.752832	3766.82	0.0822805	0.134015	0.628382	0.529754	0.912967
ENSMUSG00000001175	Calm1	calmodulin 1 [Source:MGI Symbol;Acc:MGI:88251]	137036	-0.100097	0.185571	-0.535681	0.592179	0.97432	238900	-0.02249	0.0917257	-0.248634	0.803644	0.974825
ENSMUSG00000001211	Agpat3	1-acylglycerol-3-phosphate O-acyltransferase 3 [Source:MGI Symbol;Acc:MGI:1336186]	1346.13	0.0502142	0.219514	0.198584	0.842588	0.995026	2442.52	-0.0440836	0.141164	-0.303616	0.76142	0.971365
ENSMUSG00000001227	Sema6b	sema domain, transmembrane domain (TM), and cytoplasmic domain, (semaphorin) 6B [Source:MGI Symbol;Acc:MGI:1202889]	604.099	-0.172019	0.247976	-0.478006	0.632646	0.977041	963.195	-0.213171	0.168108	-1.28102	0.200187	0.74937
ENSMUSG00000001228	Uhrf1	ubiquitin-like, containing PHD and RING finger domains, 1 [Source:MGI Symbol;Acc:MGI:1338889]	34.0117	0.0722429	0.137522	-0.1015	0.919154	0.998332	17.4392	0.00262746	0.0708281	1.21031	0.226158	0.77678
ENSMUSG00000001229	Dpp9	dipeptidylpeptidase 9 [Source:MGI Symbol;Acc:MGI:2443967]	1321.11	0.062358	0.222212	0.315923	0.752061	0.992629	899.891	-0.256509	0.153011	-1.71852	0.0857017	0.597713
ENSMUSG00000001240	Ramp2	receptor (calcitonin) activity modifying protein 2 [Source:MGI Symbol;Acc:MGI:1859650]	124.963	0.336017	0.222861	1.09432	0.273813	0.886595	121.919	-0.2229	0.152786	-1.87801	0.0603798	0.547021
ENSMUSG00000001247	Lsr	lipolysis stimulated lipoprotein receptor [Source:MGI Symbol;Acc:MGI:1927471]	33.523	0.097422	0.14019	0.125369	0.900231	0.998332	11.3336	0.00897991	0.057721	1.05533	0.291274	0.820452
ENSMUSG00000001248	Gramd1a	GRAM domain containing 1A [Source:MGI Symbol;Acc:MGI:105490]	717.464	0.442694	0.241086	1.84277	0.0653633	0.622939	552.923	0.215758	0.158215	1.34912	0.177299	0.724887
ENSMUSG00000001249	Hpn	hepsin [Source:MGI Symbol;Acc:MGI:1196620]	NA	NA	NA	NA	NA	NA	16.9225	0.0505167	0.056267	0.94538	0.344465	0.845362
ENSMUSG00000001260	Gabrg1	gamma-aminobutyric acid (GABA) A receptor, subunit gamma 1 [Source:MGI Symbol;Acc:MGI:103156]	56.7206	-0.0489995	0.191914	0.0355276	0.971659	0.998389	199.977	-0.0047191	0.167315	-0.137362	0.890745	0.9859
ENSMUSG00000001270	Ckb	creatine kinase, brain [Source:MGI Symbol;Acc:MGI:88407]	9641.6	0.104319	0.186134	0.53017	0.595994	0.975047	7886.02	-0.162439	0.0926686	-1.7409	0.0817009	0.590216
ENSMUSG00000001280	Sp1	trans-acting transcription factor 1 [Source:MGI Symbol;Acc:MGI:98372]	583.491	0.491584	0.246491	1.98247	0.047427	0.564124	1463.5	-0.152841	0.154941	-0.965059	0.334515	0.840011
ENSMUSG00000001285	Myg1	melanocyte proliferating gene 1 [Source:MGI Symbol;Acc:MGI:1929864]	407.767	-0.0781436	0.248625	-0.465954	0.641248	0.977113	420.802	0.222596	0.168264	1.59548	0.110604	0.640017
ENSMUSG00000001288	Rarg	retinoic acid receptor, gamma [Source:MGI Symbol;Acc:MGI:97858]	43.035	0.149707	0.185719	1.21536	0.224231	0.85929	33.2572	0.0710785	0.0904497	2.27597	0.0228479	0.399319
ENSMUSG00000001289	Pfdn5	prefoldin 5 [Source:MGI Symbol;Acc:MGI:1928753]	1064.15	-0.230686	0.222253	-0.998356	0.318107	0.906705	1289.78	0.336815	0.166716	2.21693	0.0266281	0.414068
ENSMUSG00000001300	Efnb2	ephrin B2 [Source:MGI Symbol;Acc:MGI:105097]	846.064	-0.413449	0.236776	-1.86911	0.0616081	0.610256	1167.55	0.680067	0.14847	4.67914	2.88077e-06	0.00519821
ENSMUSG00000001305	Rrp15	ribosomal RNA processing 15 homolog [Source:MGI Symbol;Acc:MGI:1914473]	202.384	0.23265	0.243523	0.835009	0.403712	0.935727	257.862	-0.183284	0.166288	-0.937285	0.348612	0.846812
ENSMUSG00000001313	Rnd2	Rho family GTPase 2 [Source:MGI Symbol;Acc:MGI:1338755]	417.833	-0.428701	0.244661	-1.70612	0.0879849	0.67754	805.002	0.520406	0.154878	3.434	0.000594734	0.106001
ENSMUSG00000001323	Srr	serine racemase [Source:MGI Symbol;Acc:MGI:1351636]	2814.34	0.229262	0.200207	1.16309	0.244793	0.869243	3751.65	-0.157961	0.105892	-1.49703	0.134386	0.671729
ENSMUSG00000001333	Sync	syncoilin [Source:MGI Symbol;Acc:MGI:1916078]	NA	NA	NA	NA	NA	NA	25.266	-0.110027	0.0738966	-2.09665	0.0360248	0.464323
ENSMUSG00000001334	Fndc5	fibronectin type III domain containing 5 [Source:MGI Symbol;Acc:MGI:1917614]	1397.72	0.00614915	0.211314	0.000352524	0.999719	0.999866	1263.04	0.197501	0.154441	1.37216	0.170014	0.714204
ENSMUSG00000001366	Fbxo9	f-box protein 9 [Source:MGI Symbol;Acc:MGI:1918788]	1192.16	0.0704099	0.221523	0.316886	0.75133	0.992629	1748.5	0.0871029	0.133706	0.686922	0.492132	0.898561
ENSMUSG00000001376	Vps50	VPS50 EARP/GARPII complex subunit [Source:MGI Symbol;Acc:MGI:1920538]	1968.55	0.236518	0.213986	1.08811	0.276546	0.888458	1758.9	-0.060027	0.146374	-0.421396	0.673466	0.953672
ENSMUSG00000001380	Hars	histidyl-tRNA synthetase [Source:MGI Symbol;Acc:MGI:108087]	1393.34	-0.17366	0.234753	-0.809064	0.418478	0.944287	1412.6	0.186547	0.165063	1.13217	0.257563	0.800059
ENSMUSG00000001383	Zmat2	zinc finger, matrin type 2 [Source:MGI Symbol;Acc:MGI:1913742]	3775.04	-0.0138336	0.1928	-0.0598719	0.952258	0.998389	4071.38	0.156502	0.116582	1.35278	0.176125	0.723149
ENSMUSG00000001403	Ube2c	ubiquitin-conjugating enzyme E2C [Source:MGI Symbol;Acc:MGI:1915862]	NA	NA	NA	NA	NA	NA	28.3616	-0.0643261	0.0796453	0.0174051	0.986113	0.998454
ENSMUSG00000001415	Smg5	SMG5 nonsense mediated mRNA decay factor [Source:MGI Symbol;Acc:MGI:2447364]	907.177	-0.317475	0.233827	-1.34831	0.17756	0.812923	880.611	0.272219	0.164358	1.67546	0.0938449	0.606252
ENSMUSG00000001416	Cct3	chaperonin containing Tcp1, subunit 3 (gamma) [Source:MGI Symbol;Acc:MGI:104708]	845.845	0.0560043	0.239066	0.0319846	0.974484	0.998389	747.308	-0.079999	0.1632	-0.591162	0.554412	0.917969
ENSMUSG00000001418	Glmp	glycosylated lysosomal membrane protein [Source:MGI Symbol;Acc:MGI:1913318]	361.868	0.00680854	0.248025	-0.0365123	0.970874	0.998389	543.565	0.124147	0.165434	0.962344	0.335877	0.840278
ENSMUSG00000001419	Mef2d	myocyte enhancer factor 2D [Source:MGI Symbol;Acc:MGI:99533]	11848.1	-0.0334389	0.18845	-0.180093	0.857079	0.996118	12364.9	-0.0329852	0.0991478	-0.319837	0.749092	0.96931
ENSMUSG00000001420	Tmem79	transmembrane protein 79 [Source:MGI Symbol;Acc:MGI:1919163]	NA	NA	NA	NA	NA	NA	32.8757	-0.166922	0.0832482	-0.853024	0.393646	0.863493
ENSMUSG00000001424	Snd1	staphylococcal nuclease and tudor domain containing 1 [Source:MGI Symbol;Acc:MGI:1929266]	1690.14	-0.167219	0.224903	-0.981516	0.326338	0.910409	989.116	0.0533111	0.154144	0.328766	0.742333	0.968747
ENSMUSG00000001435	Col18a1	collagen, type XVIII, alpha 1 [Source:MGI Symbol;Acc:MGI:88451]	28.4445	0.0573836	0.135584	-0.910138	0.36275	0.924926	28.869	0.101191	0.10003	1.1192	0.263054	0.8043
ENSMUSG00000001436	Slc19a1	solute carrier family 19 (folate transporter), member 1 [Source:MGI Symbol;Acc:MGI:103182]	60.3686	0.115528	0.201377	1.15759	0.247029	0.869891	94.0483	-0.0230193	0.151538	-0.0268375	0.978589	0.997595
ENSMUSG00000001440	Kpnb1	karyopherin (importin) beta 1 [Source:MGI Symbol;Acc:MGI:107532]	4005.37	0.185889	0.198084	0.946617	0.343834	0.915789	6683.89	0.0569917	0.112642	0.494613	0.620873	0.938308
ENSMUSG00000001441	Npepps	aminopeptidase puromycin sensitive [Source:MGI Symbol;Acc:MGI:1101358]	3326.16	0.0278111	0.194401	0.112227	0.910643	0.998332	2869.33	-0.144575	0.125482	-1.13147	0.257858	0.800478
ENSMUSG00000001445	Mrpl10	mitochondrial ribosomal protein L10 [Source:MGI Symbol;Acc:MGI:1333801]	808.793	0.0910798	0.231617	0.341738	0.732548	0.991687	604.103	-0.129823	0.168299	-0.672443	0.501302	0.901753
ENSMUSG00000001467	Cyp51	cytochrome P450, family 51 [Source:MGI Symbol;Acc:MGI:106040]	595.207	0.263921	0.239414	1.17071	0.241715	0.869243	1374.48	-0.0919778	0.165104	-0.535796	0.5921	0.931415
ENSMUSG00000001472	Tcf25	transcription factor 25 (basic helix-loop-helix) [Source:MGI Symbol;Acc:MGI:1914105]	17344.9	-0.0672538	0.170212	-0.391344	0.695543	0.982888	15551	-0.0746833	0.113331	-0.65887	0.509979	0.904958
ENSMUSG00000001473	Tubb6	tubulin, beta 6 class V [Source:MGI Symbol;Acc:MGI:1915201]	81.0448	-0.0700657	0.212399	-0.504227	0.614102	0.977041	94.8807	-0.0486207	0.137354	-0.879975	0.378873	0.857251
ENSMUSG00000001482	Def8	differentially expressed in FDCP 8 [Source:MGI Symbol;Acc:MGI:1346331]	495.487	-0.387567	0.237723	-1.62747	0.103638	0.711067	680.656	0.192862	0.165439	1.33778	0.18097	0.728319
ENSMUSG00000001496	Nkx2-1	NK2 homeobox 1 [Source:MGI Symbol;Acc:MGI:108067]	NA	NA	NA	NA	NA	NA	12.0162	-0.0104032	0.0757514	-0.279124	0.780149	0.973808
ENSMUSG00000001506	Col1a1	collagen, type I, alpha 1 [Source:MGI Symbol;Acc:MGI:88467]	81.9739	-0.0874103	0.220762	-0.391	0.695797	0.982939	241.982	0.184923	0.164148	1.40316	0.16057	0.706162
ENSMUSG00000001507	Itga3	integrin alpha 3 [Source:MGI Symbol;Acc:MGI:96602]	194.901	0.3638	0.243468	1.74396	0.0811654	0.660884	142.498	-0.231629	0.162606	-1.25845	0.208229	0.758791
ENSMUSG00000001517	Foxm1	forkhead box M1 [Source:MGI Symbol;Acc:MGI:1347487]	40.1487	-0.198491	0.166963	-1.61508	0.106292	0.71255	71.3433	0.106651	0.109959	0.957243	0.338445	0.841404
ENSMUSG00000001518	Itfg2	integrin alpha FG-GAP repeat containing 2 [Source:MGI Symbol;Acc:MGI:1915450]	301.259	-0.583156	0.248349	-2.27509	0.0229003	0.442466	291.178	-0.105215	0.164274	-0.675197	0.49955	0.901006
ENSMUSG00000001520	Nrip2	nuclear receptor interacting protein 2 [Source:MGI Symbol;Acc:MGI:1891884]	109.685	-0.209185	0.222972	-0.406724	0.684211	0.979707	354.486	-0.180301	0.165378	-1.167	0.243209	0.788627
ENSMUSG00000001521	Tulp3	tubby-like protein 3 [Source:MGI Symbol;Acc:MGI:1329045]	447.025	0.0271539	0.248081	0.108312	0.913748	0.998332	661.848	0.0330882	0.147938	0.255388	0.798424	0.974194
ENSMUSG00000001524	Gtf2h4	general transcription factor II H, polypeptide 4 [Source:MGI Symbol;Acc:MGI:1338799]	181.333	-0.385829	0.234694	-2.00494	0.0449694	0.559567	107.685	-0.0738753	0.141303	0.106617	0.915093	0.98721
ENSMUSG00000001525	Tubb5	tubulin, beta 5 class I [Source:MGI Symbol;Acc:MGI:107812]	7305.26	-0.0728419	0.195108	-0.401851	0.687794	0.981002	5542.55	0.0709881	0.157014	0.377347	0.705916	0.960036
ENSMUSG00000001542	Ell2	elongation factor for RNA polymerase II 2 [Source:MGI Symbol;Acc:MGI:2183438]	1094.21	-0.263244	0.231971	-1.18381	0.236488	0.865525	1718.95	0.0478712	0.139514	0.359543	0.719189	0.963108
ENSMUSG00000001552	Jup	junction plakoglobin [Source:MGI Symbol;Acc:MGI:96650]	488.961	-0.294871	0.247578	-1.41936	0.155793	0.787965	561.999	-0.370052	0.163239	-2.23023	0.0257324	0.410303
ENSMUSG00000001555	Fkbp10	FK506 binding protein 10 [Source:MGI Symbol;Acc:MGI:104769]	NA	NA	NA	NA	NA	NA	29.1242	-0.149929	0.0974263	-2.07214	0.0382522	0.473359
ENSMUSG00000001558	Klhl10	kelch-like 10 [Source:MGI Symbol;Acc:MGI:2181067]	NA	NA	NA	NA	NA	NA	21.0989	-0.00849113	0.0768019	0.886468	0.375366	0.8565
ENSMUSG00000001569	Nom1	nucleolar protein with MIF4G domain 1 [Source:MGI Symbol;Acc:MGI:1861749]	607.456	-0.23574	0.238791	-0.988447	0.322934	0.908724	571.215	-0.223407	0.162048	-1.40474	0.160098	0.705661
ENSMUSG00000001576	Ergic1	endoplasmic reticulum-golgi intermediate compartment (ERGIC) 1 [Source:MGI Symbol;Acc:MGI:1914708]	1856.17	-0.156521	0.216778	-0.819216	0.412663	0.942405	1897.84	0.165343	0.151873	1.13675	0.255642	0.798549
ENSMUSG00000001627	Ifrd1	interferon-related developmental regulator 1 [Source:MGI Symbol;Acc:MGI:1316717]	573.197	0.109648	0.237979	0.430923	0.666524	0.978072	782.104	-0.0887495	0.158555	-0.619981	0.53527	0.914517
ENSMUSG00000001630	Stk38l	serine/threonine kinase 38 like [Source:MGI Symbol;Acc:MGI:1922250]	984.893	-0.604961	0.22385	-2.72825	0.00636718	0.262349	937.927	0.177277	0.153246	1.17946	0.238216	0.785362
ENSMUSG00000001632	Brpf1	bromodomain and PHD finger containing, 1 [Source:MGI Symbol;Acc:MGI:1926033]	710.003	-0.0113425	0.246518	-0.102218	0.918583	0.998332	684.614	0.240132	0.157026	1.43571	0.151085	0.694699
ENSMUSG00000001642	Akr1b3	aldo-keto reductase family 1, member B3 (aldose reductase) [Source:MGI Symbol;Acc:MGI:1353494]	294.964	-0.14743	0.247635	-0.813916	0.415693	0.943064	257.535	-0.0193502	0.162302	-0.0793669	0.936741	0.990671
ENSMUSG00000001663	Gstt1	glutathione S-transferase, theta 1 [Source:MGI Symbol;Acc:MGI:107379]	44.8301	-0.111469	0.153124	-0.045334	0.963841	0.998389	33.8178	-0.0426537	0.0991036	-0.0667531	0.946778	0.991717
ENSMUSG00000001665	Gstt3	glutathione S-transferase, theta 3 [Source:MGI Symbol;Acc:MGI:2143526]	37.2449	0.270767	0.172232	2.70845	0.00675984	0.266417	16.2345	0.0796723	0.0838763	0.975644	0.329241	0.837406
ENSMUSG00000001666	Ddt	D-dopachrome tautomerase [Source:MGI Symbol;Acc:MGI:1298381]	80.1461	0.062315	0.219133	0.437304	0.661891	0.978072	154.233	0.305681	0.152488	2.54629	0.0108875	0.310905
ENSMUSG00000001674	Ddx18	DEAD box helicase 18 [Source:MGI Symbol;Acc:MGI:1914192]	431.609	-0.230497	0.244225	-1.0108	0.312112	0.906019	270.979	0.0434844	0.168414	0.305347	0.760102	0.971365
ENSMUSG00000001687	Ubl3	ubiquitin-like 3 [Source:MGI Symbol;Acc:MGI:1344373]	4059.86	-0.0564138	0.212135	-0.253128	0.80017	0.995026	5525.51	-0.0183751	0.122063	-0.148863	0.881662	0.984971
ENSMUSG00000001700	Gramd3	GRAM domain containing 3 [Source:MGI Symbol;Acc:MGI:1914815]	96.9484	-0.115972	0.211443	-1.13959	0.254456	0.874324	322.941	-0.308966	0.167888	-1.94679	0.0515596	0.528347
ENSMUSG00000001707	Eef1e1	eukaryotic translation elongation factor 1 epsilon 1 [Source:MGI Symbol;Acc:MGI:1913393]	301.219	-0.270187	0.249144	-0.989114	0.322607	0.908541	337.702	0.00893268	0.168254	0.0780003	0.937828	0.990671
ENSMUSG00000001729	Akt1	thymoma viral proto-oncogene 1 [Source:MGI Symbol;Acc:MGI:87986]	952.341	0.0244673	0.236312	0.12763	0.898442	0.998327	1119.96	-0.0218969	0.149622	-0.127789	0.898316	0.98626
ENSMUSG00000001741	Il16	interleukin 16 [Source:MGI Symbol;Acc:MGI:1270855]	311.091	-0.0673594	0.249154	-0.217519	0.827804	0.995026	334.596	-0.183619	0.167747	-1.09395	0.273978	0.810218
ENSMUSG00000001750	Tcirg1	T cell, immune regulator 1, ATPase, H+ transporting, lysosomal V0 protein A3 [Source:MGI Symbol;Acc:MGI:1350931]	34.5035	0.0870254	0.165703	1.55436	0.120098	0.737547	77.912	0.0660879	0.101012	0.78473	0.432612	0.879196
ENSMUSG00000001751	Naglu	alpha-N-acetylglucosaminidase (Sanfilippo disease IIIB) [Source:MGI Symbol;Acc:MGI:1351641]	22.4454	-0.110573	0.14778	-0.479595	0.631515	0.977041	74.9394	0.327978	0.143718	2.75331	0.00589968	0.246532
ENSMUSG00000001755	Coasy	Coenzyme A synthase [Source:MGI Symbol;Acc:MGI:1918993]	466.047	-0.288654	0.248327	-1.38082	0.167335	0.803609	322.887	0.200806	0.167594	1.25547	0.209307	0.759828
ENSMUSG00000001761	Smo	smoothened, frizzled class receptor [Source:MGI Symbol;Acc:MGI:108075]	133.096	-0.00171442	0.225865	-0.0516165	0.958834	0.998389	680.229	0.142209	0.168439	0.730839	0.464877	0.888344
ENSMUSG00000001763	Tspan33	tetraspanin 33 [Source:MGI Symbol;Acc:MGI:1919012]	99.6847	-0.203809	0.220621	-2.00821	0.0446207	0.559567	180.828	-0.0362853	0.144092	-0.810591	0.417601	0.873224
ENSMUSG00000001767	Crnkl1	crooked neck pre-mRNA splicing factor 1 [Source:MGI Symbol;Acc:MGI:1914127]	484.099	0.303405	0.249049	1.09407	0.273926	0.886595	454.488	-0.145003	0.168407	-0.968606	0.332742	0.83888
ENSMUSG00000001768	Rin2	Ras and Rab interactor 2 [Source:MGI Symbol;Acc:MGI:1921280]	211.97	0.121033	0.24748	0.516366	0.605599	0.976251	608.984	0.054431	0.166768	0.324445	0.745601	0.96931
ENSMUSG00000001773	Folh1	folate hydrolase 1 [Source:MGI Symbol;Acc:MGI:1858193]	36.9379	-0.16354	0.179883	-1.21659	0.223759	0.859273	84.7595	-0.1091	0.151919	-0.59173	0.554032	0.917969
ENSMUSG00000001774	Chordc1	cysteine and histidine-rich domain (CHORD)-containing, zinc-binding protein 1 [Source:MGI Symbol;Acc:MGI:1914167]	1370.75	0.289146	0.222321	1.39853	0.161955	0.795919	2174.6	0.0742812	0.130581	0.553804	0.579713	0.926685
ENSMUSG00000001783	Rtcb	RNA 2',3'-cyclic phosphate and 5'-OH ligase [Source:MGI Symbol;Acc:MGI:106379]	941.77	0.144082	0.240112	0.639535	0.522475	0.965561	724.492	-0.030598	0.168407	-0.275973	0.782569	0.973938
ENSMUSG00000001785	Pwp1	PWP1 homolog, endonuclein [Source:MGI Symbol;Acc:MGI:1914735]	569.382	-0.349401	0.249202	-1.6867	0.0916609	0.68349	233.876	-0.0640048	0.168091	-0.415086	0.678079	0.954547
ENSMUSG00000001786	Fbxo7	F-box protein 7 [Source:MGI Symbol;Acc:MGI:1917004]	1022.37	-0.319007	0.236304	-1.39915	0.161767	0.795919	1260.5	-0.0852363	0.159978	-0.530928	0.595469	0.931415
ENSMUSG00000001794	Capns1	calpain, small subunit 1 [Source:MGI Symbol;Acc:MGI:88266]	5590.99	-0.0934009	0.20581	-0.481757	0.629979	0.977041	6297.96	0.140625	0.0993633	1.42536	0.154055	0.697423
ENSMUSG00000001802	Lrp3	low density lipoprotein receptor-related protein 3 [Source:MGI Symbol;Acc:MGI:3584516]	513.788	-0.33482	0.244655	-1.45502	0.145663	0.775476	679.202	0.207196	0.167729	1.32408	0.185476	0.732266
ENSMUSG00000001827	Folr1	folate receptor 1 (adult) [Source:MGI Symbol;Acc:MGI:95568]	NA	NA	NA	NA	NA	NA	93.9291	-0.00613661	0.121562	0.609738	0.542035	0.916469
ENSMUSG00000001829	Clpb	ClpB caseinolytic peptidase B [Source:MGI Symbol;Acc:MGI:1100517]	694.829	-0.244043	0.237366	-0.995024	0.319725	0.907155	797.204	-0.157119	0.150247	-0.982772	0.32572	0.836073
ENSMUSG00000001833	Septin7	septin 7 [Source:MGI Symbol;Acc:MGI:1335094]	4029	0.298134	0.205382	1.43118	0.152378	0.782654	4588.68	0.139294	0.1004	1.38584	0.165796	0.710755
ENSMUSG00000001844	Zdhhc4	zinc finger, DHHC domain containing 4 [Source:MGI Symbol;Acc:MGI:1920131]	163.273	-0.152081	0.242372	-0.921889	0.356586	0.922026	204.843	0.117649	0.157487	1.0469	0.295145	0.821975
ENSMUSG00000001847	Rac1	Rac family small GTPase 1 [Source:MGI Symbol;Acc:MGI:97845]	17848.2	0.0946821	0.187975	0.50447	0.613931	0.977041	15112.8	-0.0638721	0.106739	-0.60039	0.548247	0.917164
ENSMUSG00000001855	Nup214	nucleoporin 214 [Source:MGI Symbol;Acc:MGI:1095411]	2014.02	0.159981	0.228006	0.661961	0.507996	0.962957	2031.47	-0.122969	0.141472	-0.936092	0.349226	0.847096
ENSMUSG00000001864	Aif1l	allograft inflammatory factor 1-like [Source:MGI Symbol;Acc:MGI:1919598]	44.9465	0.120075	0.145477	2.40902	0.0159953	0.383509	100.622	0.0860912	0.132784	0.782296	0.434041	0.879885
ENSMUSG00000001870	Ltbp1	latent transforming growth factor beta binding protein 1 [Source:MGI Symbol;Acc:MGI:109151]	53.149	0.0609481	0.163718	-0.337524	0.735722	0.991687	106.963	0.0905113	0.154066	0.609294	0.54233	0.916469
ENSMUSG00000001891	Ugp2	UDP-glucose pyrophosphorylase 2 [Source:MGI Symbol;Acc:MGI:2183447]	1413.2	-0.0560959	0.229034	-0.332346	0.739628	0.991844	1111.88	-0.168158	0.143594	-1.16245	0.245053	0.790776
ENSMUSG00000001901	Kcnh6	potassium voltage-gated channel, subfamily H (eag-related), member 6 [Source:MGI Symbol;Acc:MGI:2684139]	NA	NA	NA	NA	NA	NA	68.8212	0.0203988	0.131727	-0.159341	0.8734	0.984336
ENSMUSG00000001909	Trmt1	tRNA methyltransferase 1 [Source:MGI Symbol;Acc:MGI:1289155]	587.154	-0.0317738	0.249225	-0.16782	0.866725	0.996118	406.235	0.220268	0.164627	1.67891	0.0931698	0.605247
ENSMUSG00000001910	Nacc1	nucleus accumbens associated 1, BEN and BTB (POZ) domain containing [Source:MGI Symbol;Acc:MGI:1914080]	3940.69	0.0499096	0.200699	0.261271	0.793883	0.995026	3662.08	-0.287321	0.1132	-2.54056	0.0110674	0.31335
ENSMUSG00000001911	Nfix	nuclear factor I/X [Source:MGI Symbol;Acc:MGI:97311]	9603.77	-0.186631	0.179883	-1.01568	0.309783	0.905713	17701.3	0.0722949	0.114372	0.644611	0.519179	0.908305
ENSMUSG00000001918	Slc1a5	solute carrier family 1 (neutral amino acid transporter), member 5 [Source:MGI Symbol;Acc:MGI:105305]	NA	NA	NA	NA	NA	NA	13.6445	-0.010849	0.0727265	0.702935	0.482096	0.896406
ENSMUSG00000001924	Uba1	ubiquitin-like modifier activating enzyme 1 [Source:MGI Symbol;Acc:MGI:98890]	10674.9	0.0591184	0.202865	0.155449	0.876467	0.996118	6505.84	-0.0363393	0.135032	-0.270847	0.786509	0.973938
ENSMUSG00000001930	Vwf	Von Willebrand factor [Source:MGI Symbol;Acc:MGI:98941]	89.6167	-0.0777441	0.08839	-1.21853	0.223024	0.859098	46.5097	-0.0486402	0.106706	-0.290444	0.771477	0.97275
ENSMUSG00000001942	Siae	sialic acid acetylesterase [Source:MGI Symbol;Acc:MGI:104803]	324.463	-0.0931002	0.24884	-0.451929	0.65132	0.977508	330.52	0.105513	0.168255	0.674885	0.499749	0.901201
ENSMUSG00000001943	Vsig2	V-set and immunoglobulin domain containing 2 [Source:MGI Symbol;Acc:MGI:1928009]	1016.31	0.0536398	0.244883	0.253552	0.799842	0.995026	892.774	0.0544265	0.14118	0.379658	0.704199	0.959759
ENSMUSG00000001946	Esam	endothelial cell-specific adhesion molecule [Source:MGI Symbol;Acc:MGI:1916774]	24.0177	-0.0158141	0.154832	-0.109343	0.91293	0.998332	117.239	-0.172884	0.158689	-1.08703	0.277024	0.813637
ENSMUSG00000001948	Spa17	sperm autoantigenic protein 17 [Source:MGI Symbol;Acc:MGI:1333778]	30.9452	0.0783751	0.144055	0.41847	0.675603	0.978407	39.6215	-0.0261258	0.109831	-0.104076	0.917109	0.9874
ENSMUSG00000001962	Fam50a	family with sequence similarity 50, member A [Source:MGI Symbol;Acc:MGI:1351626]	200.493	-0.152117	0.239171	-0.850364	0.395123	0.934661	167.485	-0.074321	0.153528	-0.585893	0.557947	0.920121
ENSMUSG00000001964	Emd	emerin [Source:MGI Symbol;Acc:MGI:108117]	629.229	-0.513305	0.232756	-2.20336	0.0275695	0.477281	641.297	-0.148132	0.154576	-0.974613	0.329752	0.837888
ENSMUSG00000001983	Taco1	translational activator of mitochondrially encoded cytochrome c oxidase I [Source:MGI Symbol;Acc:MGI:1917457]	119.564	0.0694454	0.212493	0.439346	0.660411	0.978072	250.11	0.0439561	0.160753	0.111043	0.911582	0.987131
ENSMUSG00000001985	Grik3	glutamate receptor, ionotropic, kainate 3 [Source:MGI Symbol;Acc:MGI:95816]	842.695	0.42903	0.2421	1.93387	0.0531289	0.583	1576.35	-0.300743	0.147322	-2.1469	0.0318009	0.442191
ENSMUSG00000001986	Gria3	glutamate receptor, ionotropic, AMPA3 (alpha 3) [Source:MGI Symbol;Acc:MGI:95810]	6183.88	0.136125	0.204022	0.723859	0.469152	0.955786	7566.96	-0.0495994	0.109105	-0.44861	0.653713	0.947274
ENSMUSG00000001988	Npas1	neuronal PAS domain protein 1 [Source:MGI Symbol;Acc:MGI:109205]	31.9752	-0.0287723	0.16507	-0.520004	0.603061	0.976251	84.6304	-0.0697981	0.120754	0.155321	0.876568	0.98445
ENSMUSG00000001995	Sipa1l2	signal-induced proliferation-associated 1 like 2 [Source:MGI Symbol;Acc:MGI:2676970]	1065.04	0.0813603	0.241604	0.421814	0.673161	0.978407	870.984	-0.179935	0.16537	-1.11885	0.263205	0.8043
ENSMUSG00000001998	Ap4e1	adaptor-related protein complex AP-4, epsilon 1 [Source:MGI Symbol;Acc:MGI:1336993]	298.508	0.291823	0.249088	1.25131	0.210822	0.848603	495.843	-0.182257	0.16663	-1.15989	0.246095	0.791594
ENSMUSG00000001999	Blvra	biliverdin reductase A [Source:MGI Symbol;Acc:MGI:88170]	55.0434	0.108838	0.194508	0.758078	0.448404	0.954631	142.482	0.0499882	0.132037	-0.0563476	0.955065	0.993313
ENSMUSG00000002006	Pdzd4	PDZ domain containing 4 [Source:MGI Symbol;Acc:MGI:2443483]	1235.79	0.166426	0.236788	0.68636	0.492486	0.959204	911.237	0.0277168	0.163004	0.23033	0.817835	0.976904
ENSMUSG00000002007	Srpk3	serine/arginine-rich protein specific kinase 3 [Source:MGI Symbol;Acc:MGI:1891338]	87.6497	-0.208757	0.174934	-2.35083	0.0187317	0.412599	35.7418	-0.0133649	0.0900329	2.11566	0.0343738	0.456331
ENSMUSG00000002010	Idh3g	isocitrate dehydrogenase 3 (NAD+), gamma [Source:MGI Symbol;Acc:MGI:1099463]	2938.94	-0.12172	0.208204	-0.588796	0.555998	0.967882	2065.4	0.038206	0.118322	0.315342	0.752502	0.970177
ENSMUSG00000002012	Pnck	pregnancy upregulated non-ubiquitously expressed CaM kinase [Source:MGI Symbol;Acc:MGI:1347357]	826.522	-0.0586417	0.232119	-0.203472	0.838766	0.995026	737.729	0.0268157	0.164187	0.185325	0.852974	0.982326
ENSMUSG00000002014	Ssr4	signal sequence receptor, delta [Source:MGI Symbol;Acc:MGI:1099464]	206.572	-0.265172	0.24887	-0.931949	0.351363	0.918954	203.75	-0.0561951	0.168369	-0.184364	0.853728	0.982326
ENSMUSG00000002015	Bcap31	B cell receptor associated protein 31 [Source:MGI Symbol;Acc:MGI:1350933]	341.738	0.105633	0.249251	0.628772	0.529498	0.965784	548.412	-0.227343	0.168094	-1.5672	0.117068	0.645291
ENSMUSG00000002017	Fam98a	family with sequence similarity 98, member A [Source:MGI Symbol;Acc:MGI:1919972]	591.948	0.0126583	0.241485	0.11052	0.911997	0.998332	463.952	-0.174392	0.161703	-1.11692	0.264029	0.804853
ENSMUSG00000002028	Kmt2a	lysine (K)-specific methyltransferase 2A [Source:MGI Symbol;Acc:MGI:96995]	9519.14	0.217559	0.192631	1.18877	0.234529	0.865035	6929.66	-0.161974	0.11921	-1.35062	0.176818	0.724394
ENSMUSG00000002031	Ift46	intraflagellar transport 46 [Source:MGI Symbol;Acc:MGI:1923818]	685.905	-0.0598802	0.23686	-0.221774	0.82449	0.995026	734.788	-0.219927	0.155855	-1.384	0.16636	0.711216
ENSMUSG00000002032	Tmem25	transmembrane protein 25 [Source:MGI Symbol;Acc:MGI:1918937]	329.467	-0.51956	0.249263	-2.5676	0.0102406	0.322178	380.861	0.102473	0.168442	0.525812	0.599019	0.932668
ENSMUSG00000002043	Trappc6a	trafficking protein particle complex 6A [Source:MGI Symbol;Acc:MGI:1914341]	51.3249	-0.223723	0.193345	-1.44707	0.147877	0.777169	29.6887	-0.104192	0.0981293	-1.10351	0.269807	0.807875
ENSMUSG00000002052	Supt6	SPT6, histone chaperone and transcription elongation factor [Source:MGI Symbol;Acc:MGI:107726]	8062.89	0.0208999	0.223398	-0.0629675	0.949792	0.998389	4251.63	-0.147212	0.104652	-1.4106	0.158362	0.702259
ENSMUSG00000002055	Spag5	sperm associated antigen 5 [Source:MGI Symbol;Acc:MGI:1927470]	62.2666	0.164886	0.200274	1.29952	0.193765	0.836533	76.5346	0.14532	0.106133	1.49044	0.136108	0.673784
ENSMUSG00000002058	Unc119	unc-119 lipid binding chaperone [Source:MGI Symbol;Acc:MGI:1328357]	85.6505	-0.353113	0.197488	-1.3174	0.187703	0.829685	169.238	0.0238627	0.130042	0.781061	0.434767	0.879906
ENSMUSG00000002059	Rab34	RAB34, member RAS oncogene family [Source:MGI Symbol;Acc:MGI:104606]	199.399	0.479599	0.23853	2.17126	0.0299114	0.493931	138.093	0.226516	0.14298	1.71106	0.0870692	0.600001
ENSMUSG00000002064	Sdf2	stromal cell derived factor 2 [Source:MGI Symbol;Acc:MGI:108019]	351.541	0.0349001	0.245416	0.446681	0.655105	0.97782	402.012	0.133094	0.168365	0.579096	0.562524	0.920804
ENSMUSG00000002068	Ccne1	cyclin E1 [Source:MGI Symbol;Acc:MGI:88316]	104.86	-0.10752	0.190979	0.133059	0.894147	0.998194	149.228	0.268419	0.155343	1.32003	0.186826	0.733676
ENSMUSG00000002083	Bbc3	BCL2 binding component 3 [Source:MGI Symbol;Acc:MGI:2181667]	34.876	0.194313	0.165421	1.53434	0.124945	0.74136	9.52782	0.0667595	0.0770328	1.3516	0.176504	0.72415
ENSMUSG00000002100	Mybpc3	myosin binding protein C, cardiac [Source:MGI Symbol;Acc:MGI:102844]	16.191	-0.151386	0.116367	-1.5382	0.124	0.740848	NA	NA	NA	NA	NA	NA
ENSMUSG00000002102	Psmc3	proteasome (prosome, macropain) 26S subunit, ATPase 3 [Source:MGI Symbol;Acc:MGI:1098754]	1339.59	-0.150692	0.212664	-0.702653	0.482272	0.957554	1218.73	0.0835297	0.132016	0.613887	0.53929	0.915506
ENSMUSG00000002103	Acp2	acid phosphatase 2, lysosomal [Source:MGI Symbol;Acc:MGI:87882]	952.273	0.326534	0.245564	1.61977	0.105282	0.71255	1448.42	-0.168047	0.152937	-1.13524	0.256274	0.798805
ENSMUSG00000002105	Slc39a13	solute carrier family 39 (metal ion transporter), member 13 [Source:MGI Symbol;Acc:MGI:1915677]	354.23	-0.259679	0.247927	-1.22264	0.221464	0.85749	578.038	0.379087	0.168194	2.48942	0.0127951	0.33112
ENSMUSG00000002107	Celf2	CUGBP, Elav-like family member 2 [Source:MGI Symbol;Acc:MGI:1338822]	22303.4	-0.0202543	0.177256	-0.108259	0.913791	0.998332	44425.5	-0.000214672	0.0989718	-0.00591084	0.995284	0.999458
ENSMUSG00000002108	Nr1h3	nuclear receptor subfamily 1, group H, member 3 [Source:MGI Symbol;Acc:MGI:1352462]	16.5333	0.126196	0.142881	0.857883	0.390957	0.934138	49.6384	0.24533	0.112957	2.79706	0.00515702	0.242042
ENSMUSG00000002109	Ddb2	damage specific DNA binding protein 2 [Source:MGI Symbol;Acc:MGI:1355314]	175.824	0.342698	0.225517	1.22297	0.221339	0.85749	114.631	-0.134573	0.157379	-0.360558	0.71843	0.962665
ENSMUSG00000002111	Spi1	spleen focus forming virus (SFFV) proviral integration oncogene [Source:MGI Symbol;Acc:MGI:98282]	NA	NA	NA	NA	NA	NA	38.9613	0.125799	0.109163	1.92154	0.0546636	0.535458
ENSMUSG00000002129	Sf3a1	splicing factor 3a, subunit 1 [Source:MGI Symbol;Acc:MGI:1914715]	1150.59	-0.103214	0.231315	-0.386914	0.69882	0.983555	1932.87	-0.244576	0.143969	-1.68272	0.0924285	0.603974
ENSMUSG00000002147	Stat6	signal transducer and activator of transcription 6 [Source:MGI Symbol;Acc:MGI:103034]	72.462	0.0218169	0.205478	0.249507	0.802969	0.995026	88.0191	0.129904	0.115854	2.23481	0.0254295	0.409715
ENSMUSG00000002190	Clgn	calmegin [Source:MGI Symbol;Acc:MGI:107472]	461.431	0.0363204	0.246372	-0.0689207	0.945053	0.998389	469.568	-0.0183862	0.168229	-0.0224399	0.982097	0.997738
ENSMUSG00000002205	Vrk3	vaccinia related kinase 3 [Source:MGI Symbol;Acc:MGI:2182465]	236.313	-0.11762	0.249127	-0.375876	0.707009	0.986457	296.11	-0.0285364	0.165309	-0.210936	0.832937	0.978919
ENSMUSG00000002210	Smg9	SMG9 nonsense mediated mRNA decay factor [Source:MGI Symbol;Acc:MGI:1919247]	280.352	-0.0368579	0.248132	-0.018742	0.985047	0.998389	211.545	0.0406065	0.160363	0.0687315	0.945203	0.991717
ENSMUSG00000002221	Paxip1	PAX interacting (with transcription-activation domain) protein 1 [Source:MGI Symbol;Acc:MGI:1890430]	1978.79	-0.105329	0.221508	-0.430118	0.66711	0.978072	2809.19	-0.137807	0.144054	-0.935485	0.349538	0.847151
ENSMUSG00000002222	Rmnd5a	required for meiotic nuclear division 5 homolog A [Source:MGI Symbol;Acc:MGI:1915727]	3737.71	0.0706517	0.201693	0.33761	0.735657	0.991687	6529.1	0.0827076	0.116235	0.707542	0.47923	0.895624
ENSMUSG00000002227	Mov10	Mov10 RISC complex RNA helicase [Source:MGI Symbol;Acc:MGI:97054]	154.543	-0.373898	0.231263	-1.6461	0.0997442	0.705744	374.825	0.0375736	0.16784	0.300459	0.763827	0.971365
ENSMUSG00000002233	Rhoc	ras homolog family member C [Source:MGI Symbol;Acc:MGI:106028]	18.391	0.101204	0.133873	1.47896	0.139151	0.764519	11.2053	0.0576371	0.0614441	1.06496	0.286892	0.818448
ENSMUSG00000002249	Tead3	TEA domain family member 3 [Source:MGI Symbol;Acc:MGI:109241]	NA	NA	NA	NA	NA	NA	13.912	0.0267471	0.0674662	1.15074	0.249838	0.795226
ENSMUSG00000002250	Ppard	peroxisome proliferator activator receptor delta [Source:MGI Symbol;Acc:MGI:101884]	346.678	-0.106304	0.24906	-0.76539	0.44404	0.951597	692.93	-0.0187962	0.16024	-0.0560334	0.955315	0.993384
ENSMUSG00000002257	Def6	differentially expressed in FDCP 6 [Source:MGI Symbol;Acc:MGI:1346328]	NA	NA	NA	NA	NA	NA	19.1479	-0.0977286	0.0661179	0.279091	0.780175	0.973808
ENSMUSG00000002265	Peg3	paternally expressed 3 [Source:MGI Symbol;Acc:MGI:104748]	22635.3	0.194096	0.210898	0.853235	0.393529	0.934251	17069.9	-0.101621	0.0989449	-1.01305	0.311038	0.827718
ENSMUSG00000002266	Zim1	zinc finger, imprinted 1 [Source:MGI Symbol;Acc:MGI:1341879]	106.572	0.0895923	0.226437	0.413318	0.679374	0.979228	575.939	0.443928	0.168453	2.46017	0.0138871	0.33863
ENSMUSG00000002274	Metrn	meteorin, glial cell differentiation regulator [Source:MGI Symbol;Acc:MGI:1917333]	57.9117	-0.009824	0.184279	0.206778	0.836183	0.995026	183.487	0.156064	0.158534	1.15388	0.248548	0.793676
ENSMUSG00000002279	Lmf1	lipase maturation factor 1 [Source:MGI Symbol;Acc:MGI:1923733]	165.453	0.203811	0.239597	1.20847	0.226867	0.860554	294.866	0.151738	0.168014	0.944242	0.345046	0.845863
ENSMUSG00000002280	Ciao3	cytosolic iron-sulfur assembly component 3 [Source:MGI Symbol;Acc:MGI:1914813]	141.853	0.0880467	0.236899	0.499663	0.617312	0.977041	152.24	-0.265226	0.158414	-1.70004	0.0891239	0.602732
ENSMUSG00000002289	Angptl4	angiopoietin-like 4 [Source:MGI Symbol;Acc:MGI:1888999]	21.8273	-0.0933225	0.112492	-0.0155051	0.987629	0.998424	NA	NA	NA	NA	NA	NA
ENSMUSG00000002297	Dbf4	DBF4 zinc finger [Source:MGI Symbol;Acc:MGI:1351328]	27.5287	0.0828864	0.123917	-0.585418	0.558266	0.968193	17.8976	-0.0122946	0.075947	0.295615	0.767524	0.972539
ENSMUSG00000002307	Daxx	Fas death domain-associated protein [Source:MGI Symbol;Acc:MGI:1197015]	491.34	0.00441231	0.24915	0.235073	0.814152	0.995026	402.476	-0.0686465	0.164877	-0.274422	0.78376	0.973938
ENSMUSG00000002308	Cd320	CD320 antigen [Source:MGI Symbol;Acc:MGI:1860083]	189.558	-0.33015	0.239449	-0.981105	0.326541	0.91046	198.243	0.168745	0.165239	0.909215	0.363237	0.853724
ENSMUSG00000002319	Ipo4	importin 4 [Source:MGI Symbol;Acc:MGI:1923001]	395.703	-0.0338614	0.248021	-0.386348	0.699239	0.983788	396.876	0.104336	0.159616	0.98819	0.323059	0.834758
ENSMUSG00000002320	Tm9sf1	transmembrane 9 superfamily member 1 [Source:MGI Symbol;Acc:MGI:1921390]	305.428	0.285689	0.246794	1.49273	0.135508	0.762756	233.765	0.168794	0.160802	1.23036	0.218562	0.769868
ENSMUSG00000002324	Rec8	REC8 meiotic recombination protein [Source:MGI Symbol;Acc:MGI:1929645]	16.3256	-0.128236	0.113456	-1.99479	0.0460662	0.559567	12.602	0.00552771	0.0691376	-0.224695	0.822216	0.976904
ENSMUSG00000002325	Irf9	interferon regulatory factor 9 [Source:MGI Symbol;Acc:MGI:107587]	85.9532	-0.00763599	0.206271	0.480128	0.631136	0.977041	75.141	-0.00427786	0.114256	-0.137678	0.890495	0.9859
ENSMUSG00000002326	Gmpr2	guanosine monophosphate reductase 2 [Source:MGI Symbol;Acc:MGI:1917903]	51.4112	-0.0911182	0.180125	-1.05804	0.290039	0.892984	62.4189	0.0376834	0.102362	0.00657723	0.994752	0.999458
ENSMUSG00000002329	Mdp1	magnesium-dependent phosphatase 1 [Source:MGI Symbol;Acc:MGI:1915131]	486.97	0.035809	0.249234	0.0282798	0.977439	0.998389	576.255	0.000826953	0.167829	0.0786502	0.937311	0.990671
ENSMUSG00000002332	Dhrs1	dehydrogenase/reductase (SDR family) member 1 [Source:MGI Symbol;Acc:MGI:1196314]	1358.33	-0.183565	0.220863	-0.839822	0.401008	0.934661	986.111	-0.0271957	0.167973	0.00560158	0.995531	0.999458
ENSMUSG00000002341	Ncan	neurocan [Source:MGI Symbol;Acc:MGI:104694]	8939.48	-0.110228	0.216801	-0.51194	0.608693	0.976726	12071.4	0.0802182	0.120708	0.656946	0.511216	0.90544
ENSMUSG00000002342	Tmem161a	transmembrane protein 161A [Source:MGI Symbol;Acc:MGI:2384577]	185.8	-0.2944	0.234581	-1.00364	0.31555	0.906019	254.223	0.281732	0.138508	3.4691	0.000522207	0.0996662
ENSMUSG00000002343	Armc6	armadillo repeat containing 6 [Source:MGI Symbol;Acc:MGI:1924063]	155.932	-0.191511	0.242348	-0.970894	0.331601	0.911602	133.799	0.0927995	0.137045	1.00427	0.31525	0.830098
ENSMUSG00000002345	Borcs8	BLOC-1 related complex subunit 8 [Source:MGI Symbol;Acc:MGI:1919618]	303.132	-0.49247	0.249032	-2.02536	0.0428307	0.553652	501.806	0.201101	0.159086	1.20897	0.226674	0.777166
ENSMUSG00000002346	Slc25a42	solute carrier family 25, member 42 [Source:MGI Symbol;Acc:MGI:1920345]	821.513	0.0120196	0.240878	0.0232765	0.98143	0.998389	1583.93	-0.000569181	0.151226	0.00687947	0.994511	0.999458
ENSMUSG00000002365	Snx9	sorting nexin 9 [Source:MGI Symbol;Acc:MGI:1913866]	263.951	0.0791299	0.243541	0.0230843	0.981583	0.998389	712.023	-0.0885961	0.15805	-0.541524	0.588146	0.930056
ENSMUSG00000002372	Ranbp3	RAN binding protein 3 [Source:MGI Symbol;Acc:MGI:1919060]	647.453	-0.221365	0.243629	-0.800311	0.42353	0.9459	694.52	0.111299	0.158841	0.776806	0.437273	0.880848
ENSMUSG00000002379	Ndufa11	NADH:ubiquinone oxidoreductase subunit A11 [Source:MGI Symbol;Acc:MGI:1917125]	506.939	0.10745	0.249264	0.488328	0.625317	0.977041	716.423	0.210046	0.164867	1.47233	0.140933	0.681649
ENSMUSG00000002393	Nr2f6	nuclear receptor subfamily 2, group F, member 6 [Source:MGI Symbol;Acc:MGI:1352453]	26.311	0.208396	0.163724	1.55057	0.121005	0.738569	32.9935	0.0929464	0.0905914	2.91414	0.00356668	0.219322
ENSMUSG00000002395	Use1	unconventional SNARE in the ER 1 homolog (S. cerevisiae) [Source:MGI Symbol;Acc:MGI:1914273]	393.547	-0.057164	0.246908	-0.177446	0.859158	0.996118	544.025	0.422234	0.167528	2.76137	0.00575599	0.243545
ENSMUSG00000002396	Ocel1	occludin/ELL domain containing 1 [Source:MGI Symbol;Acc:MGI:1924340]	147.922	-0.0725279	0.244182	-0.351824	0.72497	0.989926	277.623	0.132991	0.159901	0.788766	0.430249	0.879196
ENSMUSG00000002409	Dyrk1b	dual-specificity tyrosine-(Y)-phosphorylation regulated kinase 1b [Source:MGI Symbol;Acc:MGI:1330302]	470.075	-0.191311	0.241255	-0.809297	0.418344	0.944287	528.597	0.137933	0.160562	0.836618	0.402807	0.868356
ENSMUSG00000002413	Braf	Braf transforming gene [Source:MGI Symbol;Acc:MGI:88190]	14871.6	0.120959	0.181933	0.672238	0.501432	0.96197	21376.1	-0.0541839	0.0981865	-0.543732	0.586626	0.929572
ENSMUSG00000002416	Ndufb2	NADH:ubiquinone oxidoreductase subunit B2 [Source:MGI Symbol;Acc:MGI:1915448]	645.529	-0.368413	0.245725	-1.41913	0.155861	0.787965	1089.06	0.177427	0.134772	1.30518	0.19183	0.739522
ENSMUSG00000002428	Hltf	helicase-like transcription factor [Source:MGI Symbol;Acc:MGI:1196437]	614.207	0.473004	0.244613	1.92205	0.0545998	0.58993	547.581	-0.253265	0.167507	-1.55054	0.121012	0.649581
ENSMUSG00000002455	Prpf6	pre-mRNA splicing factor 6 [Source:MGI Symbol;Acc:MGI:1922946]	683.626	0.0412649	0.246337	-0.0278359	0.977793	0.998389	544.316	-0.0317801	0.166421	-0.104741	0.916581	0.98725
ENSMUSG00000002458	Rgs19	regulator of G-protein signaling 19 [Source:MGI Symbol;Acc:MGI:1915153]	417.482	-0.112904	0.248914	-0.468477	0.639443	0.977113	524.773	0.224734	0.165106	1.46643	0.142531	0.683351
ENSMUSG00000002459	Rgs20	regulator of G-protein signaling 20 [Source:MGI Symbol;Acc:MGI:1929866]	184.613	-0.0146747	0.248261	-0.0366705	0.970748	0.998389	678.347	0.154243	0.158859	0.984043	0.325094	0.835867
ENSMUSG00000002475	Abhd3	abhydrolase domain containing 3 [Source:MGI Symbol;Acc:MGI:2147183]	126.439	-0.279331	0.238992	-1.47055	0.141414	0.767109	319.479	0.0709374	0.167264	0.497941	0.618526	0.937945
ENSMUSG00000002477	Snrpd1	small nuclear ribonucleoprotein D1 [Source:MGI Symbol;Acc:MGI:98344]	678.829	0.229597	0.241158	0.950558	0.341829	0.915789	599.115	0.107886	0.159334	0.693308	0.488117	0.898399
ENSMUSG00000002486	Tchp	trichoplein, keratin filament binding [Source:MGI Symbol;Acc:MGI:1925082]	119.996	0.130349	0.21446	0.708167	0.478842	0.957376	126.561	0.00694072	0.152054	0.297614	0.765998	0.971807
ENSMUSG00000002489	Tiam1	T cell lymphoma invasion and metastasis 1 [Source:MGI Symbol;Acc:MGI:103306]	2681.58	-0.0811284	0.222146	-0.369781	0.711546	0.98679	2802.26	-0.0264334	0.147747	-0.146281	0.8837	0.985237
ENSMUSG00000002496	Tsc2	TSC complex subunit 2 [Source:MGI Symbol;Acc:MGI:102548]	3330.65	-0.0404707	0.211495	-0.163506	0.87012	0.996118	2954.93	-0.147979	0.131384	-1.15657	0.24745	0.792768
ENSMUSG00000002504	Slc9a3r2	solute carrier family 9 (sodium/hydrogen exchanger), member 3 regulator 2 [Source:MGI Symbol;Acc:MGI:1890662]	327.048	-0.338446	0.249022	-1.36051	0.17367	0.808515	612.256	-0.13701	0.167587	-0.795576	0.426278	0.877133
ENSMUSG00000002524	Puf60	poly-U binding splicing factor 60 [Source:MGI Symbol;Acc:MGI:1915209]	1256.58	0.0758335	0.226101	0.317773	0.750657	0.992629	1453.51	0.0834048	0.158974	0.64241	0.520607	0.908904
ENSMUSG00000002546	Golga2	golgi autoantigen, golgin subfamily a, 2 [Source:MGI Symbol;Acc:MGI:2139395]	933.261	-0.0880144	0.226768	-0.380401	0.703647	0.985137	1280.19	0.0370269	0.161424	0.220504	0.825479	0.977114
ENSMUSG00000002550	Uck1	uridine-cytidine kinase 1 [Source:MGI Symbol;Acc:MGI:98904]	298.74	-0.264154	0.249134	-0.943575	0.345387	0.915789	190.587	0.195449	0.166262	1.54093	0.123334	0.651509
ENSMUSG00000002565	Scin	scinderin [Source:MGI Symbol;Acc:MGI:1306794]	NA	NA	NA	NA	NA	NA	9.651	0.0443029	0.0598016	1.60441	0.108624	0.634617
ENSMUSG00000002578	Ikzf4	IKAROS family zinc finger 4 [Source:MGI Symbol;Acc:MGI:1343139]	669.776	0.193025	0.234851	0.885862	0.375692	0.925421	1180.99	-0.539372	0.147053	-3.71464	0.000203497	0.0657181
ENSMUSG00000002580	Mien1	migration and invasion enhancer 1 [Source:MGI Symbol;Acc:MGI:1913678]	1197.91	0.0618466	0.231616	0.227881	0.819738	0.995026	790.475	0.0374254	0.162729	0.351855	0.724947	0.964327
ENSMUSG00000002602	Axl	AXL receptor tyrosine kinase [Source:MGI Symbol;Acc:MGI:1347244]	65.2854	-0.221528	0.21492	-1.10486	0.269218	0.885367	467.641	-0.0206971	0.166763	0.0560472	0.955304	0.993384
ENSMUSG00000002603	Tgfb1	transforming growth factor, beta 1 [Source:MGI Symbol;Acc:MGI:98725]	28.4656	0.169173	0.154635	1.3925	0.16377	0.79936	35.919	-0.167597	0.116589	-1.6443	0.100115	0.618143
ENSMUSG00000002608	Ccdc97	coiled-coil domain containing 97 [Source:MGI Symbol;Acc:MGI:1196455]	1278.6	-0.15053	0.233068	-0.598187	0.549715	0.967248	1208.36	-0.0866103	0.155316	-0.562107	0.574043	0.924746
ENSMUSG00000002617	Zfp40	zinc finger protein 40 [Source:MGI Symbol;Acc:MGI:99185]	196.434	-0.0585842	0.243801	0.00035689	0.999715	0.999866	282.815	0.141169	0.165299	1.10928	0.267308	0.805943
ENSMUSG00000002625	Akap8l	A kinase (PRKA) anchor protein 8-like [Source:MGI Symbol;Acc:MGI:1860606]	792.324	-0.0882502	0.231513	-0.24781	0.804282	0.995026	381.334	0.0580953	0.160023	0.388576	0.69759	0.957371
ENSMUSG00000002633	Shh	sonic hedgehog [Source:MGI Symbol;Acc:MGI:98297]	26.2326	0.0953418	0.127609	0.106561	0.915137	0.998332	NA	NA	NA	NA	NA	NA
ENSMUSG00000002635	Pdcd2l	programmed cell death 2-like [Source:MGI Symbol;Acc:MGI:1915329]	175.049	0.325758	0.238626	1.54353	0.122702	0.740743	111.928	0.0170501	0.105032	1.49675	0.134458	0.671919
ENSMUSG00000002658	Gtf2f1	general transcription factor IIF, polypeptide 1 [Source:MGI Symbol;Acc:MGI:1923848]	1325.26	-0.209869	0.238713	-0.940725	0.346846	0.91601	1043.85	-0.0503383	0.156864	-0.262188	0.793176	0.974095
ENSMUSG00000002660	Clpp	caseinolytic mitochondrial matrix peptidase proteolytic subunit [Source:MGI Symbol;Acc:MGI:1858213]	279.439	-0.0448441	0.249121	-0.170976	0.864243	0.996118	298.583	0.0754327	0.166819	0.500147	0.616972	0.937311
ENSMUSG00000002661	Alkbh7	alkB homolog 7 [Source:MGI Symbol;Acc:MGI:1913650]	130.496	0.327047	0.236683	1.39544	0.162884	0.796894	100.473	-0.174756	0.140325	-1.56245	0.118182	0.64676
ENSMUSG00000002668	Dennd1c	DENN/MADD domain containing 1C [Source:MGI Symbol;Acc:MGI:1918035]	NA	NA	NA	NA	NA	NA	10.1101	0.0830483	0.0788827	0.616049	0.537862	0.91515
ENSMUSG00000002679	Med6	mediator complex subunit 6 [Source:MGI Symbol;Acc:MGI:1917042]	394.005	-0.114651	0.248822	-0.570587	0.568279	0.971939	336.772	-0.0119472	0.168395	-0.0677071	0.946019	0.991717
ENSMUSG00000002688	Prkd1	protein kinase D1 [Source:MGI Symbol;Acc:MGI:99879]	125.585	0.31081	0.233368	1.59718	0.110225	0.721324	237.831	-0.189973	0.166634	-0.995565	0.319462	0.833026
ENSMUSG00000002699	Lcp2	lymphocyte cytosolic protein 2 [Source:MGI Symbol;Acc:MGI:1321402]	59.4017	-0.124848	0.164852	-0.419908	0.674552	0.978407	162.846	-0.019858	0.131215	0.305884	0.759693	0.971365
ENSMUSG00000002718	Cse1l	chromosome segregation 1-like (S. cerevisiae) [Source:MGI Symbol;Acc:MGI:1339951]	1631.42	0.194403	0.220808	0.808648	0.418718	0.944287	1712.07	-0.164778	0.119501	-1.38791	0.165165	0.710755
ENSMUSG00000002728	Naa20	N(alpha)-acetyltransferase 20, NatB catalytic subunit [Source:MGI Symbol;Acc:MGI:1915127]	510.885	0.22213	0.249262	0.977103	0.328518	0.910558	496.469	0.109393	0.167513	0.692138	0.48885	0.898399
ENSMUSG00000002731	Prkra	protein kinase, interferon inducible double stranded RNA dependent activator [Source:MGI Symbol;Acc:MGI:1344375]	106.553	-0.0105838	0.234281	-0.0843836	0.932751	0.998389	91.4776	0.143105	0.136032	1.17691	0.239233	0.786832
ENSMUSG00000002732	Fkbp7	FK506 binding protein 7 [Source:MGI Symbol;Acc:MGI:1336879]	27.4084	0.0587905	0.148538	0.568887	0.569433	0.97197	12.57	-0.00733565	0.0648926	0.235871	0.813533	0.976488
ENSMUSG00000002733	Plekha3	pleckstrin homology domain-containing, family A (phosphoinositide binding specific) member 3 [Source:MGI Symbol;Acc:MGI:1932515]	988.883	0.0209311	0.229808	0.0693335	0.944724	0.998389	1476.17	0.180459	0.15835	1.16155	0.245419	0.791232
ENSMUSG00000002741	Ykt6	YKT6 v-SNARE homolog (S. cerevisiae) [Source:MGI Symbol;Acc:MGI:1927550]	918.726	0.280022	0.235957	1.20326	0.228875	0.862458	910.91	0.309423	0.166892	1.94963	0.0512203	0.527447
ENSMUSG00000002748	Baz1b	bromodomain adjacent to zinc finger domain, 1B [Source:MGI Symbol;Acc:MGI:1353499]	3791.7	0.0595116	0.227687	0.107059	0.914742	0.998332	3383.62	0.0457634	0.122661	0.361511	0.717718	0.962566
ENSMUSG00000002763	Pex6	peroxisomal biogenesis factor 6 [Source:MGI Symbol;Acc:MGI:2385054]	736.615	-0.112423	0.241224	-0.333234	0.738958	0.991771	582.889	-0.05081	0.165182	-0.135206	0.892449	0.9859
ENSMUSG00000002767	Mrpl2	mitochondrial ribosomal protein L2 [Source:MGI Symbol;Acc:MGI:1351622]	160.608	0.0243034	0.232786	-0.521428	0.602068	0.976251	183.31	-0.281017	0.160235	-1.76865	0.0769522	0.584593
ENSMUSG00000002768	Mea1	male enhanced antigen 1 [Source:MGI Symbol;Acc:MGI:96957]	863.988	-0.423891	0.235493	-1.77508	0.0758847	0.649552	508.449	0.259761	0.164159	2.01929	0.0434572	0.495355
ENSMUSG00000002771	Grin2d	glutamate receptor, ionotropic, NMDA2D (epsilon 4) [Source:MGI Symbol;Acc:MGI:95823]	224.661	-0.272918	0.243755	-0.858001	0.390892	0.934138	308.294	0.163137	0.155697	1.0634	0.287598	0.818654
ENSMUSG00000002778	Kdelr1	KDEL (Lys-Asp-Glu-Leu) endoplasmic reticulum protein retention receptor 1 [Source:MGI Symbol;Acc:MGI:1915387]	329.611	-0.125522	0.248965	-0.626193	0.531189	0.965784	441.404	0.317601	0.166717	2.00447	0.0450201	0.50118
ENSMUSG00000002781	Tmem143	transmembrane protein 143 [Source:MGI Symbol;Acc:MGI:1917459]	264.485	0.0573138	0.245667	0.0434332	0.965356	0.998389	244.561	-0.0916665	0.164834	-0.485973	0.626987	0.939213
ENSMUSG00000002797	Ggct	gamma-glutamyl cyclotransferase [Source:MGI Symbol;Acc:MGI:95700]	751.823	-0.257499	0.239731	-1.0725	0.283496	0.89075	769.311	-0.246682	0.159546	-1.56282	0.118094	0.646512
ENSMUSG00000002799	Jag2	jagged 2 [Source:MGI Symbol;Acc:MGI:1098270]	154.768	-0.222873	0.236573	-0.622256	0.533774	0.965922	207.932	0.0368144	0.149112	0.186869	0.851763	0.982326
ENSMUSG00000002803	Btbd6	BTB (POZ) domain containing 6 [Source:MGI Symbol;Acc:MGI:3026623]	600.715	-0.0268558	0.238662	-0.15223	0.879005	0.996387	593.197	0.143645	0.16412	0.951667	0.341266	0.843981
ENSMUSG00000002804	Nudt14	nudix (nucleoside diphosphate linked moiety X)-type motif 14 [Source:MGI Symbol;Acc:MGI:1913424]	18.7804	-0.0446586	0.149557	-0.0652357	0.947986	0.998389	35.0197	-0.0516924	0.094699	-0.275414	0.782998	0.973938
ENSMUSG00000002808	Epdr1	ependymin related protein 1 (zebrafish) [Source:MGI Symbol;Acc:MGI:2145369]	1020.71	-0.159571	0.221173	-0.71775	0.472912	0.95617	1244.56	0.105296	0.15003	0.75844	0.448188	0.883512
ENSMUSG00000002812	Flii	flightless I actin binding protein [Source:MGI Symbol;Acc:MGI:1342286]	1070.74	-0.131463	0.241859	-0.638994	0.522827	0.965561	767.012	0.178283	0.165263	1.16894	0.242428	0.788234
ENSMUSG00000002814	Top3a	topoisomerase (DNA) III alpha [Source:MGI Symbol;Acc:MGI:1197527]	111.923	0.0892315	0.210685	0.497849	0.61859	0.977041	83.3506	0.106537	0.147104	0.68966	0.490408	0.898399
ENSMUSG00000002820	Atg4d	autophagy related 4D, cysteine peptidase [Source:MGI Symbol;Acc:MGI:2444308]	181.769	0.181773	0.245918	0.844429	0.39843	0.934661	285.982	-0.0735784	0.162508	0.118352	0.905789	0.986811
ENSMUSG00000002825	Qtrt1	queuine tRNA-ribosyltransferase catalytic subunit 1 [Source:MGI Symbol;Acc:MGI:1931441]	250.383	0.0919683	0.245287	0.279391	0.779945	0.995026	242.359	-0.115144	0.156352	-0.393391	0.694031	0.95674
ENSMUSG00000002831	Plin4	perilipin 4 [Source:MGI Symbol;Acc:MGI:1929709]	63.2163	-0.00843296	0.185818	-0.38831	0.697787	0.983191	32.1678	-0.0976038	0.0975019	-1.10171	0.270589	0.807875
ENSMUSG00000002833	Hdgfl2	HDGF like 2 [Source:MGI Symbol;Acc:MGI:1194492]	780.334	0.290731	0.240951	1.24324	0.213781	0.85128	781.719	0.0427503	0.167956	0.144733	0.884922	0.985546
ENSMUSG00000002835	Chaf1a	chromatin assembly factor 1, subunit A (p150) [Source:MGI Symbol;Acc:MGI:1351331]	54.3486	0.123285	0.183755	0.851416	0.394538	0.934661	35.7495	0.113734	0.0914213	1.86124	0.0627101	0.552077
ENSMUSG00000002844	Adprh	ADP-ribosylarginine hydrolase [Source:MGI Symbol;Acc:MGI:1098234]	510.114	-0.262921	0.244649	-1.06161	0.288412	0.891953	481.151	-0.0709479	0.166046	-0.558211	0.5767	0.925371
ENSMUSG00000002845	Tmem39a	transmembrane protein 39a [Source:MGI Symbol;Acc:MGI:1915096]	276.136	-0.195857	0.247808	-0.879726	0.379008	0.926452	408.405	0.195775	0.168344	1.18046	0.237817	0.785189
ENSMUSG00000002846	Timmdc1	translocase of inner mitochondrial membrane domain containing 1 [Source:MGI Symbol;Acc:MGI:1922139]	432.956	-0.108908	0.246284	-0.26227	0.793113	0.995026	326.268	4.0237e-05	0.166932	-0.0149616	0.988063	0.998779
ENSMUSG00000002870	Mcm2	minichromosome maintenance complex component 2 [Source:MGI Symbol;Acc:MGI:105380]	157.494	0.884007	0.240652	4.10195	4.09689e-05	0.0222785	50.4342	0.0388482	0.0939831	1.2698	0.204155	0.751972
ENSMUSG00000002871	Tpra1	transmembrane protein, adipocyte asscociated 1 [Source:MGI Symbol;Acc:MGI:1345190]	73.6014	-0.119091	0.207165	-0.134801	0.892769	0.998144	117.727	-0.0609443	0.129682	-1.21385	0.224806	0.775564
ENSMUSG00000002881	Nab1	Ngfi-A binding protein 1 [Source:MGI Symbol;Acc:MGI:107564]	263.717	-0.0528405	0.249264	-0.224025	0.822737	0.995026	779.653	-0.0368701	0.15734	-0.267598	0.789008	0.974095
ENSMUSG00000002885	Adgre5	adhesion G protein-coupled receptor E5 [Source:MGI Symbol;Acc:MGI:1347095]	25.8458	-0.131832	0.119371	-1.30547	0.191732	0.834472	97.3911	-0.144871	0.13144	-1.40294	0.160634	0.706162
ENSMUSG00000002897	Il17ra	interleukin 17 receptor A [Source:MGI Symbol;Acc:MGI:107399]	129.068	0.00230696	0.237868	-0.0506402	0.959612	0.998389	227.192	0.00636988	0.146037	0.31619	0.751859	0.970177
ENSMUSG00000002900	Lamb1	laminin B1 [Source:MGI Symbol;Acc:MGI:96743]	458.461	-0.169114	0.249259	-0.562586	0.573717	0.972536	590.406	-0.216754	0.160363	-1.34376	0.179026	0.726092
ENSMUSG00000002908	Kcnn1	potassium intermediate/small conductance calcium-activated channel, subfamily N, member 1 [Source:MGI Symbol;Acc:MGI:1933993]	92.3209	0.362382	0.209428	2.36305	0.0181253	0.40261	156.848	0.0880576	0.140556	0.764	0.444867	0.883269
ENSMUSG00000002910	Arrdc2	arrestin domain containing 2 [Source:MGI Symbol;Acc:MGI:1918057]	48.2881	0.0116375	0.189534	0.662601	0.507586	0.962737	134.251	-0.0481849	0.135011	-0.804305	0.421221	0.875413
ENSMUSG00000002944	Cd36	CD36 molecule [Source:MGI Symbol;Acc:MGI:107899]	NA	NA	NA	NA	NA	NA	43.8673	-0.084586	0.0844617	0.604956	0.545208	0.917164
ENSMUSG00000002948	Map2k7	mitogen-activated protein kinase kinase 7 [Source:MGI Symbol;Acc:MGI:1346871]	1454.02	0.259863	0.228019	1.18645	0.235443	0.865525	1128.85	-0.0311909	0.167563	-0.0970416	0.922693	0.988463
ENSMUSG00000002949	Timm44	translocase of inner mitochondrial membrane 44 [Source:MGI Symbol;Acc:MGI:1343262]	940.316	0.357018	0.243171	1.71581	0.0861963	0.672331	699.765	-0.261259	0.168384	-1.46495	0.142933	0.683812
ENSMUSG00000002957	Ap2a2	adaptor-related protein complex 2, alpha 2 subunit [Source:MGI Symbol;Acc:MGI:101920]	5786.46	-0.0491479	0.179706	-0.260783	0.79426	0.995026	7022.11	-0.186058	0.0995125	-1.85785	0.0631909	0.552077
ENSMUSG00000002963	Pnkp	polynucleotide kinase 3'- phosphatase [Source:MGI Symbol;Acc:MGI:1891698]	112.928	-0.0316871	0.225778	0.490934	0.623473	0.977041	94.4271	-0.0514937	0.145016	0.0225253	0.982029	0.997738
ENSMUSG00000002968	Med25	mediator complex subunit 25 [Source:MGI Symbol;Acc:MGI:1922863]	708.209	0.053552	0.246157	0.287829	0.773478	0.995026	962.857	-0.0276419	0.148198	-0.349382	0.726803	0.96521
ENSMUSG00000002980	Bcam	basal cell adhesion molecule [Source:MGI Symbol;Acc:MGI:1929940]	NA	NA	NA	NA	NA	NA	28.1235	0.0707432	0.0904417	0.0233627	0.981361	0.997595
ENSMUSG00000002981	Clptm1	cleft lip and palate associated transmembrane protein 1 [Source:MGI Symbol;Acc:MGI:1927155]	1733.67	-0.268688	0.214935	-1.22117	0.222021	0.857976	2742.25	-0.0235088	0.13709	-0.134972	0.892634	0.9859
ENSMUSG00000002983	Relb	avian reticuloendotheliosis viral (v-rel) oncogene related B [Source:MGI Symbol;Acc:MGI:103289]	16.8312	0.0281315	0.140767	-0.229128	0.81877	0.995026	30.663	-0.106326	0.105698	-1.37147	0.170229	0.714499
ENSMUSG00000002984	Tomm40	translocase of outer mitochondrial membrane 40 [Source:MGI Symbol;Acc:MGI:1858259]	474.528	-0.187713	0.242895	-0.786913	0.431333	0.948394	434.119	0.0387816	0.167925	0.474757	0.63496	0.942792
ENSMUSG00000002985	Apoe	apolipoprotein E [Source:MGI Symbol;Acc:MGI:88057]	317.158	-0.18892	0.247934	-0.910367	0.362629	0.924926	2876.77	0.0643849	0.13231	0.433348	0.664762	0.951182
ENSMUSG00000002996	Hbp1	high mobility group box transcription factor 1 [Source:MGI Symbol;Acc:MGI:894659]	214.161	-0.0806215	0.245882	-0.496097	0.619826	0.977041	414.394	-0.12927	0.168293	-0.718369	0.47253	0.893451
ENSMUSG00000002997	Prkar2b	protein kinase, cAMP dependent regulatory, type II beta [Source:MGI Symbol;Acc:MGI:97760]	557.75	-0.340441	0.24221	-1.3752	0.16907	0.803841	1036.65	-0.148746	0.144096	-1.07712	0.281427	0.816176
ENSMUSG00000003031	Cdkn1b	cyclin-dependent kinase inhibitor 1B [Source:MGI Symbol;Acc:MGI:104565]	476.702	-0.529264	0.246244	-2.17843	0.0293739	0.488133	1277.12	-0.0599375	0.154159	-0.373396	0.708854	0.960846
ENSMUSG00000003032	Klf4	Kruppel-like factor 4 (gut) [Source:MGI Symbol;Acc:MGI:1342287]	NA	NA	NA	NA	NA	NA	22.9996	-0.061291	0.0820604	-0.782536	0.4339	0.879885
ENSMUSG00000003033	Ap1m1	adaptor-related protein complex AP-1, mu subunit 1 [Source:MGI Symbol;Acc:MGI:102776]	873.04	0.256283	0.2239	1.16601	0.24361	0.869243	727.359	-0.0351287	0.165766	-0.260451	0.794516	0.974095
ENSMUSG00000003037	Rab8a	RAB8A, member RAS oncogene family [Source:MGI Symbol;Acc:MGI:96960]	606.457	-0.00818444	0.24597	-0.0799999	0.936237	0.998389	972.298	0.0123728	0.152773	0.0827409	0.934058	0.990261
ENSMUSG00000003038	Hmgn2	high mobility group nucleosomal binding domain 2 [Source:MGI Symbol;Acc:MGI:96136]	400.911	0.436756	0.246645	1.8068	0.0707937	0.639817	459.242	0.0866245	0.164799	0.595672	0.551394	0.917969
ENSMUSG00000003039	Fam32a	family with sequence similarity 32, member A [Source:MGI Symbol;Acc:MGI:1915172]	1583.55	-0.0660765	0.238597	-0.279588	0.779794	0.995026	2387.24	-0.107802	0.132664	-0.811959	0.416815	0.873224
ENSMUSG00000003062	Stard3nl	STARD3 N-terminal like [Source:MGI Symbol;Acc:MGI:1923455]	638.847	-0.375224	0.240787	-1.57936	0.114254	0.7276	579.45	0.605862	0.16462	3.7199	0.000199298	0.0657181
ENSMUSG00000003068	Stk11	serine/threonine kinase 11 [Source:MGI Symbol;Acc:MGI:1341870]	701.448	0.0523792	0.246611	0.14287	0.886393	0.997621	1173.94	-0.0793923	0.16288	-0.484685	0.6279	0.939359
ENSMUSG00000003070	Efna2	ephrin A2 [Source:MGI Symbol;Acc:MGI:102707]	82.4129	-0.136071	0.189841	0.164712	0.869171	0.996118	65.6705	-0.00361462	0.105352	1.68988	0.0910502	0.603974
ENSMUSG00000003072	Atp5d	ATP synthase, H+ transporting, mitochondrial F1 complex, delta subunit [Source:MGI Symbol;Acc:MGI:1913293]	2822.94	-0.302534	0.210649	-1.45095	0.146793	0.776945	2754.65	0.157221	0.156302	1.09698	0.272651	0.809431
ENSMUSG00000003099	Ppp5c	protein phosphatase 5, catalytic subunit [Source:MGI Symbol;Acc:MGI:102666]	2003.99	-0.018588	0.210457	-0.0796114	0.936546	0.998389	1202.53	-0.143159	0.165805	-0.83178	0.405533	0.869113
ENSMUSG00000003119	Cdk12	cyclin-dependent kinase 12 [Source:MGI Symbol;Acc:MGI:1098802]	1947.01	-0.194494	0.219458	-0.886989	0.375085	0.925421	3810.89	-0.15543	0.108611	-1.44495	0.148473	0.692304
ENSMUSG00000003123	Lipe	lipase, hormone sensitive [Source:MGI Symbol;Acc:MGI:96790]	192.013	-0.117926	0.229335	-0.65483	0.512577	0.963675	184.848	0.0600425	0.151115	0.194674	0.845648	0.981871
ENSMUSG00000003131	Pafah1b2	platelet-activating factor acetylhydrolase, isoform 1b, subunit 2 [Source:MGI Symbol;Acc:MGI:108415]	11060.5	0.0234001	0.198901	0.138027	0.890219	0.998005	14036.6	-0.110797	0.102833	-1.07557	0.282121	0.816176
ENSMUSG00000003134	Tbc1d8	TBC1 domain family, member 8 [Source:MGI Symbol;Acc:MGI:1927225]	237.193	-0.12217	0.245824	-0.68997	0.490213	0.959009	297.581	-0.152159	0.164488	-0.952518	0.340834	0.843341
ENSMUSG00000003135	Cnot11	CCR4-NOT transcription complex, subunit 11 [Source:MGI Symbol;Acc:MGI:106580]	681.069	0.134321	0.245471	0.511855	0.608752	0.976726	687.754	-0.137223	0.166667	-0.755497	0.449951	0.884135
ENSMUSG00000003153	Slc2a3	solute carrier family 2 (facilitated glucose transporter), member 3 [Source:MGI Symbol;Acc:MGI:95757]	1933.2	-0.330082	0.225441	-1.54221	0.123023	0.740743	3151.01	0.269943	0.155541	1.76948	0.076814	0.584593
ENSMUSG00000003154	Foxj2	forkhead box J2 [Source:MGI Symbol;Acc:MGI:1926805]	1364.05	-0.292052	0.236345	-1.12149	0.262079	0.880182	1622.27	-0.192217	0.131499	-1.43802	0.150428	0.693839
ENSMUSG00000003161	Sri	sorcin [Source:MGI Symbol;Acc:MGI:98419]	907.676	-0.0553637	0.223346	-0.239726	0.810542	0.995026	1420.6	0.278077	0.137759	2.01383	0.0440276	0.499088
ENSMUSG00000003166	Dgcr2	DiGeorge syndrome critical region gene 2 [Source:MGI Symbol;Acc:MGI:892866]	371.933	0.144207	0.248831	0.366979	0.713635	0.987329	563.348	0.188488	0.16833	1.31739	0.187707	0.734727
ENSMUSG00000003184	Irf3	interferon regulatory factor 3 [Source:MGI Symbol;Acc:MGI:1859179]	348.925	-0.0954821	0.244375	-0.246201	0.805526	0.995026	196.25	-0.0138105	0.156306	-0.380877	0.703294	0.959406
ENSMUSG00000003198	Zfp959	zinc finger protein 959 [Source:MGI Symbol;Acc:MGI:2385058]	44.2632	0.396	0.192188	2.39015	0.0168413	0.387286	48.7838	0.0869236	0.137567	0.579381	0.562332	0.920804
ENSMUSG00000003199	Mpnd	MPN domain containing [Source:MGI Symbol;Acc:MGI:1915297]	549.12	0.214071	0.240101	0.860936	0.389273	0.933924	642.013	-0.0468799	0.162868	-0.174612	0.861384	0.982994
ENSMUSG00000003200	Sh3gl1	SH3-domain GRB2-like 1 [Source:MGI Symbol;Acc:MGI:700010]	506.516	-0.345286	0.243672	-1.5164	0.129417	0.74888	729.115	0.268864	0.158027	1.73976	0.0819008	0.590216
ENSMUSG00000003206	Ebi3	Epstein-Barr virus induced gene 3 [Source:MGI Symbol;Acc:MGI:1354171]	NA	NA	NA	NA	NA	NA	11.9706	0.0027068	0.0510181	0.9527	0.340742	0.843316
ENSMUSG00000003208	Yju2	YJU2 splicing factor [Source:MGI Symbol;Acc:MGI:1920136]	71.5576	0.017025	0.196863	-0.114168	0.909104	0.998332	79.4047	-0.0114169	0.141301	0.228322	0.819396	0.976904
ENSMUSG00000003226	Ranbp2	RAN binding protein 2 [Source:MGI Symbol;Acc:MGI:894323]	4984.65	0.229274	0.236637	1.06732	0.285826	0.891377	2987.5	0.0679718	0.117683	0.587798	0.556668	0.919549
ENSMUSG00000003227	Edar	ectodysplasin-A receptor [Source:MGI Symbol;Acc:MGI:1343498]	NA	NA	NA	NA	NA	NA	12.7544	0.0642674	0.0492055	1.51101	0.130786	0.666608
ENSMUSG00000003228	Grk5	G protein-coupled receptor kinase 5 [Source:MGI Symbol;Acc:MGI:109161]	486.92	-0.544245	0.239615	-2.2866	0.0222193	0.437308	712.013	0.0482173	0.164772	0.273306	0.784618	0.973938
ENSMUSG00000003233	Dvl3	dishevelled segment polarity protein 3 [Source:MGI Symbol;Acc:MGI:108100]	2048.17	0.00704452	0.202505	0.0545666	0.956484	0.998389	3176.21	-0.130402	0.139375	-0.895509	0.370515	0.854711
ENSMUSG00000003234	Abcf3	ATP-binding cassette, sub-family F (GCN20), member 3 [Source:MGI Symbol;Acc:MGI:1351656]	1227.98	0.0555559	0.234158	0.179949	0.857193	0.996118	919.339	-0.0241868	0.157147	-0.146822	0.883272	0.985114
ENSMUSG00000003235	Eif2b5	eukaryotic translation initiation factor 2B, subunit 5 epsilon [Source:MGI Symbol;Acc:MGI:2446176]	492.622	-0.0717813	0.245199	-0.392786	0.694477	0.982573	626.783	0.2572	0.16445	1.56338	0.117963	0.646512
ENSMUSG00000003269	Cyth2	cytohesin 2 [Source:MGI Symbol;Acc:MGI:1334255]	871.898	-0.163958	0.22963	-0.714678	0.474808	0.95617	483.409	0.0787576	0.167347	0.438237	0.661215	0.950138
ENSMUSG00000003271	Sult2b1	sulfotransferase family, cytosolic, 2B, member 1 [Source:MGI Symbol;Acc:MGI:1926342]	299.7	0.20035	0.247677	1.08444	0.278171	0.889873	213.858	-0.00127668	0.166358	0.262704	0.792779	0.974095
ENSMUSG00000003273	Car11	carbonic anhydrase 11 [Source:MGI Symbol;Acc:MGI:1336193]	1610.89	-0.185678	0.22311	-0.873399	0.382446	0.929	1426.22	0.308308	0.131644	2.31627	0.0205437	0.380484
ENSMUSG00000003279	Dlgap1	DLG associated protein 1 [Source:MGI Symbol;Acc:MGI:1346065]	20580.3	-0.0556525	0.180886	-0.309965	0.756588	0.993061	24548.5	-0.125289	0.0912846	-1.37269	0.169848	0.714134
ENSMUSG00000003282	Plag1	pleiomorphic adenoma gene 1 [Source:MGI Symbol;Acc:MGI:1891916]	115.841	0.00536683	0.227811	0.0804005	0.935919	0.998389	165.183	0.0172168	0.155784	0.0571999	0.954386	0.993141
ENSMUSG00000003283	Hck	hemopoietic cell kinase [Source:MGI Symbol;Acc:MGI:96052]	NA	NA	NA	NA	NA	NA	18.4574	-0.00747321	0.0887088	-0.72172	0.470467	0.893115
ENSMUSG00000003299	Mrpl4	mitochondrial ribosomal protein L4 [Source:MGI Symbol;Acc:MGI:2137210]	927.777	-0.334823	0.222988	-1.50262	0.132937	0.756498	825.594	-0.118426	0.153965	-0.659903	0.509316	0.904754
ENSMUSG00000003308	Keap1	kelch-like ECH-associated protein 1 [Source:MGI Symbol;Acc:MGI:1858732]	423.144	-0.447577	0.24492	-1.88126	0.0599362	0.605018	401.272	0.0816805	0.167762	0.556308	0.578	0.926014
ENSMUSG00000003309	Ap1m2	adaptor protein complex AP-1, mu 2 subunit [Source:MGI Symbol;Acc:MGI:1336974]	NA	NA	NA	NA	NA	NA	10.0676	0.00055949	0.0448969	0.360054	0.718807	0.962856
ENSMUSG00000003316	Glg1	golgi apparatus protein 1 [Source:MGI Symbol;Acc:MGI:104967]	4977.6	-0.0181973	0.215209	0.0287204	0.977088	0.998389	5411.07	0.0686716	0.137968	0.468217	0.639629	0.944033
ENSMUSG00000003344	Btbd2	BTB (POZ) domain containing 2 [Source:MGI Symbol;Acc:MGI:1933831]	420.326	0.382132	0.246364	1.52346	0.127643	0.746523	997.982	-0.0577552	0.163761	-0.32645	0.744084	0.969243
ENSMUSG00000003345	Csnk1g2	casein kinase 1, gamma 2 [Source:MGI Symbol;Acc:MGI:1920014]	1319.88	-0.0275351	0.217246	-0.133073	0.894136	0.998194	1589.2	-0.0413274	0.151735	-0.314326	0.753274	0.970629
ENSMUSG00000003346	Abhd17a	abhydrolase domain containing 17A [Source:MGI Symbol;Acc:MGI:106388]	364.16	-0.122738	0.245974	-0.500552	0.616687	0.977041	524.775	0.254957	0.167548	1.86346	0.0623972	0.552077
ENSMUSG00000003348	Mob3a	MOB kinase activator 3A [Source:MGI Symbol;Acc:MGI:3050117]	22.2497	0.134096	0.154529	0.507903	0.611522	0.977041	99.862	0.0910055	0.149264	0.75846	0.448175	0.883512
ENSMUSG00000003352	Cacnb3	calcium channel, voltage-dependent, beta 3 subunit [Source:MGI Symbol;Acc:MGI:103307]	2881.54	0.0504939	0.194819	0.24757	0.804467	0.995026	3165.15	0.0743379	0.112781	0.646354	0.51805	0.908143
ENSMUSG00000003354	Ccdc65	coiled-coil domain containing 65 [Source:MGI Symbol;Acc:MGI:2146001]	102.515	-0.259645	0.19862	-1.25616	0.209059	0.847026	171.532	-0.022724	0.127154	0.422955	0.672328	0.953469
ENSMUSG00000003360	Ddx23	DEAD box helicase 23 [Source:MGI Symbol;Acc:MGI:1921601]	1100.27	-0.111589	0.245976	-0.478916	0.631998	0.977041	1089.88	0.0280074	0.152973	0.231295	0.817086	0.976904
ENSMUSG00000003363	Pld3	phospholipase D family, member 3 [Source:MGI Symbol;Acc:MGI:1333782]	4034.43	-0.117003	0.183545	-0.641702	0.521067	0.965192	6154.66	0.0115872	0.128293	0.114027	0.909217	0.986844
ENSMUSG00000003378	Grik5	glutamate receptor, ionotropic, kainate 5 (gamma 2) [Source:MGI Symbol;Acc:MGI:95818]	2114.74	0.274488	0.204249	1.34297	0.179282	0.815731	3049.69	-0.0884726	0.13651	-0.659666	0.509468	0.904754
ENSMUSG00000003380	Rabac1	Rab acceptor 1 (prenylated) [Source:MGI Symbol;Acc:MGI:1201692]	182.25	-0.33729	0.245435	-1.3584	0.174336	0.808658	342.616	0.24812	0.168265	1.48801	0.136747	0.674864
ENSMUSG00000003382	Etv3	ets variant 3 [Source:MGI Symbol;Acc:MGI:1350926]	318.814	-0.245734	0.249182	-0.82203	0.41106	0.940598	534.874	-0.199147	0.16797	-1.29668	0.194742	0.743333
ENSMUSG00000003402	Prkcsh	protein kinase C substrate 80K-H [Source:MGI Symbol;Acc:MGI:107877]	257.267	0.0696796	0.244551	-0.0191946	0.984686	0.998389	461.533	0.122155	0.163586	0.913257	0.361107	0.852988
ENSMUSG00000003410	Elavl3	ELAV like RNA binding protein 3 [Source:MGI Symbol;Acc:MGI:109157]	5200.07	-0.0605956	0.217837	-0.352952	0.724124	0.989914	9171.39	0.0392845	0.133454	0.319923	0.749027	0.96931
ENSMUSG00000003411	Rab3b	RAB3B, member RAS oncogene family [Source:MGI Symbol;Acc:MGI:1917158]	1116.93	-0.35535	0.226185	-1.64743	0.0994695	0.705329	1811.18	0.0691963	0.160626	0.440262	0.659747	0.949487
ENSMUSG00000003418	St8sia6	ST8 alpha-N-acetyl-neuraminide alpha-2,8-sialyltransferase 6 [Source:MGI Symbol;Acc:MGI:2386797]	108.634	-0.105543	0.213559	-0.634143	0.525988	0.965784	303.373	-0.154881	0.167691	-0.590436	0.554898	0.918537
ENSMUSG00000003420	Fcgrt	Fc fragment of IgG receptor and transporter [Source:MGI Symbol;Acc:MGI:103017]	54.9802	-0.19062	0.173175	-0.654405	0.512851	0.963675	37.4677	-0.0296847	0.12658	-0.485331	0.627442	0.939359
ENSMUSG00000003421	Nosip	nitric oxide synthase interacting protein [Source:MGI Symbol;Acc:MGI:1913644]	549.81	-0.243405	0.246586	-0.968738	0.332676	0.911602	484.904	0.0354272	0.118584	0.158145	0.874342	0.98445
ENSMUSG00000003423	Pih1d1	PIH1 domain containing 1 [Source:MGI Symbol;Acc:MGI:1916095]	205.575	0.337792	0.230577	1.50236	0.133005	0.756498	618.009	0.223305	0.165048	1.20956	0.22645	0.776975
ENSMUSG00000003429	Rps11	ribosomal protein S11 [Source:MGI Symbol;Acc:MGI:1351329]	996.798	-0.244689	0.223207	-1.07169	0.283859	0.89075	1200.47	0.181894	0.147901	1.21582	0.224054	0.775188
ENSMUSG00000003435	Supt5	suppressor of Ty 5, DSIF elongation factor subunit [Source:MGI Symbol;Acc:MGI:1202400]	2495.8	0.171133	0.240361	0.734284	0.462776	0.954731	1269.86	-0.152458	0.166259	-0.945618	0.344343	0.845272
ENSMUSG00000003436	Dll3	delta like canonical Notch ligand 3 [Source:MGI Symbol;Acc:MGI:1096877]	33.3837	-0.292318	0.163413	-1.72651	0.084255	0.665687	9.65121	0.0212433	0.0772504	0.303912	0.761195	0.971365
ENSMUSG00000003437	Paf1	Paf1, RNA polymerase II complex component [Source:MGI Symbol;Acc:MGI:1923988]	1142.64	0.699012	0.215567	3.22619	0.00125451	0.122033	617.125	-0.0103709	0.166945	0.0113217	0.990967	0.99895
ENSMUSG00000003438	Timm50	translocase of inner mitochondrial membrane 50 [Source:MGI Symbol;Acc:MGI:1913775]	209.756	0.0634588	0.237596	0.590267	0.555012	0.967882	122.604	-0.0870708	0.153662	-0.463978	0.642663	0.944807
ENSMUSG00000003444	Med29	mediator complex subunit 29 [Source:MGI Symbol;Acc:MGI:1914474]	78.1688	-0.168187	0.207864	-0.550265	0.582138	0.973686	95.2945	-0.118763	0.15106	-0.95055	0.341833	0.844471
ENSMUSG00000003452	Bicd1	BICD cargo adaptor 1 [Source:MGI Symbol;Acc:MGI:1101760]	1605.34	0.144433	0.216549	0.683899	0.494039	0.960267	4506.36	0.0254983	0.105581	0.243856	0.807342	0.975783
ENSMUSG00000003458	Ncstn	nicastrin [Source:MGI Symbol;Acc:MGI:1891700]	581.278	-0.154976	0.239205	-0.733252	0.463405	0.954731	667.413	-0.0617173	0.162863	-0.439805	0.660078	0.949704
ENSMUSG00000003464	Pex19	peroxisomal biogenesis factor 19 [Source:MGI Symbol;Acc:MGI:1334458]	1147.95	-0.361141	0.232266	-1.54039	0.123466	0.740743	1784.46	0.0801294	0.148981	0.531083	0.595362	0.931415
ENSMUSG00000003469	Phyhip	phytanoyl-CoA hydroxylase interacting protein [Source:MGI Symbol;Acc:MGI:1860417]	12744	-0.0435858	0.183057	-0.22543	0.821645	0.995026	8492.84	-0.107702	0.0958609	-1.11256	0.265899	0.80493
ENSMUSG00000003476	Crhr2	corticotropin releasing hormone receptor 2 [Source:MGI Symbol;Acc:MGI:894312]	NA	NA	NA	NA	NA	NA	48.4788	0.0888734	0.0816313	-0.402794	0.6871	0.956113
ENSMUSG00000003484	Cyp4f18	cytochrome P450, family 4, subfamily f, polypeptide 18 [Source:MGI Symbol;Acc:MGI:1919304]	NA	NA	NA	NA	NA	NA	9.94625	0.0427099	0.0528669	0.425435	0.670519	0.952899
ENSMUSG00000003500	Impdh1	inosine monophosphate dehydrogenase 1 [Source:MGI Symbol;Acc:MGI:96567]	325.747	0.048501	0.247901	0.165725	0.868374	0.996118	207.558	-0.040129	0.159803	-0.0773515	0.938344	0.990671
ENSMUSG00000003518	Dusp3	dual specificity phosphatase 3 (vaccinia virus phosphatase VH1-related) [Source:MGI Symbol;Acc:MGI:1919599]	3745.59	-0.00561403	0.200071	-0.0183127	0.985389	0.998389	5555.3	-0.0187478	0.104325	-0.17941	0.857616	0.982326
ENSMUSG00000003526	Prodh	proline dehydrogenase [Source:MGI Symbol;Acc:MGI:97770]	158.338	-0.0264673	0.233935	-0.308079	0.758023	0.993434	151.911	-0.208975	0.14671	-1.34321	0.179203	0.726287
ENSMUSG00000003527	Ess2	ess-2 splicing factor [Source:MGI Symbol;Acc:MGI:107854]	562.135	0.136606	0.247295	0.461521	0.644425	0.977113	392.386	0.420046	0.167336	2.81332	0.00490322	0.236798
ENSMUSG00000003528	Slc25a1	solute carrier family 25 (mitochondrial carrier, citrate transporter), member 1 [Source:MGI Symbol;Acc:MGI:1345283]	371.398	-0.423377	0.248087	-1.95844	0.0501781	0.572315	357.708	0.181535	0.163405	1.4143	0.157275	0.701309
ENSMUSG00000003531	Dgcr6	DiGeorge syndrome critical region gene 6 [Source:MGI Symbol;Acc:MGI:1202877]	286.161	-0.317713	0.248416	-1.36147	0.173366	0.808025	281.748	-0.0244699	0.16101	-0.0764527	0.939059	0.990671
ENSMUSG00000003534	Ddr1	discoidin domain receptor family, member 1 [Source:MGI Symbol;Acc:MGI:99216]	166.845	-0.141523	0.237424	-0.420498	0.674121	0.978407	662.737	-0.239335	0.168454	-1.58953	0.111941	0.641824
ENSMUSG00000003541	Ier3	immediate early response 3 [Source:MGI Symbol;Acc:MGI:104814]	NA	NA	NA	NA	NA	NA	13.5038	0.083024	0.0815182	1.2719	0.203409	0.751972
ENSMUSG00000003545	Fosb	FBJ osteosarcoma oncogene B [Source:MGI Symbol;Acc:MGI:95575]	298.877	-0.174195	0.240754	-0.484647	0.627926	0.977041	438.61	-0.133148	0.165091	-0.46341	0.643071	0.945024
ENSMUSG00000003546	Klc4	kinesin light chain 4 [Source:MGI Symbol;Acc:MGI:1922014]	77.1698	0.0469075	0.199012	-0.105056	0.916331	0.998332	105.214	-0.115949	0.149853	-0.499644	0.617326	0.937311
ENSMUSG00000003549	Ercc1	excision repair cross-complementing rodent repair deficiency, complementation group 1 [Source:MGI Symbol;Acc:MGI:95412]	161.109	-0.228012	0.236837	-0.674982	0.499687	0.961499	171.705	0.0957386	0.141097	1.40568	0.159818	0.705661
ENSMUSG00000003559	As3mt	arsenite methyltransferase [Source:MGI Symbol;Acc:MGI:1929882]	16.3811	-0.069481	0.138171	-0.700409	0.483672	0.957554	99.9715	-0.0599718	0.130523	0.0567964	0.954707	0.993161
ENSMUSG00000003573	Homer3	homer scaffolding protein 3 [Source:MGI Symbol;Acc:MGI:1347359]	124.87	0.373235	0.234143	1.64362	0.100254	0.705995	134.691	-0.169974	0.16498	-1.03261	0.301788	0.82481
ENSMUSG00000003575	Crtc1	CREB regulated transcription coactivator 1 [Source:MGI Symbol;Acc:MGI:2142523]	5216.25	-0.127911	0.184257	-0.688633	0.491054	0.959204	5333.35	0.155184	0.128638	1.28478	0.19887	0.747893
ENSMUSG00000003581	Rnf215	ring finger protein 215 [Source:MGI Symbol;Acc:MGI:1918923]	58.0494	-0.193795	0.184092	-0.770965	0.440728	0.950236	81.4398	0.0485883	0.137501	0.168388	0.866278	0.983759
ENSMUSG00000003585	Sec14l2	SEC14-like lipid binding 2 [Source:MGI Symbol;Acc:MGI:1915065]	313.157	0.450919	0.247717	1.81869	0.0689587	0.63469	425.726	-0.0378707	0.168072	-0.151446	0.879624	0.984683
ENSMUSG00000003604	Aven	apoptosis, caspase activation inhibitor [Source:MGI Symbol;Acc:MGI:1921518]	153.521	0.19447	0.211032	1.87113	0.0613264	0.610256	151.309	-0.023758	0.150151	0.0594394	0.952602	0.993108
ENSMUSG00000003617	Cp	ceruloplasmin [Source:MGI Symbol;Acc:MGI:88476]	62.4617	-0.115849	0.192352	0.151148	0.879859	0.996855	159.649	0.161287	0.137352	1.11576	0.264525	0.80493
ENSMUSG00000003623	Crot	carnitine O-octanoyltransferase [Source:MGI Symbol;Acc:MGI:1921364]	335.469	0.416011	0.248805	1.62769	0.103592	0.711067	352.462	0.0198068	0.168435	0.0108901	0.991311	0.99895
ENSMUSG00000003644	Rps6ka1	ribosomal protein S6 kinase polypeptide 1 [Source:MGI Symbol;Acc:MGI:104558]	85.6307	-0.0267743	0.215964	-0.69976	0.484077	0.957554	147.123	0.120966	0.142867	0.892664	0.372037	0.854711
ENSMUSG00000003657	Calb2	calbindin 2 [Source:MGI Symbol;Acc:MGI:101914]	269.83	-0.255697	0.247066	-1.1729	0.240837	0.869243	235.893	-0.0770824	0.16799	-0.277173	0.781647	0.973838
ENSMUSG00000003660	Snrnp200	small nuclear ribonucleoprotein 200 (U5) [Source:MGI Symbol;Acc:MGI:2444401]	6197.79	0.293529	0.229771	1.15192	0.249353	0.872248	2401.34	-0.0087769	0.149787	0.0427925	0.965867	0.996083
ENSMUSG00000003662	Ciao1	cytosolic iron-sulfur protein assembly 1 [Source:MGI Symbol;Acc:MGI:1346998]	1100.49	-0.144961	0.231318	-0.664899	0.506115	0.962737	593.795	0.0681795	0.166831	0.435432	0.663249	0.951182
ENSMUSG00000003665	Has1	hyaluronan synthase 1 [Source:MGI Symbol;Acc:MGI:106590]	34.1661	-0.0983793	0.169088	-0.711765	0.476611	0.956913	73.5611	-0.0824368	0.131379	-0.668466	0.503836	0.903397
ENSMUSG00000003680	Taf6l	TATA-box binding protein associated factor 6 like [Source:MGI Symbol;Acc:MGI:2444957]	115.45	-0.316872	0.226281	-0.9322	0.351233	0.918954	104.984	-0.0295242	0.13945	-0.418149	0.675838	0.954376
ENSMUSG00000003721	Insig2	insulin induced gene 2 [Source:MGI Symbol;Acc:MGI:1920249]	707.933	-0.0300444	0.241313	0.0618318	0.950697	0.998389	920.227	0.051937	0.157047	0.340071	0.733803	0.966268
ENSMUSG00000003731	Kpna6	karyopherin (importin) alpha 6 [Source:MGI Symbol;Acc:MGI:1100836]	5226.69	-0.352784	0.212445	-1.70716	0.0877925	0.677291	4466.34	0.0863618	0.0966574	0.893542	0.371567	0.854711
ENSMUSG00000003746	Man1a	mannosidase 1, alpha [Source:MGI Symbol;Acc:MGI:104677]	1475.16	-0.138306	0.227472	-0.652095	0.51434	0.963986	2112.67	-0.06565	0.152197	-0.449707	0.652922	0.947238
ENSMUSG00000003752	Itpkc	inositol 1,4,5-trisphosphate 3-kinase C [Source:MGI Symbol;Acc:MGI:2442554]	NA	NA	NA	NA	NA	NA	23.9654	-0.049331	0.0862016	-0.835583	0.40339	0.868795
ENSMUSG00000003762	Coq8b	coenzyme Q8B [Source:MGI Symbol;Acc:MGI:1924139]	166.185	-0.110486	0.244922	-0.319311	0.749491	0.992629	269.406	-0.271113	0.168352	-1.67101	0.0947201	0.606824
ENSMUSG00000003778	Brd8	bromodomain containing 8 [Source:MGI Symbol;Acc:MGI:1925906]	1500.61	0.20046	0.237905	0.876175	0.380935	0.927965	1731.49	0.126721	0.149711	0.874015	0.38211	0.857854
ENSMUSG00000003779	Kif20a	kinesin family member 20A [Source:MGI Symbol;Acc:MGI:1201682]	29.4517	-0.0393675	0.153143	0.812401	0.416562	0.9437	136.892	0.254059	0.131971	1.96443	0.0494807	0.520775
ENSMUSG00000003808	Farsa	phenylalanyl-tRNA synthetase, alpha subunit [Source:MGI Symbol;Acc:MGI:1913840]	274.335	-0.124912	0.248131	-0.533416	0.593746	0.97432	279.85	-0.218782	0.150126	-1.8112	0.0701104	0.571507
ENSMUSG00000003809	Gcdh	glutaryl-Coenzyme A dehydrogenase [Source:MGI Symbol;Acc:MGI:104541]	219.155	-0.150427	0.247448	-0.653346	0.513533	0.963675	262.376	-0.151877	0.144596	-0.6615	0.508292	0.903959
ENSMUSG00000003810	Mast2	microtubule associated serine/threonine kinase 2 [Source:MGI Symbol;Acc:MGI:894676]	3067.32	0.0534468	0.201565	0.249504	0.802971	0.995026	3420.44	-0.077215	0.115377	-0.666672	0.504982	0.903397
ENSMUSG00000003812	Dnase2a	deoxyribonuclease II alpha [Source:MGI Symbol;Acc:MGI:1329019]	44.9751	-0.0646688	0.176709	-0.658676	0.510104	0.963675	57.4038	-0.115112	0.12692	-0.940636	0.346892	0.846812
ENSMUSG00000003813	Rad23a	RAD23 homolog A, nucleotide excision repair protein [Source:MGI Symbol;Acc:MGI:105126]	695.732	0.248647	0.244775	0.931474	0.351608	0.919005	519.826	-0.086987	0.168111	-0.414167	0.678751	0.95501
ENSMUSG00000003814	Calr	calreticulin [Source:MGI Symbol;Acc:MGI:88252]	2001.75	-0.0138802	0.237131	0.0352219	0.971903	0.998389	2442.09	-0.164557	0.119167	-1.44166	0.149399	0.693613
ENSMUSG00000003824	Syce2	synaptonemal complex central element protein 2 [Source:MGI Symbol;Acc:MGI:1919096]	158.305	-0.392407	0.245731	-1.69114	0.0908107	0.68349	281.037	-0.000825514	0.166171	-0.0463572	0.963026	0.995268
ENSMUSG00000003847	Nfat5	nuclear factor of activated T cells 5 [Source:MGI Symbol;Acc:MGI:1859333]	3451.5	0.0130472	0.196876	0.0605009	0.951757	0.998389	9965.43	-0.188254	0.110672	-1.69125	0.0907882	0.603974
ENSMUSG00000003848	Nob1	NIN1/RPN12 binding protein 1 homolog [Source:MGI Symbol;Acc:MGI:1914869]	295.081	0.0487294	0.249133	0.238144	0.81177	0.995026	177.331	0.0163127	0.142617	-0.167528	0.866955	0.983759
ENSMUSG00000003849	Nqo1	NAD(P)H dehydrogenase, quinone 1 [Source:MGI Symbol;Acc:MGI:103187]	52.7092	-0.0757957	0.177298	-0.488101	0.625478	0.977041	88.7002	0.141093	0.134705	1.42881	0.153058	0.696763
ENSMUSG00000003863	Ppfia3	protein tyrosine phosphatase, receptor type, f polypeptide (PTPRF), interacting protein (liprin), alpha 3 [Source:MGI Symbol;Acc:MGI:1924037]	2181.18	0.0186168	0.20886	0.120095	0.904408	0.998332	1138.29	0.00817214	0.156085	0.0979656	0.92196	0.98812
ENSMUSG00000003865	Gys1	glycogen synthase 1, muscle [Source:MGI Symbol;Acc:MGI:101805]	266.136	0.277113	0.247072	1.24897	0.211677	0.849419	170.246	0.352565	0.153179	2.51725	0.0118276	0.320986
ENSMUSG00000003868	Ruvbl2	RuvB-like protein 2 [Source:MGI Symbol;Acc:MGI:1342299]	607.432	0.297733	0.233797	1.31211	0.189483	0.830198	537.195	0.110779	0.168047	0.763259	0.445309	0.883269
ENSMUSG00000003872	Lin7b	lin-7 homolog B, crumbs cell polarity complex component [Source:MGI Symbol;Acc:MGI:1330858]	674.981	0.144682	0.241574	0.694584	0.487316	0.958591	449.753	0.218722	0.167562	1.44055	0.149713	0.693713
ENSMUSG00000003873	Bax	BCL2-associated X protein [Source:MGI Symbol;Acc:MGI:99702]	294.844	-0.0327883	0.242251	-0.17126	0.864019	0.996118	273.549	0.195362	0.165468	1.32642	0.184699	0.731925
ENSMUSG00000003923	Tfam	transcription factor A, mitochondrial [Source:MGI Symbol;Acc:MGI:107810]	621.077	0.0579773	0.247071	0.300256	0.763982	0.995026	681.216	0.16328	0.16784	0.969913	0.33209	0.838502
ENSMUSG00000003929	Zfp81	zinc finger protein 81 [Source:MGI Symbol;Acc:MGI:1890752]	1372.9	0.202501	0.226266	0.911409	0.36208	0.924926	2289.2	-0.255973	0.142254	-1.78823	0.0737394	0.580264
ENSMUSG00000003934	Efnb3	ephrin B3 [Source:MGI Symbol;Acc:MGI:109196]	996.767	0.141282	0.229741	0.614808	0.538681	0.965932	2326.35	-0.167745	0.145446	-1.17143	0.241428	0.788234
ENSMUSG00000003948	Mmd	monocyte to macrophage differentiation-associated [Source:MGI Symbol;Acc:MGI:1914718]	2481.61	0.0681732	0.212405	0.335077	0.737567	0.991687	3562.75	-0.0110287	0.121438	-0.0916654	0.926964	0.989247
ENSMUSG00000003949	Hlf	hepatic leukemia factor [Source:MGI Symbol;Acc:MGI:96108]	5726.84	-0.497077	0.179286	-2.76623	0.00567082	0.250612	15524	-0.0589866	0.099174	-0.602048	0.547142	0.917164
ENSMUSG00000003955	Fam162a	family with sequence similarity 162, member A [Source:MGI Symbol;Acc:MGI:1917436]	402.954	-0.0595762	0.248464	-0.193446	0.84661	0.995311	295.716	0.0280891	0.16236	0.105191	0.916225	0.98725
ENSMUSG00000003970	Rpl8	ribosomal protein L8 [Source:MGI Symbol;Acc:MGI:1350927]	813.387	-0.0639526	0.22566	-0.288526	0.772944	0.995026	1111.1	0.155653	0.155243	1.00354	0.315601	0.830098
ENSMUSG00000003974	Grm3	glutamate receptor, metabotropic 3 [Source:MGI Symbol;Acc:MGI:1351340]	318.907	0.0462916	0.24756	0.171218	0.864053	0.996118	992.648	0.0832684	0.161616	0.455752	0.648568	0.945486
ENSMUSG00000003992	Ssbp2	single-stranded DNA binding protein 2 [Source:MGI Symbol;Acc:MGI:1914220]	1494.07	0.245076	0.208409	1.16451	0.244216	0.869243	2587.15	-0.0996897	0.141505	-0.697656	0.485392	0.897696
ENSMUSG00000004018	Fancl	Fanconi anemia, complementation group L [Source:MGI Symbol;Acc:MGI:1914280]	69.415	0.311544	0.21366	1.72037	0.0853659	0.669246	95.8194	-0.115543	0.144181	-0.582264	0.560389	0.920804
ENSMUSG00000004031	Brinp2	bone morphogenic protein/retinoic acid inducible neural-specific 2 [Source:MGI Symbol;Acc:MGI:2443333]	858.106	0.109115	0.2394	0.452764	0.650719	0.977508	1458.02	-0.163722	0.163531	-1.08109	0.279658	0.814912
ENSMUSG00000004032	Gstm5	glutathione S-transferase, mu 5 [Source:MGI Symbol;Acc:MGI:1309466]	876.854	0.0698537	0.227734	0.284765	0.775824	0.995026	1297.82	-0.0582659	0.145034	-0.397662	0.69088	0.956113
ENSMUSG00000004035	Gstm7	glutathione S-transferase, mu 7 [Source:MGI Symbol;Acc:MGI:1915562]	629.91	-0.0704505	0.235328	-0.258147	0.796293	0.995026	833.671	0.246197	0.163247	1.51742	0.129161	0.662663
ENSMUSG00000004040	Stat3	signal transducer and activator of transcription 3 [Source:MGI Symbol;Acc:MGI:103038]	861.138	0.13106	0.247679	0.327471	0.743312	0.992206	1011.6	-0.0179629	0.162166	-0.145385	0.884407	0.985546
ENSMUSG00000004044	Cavin1	caveolae associated 1 [Source:MGI Symbol;Acc:MGI:1277968]	89.4352	-0.130689	0.185851	-0.560208	0.575338	0.973233	95.1178	-0.168015	0.155534	-0.91718	0.359048	0.852623
ENSMUSG00000004054	Map3k11	mitogen-activated protein kinase kinase kinase 11 [Source:MGI Symbol;Acc:MGI:1346880]	336.215	-0.122927	0.247669	-0.512774	0.608109	0.976726	587.122	0.293329	0.166528	2.1329	0.0329332	0.44709
ENSMUSG00000004056	Akt2	thymoma viral proto-oncogene 2 [Source:MGI Symbol;Acc:MGI:104874]	1239.56	-0.0447982	0.214664	-0.214103	0.830467	0.995026	1529.16	0.0841568	0.158109	0.519621	0.603328	0.934428
ENSMUSG00000004069	Dnaja3	DnaJ heat shock protein family (Hsp40) member A3 [Source:MGI Symbol;Acc:MGI:1933786]	713.536	0.0289776	0.236549	0.145876	0.884019	0.997574	920.78	0.263511	0.162325	1.7138	0.0865662	0.598868
ENSMUSG00000004070	Hmox2	heme oxygenase 2 [Source:MGI Symbol;Acc:MGI:109373]	769.136	-0.155529	0.232751	-0.612711	0.540068	0.966793	1099.39	0.0341946	0.153603	0.270345	0.786895	0.973938
ENSMUSG00000004071	Cdip1	cell death inducing Trp53 target 1 [Source:MGI Symbol;Acc:MGI:1913876]	4258.19	-0.205485	0.195301	-1.03128	0.302408	0.898341	5393.25	0.199256	0.12212	1.64162	0.100668	0.618628
ENSMUSG00000004085	Map3k20	mitogen-activated protein kinase kinase kinase 20 [Source:MGI Symbol;Acc:MGI:2443258]	650.276	-0.0373379	0.247017	-0.191811	0.84789	0.995794	1568.21	-0.00387038	0.165587	-0.121921	0.902962	0.986811
ENSMUSG00000004096	Cwc15	CWC15 spliceosome-associated protein [Source:MGI Symbol;Acc:MGI:1913320]	1023.62	-0.0899342	0.240751	-0.364164	0.715736	0.988173	1433.1	0.251514	0.138238	1.81938	0.0688536	0.569896
ENSMUSG00000004099	Dnmt1	DNA methyltransferase (cytosine-5) 1 [Source:MGI Symbol;Acc:MGI:94912]	1690.34	0.393427	0.232039	1.61616	0.106059	0.71255	1153.96	-0.173387	0.148923	-1.17662	0.239349	0.786956
ENSMUSG00000004100	Ppan	peter pan homolog [Source:MGI Symbol;Acc:MGI:2178445]	150.463	-0.0554283	0.231564	-0.0841962	0.9329	0.998389	142.872	0.0635668	0.136512	0.242699	0.808239	0.975783
ENSMUSG00000004105	Angptl2	angiopoietin-like 2 [Source:MGI Symbol;Acc:MGI:1347002]	171.748	-0.157586	0.197985	-2.31506	0.0206094	0.422919	215.72	0.157785	0.147138	1.32687	0.184551	0.731826
ENSMUSG00000004110	Cacna1e	calcium channel, voltage-dependent, R type, alpha 1E subunit [Source:MGI Symbol;Acc:MGI:106217]	19508.3	0.180791	0.190342	1.02112	0.307198	0.904508	12583.1	0.0459252	0.103657	0.439729	0.660134	0.949704
ENSMUSG00000004113	Cacna1b	calcium channel, voltage-dependent, N type, alpha 1B subunit [Source:MGI Symbol;Acc:MGI:88296]	3623.58	0.301035	0.20493	1.5924	0.111295	0.722637	2702.26	-0.0694033	0.142136	-0.448356	0.653896	0.947274
ENSMUSG00000004127	Trmt10a	tRNA methyltransferase 10A [Source:MGI Symbol;Acc:MGI:1920421]	72.0064	0.337662	0.219352	1.55674	0.119533	0.73686	221.333	-0.278364	0.158794	-1.7056	0.0880819	0.601412
ENSMUSG00000004151	Etv1	ets variant 1 [Source:MGI Symbol;Acc:MGI:99254]	3388.18	-0.0176023	0.19089	-0.0850579	0.932215	0.998389	6758.5	-0.121534	0.123526	-0.96487	0.33461	0.840011
ENSMUSG00000004187	Kifc2	kinesin family member C2 [Source:MGI Symbol;Acc:MGI:109187]	2993.29	-0.0148497	0.214142	-0.172602	0.862964	0.996118	3710.69	0.268614	0.102298	2.62463	0.00867444	0.286487
ENSMUSG00000004207	Psap	prosaposin [Source:MGI Symbol;Acc:MGI:97783]	2686.39	-0.253248	0.19883	-1.2516	0.210717	0.848603	7567.77	-0.0628302	0.113781	-0.567271	0.57053	0.923403
ENSMUSG00000004221	Ikbkg	inhibitor of kappaB kinase gamma [Source:MGI Symbol;Acc:MGI:1338074]	698.731	0.241256	0.235358	1.04523	0.295916	0.895128	1244.59	0.154422	0.155717	1.01442	0.310381	0.827718
ENSMUSG00000004231	Pax2	paired box 2 [Source:MGI Symbol;Acc:MGI:97486]	50.3598	-0.110447	0.187746	-0.492918	0.622071	0.977041	58.3698	0.173933	0.0897914	0.822806	0.410618	0.870338
ENSMUSG00000004233	Wars2	tryptophanyl tRNA synthetase 2 (mitochondrial) [Source:MGI Symbol;Acc:MGI:1917810]	421.154	-0.157671	0.24926	-0.879891	0.378918	0.926452	564.311	0.00481962	0.168152	0.356501	0.721465	0.963297
ENSMUSG00000004263	Atn1	atrophin 1 [Source:MGI Symbol;Acc:MGI:104725]	673.98	-0.151594	0.237326	-0.66284	0.507433	0.962737	724.485	0.133154	0.163157	0.775021	0.438327	0.880848
ENSMUSG00000004264	Phb2	prohibitin 2 [Source:MGI Symbol;Acc:MGI:102520]	1294.72	0.148636	0.240696	0.406483	0.684388	0.979707	593.332	0.254662	0.168298	1.8573	0.0632684	0.552077
ENSMUSG00000004266	Ptpn6	protein tyrosine phosphatase, non-receptor type 6 [Source:MGI Symbol;Acc:MGI:96055]	NA	NA	NA	NA	NA	NA	16.9647	0.186461	0.0932647	1.40392	0.160343	0.705972
ENSMUSG00000004267	Eno2	enolase 2, gamma neuronal [Source:MGI Symbol;Acc:MGI:95394]	16226.6	0.011984	0.173501	0.0662969	0.947141	0.998389	10505.7	0.199279	0.140521	1.46483	0.142967	0.683812
ENSMUSG00000004268	Emg1	EMG1 N1-specific pseudouridine methyltransferase [Source:MGI Symbol;Acc:MGI:1315195]	510.596	-0.180918	0.246633	-0.843628	0.398877	0.934661	519.585	0.252709	0.160936	1.52328	0.127689	0.659481
ENSMUSG00000004270	Lpcat3	lysophosphatidylcholine acyltransferase 3 [Source:MGI Symbol;Acc:MGI:1315211]	223.696	0.0717223	0.246638	0.263275	0.792338	0.995026	299.217	-0.158499	0.167623	-0.862226	0.388563	0.861052
ENSMUSG00000004285	Atp6v1f	ATPase, H+ transporting, lysosomal V1 subunit F [Source:MGI Symbol;Acc:MGI:1913394]	1399.59	-0.212573	0.22981	-0.971548	0.331276	0.911602	650.112	0.277179	0.166387	2.03832	0.0415175	0.488367
ENSMUSG00000004317	Clcn5	chloride channel, voltage-sensitive 5 [Source:MGI Symbol;Acc:MGI:99486]	211.064	-0.0631715	0.248156	-0.458552	0.646556	0.977113	349.593	-0.0674254	0.168038	-0.436586	0.662411	0.95098
ENSMUSG00000004319	Clcn3	chloride channel, voltage-sensitive 3 [Source:MGI Symbol;Acc:MGI:103555]	2289.15	0.431709	0.199898	2.19822	0.0279333	0.478132	3089.22	-0.00474699	0.140061	-0.0402556	0.967889	0.996398
ENSMUSG00000004328	Hif3a	hypoxia inducible factor 3, alpha subunit [Source:MGI Symbol;Acc:MGI:1859778]	127.837	-0.0340494	0.211258	-0.372323	0.709652	0.98679	373.972	0.132182	0.142301	1.71903	0.0856094	0.597692
ENSMUSG00000004347	Pde1c	phosphodiesterase 1C [Source:MGI Symbol;Acc:MGI:108413]	293.203	0.982978	0.249265	4.18232	2.88555e-05	0.0214175	293.678	-0.114191	0.16828	-0.74101	0.458687	0.886599
ENSMUSG00000004356	Utp20	UTP20 small subunit processome component [Source:MGI Symbol;Acc:MGI:1917933]	1074.17	0.243212	0.232577	1.15275	0.249012	0.872248	566.154	0.168579	0.161501	1.07849	0.280815	0.815948
ENSMUSG00000004360	9330159F19Rik	RIKEN cDNA 9330159F19 gene [Source:MGI Symbol;Acc:MGI:3036239]	3036.36	0.170509	0.202036	0.843763	0.398802	0.934661	4538.03	-0.162521	0.11225	-1.44014	0.149827	0.693713
ENSMUSG00000004364	Cul3	cullin 3 [Source:MGI Symbol;Acc:MGI:1347360]	5990.28	0.0694452	0.189458	0.393146	0.694211	0.982573	5943.67	0.141939	0.129235	1.07268	0.283413	0.816943
ENSMUSG00000004366	Sst	somatostatin [Source:MGI Symbol;Acc:MGI:98326]	743.671	0.0358456	0.240536	0.0666301	0.946876	0.998389	4468.46	0.121363	0.119175	1.0028	0.315955	0.830098
ENSMUSG00000004383	Large1	LARGE xylosyl- and glucuronyltransferase 1 [Source:MGI Symbol;Acc:MGI:1342270]	2745.48	-0.0439361	0.196134	-0.254883	0.798813	0.995026	3414.47	-0.0656142	0.126463	-0.542694	0.587341	0.929572
ENSMUSG00000004393	Ddx56	DEAD box helicase 56 [Source:MGI Symbol;Acc:MGI:1277172]	349.055	0.459999	0.249235	1.84341	0.0652695	0.622395	273.134	-0.0782201	0.149819	-0.254641	0.799	0.974194
ENSMUSG00000004394	Tmed4	transmembrane p24 trafficking protein 4 [Source:MGI Symbol;Acc:MGI:1915070]	774.287	-0.141733	0.238714	-0.590292	0.554995	0.967882	785.303	-0.263216	0.155753	-1.69188	0.0906693	0.603974
ENSMUSG00000004415	Col26a1	collagen, type XXVI, alpha 1 [Source:MGI Symbol;Acc:MGI:2155345]	41.9971	0.154238	0.157574	2.91613	0.00354398	0.200062	50.0307	0.0575438	0.0973993	-0.873802	0.382226	0.857854
ENSMUSG00000004446	Bid	BH3 interacting domain death agonist [Source:MGI Symbol;Acc:MGI:108093]	96.2381	0.0419136	0.21205	0.203294	0.838905	0.995026	204.035	0.105891	0.165353	0.740228	0.459161	0.886646
ENSMUSG00000004451	Ralb	v-ral simian leukemia viral oncogene B [Source:MGI Symbol;Acc:MGI:1927244]	542.478	0.0336148	0.249261	0.457261	0.647483	0.977113	642.362	-0.141353	0.165963	-0.778762	0.43612	0.880536
ENSMUSG00000004455	Ppp1cc	protein phosphatase 1 catalytic subunit gamma [Source:MGI Symbol;Acc:MGI:104872]	1229.28	0.030868	0.226241	0.132441	0.894635	0.998325	1065.21	0.118885	0.138627	0.823631	0.410149	0.870338
ENSMUSG00000004460	Dnajb11	DnaJ heat shock protein family (Hsp40) member B11 [Source:MGI Symbol;Acc:MGI:1915088]	1175.71	0.0306446	0.232095	0.1816	0.855897	0.996118	1094.35	0.215043	0.157207	1.49051	0.136091	0.673784
ENSMUSG00000004462	Tbccd1	TBCC domain containing 1 [Source:MGI Symbol;Acc:MGI:1917823]	425.847	-0.239422	0.24923	-0.875931	0.381068	0.92805	542.907	-0.299693	0.168411	-1.7371	0.0823696	0.590226
ENSMUSG00000004473	Clec11a	C-type lectin domain family 11, member a [Source:MGI Symbol;Acc:MGI:1298219]	90.0842	0.273459	0.206623	1.57153	0.11606	0.731875	89.7886	0.2246	0.137466	1.77565	0.0757905	0.584593
ENSMUSG00000004500	Zfp324	zinc finger protein 324 [Source:MGI Symbol;Acc:MGI:2444641]	323.711	0.166864	0.249263	0.780825	0.434905	0.94904	301.36	-0.0895867	0.159106	-0.389474	0.696926	0.957254
ENSMUSG00000004508	Gab2	growth factor receptor bound protein 2-associated protein 2 [Source:MGI Symbol;Acc:MGI:1333854]	515.94	-0.152445	0.247981	-0.372238	0.709716	0.98679	714.913	-0.124146	0.167077	-0.817531	0.413625	0.871354
ENSMUSG00000004530	Coro1c	coronin, actin binding protein 1C [Source:MGI Symbol;Acc:MGI:1345964]	2707.2	0.237727	0.219561	0.964471	0.33481	0.911602	2739.46	-0.0400915	0.116729	-0.355024	0.722572	0.963719
ENSMUSG00000004535	Tax1bp1	Tax1 (human T cell leukemia virus type I) binding protein 1 [Source:MGI Symbol;Acc:MGI:1289308]	3182.63	0.249273	0.214282	1.14223	0.253357	0.873092	4138.63	0.0129352	0.141421	0.100987	0.919561	0.987586
ENSMUSG00000004558	Ndrg2	N-myc downstream regulated gene 2 [Source:MGI Symbol;Acc:MGI:1352498]	4427.81	-0.133605	0.210313	-0.727858	0.4667	0.954731	13131.3	-0.1052	0.107611	-0.997377	0.318582	0.832269
ENSMUSG00000004561	Mettl17	methyltransferase like 17 [Source:MGI Symbol;Acc:MGI:1098577]	228.477	-0.131535	0.24133	-0.109455	0.912841	0.998332	133.421	0.541396	0.165285	3.38211	0.000719322	0.116647
ENSMUSG00000004562	Arhgef40	Rho guanine nucleotide exchange factor (GEF) 40 [Source:MGI Symbol;Acc:MGI:2685515]	109.527	0.0214718	0.232376	0.464896	0.642006	0.977113	82.7845	0.073292	0.140579	0.198848	0.842382	0.981746
ENSMUSG00000004565	Pnpla6	patatin-like phospholipase domain containing 6 [Source:MGI Symbol;Acc:MGI:1354723]	743.637	-0.142891	0.232719	-0.629024	0.529333	0.965784	473.893	-0.259375	0.165966	-1.55272	0.120491	0.649581
ENSMUSG00000004567	Mcoln1	mucolipin 1 [Source:MGI Symbol;Acc:MGI:1890498]	655.314	-0.349713	0.249207	-1.56807	0.116864	0.733695	498.354	0.227086	0.166567	1.32106	0.186481	0.733648
ENSMUSG00000004568	Arhgef18	rho/rac guanine nucleotide exchange factor (GEF) 18 [Source:MGI Symbol;Acc:MGI:2142567]	1122.18	-0.0694042	0.218479	-0.327677	0.743156	0.992206	1109.99	0.0707559	0.145745	0.503094	0.614898	0.937311
ENSMUSG00000004591	Pkn2	protein kinase N2 [Source:MGI Symbol;Acc:MGI:109211]	577.157	0.741892	0.248963	3.3455	0.000821344	0.0982483	813.205	0.0351528	0.161458	0.217793	0.82759	0.977214
ENSMUSG00000004609	Cd33	CD33 antigen [Source:MGI Symbol;Acc:MGI:99440]	46.3339	0.019754	0.162066	0.748553	0.454127	0.954711	193.523	0.169142	0.162495	1.28988	0.197091	0.745296
ENSMUSG00000004610	Etfb	electron transferring flavoprotein, beta polypeptide [Source:MGI Symbol;Acc:MGI:106098]	162.221	0.206199	0.233414	1.06678	0.286071	0.891377	156.007	-0.0535023	0.15017	-0.151968	0.879212	0.984665
ENSMUSG00000004626	Stxbp2	syntaxin binding protein 2 [Source:MGI Symbol;Acc:MGI:107370]	382.944	0.119834	0.249238	0.224116	0.822667	0.995026	366.555	0.218961	0.167502	1.29993	0.193626	0.742545
ENSMUSG00000004630	Pcp2	Purkinje cell protein 2 (L7) [Source:MGI Symbol;Acc:MGI:97508]	NA	NA	NA	NA	NA	NA	16.9618	-0.038697	0.0607134	-0.676122	0.498963	0.900988
ENSMUSG00000004631	Sgce	sarcoglycan, epsilon [Source:MGI Symbol;Acc:MGI:1329042]	410.769	0.166403	0.249101	1.02595	0.304914	0.901953	348.083	-0.125455	0.16687	-0.696382	0.48619	0.8978
ENSMUSG00000004633	Chn2	chimerin 2 [Source:MGI Symbol;Acc:MGI:1917243]	401.041	-0.118301	0.247718	-0.649328	0.516126	0.964415	1007.23	-0.0295699	0.160072	-0.163558	0.870079	0.983858
ENSMUSG00000004637	Wwox	WW domain-containing oxidoreductase [Source:MGI Symbol;Acc:MGI:1931237]	310.418	-0.0321335	0.248104	-0.11014	0.912298	0.998332	678.477	-0.07751	0.164661	-0.488384	0.625278	0.939159
ENSMUSG00000004642	Slbp	stem-loop binding protein [Source:MGI Symbol;Acc:MGI:108402]	210.585	-0.0277533	0.247158	-0.176418	0.859965	0.996118	322.532	-0.27139	0.167504	-1.74899	0.0802922	0.589468
ENSMUSG00000004655	Aqp1	aquaporin 1 [Source:MGI Symbol;Acc:MGI:103201]	21.7227	0.0799666	0.100561	1.24483	0.213193	0.850588	91.0403	0.0808956	0.109525	1.32136	0.186382	0.733506
ENSMUSG00000004661	Arid3b	AT rich interactive domain 3B (BRIGHT-like) [Source:MGI Symbol;Acc:MGI:1930768]	136.06	0.499849	0.236779	2.32611	0.0200128	0.41999	174.034	-0.118845	0.163476	-0.766115	0.443608	0.88323
ENSMUSG00000004665	Cnn2	calponin 2 [Source:MGI Symbol;Acc:MGI:105093]	169.49	-0.144591	0.232908	-0.475574	0.634378	0.977041	195.181	0.0728639	0.0806585	0.504194	0.614125	0.937311
ENSMUSG00000004667	Polr2e	polymerase (RNA) II (DNA directed) polypeptide E [Source:MGI Symbol;Acc:MGI:1913670]	799.397	0.00558078	0.24301	0.0462128	0.963141	0.998389	642.046	0.163321	0.166418	1.37793	0.168226	0.712595
ENSMUSG00000004677	Myo9b	myosin IXb [Source:MGI Symbol;Acc:MGI:106624]	773.553	-0.281321	0.24387	-1.16222	0.245146	0.869243	880.058	0.217159	0.156092	1.32853	0.184002	0.731184
ENSMUSG00000004698	Hdac9	histone deacetylase 9 [Source:MGI Symbol;Acc:MGI:1931221]	3048.41	-0.003793	0.204198	-0.00239382	0.99809	0.999866	3597.5	-0.108144	0.152315	-0.769521	0.441584	0.882768
ENSMUSG00000004730	Adgre1	adhesion G protein-coupled receptor E1 [Source:MGI Symbol;Acc:MGI:106912]	NA	NA	NA	NA	NA	NA	32.1765	-0.0735846	0.102592	-1.49849	0.134005	0.670575
ENSMUSG00000004748	Mtfp1	mitochondrial fission process 1 [Source:MGI Symbol;Acc:MGI:1916686]	1384.06	-0.201256	0.222548	-0.896728	0.369864	0.925421	1077.41	0.0288781	0.168037	0.363426	0.716287	0.961687
ENSMUSG00000004768	Rab23	RAB23, member RAS oncogene family [Source:MGI Symbol;Acc:MGI:99833]	889.187	-0.0667168	0.237967	-0.331583	0.740205	0.992113	1183.8	0.280752	0.144295	1.94251	0.0520749	0.528604
ENSMUSG00000004771	Rab11a	RAB11A, member RAS oncogene family [Source:MGI Symbol;Acc:MGI:1858202]	1351.68	0.0674881	0.220989	0.290715	0.771269	0.995026	2553.7	-0.0723766	0.143296	-0.513272	0.607761	0.936822
ENSMUSG00000004788	Eif2b2	eukaryotic translation initiation factor 2B, subunit 2 beta [Source:MGI Symbol;Acc:MGI:2145118]	450.521	0.218964	0.247708	0.966965	0.333562	0.911602	507.857	-0.00502488	0.166975	0.0375437	0.970051	0.99642
ENSMUSG00000004789	Dlst	dihydrolipoamide S-succinyltransferase (E2 component of 2-oxo-glutarate complex) [Source:MGI Symbol;Acc:MGI:1926170]	3579.54	-0.0787278	0.206177	-0.422388	0.672742	0.978407	2878.4	-0.097979	0.127044	-0.783726	0.433201	0.87943
ENSMUSG00000004791	Pgf	placental growth factor [Source:MGI Symbol;Acc:MGI:105095]	41.4739	0.0265209	0.148889	0.238112	0.811794	0.995026	26.5217	0.0117717	0.0814715	0.567951	0.570068	0.92332
ENSMUSG00000004798	Ulk2	unc-51 like kinase 2 [Source:MGI Symbol;Acc:MGI:1352758]	2999.21	-0.251621	0.193668	-1.31237	0.189395	0.830198	6415.25	-0.00364314	0.110724	-0.0296013	0.976385	0.997595
ENSMUSG00000004815	Dgkq	diacylglycerol kinase, theta [Source:MGI Symbol;Acc:MGI:102918]	175.876	-0.217492	0.236326	-1.39964	0.16162	0.795919	160.411	-0.0187044	0.126068	0.454607	0.649392	0.94597
ENSMUSG00000004837	Grap	GRB2-related adaptor protein [Source:MGI Symbol;Acc:MGI:1918770]	NA	NA	NA	NA	NA	NA	20.4811	-0.136784	0.101286	-1.24998	0.211305	0.76189
ENSMUSG00000004843	Chmp2b	charged multivesicular body protein 2B [Source:MGI Symbol;Acc:MGI:1916192]	890.622	-0.166265	0.238984	-0.643598	0.519836	0.965177	1430.98	-0.0849882	0.146577	-0.616607	0.537494	0.91515
ENSMUSG00000004846	Plod3	procollagen-lysine, 2-oxoglutarate 5-dioxygenase 3 [Source:MGI Symbol;Acc:MGI:1347008]	191.285	0.490186	0.244666	2.35055	0.0187456	0.412599	211.696	-0.271007	0.167002	-1.78844	0.0737056	0.580264
ENSMUSG00000004849	Ap1s1	adaptor protein complex AP-1, sigma 1 [Source:MGI Symbol;Acc:MGI:1098244]	970.945	-0.196385	0.231745	-0.87099	0.383759	0.930323	782.062	0.068968	0.160836	0.291799	0.770441	0.972539
ENSMUSG00000004865	Srpk1	serine/arginine-rich protein specific kinase 1 [Source:MGI Symbol;Acc:MGI:106908]	3678.08	-0.121928	0.186538	-0.653185	0.513637	0.963675	3888.16	0.0799541	0.133746	0.568079	0.569981	0.92332
ENSMUSG00000004880	Lbr	lamin B receptor [Source:MGI Symbol;Acc:MGI:2138281]	58.2625	-0.00106271	0.206545	-0.311579	0.755361	0.99298	155.41	-0.164657	0.133386	-1.13861	0.254866	0.797925
ENSMUSG00000004885	Crabp2	cellular retinoic acid binding protein II [Source:MGI Symbol;Acc:MGI:88491]	NA	NA	NA	NA	NA	NA	13.2285	0.133307	0.0715276	2.42302	0.0153921	0.346391
ENSMUSG00000004891	Nes	nestin [Source:MGI Symbol;Acc:MGI:101784]	39.8319	-0.0705081	0.157724	-1.01996	0.307746	0.904807	74.1666	-0.0479934	0.13454	-0.486209	0.626819	0.939213
ENSMUSG00000004892	Bcan	brevican [Source:MGI Symbol;Acc:MGI:1096385]	842.377	0.0726228	0.236544	0.344506	0.730466	0.991568	1089.94	-0.0520823	0.14345	-0.392004	0.695055	0.956887
ENSMUSG00000004894	Hapln2	hyaluronan and proteoglycan link protein 2 [Source:MGI Symbol;Acc:MGI:2137300]	29.2655	-0.095676	0.166719	-0.12207	0.902844	0.998332	50.7152	-0.164106	0.119489	-2.4169	0.0156534	0.348084
ENSMUSG00000004895	Prcc	papillary renal cell carcinoma (translocation-associated) [Source:MGI Symbol;Acc:MGI:2137738]	525.731	-0.223096	0.244533	-0.943353	0.345501	0.915789	548.835	-0.0865132	0.166132	-0.523469	0.600648	0.933468
ENSMUSG00000004896	Rrnad1	ribosomal RNA adenine dimethylase domain containing 1 [Source:MGI Symbol;Acc:MGI:2387197]	227.321	-0.00176084	0.246887	-0.128161	0.898022	0.998327	293.576	0.0933495	0.163036	0.648291	0.516797	0.907377
ENSMUSG00000004897	Hdgf	heparin binding growth factor [Source:MGI Symbol;Acc:MGI:1194494]	2074.07	-0.0859635	0.21546	-0.472549	0.636535	0.977113	1955.97	0.223736	0.124211	1.77195	0.0764028	0.584593
ENSMUSG00000004902	Slc25a18	solute carrier family 25 (mitochondrial carrier), member 18 [Source:MGI Symbol;Acc:MGI:1919053]	183.852	-0.0537067	0.243618	-0.315254	0.752569	0.992629	351.412	0.44394	0.159024	3.08498	0.00203566	0.180238
ENSMUSG00000004929	Thop1	thimet oligopeptidase 1 [Source:MGI Symbol;Acc:MGI:1354165]	455.733	0.102038	0.248784	0.411187	0.680936	0.979608	411.226	0.00561443	0.168345	0.19358	0.846505	0.981946
ENSMUSG00000004931	Apba3	amyloid beta (A4) precursor protein-binding, family A, member 3 [Source:MGI Symbol;Acc:MGI:1888527]	54.4432	-0.0441884	0.198923	-0.508912	0.610814	0.977041	102.696	0.0619152	0.147365	0.38909	0.69721	0.957371
ENSMUSG00000004933	Matk	megakaryocyte-associated tyrosine kinase [Source:MGI Symbol;Acc:MGI:99259]	1155.53	-0.293104	0.216725	-1.32543	0.185028	0.82446	874.212	0.216459	0.168078	1.55024	0.121085	0.649581
ENSMUSG00000004934	Pias4	protein inhibitor of activated STAT 4 [Source:MGI Symbol;Acc:MGI:2136940]	258.885	0.0402036	0.244947	0.288307	0.773112	0.995026	280.896	0.0199408	0.16267	0.135712	0.892049	0.9859
ENSMUSG00000004936	Map2k1	mitogen-activated protein kinase kinase 1 [Source:MGI Symbol;Acc:MGI:1346866]	4656.31	0.0235765	0.191426	0.101548	0.919115	0.998332	3705.85	-0.210687	0.118569	-1.78576	0.0741387	0.581365
ENSMUSG00000004937	Sgta	small glutamine-rich tetratricopeptide repeat (TPR)-containing, alpha [Source:MGI Symbol;Acc:MGI:1098703]	1043.7	-0.0571656	0.222242	-0.25789	0.796492	0.995026	1271.11	0.0341481	0.152126	0.252898	0.800347	0.974711
ENSMUSG00000004945	Tmem242	transmembrane protein 242 [Source:MGI Symbol;Acc:MGI:1917794]	312.224	-0.663806	0.247999	-2.77675	0.0054905	0.246741	400.559	0.321227	0.161086	2.08706	0.0368828	0.467058
ENSMUSG00000004947	Dtx2	deltex 2, E3 ubiquitin ligase [Source:MGI Symbol;Acc:MGI:1921448]	64.5078	0.170995	0.201967	1.05607	0.290935	0.892984	90.372	0.0743132	0.131069	0.613149	0.539778	0.915506
ENSMUSG00000004951	Hspb1	heat shock protein 1 [Source:MGI Symbol;Acc:MGI:96240]	NA	NA	NA	NA	NA	NA	24.5004	0.0655781	0.0872127	1.85968	0.0629302	0.552077
ENSMUSG00000004952	Rasa4	RAS p21 protein activator 4 [Source:MGI Symbol;Acc:MGI:1858600]	71.3622	0.445903	0.176341	2.07824	0.0376875	0.532753	NA	NA	NA	NA	NA	NA
ENSMUSG00000004961	Syt5	synaptotagmin V [Source:MGI Symbol;Acc:MGI:1926368]	1674.74	-0.0961251	0.238938	-0.445873	0.655689	0.978072	1596.67	0.0962805	0.152277	0.684361	0.493747	0.89886
ENSMUSG00000004980	Hnrnpa2b1	heterogeneous nuclear ribonucleoprotein A2/B1 [Source:MGI Symbol;Acc:MGI:104819]	6294.43	0.0536769	0.197274	0.297043	0.766434	0.995026	5780.53	0.00790234	0.128726	0.0553173	0.955886	0.993787
ENSMUSG00000004988	Fxyd4	FXYD domain-containing ion transport regulator 4 [Source:MGI Symbol;Acc:MGI:1889005]	50.3742	-0.160054	0.151385	0.69132	0.489364	0.959009	31.8066	0.0932108	0.0943059	1.62778	0.103572	0.624862
ENSMUSG00000004994	Ccdc130	coiled-coil domain containing 130 [Source:MGI Symbol;Acc:MGI:1914986]	165.314	0.0669716	0.212507	-0.683356	0.494382	0.960395	159.16	0.229759	0.141266	2.40275	0.0162725	0.353383
ENSMUSG00000004996	Mri1	methylthioribose-1-phosphate isomerase 1 [Source:MGI Symbol;Acc:MGI:1915123]	80.6821	0.234183	0.219045	1.15635	0.247536	0.870008	202.733	-0.0693648	0.149478	-0.425175	0.670709	0.9531
ENSMUSG00000005034	Prkacb	protein kinase, cAMP dependent, catalytic, beta [Source:MGI Symbol;Acc:MGI:97594]	10987.4	-0.076623	0.174754	-0.443388	0.657485	0.978072	15631.1	0.00621282	0.0968084	0.0597447	0.952359	0.993108
ENSMUSG00000005043	Sgsh	N-sulfoglucosamine sulfohydrolase (sulfamidase) [Source:MGI Symbol;Acc:MGI:1350341]	19.419	0.0913767	0.140569	0.446826	0.655001	0.97782	86.9381	-0.137789	0.110509	-0.674651	0.499897	0.901319
ENSMUSG00000005045	Chd5	chromodomain helicase DNA binding protein 5 [Source:MGI Symbol;Acc:MGI:3036258]	4203.41	-0.0211713	0.209699	-0.153753	0.877804	0.996118	3756.14	-0.041478	0.131867	-0.305817	0.759744	0.971365
ENSMUSG00000005054	Cstb	cystatin B [Source:MGI Symbol;Acc:MGI:109514]	188.824	0.207756	0.242878	0.928448	0.353175	0.92015	263.396	0.129946	0.168385	0.80884	0.418607	0.873329
ENSMUSG00000005057	Sh2b2	SH2B adaptor protein 2 [Source:MGI Symbol;Acc:MGI:1345171]	66.0261	-0.0497497	0.154834	-1.38839	0.165017	0.802466	67.7614	-0.0859923	0.136274	-0.455938	0.648435	0.945486
ENSMUSG00000005069	Pex5	peroxisomal biogenesis factor 5 [Source:MGI Symbol;Acc:MGI:1098808]	492.511	-0.100928	0.249264	-0.479741	0.631411	0.977041	302.902	0.198656	0.167331	1.42185	0.155068	0.697563
ENSMUSG00000005078	Jkamp	JNK1/MAPK8-associated membrane protein [Source:MGI Symbol;Acc:MGI:1915057]	261.578	0.0486886	0.249235	0.0242647	0.980642	0.998389	374.079	-0.166275	0.166052	-1.07422	0.282724	0.816401
ENSMUSG00000005087	Cd44	CD44 antigen [Source:MGI Symbol;Acc:MGI:88338]	87.7801	-0.117997	0.211711	-0.589562	0.555484	0.967882	67.558	0.0215874	0.125986	1.01192	0.311575	0.827838
ENSMUSG00000005089	Slc1a2	solute carrier family 1 (glial high affinity glutamate transporter), member 2 [Source:MGI Symbol;Acc:MGI:101931]	22489.7	-0.27682	0.202896	-1.3298	0.183585	0.822541	96013.8	-0.0374372	0.102917	-0.368676	0.712369	0.961621
ENSMUSG00000005102	Eif2ak4	eukaryotic translation initiation factor 2 alpha kinase 4 [Source:MGI Symbol;Acc:MGI:1353427]	730.888	-0.0478767	0.248686	-0.0369859	0.970496	0.998389	614.117	-0.105647	0.161888	-0.578888	0.562665	0.920804
ENSMUSG00000005103	Wdr1	WD repeat domain 1 [Source:MGI Symbol;Acc:MGI:1337100]	2806.57	0.114138	0.199567	0.623713	0.532816	0.965922	2504.75	0.0168173	0.146828	0.119483	0.904892	0.986811
ENSMUSG00000005107	Slc2a9	solute carrier family 2 (facilitated glucose transporter), member 9 [Source:MGI Symbol;Acc:MGI:2152844]	52.4714	-0.0839783	0.153519	0.465404	0.641642	0.977113	94.0283	0.0692832	0.121359	0.183066	0.854746	0.982326
ENSMUSG00000005124	Ccn4	cellular communication network factor 4 [Source:MGI Symbol;Acc:MGI:1197008]	NA	NA	NA	NA	NA	NA	18.37	0.00812458	0.0798338	0.100687	0.919799	0.987634
ENSMUSG00000005125	Ndrg1	N-myc downstream regulated gene 1 [Source:MGI Symbol;Acc:MGI:1341799]	743.499	0.0538718	0.243865	0.0809944	0.935446	0.998389	1332.49	0.184245	0.16791	1.12847	0.259121	0.801692
ENSMUSG00000005131	4930550C14Rik	RIKEN cDNA 4930550C14 gene [Source:MGI Symbol;Acc:MGI:1922561]	NA	NA	NA	NA	NA	NA	25.5424	-0.0778296	0.0639981	-0.331037	0.740616	0.968225
ENSMUSG00000005142	Man2b1	mannosidase 2, alpha B1 [Source:MGI Symbol;Acc:MGI:107286]	677.481	0.183406	0.247954	0.745056	0.456238	0.954711	1019.72	-0.215838	0.167439	-1.54503	0.122338	0.649593
ENSMUSG00000005148	Klf5	Kruppel-like factor 5 [Source:MGI Symbol;Acc:MGI:1338056]	306.421	-0.144206	0.248236	-0.299748	0.76437	0.995026	331.833	-0.0637754	0.167472	-0.262219	0.793153	0.974095
ENSMUSG00000005150	Wdr83	WD repeat domain containing 83 [Source:MGI Symbol;Acc:MGI:1915086]	185.501	0.635697	0.242895	3.03093	0.00243802	0.167258	219.564	-0.224993	0.159065	-1.54466	0.122428	0.649593
ENSMUSG00000005161	Prdx2	peroxiredoxin 2 [Source:MGI Symbol;Acc:MGI:109486]	2749.06	-0.114224	0.191728	-0.597612	0.550099	0.967248	2220.79	-0.00487872	0.139633	-0.0397575	0.968286	0.996398
ENSMUSG00000005198	Polr2a	polymerase (RNA) II (DNA directed) polypeptide A [Source:MGI Symbol;Acc:MGI:98086]	4449.39	0.267341	0.21032	1.18335	0.236671	0.865525	2397.68	0.0428631	0.120668	0.3798	0.704094	0.959728
ENSMUSG00000005204	Senp3	SUMO/sentrin specific peptidase 3 [Source:MGI Symbol;Acc:MGI:2158736]	1310.96	0.0523983	0.23544	0.171149	0.864107	0.996118	698.786	0.325661	0.150504	2.19539	0.028136	0.422124
ENSMUSG00000005220	Corin	corin, serine peptidase [Source:MGI Symbol;Acc:MGI:1349451]	NA	NA	NA	NA	NA	NA	18.9018	0.000846317	0.0610635	1.63543	0.101959	0.621557
ENSMUSG00000005225	Plekha8	pleckstrin homology domain containing, family A (phosphoinositide binding specific) member 8 [Source:MGI Symbol;Acc:MGI:2681164]	422.063	0.152352	0.242907	0.593921	0.552565	0.967501	594.39	-0.0458869	0.147881	-0.294289	0.768537	0.972539
ENSMUSG00000005233	Spc25	SPC25, NDC80 kinetochore complex component, homolog (S. cerevisiae) [Source:MGI Symbol;Acc:MGI:1913692]	NA	NA	NA	NA	NA	NA	12.124	-0.0419194	0.0858017	0.0865119	0.93106	0.989525
ENSMUSG00000005237	Dnah2	dynein, axonemal, heavy chain 2 [Source:MGI Symbol;Acc:MGI:107731]	132.835	-0.186031	0.233248	-1.36691	0.171654	0.806926	147.828	-0.215027	0.136453	-1.83182	0.0669779	0.563431
ENSMUSG00000005251	Ripk4	receptor-interacting serine-threonine kinase 4 [Source:MGI Symbol;Acc:MGI:1919638]	NA	NA	NA	NA	NA	NA	19.4573	0.049382	0.0860958	1.08962	0.275881	0.81294
ENSMUSG00000005262	Ufd1	ubiquitin recognition factor in ER-associated degradation 1 [Source:MGI Symbol;Acc:MGI:109353]	1639.37	-0.0109367	0.214205	-0.0295252	0.976446	0.998389	1739.85	0.0680001	0.148907	0.440977	0.65923	0.949344
ENSMUSG00000005267	Zfp287	zinc finger protein 287 [Source:MGI Symbol;Acc:MGI:2176561]	325.335	0.189209	0.249162	0.952385	0.340902	0.915429	489.173	0.0335083	0.164185	0.287696	0.773579	0.973104
ENSMUSG00000005268	Prlr	prolactin receptor [Source:MGI Symbol;Acc:MGI:97763]	242.57	-0.111107	0.249174	-0.419536	0.674824	0.978407	890.091	0.000664563	0.159448	-0.00689003	0.994503	0.999458
ENSMUSG00000005299	Letm1	leucine zipper-EF-hand containing transmembrane protein 1 [Source:MGI Symbol;Acc:MGI:1932557]	1769.24	0.0437156	0.211663	0.178288	0.858497	0.996118	1258.43	-0.0321303	0.130667	-0.259542	0.795217	0.974095
ENSMUSG00000005312	Ubqln1	ubiquilin 1 [Source:MGI Symbol;Acc:MGI:1860276]	3552.21	-0.164476	0.20202	-0.789343	0.429911	0.947837	4847.55	-0.214128	0.0987766	-2.16807	0.0301535	0.437512
ENSMUSG00000005338	Cadm3	cell adhesion molecule 3 [Source:MGI Symbol;Acc:MGI:2137858]	5750.86	-0.358559	0.179565	-2.0028	0.0451993	0.559567	7061.37	-0.120332	0.118323	-1.00982	0.312582	0.828409
ENSMUSG00000005354	Txn2	thioredoxin 2 [Source:MGI Symbol;Acc:MGI:1929468]	1012.42	-0.100416	0.237442	-0.473165	0.636096	0.977113	846.193	0.43819	0.165805	2.76471	0.00569731	0.243037
ENSMUSG00000005357	Slc1a6	solute carrier family 1 (high affinity aspartate/glutamate transporter), member 6 [Source:MGI Symbol;Acc:MGI:1096331]	57.8294	-0.0694419	0.189729	-0.468351	0.639533	0.977113	37.8907	-0.0660621	0.114661	-0.414132	0.678777	0.95501
ENSMUSG00000005360	Slc1a3	solute carrier family 1 (glial high affinity glutamate transporter), member 3 [Source:MGI Symbol;Acc:MGI:99917]	1123.06	-0.00285557	0.242477	0.0270316	0.978435	0.998389	5019.02	-0.194155	0.11393	-1.72258	0.0849639	0.596551
ENSMUSG00000005362	Crbn	cereblon [Source:MGI Symbol;Acc:MGI:1913277]	705.876	0.30127	0.237752	1.29303	0.196002	0.839277	759.817	0.166123	0.162682	1.05902	0.289592	0.820066
ENSMUSG00000005364	Il5ra	interleukin 5 receptor, alpha [Source:MGI Symbol;Acc:MGI:96558]	NA	NA	NA	NA	NA	NA	15.8149	-0.0746328	0.063033	-0.800456	0.423447	0.875794
ENSMUSG00000005370	Msh6	mutS homolog 6 [Source:MGI Symbol;Acc:MGI:1343961]	403.903	0.134049	0.24911	0.43742	0.661807	0.978072	331.553	-0.0602001	0.164628	-0.350143	0.726232	0.965208
ENSMUSG00000005371	Fbxo11	F-box protein 11 [Source:MGI Symbol;Acc:MGI:2147134]	3658.3	0.121792	0.201355	0.616873	0.537319	0.965922	4342.55	-0.0268915	0.108909	-0.249977	0.802605	0.974825
ENSMUSG00000005373	Mlxipl	MLX interacting protein-like [Source:MGI Symbol;Acc:MGI:1927999]	16.8178	0.137785	0.109758	2.49996	0.0124208	0.341479	34.8772	0.171276	0.103036	2.25736	0.0239856	0.405525
ENSMUSG00000005374	Tbl2	transducin (beta)-like 2 [Source:MGI Symbol;Acc:MGI:1351652]	541.284	0.155861	0.249258	0.700098	0.483866	0.957554	858.411	-0.233903	0.168388	-1.61413	0.106499	0.631203
ENSMUSG00000005378	Bud23	BUD23, rRNA methyltransferase and ribosome maturation factor [Source:MGI Symbol;Acc:MGI:1913388]	320.535	0.0665122	0.248884	0.181906	0.855656	0.996118	211.649	0.00040028	0.156107	0.179763	0.857339	0.982326
ENSMUSG00000005397	Nid1	nidogen 1 [Source:MGI Symbol;Acc:MGI:97342]	184.22	-0.249006	0.216902	-1.68893	0.0912327	0.68349	228.422	0.17527	0.147371	1.35039	0.176892	0.724394
ENSMUSG00000005410	Mcm5	minichromosome maintenance complex component 5 [Source:MGI Symbol;Acc:MGI:103197]	90.1219	0.148766	0.167598	3.16907	0.00152925	0.132688	37.6833	-0.130536	0.102598	-0.077	0.938624	0.990671
ENSMUSG00000005413	Hmox1	heme oxygenase 1 [Source:MGI Symbol;Acc:MGI:96163]	37.5118	0.124992	0.167168	1.20071	0.229863	0.86262	90.1534	0.0381621	0.118268	0.6969	0.485866	0.8978
ENSMUSG00000005417	Mprip	myosin phosphatase Rho interacting protein [Source:MGI Symbol;Acc:MGI:1349438]	12800.2	0.256951	0.206315	1.3803	0.167495	0.803609	9603.09	-0.0569072	0.129444	-0.434998	0.663564	0.951182
ENSMUSG00000005442	Cic	capicua transcriptional repressor [Source:MGI Symbol;Acc:MGI:1918972]	4157.94	-0.146108	0.192205	-0.734731	0.462503	0.954731	4436.6	-0.0508775	0.146434	-0.333475	0.738776	0.967536
ENSMUSG00000005447	Pafah1b3	platelet-activating factor acetylhydrolase, isoform 1b, subunit 3 [Source:MGI Symbol;Acc:MGI:108414]	38.7021	-0.137934	0.148552	0.554675	0.579117	0.973686	113.565	0.0815009	0.133151	0.998935	0.317826	0.831804
ENSMUSG00000005465	Il27ra	interleukin 27 receptor, alpha [Source:MGI Symbol;Acc:MGI:1355318]	27.6434	-0.183451	0.125262	-0.953612	0.34028	0.915429	NA	NA	NA	NA	NA	NA
ENSMUSG00000005469	Prkaca	protein kinase, cAMP dependent, catalytic, alpha [Source:MGI Symbol;Acc:MGI:97592]	6205.7	-0.112856	0.182738	-0.609207	0.542387	0.967128	5585.85	-0.033648	0.100205	-0.334772	0.737797	0.967338
ENSMUSG00000005481	Ddx39a	DEAD box helicase 39a [Source:MGI Symbol;Acc:MGI:1915528]	90.4881	0.0695251	0.214411	0.19397	0.846199	0.995256	188.101	-0.0609434	0.14609	-0.627404	0.530395	0.912967
ENSMUSG00000005483	Dnajb1	DnaJ heat shock protein family (Hsp40) member B1 [Source:MGI Symbol;Acc:MGI:1931874]	2127.87	0.234892	0.204828	1.16677	0.243302	0.869243	2443.25	0.0114838	0.143579	0.103261	0.917756	0.98749
ENSMUSG00000005493	Msh4	mutS homolog 4 [Source:MGI Symbol;Acc:MGI:1860077]	NA	NA	NA	NA	NA	NA	15.8214	-0.0667328	0.0821263	-1.46293	0.143487	0.684896
ENSMUSG00000005501	Usp40	ubiquitin specific peptidase 40 [Source:MGI Symbol;Acc:MGI:2443184]	538.396	-0.304227	0.249038	-1.21796	0.223239	0.859098	764.581	-0.0595057	0.163248	-0.455191	0.648972	0.945844
ENSMUSG00000005505	Kbtbd4	kelch repeat and BTB (POZ) domain containing 4 [Source:MGI Symbol;Acc:MGI:1914386]	256.52	-0.331709	0.243684	-1.48334	0.137984	0.763991	128.974	0.216664	0.1578	1.40486	0.160063	0.705661
ENSMUSG00000005506	Celf1	CUGBP, Elav-like family member 1 [Source:MGI Symbol;Acc:MGI:1342295]	8632.96	0.0239006	0.182426	0.128852	0.897475	0.998327	13826.5	-0.0213386	0.108521	-0.19353	0.846544	0.981946
ENSMUSG00000005510	Ndufs3	NADH:ubiquinone oxidoreductase core subunit S3 [Source:MGI Symbol;Acc:MGI:1915599]	1382.52	0.34266	0.217857	1.59057	0.111706	0.723336	994.704	0.0866262	0.158791	0.51974	0.603245	0.934428
ENSMUSG00000005514	Por	cytochrome p450 oxidoreductase [Source:MGI Symbol;Acc:MGI:97744]	666.855	0.158666	0.241418	0.730462	0.465108	0.954731	876.034	0.089376	0.168029	0.664608	0.506301	0.903482
ENSMUSG00000005533	Igf1r	insulin-like growth factor I receptor [Source:MGI Symbol;Acc:MGI:96433]	1575.89	0.0115647	0.215179	0.137918	0.890306	0.998005	2553.44	0.0332035	0.139465	0.214497	0.830159	0.977934
ENSMUSG00000005534	Insr	insulin receptor [Source:MGI Symbol;Acc:MGI:96575]	1454.09	-0.174272	0.229901	-0.693078	0.488261	0.958842	1871.35	-0.020138	0.153792	-0.188062	0.850828	0.982326
ENSMUSG00000005540	Fcer2a	Fc receptor, IgE, low affinity II, alpha polypeptide [Source:MGI Symbol;Acc:MGI:95497]	NA	NA	NA	NA	NA	NA	54.6072	0.0346888	0.0904466	0.439495	0.660303	0.949736
ENSMUSG00000005566	Trim28	tripartite motif-containing 28 [Source:MGI Symbol;Acc:MGI:109274]	2488.56	-0.182554	0.195077	-0.948691	0.342778	0.915789	1842.5	-0.0436398	0.149793	-0.265898	0.790318	0.974095
ENSMUSG00000005575	Ube2m	ubiquitin-conjugating enzyme E2M [Source:MGI Symbol;Acc:MGI:108278]	400.225	-0.0173679	0.245722	-0.0611424	0.951246	0.998389	459.843	0.506274	0.165364	3.17682	0.001489	0.164196
ENSMUSG00000005580	Adcy9	adenylate cyclase 9 [Source:MGI Symbol;Acc:MGI:108450]	1133.67	-0.362052	0.23309	-1.73736	0.0823245	0.662904	1263.11	-0.0710066	0.134366	-0.50683	0.612274	0.937311
ENSMUSG00000005583	Mef2c	myocyte enhancer factor 2C [Source:MGI Symbol;Acc:MGI:99458]	6278.59	-0.0328223	0.192424	-0.191027	0.848504	0.996118	7005.69	0.046622	0.105681	0.44686	0.654976	0.947526
ENSMUSG00000005609	Ctr9	CTR9 homolog, Paf1/RNA polymerase II complex component [Source:MGI Symbol;Acc:MGI:109345]	1233.07	0.41741	0.230686	1.77499	0.0759002	0.649552	606.947	0.162379	0.157678	1.00737	0.313757	0.829199
ENSMUSG00000005610	Eif4g2	eukaryotic translation initiation factor 4, gamma 2 [Source:MGI Symbol;Acc:MGI:109207]	20666.6	0.00499086	0.1818	0.0341975	0.97272	0.998389	46325.7	0.0100056	0.0919287	0.103093	0.917889	0.98749
ENSMUSG00000005611	Irag1	inositol 1,4,5-triphosphate receptor associated 1 [Source:MGI Symbol;Acc:MGI:1338023]	60.3011	0.038348	0.15102	-1.80603	0.0709144	0.639817	92.0138	-0.0240827	0.129271	1.07592	0.281962	0.816176
ENSMUSG00000005615	Pcyt1a	phosphate cytidylyltransferase 1, choline, alpha isoform [Source:MGI Symbol;Acc:MGI:88557]	695.603	-0.687216	0.229625	-2.98446	0.00284083	0.183537	947.393	-0.40315	0.163934	-2.59848	0.00936371	0.296079
ENSMUSG00000005621	Zfp592	zinc finger protein 592 [Source:MGI Symbol;Acc:MGI:2443541]	749.28	0.0581149	0.226936	0.253221	0.800097	0.995026	1422.74	-0.170542	0.162292	-1.0723	0.283587	0.817089
ENSMUSG00000005625	Psmd4	proteasome (prosome, macropain) 26S subunit, non-ATPase, 4 [Source:MGI Symbol;Acc:MGI:1201670]	868.491	-0.0972855	0.222942	-0.437778	0.661547	0.978072	1000.49	0.0383465	0.163869	0.301416	0.763097	0.971365
ENSMUSG00000005656	Snx6	sorting nexin 6 [Source:MGI Symbol;Acc:MGI:1919433]	454.146	-0.00990449	0.247981	-0.217866	0.827534	0.995026	726.717	0.10834	0.157292	0.720099	0.471464	0.89327
ENSMUSG00000005667	Mthfd2	methylenetetrahydrofolate dehydrogenase (NAD+ dependent), methenyltetrahydrofolate cyclohydrolase [Source:MGI Symbol;Acc:MGI:1338850]	57.5455	0.168695	0.187231	0.435611	0.663119	0.978072	97.6316	-0.248602	0.158031	-1.80766	0.0706592	0.572495
ENSMUSG00000005672	Kit	KIT proto-oncogene receptor tyrosine kinase [Source:MGI Symbol;Acc:MGI:96677]	956.276	-0.0373249	0.222424	-0.123806	0.901469	0.998332	1479.09	-0.146697	0.139261	-1.08275	0.278919	0.81434
ENSMUSG00000005674	Tomm40l	translocase of outer mitochondrial membrane 40-like [Source:MGI Symbol;Acc:MGI:3589112]	69.161	-0.199982	0.199792	-1.4804	0.138766	0.764519	72.7969	-0.0547297	0.141421	-0.262235	0.79314	0.974095
ENSMUSG00000005677	Nr1i3	nuclear receptor subfamily 1, group I, member 3 [Source:MGI Symbol;Acc:MGI:1346307]	NA	NA	NA	NA	NA	NA	15.781	0.0448005	0.0413484	0.56265	0.573673	0.924746
ENSMUSG00000005682	Pan2	PAN2 poly(A) specific ribonuclease subunit [Source:MGI Symbol;Acc:MGI:1918984]	503.846	0.0173527	0.248036	-0.0761515	0.939299	0.998389	270.211	0.109751	0.161	0.914048	0.360692	0.852988
ENSMUSG00000005683	Cs	citrate synthase [Source:MGI Symbol;Acc:MGI:88529]	8279.92	0.0911876	0.174992	0.51497	0.606574	0.976588	5388.91	-0.0908119	0.123434	-0.737683	0.460707	0.886879
ENSMUSG00000005686	Ampd3	adenosine monophosphate deaminase 3 [Source:MGI Symbol;Acc:MGI:1096344]	248.341	0.259047	0.246871	0.882431	0.377544	0.926452	255.185	0.18048	0.166568	1.10006	0.271304	0.808214
ENSMUSG00000005687	Bcas2	BCAS2 pre-mRNA processing factor [Source:MGI Symbol;Acc:MGI:1915433]	777.019	0.0418626	0.22615	0.170568	0.864563	0.996118	914.772	-0.0526856	0.148664	-0.340424	0.733537	0.966268
ENSMUSG00000005698	Ctcf	CCCTC-binding factor [Source:MGI Symbol;Acc:MGI:109447]	2218.6	-0.072155	0.212474	-0.370668	0.710885	0.98679	3616.76	-0.342587	0.119433	-2.8676	0.00413601	0.226438
ENSMUSG00000005699	Pard6a	par-6 family cell polarity regulator alpha [Source:MGI Symbol;Acc:MGI:1927223]	143.38	0.0864326	0.222163	1.11335	0.265557	0.88247	148.994	-0.178086	0.151331	-1.00709	0.313891	0.829199
ENSMUSG00000005705	Agrp	agouti related neuropeptide [Source:MGI Symbol;Acc:MGI:892013]	NA	NA	NA	NA	NA	NA	14.363	0.031761	0.0701511	0.0592761	0.952732	0.993108
ENSMUSG00000005716	Pvalb	parvalbumin [Source:MGI Symbol;Acc:MGI:97821]	52.2391	0.316279	0.202492	1.76969	0.0767785	0.651777	224.731	0.092055	0.168252	0.482958	0.629126	0.940183
ENSMUSG00000005718	Tfap4	transcription factor AP4 [Source:MGI Symbol;Acc:MGI:103239]	28.139	0.0663943	0.137554	1.24668	0.212515	0.849699	42.0595	0.132446	0.0937764	2.20166	0.027689	0.419335
ENSMUSG00000005732	Ranbp1	RAN binding protein 1 [Source:MGI Symbol;Acc:MGI:96269]	512.463	0.0478915	0.241422	0.271362	0.786112	0.995026	542.059	0.0747617	0.155859	0.498111	0.618406	0.937934
ENSMUSG00000005763	Cd247	CD247 antigen [Source:MGI Symbol;Acc:MGI:88334]	NA	NA	NA	NA	NA	NA	41.9105	0.269257	0.106678	2.79694	0.00515886	0.242042
ENSMUSG00000005774	Rfx5	regulatory factor X, 5 (influences HLA class II expression) [Source:MGI Symbol;Acc:MGI:1858421]	248.975	-0.0249877	0.249101	0.00422244	0.996631	0.999583	346.523	-0.182287	0.168164	-1.22979	0.218777	0.769868
ENSMUSG00000005779	Psmb4	proteasome (prosome, macropain) subunit, beta type 4 [Source:MGI Symbol;Acc:MGI:1098257]	1900.89	-0.0378963	0.212337	-0.236977	0.812675	0.995026	1359.02	0.235389	0.166676	1.6743	0.094072	0.606252
ENSMUSG00000005802	Slc30a4	solute carrier family 30 (zinc transporter), member 4 [Source:MGI Symbol;Acc:MGI:1345282]	463.989	-0.32341	0.245012	-1.45765	0.144938	0.7732	934.108	0.121892	0.161733	0.750671	0.452851	0.88523
ENSMUSG00000005803	Sqor	sulfide quinone oxidoreductase [Source:MGI Symbol;Acc:MGI:1929899]	37.6035	0.235725	0.151409	2.323	0.0201793	0.41999	26.0902	-0.118994	0.081666	-0.082344	0.934373	0.990274
ENSMUSG00000005804	Bloc1s6	biogenesis of lysosomal organelles complex-1, subunit 6, pallidin [Source:MGI Symbol;Acc:MGI:1927580]	839.905	0.0438003	0.244881	0.336071	0.736817	0.991687	875.483	0.305833	0.160188	1.99707	0.0458173	0.504029
ENSMUSG00000005813	Metap1	methionyl aminopeptidase 1 [Source:MGI Symbol;Acc:MGI:1922874]	2441.62	-0.322601	0.202188	-1.60441	0.108624	0.715674	1863.22	0.0249297	0.14813	0.190018	0.849295	0.982324
ENSMUSG00000005823	Gpr108	G protein-coupled receptor 108 [Source:MGI Symbol;Acc:MGI:1925558]	228.849	-0.118746	0.248027	-0.816424	0.414258	0.942448	286.908	-0.136416	0.154761	-1.53817	0.124008	0.653962
ENSMUSG00000005846	Rsl1d1	ribosomal L1 domain containing 1 [Source:MGI Symbol;Acc:MGI:1913659]	2005.88	0.246673	0.199433	1.23651	0.21627	0.852325	1528.72	0.216898	0.14105	1.51338	0.130182	0.665373
ENSMUSG00000005871	Apc	APC, WNT signaling pathway regulator [Source:MGI Symbol;Acc:MGI:88039]	19109.8	0.258622	0.204419	1.32758	0.184316	0.823597	19565.3	-0.119357	0.103063	-1.14243	0.253277	0.797069
ENSMUSG00000005873	Reep5	receptor accessory protein 5 [Source:MGI Symbol;Acc:MGI:1270152]	6279.7	-0.347259	0.189914	-1.88456	0.0594897	0.604007	9785.66	0.00968726	0.10842	0.0982732	0.921715	0.988092
ENSMUSG00000005881	Ergic3	ERGIC and golgi 3 [Source:MGI Symbol;Acc:MGI:1913616]	1162.13	-0.381111	0.21588	-1.77981	0.0751067	0.648739	1597.41	-0.130097	0.147335	-0.900124	0.368054	0.854711
ENSMUSG00000005882	Uqcc1	ubiquinol-cytochrome c reductase complex assembly factor 1 [Source:MGI Symbol;Acc:MGI:1929472]	378.984	0.248902	0.248287	1.11528	0.26473	0.881407	352.174	0.478142	0.168327	2.93896	0.00329313	0.216747
ENSMUSG00000005886	Ncoa2	nuclear receptor coactivator 2 [Source:MGI Symbol;Acc:MGI:1276533]	5988.14	0.0516271	0.179347	0.297037	0.766438	0.995026	7465.75	-0.0944786	0.147957	-0.653142	0.513665	0.905737
ENSMUSG00000005893	Nr2c2	nuclear receptor subfamily 2, group C, member 2 [Source:MGI Symbol;Acc:MGI:1352466]	3345.46	0.082977	0.211881	0.430836	0.666588	0.978072	6106.71	-0.0241863	0.116328	-0.195451	0.84504	0.981871
ENSMUSG00000005897	Nr2c1	nuclear receptor subfamily 2, group C, member 1 [Source:MGI Symbol;Acc:MGI:1352465]	147.978	0.083149	0.231771	0.163059	0.870472	0.996118	254.51	0.0396606	0.15644	0.471624	0.637196	0.943339
ENSMUSG00000005899	Smpd4	sphingomyelin phosphodiesterase 4 [Source:MGI Symbol;Acc:MGI:1924876]	753.262	0.0952919	0.244291	0.780112	0.435325	0.94904	679.625	0.159014	0.168348	1.03172	0.302204	0.825176
ENSMUSG00000005907	Pex1	peroxisomal biogenesis factor 1 [Source:MGI Symbol;Acc:MGI:1918632]	605.07	-0.439395	0.243278	-1.69911	0.0892991	0.681459	1037.64	-0.150999	0.167858	-0.936664	0.348931	0.846812
ENSMUSG00000005917	Otx1	orthodenticle homeobox 1 [Source:MGI Symbol;Acc:MGI:97450]	47.6321	-0.0194679	0.141898	-0.0364747	0.970904	0.998389	110.173	-0.0446591	0.138757	0.445769	0.655764	0.947749
ENSMUSG00000005936	Kctd20	potassium channel tetramerisation domain containing 20 [Source:MGI Symbol;Acc:MGI:1914239]	1071.52	-0.0530349	0.240698	-0.0364671	0.97091	0.998389	1204.73	0.276813	0.164535	1.81696	0.0692229	0.569896
ENSMUSG00000005949	Ctns	cystinosis, nephropathic [Source:MGI Symbol;Acc:MGI:1932872]	118.293	0.311736	0.23888	1.22577	0.220284	0.85633	148.496	0.263863	0.16177	1.76744	0.0771544	0.584593
ENSMUSG00000005950	P2rx5	purinergic receptor P2X, ligand-gated ion channel, 5 [Source:MGI Symbol;Acc:MGI:2137026]	18.8062	-0.153472	0.127122	-1.15316	0.248844	0.871998	31.0394	0.0880559	0.0913889	0.755476	0.449964	0.884135
ENSMUSG00000005951	Shpk	sedoheptulokinase [Source:MGI Symbol;Acc:MGI:1921887]	NA	NA	NA	NA	NA	NA	23.1218	0.0106143	0.0766115	-0.119689	0.90473	0.986811
ENSMUSG00000005958	Ephb3	Eph receptor B3 [Source:MGI Symbol;Acc:MGI:104770]	172.713	-0.305736	0.24108	-1.61536	0.106233	0.71255	148.11	0.0146797	0.147494	0.243609	0.807534	0.975783
ENSMUSG00000005968	Tuft1	tuftelin 1 [Source:MGI Symbol;Acc:MGI:109572]	24.3507	0.22512	0.141343	3.13644	0.00171014	0.141199	17.4926	-0.0157906	0.0643622	-0.501587	0.615958	0.937311
ENSMUSG00000005973	Rcn1	reticulocalbin 1 [Source:MGI Symbol;Acc:MGI:104559]	65.1881	0.12553	0.175128	0.563879	0.572836	0.972536	182.656	0.00879858	0.140823	0.635224	0.525282	0.911392
ENSMUSG00000005980	Dnase1	deoxyribonuclease I [Source:MGI Symbol;Acc:MGI:103157]	98.86	0.0531363	0.18303	0.497739	0.618668	0.977041	62.2196	0.245832	0.111316	4.02332	5.73835e-05	0.0367421
ENSMUSG00000005981	Trap1	TNF receptor-associated protein 1 [Source:MGI Symbol;Acc:MGI:1915265]	853.056	0.273529	0.22869	1.21044	0.22611	0.860554	668.579	0.183887	0.166602	1.16976	0.242098	0.788234
ENSMUSG00000005982	Naa60	N(alpha)-acetyltransferase 60, NatF catalytic subunit [Source:MGI Symbol;Acc:MGI:1922013]	715.137	-0.245558	0.238892	-1.0122	0.311441	0.906019	1027.04	0.133027	0.144262	0.926403	0.354237	0.849389
ENSMUSG00000005983	1700037C18Rik	RIKEN cDNA 1700037C18 gene [Source:MGI Symbol;Acc:MGI:1920511]	38.2469	0.0600505	0.154166	0.35971	0.719064	0.988325	87.39	-0.163628	0.108318	-0.251344	0.801548	0.974825
ENSMUSG00000005986	Ankrd13d	ankyrin repeat domain 13 family, member D [Source:MGI Symbol;Acc:MGI:1915673]	355.289	0.240673	0.245498	0.987573	0.323362	0.908894	394.09	-0.036008	0.167618	-0.11309	0.909959	0.987131
ENSMUSG00000006005	Tpr	translocated promoter region, nuclear basket protein [Source:MGI Symbol;Acc:MGI:1922066]	7421.22	0.00953947	0.229497	-0.0170862	0.986368	0.998389	16005.7	-0.0768845	0.102958	-0.7427	0.457663	0.886571
ENSMUSG00000006010	Odr4	odr4 GPCR localization factor homolog [Source:MGI Symbol;Acc:MGI:2385108]	1260.04	-0.216167	0.224021	-1.002	0.316342	0.906019	2244.58	0.230009	0.139585	1.61497	0.106317	0.630598
ENSMUSG00000006014	Prg4	proteoglycan 4 (megakaryocyte stimulating factor, articular superficial zone protein) [Source:MGI Symbol;Acc:MGI:1891344]	NA	NA	NA	NA	NA	NA	47.2964	0.0494414	0.116772	0.490151	0.624027	0.938991
ENSMUSG00000006019	Dhx34	DEAH (Asp-Glu-Ala-His) box polypeptide 34 [Source:MGI Symbol;Acc:MGI:1918973]	59.0721	0.26666	0.208256	1.45256	0.146345	0.776016	156.434	0.077904	0.145105	1.08217	0.279178	0.814344
ENSMUSG00000006021	Kptn	kaptin [Source:MGI Symbol;Acc:MGI:1890380]	118.338	-0.243152	0.238032	-1.25136	0.210803	0.848603	156.863	0.164252	0.156782	0.96508	0.334505	0.840011
ENSMUSG00000006024	Napa	N-ethylmaleimide sensitive fusion protein attachment protein alpha [Source:MGI Symbol;Acc:MGI:104563]	1788.9	0.180819	0.210659	0.882534	0.377488	0.926452	1744.54	0.0453109	0.154571	0.284355	0.776138	0.973139
ENSMUSG00000006050	Sra1	steroid receptor RNA activator 1 [Source:MGI Symbol;Acc:MGI:1344414]	505.184	-0.178345	0.23862	-0.706447	0.47991	0.957445	443.295	-0.037207	0.165768	-0.223595	0.823073	0.976904
ENSMUSG00000006057	Atp5g1	ATP synthase, H+ transporting, mitochondrial F0 complex, subunit C1 (subunit 9) [Source:MGI Symbol;Acc:MGI:107653]	3036.27	-0.134751	0.206634	-0.617438	0.536946	0.965922	4202.33	0.270461	0.128007	2.1514	0.0314448	0.440861
ENSMUSG00000006058	Snf8	SNF8, ESCRT-II complex subunit, homolog (S. cerevisiae) [Source:MGI Symbol;Acc:MGI:1343161]	750.743	-0.401688	0.245381	-1.66337	0.0962381	0.695231	449.923	0.0687834	0.165466	0.598839	0.54928	0.917578
ENSMUSG00000006095	Tbcb	tubulin folding cofactor B [Source:MGI Symbol;Acc:MGI:1913661]	904.699	-0.0037462	0.228935	0.0144288	0.988488	0.998532	1010.85	0.10589	0.164505	0.735173	0.462234	0.887461
ENSMUSG00000006127	Inpp5k	inositol polyphosphate 5-phosphatase K [Source:MGI Symbol;Acc:MGI:1194899]	709.926	-0.0594692	0.245799	-0.348336	0.727588	0.990577	901.501	0.0729227	0.16443	0.579778	0.562065	0.920804
ENSMUSG00000006134	Crkl	v-crk avian sarcoma virus CT10 oncogene homolog-like [Source:MGI Symbol;Acc:MGI:104686]	1059.99	0.217719	0.238878	0.849034	0.395862	0.934661	2302.42	-0.0469428	0.148521	-0.292331	0.770034	0.972539
ENSMUSG00000006154	Eps8l1	EPS8-like 1 [Source:MGI Symbol;Acc:MGI:1914675]	260.747	0.0400394	0.243418	0.348951	0.727126	0.990511	427.697	-0.173254	0.163061	-1.06069	0.28883	0.819585
ENSMUSG00000006169	Clint1	clathrin interactor 1 [Source:MGI Symbol;Acc:MGI:2144243]	2163.44	-0.0913453	0.202187	-0.453364	0.650287	0.977508	3130.36	-0.030617	0.111927	-0.267943	0.788743	0.974095
ENSMUSG00000006179	Prss16	protease, serine 16 (thymus) [Source:MGI Symbol;Acc:MGI:1859181]	NA	NA	NA	NA	NA	NA	10.1453	0.0707273	0.0660261	1.42937	0.152897	0.696763
ENSMUSG00000006191	Cdkal1	CDK5 regulatory subunit associated protein 1-like 1 [Source:MGI Symbol;Acc:MGI:1921765]	223.226	-0.0430875	0.247423	-0.136509	0.891419	0.998005	246.171	-0.0151582	0.167809	-0.0658276	0.947515	0.991717
ENSMUSG00000006204	Cdcp3	CUB domain containing protein 3 [Source:MGI Symbol;Acc:MGI:1918645]	NA	NA	NA	NA	NA	NA	55.49	-0.0392688	0.0387749	-0.576105	0.564544	0.921348
ENSMUSG00000006205	Htra1	HtrA serine peptidase 1 [Source:MGI Symbol;Acc:MGI:1929076]	125.433	-0.105488	0.240451	-0.37319	0.709007	0.98679	635.092	-0.0738833	0.164303	-0.48594	0.627009	0.939213
ENSMUSG00000006215	Zbtb17	zinc finger and BTB domain containing 17 [Source:MGI Symbol;Acc:MGI:107410]	204.229	0.185787	0.235316	0.912438	0.361538	0.924926	280.852	-0.0333603	0.15291	-0.140501	0.888264	0.985833
ENSMUSG00000006218	Fam131c	family with sequence similarity 131, member C [Source:MGI Symbol;Acc:MGI:2685539]	NA	NA	NA	NA	NA	NA	11.0166	-0.0914483	0.0718927	-1.05595	0.290993	0.820452
ENSMUSG00000006219	Fblim1	filamin binding LIM protein 1 [Source:MGI Symbol;Acc:MGI:1921452]	NA	NA	NA	NA	NA	NA	16.3435	-0.0911837	0.0881527	-0.894316	0.371153	0.854711
ENSMUSG00000006235	Epor	erythropoietin receptor [Source:MGI Symbol;Acc:MGI:95408]	32.7037	0.170146	0.179535	0.724655	0.468664	0.955735	112.633	0.206994	0.117423	1.8535	0.0638105	0.552206
ENSMUSG00000006241	Ccdc159	coiled-coil domain containing 159 [Source:MGI Symbol;Acc:MGI:1914369]	148.628	-0.212962	0.233771	-0.893029	0.371842	0.925421	75.7206	0.000550755	0.127607	0.117904	0.906143	0.986811
ENSMUSG00000006262	Mob1b	MOB kinase activator 1B [Source:MGI Symbol;Acc:MGI:1915723]	1632.9	-0.195483	0.207104	-0.948686	0.34278	0.915789	2903.5	0.0746582	0.112714	0.654009	0.513106	0.905597
ENSMUSG00000006269	Atp6v1b1	ATPase, H+ transporting, lysosomal V1 subunit B1 [Source:MGI Symbol;Acc:MGI:103285]	16.9823	0.135798	0.103287	2.56771	0.0102372	0.322178	9.61234	0.010895	0.0553695	0.602882	0.546587	0.917164
ENSMUSG00000006270	Vax1	ventral anterior homeobox 1 [Source:MGI Symbol;Acc:MGI:1277163]	NA	NA	NA	NA	NA	NA	15.6889	-0.0273002	0.0748027	-1.23207	0.217925	0.769439
ENSMUSG00000006273	Atp6v1b2	ATPase, H+ transporting, lysosomal V1 subunit B2 [Source:MGI Symbol;Acc:MGI:109618]	13354.7	0.0787932	0.180247	0.424996	0.67084	0.978407	9378	0.0096715	0.123718	0.08835	0.929598	0.989439
ENSMUSG00000006276	Eps15l1	epidermal growth factor receptor pathway substrate 15-like 1 [Source:MGI Symbol;Acc:MGI:104582]	1593.9	-0.326959	0.212267	-1.5131	0.130253	0.750747	1899.07	-0.209699	0.13183	-1.61522	0.106263	0.630598
ENSMUSG00000006281	Tep1	telomerase associated protein 1 [Source:MGI Symbol;Acc:MGI:109573]	94.9134	-0.0969716	0.206122	-0.806062	0.420207	0.944325	64.4058	0.160215	0.121513	1.77222	0.0763573	0.584593
ENSMUSG00000006288	Ttc5	tetratricopeptide repeat domain 5 [Source:MGI Symbol;Acc:MGI:2683584]	681.501	-0.204074	0.242316	-0.904371	0.365798	0.925375	642.541	-0.319914	0.166513	-2.05054	0.0403122	0.483479
ENSMUSG00000006289	Osgep	O-sialoglycoprotein endopeptidase [Source:MGI Symbol;Acc:MGI:1913496]	228.945	0.174959	0.248069	0.928081	0.353365	0.920224	251.74	-0.150755	0.155902	-1.51619	0.129471	0.663534
ENSMUSG00000006299	Aamp	angio-associated migratory protein [Source:MGI Symbol;Acc:MGI:107809]	871.21	-0.222278	0.240807	-0.922192	0.356429	0.921899	789.279	-0.267092	0.16626	-1.67197	0.0945297	0.606824
ENSMUSG00000006301	Tmbim1	transmembrane BAX inhibitor motif containing 1 [Source:MGI Symbol;Acc:MGI:1916910]	368.12	-0.326403	0.248833	-1.35193	0.176399	0.81002	796.945	-0.0585728	0.149213	-0.35191	0.724906	0.964327
ENSMUSG00000006304	Arpc2	actin related protein 2/3 complex, subunit 2 [Source:MGI Symbol;Acc:MGI:1923959]	16311.2	0.0382674	0.184005	0.240211	0.810166	0.995026	8185.91	0.0695247	0.119255	0.579462	0.562277	0.920804
ENSMUSG00000006307	Kmt2b	lysine (K)-specific methyltransferase 2B [Source:MGI Symbol;Acc:MGI:109565]	1241.12	-0.220744	0.21666	-1.03063	0.302715	0.89851	771.379	0.106447	0.148482	0.697806	0.485298	0.897696
ENSMUSG00000006315	Tmem147	transmembrane protein 147 [Source:MGI Symbol;Acc:MGI:1915011]	170.988	-0.122794	0.237398	-0.743651	0.457088	0.954731	264.12	0.236946	0.16845	1.50378	0.132638	0.668749
ENSMUSG00000006333	Rps9	ribosomal protein S9 [Source:MGI Symbol;Acc:MGI:1924096]	1368.07	-0.187534	0.211116	-0.88994	0.373498	0.925421	1266.23	0.104744	0.164329	0.825711	0.408968	0.870151
ENSMUSG00000006335	Tfpt	TCF3 (E2A) fusion partner [Source:MGI Symbol;Acc:MGI:1916964]	351.921	0.221768	0.247374	0.89465	0.370974	0.925421	215.64	0.00745559	0.133083	-0.0393493	0.968612	0.99642
ENSMUSG00000006342	Susd2	sushi domain containing 2 [Source:MGI Symbol;Acc:MGI:1918983]	31.2957	-0.185746	0.152873	-1.4146	0.157187	0.788776	25.8082	-0.0718942	0.108009	-1.04371	0.296621	0.822496
ENSMUSG00000006344	Ggt5	gamma-glutamyltransferase 5 [Source:MGI Symbol;Acc:MGI:1346063]	36.0991	-0.0787468	0.126187	-3.143	0.00167226	0.139432	12.747	-0.0486057	0.0730596	-0.625846	0.531416	0.913411
ENSMUSG00000006356	Crip2	cysteine rich protein 2 [Source:MGI Symbol;Acc:MGI:1915587]	483.281	0.140924	0.238915	0.604992	0.545184	0.967248	636.397	0.0406876	0.157551	0.340472	0.733501	0.966268
ENSMUSG00000006362	Cbfa2t3	CBFA2/RUNX1 translocation partner 3 [Source:MGI Symbol;Acc:MGI:1338013]	926.491	-0.119165	0.224133	-0.591596	0.554121	0.967882	1751.5	-0.0259141	0.138267	-0.170101	0.86493	0.983611
ENSMUSG00000006369	Fbln1	fibulin 1 [Source:MGI Symbol;Acc:MGI:95487]	33.7383	0.164693	0.173532	0.989019	0.322654	0.908541	156.446	-0.0794178	0.137763	-1.35512	0.17538	0.722522
ENSMUSG00000006373	Pgrmc1	progesterone receptor membrane component 1 [Source:MGI Symbol;Acc:MGI:1858305]	790.116	-0.185771	0.244018	-1.0187	0.308344	0.9052	1282.9	0.354416	0.13819	2.58249	0.00980913	0.300569
ENSMUSG00000006378	Gcat	glycine C-acetyltransferase (2-amino-3-ketobutyrate-coenzyme A ligase) [Source:MGI Symbol;Acc:MGI:1349389]	NA	NA	NA	NA	NA	NA	24.3043	0.130709	0.0872025	2.2384	0.0251948	0.409576
ENSMUSG00000006386	Tek	TEK receptor tyrosine kinase [Source:MGI Symbol;Acc:MGI:98664]	29.2421	0.00400065	0.144633	0.156756	0.875437	0.996118	48.7854	0.130269	0.139184	1.07557	0.282121	0.816176
ENSMUSG00000006389	Mpl	myeloproliferative leukemia virus oncogene [Source:MGI Symbol;Acc:MGI:97076]	NA	NA	NA	NA	NA	NA	12.1166	0.00640366	0.0391085	0.273833	0.784213	0.973938
ENSMUSG00000006390	Elovl1	elongation of very long chain fatty acids (FEN1/Elo2, SUR4/Elo3, yeast)-like 1 [Source:MGI Symbol;Acc:MGI:1858959]	64.3272	0.184936	0.195502	0.146074	0.883863	0.997574	343.527	-0.236141	0.168375	-1.45121	0.14672	0.68929
ENSMUSG00000006392	Med8	mediator complex subunit 8 [Source:MGI Symbol;Acc:MGI:1915269]	401.291	0.168103	0.248539	0.715806	0.474111	0.95617	338.535	0.0552172	0.159914	0.809224	0.418386	0.873224
ENSMUSG00000006395	Hyi	hydroxypyruvate isomerase (putative) [Source:MGI Symbol;Acc:MGI:1915430]	210.878	0.0222453	0.225039	0.0360449	0.971247	0.998389	238.218	-0.285216	0.143749	-2.40349	0.0162394	0.35305
ENSMUSG00000006398	Cdc20	cell division cycle 20 [Source:MGI Symbol;Acc:MGI:1859866]	NA	NA	NA	NA	NA	NA	10.1031	0.000747533	0.0515537	1.75348	0.0795191	0.587849
ENSMUSG00000006403	Adamts4	a disintegrin-like and metallopeptidase (reprolysin type) with thrombospondin type 1 motif, 4 [Source:MGI Symbol;Acc:MGI:1339949]	516.182	0.185117	0.246976	1.6646	0.0959927	0.69457	665.974	-0.378442	0.163337	-2.32292	0.0201837	0.378645
ENSMUSG00000006411	Nectin4	nectin cell adhesion molecule 4 [Source:MGI Symbol;Acc:MGI:1918990]	109.252	0.0365929	0.212177	1.09265	0.274549	0.886595	129.426	0.311586	0.135691	3.5209	0.000430092	0.0996662
ENSMUSG00000006412	Pfdn2	prefoldin 2 [Source:MGI Symbol;Acc:MGI:1276111]	1429.26	-0.0481013	0.21604	-0.210163	0.83354	0.995026	1425.13	0.106633	0.153933	0.742691	0.457669	0.886571
ENSMUSG00000006418	Rnf114	ring finger protein 114 [Source:MGI Symbol;Acc:MGI:1933159]	1307.29	-0.329487	0.223456	-1.49584	0.134695	0.760808	1738.51	0.281644	0.150748	1.87623	0.0606232	0.547706
ENSMUSG00000006423	Steep1	STING1 ER exit protein 1 [Source:MGI Symbol;Acc:MGI:1924894]	1273.59	0.127275	0.210619	0.590938	0.554562	0.967882	1611.52	-0.159142	0.157037	-0.942428	0.345974	0.846761
ENSMUSG00000006435	Neurl1a	neuralized E3 ubiquitin protein ligase 1A [Source:MGI Symbol;Acc:MGI:1334263]	1368.79	-0.150874	0.212796	-0.722679	0.469877	0.9558	1839.92	-0.119814	0.1318	-0.949557	0.342338	0.844812
ENSMUSG00000006442	Srm	spermidine synthase [Source:MGI Symbol;Acc:MGI:102690]	651.624	-0.378393	0.237414	-1.61315	0.106711	0.71255	615.59	-0.119584	0.168421	-0.61996	0.535284	0.914517
ENSMUSG00000006456	Rbm14	RNA binding motif protein 14 [Source:MGI Symbol;Acc:MGI:1929092]	364.092	0.251215	0.247906	1.18812	0.234786	0.865039	435.151	-0.0366754	0.167789	-0.0898454	0.92841	0.989439
ENSMUSG00000006457	Actn3	actinin alpha 3 [Source:MGI Symbol;Acc:MGI:99678]	68.6239	0.110669	0.180072	2.32309	0.0201741	0.41999	11.3361	0.00509387	0.0626782	0.509582	0.610344	0.937311
ENSMUSG00000006462	A530013C23Rik	RIKEN cDNA A530013C23 gene [Source:MGI Symbol;Acc:MGI:3041178]	NA	NA	NA	NA	NA	NA	26.2556	-0.104061	0.0781132	-1.88137	0.0599217	0.546935
ENSMUSG00000006463	Zdhhc24	zinc finger, DHHC domain containing 24 [Source:MGI Symbol;Acc:MGI:1917855]	598.76	-0.210063	0.240994	-0.832226	0.405281	0.936245	964.288	0.16876	0.161385	1.00773	0.313582	0.829191
ENSMUSG00000006464	Bbs1	Bardet-Biedl syndrome 1 (human) [Source:MGI Symbol;Acc:MGI:1277215]	1577.31	-0.281877	0.239654	-1.27529	0.202207	0.841096	2064.83	-0.0735226	0.146422	-0.505283	0.61336	0.937311
ENSMUSG00000006471	Ndor1	NADPH dependent diflavin oxidoreductase 1 [Source:MGI Symbol;Acc:MGI:1926047]	103.709	-0.122551	0.21436	-0.252985	0.80028	0.995026	88.8672	0.0180393	0.133332	-0.0563291	0.95508	0.993313
ENSMUSG00000006476	Nsmf	NMDA receptor synaptonuclear signaling and neuronal migration factor [Source:MGI Symbol;Acc:MGI:1861755]	7255.2	-0.20691	0.184226	-1.12548	0.260388	0.879316	8858.87	0.113868	0.118243	0.968333	0.332878	0.83888
ENSMUSG00000006494	Pdk1	pyruvate dehydrogenase kinase, isoenzyme 1 [Source:MGI Symbol;Acc:MGI:1926119]	844.986	-0.258056	0.228525	-1.10028	0.271211	0.885506	1185.56	0.208215	0.13589	1.53044	0.125908	0.656108
ENSMUSG00000006498	Ptbp1	polypyrimidine tract binding protein 1 [Source:MGI Symbol;Acc:MGI:97791]	453.538	-0.00902135	0.248388	-0.0599687	0.952181	0.998389	467.918	0.0778953	0.167989	0.506705	0.612362	0.937311
ENSMUSG00000006517	Mvd	mevalonate (diphospho) decarboxylase [Source:MGI Symbol;Acc:MGI:2179327]	129.131	0.255946	0.233531	0.512219	0.608498	0.976726	194.704	0.0307465	0.155951	0.403101	0.686874	0.956113
ENSMUSG00000006522	Itih3	inter-alpha trypsin inhibitor, heavy chain 3 [Source:MGI Symbol;Acc:MGI:96620]	53.5178	0.264319	0.171583	2.12772	0.0333604	0.511003	99.6054	-0.249482	0.144574	-2.19219	0.0283656	0.423539
ENSMUSG00000006526	Stimate	STIM activating enhancer [Source:MGI Symbol;Acc:MGI:1921500]	96.3876	-0.077487	0.215979	-0.143967	0.885526	0.997621	251.888	-0.129301	0.16754	-0.809369	0.418303	0.873224
ENSMUSG00000006527	Sfmbt1	Scm-like with four mbt domains 1 [Source:MGI Symbol;Acc:MGI:1859609]	1398.27	0.334402	0.218308	1.53956	0.123668	0.740743	1889.08	-0.00340651	0.155999	-0.0399392	0.968142	0.996398
ENSMUSG00000006567	Atp7b	ATPase, Cu++ transporting, beta polypeptide [Source:MGI Symbol;Acc:MGI:103297]	59.7596	-0.0477529	0.162455	-0.337038	0.736089	0.991687	40.2135	-0.0446351	0.105178	0.318743	0.749921	0.969529
ENSMUSG00000006574	Slc4a1	solute carrier family 4 (anion exchanger), member 1 [Source:MGI Symbol;Acc:MGI:109393]	NA	NA	NA	NA	NA	NA	10.5436	-0.0410772	0.0419155	-0.0982	0.921773	0.988092
ENSMUSG00000006575	Rundc3a	RUN domain containing 3A [Source:MGI Symbol;Acc:MGI:1858752]	1372.35	0.229959	0.212653	1.07965	0.280296	0.89075	1731.59	0.0765355	0.15432	0.527761	0.597665	0.932173
ENSMUSG00000006576	Slc4a3	solute carrier family 4 (anion exchanger), member 3 [Source:MGI Symbol;Acc:MGI:109350]	687.904	-0.0389543	0.244027	-0.172709	0.86288	0.996118	781.71	-0.305961	0.166015	-1.84499	0.0650387	0.555966
ENSMUSG00000006585	Cdt1	chromatin licensing and DNA replication factor 1 [Source:MGI Symbol;Acc:MGI:1914427]	NA	NA	NA	NA	NA	NA	22.7271	-0.00215694	0.0812478	-0.594351	0.552277	0.917969
ENSMUSG00000006586	Runx1t1	RUNX1 translocation partner 1 [Source:MGI Symbol;Acc:MGI:104793]	3918.38	0.00203654	0.200844	0.019609	0.984355	0.998389	5181.49	-0.184065	0.127186	-1.44479	0.148516	0.692304
ENSMUSG00000006589	Aprt	adenine phosphoribosyl transferase [Source:MGI Symbol;Acc:MGI:88061]	276.475	-0.215368	0.24842	-0.874158	0.382032	0.928929	343.201	0.160092	0.167378	1.2921	0.196323	0.7445
ENSMUSG00000006599	Gtf2h1	general transcription factor II H, polypeptide 1 [Source:MGI Symbol;Acc:MGI:1277216]	527.563	0.305371	0.238754	1.30102	0.193252	0.836533	871.736	-0.117325	0.162029	-0.660793	0.508745	0.904414
ENSMUSG00000006611	Hfe	homeostatic iron regulator [Source:MGI Symbol;Acc:MGI:109191]	NA	NA	NA	NA	NA	NA	134.234	0.0391947	0.0750994	0.499982	0.617088	0.937311
ENSMUSG00000006641	Slc5a6	solute carrier family 5 (sodium-dependent vitamin transporter), member 6 [Source:MGI Symbol;Acc:MGI:2660847]	111.721	0.109354	0.213002	0.491713	0.622922	0.977041	164.051	-0.0997037	0.162227	-0.508402	0.611171	0.937311
ENSMUSG00000006649	Nphs1	nephrosis 1, nephrin [Source:MGI Symbol;Acc:MGI:1859637]	NA	NA	NA	NA	NA	NA	45.8214	-0.0919169	0.109362	-1.05389	0.291932	0.820537
ENSMUSG00000006651	Aplp1	amyloid beta (A4) precursor-like protein 1 [Source:MGI Symbol;Acc:MGI:88046]	9607.85	-0.282507	0.175279	-1.62484	0.104196	0.712479	14734.4	-0.0815018	0.096277	-0.839585	0.401141	0.867536
ENSMUSG00000006673	Qrich1	glutamine-rich 1 [Source:MGI Symbol;Acc:MGI:1916482]	2572.75	0.0949388	0.203286	0.446093	0.65553	0.977921	3542.08	-0.136455	0.135406	-1.01553	0.309853	0.827718
ENSMUSG00000006675	P4htm	prolyl 4-hydroxylase, transmembrane (endoplasmic reticulum) [Source:MGI Symbol;Acc:MGI:1921693]	244.362	0.143867	0.248285	0.597428	0.550222	0.967248	364.72	-0.149097	0.15907	-1.22958	0.218855	0.769868
ENSMUSG00000006676	Usp19	ubiquitin specific peptidase 19 [Source:MGI Symbol;Acc:MGI:1918722]	1547.8	0.391739	0.21571	1.7979	0.0721928	0.643124	1160.88	-0.213152	0.165633	-1.13712	0.255487	0.798549
ENSMUSG00000006678	Pola1	polymerase (DNA directed), alpha 1 [Source:MGI Symbol;Acc:MGI:99660]	65.0487	0.0227774	0.202101	-0.0358668	0.971389	0.998389	148.889	-0.0822535	0.149497	-0.859427	0.390105	0.861791
ENSMUSG00000006699	Cdc42	cell division cycle 42 [Source:MGI Symbol;Acc:MGI:106211]	5728.52	0.131087	0.200967	0.672691	0.501144	0.96197	6085.71	0.101568	0.104885	0.967595	0.333247	0.838911
ENSMUSG00000006705	Pknox1	Pbx/knotted 1 homeobox [Source:MGI Symbol;Acc:MGI:1201409]	365.525	-0.226627	0.249224	-1.04687	0.295159	0.895128	646.473	0.132056	0.163946	0.911852	0.361847	0.852988
ENSMUSG00000006711	D130043K22Rik	RIKEN cDNA D130043K22 gene [Source:MGI Symbol;Acc:MGI:3036268]	290.708	0.175347	0.247523	1.33601	0.181545	0.81886	856.761	-0.12576	0.148003	-0.813137	0.416139	0.87303
ENSMUSG00000006715	Gmnn	geminin [Source:MGI Symbol;Acc:MGI:1927344]	34.1554	0.0707413	0.139031	-0.048937	0.96097	0.998389	41.7093	0.0269001	0.0877447	1.54485	0.122383	0.649593
ENSMUSG00000006717	Acot13	acyl-CoA thioesterase 13 [Source:MGI Symbol;Acc:MGI:1914084]	1101.82	-0.155987	0.221087	-0.693396	0.488061	0.958677	1353.99	-0.136912	0.15698	-0.90515	0.365386	0.854711
ENSMUSG00000006720	Zfp184	zinc finger protein 184 (Kruppel-like) [Source:MGI Symbol;Acc:MGI:1922244]	92.7373	-0.117336	0.219948	-0.392286	0.694847	0.982573	136.032	0.0557642	0.153886	0.120171	0.904347	0.986811
ENSMUSG00000006728	Cdk4	cyclin-dependent kinase 4 [Source:MGI Symbol;Acc:MGI:88357]	659.32	0.176813	0.245607	0.690046	0.490165	0.959009	754.772	0.279319	0.166584	1.68378	0.0922243	0.603974
ENSMUSG00000006731	B4galnt1	beta-1,4-N-acetyl-galactosaminyl transferase 1 [Source:MGI Symbol;Acc:MGI:1342057]	951.264	-0.102014	0.229686	-0.453211	0.650397	0.977508	1020.19	-0.0417559	0.160792	-0.333513	0.738747	0.967536
ENSMUSG00000006732	Mettl1	methyltransferase like 1 [Source:MGI Symbol;Acc:MGI:1339986]	79.0255	-0.221062	0.204552	-1.29837	0.19416	0.836533	59.2521	-0.0845128	0.137836	-0.408643	0.682801	0.955978
ENSMUSG00000006736	Tspan31	tetraspanin 31 [Source:MGI Symbol;Acc:MGI:1914375]	266.341	0.16419	0.23907	0.433545	0.664619	0.978072	285.658	-0.100263	0.16815	-0.593115	0.553104	0.917969
ENSMUSG00000006740	Kif5b	kinesin family member 5B [Source:MGI Symbol;Acc:MGI:1098268]	7679.37	0.192385	0.181349	1.04532	0.295876	0.895128	8648.45	-0.118935	0.112748	-1.03936	0.298635	0.824196
ENSMUSG00000006763	Saal1	serum amyloid A-like 1 [Source:MGI Symbol;Acc:MGI:1926185]	341.051	-0.151113	0.248649	-0.51769	0.604674	0.976251	491.153	-0.21053	0.168105	-0.980753	0.326715	0.836897
ENSMUSG00000006764	Tph2	tryptophan hydroxylase 2 [Source:MGI Symbol;Acc:MGI:2651811]	NA	NA	NA	NA	NA	NA	12.5879	0.00962984	0.0707372	0.447232	0.654708	0.947514
ENSMUSG00000006782	Cnp	2',3'-cyclic nucleotide 3' phosphodiesterase [Source:MGI Symbol;Acc:MGI:88437]	5555.21	-0.100952	0.219793	-0.481295	0.630307	0.977041	7957.63	-0.252299	0.127729	-1.9821	0.0474686	0.512067
ENSMUSG00000006800	Sulf2	sulfatase 2 [Source:MGI Symbol;Acc:MGI:1919293]	1422.87	-0.420074	0.224785	-1.7769	0.0755853	0.649178	3697.93	-0.0822931	0.125249	-0.686728	0.492254	0.898626
ENSMUSG00000006818	Sod2	superoxide dismutase 2, mitochondrial [Source:MGI Symbol;Acc:MGI:98352]	9832.61	-0.0685013	0.194215	-0.354908	0.722659	0.989578	21487.4	-0.0775165	0.0965559	-0.807897	0.41915	0.873626
ENSMUSG00000006850	Tmco6	transmembrane and coiled-coil domains 6 [Source:MGI Symbol;Acc:MGI:1919233]	101.901	0.0514612	0.215262	0.844602	0.398333	0.934661	181.564	-0.219905	0.161942	-1.30848	0.190711	0.739262
ENSMUSG00000006906	Stambp	STAM binding protein [Source:MGI Symbol;Acc:MGI:1917777]	758.607	0.0823066	0.23962	0.381076	0.703147	0.985137	466.764	-0.0799576	0.164127	-0.519633	0.603319	0.934428
ENSMUSG00000006920	Ezh1	enhancer of zeste 1 polycomb repressive complex 2 subunit [Source:MGI Symbol;Acc:MGI:1097695]	1877.47	0.167628	0.224021	0.77008	0.441253	0.950607	1435.82	0.245477	0.15011	1.64238	0.100512	0.618628
ENSMUSG00000006930	Hap1	huntingtin-associated protein 1 [Source:MGI Symbol;Acc:MGI:1261831]	889.367	0.0841607	0.236276	0.390439	0.696212	0.982939	712.535	-0.05483	0.165494	-0.335018	0.737611	0.967311
ENSMUSG00000006931	P3h4	prolyl 3-hydroxylase family member 4 (non-enzymatic) [Source:MGI Symbol;Acc:MGI:1913430]	23.8456	0.0859493	0.134619	1.73967	0.0819176	0.662142	127.538	0.0195102	0.145557	0.217127	0.82811	0.977214
ENSMUSG00000006932	Ctnnb1	catenin (cadherin associated protein), beta 1 [Source:MGI Symbol;Acc:MGI:88276]	5280.66	0.139536	0.217266	0.571452	0.567693	0.971939	3174.36	0.0526043	0.133474	0.419259	0.675027	0.954282
ENSMUSG00000006941	Eif1b	eukaryotic translation initiation factor 1B [Source:MGI Symbol;Acc:MGI:1916219]	964.326	-0.546558	0.236185	-2.31407	0.0206637	0.422919	1135.48	0.237184	0.167763	1.59491	0.110732	0.640017
ENSMUSG00000006958	Chrd	chordin [Source:MGI Symbol;Acc:MGI:1313268]	405.649	0.0934366	0.248445	0.416221	0.677248	0.978407	198.341	0.0632589	0.148552	0.871059	0.383722	0.858732
ENSMUSG00000006998	Psmd2	proteasome (prosome, macropain) 26S subunit, non-ATPase, 2 [Source:MGI Symbol;Acc:MGI:1096584]	2577.18	0.076671	0.210559	0.339282	0.734397	0.991687	1995.1	-0.0863796	0.136702	-0.692032	0.488917	0.898399
ENSMUSG00000007021	Syngr3	synaptogyrin 3 [Source:MGI Symbol;Acc:MGI:1341881]	843.85	-0.2543	0.240693	-1.12652	0.259945	0.879316	1177.39	-0.0151116	0.136312	-0.147337	0.882866	0.985068
ENSMUSG00000007029	Vars	valyl-tRNA synthetase [Source:MGI Symbol;Acc:MGI:90675]	232.012	0.487386	0.248541	2.175	0.0296299	0.489761	200.952	-0.00867459	0.159113	-0.177527	0.859095	0.982456
ENSMUSG00000007033	Hspa1l	heat shock protein 1-like [Source:MGI Symbol;Acc:MGI:96231]	162.328	-0.0796655	0.193517	-0.854281	0.392949	0.934138	152.048	0.145659	0.132359	1.6528	0.0983709	0.615052
ENSMUSG00000007036	Abhd16a	abhydrolase domain containing 16A [Source:MGI Symbol;Acc:MGI:99476]	386.636	-0.421905	0.24925	-1.99519	0.0460226	0.559567	354.228	0.0163453	0.168424	0.183002	0.854796	0.982326
ENSMUSG00000007038	Neu1	neuraminidase 1 [Source:MGI Symbol;Acc:MGI:97305]	252.9	-0.15952	0.248633	-0.811329	0.417177	0.944002	266.337	0.402832	0.168434	2.4847	0.012966	0.332252
ENSMUSG00000007039	Ddah2	dimethylarginine dimethylaminohydrolase 2 [Source:MGI Symbol;Acc:MGI:1859016]	31.7381	0.0221562	0.153241	0.129737	0.896775	0.998327	112.666	-0.134181	0.149682	-0.300928	0.763469	0.971365
ENSMUSG00000007041	Clic1	chloride intracellular channel 1 [Source:MGI Symbol;Acc:MGI:2148924]	26.7514	0.0503707	0.126365	1.25546	0.20931	0.847151	66.0384	-0.0508614	0.10422	0.540894	0.588581	0.930135
ENSMUSG00000007050	Lsm2	LSM2 homolog, U6 small nuclear RNA and mRNA degradation associated [Source:MGI Symbol;Acc:MGI:90676]	404.924	0.192317	0.248401	0.90904	0.363329	0.924953	400.742	0.481355	0.167667	2.68054	0.00735024	0.26884
ENSMUSG00000007080	Pole	polymerase (DNA directed), epsilon [Source:MGI Symbol;Acc:MGI:1196391]	55.5287	0.233718	0.189238	1.26127	0.207212	0.845659	32.6624	0.027	0.0952304	-0.177942	0.858769	0.982456
ENSMUSG00000007097	Atp1a2	ATPase, Na+/K+ transporting, alpha 2 polypeptide [Source:MGI Symbol;Acc:MGI:88106]	2838.53	-0.399976	0.192498	-2.06182	0.0392253	0.540217	7044.49	0.147977	0.115436	1.28915	0.197346	0.745694
ENSMUSG00000007122	Casq1	calsequestrin 1 [Source:MGI Symbol;Acc:MGI:1309468]	19.1454	0.195853	0.121643	3.36097	0.000776693	0.0959585	45.1731	0.196458	0.0897091	2.03018	0.0423386	0.491162
ENSMUSG00000007207	Stx1a	syntaxin 1A (brain) [Source:MGI Symbol;Acc:MGI:109355]	1234.64	0.0556317	0.229968	0.291159	0.77093	0.995026	744.868	-0.110955	0.155419	-0.691421	0.489301	0.898399
ENSMUSG00000007216	Zfp775	zinc finger protein 775 [Source:MGI Symbol;Acc:MGI:2683557]	97.2146	0.0821252	0.218838	0.55846	0.576531	0.973386	82.7603	-0.050154	0.131038	-0.222267	0.824106	0.977068
ENSMUSG00000007279	Scube2	signal peptide, CUB domain, EGF-like 2 [Source:MGI Symbol;Acc:MGI:1928765]	16.7796	-0.0349847	0.105283	-1.88352	0.0596299	0.604007	13.783	0.0795018	0.0800002	1.66341	0.0962311	0.611033
ENSMUSG00000007338	Mrpl49	mitochondrial ribosomal protein L49 [Source:MGI Symbol;Acc:MGI:108180]	913.952	-0.471691	0.234289	-2.00961	0.0444727	0.559567	903.449	0.206588	0.160744	1.35291	0.176084	0.723149
ENSMUSG00000007379	Dennd2c	DENN/MADD domain containing 2C [Source:MGI Symbol;Acc:MGI:3036254]	NA	NA	NA	NA	NA	NA	12.9383	0.0608981	0.0483802	0.802364	0.422343	0.875517
ENSMUSG00000007411	Mark3	MAP/microtubule affinity regulating kinase 3 [Source:MGI Symbol;Acc:MGI:1341865]	2495.96	0.13737	0.207651	0.669821	0.502972	0.962385	2413.68	-0.333535	0.125105	-2.68442	0.00726556	0.267063
ENSMUSG00000007415	Gatad1	GATA zinc finger domain containing 1 [Source:MGI Symbol;Acc:MGI:1914460]	2036.91	-0.253027	0.210231	-1.19186	0.233315	0.864324	3428.35	0.00931663	0.117997	0.0576946	0.953992	0.993122
ENSMUSG00000007440	Pcdha10	protocadherin alpha 10 [Source:MGI Symbol;Acc:MGI:1298408]	32.0325	0.0545337	0.15546	0.868715	0.385003	0.930804	39.3223	-0.0474539	0.0997299	-1.52152	0.128129	0.660367
ENSMUSG00000007458	M6pr	mannose-6-phosphate receptor, cation dependent [Source:MGI Symbol;Acc:MGI:96904]	890.259	-0.410937	0.230587	-1.75975	0.0784506	0.654115	1356.87	-0.169418	0.160233	-1.12993	0.258507	0.801239
ENSMUSG00000007476	Lrrc8a	leucine rich repeat containing 8A VRAC subunit A [Source:MGI Symbol;Acc:MGI:2652847]	227.645	0.105156	0.247675	0.498737	0.617964	0.977041	674.309	0.181529	0.158542	1.33338	0.182408	0.729534
ENSMUSG00000007480	Mc5r	melanocortin 5 receptor [Source:MGI Symbol;Acc:MGI:99420]	NA	NA	NA	NA	NA	NA	86.7941	-0.123469	0.108631	-1.92745	0.0539231	0.533449
ENSMUSG00000007564	Ppp2r1a	protein phosphatase 2, regulatory subunit A, alpha [Source:MGI Symbol;Acc:MGI:1926334]	5987.64	0.00702396	0.189462	0.0101664	0.991889	0.998816	4660.96	0.065146	0.10514	0.610253	0.541694	0.916319
ENSMUSG00000007570	Fance	Fanconi anemia, complementation group E [Source:MGI Symbol;Acc:MGI:1920025]	112.346	0.153646	0.218909	1.00843	0.313246	0.906019	146.3	0.00219551	0.0723956	1.15811	0.246819	0.79222
ENSMUSG00000007589	Tinf2	Terf1 (TRF1)-interacting nuclear factor 2 [Source:MGI Symbol;Acc:MGI:107246]	144.105	-0.0440489	0.234285	-0.308959	0.757353	0.993146	114.862	-0.101672	0.14732	-0.76766	0.442689	0.882802
ENSMUSG00000007594	Hapln4	hyaluronan and proteoglycan link protein 4 [Source:MGI Symbol;Acc:MGI:2679531]	1108.47	-0.228806	0.214528	-1.08051	0.279916	0.89075	1475.76	-0.145375	0.129562	-1.12241	0.261687	0.803454
ENSMUSG00000007603	Dus3l	dihydrouridine synthase 3-like (S. cerevisiae) [Source:MGI Symbol;Acc:MGI:2147092]	801.803	-0.343202	0.245434	-1.42713	0.153543	0.785981	503.9	-0.304603	0.165391	-1.79146	0.0732197	0.580264
ENSMUSG00000007610	Gtpbp3	GTP binding protein 3 [Source:MGI Symbol;Acc:MGI:1917609]	201.606	-0.0779055	0.238436	-0.311409	0.755489	0.99298	157.688	0.0336165	0.161947	0.271328	0.786139	0.973938
ENSMUSG00000007613	Tgfbr1	transforming growth factor, beta receptor I [Source:MGI Symbol;Acc:MGI:98728]	198.106	-0.0345589	0.247136	0.0186545	0.985117	0.998389	681.544	-0.218122	0.167316	-1.42461	0.154271	0.697423
ENSMUSG00000007617	Homer1	homer scaffolding protein 1 [Source:MGI Symbol;Acc:MGI:1347345]	5365.53	-0.0393669	0.193125	-0.220097	0.825795	0.995026	8531.14	-0.0770155	0.114226	-0.684638	0.493572	0.89886
ENSMUSG00000007646	Rad51c	RAD51 paralog C [Source:MGI Symbol;Acc:MGI:2150020]	228.669	-0.474187	0.248384	-1.85155	0.0640905	0.616608	266.065	-0.162169	0.153604	-1.06959	0.284805	0.817858
ENSMUSG00000007653	Gabrb2	gamma-aminobutyric acid (GABA) A receptor, subunit beta 2 [Source:MGI Symbol;Acc:MGI:95620]	2065.69	0.0656139	0.196236	0.335463	0.737276	0.991687	3425.8	-0.00382841	0.11056	-0.0447898	0.964275	0.995409
ENSMUSG00000007655	Cav1	caveolin 1, caveolae protein [Source:MGI Symbol;Acc:MGI:102709]	44.6155	-0.0695353	0.163142	-1.34048	0.18009	0.816914	138.036	0.0602484	0.157288	0.374243	0.708224	0.960769
ENSMUSG00000007656	Arpp19	cAMP-regulated phosphoprotein 19 [Source:MGI Symbol;Acc:MGI:1891691]	4769.59	-0.1093	0.191311	-0.554368	0.579327	0.973686	6768.47	0.108698	0.115591	0.953657	0.340257	0.843048
ENSMUSG00000007659	Bcl2l1	BCL2-like 1 [Source:MGI Symbol;Acc:MGI:88139]	1345.73	0.428482	0.230875	1.9432	0.0519916	0.579335	1687.67	0.174664	0.148946	1.16473	0.244127	0.789712
ENSMUSG00000007670	Khsrp	KH-type splicing regulatory protein [Source:MGI Symbol;Acc:MGI:1336214]	2863.99	-0.240608	0.19241	-1.24432	0.213382	0.850588	2655.41	-0.132575	0.140714	-0.963884	0.335104	0.840258
ENSMUSG00000007682	Dio2	deiodinase, iodothyronine, type II [Source:MGI Symbol;Acc:MGI:1338833]	245.108	-0.236132	0.232758	-1.5146	0.129874	0.750176	1867.91	0.168939	0.144912	1.19831	0.230797	0.780446
ENSMUSG00000007721	Ccdc124	coiled-coil domain containing 124 [Source:MGI Symbol;Acc:MGI:1916403]	604.966	-0.31361	0.233552	-1.3578	0.174526	0.808658	620.563	0.395141	0.168199	2.48057	0.0131172	0.332252
ENSMUSG00000007739	Cct4	chaperonin containing Tcp1, subunit 4 (delta) [Source:MGI Symbol;Acc:MGI:104689]	1261.14	0.570894	0.215807	2.64626	0.00813881	0.291014	961.915	0.118437	0.157064	0.773536	0.439206	0.881386
ENSMUSG00000007777	0610009B22Rik	RIKEN cDNA 0610009B22 gene [Source:MGI Symbol;Acc:MGI:1913300]	1092.43	-0.263589	0.227877	-1.09658	0.272825	0.886595	571.793	-0.172413	0.153738	-1.07443	0.282628	0.816401
ENSMUSG00000007783	Cpt1c	carnitine palmitoyltransferase 1c [Source:MGI Symbol;Acc:MGI:2446526]	561.439	-0.192906	0.244868	-0.755045	0.450222	0.954711	625.939	0.342609	0.161869	2.16406	0.03046	0.437791
ENSMUSG00000007805	Twist2	twist basic helix-loop-helix transcription factor 2 [Source:MGI Symbol;Acc:MGI:104685]	NA	NA	NA	NA	NA	NA	28.1834	-0.0275336	0.0719934	1.53553	0.124654	0.654643
ENSMUSG00000007812	Zfp655	zinc finger protein 655 [Source:MGI Symbol;Acc:MGI:1919861]	516.207	-0.162827	0.242657	-0.632547	0.52703	0.965784	766.099	0.0625838	0.155642	0.402206	0.687532	0.956113
ENSMUSG00000007815	Rhoa	ras homolog family member A [Source:MGI Symbol;Acc:MGI:1096342]	3320.86	-0.199321	0.192939	-1.0712	0.284079	0.89075	3588.63	-0.0147182	0.11738	-0.125107	0.900439	0.986527
ENSMUSG00000007817	Zmiz1	zinc finger, MIZ-type containing 1 [Source:MGI Symbol;Acc:MGI:3040693]	6741.12	0.0472082	0.181184	0.271164	0.786265	0.995026	8485.61	-0.0729974	0.0934251	-0.779121	0.435909	0.880474
ENSMUSG00000007827	Ankrd26	ankyrin repeat domain 26 [Source:MGI Symbol;Acc:MGI:1917887]	529.151	0.138051	0.248744	0.590899	0.554588	0.967882	779.734	-0.292593	0.160876	-1.8168	0.0692483	0.569896
ENSMUSG00000007833	Aldh16a1	aldehyde dehydrogenase 16 family, member A1 [Source:MGI Symbol;Acc:MGI:1916998]	27.7345	0.194613	0.132608	1.92851	0.0537921	0.585989	15.3967	0.0115856	0.0730667	0.675356	0.49945	0.900988
ENSMUSG00000007836	Hnrnpa0	heterogeneous nuclear ribonucleoprotein A0 [Source:MGI Symbol;Acc:MGI:1924384]	2793.84	0.36267	0.193083	1.88438	0.0595135	0.604007	2046.71	0.12811	0.121266	1.07974	0.280258	0.815307
ENSMUSG00000007837	Prrg2	proline-rich Gla (G-carboxyglutamic acid) polypeptide 2 [Source:MGI Symbol;Acc:MGI:1929596]	47.194	0.202226	0.174912	0.0624982	0.950166	0.998389	42.2526	-0.0237007	0.0989772	0.170975	0.864244	0.983611
ENSMUSG00000007850	Hnrnph1	heterogeneous nuclear ribonucleoprotein H1 [Source:MGI Symbol;Acc:MGI:1891925]	3808.35	-0.227682	0.19031	-1.22503	0.220564	0.85633	2951.01	0.0224675	0.125889	0.20959	0.833988	0.979227
ENSMUSG00000007867	Ift43	intraflagellar transport 43 [Source:MGI Symbol;Acc:MGI:1923661]	41.8594	0.12076	0.192781	0.730924	0.464825	0.954731	115.873	-0.0715406	0.115182	-0.110507	0.912008	0.987168
ENSMUSG00000007872	Id3	inhibitor of DNA binding 3 [Source:MGI Symbol;Acc:MGI:96398]	110.543	-0.120716	0.220528	-0.261827	0.793455	0.995026	207.543	-0.00964458	0.156138	-0.047524	0.962096	0.995187
ENSMUSG00000007880	Arid1a	AT rich interactive domain 1A (SWI-like) [Source:MGI Symbol;Acc:MGI:1935147]	7064.72	0.331333	0.210857	1.50291	0.132863	0.756498	6455.54	-0.126723	0.109483	-1.15628	0.247566	0.792953
ENSMUSG00000007888	Crlf1	cytokine receptor-like factor 1 [Source:MGI Symbol;Acc:MGI:1340030]	109.981	-0.0431572	0.199201	0.253564	0.799833	0.995026	71.5888	-0.0554162	0.138431	-0.76664	0.443295	0.882962
ENSMUSG00000007891	Ctsd	cathepsin D [Source:MGI Symbol;Acc:MGI:88562]	782.036	-0.211485	0.228428	-0.948986	0.342628	0.915789	1328.46	0.05258	0.148112	0.44883	0.653554	0.947274
ENSMUSG00000007892	Rplp1	ribosomal protein, large, P1 [Source:MGI Symbol;Acc:MGI:1927099]	561.96	-0.0190531	0.236154	-0.0546471	0.95642	0.998389	1154.16	0.178978	0.161529	1.28275	0.199579	0.748886
ENSMUSG00000007908	Hmgcll1	3-hydroxymethyl-3-methylglutaryl-Coenzyme A lyase-like 1 [Source:MGI Symbol;Acc:MGI:2446108]	146.329	0.0917442	0.239893	0.300896	0.763494	0.995026	231.724	0.218263	0.165965	1.48552	0.137407	0.675984
ENSMUSG00000007944	Ttc9b	tetratricopeptide repeat domain 9B [Source:MGI Symbol;Acc:MGI:1920282]	1066.98	-0.0562602	0.221147	-0.234358	0.814707	0.995026	653.66	0.48416	0.165953	3.07564	0.00210052	0.182067
ENSMUSG00000007950	Abhd8	abhydrolase domain containing 8 [Source:MGI Symbol;Acc:MGI:1918946]	1033.27	-0.240691	0.223912	-1.06888	0.285124	0.891064	1669.35	0.213262	0.153845	1.46095	0.14403	0.684896
ENSMUSG00000007987	Ift22	intraflagellar transport 22 [Source:MGI Symbol;Acc:MGI:1914536]	863.48	0.0247525	0.224886	0.130487	0.896181	0.998327	1181.05	0.0589442	0.147914	0.425706	0.670322	0.95285
ENSMUSG00000007989	Fzd3	frizzled class receptor 3 [Source:MGI Symbol;Acc:MGI:108476]	5202.66	-0.00760706	0.180679	-0.0387498	0.96909	0.998389	13206	0.0209275	0.135315	0.161862	0.871415	0.983858
ENSMUSG00000008028	1700008O03Rik	RIKEN cDNA 1700008O03 gene [Source:MGI Symbol;Acc:MGI:1916599]	51.922	-0.242537	0.187376	-1.17908	0.238367	0.865609	35.2741	-0.0624839	0.112005	-0.685653	0.492932	0.898773
ENSMUSG00000008035	Mid1ip1	Mid1 interacting protein 1 (gastrulation specific G12-like (zebrafish)) [Source:MGI Symbol;Acc:MGI:1915291]	239.538	-0.323646	0.24817	-1.16958	0.242169	0.869243	710.895	0.27529	0.168347	1.69821	0.0894674	0.603822
ENSMUSG00000008036	Ap2s1	adaptor-related protein complex 2, sigma 1 subunit [Source:MGI Symbol;Acc:MGI:2141861]	622.869	-0.152819	0.246197	-0.745927	0.455712	0.954711	871.91	0.409133	0.166458	2.73477	0.00624244	0.253677
ENSMUSG00000008090	Fgfrl1	fibroblast growth factor receptor-like 1 [Source:MGI Symbol;Acc:MGI:2150920]	NA	NA	NA	NA	NA	NA	118.717	-0.0448854	0.128398	-0.224593	0.822296	0.976904
ENSMUSG00000008129	Brme1	break repair meiotic recombinase recruitment factor 1 [Source:MGI Symbol;Acc:MGI:1921916]	16.0667	0.0565371	0.127226	0.312049	0.755003	0.99298	58.5419	0.0152748	0.10684	-0.195068	0.84534	0.981871
ENSMUSG00000008136	Fhl2	four and a half LIM domains 2 [Source:MGI Symbol;Acc:MGI:1338762]	894.926	-0.0208026	0.23639	-0.0196112	0.984354	0.998389	277.234	0.105923	0.168424	0.719334	0.471935	0.89327
ENSMUSG00000008140	Emc10	ER membrane protein complex subunit 10 [Source:MGI Symbol;Acc:MGI:1916933]	1455.14	-0.403671	0.214904	-1.91222	0.0558481	0.592901	2232.48	-0.164706	0.146094	-1.10324	0.269923	0.807875
ENSMUSG00000008153	Clstn3	calsyntenin 3 [Source:MGI Symbol;Acc:MGI:2178323]	1516.14	0.239576	0.212297	1.13201	0.257631	0.87734	1330.9	-0.217306	0.151534	-1.4454	0.148347	0.692304
ENSMUSG00000008167	Fbxw9	F-box and WD-40 domain protein 9 [Source:MGI Symbol;Acc:MGI:1915878]	74.1419	-0.183681	0.219659	-0.954944	0.339606	0.915429	108.716	0.760529	0.158143	4.79035	1.66494e-06	0.00519821
ENSMUSG00000008200	Fnbp4	formin binding protein 4 [Source:MGI Symbol;Acc:MGI:1860513]	1344.46	0.171529	0.218966	0.785582	0.432112	0.94904	1814.57	-0.377838	0.151222	-2.5394	0.0111043	0.31335
ENSMUSG00000008206	Cers4	ceramide synthase 4 [Source:MGI Symbol;Acc:MGI:1914510]	1045.27	-0.0566435	0.242353	-0.332515	0.7395	0.991844	1203.07	0.0865664	0.149769	0.573676	0.566187	0.921773
ENSMUSG00000008226	Scrn3	secernin 3 [Source:MGI Symbol;Acc:MGI:1921866]	1032.51	0.141726	0.225574	0.593507	0.552842	0.967501	1281.71	-0.234817	0.167955	-1.30146	0.193102	0.741226
ENSMUSG00000008301	Phax	phosphorylated adaptor for RNA export [Source:MGI Symbol;Acc:MGI:1891839]	797.512	0.156405	0.236611	0.639379	0.522576	0.965561	1151.43	0.145662	0.168454	0.607617	0.543441	0.916475
ENSMUSG00000008305	Tle1	transducin-like enhancer of split 1 [Source:MGI Symbol;Acc:MGI:104636]	1276.93	-0.0517011	0.221056	-0.237252	0.812462	0.995026	1009.14	0.13423	0.149869	0.864646	0.387233	0.860644
ENSMUSG00000008307	1700109H08Rik	RIKEN cDNA 1700109H08 gene [Source:MGI Symbol;Acc:MGI:1924286]	76.4251	-0.161637	0.183475	-0.238968	0.811131	0.995026	120.119	-0.0461472	0.126141	-0.164275	0.869515	0.983858
ENSMUSG00000008318	Relt	RELT tumor necrosis factor receptor [Source:MGI Symbol;Acc:MGI:2443373]	NA	NA	NA	NA	NA	NA	62.9158	-0.114188	0.127486	-0.942112	0.346135	0.846812
ENSMUSG00000008333	Snrpb2	U2 small nuclear ribonucleoprotein B [Source:MGI Symbol;Acc:MGI:104805]	755.686	0.086589	0.242313	0.311165	0.755675	0.99298	846	-0.238745	0.163963	-1.50966	0.131131	0.666624
ENSMUSG00000008348	Ubc	ubiquitin C [Source:MGI Symbol;Acc:MGI:98889]	312.227	0.00600251	0.249069	-0.0345037	0.972475	0.998389	273.364	-0.160124	0.168377	-0.973288	0.33041	0.838222
ENSMUSG00000008373	Prpf31	pre-mRNA processing factor 31 [Source:MGI Symbol;Acc:MGI:1916238]	548.409	0.0241067	0.24444	0.0932587	0.925698	0.998332	534.425	-0.0513735	0.165874	-0.365198	0.714963	0.961621
ENSMUSG00000008384	Sertad1	SERTA domain containing 1 [Source:MGI Symbol;Acc:MGI:1913438]	63.7501	-0.113429	0.204246	-0.453171	0.650426	0.977508	43.3155	0.0538902	0.0986449	1.43387	0.15161	0.695473
ENSMUSG00000008393	Carhsp1	calcium regulated heat stable protein 1 [Source:MGI Symbol;Acc:MGI:1196368]	259.176	-0.409368	0.247186	-2.0286	0.0424986	0.552643	1142.8	-0.376009	0.165548	-2.32148	0.0202612	0.378645
ENSMUSG00000008398	Elk3	ELK3, member of ETS oncogene family [Source:MGI Symbol;Acc:MGI:101762]	116.14	-0.346516	0.23222	-1.53075	0.125831	0.743651	157.475	0.0974304	0.160663	0.600861	0.547933	0.917164
ENSMUSG00000008429	Herpud2	HERPUD family member 2 [Source:MGI Symbol;Acc:MGI:1915393]	1092.92	0.0121156	0.228059	-0.0766285	0.938919	0.998389	1337.45	0.110402	0.146751	0.765754	0.443822	0.88323
ENSMUSG00000008435	Rdh13	retinol dehydrogenase 13 (all-trans and 9-cis) [Source:MGI Symbol;Acc:MGI:1918732]	193.122	-0.0150282	0.239606	-0.352096	0.724766	0.989926	517.786	0.147401	0.165447	0.88454	0.376405	0.857045
ENSMUSG00000008438	Adam21	a disintegrin and metallopeptidase domain 21 [Source:MGI Symbol;Acc:MGI:1861229]	23.5556	0.0450133	0.120723	-0.235838	0.813558	0.995026	47.0295	0.112697	0.0949022	1.77797	0.0754082	0.584593
ENSMUSG00000008450	Nutf2	nuclear transport factor 2 [Source:MGI Symbol;Acc:MGI:1915301]	155.691	-0.145885	0.245023	-0.671409	0.50196	0.96197	185.345	0.0863424	0.162877	0.569443	0.569055	0.92332
ENSMUSG00000008461	Fut1	fucosyltransferase 1 [Source:MGI Symbol;Acc:MGI:109375]	21.0578	0.131148	0.101656	1.936	0.0528671	0.582725	NA	NA	NA	NA	NA	NA
ENSMUSG00000008475	Arpc5	actin related protein 2/3 complex, subunit 5 [Source:MGI Symbol;Acc:MGI:1915021]	21405.9	0.0150711	0.214506	0.0657568	0.947571	0.998389	11128.8	0.0543368	0.0895029	0.607695	0.54339	0.916475
ENSMUSG00000008489	Elavl2	ELAV like RNA binding protein 1 [Source:MGI Symbol;Acc:MGI:1100887]	942.767	-0.16086	0.229165	-0.762909	0.445518	0.952785	2177.57	-0.0540949	0.141204	-0.377749	0.705617	0.960032
ENSMUSG00000008496	Pou2f2	POU domain, class 2, transcription factor 2 [Source:MGI Symbol;Acc:MGI:101897]	235.91	0.0708982	0.238415	0.470788	0.637792	0.977113	180.061	-0.211069	0.150816	-1.67311	0.0943064	0.606574
ENSMUSG00000008540	Mgst1	microsomal glutathione S-transferase 1 [Source:MGI Symbol;Acc:MGI:1913850]	NA	NA	NA	NA	NA	NA	59.8443	-0.141082	0.112594	-1.77126	0.0765169	0.584593
ENSMUSG00000008575	Nfib	nuclear factor I/B [Source:MGI Symbol;Acc:MGI:103188]	5338.04	0.0797877	0.182561	0.42824	0.668476	0.9783	12689.9	-0.051473	0.107098	-0.473889	0.635579	0.943223
ENSMUSG00000008604	Ubqln4	ubiquilin 4 [Source:MGI Symbol;Acc:MGI:2150152]	3131.53	0.325335	0.229114	1.24969	0.211413	0.849419	3135.83	0.00463373	0.139251	0.0323219	0.974215	0.997595
ENSMUSG00000008658	Rbfox1	RNA binding protein, fox-1 homolog (C. elegans) 1 [Source:MGI Symbol;Acc:MGI:1926224]	13223.9	0.0762234	0.194743	0.434611	0.663845	0.978072	21481.1	-0.146921	0.105996	-1.38652	0.165588	0.710755
ENSMUSG00000008668	Rps18	ribosomal protein S18 [Source:MGI Symbol;Acc:MGI:98146]	585.085	-0.126707	0.237218	-0.495395	0.620321	0.977041	621.529	0.289496	0.164211	1.87889	0.0602597	0.547021
ENSMUSG00000008682	Rpl10	ribosomal protein L10 [Source:MGI Symbol;Acc:MGI:105943]	1705.14	-0.253173	0.22051	-1.18007	0.237972	0.865525	1879.87	0.072609	0.122612	0.574968	0.565313	0.921604
ENSMUSG00000008683	Rps15a	ribosomal protein S15A [Source:MGI Symbol;Acc:MGI:2389091]	3006.67	-0.233638	0.202733	-1.14539	0.252047	0.872702	4395.11	0.153966	0.125291	1.25601	0.209114	0.759783
ENSMUSG00000008690	Ncaph2	non-SMC condensin II complex, subunit H2 [Source:MGI Symbol;Acc:MGI:1289164]	434.87	-0.195816	0.247258	-0.73841	0.460265	0.954731	383.841	0.0977772	0.168372	0.782605	0.433859	0.879885
ENSMUSG00000008730	Hipk1	homeodomain interacting protein kinase 1 [Source:MGI Symbol;Acc:MGI:1314873]	5717.06	0.0210556	0.18092	0.118059	0.906021	0.998332	10986.2	0.0349021	0.102707	0.341346	0.732843	0.966268
ENSMUSG00000008734	Gprc5b	G protein-coupled receptor, family C, group 5, member B [Source:MGI Symbol;Acc:MGI:1927596]	340.217	-0.224449	0.247701	-0.843077	0.399185	0.934661	912.403	0.00351055	0.1475	0.0295368	0.976436	0.997595
ENSMUSG00000008763	Man1a2	mannosidase, alpha, class 1A, member 2 [Source:MGI Symbol;Acc:MGI:104676]	2419.22	-0.053398	0.202219	-0.268404	0.788388	0.995026	4868.14	-0.0296579	0.113555	-0.261261	0.793891	0.974095
ENSMUSG00000008822	Acyp1	acylphosphatase 1, erythrocyte (common) type [Source:MGI Symbol;Acc:MGI:1913454]	1128.25	0.160748	0.235972	0.579655	0.562147	0.970361	560.813	0.0715899	0.162547	0.511262	0.609167	0.937311
ENSMUSG00000008845	Cd163	CD163 antigen [Source:MGI Symbol;Acc:MGI:2135946]	NA	NA	NA	NA	NA	NA	33.1811	0.0694889	0.0921505	1.78998	0.0734569	0.580264
ENSMUSG00000008855	Hdac5	histone deacetylase 5 [Source:MGI Symbol;Acc:MGI:1333784]	2342.1	-0.0834512	0.241154	-0.360084	0.718784	0.988267	2882.55	-0.101456	0.164087	-0.724207	0.468939	0.89097
ENSMUSG00000008859	Rala	v-ral simian leukemia viral oncogene A (ras related) [Source:MGI Symbol;Acc:MGI:1927243]	2021.69	0.411822	0.209785	1.93344	0.0531816	0.583	2127.85	0.197868	0.140093	1.43532	0.151196	0.694699
ENSMUSG00000008892	Vdac3	voltage-dependent anion channel 3 [Source:MGI Symbol;Acc:MGI:106922]	1187.88	0.235573	0.225025	1.05247	0.292585	0.892984	1038.32	0.0909273	0.159103	0.557462	0.577212	0.925451
ENSMUSG00000008958	Vps72	vacuolar protein sorting 72 [Source:MGI Symbol;Acc:MGI:1202305]	328.135	-0.143882	0.249077	-0.469854	0.638459	0.977113	197.461	-0.00382799	0.168279	-0.00263968	0.997894	0.999762
ENSMUSG00000008976	Gabpa	GA repeat binding protein, alpha [Source:MGI Symbol;Acc:MGI:95610]	1248.59	0.059711	0.223992	0.310978	0.755817	0.992995	2054.7	-0.226559	0.132208	-1.7142	0.0864921	0.598868
ENSMUSG00000008999	Bmp7	bone morphogenetic protein 7 [Source:MGI Symbol;Acc:MGI:103302]	51.3422	-0.03426	0.173997	-0.978384	0.327884	0.910558	218.032	0.0199169	0.144873	1.00222	0.316237	0.830098
ENSMUSG00000009013	Dynll1	dynein light chain LC8-type 1 [Source:MGI Symbol;Acc:MGI:1861457]	9847.37	0.0712819	0.208018	0.327171	0.743539	0.992206	6841.41	0.346076	0.131612	2.65514	0.00792749	0.277518
ENSMUSG00000009030	Pdcl	phosducin-like [Source:MGI Symbol;Acc:MGI:1914716]	276.201	0.127791	0.248795	0.397763	0.690805	0.981002	291.614	0.146692	0.168455	0.831133	0.405899	0.869113
ENSMUSG00000009035	Tmem184b	transmembrane protein 184b [Source:MGI Symbol;Acc:MGI:2445179]	355.801	-0.0308492	0.248554	-0.0461554	0.963186	0.998389	561.222	-0.0201388	0.167301	-0.029909	0.97614	0.997595
ENSMUSG00000009073	Nf2	neurofibromin 2 [Source:MGI Symbol;Acc:MGI:97307]	3425.06	-0.200565	0.192087	-1.0625	0.288008	0.891838	3253.9	-0.00413811	0.137006	-0.0280147	0.97765	0.997595
ENSMUSG00000009075	Cabp7	calcium binding protein 7 [Source:MGI Symbol;Acc:MGI:2183437]	1743.83	0.0211062	0.202578	0.100364	0.920056	0.998332	2023.54	-0.0789367	0.13496	-0.555077	0.578842	0.926315
ENSMUSG00000009076	Zmat5	zinc finger, matrin type 5 [Source:MGI Symbol;Acc:MGI:1914428]	102.558	-0.188731	0.227658	-0.987479	0.323408	0.908894	77.3358	-0.0609917	0.142196	-0.230389	0.817789	0.976904
ENSMUSG00000009079	Ewsr1	Ewing sarcoma breakpoint region 1 [Source:MGI Symbol;Acc:MGI:99960]	4171.1	-0.00744159	0.208511	-0.0745339	0.940586	0.998389	3037.39	0.00628946	0.132762	0.0903108	0.92804	0.989439
ENSMUSG00000009090	Ap1b1	adaptor protein complex AP-1, beta 1 subunit [Source:MGI Symbol;Acc:MGI:1096368]	1754.09	0.269226	0.208829	1.25607	0.20909	0.847026	1642.84	-0.0424333	0.147711	-0.260127	0.794766	0.974095
ENSMUSG00000009092	Derl3	Der1-like domain family, member 3 [Source:MGI Symbol;Acc:MGI:1917627]	NA	NA	NA	NA	NA	NA	20.1123	-0.0619805	0.0721331	-1.79629	0.0724488	0.577942
ENSMUSG00000009097	Tbx1	T-box 1 [Source:MGI Symbol;Acc:MGI:98493]	16.2797	-0.136906	0.104904	-1.43377	0.151639	0.782654	NA	NA	NA	NA	NA	NA
ENSMUSG00000009108	Gnat2	G protein subunit alpha transducin 2 [Source:MGI Symbol;Acc:MGI:95779]	NA	NA	NA	NA	NA	NA	21.8933	0.0718558	0.0683178	0.429098	0.667852	0.952038
ENSMUSG00000009112	Bcl2l13	BCL2-like 13 (apoptosis facilitator) [Source:MGI Symbol;Acc:MGI:2136959]	640.937	0.28841	0.234354	1.23702	0.216079	0.852325	954.871	-0.00311923	0.15461	0.0267466	0.978662	0.997595
ENSMUSG00000009207	Lnpk	lunapark, ER junction formation factor [Source:MGI Symbol;Acc:MGI:1918115]	546.922	-0.540513	0.23853	-2.24883	0.0245234	0.457141	1038.48	-0.203249	0.162772	-1.27828	0.201151	0.751061
ENSMUSG00000009216	Fam163b	family with sequence similarity 163, member B [Source:MGI Symbol;Acc:MGI:1926106]	2676.76	-0.123941	0.225105	-0.489234	0.624676	0.977041	8611.43	-0.207743	0.122324	-1.70049	0.0890392	0.602365
ENSMUSG00000009291	Pttg1ip	pituitary tumor-transforming 1 interacting protein [Source:MGI Symbol;Acc:MGI:2652132]	399.331	-0.184856	0.246824	-1.05974	0.289262	0.892788	876.96	0.0493157	0.166914	0.264082	0.791717	0.974095
ENSMUSG00000009292	Trpm2	transient receptor potential cation channel, subfamily M, member 2 [Source:MGI Symbol;Acc:MGI:1351901]	396.039	-0.00760191	0.249172	0.0799001	0.936317	0.998389	327.001	0.0144046	0.168383	0.00423641	0.99662	0.999563
ENSMUSG00000009293	Ube2g2	ubiquitin-conjugating enzyme E2G 2 [Source:MGI Symbol;Acc:MGI:1343188]	1042.47	-0.335229	0.222833	-1.51197	0.130542	0.751136	1237.21	0.17649	0.163513	1.15572	0.247797	0.793055
ENSMUSG00000009356	Lpo	lactoperoxidase [Source:MGI Symbol;Acc:MGI:1923363]	NA	NA	NA	NA	NA	NA	14.9736	-0.120125	0.0703892	-1.41705	0.156469	0.700282
ENSMUSG00000009376	Met	met proto-oncogene [Source:MGI Symbol;Acc:MGI:96969]	74.5242	0.00808742	0.161088	1.36338	0.172764	0.808015	116.993	0.186636	0.137166	2.36081	0.0182349	0.367083
ENSMUSG00000009378	Slc16a12	solute carrier family 16 (monocarboxylic acid transporters), member 12 [Source:MGI Symbol;Acc:MGI:2147716]	29.8004	-0.113175	0.154915	-2.35836	0.018356	0.405605	22.1863	0.0420595	0.0892201	0.693827	0.487791	0.898399
ENSMUSG00000009394	Syn2	synapsin II [Source:MGI Symbol;Acc:MGI:103020]	11562.3	0.101503	0.179046	0.5478	0.583829	0.973926	10868.4	-0.20756	0.101662	-2.03466	0.0418853	0.488501
ENSMUSG00000009406	Elk1	ELK1, member of ETS oncogene family [Source:MGI Symbol;Acc:MGI:101833]	1894.52	-0.130248	0.222683	-0.565098	0.572007	0.972236	2258.53	0.0158412	0.143167	0.115128	0.908344	0.986844
ENSMUSG00000009418	Nav1	neuron navigator 1 [Source:MGI Symbol;Acc:MGI:2183683]	10540.2	0.242629	0.206281	1.14807	0.250941	0.872426	7060.34	0.0574579	0.141115	0.400415	0.688851	0.956113
ENSMUSG00000009470	Tnpo1	transportin 1 [Source:MGI Symbol;Acc:MGI:2681523]	1156.83	0.144801	0.234241	0.622343	0.533716	0.965922	1584.97	0.0251844	0.129508	0.208837	0.834576	0.979401
ENSMUSG00000009535	Rnmt	RNA (guanine-7-) methyltransferase [Source:MGI Symbol;Acc:MGI:1915147]	1543.61	0.0107255	0.211915	0.0407823	0.967469	0.998389	1972.69	-0.0298796	0.124417	-0.246422	0.805356	0.975504
ENSMUSG00000009545	Kcnq1	potassium voltage-gated channel, subfamily Q, member 1 [Source:MGI Symbol;Acc:MGI:108083]	NA	NA	NA	NA	NA	NA	10.8107	-0.00748275	0.0460583	-0.0220397	0.982416	0.997738
ENSMUSG00000009549	Srp14	signal recognition particle 14 [Source:MGI Symbol;Acc:MGI:107169]	2049.68	-0.16498	0.206626	-0.785242	0.432312	0.94904	1240.04	0.150496	0.146227	1.08317	0.278732	0.81434
ENSMUSG00000009551	6330409D20Rik	RIKEN cDNA 6330409D20 gene [Source:MGI Symbol;Acc:MGI:1917980]	23.0594	0.00872202	0.131725	0.939513	0.347468	0.916142	26.5981	-0.0285607	0.0967161	0.101731	0.91897	0.987553
ENSMUSG00000009555	Cdk9	cyclin-dependent kinase 9 (CDC2-related kinase) [Source:MGI Symbol;Acc:MGI:1328368]	766.465	-0.292983	0.230503	-1.26147	0.207138	0.845659	958.735	0.232226	0.165587	1.41446	0.157227	0.701304
ENSMUSG00000009563	Tor2a	torsin family 2, member A [Source:MGI Symbol;Acc:MGI:1353596]	109.613	0.301542	0.236881	1.36262	0.173003	0.808015	139.146	-0.0330983	0.148479	-0.244293	0.807004	0.975783
ENSMUSG00000009566	Fpgs	folylpolyglutamyl synthetase [Source:MGI Symbol;Acc:MGI:95576]	23.9699	0.100695	0.14763	1.46573	0.142722	0.768915	15.777	0.0807586	0.078139	0.156039	0.876002	0.98445
ENSMUSG00000009569	Mrtfb	myocardin related transcription factor B [Source:MGI Symbol;Acc:MGI:3050795]	15886.8	-0.0150312	0.177813	-0.0926187	0.926206	0.998332	23873.1	-0.0943382	0.106959	-0.884219	0.376578	0.857045
ENSMUSG00000009575	Cbx5	chromobox 5 [Source:MGI Symbol;Acc:MGI:109372]	9225.57	-0.0253546	0.197466	-0.0917005	0.926936	0.998332	23306.2	-0.0863611	0.0891777	-0.968911	0.33259	0.838827
ENSMUSG00000009585	Apobec3	apolipoprotein B mRNA editing enzyme, catalytic polypeptide 3 [Source:MGI Symbol;Acc:MGI:1933111]	140.432	0.0518822	0.189931	0.126591	0.899265	0.998332	74.0772	0.169138	0.131732	0.824042	0.409915	0.870219
ENSMUSG00000009596	Taf7l	TATA-box binding protein associated factor 7 like [Source:MGI Symbol;Acc:MGI:1921719]	28.1914	0.162049	0.164136	1.48404	0.137798	0.763991	17.3837	-0.0109351	0.0887217	0.774547	0.438608	0.880848
ENSMUSG00000009614	Sardh	sarcosine dehydrogenase [Source:MGI Symbol;Acc:MGI:2183102]	34.1803	-0.150769	0.142399	-2.16546	0.0303526	0.494666	62.9419	-0.117806	0.127361	-0.856012	0.391991	0.86278
ENSMUSG00000009621	Vav2	vav 2 oncogene [Source:MGI Symbol;Acc:MGI:102718]	150.231	0.0913271	0.240456	0.437427	0.661802	0.978072	171.719	-0.0673338	0.161332	-0.368703	0.712349	0.961621
ENSMUSG00000009628	Tex15	testis expressed gene 15 [Source:MGI Symbol;Acc:MGI:1934816]	53.7603	0.269916	0.187568	1.09439	0.273784	0.886595	84.9093	0.139828	0.145806	1.24251	0.214048	0.766348
ENSMUSG00000009630	Ppp2cb	protein phosphatase 2 (formerly 2A), catalytic subunit, beta isoform [Source:MGI Symbol;Acc:MGI:1321161]	2107.42	-0.0803983	0.216935	-0.333571	0.738703	0.991771	1465.56	0.0690533	0.123202	0.560131	0.57539	0.925035
ENSMUSG00000009633	G0s2	G0/G1 switch gene 2 [Source:MGI Symbol;Acc:MGI:1316737]	20.1375	0.0425871	0.123755	0.480074	0.631175	0.977041	NA	NA	NA	NA	NA	NA
ENSMUSG00000009640	Dmap1	DNA methyltransferase 1-associated protein 1 [Source:MGI Symbol;Acc:MGI:1913483]	211.763	-0.0580458	0.244707	-0.0777053	0.938062	0.998389	398.891	-0.088955	0.161663	-0.323732	0.746141	0.96931
ENSMUSG00000009647	Mcu	mitochondrial calcium uniporter [Source:MGI Symbol;Acc:MGI:3026965]	994.775	-0.216857	0.236111	-0.8874	0.374864	0.925421	1121.25	-0.271768	0.167318	-1.71886	0.0856392	0.597692
ENSMUSG00000009681	Bcr	BCR activator of RhoGEF and GTPase [Source:MGI Symbol;Acc:MGI:88141]	3776.96	0.13857	0.189176	0.728284	0.466439	0.954731	2663.93	-0.0903414	0.126133	-0.734384	0.462715	0.887461
ENSMUSG00000009687	Fxyd5	FXYD domain-containing ion transport regulator 5 [Source:MGI Symbol;Acc:MGI:1201785]	107.213	0.0294782	0.184927	-0.173882	0.861958	0.996118	66.411	0.0581884	0.14759	0.409516	0.682161	0.95596
ENSMUSG00000009731	Kcnd1	potassium voltage-gated channel, Shal-related family, member 1 [Source:MGI Symbol;Acc:MGI:96671]	359.271	-0.0489963	0.232521	-0.305781	0.759771	0.993434	318.214	-0.0626185	0.1669	-0.216136	0.828882	0.977432
ENSMUSG00000009733	Tfcp2	transcription factor CP2 [Source:MGI Symbol;Acc:MGI:98509]	516.294	0.275082	0.243018	1.06985	0.284688	0.891064	593.004	-0.0363119	0.167604	-0.364734	0.71531	0.961623
ENSMUSG00000009734	Pou6f2	POU domain, class 6, transcription factor 2 [Source:MGI Symbol;Acc:MGI:2443631]	24.1125	0.13776	0.137204	1.2225	0.221519	0.85749	212.177	0.35028	0.160896	2.41458	0.0157536	0.348084
ENSMUSG00000009739	Pou6f1	POU domain, class 6, transcription factor 1 [Source:MGI Symbol;Acc:MGI:102935]	1866.42	-0.391862	0.207505	-1.90383	0.0569321	0.59337	2187.04	0.0613319	0.13191	0.460599	0.645087	0.945292
ENSMUSG00000009741	Ubp1	upstream binding protein 1 [Source:MGI Symbol;Acc:MGI:104889]	2042.46	-0.105704	0.227324	-0.422634	0.672562	0.978407	1791.18	-0.152815	0.141805	-1.1005	0.271114	0.808214
ENSMUSG00000009772	Nuak2	NUAK family, SNF1-like kinase, 2 [Source:MGI Symbol;Acc:MGI:1921387]	NA	NA	NA	NA	NA	NA	17.4105	0.0834026	0.0683378	0.667452	0.504483	0.903397
ENSMUSG00000009828	Cilk1	ciliogenesis associated kinase 1 [Source:MGI Symbol;Acc:MGI:1934157]	1510.66	0.0619917	0.207339	0.305848	0.759721	0.993434	4083.57	-0.00452772	0.135348	-0.0383019	0.969447	0.99642
ENSMUSG00000009863	Sdhb	succinate dehydrogenase complex, subunit B, iron sulfur (Ip) [Source:MGI Symbol;Acc:MGI:1914930]	1022.76	0.0464142	0.236617	0.228654	0.819138	0.995026	981.375	-0.0511696	0.161212	-0.284439	0.776074	0.973139
ENSMUSG00000009894	Snap47	synaptosomal-associated protein, 47 [Source:MGI Symbol;Acc:MGI:1915076]	5629.16	-0.0181506	0.199669	-0.158588	0.873993	0.996118	2477.36	0.309488	0.140999	2.21563	0.0267169	0.414068
ENSMUSG00000009905	Kdsr	3-ketodihydrosphingosine reductase [Source:MGI Symbol;Acc:MGI:1918000]	469.905	0.187077	0.245143	0.727239	0.46708	0.954731	717.442	0.185015	0.16101	1.19593	0.231725	0.780901
ENSMUSG00000009907	Vps4b	vacuolar protein sorting 4B [Source:MGI Symbol;Acc:MGI:1100499]	930.653	-0.140741	0.224052	-0.634566	0.525712	0.965784	1082.78	-0.0430767	0.160637	-0.296682	0.766709	0.972176
ENSMUSG00000009927	Rps25	ribosomal protein S25 [Source:MGI Symbol;Acc:MGI:1922867]	1315.97	-0.0750741	0.225464	-0.283992	0.776417	0.995026	2663.51	0.469806	0.144865	3.20848	0.00133438	0.155766
ENSMUSG00000009995	Tafazzin	tafazzin, phospholipid-lysophospholipid transacylase [Source:MGI Symbol;Acc:MGI:109626]	303.609	-0.183036	0.249264	-0.899077	0.368612	0.925421	398.011	-0.00899898	0.164723	-0.0183897	0.985328	0.998339
ENSMUSG00000010021	Kif19a	kinesin family member 19A [Source:MGI Symbol;Acc:MGI:2447024]	51.9811	-0.272607	0.183593	-1.0756	0.282106	0.89075	89.6196	-0.0617674	0.134986	-1.02407	0.305803	0.826109
ENSMUSG00000010025	Aldh3a2	aldehyde dehydrogenase family 3, subfamily A2 [Source:MGI Symbol;Acc:MGI:1353452]	1109.82	0.013408	0.220642	0.0968192	0.92287	0.998332	1254.98	-0.023299	0.149568	-0.14276	0.88648	0.985811
ENSMUSG00000010044	Zmynd10	zinc finger, MYND domain containing 10 [Source:MGI Symbol;Acc:MGI:2387863]	40.4088	-0.132644	0.148676	-2.29258	0.0218724	0.434521	61.7353	0.179471	0.100429	2.70876	0.00675352	0.260784
ENSMUSG00000010045	Tmem115	transmembrane protein 115 [Source:MGI Symbol;Acc:MGI:1930765]	72.8163	-0.0364529	0.183604	-0.616999	0.537235	0.965922	129.604	0.050156	0.115377	0.30058	0.763735	0.971365
ENSMUSG00000010047	Hyal2	hyaluronoglucosaminidase 2 [Source:MGI Symbol;Acc:MGI:1196334]	88.9701	0.17175	0.191731	1.37676	0.168587	0.803841	64.1859	0.243322	0.129513	2.36334	0.0181111	0.36645
ENSMUSG00000010048	Ifrd2	interferon-related developmental regulator 2 [Source:MGI Symbol;Acc:MGI:1316708]	84.9481	0.192261	0.217536	0.672086	0.501529	0.96197	50.9231	0.090265	0.0934368	1.54085	0.123354	0.651509
ENSMUSG00000010051	Hyal1	hyaluronoglucosaminidase 1 [Source:MGI Symbol;Acc:MGI:96298]	19.443	-0.128741	0.11457	-2.06711	0.0387237	0.539012	34.9024	-1.74613e-05	0.082607	-1.01043	0.312287	0.828356
ENSMUSG00000010054	Tusc2	tumor suppressor 2, mitochondrial calcium regulator [Source:MGI Symbol;Acc:MGI:1931086]	632.647	0.0345955	0.235946	0.162388	0.871	0.996118	706.112	0.354252	0.160556	2.27174	0.023102	0.401885
ENSMUSG00000010057	Nprl2	NPR2 like, GATOR1 complex subunit [Source:MGI Symbol;Acc:MGI:1914482]	173.735	0.423641	0.246097	1.67632	0.0936746	0.687312	158.419	0.032991	0.164824	0.233653	0.815254	0.976488
ENSMUSG00000010064	Slc38a3	solute carrier family 38, member 3 [Source:MGI Symbol;Acc:MGI:1923507]	123.203	-0.496817	0.233754	-2.52823	0.0114639	0.33008	492.889	-0.144743	0.163218	-0.90354	0.366239	0.854711
ENSMUSG00000010066	Cacna2d2	calcium channel, voltage-dependent, alpha 2/delta subunit 2 [Source:MGI Symbol;Acc:MGI:1929813]	642.379	-0.16329	0.248413	-0.708195	0.478824	0.957376	1096.79	0.0598554	0.157507	0.351768	0.725012	0.964335
ENSMUSG00000010067	Rassf1	Ras association (RalGDS/AF-6) domain family member 1 [Source:MGI Symbol;Acc:MGI:1928386]	22.563	0.127373	0.141887	0.848429	0.396199	0.934661	39.8888	0.167376	0.116142	2.05402	0.0399733	0.481654
ENSMUSG00000010080	Epn3	epsin 3 [Source:MGI Symbol;Acc:MGI:1919139]	58.395	0.10484	0.180482	0.569354	0.569116	0.971939	125.763	-0.393696	0.151077	-2.66455	0.00770912	0.276467
ENSMUSG00000010086	Rnf112	ring finger protein 112 [Source:MGI Symbol;Acc:MGI:106611]	2039.97	0.28063	0.203509	1.39289	0.163652	0.799186	1199.98	0.103416	0.168144	0.694433	0.487411	0.898109
ENSMUSG00000010095	Slc3a2	solute carrier family 3 (activators of dibasic and neutral amino acid transport), member 2 [Source:MGI Symbol;Acc:MGI:96955]	430.741	-0.148382	0.246944	-0.539943	0.589236	0.974062	1072.74	-0.368418	0.167278	-2.38461	0.0170972	0.359494
ENSMUSG00000010097	Nxf1	nuclear RNA export factor 1 [Source:MGI Symbol;Acc:MGI:1858330]	1889.58	-0.0849518	0.207174	-0.416246	0.67723	0.978407	1164.8	0.157113	0.165708	1.00041	0.317114	0.830835
ENSMUSG00000010110	Stx5a	syntaxin 5A [Source:MGI Symbol;Acc:MGI:1928483]	528.651	-0.0328926	0.244027	-0.0758067	0.939573	0.998389	623.353	0.10688	0.168348	0.586531	0.557519	0.919959
ENSMUSG00000010122	Slc47a1	solute carrier family 47, member 1 [Source:MGI Symbol;Acc:MGI:1914723]	18.1786	-0.131459	0.105341	-1.09889	0.271818	0.885959	NA	NA	NA	NA	NA	NA
ENSMUSG00000010136	Pifo	primary cilia formation [Source:MGI Symbol;Acc:MGI:1923670]	33.983	0.0398489	0.134595	-1.02096	0.307274	0.904508	25.3243	0.187834	0.0901465	3.1006	0.0019313	0.180085
ENSMUSG00000010142	Tnfrsf13b	tumor necrosis factor receptor superfamily, member 13b [Source:MGI Symbol;Acc:MGI:1889411]	24.6259	-0.061382	0.115233	0.723646	0.469283	0.955786	38.9157	0.106474	0.0870832	2.72488	0.0064324	0.256192
ENSMUSG00000010154	Spire2	spire type actin nucleation factor 2 [Source:MGI Symbol;Acc:MGI:2446256]	61.0738	0.160434	0.171181	1.74378	0.0811982	0.660884	177.243	0.0787858	0.154981	0.609749	0.542028	0.916469
ENSMUSG00000010175	Prox1	prospero homeobox 1 [Source:MGI Symbol;Acc:MGI:97772]	3920.85	0.0759675	0.199671	0.380718	0.703413	0.985137	12743.7	-0.23259	0.0964692	-2.4163	0.0156789	0.348084
ENSMUSG00000010277	Bltp2	bridge-like lipid transfer protein family member 2 [Source:MGI Symbol;Acc:MGI:1919753]	6716.62	-0.132114	0.188572	-0.70036	0.483702	0.957554	10186.1	-0.0254769	0.101587	-0.25943	0.795303	0.974095
ENSMUSG00000010290	AI597479	expressed sequence AI597479 [Source:MGI Symbol;Acc:MGI:2138299]	1586.94	-0.178959	0.214975	-0.835423	0.40348	0.935684	1748.04	0.128216	0.161934	0.826576	0.408477	0.870151
ENSMUSG00000010307	Tmem86a	transmembrane protein 86A [Source:MGI Symbol;Acc:MGI:1915143]	61.0886	-0.267758	0.196811	-0.902183	0.36696	0.925421	116.198	0.175573	0.136851	1.26225	0.206858	0.756712
ENSMUSG00000010311	Optc	opticin [Source:MGI Symbol;Acc:MGI:2151113]	NA	NA	NA	NA	NA	NA	15.4489	0.0393805	0.0658888	1.13231	0.257505	0.800004
ENSMUSG00000010342	Tex14	testis expressed gene 14 [Source:MGI Symbol;Acc:MGI:1933227]	NA	NA	NA	NA	NA	NA	10.0416	-0.0158948	0.053437	-1.70142	0.0888639	0.601589
ENSMUSG00000010358	Ifi35	interferon-induced protein 35 [Source:MGI Symbol;Acc:MGI:1917360]	38.1807	-0.219384	0.127828	-1.95878	0.0501388	0.572252	NA	NA	NA	NA	NA	NA
ENSMUSG00000010362	Rdm1	RAD52 motif 1 [Source:MGI Symbol;Acc:MGI:1913849]	NA	NA	NA	NA	NA	NA	22.5539	-0.000768648	0.0714307	-0.625572	0.531595	0.913519
ENSMUSG00000010376	Nedd8	neural precursor cell expressed, developmentally down-regulated gene 8 [Source:MGI Symbol;Acc:MGI:97301]	1224.44	-0.114269	0.235154	-0.422021	0.673009	0.978407	1157.61	0.180633	0.159172	1.27361	0.202803	0.751154
ENSMUSG00000010392	Gosr1	golgi SNAP receptor complex member 1 [Source:MGI Symbol;Acc:MGI:1858260]	1025.59	0.0376884	0.245029	0.349138	0.726986	0.990511	1902.93	-0.0112978	0.134359	-0.0847484	0.932461	0.989525
ENSMUSG00000010406	Mrpl52	mitochondrial ribosomal protein L52 [Source:MGI Symbol;Acc:MGI:1916086]	225.808	0.205052	0.247121	0.914929	0.360229	0.924058	290.65	0.112173	0.162188	0.906842	0.36449	0.854711
ENSMUSG00000010453	Kansl3	KAT8 regulatory NSL complex subunit 3 [Source:MGI Symbol;Acc:MGI:1918055]	1433.01	-0.365661	0.220822	-1.68567	0.0918592	0.68349	1919.98	-0.0915348	0.136484	-0.657105	0.511113	0.90544
ENSMUSG00000010461	Eya4	EYA transcriptional coactivator and phosphatase 4 [Source:MGI Symbol;Acc:MGI:1337104]	49.0266	0.115873	0.185429	1.37113	0.170334	0.805029	209.236	-0.0349543	0.147473	-0.187689	0.85112	0.982326
ENSMUSG00000010476	Ebf3	early B cell factor 3 [Source:MGI Symbol;Acc:MGI:894289]	57.2187	0.0298227	0.166734	0.320289	0.748749	0.992629	131.988	0.0708748	0.139876	0.757482	0.448761	0.883669
ENSMUSG00000010492	Uckl1os	uridine-cytidine kinase 1-like 1, opposite strand [Source:MGI Symbol;Acc:MGI:3801877]	NA	NA	NA	NA	NA	NA	17.2754	-0.0596105	0.0644763	-0.0960285	0.923498	0.988512
ENSMUSG00000010505	Myt1	myelin transcription factor 1 [Source:MGI Symbol;Acc:MGI:1100535]	229.45	-0.12681	0.247747	-0.410985	0.681084	0.979608	577.31	-0.0307976	0.168268	-0.264443	0.791439	0.974095
ENSMUSG00000010517	Faf1	Fas-associated factor 1 [Source:MGI Symbol;Acc:MGI:109419]	457.835	0.0253739	0.249148	0.119515	0.904867	0.998332	535.789	0.153221	0.165952	0.878771	0.379525	0.857254
ENSMUSG00000010529	Gm266	predicted gene 266 [Source:MGI Symbol;Acc:MGI:2685112]	NA	NA	NA	NA	NA	NA	24.0827	0.150805	0.0883757	1.3025	0.192744	0.740581
ENSMUSG00000010538	Tsacc	TSSK6 activating co-chaperone [Source:MGI Symbol;Acc:MGI:1924177]	15.2797	0.0521266	0.106486	0.93442	0.350087	0.91841	11.0077	-0.110149	0.0831421	-1.03523	0.300563	0.824694
ENSMUSG00000010554	Mettl16	methyltransferase like 16 [Source:MGI Symbol;Acc:MGI:1914743]	1271.27	-0.233127	0.221691	-1.08013	0.280084	0.89075	1880.39	-0.197145	0.136145	-1.45656	0.145238	0.686955
ENSMUSG00000010592	Dazl	deleted in azoospermia-like [Source:MGI Symbol;Acc:MGI:1342328]	57.204	0.397605	0.20184	2.6385	0.00832727	0.296108	73.6953	-0.0047747	0.152165	0.0266587	0.978732	0.997595
ENSMUSG00000010607	Pigyl	phosphatidylinositol glycan anchor biosynthesis, class Y-like [Source:MGI Symbol;Acc:MGI:1913518]	245.939	-0.299784	0.247382	-1.07843	0.280842	0.89075	212.328	0.0419684	0.161203	0.844942	0.398143	0.865587
ENSMUSG00000010608	Rbm25	RNA binding motif protein 25 [Source:MGI Symbol;Acc:MGI:1914289]	3365.21	0.0258226	0.198029	0.123997	0.901317	0.998332	3852.26	-0.158377	0.11239	-1.40436	0.160212	0.705811
ENSMUSG00000010609	Psen2	presenilin 2 [Source:MGI Symbol;Acc:MGI:109284]	81.295	-0.265619	0.195121	-0.6061	0.544449	0.967248	171.759	-0.257792	0.16049	-1.90687	0.0565374	0.540574
ENSMUSG00000010660	Plcd1	phospholipase C, delta 1 [Source:MGI Symbol;Acc:MGI:97614]	64.9826	-0.123572	0.208407	-0.707516	0.479246	0.957376	32.6217	0.101038	0.103841	0.849225	0.395756	0.864572
ENSMUSG00000010663	Fads1	fatty acid desaturase 1 [Source:MGI Symbol;Acc:MGI:1923517]	1006.03	-0.0891359	0.249022	-0.173772	0.862044	0.996118	2784.66	0.0195917	0.12901	0.162251	0.871108	0.983858
ENSMUSG00000010721	Lmbr1	limb region 1 [Source:MGI Symbol;Acc:MGI:1861746]	757.179	0.176775	0.237069	0.824886	0.409436	0.939422	973.412	-0.0287903	0.149012	-0.214801	0.829923	0.977864
ENSMUSG00000010751	Tnfrsf22	tumor necrosis factor receptor superfamily, member 22 [Source:MGI Symbol;Acc:MGI:1930270]	63.9807	-0.00398181	0.0751882	1.07325	0.283159	0.89075	172.292	-0.258674	0.117189	-0.462962	0.643392	0.945051
ENSMUSG00000010755	Cars	cysteinyl-tRNA synthetase [Source:MGI Symbol;Acc:MGI:1351477]	372.345	0.185349	0.248625	0.812814	0.416325	0.943631	494.693	-0.202457	0.166339	-1.24873	0.211765	0.762576
ENSMUSG00000010797	Wnt2	wingless-type MMTV integration site family, member 2 [Source:MGI Symbol;Acc:MGI:98954]	185.555	-0.037759	0.234569	-0.727792	0.466741	0.954731	66.6176	-0.0979852	0.117631	-0.976816	0.32866	0.837406
ENSMUSG00000010803	Gabra1	gamma-aminobutyric acid (GABA) A receptor, subunit alpha 1 [Source:MGI Symbol;Acc:MGI:95613]	3204.49	0.00728741	0.205982	0.119052	0.905234	0.998332	4904.27	0.210236	0.114277	1.86094	0.0627525	0.552077
ENSMUSG00000010825	Grid2ip	glutamate receptor, ionotropic, delta 2 (Grid2) interacting protein 1 [Source:MGI Symbol;Acc:MGI:2176213]	21.0563	-0.11512	0.138315	-1.46348	0.143336	0.769929	38.4831	-0.0497417	0.0914377	-0.0279234	0.977723	0.997595
ENSMUSG00000010911	Apip	APAF1 interacting protein [Source:MGI Symbol;Acc:MGI:1926788]	229.041	-0.0120167	0.246239	-0.0311664	0.975137	0.998389	328.144	0.0426552	0.15963	0.691286	0.489386	0.898399
ENSMUSG00000010914	Pdhx	pyruvate dehydrogenase complex, component X [Source:MGI Symbol;Acc:MGI:1351627]	1513.55	0.0964024	0.237139	0.362037	0.717325	0.988267	781.537	0.478219	0.167857	3.03093	0.00243804	0.18949
ENSMUSG00000010936	Vac14	Vac14 homolog (S. cerevisiae) [Source:MGI Symbol;Acc:MGI:2157980]	631.352	-0.0401504	0.245573	-0.240189	0.810184	0.995026	919.632	0.13403	0.168329	0.885521	0.375876	0.857045
ENSMUSG00000011096	Akt1s1	AKT1 substrate 1 (proline-rich) [Source:MGI Symbol;Acc:MGI:1914855]	173.079	-0.232133	0.236025	-1.10041	0.271154	0.885506	190.054	0.194781	0.167334	1.14716	0.251315	0.795701
ENSMUSG00000011114	Tbrg1	transforming growth factor beta regulated gene 1 [Source:MGI Symbol;Acc:MGI:1100877]	491.765	-0.193591	0.248498	-0.661025	0.508596	0.963113	258.066	0.225502	0.168449	1.46182	0.14379	0.684896
ENSMUSG00000011148	Adssl1	adenylosuccinate synthetase like 1 [Source:MGI Symbol;Acc:MGI:87947]	62.1452	-0.129581	0.201593	-1.15306	0.248885	0.871998	117.091	-0.0878727	0.122586	-0.0803607	0.93595	0.990668
ENSMUSG00000011154	Cfap161	cilia and flagella associated protein 161 [Source:MGI Symbol;Acc:MGI:1922806]	50.108	0.0314998	0.142016	0.194005	0.846172	0.995256	26.4961	-0.127833	0.0743523	-1.17505	0.239974	0.787597
ENSMUSG00000011158	Brf1	BRF1, RNA polymerase III transcription initiation factor 90 kDa subunit [Source:MGI Symbol;Acc:MGI:1919558]	514.564	0.135962	0.249055	0.443529	0.657383	0.978072	616.589	0.0846937	0.161034	0.517822	0.604582	0.934627
ENSMUSG00000011179	Odc1	ornithine decarboxylase, structural 1 [Source:MGI Symbol;Acc:MGI:97402]	1196.51	-0.214883	0.220167	-0.949148	0.342546	0.915789	772.324	0.0431397	0.157123	0.313296	0.754056	0.970629
ENSMUSG00000011254	Thg1l	tRNA-histidine guanylyltransferase 1-like (S. cerevisiae) [Source:MGI Symbol;Acc:MGI:1913878]	308.051	-0.0826712	0.244562	-0.339517	0.734221	0.991687	313.949	0.235902	0.163472	1.59348	0.111052	0.640017
ENSMUSG00000011256	Adam19	a disintegrin and metallopeptidase domain 19 (meltrin beta) [Source:MGI Symbol;Acc:MGI:105377]	756.301	-0.115019	0.24909	-0.265081	0.790947	0.995026	884.255	-0.070801	0.144382	-0.510661	0.609588	0.937311
ENSMUSG00000011257	Pabpc4	poly(A) binding protein, cytoplasmic 4 [Source:MGI Symbol;Acc:MGI:2385206]	491.864	-0.72168	0.245361	-3.06623	0.00216778	0.162925	322.394	0.0180035	0.1675	0.151273	0.87976	0.984683
ENSMUSG00000011267	Zfp296	zinc finger protein 296 [Source:MGI Symbol;Acc:MGI:1926956]	NA	NA	NA	NA	NA	NA	10.4843	0.0171313	0.0596637	1.85825	0.0631338	0.552077
ENSMUSG00000011305	Plin5	perilipin 5 [Source:MGI Symbol;Acc:MGI:1914218]	59.3016	-0.23834	0.163542	-1.23036	0.218563	0.854577	15.9853	0.0261087	0.0771171	1.0228	0.306404	0.826109
ENSMUSG00000011306	Sugp1	SURP and G patch domain containing 1 [Source:MGI Symbol;Acc:MGI:1917866]	879.634	0.102757	0.23022	0.474565	0.635097	0.977113	810.757	0.151758	0.156829	1.02089	0.307307	0.826661
ENSMUSG00000011382	Dhdh	dihydrodiol dehydrogenase (dimeric) [Source:MGI Symbol;Acc:MGI:1919005]	403.705	-0.234689	0.245255	-0.948724	0.342761	0.915789	752.235	-0.0918013	0.156899	-0.562208	0.573974	0.924746
ENSMUSG00000011427	Zfp790	zinc finger protein 790 [Source:MGI Symbol;Acc:MGI:1923431]	384.652	-0.204731	0.245295	-0.708759	0.478474	0.957376	585.537	0.118425	0.162995	0.68754	0.491743	0.898561
ENSMUSG00000011589	Fsd1	fibronectin type 3 and SPRY domain-containing protein [Source:MGI Symbol;Acc:MGI:1934858]	393.878	-0.534794	0.245002	-2.17748	0.0294449	0.488133	404.979	0.0877208	0.163712	0.368782	0.71229	0.961621
ENSMUSG00000011658	Fuz	fuzzy planar cell polarity protein [Source:MGI Symbol;Acc:MGI:1917550]	59.2535	-0.188286	0.17406	-1.59603	0.110481	0.721535	61.1472	-0.333318	0.132815	-3.12459	0.00178054	0.178857
ENSMUSG00000011751	Sptbn4	spectrin beta, non-erythrocytic 4 [Source:MGI Symbol;Acc:MGI:1890574]	1133.95	0.220209	0.229587	1.03404	0.301117	0.896857	1303.08	-0.111631	0.166219	-0.514966	0.606577	0.935941
ENSMUSG00000011752	Pgam1	phosphoglycerate mutase 1 [Source:MGI Symbol;Acc:MGI:97552]	995.652	-0.204802	0.226756	-0.913385	0.36104	0.924926	808.467	0.140845	0.155647	0.937415	0.348545	0.846812
ENSMUSG00000011831	Evi5	ecotropic viral integration site 5 [Source:MGI Symbol;Acc:MGI:104736]	1246.69	-0.0328373	0.22068	-0.127439	0.898593	0.998327	3185.92	0.0608689	0.146403	0.4219	0.673098	0.953491
ENSMUSG00000011832	Evi5l	ecotropic viral integration site 5 like [Source:MGI Symbol;Acc:MGI:2442167]	1040.82	0.274425	0.232344	1.19766	0.23105	0.862787	1466.16	-0.0346775	0.143961	-0.234774	0.814384	0.976488
ENSMUSG00000011837	Snapc2	small nuclear RNA activating complex, polypeptide 2 [Source:MGI Symbol;Acc:MGI:1914861]	422.928	-0.191697	0.246236	-0.826849	0.408323	0.937757	241.226	0.276376	0.16617	2.20391	0.0275304	0.418415
ENSMUSG00000011877	Git1	GIT ArfGAP 1 [Source:MGI Symbol;Acc:MGI:1927140]	10264.2	-0.0396808	0.172694	-0.230239	0.817906	0.995026	6617.14	-0.0358993	0.125466	-0.283958	0.776442	0.973139
ENSMUSG00000011884	Gltp	glycolipid transfer protein [Source:MGI Symbol;Acc:MGI:1929253]	358.634	0.516803	0.245748	2.12688	0.0334302	0.511609	2000.72	0.044526	0.138152	0.349179	0.726955	0.96521
ENSMUSG00000011958	Bnip2	BCL2/adenovirus E1B interacting protein 2 [Source:MGI Symbol;Acc:MGI:109327]	816.488	-0.0526099	0.225631	-0.225302	0.821744	0.995026	945.758	0.0546951	0.149039	0.356102	0.721764	0.963501
ENSMUSG00000011960	Ccnt1	cyclin T1 [Source:MGI Symbol;Acc:MGI:1328363]	2730.98	0.493225	0.190761	2.58815	0.00964939	0.316173	3478.6	-0.263161	0.109366	-2.41086	0.015915	0.348672
ENSMUSG00000012017	Scarf2	scavenger receptor class F, member 2 [Source:MGI Symbol;Acc:MGI:1858430]	NA	NA	NA	NA	NA	NA	21.8049	0.0192164	0.0654667	0.293163	0.769398	0.972539
ENSMUSG00000012076	Brms1l	breast cancer metastasis-suppressor 1-like [Source:MGI Symbol;Acc:MGI:1196337]	2311.58	-0.119529	0.21453	-0.573615	0.566228	0.971218	2365.2	0.000490266	0.138561	-0.0255881	0.979586	0.997595
ENSMUSG00000012114	Med15	mediator complex subunit 15 [Source:MGI Symbol;Acc:MGI:2137379]	1993.96	-0.00340392	0.21832	-0.0712608	0.94319	0.998389	2232.85	-0.054144	0.128199	-0.402268	0.687487	0.956113
ENSMUSG00000012117	Dhdds	dehydrodolichyl diphosphate synthase [Source:MGI Symbol;Acc:MGI:1914672]	828.2	-0.22848	0.238182	-0.99717	0.318682	0.906705	781.096	0.141514	0.154728	0.920126	0.357507	0.85096
ENSMUSG00000012123	Crybg2	crystallin beta-gamma domain containing 2 [Source:MGI Symbol;Acc:MGI:1334463]	NA	NA	NA	NA	NA	NA	10.2106	-0.0863475	0.0673193	-1.38013	0.167546	0.711514
ENSMUSG00000012126	Ubxn11	UBX domain protein 11 [Source:MGI Symbol;Acc:MGI:1914836]	305.693	-0.821757	0.247177	-3.81316	0.000137201	0.0362853	150.643	0.0670936	0.126329	0.708391	0.478703	0.895624
ENSMUSG00000012296	Tjap1	tight junction associated protein 1 [Source:MGI Symbol;Acc:MGI:1921344]	143.46	-0.239295	0.242501	-1.16669	0.243335	0.869243	87.442	0.0583947	0.122171	0.672213	0.501448	0.901753
ENSMUSG00000012405	Rpl15	ribosomal protein L15 [Source:MGI Symbol;Acc:MGI:1913730]	799.581	0.0262833	0.234922	0.101563	0.919104	0.998332	1019.89	0.0965423	0.152348	0.627262	0.530487	0.912967
ENSMUSG00000012422	Tmem167	transmembrane protein 167 [Source:MGI Symbol;Acc:MGI:1913324]	1782.45	-0.0572851	0.227068	-0.231449	0.816966	0.995026	3926.03	0.0819714	0.143616	0.54233	0.587591	0.92985
ENSMUSG00000012429	Mplkip	M-phase specific PLK1 intereacting protein [Source:MGI Symbol;Acc:MGI:1913558]	301.803	-0.021009	0.248121	0.0438038	0.965061	0.998389	316.073	-0.0038014	0.168298	-0.133413	0.893867	0.9859
ENSMUSG00000012443	Kif11	kinesin family member 11 [Source:MGI Symbol;Acc:MGI:1098231]	49.4102	0.182354	0.180362	1.87569	0.060698	0.608817	66.6165	0.111634	0.110495	1.41849	0.156047	0.699166
ENSMUSG00000012483	Rpa3	replication protein A3 [Source:MGI Symbol;Acc:MGI:1915490]	65.9103	0.313256	0.205856	1.13862	0.254861	0.874926	53.7572	0.155499	0.124654	1.54665	0.121948	0.649593
ENSMUSG00000012535	Tnpo3	transportin 3 [Source:MGI Symbol;Acc:MGI:1196412]	1970.34	0.0944588	0.200462	0.469574	0.63866	0.977113	1930.02	-0.295689	0.124544	-2.40853	0.016017	0.35052
ENSMUSG00000012609	Ttll5	tubulin tyrosine ligase-like family, member 5 [Source:MGI Symbol;Acc:MGI:2443657]	1856.07	0.0386909	0.221841	0.166545	0.867728	0.996118	2302.28	0.0775993	0.135893	0.625616	0.531567	0.913519
ENSMUSG00000012640	Zfp715	zinc finger protein 715 [Source:MGI Symbol;Acc:MGI:1917180]	534.68	0.273745	0.244859	1.13035	0.258328	0.878138	589.975	-0.0888868	0.161781	-0.514202	0.607111	0.936255
ENSMUSG00000012705	Retn	resistin [Source:MGI Symbol;Acc:MGI:1888506]	NA	NA	NA	NA	NA	NA	10.6993	0.0527958	0.045258	0.769019	0.441882	0.882802
ENSMUSG00000012819	Cdh23	cadherin 23 (otocadherin) [Source:MGI Symbol;Acc:MGI:1890219]	24.3803	-0.0305246	0.128733	0.0361849	0.971135	0.998389	115.431	0.272517	0.103273	4.28558	1.82263e-05	0.0180887
ENSMUSG00000012848	Rps5	ribosomal protein S5 [Source:MGI Symbol;Acc:MGI:1097682]	661.554	0.147768	0.236023	0.706677	0.479767	0.957376	996.022	0.238736	0.157022	1.6988	0.089356	0.603685
ENSMUSG00000012889	Podnl1	podocan-like 1 [Source:MGI Symbol;Acc:MGI:2685352]	29.3834	-0.170444	0.133148	-0.0487606	0.96111	0.998389	NA	NA	NA	NA	NA	NA
ENSMUSG00000013033	Adgrl1	adhesion G protein-coupled receptor L1 [Source:MGI Symbol;Acc:MGI:1929461]	9188.55	-0.117342	0.175149	-0.664879	0.506128	0.962737	11354.6	0.0678731	0.133669	0.479196	0.631799	0.942124
ENSMUSG00000013076	Amotl1	angiomotin-like 1 [Source:MGI Symbol;Acc:MGI:1922973]	687.022	-0.0579116	0.246109	-0.258334	0.796149	0.995026	1428.65	0.0143825	0.161715	0.0792734	0.936815	0.990671
ENSMUSG00000013089	Etv5	ets variant 5 [Source:MGI Symbol;Acc:MGI:1096867]	2724.28	-0.0320083	0.193043	-0.17555	0.860647	0.996118	2089.47	-0.145511	0.124346	-1.14639	0.251635	0.795967
ENSMUSG00000013150	Gfod2	glucose-fructose oxidoreductase domain containing 2 [Source:MGI Symbol;Acc:MGI:1917825]	102.782	-0.0780577	0.225546	-0.702426	0.482414	0.957554	154.355	-0.19669	0.153052	-1.1911	0.233616	0.782917
ENSMUSG00000013155	Enkd1	enkurin domain containing 1 [Source:MGI Symbol;Acc:MGI:2142593]	34.1168	-0.0136256	0.172732	-0.264585	0.79133	0.995026	30.6259	0.0454091	0.109476	1.61089	0.107203	0.632233
ENSMUSG00000013160	Atp6v0d1	ATPase, H+ transporting, lysosomal V0 subunit D1 [Source:MGI Symbol;Acc:MGI:1201778]	6427.63	-0.12031	0.185412	-0.653722	0.513291	0.963675	3993.59	0.173598	0.138329	1.30769	0.190977	0.739262
ENSMUSG00000013236	Ptprs	protein tyrosine phosphatase, receptor type, S [Source:MGI Symbol;Acc:MGI:97815]	7088.75	-0.147295	0.190923	-0.734223	0.462813	0.954731	7272.07	0.0697661	0.112642	0.595953	0.551206	0.91796
ENSMUSG00000013275	Slc41a1	solute carrier family 41, member 1 [Source:MGI Symbol;Acc:MGI:2444823]	1513.16	-0.202106	0.211821	-0.98369	0.325268	0.910056	2566.56	0.286898	0.127082	2.25245	0.024294	0.406506
ENSMUSG00000013367	Iglon5	IgLON family member 5 [Source:MGI Symbol;Acc:MGI:2686277]	721.885	-0.176015	0.24855	-0.909838	0.362908	0.924926	1199.27	0.36178	0.152111	2.37135	0.0177231	0.363041
ENSMUSG00000013419	Zfp651	zinc finger protein 651 [Source:MGI Symbol;Acc:MGI:2670992]	656.159	-0.369847	0.241834	-1.43955	0.149994	0.780931	877.722	0.187308	0.147686	1.32682	0.18457	0.731826
ENSMUSG00000013465	Nelfb	negative elongation factor complex member B [Source:MGI Symbol;Acc:MGI:1931035]	480.774	-0.10402	0.249111	-0.259555	0.795207	0.995026	620.056	0.481308	0.164372	3.11445	0.00184286	0.179114
ENSMUSG00000013495	Tmem175	transmembrane protein 175 [Source:MGI Symbol;Acc:MGI:1919642]	396.948	-0.102473	0.248312	-0.42628	0.669904	0.9783	588.95	0.0296033	0.168316	0.180907	0.856441	0.982326
ENSMUSG00000013523	Bcas1	brain enriched myelin associated protein 1 [Source:MGI Symbol;Acc:MGI:1924210]	1035.32	0.0425556	0.223549	0.198224	0.84287	0.995026	1429.08	-0.248214	0.141568	-1.74016	0.081831	0.590216
ENSMUSG00000013539	Tango2	transport and golgi organization 2 [Source:MGI Symbol;Acc:MGI:101825]	448.959	-0.103016	0.247672	-0.332554	0.739471	0.991844	658.705	0.100649	0.159238	0.667082	0.50472	0.903397
ENSMUSG00000013584	Aldh1a2	aldehyde dehydrogenase family 1, subfamily A2 [Source:MGI Symbol;Acc:MGI:107928]	271.915	0.526241	0.237661	1.6331	0.102447	0.708145	247.482	0.131238	0.157126	1.3887	0.164924	0.710477
ENSMUSG00000013593	Ndufs2	NADH:ubiquinone oxidoreductase core subunit S2 [Source:MGI Symbol;Acc:MGI:2385112]	2903.94	0.203814	0.214108	0.888594	0.374221	0.925421	1969.05	-0.220516	0.153243	-1.67808	0.0933312	0.6056
ENSMUSG00000013622	Atraid	all-trans retinoic acid induced differentiation factor [Source:MGI Symbol;Acc:MGI:1918918]	480.241	-0.273092	0.248342	-1.12992	0.258511	0.878138	392.622	0.199659	0.167576	1.33153	0.183014	0.729702
ENSMUSG00000013629	Cad	carbamoyl-phosphate synthetase 2, aspartate transcarbamylase, and dihydroorotase [Source:MGI Symbol;Acc:MGI:1916969]	213.715	0.174558	0.243009	0.704816	0.480925	0.957453	130.697	-0.0212831	0.147625	-0.506249	0.612682	0.937311
ENSMUSG00000013646	Sh3bp5l	SH3 binding domain protein 5 like [Source:MGI Symbol;Acc:MGI:1933124]	360.305	-0.242486	0.248377	-1.07109	0.284128	0.89075	443.025	0.183271	0.160822	1.61257	0.106838	0.632233
ENSMUSG00000013662	Atad1	ATPase family, AAA domain containing 1 [Source:MGI Symbol;Acc:MGI:1915229]	2112.19	-0.408804	0.213193	-1.99725	0.0457975	0.559567	3427.72	-0.113664	0.127728	-0.892825	0.371951	0.854711
ENSMUSG00000013663	Pten	phosphatase and tensin homolog [Source:MGI Symbol;Acc:MGI:109583]	5796.65	-0.0554287	0.189767	-0.278932	0.780297	0.995026	11411.2	-0.0385602	0.0973155	-0.407751	0.683456	0.956065
ENSMUSG00000013698	Pea15a	proliferation and apoptosis adaptor protein 15A [Source:MGI Symbol;Acc:MGI:104799]	4267.38	-0.129993	0.188023	-0.697559	0.485453	0.958061	8593.32	0.125876	0.117696	1.07624	0.281822	0.816176
ENSMUSG00000013701	Timm23	translocase of inner mitochondrial membrane 23 [Source:MGI Symbol;Acc:MGI:1858317]	412.665	-0.0113854	0.245895	0.00146284	0.998833	0.999866	189.389	0.190023	0.165511	1.18583	0.235689	0.783832
ENSMUSG00000013707	Tnfaip8l2	tumor necrosis factor, alpha-induced protein 8-like 2 [Source:MGI Symbol;Acc:MGI:1917019]	NA	NA	NA	NA	NA	NA	19.7793	-0.114205	0.086225	-0.916525	0.359392	0.85275
ENSMUSG00000013736	Trnt1	tRNA nucleotidyl transferase, CCA-adding, 1 [Source:MGI Symbol;Acc:MGI:1917297]	1249.71	-0.0745289	0.229069	-0.438342	0.661138	0.978072	1427.01	-0.127636	0.139566	-0.901698	0.367217	0.854711
ENSMUSG00000013766	Ly6g6e	lymphocyte antigen 6 complex, locus G6E [Source:MGI Symbol;Acc:MGI:1917524]	NA	NA	NA	NA	NA	NA	20.1466	-0.00239873	0.0838389	0.131216	0.895605	0.9859
ENSMUSG00000013787	Ehmt2	euchromatic histone lysine N-methyltransferase 2 [Source:MGI Symbol;Acc:MGI:2148922]	1463.72	0.136994	0.223215	0.647385	0.517383	0.965177	1209.72	0.0764562	0.138495	0.538778	0.59004	0.931126
ENSMUSG00000013822	Elof1	ELF1 homolog, elongation factor 1 [Source:MGI Symbol;Acc:MGI:1913376]	353.907	-0.373752	0.249172	-1.41897	0.155908	0.787965	271.42	0.254918	0.159893	2.11656	0.0342968	0.456331
ENSMUSG00000013833	Med16	mediator complex subunit 16 [Source:MGI Symbol;Acc:MGI:2158394]	1043.55	0.128757	0.240593	0.630729	0.528218	0.965784	1139.82	0.137256	0.158159	0.897784	0.369301	0.854711
ENSMUSG00000013846	St3gal1	ST3 beta-galactoside alpha-2,3-sialyltransferase 1 [Source:MGI Symbol;Acc:MGI:98304]	433.333	-0.185592	0.249249	-0.829605	0.406762	0.936288	1092.75	0.0396046	0.163164	0.313241	0.754097	0.970629
ENSMUSG00000013858	Tmem259	transmembrane protein 259 [Source:MGI Symbol;Acc:MGI:2177957]	408.705	-0.19755	0.24923	-0.588033	0.55651	0.967882	461.035	0.0565229	0.167954	0.505089	0.613496	0.937311
ENSMUSG00000013878	Rnf170	ring finger protein 170 [Source:MGI Symbol;Acc:MGI:1924983]	630.576	0.201002	0.240292	0.797589	0.425109	0.946571	1011.48	-0.23568	0.163671	-1.49197	0.135707	0.673599
ENSMUSG00000013921	Clip3	CAP-GLY domain containing linker protein 3 [Source:MGI Symbol;Acc:MGI:1923936]	20204.7	-0.149837	0.175507	-0.840945	0.400379	0.934661	31427.6	-0.0150353	0.0867221	-0.170857	0.864336	0.983611
ENSMUSG00000013973	Dedd	death effector domain-containing [Source:MGI Symbol;Acc:MGI:1333874]	71.5672	-0.102425	0.221759	-0.432681	0.665247	0.978072	112.437	-0.0891893	0.15244	-0.505851	0.612961	0.937311
ENSMUSG00000013997	Nit1	nitrilase 1 [Source:MGI Symbol;Acc:MGI:1350916]	287.288	-0.183237	0.248063	-0.900148	0.368041	0.925421	293.219	0.496168	0.168439	3.18047	0.00147039	0.163049
ENSMUSG00000014030	Pax5	paired box 5 [Source:MGI Symbol;Acc:MGI:97489]	NA	NA	NA	NA	NA	NA	14.3184	-0.125499	0.0699939	-2.16381	0.0304786	0.437791
ENSMUSG00000014039	Prdm15	PR domain containing 15 [Source:MGI Symbol;Acc:MGI:1930121]	529.804	0.768095	0.248235	3.33914	0.000840381	0.0987798	653.692	-0.0367507	0.151741	-0.1923	0.847507	0.982174
ENSMUSG00000014074	Rnf168	ring finger protein 168 [Source:MGI Symbol;Acc:MGI:1917488]	1183.32	-0.119988	0.218394	-0.604457	0.54554	0.967248	1602.36	-0.015765	0.125634	-0.119589	0.904809	0.986811
ENSMUSG00000014075	Dynlt2b	dynein light chain Tctex-type 2B [Source:MGI Symbol;Acc:MGI:1913311]	393.304	-0.0717086	0.24828	-0.309077	0.757263	0.993146	281.477	-0.186922	0.166876	-0.975387	0.329368	0.837406
ENSMUSG00000014077	Chp1	calcineurin-like EF hand protein 1 [Source:MGI Symbol;Acc:MGI:1927185]	3713.81	-0.274688	0.196612	-1.39834	0.162012	0.795919	3849.86	-0.0718954	0.121274	-0.58471	0.558743	0.920659
ENSMUSG00000014158	Trpv4	transient receptor potential cation channel, subfamily V, member 4 [Source:MGI Symbol;Acc:MGI:1926945]	27.7736	0.035871	0.117563	1.47349	0.140618	0.765962	48.8935	0.0825216	0.0963606	1.03786	0.299333	0.824452
ENSMUSG00000014164	Klhl3	kelch-like 3 [Source:MGI Symbol;Acc:MGI:2445185]	3349.4	0.0591895	0.195121	0.297758	0.765888	0.995026	4798.39	0.140211	0.137378	1.04578	0.295664	0.822331
ENSMUSG00000014177	Tvp23b	trans-golgi network vesicle protein 23B [Source:MGI Symbol;Acc:MGI:1914760]	248.989	-0.0582134	0.236646	-0.456977	0.647688	0.977113	419.404	0.115377	0.166212	0.643451	0.519932	0.908352
ENSMUSG00000014195	Dnajc7	DnaJ heat shock protein family (Hsp40) member C7 [Source:MGI Symbol;Acc:MGI:1928373]	2243.65	0.126795	0.205658	0.622967	0.533306	0.965922	2531.04	0.0506756	0.141792	0.383052	0.701681	0.959069
ENSMUSG00000014226	Cacybp	calcyclin binding protein [Source:MGI Symbol;Acc:MGI:1270839]	777.424	0.0409787	0.237069	0.143956	0.885535	0.997621	1193.81	0.302021	0.144709	2.08082	0.0374507	0.469022
ENSMUSG00000014232	Cluap1	clusterin associated protein 1 [Source:MGI Symbol;Acc:MGI:1924029]	493.949	0.124655	0.245538	0.576647	0.564178	0.971054	589.291	-0.303893	0.168454	-1.93219	0.0533362	0.53078
ENSMUSG00000014243	Zswim7	zinc finger SWIM-type containing 7 [Source:MGI Symbol;Acc:MGI:1916997]	65.3711	0.0656475	0.196261	0.073813	0.941159	0.998389	56.6156	0.0564848	0.100916	1.23217	0.217884	0.769439
ENSMUSG00000014245	Pigl	phosphatidylinositol glycan anchor biosynthesis, class L [Source:MGI Symbol;Acc:MGI:2681271]	176.082	-0.07763	0.229151	0.622985	0.533294	0.965922	415.388	0.0851085	0.1683	0.515556	0.606165	0.935669
ENSMUSG00000014294	Ndufa2	NADH:ubiquinone oxidoreductase subunit A2 [Source:MGI Symbol;Acc:MGI:1343103]	680.178	-0.260325	0.240985	-1.09357	0.274145	0.886595	679.238	0.113776	0.168014	1.04702	0.295091	0.821975
ENSMUSG00000014301	Pam16	presequence translocase-asssociated motor 16 [Source:MGI Symbol;Acc:MGI:1913699]	305.347	0.13869	0.247571	0.525061	0.599541	0.976214	216.526	0.221675	0.1585	1.86305	0.0624548	0.552077
ENSMUSG00000014303	Glis2	GLIS family zinc finger 2 [Source:MGI Symbol;Acc:MGI:1932535]	197.503	0.0108948	0.248136	0.0194506	0.984482	0.998389	238.853	0.0935036	0.158997	0.94328	0.345538	0.84656
ENSMUSG00000014313	Cox6c	cytochrome c oxidase subunit 6C [Source:MGI Symbol;Acc:MGI:104614]	3223.9	-0.242157	0.20004	-1.19383	0.232546	0.864046	2483.27	0.246148	0.160183	1.71483	0.0863759	0.598868
ENSMUSG00000014329	Bicc1	BicC family RNA binding protein 1 [Source:MGI Symbol;Acc:MGI:1933388]	92.8664	-0.0304248	0.215449	-0.0673554	0.946299	0.998389	425.812	0.0404558	0.167239	-0.0342307	0.972693	0.997288
ENSMUSG00000014349	Ube2z	ubiquitin-conjugating enzyme E2Z [Source:MGI Symbol;Acc:MGI:1343160]	1575.79	0.0013503	0.22255	0.0129925	0.989634	0.99861	1623.69	0.257308	0.161098	1.64055	0.100891	0.619175
ENSMUSG00000014353	Tmem87b	transmembrane protein 87B [Source:MGI Symbol;Acc:MGI:1919727]	705.036	-0.295491	0.23626	-1.28605	0.198426	0.841096	1113.2	-0.015364	0.136819	-0.121591	0.903223	0.986811
ENSMUSG00000014355	Anapc1	anaphase promoting complex subunit 1 [Source:MGI Symbol;Acc:MGI:103097]	2773.85	0.0896967	0.205239	0.443667	0.657283	0.978072	2545.76	-0.334091	0.139589	-2.32074	0.0203009	0.378715
ENSMUSG00000014361	Mertk	MER proto-oncogene tyrosine kinase [Source:MGI Symbol;Acc:MGI:96965]	232.765	-0.0777844	0.241224	-0.360061	0.718802	0.988267	628.391	0.0570697	0.161064	0.333474	0.738776	0.967536
ENSMUSG00000014402	Tsg101	tumor susceptibility gene 101 [Source:MGI Symbol;Acc:MGI:106581]	639.395	-0.244947	0.232359	-1.06815	0.285453	0.891341	598.833	-0.0334558	0.161719	-0.2408	0.80971	0.976313
ENSMUSG00000014418	Hps5	HPS5, biogenesis of lysosomal organelles complex 2 subunit 2 [Source:MGI Symbol;Acc:MGI:2180307]	244.33	0.321953	0.237597	1.54932	0.121306	0.738569	339.247	0.186092	0.165996	0.947948	0.343156	0.844969
ENSMUSG00000014426	Map3k4	mitogen-activated protein kinase kinase kinase 4 [Source:MGI Symbol;Acc:MGI:1346875]	1354.38	-0.201706	0.232978	-1.0028	0.315959	0.906019	1419.52	-0.165685	0.165975	-0.848096	0.396384	0.864815
ENSMUSG00000014444	Piezo1	piezo-type mechanosensitive ion channel component 1 [Source:MGI Symbol;Acc:MGI:3603204]	78.234	-0.0703387	0.189071	-0.105586	0.915911	0.998332	81.2588	0.143012	0.115835	2.10584	0.0352187	0.459905
ENSMUSG00000014470	Rnf166	ring finger protein 166 [Source:MGI Symbol;Acc:MGI:1915968]	465.35	0.163073	0.244479	0.689239	0.490673	0.959204	652.052	0.0164417	0.165738	0.151733	0.879398	0.984665
ENSMUSG00000014496	Ankrd28	ankyrin repeat domain 28 [Source:MGI Symbol;Acc:MGI:2145661]	1645.13	0.186749	0.210502	0.901193	0.367485	0.925421	2368.53	-0.258	0.121308	-2.11746	0.034221	0.45618
ENSMUSG00000014498	Ankrd52	ankyrin repeat domain 52 [Source:MGI Symbol;Acc:MGI:2444029]	2728.71	0.479687	0.200809	2.43141	0.01504	0.374364	2595.97	-0.069902	0.142646	-0.472635	0.636473	0.943339
ENSMUSG00000014503	Pkd2l2	polycystic kidney disease 2-like 2 [Source:MGI Symbol;Acc:MGI:1858231]	178.664	0.0927736	0.24364	0.515901	0.605924	0.976251	313.512	-0.00470096	0.167782	-0.081748	0.934847	0.990381
ENSMUSG00000014504	Srp19	signal recognition particle 19 [Source:MGI Symbol;Acc:MGI:1913634]	988.683	-0.140794	0.230449	-0.665214	0.505914	0.962737	757.129	0.108948	0.155662	0.760534	0.446936	0.883512
ENSMUSG00000014547	Wdfy2	WD repeat and FYVE domain containing 2 [Source:MGI Symbol;Acc:MGI:2442811]	377.717	-0.418165	0.249262	-1.76028	0.0783605	0.654115	869.053	0.328028	0.158997	2.14475	0.031973	0.442245
ENSMUSG00000014550	Rbsn	rabenosyn, RAB effector [Source:MGI Symbol;Acc:MGI:1925537]	1548.43	-0.00724865	0.214317	-0.0363308	0.971019	0.998389	1477.03	-0.198744	0.155257	-1.27153	0.203539	0.751972
ENSMUSG00000014551	Mrps25	mitochondrial ribosomal protein S25 [Source:MGI Symbol;Acc:MGI:1928140]	299.234	-0.0108934	0.249156	-0.0601191	0.952061	0.998389	476.72	0.426848	0.167407	2.52706	0.0115023	0.316976
ENSMUSG00000014554	Dguok	deoxyguanosine kinase [Source:MGI Symbol;Acc:MGI:1351602]	211.832	0.0810952	0.248793	0.32858	0.742473	0.992206	298.687	-0.375798	0.16693	-2.06497	0.038926	0.47653
ENSMUSG00000014592	Camta1	calmodulin binding transcription activator 1 [Source:MGI Symbol;Acc:MGI:2140230]	19278	0.191828	0.174782	1.07952	0.280355	0.89075	20393.5	0.0225352	0.11787	0.184337	0.853749	0.982326
ENSMUSG00000014599	Csf1	colony stimulating factor 1 (macrophage) [Source:MGI Symbol;Acc:MGI:1339753]	242.411	-0.202165	0.237242	-0.375199	0.707512	0.986475	366.864	-0.114058	0.16844	-0.527557	0.597807	0.932173
ENSMUSG00000014601	Strip1	striatin interacting protein 1 [Source:MGI Symbol;Acc:MGI:2443884]	1230.05	-0.163506	0.216187	-0.730184	0.465278	0.954731	1111.82	0.245987	0.160334	1.57994	0.11412	0.642697
ENSMUSG00000014602	Kif1a	kinesin family member 1A [Source:MGI Symbol;Acc:MGI:108391]	40056.6	0.0563665	0.202035	0.289128	0.772483	0.995026	30923.3	-0.0676196	0.123491	-0.55472	0.579086	0.926391
ENSMUSG00000014606	Slc25a11	solute carrier family 25 (mitochondrial carrier oxoglutarate carrier), member 11 [Source:MGI Symbol;Acc:MGI:1915113]	1021.29	0.21107	0.226297	0.965852	0.334118	0.911602	1092.47	-0.0307463	0.155178	-0.138896	0.889533	0.985884
ENSMUSG00000014633	Cmc2	COX assembly mitochondrial protein 2 [Source:MGI Symbol;Acc:MGI:1913781]	149.301	-0.272873	0.225476	-1.56565	0.117429	0.733695	141.796	0.0754148	0.157249	0.796349	0.425829	0.876974
ENSMUSG00000014668	Chfr	checkpoint with forkhead and ring finger domains [Source:MGI Symbol;Acc:MGI:2444898]	686.735	-0.230388	0.24116	-0.975153	0.329485	0.911251	871.236	-0.0470849	0.168429	-0.298029	0.765681	0.971773
ENSMUSG00000014748	Tex261	testis expressed gene 261 [Source:MGI Symbol;Acc:MGI:1096575]	311.312	-0.252725	0.248278	-0.903788	0.366108	0.925375	634.484	0.156067	0.168447	1.19737	0.231161	0.780817
ENSMUSG00000014763	Fam120b	family with sequence similarity 120, member B [Source:MGI Symbol;Acc:MGI:1914794]	1993.82	-0.0513514	0.208227	-0.267826	0.788834	0.995026	2067.51	-0.0791438	0.126755	-0.622152	0.533842	0.914093
ENSMUSG00000014767	Tbp	TATA box binding protein [Source:MGI Symbol;Acc:MGI:101838]	1014.41	-0.148656	0.235333	-0.586444	0.557577	0.968193	1844.72	0.156327	0.157699	1.05531	0.291285	0.820452
ENSMUSG00000014769	Psmb1	proteasome (prosome, macropain) subunit, beta type 1 [Source:MGI Symbol;Acc:MGI:104884]	1123.94	0.128006	0.21723	0.616307	0.537692	0.965922	835.618	0.136264	0.165504	0.85591	0.392048	0.86278
ENSMUSG00000014773	Dll1	delta like canonical Notch ligand 1 [Source:MGI Symbol;Acc:MGI:104659]	184.39	0.226952	0.231772	0.62087	0.534685	0.965922	95.1364	-0.0790394	0.157579	-0.46484	0.642046	0.944648
ENSMUSG00000014776	Nol3	nucleolar protein 3 (apoptosis repressor with CARD domain) [Source:MGI Symbol;Acc:MGI:1925938]	132.685	0.0235612	0.234137	-0.243362	0.807725	0.995026	264.031	-0.0795606	0.168424	-0.419561	0.674806	0.954276
ENSMUSG00000014778	Fhod1	formin homology 2 domain containing 1 [Source:MGI Symbol;Acc:MGI:2679008]	15.3512	-0.0565857	0.12249	-0.242112	0.808693	0.995026	74.1093	0.330501	0.130701	2.98282	0.00285603	0.202462
ENSMUSG00000014782	Plekhg4	pleckstrin homology domain containing, family G (with RhoGef domain) member 4 [Source:MGI Symbol;Acc:MGI:2142544]	NA	NA	NA	NA	NA	NA	14.9273	0.0457786	0.0552877	-0.0897497	0.928486	0.989439
ENSMUSG00000014786	Slc9a5	solute carrier family 9 (sodium/hydrogen exchanger), member 5 [Source:MGI Symbol;Acc:MGI:2685542]	151.468	-0.16497	0.230795	-0.878501	0.379672	0.926547	129.594	0.243435	0.16435	1.60696	0.108064	0.633992
ENSMUSG00000014791	Elmo3	engulfment and cell motility 3 [Source:MGI Symbol;Acc:MGI:2679007]	32.0293	0.0819993	0.145783	0.520615	0.602635	0.976251	135.797	-0.0675697	0.119851	0.0363742	0.970984	0.996624
ENSMUSG00000014813	Stc1	stanniocalcin 1 [Source:MGI Symbol;Acc:MGI:109131]	58.171	0.0181887	0.199515	-0.216646	0.828485	0.995026	403.44	0.2976	0.160903	1.47517	0.140167	0.680645
ENSMUSG00000014837	4931428F04Rik	RIKEN cDNA 4931428F04 gene [Source:MGI Symbol;Acc:MGI:1921606]	59.1423	0.126136	0.197389	0.68667	0.49229	0.959204	124.492	0.189366	0.148268	1.57591	0.115046	0.642818
ENSMUSG00000014846	Tppp3	tubulin polymerization-promoting protein family member 3 [Source:MGI Symbol;Acc:MGI:1915221]	145.621	-0.0206605	0.232356	-0.17303	0.862628	0.996118	421.773	-0.0981875	0.163811	-0.162133	0.871201	0.983858
ENSMUSG00000014850	Msh3	mutS homolog 3 [Source:MGI Symbol;Acc:MGI:109519]	470.358	0.247922	0.246008	1.00402	0.315367	0.906019	811.601	-0.167171	0.154369	-0.990717	0.321824	0.834258
ENSMUSG00000014852	Adamts13	a disintegrin-like and metallopeptidase (reprolysin type) with thrombospondin type 1 motif, 13 [Source:MGI Symbol;Acc:MGI:2685556]	20.9055	0.0350808	0.118942	1.35419	0.175677	0.80953	NA	NA	NA	NA	NA	NA
ENSMUSG00000014856	Tmem208	transmembrane protein 208 [Source:MGI Symbol;Acc:MGI:1913570]	67.1717	-0.0750654	0.174352	-0.152928	0.878455	0.996137	144.169	0.0110159	0.139904	-0.270726	0.786602	0.973938
ENSMUSG00000014859	E2f4	E2F transcription factor 4 [Source:MGI Symbol;Acc:MGI:103012]	576.256	0.20925	0.249115	0.942276	0.346051	0.91601	556.954	-0.0726395	0.165297	-0.369289	0.711912	0.961621
ENSMUSG00000014867	Surf4	surfeit gene 4 [Source:MGI Symbol;Acc:MGI:98445]	449.755	0.262932	0.248831	1.44153	0.149434	0.780175	815.155	0.0680192	0.147741	0.465738	0.641403	0.944648
ENSMUSG00000014873	Surf2	surfeit gene 2 [Source:MGI Symbol;Acc:MGI:98444]	772.125	-0.0643564	0.234885	-0.266576	0.789796	0.995026	559.242	-0.0548429	0.16803	-0.341351	0.732839	0.966268
ENSMUSG00000014905	Dnajb9	DnaJ heat shock protein family (Hsp40) member B9 [Source:MGI Symbol;Acc:MGI:1351618]	238.265	0.023048	0.248232	0.342998	0.7316	0.991687	477.18	-0.0250305	0.159179	-0.157192	0.875093	0.98445
ENSMUSG00000014907	Naf1	nuclear assembly factor 1 ribonucleoprotein [Source:MGI Symbol;Acc:MGI:2682306]	141.961	-0.46501	0.237068	-2.30502	0.0211653	0.427758	374.531	-0.1498	0.168155	-0.856158	0.39191	0.86278
ENSMUSG00000014932	Yes1	YES proto-oncogene 1, Src family tyrosine kinase [Source:MGI Symbol;Acc:MGI:99147]	134.428	-0.123471	0.234584	-0.794663	0.42681	0.947371	162.517	-0.0753255	0.16032	-0.56884	0.569464	0.92332
ENSMUSG00000014956	Ppp1cb	protein phosphatase 1 catalytic subunit beta [Source:MGI Symbol;Acc:MGI:104871]	7826.09	-0.0505617	0.194626	-0.24644	0.805342	0.995026	9555.17	-0.0114954	0.106968	-0.11246	0.910459	0.987131
ENSMUSG00000014959	Gorasp2	golgi reassembly stacking protein 2 [Source:MGI Symbol;Acc:MGI:2135962]	2344.86	-0.0378949	0.200887	-0.163307	0.870277	0.996118	2500.81	0.0186847	0.136452	0.152426	0.878851	0.984665
ENSMUSG00000014980	Tsen15	tRNA splicing endonuclease subunit 15 [Source:MGI Symbol;Acc:MGI:1913887]	243.931	0.0789268	0.248315	0.417008	0.676672	0.978407	182.491	-0.269623	0.165067	-1.7216	0.0851425	0.597382
ENSMUSG00000015002	Efr3a	EFR3 homolog A [Source:MGI Symbol;Acc:MGI:1923990]	5222.25	0.0216614	0.18276	0.123375	0.90181	0.998332	6545.97	0.013667	0.103786	0.138836	0.889579	0.985884
ENSMUSG00000015013	Trappc2l	trafficking protein particle complex 2L [Source:MGI Symbol;Acc:MGI:1916295]	266.313	-0.0607469	0.249257	-0.223421	0.823208	0.995026	215.281	0.129715	0.159821	0.877035	0.380468	0.857562
ENSMUSG00000015016	Acsf3	acyl-CoA synthetase family member 3 [Source:MGI Symbol;Acc:MGI:2182591]	96.573	-0.0738536	0.168531	-0.549069	0.582958	0.973686	173.661	-0.0185508	0.120907	-0.221409	0.824774	0.977081
ENSMUSG00000015023	Ddx19a	DEAD box helicase 19a [Source:MGI Symbol;Acc:MGI:99526]	586.395	-0.0697274	0.24922	-0.0455945	0.963633	0.998389	635.917	-0.024346	0.161338	-0.107638	0.914283	0.987168
ENSMUSG00000015027	Galns	galactosamine (N-acetyl)-6-sulfate sulfatase [Source:MGI Symbol;Acc:MGI:1355303]	27.6282	0.0692054	0.136688	1.58286	0.113453	0.725976	118.128	-0.0461015	0.134545	0.0503869	0.959814	0.9946
ENSMUSG00000015085	Entpd2	ectonucleoside triphosphate diphosphohydrolase 2 [Source:MGI Symbol;Acc:MGI:1096863]	NA	NA	NA	NA	NA	NA	34.3731	-0.00730695	0.0987448	0.861323	0.38906	0.861052
ENSMUSG00000015087	Rabl6	RAB, member RAS oncogene family-like 6 [Source:MGI Symbol;Acc:MGI:2442633]	2189.23	0.0493264	0.203472	0.22482	0.822119	0.995026	2352.52	-0.0430331	0.115608	-0.369211	0.71197	0.961621
ENSMUSG00000015090	Ptgds	prostaglandin D2 synthase (brain) [Source:MGI Symbol;Acc:MGI:99261]	931.72	-0.118165	0.235252	-0.690431	0.489923	0.959009	2752.61	0.554276	0.122628	4.56924	4.8949e-06	0.00747376
ENSMUSG00000015092	Edf1	endothelial differentiation-related factor 1 [Source:MGI Symbol;Acc:MGI:1891227]	3171.47	-0.260139	0.199396	-1.29339	0.195876	0.839129	2633.17	0.411961	0.151685	2.76344	0.00571955	0.243099
ENSMUSG00000015093	Clic3	chloride intracellular channel 3 [Source:MGI Symbol;Acc:MGI:1916704]	NA	NA	NA	NA	NA	NA	15.4018	0.0646625	0.0525543	0.52632	0.598666	0.93236
ENSMUSG00000015094	Npdc1	neural proliferation, differentiation and control 1 [Source:MGI Symbol;Acc:MGI:1099802]	1180.85	-0.488116	0.241726	-2.30389	0.0212287	0.427758	1293.75	0.0862776	0.150272	0.698372	0.484945	0.897685
ENSMUSG00000015095	Fbxw5	F-box and WD-40 domain protein 5 [Source:MGI Symbol;Acc:MGI:1354731]	1882.81	-0.444963	0.232229	-1.98769	0.0468458	0.562069	2262.7	0.0184338	0.129868	0.148473	0.881969	0.984971
ENSMUSG00000015112	Slc25a13	solute carrier family 25 (mitochondrial carrier, adenine nucleotide translocator), member 13 [Source:MGI Symbol;Acc:MGI:1354721]	32.2722	0.187318	0.144047	1.05722	0.290413	0.892984	25.4368	-0.112538	0.0963537	-0.929588	0.352585	0.848532
ENSMUSG00000015120	Ube2i	ubiquitin-conjugating enzyme E2I [Source:MGI Symbol;Acc:MGI:107365]	1450.09	-0.197482	0.211265	-0.947276	0.343498	0.915789	1697.9	-0.0624625	0.143668	-0.426155	0.669995	0.952754
ENSMUSG00000015126	Tsr3	TSR3 20S rRNA accumulation [Source:MGI Symbol;Acc:MGI:1915577]	342.638	0.270696	0.249259	1.15235	0.249176	0.872248	221.869	0.284926	0.160607	1.9959	0.0459451	0.504127
ENSMUSG00000015127	Unkl	unkempt family like zinc finger [Source:MGI Symbol;Acc:MGI:1921404]	239.824	-0.296635	0.246957	-1.46299	0.143471	0.769942	498.884	-0.113244	0.160496	-0.652436	0.51412	0.905737
ENSMUSG00000015133	Lrrk1	leucine-rich repeat kinase 1 [Source:MGI Symbol;Acc:MGI:2142227]	51.3051	-0.16981	0.15387	-0.372899	0.709224	0.98679	92.3863	0.187706	0.124902	2.00553	0.0449067	0.500982
ENSMUSG00000015143	Actn1	actinin, alpha 1 [Source:MGI Symbol;Acc:MGI:2137706]	951.581	0.0117288	0.226916	0.0482229	0.961539	0.998389	560.827	-0.0536819	0.164051	-0.249162	0.803236	0.974825
ENSMUSG00000015149	Sirt2	sirtuin 2 [Source:MGI Symbol;Acc:MGI:1927664]	3355.91	-0.140537	0.22668	-0.692437	0.488663	0.958842	4950.11	-0.140172	0.128094	-1.0528	0.292434	0.820695
ENSMUSG00000015165	Hnrnpl	heterogeneous nuclear ribonucleoprotein L [Source:MGI Symbol;Acc:MGI:104816]	1699.68	-0.146512	0.218273	-0.642798	0.520355	0.965177	1834.43	-0.230517	0.143281	-1.70732	0.0877629	0.601019
ENSMUSG00000015176	Nolc1	nucleolar and coiled-body phosphoprotein 1 [Source:MGI Symbol;Acc:MGI:1918019]	743.8	-0.0815479	0.248916	-0.430021	0.66718	0.978072	1142.7	0.0280921	0.15973	0.311081	0.755739	0.970722
ENSMUSG00000015189	Casd1	CAS1 domain containing 1 [Source:MGI Symbol;Acc:MGI:2384865]	901.605	0.0653645	0.237253	0.217288	0.827984	0.995026	1343.81	0.070467	0.151002	0.488774	0.625002	0.939159
ENSMUSG00000015202	Cnksr3	Cnksr family member 3 [Source:MGI Symbol;Acc:MGI:2674130]	112.475	-0.351824	0.231828	-1.91712	0.0552225	0.591572	156.781	-0.100874	0.150554	-1.30943	0.19039	0.738816
ENSMUSG00000015214	Mtmr1	myotubularin related protein 1 [Source:MGI Symbol;Acc:MGI:1858271]	1479.58	0.0680691	0.218655	0.306995	0.758847	0.993434	1974.13	-0.0485157	0.143035	-0.329851	0.741512	0.968499
ENSMUSG00000015217	Hmgb3	high mobility group box 3 [Source:MGI Symbol;Acc:MGI:1098219]	222.965	0.0167442	0.24677	0.0162831	0.987009	0.998389	233.467	0.00377654	0.156906	-0.108085	0.913928	0.987168
ENSMUSG00000015222	Map2	microtubule-associated protein 2 [Source:MGI Symbol;Acc:MGI:97175]	14696.1	0.0222502	0.178362	0.105026	0.916355	0.998332	90376.4	-0.239615	0.0909701	-2.63528	0.00840677	0.282181
ENSMUSG00000015224	Cyp2j9	cytochrome P450, family 2, subfamily j, polypeptide 9 [Source:MGI Symbol;Acc:MGI:1921769]	66.1762	-0.298233	0.171708	-2.23506	0.0254132	0.460088	156.128	-0.0534023	0.123732	-1.02927	0.303353	0.825396
ENSMUSG00000015243	Abca1	ATP-binding cassette, sub-family A (ABC1), member 1 [Source:MGI Symbol;Acc:MGI:99607]	467.326	-0.24913	0.247566	-1.01589	0.309681	0.905713	869.578	-0.110067	0.168228	-0.631332	0.527823	0.912665
ENSMUSG00000015247	Nipsnap3b	nipsnap homolog 3B [Source:MGI Symbol;Acc:MGI:1913786]	199.906	-0.0303424	0.247365	0.134784	0.892782	0.998144	168.136	-0.022193	0.16564	-0.123155	0.901985	0.986811
ENSMUSG00000015289	Lage3	L antigen family, member 3 [Source:MGI Symbol;Acc:MGI:1913442]	228.413	0.0712147	0.24164	0.476619	0.633633	0.977041	191.014	-0.0159673	0.157652	0.14836	0.882059	0.984971
ENSMUSG00000015290	Ubl4a	ubiquitin-like 4A [Source:MGI Symbol;Acc:MGI:95049]	2794.56	-0.212225	0.214784	-0.982727	0.325742	0.910409	2659.7	0.091615	0.121099	0.758685	0.448041	0.883512
ENSMUSG00000015291	Gdi1	guanosine diphosphate (GDP) dissociation inhibitor 1 [Source:MGI Symbol;Acc:MGI:99846]	27302.4	-0.000647797	0.173503	-0.0164473	0.986878	0.998389	10742	0.0680597	0.126313	0.552735	0.580445	0.927013
ENSMUSG00000015305	Sash1	SAM and SH3 domain containing 1 [Source:MGI Symbol;Acc:MGI:1917347]	2390.46	0.3124	0.206244	1.48956	0.136341	0.763269	1774.9	-0.219981	0.147775	-1.46904	0.141821	0.682426
ENSMUSG00000015312	Gadd45b	growth arrest and DNA-damage-inducible 45 beta [Source:MGI Symbol;Acc:MGI:107776]	159.824	-0.542846	0.242714	-2.41487	0.0157409	0.382803	146.128	0.066064	0.137129	0.43498	0.663577	0.951182
ENSMUSG00000015335	Zdhhc12	zinc finger, DHHC domain containing 12 [Source:MGI Symbol;Acc:MGI:1913470]	26.8739	0.0296438	0.15564	0.0193547	0.984558	0.998389	40.6052	0.200431	0.109404	2.66158	0.00777743	0.276826
ENSMUSG00000015337	Endog	endonuclease G [Source:MGI Symbol;Acc:MGI:1261433]	49.2853	-0.122532	0.187738	-1.16638	0.243461	0.869243	51.9596	0.310409	0.141791	1.90877	0.0562914	0.540574
ENSMUSG00000015340	Cybb	cytochrome b-245, beta polypeptide [Source:MGI Symbol;Acc:MGI:88574]	NA	NA	NA	NA	NA	NA	15.4547	0.141727	0.0759117	3.21703	0.00129523	0.153909
ENSMUSG00000015341	Golga7	golgi autoantigen, golgin subfamily a, 7 [Source:MGI Symbol;Acc:MGI:1931029]	2136.46	0.237505	0.196139	1.20962	0.226424	0.860554	2870.94	0.0627518	0.121164	0.535171	0.592531	0.931415
ENSMUSG00000015342	Xk	X-linked Kx blood group [Source:MGI Symbol;Acc:MGI:103569]	649.046	-0.1109	0.24338	-0.556599	0.577801	0.973686	1004.75	0.0838083	0.16039	0.570213	0.568533	0.923169
ENSMUSG00000015354	Pcolce2	procollagen C-endopeptidase enhancer 2 [Source:MGI Symbol;Acc:MGI:1923727]	128.544	-0.292406	0.231343	-0.706792	0.479696	0.957376	125.392	0.0551336	0.125447	0.701002	0.483302	0.896716
ENSMUSG00000015357	Clpx	caseinolytic mitochondrial matrix peptidase chaperone subunit [Source:MGI Symbol;Acc:MGI:1346017]	654.506	0.215308	0.247191	0.718763	0.472287	0.95617	701.095	-0.151693	0.15053	-1.03654	0.29995	0.824694
ENSMUSG00000015363	Trabd	TraB domain containing [Source:MGI Symbol;Acc:MGI:1915226]	124.84	-0.173875	0.231635	-0.922619	0.356206	0.921779	254.773	-0.0479918	0.167061	-0.260794	0.794252	0.974095
ENSMUSG00000015365	Mov10l1	Mov10 like RISC complex RNA helicase 1 [Source:MGI Symbol;Acc:MGI:1891384]	NA	NA	NA	NA	NA	NA	10.5625	-0.056911	0.0556772	-1.70396	0.0883895	0.601412
ENSMUSG00000015377	Dennd6b	DENN/MADD domain containing 6B [Source:MGI Symbol;Acc:MGI:1916690]	728.541	-0.148996	0.247627	0.403344	0.686695	0.980588	377.962	0.108814	0.167738	0.524539	0.599904	0.932963
ENSMUSG00000015396	Cd83	CD83 antigen [Source:MGI Symbol;Acc:MGI:1328316]	94.6658	0.24071	0.221764	0.667366	0.504538	0.962385	118.283	0.107566	0.154116	0.4528	0.650693	0.946295
ENSMUSG00000015405	Ace2	angiotensin I converting enzyme (peptidyl-dipeptidase A) 2 [Source:MGI Symbol;Acc:MGI:1917258]	43.2898	-0.202551	0.12348	-0.589471	0.555546	0.967882	NA	NA	NA	NA	NA	NA
ENSMUSG00000015451	C4a	complement component 4A (Rodgers blood group) [Source:MGI Symbol;Acc:MGI:98320]	15.9011	-0.0176648	0.112306	-0.355091	0.722521	0.989578	NA	NA	NA	NA	NA	NA
ENSMUSG00000015452	Ager	advanced glycosylation end product-specific receptor [Source:MGI Symbol;Acc:MGI:893592]	15.1453	-0.00853933	0.0965162	-0.17878	0.85811	0.996118	NA	NA	NA	NA	NA	NA
ENSMUSG00000015461	Atf6b	activating transcription factor 6 beta [Source:MGI Symbol;Acc:MGI:105121]	630.076	0.0193191	0.247241	-0.241441	0.809213	0.995026	381.183	0.147738	0.168328	1.2867	0.198201	0.746874
ENSMUSG00000015468	Notch4	notch 4 [Source:MGI Symbol;Acc:MGI:107471]	21.8806	0.00219872	0.129496	-0.319405	0.749419	0.992629	36.7491	0.157831	0.101326	3.0363	0.002395	0.188644
ENSMUSG00000015474	Ppt2	palmitoyl-protein thioesterase 2 [Source:MGI Symbol;Acc:MGI:1860075]	129.896	0.704016	0.226068	3.50748	0.000452366	0.0758094	64.4064	-0.0825963	0.140379	0.043389	0.965391	0.995897
ENSMUSG00000015476	Prrt1	proline-rich transmembrane protein 1 [Source:MGI Symbol;Acc:MGI:1932118]	4353.42	0.0224952	0.202868	0.0793254	0.936774	0.998389	4026.37	0.117692	0.161458	0.703857	0.481522	0.896089
ENSMUSG00000015478	Rnf5	ring finger protein 5 [Source:MGI Symbol;Acc:MGI:1860076]	601.368	-0.264816	0.24682	-0.862685	0.388311	0.933124	546.426	0.363846	0.168252	2.34008	0.0192794	0.373779
ENSMUSG00000015484	Fam163a	family with sequence similarity 163, member A [Source:MGI Symbol;Acc:MGI:3618859]	84.0084	0.26213	0.222743	1.57629	0.114959	0.730163	1122.85	-0.0596238	0.16466	-0.23957	0.810663	0.976313
ENSMUSG00000015488	Cacfd1	calcium channel flower domain containing 1 [Source:MGI Symbol;Acc:MGI:1924317]	532.502	-0.205777	0.245859	-0.868042	0.385372	0.931239	957.927	-0.106265	0.163034	-0.611007	0.541195	0.916099
ENSMUSG00000015501	Hivep2	human immunodeficiency virus type I enhancer binding protein 2 [Source:MGI Symbol;Acc:MGI:1338076]	30569.4	0.071584	0.171374	0.412149	0.68023	0.979334	12073.5	-0.0356274	0.133671	-0.240278	0.810115	0.976313
ENSMUSG00000015522	Arnt	aryl hydrocarbon receptor nuclear translocator [Source:MGI Symbol;Acc:MGI:88071]	1314.25	0.192781	0.233842	0.816159	0.414409	0.942448	1395.52	-0.283918	0.154863	-1.81969	0.068806	0.569896
ENSMUSG00000015533	Itga2	integrin alpha 2 [Source:MGI Symbol;Acc:MGI:96600]	15.9084	0.0694512	0.129717	0.27325	0.784661	0.995026	58.7942	0.0451539	0.0931284	2.70621	0.00680569	0.260784
ENSMUSG00000015536	Mocs2	molybdenum cofactor synthesis 2 [Source:MGI Symbol;Acc:MGI:1336894]	2028.94	0.0740186	0.19913	0.371151	0.710525	0.98679	2117.99	0.0988128	0.132968	0.751474	0.452367	0.885054
ENSMUSG00000015542	Nat9	N-acetyltransferase 9 (GCN5-related, putative) [Source:MGI Symbol;Acc:MGI:1913426]	114.968	-0.461297	0.215148	-1.73253	0.0831784	0.664332	149.407	0.0497911	0.123503	0.678654	0.497357	0.89991
ENSMUSG00000015568	Lpl	lipoprotein lipase [Source:MGI Symbol;Acc:MGI:96820]	586.715	0.394898	0.246246	1.5661	0.117325	0.733695	523.906	0.0753563	0.167792	0.502474	0.615334	0.937311
ENSMUSG00000015575	Atp6v0e	ATPase, H+ transporting, lysosomal V0 subunit E [Source:MGI Symbol;Acc:MGI:1328318]	248.104	0.163812	0.2478	0.565776	0.571546	0.97223	434.285	-0.14062	0.164169	-0.407768	0.683444	0.956065
ENSMUSG00000015597	Zfp318	zinc finger protein 318 [Source:MGI Symbol;Acc:MGI:1889348]	3221.32	0.329145	0.192484	1.73084	0.0834795	0.664332	1719.19	-0.210197	0.139684	-1.52878	0.126318	0.65653
ENSMUSG00000015599	Ttbk1	tau tubulin kinase 1 [Source:MGI Symbol;Acc:MGI:2147036]	4233.28	-0.130081	0.204375	-0.619473	0.535605	0.965922	6438.82	0.0174585	0.111887	0.149924	0.880825	0.984874
ENSMUSG00000015605	Srf	serum response factor [Source:MGI Symbol;Acc:MGI:106658]	1104.69	-0.235039	0.230539	-0.918577	0.358317	0.923212	1209.56	-0.127347	0.162793	-0.583929	0.559268	0.920659
ENSMUSG00000015647	Lama5	laminin, alpha 5 [Source:MGI Symbol;Acc:MGI:105382]	26.5344	-0.0460854	0.16134	0.0286326	0.977158	0.998389	73.2251	0.133336	0.12695	0.37706	0.706129	0.960128
ENSMUSG00000015652	Steap1	six transmembrane epithelial antigen of the prostate 1 [Source:MGI Symbol;Acc:MGI:1917608]	NA	NA	NA	NA	NA	NA	30.714	-0.0904398	0.0975976	-0.134885	0.892703	0.9859
ENSMUSG00000015653	Steap2	six transmembrane epithelial antigen of prostate 2 [Source:MGI Symbol;Acc:MGI:1921301]	222.504	0.0629247	0.222058	-0.184475	0.853641	0.996118	494.581	0.0124954	0.162865	0.114799	0.908605	0.986844
ENSMUSG00000015656	Hspa8	heat shock protein 8 [Source:MGI Symbol;Acc:MGI:105384]	25306.5	0.0312115	0.2104	0.0413084	0.96705	0.998389	17081.4	-0.0631953	0.107035	-0.594237	0.552354	0.917969
ENSMUSG00000015659	Serac1	serine active site containing 1 [Source:MGI Symbol;Acc:MGI:2447813]	713.557	0.174671	0.244103	0.607746	0.543356	0.967248	1245.61	-0.0409791	0.165966	-0.373052	0.70911	0.960846
ENSMUSG00000015668	Pdzd11	PDZ domain containing 11 [Source:MGI Symbol;Acc:MGI:1919871]	711.172	-0.334397	0.24887	-1.44193	0.149321	0.780175	803.137	-0.145289	0.167235	-0.685188	0.493226	0.898773
ENSMUSG00000015671	Psma2	proteasome subunit alpha 2 [Source:MGI Symbol;Acc:MGI:104885]	2568.22	0.0283023	0.209322	0.133514	0.893787	0.998194	2098.07	0.13821	0.12083	1.14063	0.254024	0.797069
ENSMUSG00000015672	Mrpl32	mitochondrial ribosomal protein L32 [Source:MGI Symbol;Acc:MGI:2137226]	243.126	-0.210674	0.247362	-0.763883	0.444937	0.952688	342.444	-0.0741472	0.167449	-0.36737	0.713343	0.961621
ENSMUSG00000015697	Setdb1	SET domain, bifurcated 1 [Source:MGI Symbol;Acc:MGI:1934229]	1157.49	0.248614	0.243798	1.13243	0.257455	0.87734	1049.22	-0.183008	0.167954	-1.10056	0.271087	0.808214
ENSMUSG00000015702	Anxa9	annexin A9 [Source:MGI Symbol;Acc:MGI:1923711]	23.0415	-0.063301	0.131936	-1.17202	0.24119	0.869243	42.3294	-0.0660099	0.0812168	0.85162	0.394425	0.863785
ENSMUSG00000015709	Arnt2	aryl hydrocarbon receptor nuclear translocator 2 [Source:MGI Symbol;Acc:MGI:107188]	7664.07	0.0589203	0.197292	0.296694	0.766701	0.995026	7265.52	0.0891802	0.14998	0.601436	0.54755	0.917164
ENSMUSG00000015711	Prune1	prune exopolyphosphatase [Source:MGI Symbol;Acc:MGI:1925152]	923.363	0.200129	0.233862	1.01738	0.308973	0.9052	746.163	0.0649041	0.165674	0.435655	0.663087	0.951182
ENSMUSG00000015714	Cers2	ceramide synthase 2 [Source:MGI Symbol;Acc:MGI:1924143]	622.095	-0.0730132	0.243738	-0.483083	0.629037	0.977041	1660.42	-0.0181244	0.133724	-0.136436	0.891477	0.9859
ENSMUSG00000015733	Capza2	capping actin protein of muscle Z-line subunit alpha 2 [Source:MGI Symbol;Acc:MGI:106222]	5942.28	0.160368	0.203733	0.802858	0.422057	0.944747	6279.58	0.0747667	0.104587	0.719311	0.471949	0.89327
ENSMUSG00000015745	Plekho1	pleckstrin homology domain containing, family O member 1 [Source:MGI Symbol;Acc:MGI:1914470]	431.716	-0.117863	0.244698	-1.19231	0.233138	0.864046	307.041	0.0877482	0.16519	0.669004	0.503493	0.903112
ENSMUSG00000015747	Vps45	vacuolar protein sorting 45 [Source:MGI Symbol;Acc:MGI:891965]	664.652	-0.0385134	0.242203	-0.121502	0.903294	0.998332	703.102	-0.0336041	0.1587	-0.262895	0.792632	0.974095
ENSMUSG00000015748	Prpf3	pre-mRNA processing factor 3 [Source:MGI Symbol;Acc:MGI:1918017]	337.55	-0.0742506	0.248826	-0.246563	0.805247	0.995026	492.541	-0.172473	0.168377	-1.35864	0.17426	0.720659
ENSMUSG00000015749	Anp32e	acidic (leucine-rich) nuclear phosphoprotein 32 family, member E [Source:MGI Symbol;Acc:MGI:1913721]	2601.88	0.0982573	0.20337	0.503253	0.614786	0.977041	4051.47	-0.339548	0.123442	-2.7392	0.00615891	0.252951
ENSMUSG00000015750	Aph1a	aph1 homolog A, gamma secretase subunit [Source:MGI Symbol;Acc:MGI:2385110]	142.352	-0.0823529	0.220579	-0.262533	0.79291	0.995026	109.768	0.133284	0.122633	1.64171	0.100651	0.618628
ENSMUSG00000015755	Tab2	TGF-beta activated kinase 1/MAP3K7 binding protein 2 [Source:MGI Symbol;Acc:MGI:1915902]	3359.13	0.028631	0.191869	0.145824	0.884061	0.997574	5045.14	0.068413	0.111346	0.601558	0.547468	0.917164
ENSMUSG00000015757	Ppil4	peptidylprolyl isomerase (cyclophilin)-like 4 [Source:MGI Symbol;Acc:MGI:1914668]	1007.47	0.0241689	0.240589	0.275158	0.783195	0.995026	702.928	0.0991238	0.150805	0.644472	0.51927	0.908305
ENSMUSG00000015759	Cnih1	cornichon family AMPA receptor auxiliary protein 1 [Source:MGI Symbol;Acc:MGI:1277202]	231.05	0.0861407	0.243381	0.337664	0.735616	0.991687	307.8	0.111307	0.168422	0.786262	0.431714	0.879196
ENSMUSG00000015766	Eps8	epidermal growth factor receptor pathway substrate 8 [Source:MGI Symbol;Acc:MGI:104684]	775.831	-0.234504	0.244922	-1.09348	0.274181	0.886595	1117.57	-0.133598	0.159886	-0.751687	0.452239	0.885054
ENSMUSG00000015776	Med22	mediator complex subunit 22 [Source:MGI Symbol;Acc:MGI:98446]	224.218	-0.467106	0.24731	-1.85137	0.0641161	0.616608	205.878	0.10679	0.147115	1.38957	0.164661	0.710444
ENSMUSG00000015790	Surf1	surfeit gene 1 [Source:MGI Symbol;Acc:MGI:98443]	396.956	-0.127413	0.247976	-0.636463	0.524475	0.965784	288.032	0.0684273	0.165253	0.446872	0.654968	0.947526
ENSMUSG00000015804	Med28	mediator complex subunit 28 [Source:MGI Symbol;Acc:MGI:1914249]	2484.77	-0.271195	0.208004	-1.33103	0.183178	0.822448	1616.08	0.416692	0.138761	2.92929	0.00339737	0.218486
ENSMUSG00000015806	Qdpr	quinoid dihydropteridine reductase [Source:MGI Symbol;Acc:MGI:97836]	495.696	0.114247	0.24589	0.429659	0.667444	0.978072	639.57	0.165037	0.158805	1.01468	0.310257	0.827718
ENSMUSG00000015829	Tnr	tenascin R [Source:MGI Symbol;Acc:MGI:99516]	8200.02	0.152969	0.193951	0.862588	0.388364	0.933124	13910.7	-0.0924682	0.0907496	-1.01358	0.310784	0.827718
ENSMUSG00000015837	Sqstm1	sequestosome 1 [Source:MGI Symbol;Acc:MGI:107931]	2607.22	-0.151522	0.192868	-0.792654	0.42798	0.947837	2207.64	-0.162746	0.128913	-1.25672	0.208856	0.759544
ENSMUSG00000015839	Nfe2l2	nuclear factor, erythroid derived 2, like 2 [Source:MGI Symbol;Acc:MGI:108420]	400.165	-0.109559	0.246656	-0.888183	0.374442	0.925421	556.115	-0.25314	0.166506	-1.4943	0.135097	0.673253
ENSMUSG00000015843	Rxrg	retinoid X receptor gamma [Source:MGI Symbol;Acc:MGI:98216]	29.7645	-0.0705538	0.15198	0.481245	0.630343	0.977041	20.6751	0.0130897	0.086863	1.62862	0.103394	0.624303
ENSMUSG00000015846	Rxra	retinoid X receptor alpha [Source:MGI Symbol;Acc:MGI:98214]	500.281	0.0180698	0.245319	0.152469	0.878817	0.996373	976.45	0.217037	0.139186	1.55749	0.119355	0.647642
ENSMUSG00000015850	Adamtsl4	ADAMTS-like 4 [Source:MGI Symbol;Acc:MGI:2389008]	NA	NA	NA	NA	NA	NA	85.5788	-0.0638897	0.120566	-0.228543	0.819224	0.976904
ENSMUSG00000015852	Fcrls	Fc receptor-like S, scavenger receptor [Source:MGI Symbol;Acc:MGI:1933397]	73.6446	-0.0847765	0.185869	-0.239073	0.811049	0.995026	242.419	-0.160268	0.16686	-1.00315	0.315787	0.830098
ENSMUSG00000015869	Prpsap1	phosphoribosyl pyrophosphate synthetase-associated protein 1 [Source:MGI Symbol;Acc:MGI:1915013]	489.357	-0.241783	0.240541	-1.00336	0.315689	0.906019	476.192	0.137727	0.166457	0.857766	0.391022	0.86278
ENSMUSG00000015879	Fam184b	family with sequence similarity 184, member B [Source:MGI Symbol;Acc:MGI:2442958]	142.881	0.402827	0.235229	1.45342	0.146108	0.775623	216.195	0.11913	0.167676	0.733335	0.463354	0.887533
ENSMUSG00000015882	Lcorl	ligand dependent nuclear receptor corepressor-like [Source:MGI Symbol;Acc:MGI:2651932]	618.996	0.508838	0.239562	2.16624	0.0302928	0.494666	1669.77	0.085271	0.158459	0.62538	0.531722	0.913519
ENSMUSG00000015889	Lta4h	leukotriene A4 hydrolase [Source:MGI Symbol;Acc:MGI:96836]	352.343	-0.11879	0.242431	-0.281126	0.778614	0.995026	317.202	0.161142	0.166287	1.04465	0.296184	0.822496
ENSMUSG00000015890	Amdhd1	amidohydrolase domain containing 1 [Source:MGI Symbol;Acc:MGI:1919011]	NA	NA	NA	NA	NA	NA	9.62634	0.0506152	0.0438715	1.44513	0.14842	0.692304
ENSMUSG00000015932	Dstn	destrin [Source:MGI Symbol;Acc:MGI:1929270]	3493.43	0.0216056	0.203797	0.143916	0.885567	0.997621	3941.23	0.0392963	0.121093	0.321544	0.747798	0.96931
ENSMUSG00000015937	Macroh2a1	macroH2A.1 histone [Source:MGI Symbol;Acc:MGI:1349392]	1035.56	-0.240499	0.221383	-1.09948	0.271558	0.885639	1066.59	0.0183549	0.161427	0.158595	0.873988	0.98445
ENSMUSG00000015942	Gtf2ird2	GTF2I repeat domain containing 2 [Source:MGI Symbol;Acc:MGI:2149780]	116.514	-0.184461	0.235006	-0.855975	0.392011	0.934138	207.005	0.109415	0.164362	1.13434	0.256654	0.799492
ENSMUSG00000015943	Bola1	bolA-like 1 (E. coli) [Source:MGI Symbol;Acc:MGI:1916418]	118.613	-0.206188	0.234429	-0.936231	0.349154	0.917809	110.657	0.175858	0.125551	2.44065	0.0146608	0.34569
ENSMUSG00000015944	Castor2	cytosolic arginine sensor for mTORC1 subunit 2 [Source:MGI Symbol;Acc:MGI:1933384]	3201.39	0.0196462	0.197012	0.0989334	0.921191	0.998332	6023.01	0.0422973	0.105381	0.396332	0.69186	0.956125
ENSMUSG00000015947	Fcgr1	Fc receptor, IgG, high affinity I [Source:MGI Symbol;Acc:MGI:95498]	NA	NA	NA	NA	NA	NA	45.8587	0.102845	0.077718	2.66421	0.007717	0.276467
ENSMUSG00000015950	Ncf1	neutrophil cytosolic factor 1 [Source:MGI Symbol;Acc:MGI:97283]	31.39	-0.100803	0.168238	-0.769392	0.44166	0.950847	153.611	0.0493014	0.161859	0.445169	0.656197	0.947814
ENSMUSG00000015961	Adss	adenylosuccinate synthetase, non muscle [Source:MGI Symbol;Acc:MGI:87948]	1929.27	0.0119881	0.215928	0.147778	0.882518	0.997352	2072.48	0.0021303	0.137354	0.0242923	0.980619	0.997595
ENSMUSG00000015966	Il17rb	interleukin 17 receptor B [Source:MGI Symbol;Acc:MGI:1355292]	18.237	-0.0650306	0.123164	-0.767201	0.442962	0.95148	27.3893	-0.0875476	0.116331	-0.740338	0.459095	0.886646
ENSMUSG00000015968	Cacna1d	calcium channel, voltage-dependent, L type, alpha 1D subunit [Source:MGI Symbol;Acc:MGI:88293]	1087.84	0.0999998	0.22938	0.515682	0.606076	0.976251	1635.06	-0.52016	0.150779	-3.46995	0.000520551	0.0996662
ENSMUSG00000015970	Chdh	choline dehydrogenase [Source:MGI Symbol;Acc:MGI:1860776]	95.7819	-0.134301	0.226347	-0.120632	0.903983	0.998332	262.057	0.0734299	0.15728	0.481565	0.630115	0.941095
ENSMUSG00000015971	Actr8	ARP8 actin-related protein 8 [Source:MGI Symbol;Acc:MGI:1860775]	983.972	-0.155178	0.230391	-0.654753	0.512627	0.963675	674.874	0.230589	0.168	1.66095	0.0967234	0.611936
ENSMUSG00000015980	Lrrc27	leucine rich repeat containing 27 [Source:MGI Symbol;Acc:MGI:1923862]	232.006	-0.0131332	0.243872	0.0862617	0.931258	0.998389	304.681	0.269071	0.16755	1.70557	0.0880887	0.601412
ENSMUSG00000015981	Stk32c	serine/threonine kinase 32C [Source:MGI Symbol;Acc:MGI:2385336]	198.437	-0.015792	0.245415	-0.47986	0.631327	0.977041	312.566	0.024871	0.163569	0.178982	0.857952	0.982456
ENSMUSG00000015994	Fnta	farnesyltransferase, CAAX box, alpha [Source:MGI Symbol;Acc:MGI:104683]	947.715	0.0601057	0.244994	0.335297	0.737401	0.991687	828.762	-0.0163333	0.166704	-0.174721	0.861299	0.982994
ENSMUSG00000016018	Mtrex	Mtr4 exosome RNA helicase [Source:MGI Symbol;Acc:MGI:1919448]	2193.16	-0.018904	0.232652	-0.291376	0.770764	0.995026	1596.76	0.123938	0.15179	0.850369	0.39512	0.864118
ENSMUSG00000016024	Lbp	lipopolysaccharide binding protein [Source:MGI Symbol;Acc:MGI:1098776]	57.9812	0.163225	0.178371	1.44889	0.147369	0.777008	180.111	0.0520486	0.144059	1.16281	0.244908	0.790776
ENSMUSG00000016028	Celsr1	cadherin, EGF LAG seven-pass G-type receptor 1 [Source:MGI Symbol;Acc:MGI:1100883]	43.627	-0.17175	0.180067	-1.40632	0.159628	0.793285	106.515	0.283696	0.134736	1.9343	0.0530762	0.530761
ENSMUSG00000016087	Fli1	Friend leukemia integration 1 [Source:MGI Symbol;Acc:MGI:95554]	23.4515	-0.0434217	0.122177	0.751087	0.4526	0.954711	94.5145	0.0844259	0.110152	1.691	0.090836	0.603974
ENSMUSG00000016128	Stard13	StAR-related lipid transfer (START) domain containing 13 [Source:MGI Symbol;Acc:MGI:2385331]	546.867	-0.185792	0.247715	-0.925033	0.354949	0.920604	628.249	0.244552	0.167932	1.57007	0.116398	0.644311
ENSMUSG00000016150	Tenm1	teneurin transmembrane protein 1 [Source:MGI Symbol;Acc:MGI:1345185]	2010.99	0.069916	0.237776	0.553883	0.579659	0.973686	1600.23	0.0598089	0.143729	0.399561	0.68948	0.956113
ENSMUSG00000016179	Camk1g	calcium/calmodulin-dependent protein kinase I gamma [Source:MGI Symbol;Acc:MGI:2388073]	937.013	0.209501	0.228624	0.941254	0.346575	0.91601	490.234	0.0595632	0.167879	0.394242	0.693402	0.95674
ENSMUSG00000016181	Utp25	UTP25 small subunit processome component [Source:MGI Symbol;Acc:MGI:2138080]	603.222	0.201151	0.244056	0.797411	0.425212	0.946571	745.5	-0.0631161	0.168406	-0.420385	0.674204	0.954133
ENSMUSG00000016194	Hsd11b1	hydroxysteroid 11-beta dehydrogenase 1 [Source:MGI Symbol;Acc:MGI:103562]	105.386	-0.153888	0.175541	0.248976	0.803379	0.995026	163.817	0.00992647	0.123171	-0.25794	0.796453	0.974095
ENSMUSG00000016200	Syt14	synaptotagmin XIV [Source:MGI Symbol;Acc:MGI:2444490]	1136.49	-0.119624	0.226893	-0.513791	0.607398	0.976726	2456.76	0.101759	0.131062	0.872536	0.382916	0.858034
ENSMUSG00000016239	Lonrf3	LON peptidase N-terminal domain and ring finger 3 [Source:MGI Symbol;Acc:MGI:1921615]	93.6716	-0.225214	0.232469	-0.950497	0.34186	0.915789	454.1	-0.379132	0.168403	-2.32368	0.0201429	0.378645
ENSMUSG00000016252	Atp5e	ATP synthase, H+ transporting, mitochondrial F1 complex, epsilon subunit [Source:MGI Symbol;Acc:MGI:1855697]	777.406	-0.152493	0.241606	-0.533018	0.594021	0.97432	1225.47	-0.0105685	0.15145	-0.120746	0.903892	0.986811
ENSMUSG00000016253	Nelfcd	negative elongation factor complex member C/D, Th1l [Source:MGI Symbol;Acc:MGI:1926424]	468.409	0.378071	0.239826	1.58086	0.113909	0.726737	598.922	0.0469862	0.167417	0.302841	0.762011	0.971365
ENSMUSG00000016256	Ctsz	cathepsin Z [Source:MGI Symbol;Acc:MGI:1891190]	93.8321	0.0261201	0.196129	1.12508	0.260554	0.879316	100.499	0.0928144	0.134744	1.2116	0.225665	0.776061
ENSMUSG00000016257	Prelid3b	PRELI domain containing 3B [Source:MGI Symbol;Acc:MGI:1913640]	2025.75	0.124275	0.223391	0.542283	0.587624	0.973955	1983.5	-0.0339644	0.142588	-0.226781	0.820594	0.976904
ENSMUSG00000016262	Sertad4	SERTA domain containing 4 [Source:MGI Symbol;Acc:MGI:2443496]	2069.04	0.187905	0.2165	0.841994	0.399791	0.934661	1552.05	-0.094079	0.158846	-0.605537	0.544822	0.917077
ENSMUSG00000016308	Ube2a	ubiquitin-conjugating enzyme E2A [Source:MGI Symbol;Acc:MGI:102959]	989.594	-0.208441	0.225426	-0.918404	0.358408	0.923212	937.444	-0.125615	0.152317	-0.849912	0.395374	0.864388
ENSMUSG00000016319	Slc25a5	solute carrier family 25 (mitochondrial carrier, adenine nucleotide translocator), member 5 [Source:MGI Symbol;Acc:MGI:1353496]	2646.29	-0.049359	0.203614	-0.293565	0.76909	0.995026	2062.39	0.0552601	0.146599	0.386658	0.69901	0.95801
ENSMUSG00000016327	Atp1b4	ATPase, (Na+)/K+ transporting, beta 4 polypeptide [Source:MGI Symbol;Acc:MGI:1915071]	21.1175	0.109818	0.0936864	0.47146	0.637312	0.977113	NA	NA	NA	NA	NA	NA
ENSMUSG00000016344	Ppdpf	pancreatic progenitor cell differentiation and proliferation factor [Source:MGI Symbol;Acc:MGI:1913746]	558.614	-0.0719037	0.240863	-0.328151	0.742798	0.992206	592.421	0.0804888	0.159808	0.557491	0.577192	0.925451
ENSMUSG00000016346	Kcnq2	potassium voltage-gated channel, subfamily Q, member 2 [Source:MGI Symbol;Acc:MGI:1309503]	11902	-0.276371	0.173963	-1.58921	0.112014	0.72342	11915.5	-0.106974	0.114863	-0.947129	0.343573	0.845105
ENSMUSG00000016349	Eef1a2	eukaryotic translation elongation factor 1 alpha 2 [Source:MGI Symbol;Acc:MGI:1096317]	4087.69	-0.0348627	0.197304	-0.186732	0.851871	0.996118	3511.66	-0.146331	0.134887	-1.0019	0.31639	0.830098
ENSMUSG00000016356	Col20a1	collagen, type XX, alpha 1 [Source:MGI Symbol;Acc:MGI:1920618]	121.379	0.0420336	0.222722	0.0236461	0.981135	0.998389	102.46	-0.0793285	0.120077	-0.0452398	0.963916	0.995409
ENSMUSG00000016382	Pls3	plastin 3 (T-isoform) [Source:MGI Symbol;Acc:MGI:104807]	8441.17	0.0854516	0.178938	0.465424	0.641628	0.977113	3522.7	-0.487459	0.126722	-3.86985	0.000108901	0.0469906
ENSMUSG00000016386	Mpped2	metallophosphoesterase domain containing 2 [Source:MGI Symbol;Acc:MGI:1924265]	2186.92	0.0508916	0.217429	0.253719	0.799713	0.995026	1383.19	-0.108875	0.152767	-0.705014	0.480802	0.896089
ENSMUSG00000016409	Nkap	NFKB activating protein [Source:MGI Symbol;Acc:MGI:1914300]	764.29	0.393551	0.231556	1.69414	0.0902392	0.682539	1113.75	-0.175363	0.148587	-1.15855	0.246639	0.792096
ENSMUSG00000016427	Ndufa1	NADH:ubiquinone oxidoreductase subunit A1 [Source:MGI Symbol;Acc:MGI:1929511]	881.484	0.050315	0.238996	0.1152	0.908287	0.998332	415.117	-0.309609	0.162094	-1.95132	0.051019	0.526339
ENSMUSG00000016477	E2f3	E2F transcription factor 3 [Source:MGI Symbol;Acc:MGI:1096340]	1630.27	-0.261811	0.212889	-1.20114	0.229695	0.86262	2128.04	-0.0424611	0.143747	-0.261084	0.794027	0.974095
ENSMUSG00000016481	Cr1l	complement component (3b/4b) receptor 1-like [Source:MGI Symbol;Acc:MGI:88513]	263.743	-0.228789	0.24702	-0.699713	0.484107	0.957554	552.315	-0.0806568	0.166208	-0.461876	0.64417	0.945225
ENSMUSG00000016487	Ppfibp1	PTPRF interacting protein, binding protein 1 (liprin beta 1) [Source:MGI Symbol;Acc:MGI:1914783]	287.432	-0.370499	0.249133	-1.47194	0.141036	0.766791	615.294	-0.275391	0.168451	-1.69462	0.0901477	0.603974
ENSMUSG00000016493	Cd46	CD46 antigen, complement regulatory protein [Source:MGI Symbol;Acc:MGI:1203290]	134.309	-0.141516	0.202821	-0.731522	0.464461	0.954731	180.932	0.152074	0.152351	1.00134	0.316665	0.830098
ENSMUSG00000016494	Cd34	CD34 antigen [Source:MGI Symbol;Acc:MGI:88329]	550.762	-0.0766583	0.243568	-0.163056	0.870474	0.996118	444.258	-0.067288	0.165162	-0.400962	0.688448	0.956113
ENSMUSG00000016495	Plgrkt	plasminogen receptor, C-terminal lysine transmembrane protein [Source:MGI Symbol;Acc:MGI:1915009]	202.773	0.136609	0.246357	0.449866	0.652807	0.977719	292.798	0.024458	0.162357	0.179617	0.857453	0.982326
ENSMUSG00000016496	Cd274	CD274 antigen [Source:MGI Symbol;Acc:MGI:1926446]	NA	NA	NA	NA	NA	NA	46.0288	-0.0295879	0.126785	-0.18426	0.853809	0.982326
ENSMUSG00000016503	Gtf3a	general transcription factor III A [Source:MGI Symbol;Acc:MGI:1913846]	86.6191	0.0315927	0.22388	-0.0196224	0.984345	0.998389	126.434	0.270896	0.160419	1.88867	0.0589356	0.545389
ENSMUSG00000016510	Mtif3	mitochondrial translational initiation factor 3 [Source:MGI Symbol;Acc:MGI:1923616]	217.257	-0.15968	0.243951	-0.707016	0.479556	0.957376	227.287	-0.0279295	0.16679	-0.0389057	0.968966	0.99642
ENSMUSG00000016520	Lnx2	ligand of numb-protein X 2 [Source:MGI Symbol;Acc:MGI:2155959]	85.1141	-0.0599757	0.223567	-0.158629	0.873961	0.996118	149.282	0.0706393	0.153989	0.416789	0.676832	0.954547
ENSMUSG00000016526	Dyrk3	dual-specificity tyrosine-(Y)-phosphorylation regulated kinase 3 [Source:MGI Symbol;Acc:MGI:1330300]	255.297	-0.122322	0.249115	-0.46631	0.640994	0.977113	264.918	0.0448377	0.152234	0.666403	0.505154	0.903397
ENSMUSG00000016528	Mapkapk2	MAP kinase-activated protein kinase 2 [Source:MGI Symbol;Acc:MGI:109298]	187.62	0.209761	0.241432	1.00437	0.3152	0.906019	482.821	0.123735	0.166477	0.770991	0.440713	0.882648
ENSMUSG00000016534	Lamp2	lysosomal-associated membrane protein 2 [Source:MGI Symbol;Acc:MGI:96748]	633.403	-0.255119	0.233989	-1.12441	0.260838	0.879316	2020.55	-0.0744795	0.162236	-0.59613	0.551088	0.91796
ENSMUSG00000016541	Atxn10	ataxin 10 [Source:MGI Symbol;Acc:MGI:1859293]	3969.02	0.143581	0.195318	0.716924	0.473421	0.95617	3181.29	-0.0427468	0.124077	-0.331566	0.740217	0.968081
ENSMUSG00000016552	Foxred2	FAD-dependent oxidoreductase domain containing 2 [Source:MGI Symbol;Acc:MGI:106315]	215.867	-0.00293754	0.214459	-0.313887	0.753607	0.992649	249.404	-0.214158	0.166117	-1.30286	0.192622	0.740581
ENSMUSG00000016554	Eif3d	eukaryotic translation initiation factor 3, subunit D [Source:MGI Symbol;Acc:MGI:1933181]	359.241	-0.150852	0.248591	-0.870458	0.38405	0.930434	372.984	-0.090292	0.167771	-0.743015	0.457473	0.886571
ENSMUSG00000016559	H3f3b	H3.3 histone B [Source:MGI Symbol;Acc:MGI:1101768]	999.027	0.135597	0.239636	0.716183	0.473878	0.95617	1489.8	-0.122021	0.129732	-0.93736	0.348574	0.846812
ENSMUSG00000016619	Nup50	nucleoporin 50 [Source:MGI Symbol;Acc:MGI:1351502]	1123.33	-0.231393	0.235863	-1.03745	0.299528	0.896857	1589.31	-0.0598486	0.165749	-0.33767	0.735612	0.966838
ENSMUSG00000016624	Phf21b	PHD finger protein 21B [Source:MGI Symbol;Acc:MGI:2443812]	123.948	0.118391	0.233318	0.416609	0.676965	0.978407	61.8747	0.158244	0.143309	1.22445	0.220782	0.771594
ENSMUSG00000016637	Ift27	intraflagellar transport 27 [Source:MGI Symbol;Acc:MGI:1914292]	57.3961	-0.158257	0.202354	-0.325716	0.744639	0.99221	96.9959	0.0536682	0.116295	0.867063	0.385908	0.860644
ENSMUSG00000016664	Pacsin2	protein kinase C and casein kinase substrate in neurons 2 [Source:MGI Symbol;Acc:MGI:1345153]	1214.98	0.0966498	0.246679	0.597925	0.54989	0.967248	1157.89	-0.120853	0.154339	-0.795385	0.426389	0.877133
ENSMUSG00000016756	Cmah	cytidine monophospho-N-acetylneuraminic acid hydroxylase [Source:MGI Symbol;Acc:MGI:103227]	30.9874	-0.225906	0.149732	-1.21381	0.224821	0.859765	23.4823	-0.0386035	0.0927041	0.0490656	0.960867	0.994802
ENSMUSG00000016757	Ttll12	tubulin tyrosine ligase-like family, member 12 [Source:MGI Symbol;Acc:MGI:3039573]	641.329	-0.154843	0.249216	-0.533745	0.593518	0.97432	449.374	0.171111	0.165049	1.07696	0.281497	0.816176
ENSMUSG00000016763	Scube1	signal peptide, CUB domain, EGF-like 1 [Source:MGI Symbol;Acc:MGI:1890616]	219.554	-0.0163888	0.244492	-0.195487	0.845012	0.995256	277.411	0.0561784	0.168293	0.453548	0.650154	0.946151
ENSMUSG00000016831	Tox4	TOX high mobility group box family member 4 [Source:MGI Symbol;Acc:MGI:1915389]	2164.58	-0.277083	0.21176	-1.25971	0.207775	0.845659	4135.23	0.128041	0.14037	0.894844	0.37087	0.854711
ENSMUSG00000016833	Mrps18c	mitochondrial ribosomal protein S18C [Source:MGI Symbol;Acc:MGI:1915985]	217.398	-0.18982	0.248792	-0.737172	0.461018	0.954731	145.254	0.0105266	0.161029	0.00434969	0.996529	0.999563
ENSMUSG00000016918	Sulf1	sulfatase 1 [Source:MGI Symbol;Acc:MGI:2138563]	236.364	-0.185767	0.247676	-0.732726	0.463726	0.954731	703.745	0.115469	0.127345	0.823242	0.41037	0.870338
ENSMUSG00000016921	Srsf6	serine and arginine-rich splicing factor 6 [Source:MGI Symbol;Acc:MGI:1915246]	1206.71	0.015882	0.234702	0.0722396	0.942411	0.998389	1051.43	-0.216525	0.162229	-1.33254	0.182684	0.729596
ENSMUSG00000016933	Plcg1	phospholipase C, gamma 1 [Source:MGI Symbol;Acc:MGI:97615]	1303.9	0.360895	0.23674	1.5971	0.110243	0.721324	828.62	0.167662	0.167279	1.11448	0.265075	0.80493
ENSMUSG00000016940	Kctd2	potassium channel tetramerisation domain containing 2 [Source:MGI Symbol;Acc:MGI:1917632]	888.176	0.147936	0.230413	0.707538	0.479232	0.957376	988.569	-0.229011	0.166769	-1.34203	0.179587	0.726287
ENSMUSG00000016942	Tmprss6	transmembrane serine protease 6 [Source:MGI Symbol;Acc:MGI:1919003]	38.5857	0.251876	0.177329	1.77979	0.0751099	0.648739	NA	NA	NA	NA	NA	NA
ENSMUSG00000016946	Kctd5	potassium channel tetramerisation domain containing 5 [Source:MGI Symbol;Acc:MGI:1916509]	188.506	0.124004	0.242742	0.419318	0.674983	0.978407	242.38	-0.131391	0.168318	-0.731202	0.464656	0.888308
ENSMUSG00000016984	Etaa1	Ewing tumor-associated antigen 1 [Source:MGI Symbol;Acc:MGI:1915395]	274.044	0.343132	0.249252	1.53639	0.124442	0.74136	388.63	0.0889975	0.164219	0.500048	0.617041	0.937311
ENSMUSG00000016995	Matn4	matrilin 4 [Source:MGI Symbol;Acc:MGI:1328314]	NA	NA	NA	NA	NA	NA	24.676	-0.0305152	0.0929087	0.288279	0.773133	0.973078
ENSMUSG00000017007	Rbpjl	recombination signal binding protein for immunoglobulin kappa J region-like [Source:MGI Symbol;Acc:MGI:1196616]	29.255	-0.0936256	0.11679	-0.0897757	0.928465	0.998389	NA	NA	NA	NA	NA	NA
ENSMUSG00000017009	Sdc4	syndecan 4 [Source:MGI Symbol;Acc:MGI:1349164]	160.137	-0.162465	0.228575	-0.771497	0.440413	0.950236	972.593	-0.0697198	0.159285	-0.469735	0.638544	0.943746
ENSMUSG00000017057	Il13ra1	interleukin 13 receptor, alpha 1 [Source:MGI Symbol;Acc:MGI:105052]	NA	NA	NA	NA	NA	NA	53.5428	-0.0577235	0.0951011	-0.190693	0.848766	0.982324
ENSMUSG00000017119	Nbr1	NBR1, autophagy cargo receptor [Source:MGI Symbol;Acc:MGI:108498]	2504.59	0.354724	0.203184	1.72235	0.0850062	0.667354	3313.57	-0.195446	0.122388	-1.62716	0.103703	0.625086
ENSMUSG00000017132	Cyth1	cytohesin 1 [Source:MGI Symbol;Acc:MGI:1334257]	553.089	0.137451	0.242226	0.54152	0.588149	0.973955	925.345	0.116893	0.159586	0.730865	0.464862	0.888344
ENSMUSG00000017144	Rnd3	Rho family GTPase 3 [Source:MGI Symbol;Acc:MGI:1921444]	890.384	-0.34226	0.238605	-1.31464	0.188632	0.829685	689.126	-0.217354	0.165405	-1.22568	0.22032	0.770941
ENSMUSG00000017146	Brca1	breast cancer 1, early onset [Source:MGI Symbol;Acc:MGI:104537]	48.6757	0.266425	0.172586	2.15549	0.0311235	0.499018	33.8705	0.0706924	0.0939786	0.934992	0.349792	0.847151
ENSMUSG00000017167	Cntnap1	contactin associated protein-like 1 [Source:MGI Symbol;Acc:MGI:1858201]	1939.52	-0.291642	0.217882	-1.2039	0.228627	0.862458	2102.87	0.0399324	0.13859	0.264663	0.791269	0.974095
ENSMUSG00000017176	Nt5c3b	5'-nucleotidase, cytosolic IIIB [Source:MGI Symbol;Acc:MGI:1915356]	298.474	0.339304	0.248195	1.09446	0.273752	0.886595	358.322	-0.0215988	0.168359	-0.0371993	0.970326	0.99642
ENSMUSG00000017188	Coa3	cytochrome C oxidase assembly factor 3 [Source:MGI Symbol;Acc:MGI:1098757]	646.85	-0.27961	0.241682	-1.08562	0.277646	0.889873	649.001	0.0348976	0.167166	0.409139	0.682437	0.955978
ENSMUSG00000017210	Med24	mediator complex subunit 24 [Source:MGI Symbol;Acc:MGI:1344385]	1534.37	0.014281	0.226137	0.00875275	0.993016	0.998995	1148.33	-0.12688	0.163654	-0.926276	0.354302	0.849434
ENSMUSG00000017211	Gsdma2	gasdermin A2 [Source:MGI Symbol;Acc:MGI:1921490]	NA	NA	NA	NA	NA	NA	11.9302	-0.0495058	0.0438568	-0.662455	0.50768	0.903959
ENSMUSG00000017221	Psmd3	proteasome (prosome, macropain) 26S subunit, non-ATPase, 3 [Source:MGI Symbol;Acc:MGI:98858]	1018.75	-0.112943	0.223315	-0.524849	0.599688	0.976251	926.785	0.528089	0.149937	3.5129	0.000443247	0.0996662
ENSMUSG00000017264	Exosc10	exosome component 10 [Source:MGI Symbol;Acc:MGI:1355322]	1052.31	0.287924	0.238829	1.23865	0.215474	0.852325	681.753	-0.130282	0.164098	-0.830385	0.406321	0.869435
ENSMUSG00000017286	Glod4	glyoxalase domain containing 4 [Source:MGI Symbol;Acc:MGI:1914451]	754.611	0.0453281	0.236143	0.28048	0.779109	0.995026	804.833	-0.0867172	0.157215	-0.576924	0.563991	0.921217
ENSMUSG00000017288	Vps53	VPS53 GARP complex subunit [Source:MGI Symbol;Acc:MGI:1915549]	2371.67	0.0988777	0.208573	0.469554	0.638674	0.977113	2286.92	0.165955	0.156146	1.03774	0.299393	0.824452
ENSMUSG00000017291	Taok1	TAO kinase 1 [Source:MGI Symbol;Acc:MGI:1914490]	11762.7	-0.0139285	0.180579	-0.0726353	0.942096	0.998389	34450.1	-0.0470834	0.115345	-0.399105	0.689815	0.956113
ENSMUSG00000017299	Dnttip1	deoxynucleotidyltransferase, terminal, interacting protein 1 [Source:MGI Symbol;Acc:MGI:1923483]	290.202	0.00638923	0.243472	-0.00275199	0.997804	0.999866	278.739	-0.0829366	0.167416	-0.396533	0.691712	0.956113
ENSMUSG00000017307	Acot8	acyl-CoA thioesterase 8 [Source:MGI Symbol;Acc:MGI:2158201]	60.7424	-0.297661	0.188308	-2.21726	0.0266056	0.472002	124.396	0.0302302	0.132554	-0.630866	0.528128	0.91271
ENSMUSG00000017314	Mpp2	membrane protein, palmitoylated 2 (MAGUK p55 subfamily member 2) [Source:MGI Symbol;Acc:MGI:1858257]	7418.86	-0.163326	0.184541	-0.856641	0.391643	0.934138	4299.3	0.1099	0.10324	1.06335	0.287625	0.818654
ENSMUSG00000017344	Vtn	vitronectin [Source:MGI Symbol;Acc:MGI:98940]	163.35	-0.139506	0.239883	-0.557194	0.577395	0.973686	262.411	-0.0670724	0.165344	-0.307729	0.758289	0.971365
ENSMUSG00000017376	Nlk	nemo like kinase [Source:MGI Symbol;Acc:MGI:1201387]	5889.31	-0.273005	0.181918	-1.49908	0.133852	0.759245	8351.05	-0.126347	0.104946	-1.20656	0.227603	0.777694
ENSMUSG00000017386	Traf4	TNF receptor associated factor 4 [Source:MGI Symbol;Acc:MGI:1202880]	80.6457	0.155127	0.208085	0.809685	0.418121	0.944287	114.474	-0.0269145	0.125147	0.246141	0.805573	0.975504
ENSMUSG00000017390	Aldoc	aldolase C, fructose-bisphosphate [Source:MGI Symbol;Acc:MGI:101863]	3938.72	-0.128099	0.219495	-0.77088	0.440778	0.950236	6520.68	-0.110971	0.107902	-1.04621	0.295465	0.822191
ENSMUSG00000017400	Stac2	SH3 and cysteine rich domain 2 [Source:MGI Symbol;Acc:MGI:2144518]	1450.17	-0.444988	0.227574	-1.97577	0.0481803	0.56706	2038.08	-0.0927375	0.137791	-0.674072	0.500265	0.901472
ENSMUSG00000017404	Rpl19	ribosomal protein L19 [Source:MGI Symbol;Acc:MGI:98020]	735.129	0.0379503	0.236827	0.197111	0.843741	0.995026	890.226	0.143092	0.151138	0.97005	0.332022	0.838502
ENSMUSG00000017405	Nek8	NIMA (never in mitosis gene a)-related expressed kinase 8 [Source:MGI Symbol;Acc:MGI:1890646]	50.9574	-0.2961	0.172662	-1.78338	0.0745253	0.648739	24.139	-0.0984018	0.0789733	-2.0307	0.0422852	0.490829
ENSMUSG00000017412	Cacnb4	calcium channel, voltage-dependent, beta 4 subunit [Source:MGI Symbol;Acc:MGI:103301]	7152.65	-0.021068	0.180369	-0.113405	0.909709	0.998332	14594.1	-0.164959	0.107196	-1.55466	0.120027	0.64898
ENSMUSG00000017417	Plxdc1	plexin domain containing 1 [Source:MGI Symbol;Acc:MGI:1919574]	149.941	0.0416541	0.226558	0.161277	0.871876	0.996118	73.8301	0.0603838	0.115322	1.06589	0.286474	0.818448
ENSMUSG00000017418	Arl5b	ADP-ribosylation factor-like 5B [Source:MGI Symbol;Acc:MGI:1923119]	1192.42	-0.00854743	0.225764	0.0138489	0.988951	0.998532	2927.88	0.153964	0.123594	1.25544	0.209317	0.759828
ENSMUSG00000017421	Zfp207	zinc finger protein 207 [Source:MGI Symbol;Acc:MGI:1340045]	3729.89	-0.070354	0.19778	-0.35193	0.724891	0.989926	6312.67	-0.104965	0.115162	-0.902144	0.36698	0.854711
ENSMUSG00000017428	Psmd11	proteasome (prosome, macropain) 26S subunit, non-ATPase, 11 [Source:MGI Symbol;Acc:MGI:1916327]	2539.91	0.322652	0.205413	1.57832	0.114492	0.728807	3583.47	-0.179282	0.133913	-1.30708	0.191184	0.739262
ENSMUSG00000017446	C1qtnf1	C1q and tumor necrosis factor related protein 1 [Source:MGI Symbol;Acc:MGI:1919254]	35.4839	-0.0901256	0.155815	0.395682	0.69234	0.98211	14.415	0.0791488	0.0705586	1.24257	0.214027	0.766348
ENSMUSG00000017453	Pipox	pipecolic acid oxidase [Source:MGI Symbol;Acc:MGI:1197006]	17.1511	-0.11695	0.101657	-1.05492	0.291463	0.892984	NA	NA	NA	NA	NA	NA
ENSMUSG00000017466	Timp2	tissue inhibitor of metalloproteinase 2 [Source:MGI Symbol;Acc:MGI:98753]	3521.23	-0.531893	0.228833	-2.31519	0.0206026	0.422919	5675.01	0.0898267	0.11315	0.808652	0.418715	0.873368
ENSMUSG00000017478	Zc3h18	zinc finger CCCH-type containing 18 [Source:MGI Symbol;Acc:MGI:1923264]	579.458	0.407028	0.243461	1.5914	0.11152	0.723336	793.858	-0.313565	0.157589	-2.00219	0.0452647	0.501932
ENSMUSG00000017485	Top2b	topoisomerase (DNA) II beta [Source:MGI Symbol;Acc:MGI:98791]	3463.36	0.151008	0.210814	0.655903	0.511887	0.963675	2157.26	-0.0457148	0.126656	-0.345428	0.729772	0.96559
ENSMUSG00000017491	Rarb	retinoic acid receptor, beta [Source:MGI Symbol;Acc:MGI:97857]	26.6437	0.118034	0.153187	0.131202	0.895615	0.998327	41.1654	0.0572545	0.100558	0.276313	0.782308	0.973938
ENSMUSG00000017493	Igfbp4	insulin-like growth factor binding protein 4 [Source:MGI Symbol;Acc:MGI:96439]	2082.55	-0.340995	0.206151	-1.7031	0.0885495	0.68034	1200.74	0.0479798	0.154544	0.36366	0.716112	0.961684
ENSMUSG00000017499	Cdc6	cell division cycle 6 [Source:MGI Symbol;Acc:MGI:1345150]	19.8714	0.126892	0.11662	1.68617	0.0917623	0.68349	14.8885	-0.0881616	0.0613239	-0.709294	0.478142	0.895624
ENSMUSG00000017548	Suz12	SUZ12 polycomb repressive complex 2 subunit [Source:MGI Symbol;Acc:MGI:1261758]	836.319	0.193288	0.234929	0.835986	0.403163	0.935684	1477.17	-0.100755	0.13664	-0.754313	0.450661	0.884695
ENSMUSG00000017550	Atad5	ATPase family, AAA domain containing 5 [Source:MGI Symbol;Acc:MGI:2442925]	310.417	0.494632	0.248239	1.93981	0.0524032	0.580482	255.878	-0.41931	0.166036	-2.42598	0.0152669	0.34569
ENSMUSG00000017561	Crlf3	cytokine receptor-like factor 3 [Source:MGI Symbol;Acc:MGI:1860086]	167.752	-0.124566	0.243868	-0.51886	0.603858	0.976251	174.384	0.115788	0.152013	1.10562	0.268891	0.807124
ENSMUSG00000017607	Tns4	tensin 4 [Source:MGI Symbol;Acc:MGI:2144377]	NA	NA	NA	NA	NA	NA	110.457	-0.118896	0.098262	-0.344713	0.730311	0.96559
ENSMUSG00000017615	Tnfaip1	tumor necrosis factor, alpha-induced protein 1 (endothelial) [Source:MGI Symbol;Acc:MGI:104961]	1190.87	-0.299176	0.221905	-1.401	0.161214	0.795919	1607.89	-0.0492143	0.159151	-0.297225	0.766295	0.971962
ENSMUSG00000017631	Abr	active BCR-related gene [Source:MGI Symbol;Acc:MGI:107771]	19953.6	0.0523691	0.20394	0.199634	0.841767	0.995026	17062.9	0.0495262	0.107079	0.464865	0.642028	0.944648
ENSMUSG00000017639	Rab11fip4	RAB11 family interacting protein 4 (class II) [Source:MGI Symbol;Acc:MGI:2442920]	4614.73	-0.121714	0.204679	-0.567292	0.570516	0.97204	8276.49	0.156912	0.119061	1.32592	0.184867	0.731925
ENSMUSG00000017664	Slc35c2	solute carrier family 35, member C2 [Source:MGI Symbol;Acc:MGI:2385166]	429.505	0.016436	0.242322	0.242847	0.808124	0.995026	384.324	0.262276	0.167469	1.58451	0.113078	0.642431
ENSMUSG00000017667	Zfp334	zinc finger protein 334 [Source:MGI Symbol;Acc:MGI:2388656]	974.169	-0.51905	0.227511	-2.27391	0.0229716	0.442844	1288.37	-0.318772	0.155348	-1.98947	0.0466499	0.507094
ENSMUSG00000017670	Elmo2	engulfment and cell motility 2 [Source:MGI Symbol;Acc:MGI:2153045]	3791.2	0.111248	0.191795	0.56236	0.573871	0.972536	2822.74	-0.269676	0.144345	-1.90481	0.0568046	0.540774
ENSMUSG00000017677	Wsb1	WD repeat and SOCS box-containing 1 [Source:MGI Symbol;Acc:MGI:1926139]	466.351	0.187236	0.24885	0.757104	0.448988	0.954631	461.694	-0.0803411	0.168366	-0.499806	0.617212	0.937311
ENSMUSG00000017679	Ttpal	tocopherol (alpha) transfer protein-like [Source:MGI Symbol;Acc:MGI:1923330]	1351.07	-0.598495	0.229609	-2.61557	0.00890781	0.305829	1380.57	-0.018711	0.131846	-0.132397	0.89467	0.9859
ENSMUSG00000017686	Rhot1	ras homolog family member T1 [Source:MGI Symbol;Acc:MGI:1926078]	2791.25	0.134621	0.207027	0.73282	0.463668	0.954731	2051.89	0.0138858	0.12276	0.114499	0.908843	0.986844
ENSMUSG00000017692	Rhbdl3	rhomboid like 3 [Source:MGI Symbol;Acc:MGI:2179276]	122.069	0.241874	0.233921	0.97827	0.327941	0.910558	336.12	-0.0841821	0.167063	-0.264782	0.791178	0.974095
ENSMUSG00000017697	Ada	adenosine deaminase [Source:MGI Symbol;Acc:MGI:87916]	23.894	-0.0620138	0.153886	-0.610407	0.541592	0.967128	50.0157	0.127897	0.117838	2.11204	0.0346827	0.456897
ENSMUSG00000017707	Serinc3	serine incorporator 3 [Source:MGI Symbol;Acc:MGI:1349457]	2905.03	-0.106415	0.19212	-0.555284	0.5787	0.973686	6060.82	-0.0242702	0.115838	-0.214607	0.830074	0.977928
ENSMUSG00000017713	Tha1	threonine aldolase 1 [Source:MGI Symbol;Acc:MGI:1919026]	NA	NA	NA	NA	NA	NA	12.501	0.0183227	0.0545254	1.2697	0.204193	0.751972
ENSMUSG00000017715	Pgs1	phosphatidylglycerophosphate synthase 1 [Source:MGI Symbol;Acc:MGI:1921701]	365.146	-0.0676435	0.249243	-0.22512	0.821886	0.995026	516.008	-0.142813	0.160553	-0.988169	0.32307	0.834758
ENSMUSG00000017718	Afmid	arylformamidase [Source:MGI Symbol;Acc:MGI:2448704]	NA	NA	NA	NA	NA	NA	18.0516	0.0564077	0.0714959	2.45829	0.01396	0.339573
ENSMUSG00000017721	Pigt	phosphatidylinositol glycan anchor biosynthesis, class T [Source:MGI Symbol;Acc:MGI:1926178]	702.656	-0.338822	0.24867	-1.75644	0.0790139	0.656224	1122.2	-0.145034	0.150663	-0.950097	0.342063	0.844584
ENSMUSG00000017724	Etv4	ets variant 4 [Source:MGI Symbol;Acc:MGI:99423]	35.4159	-0.00906617	0.126204	3.07884	0.00207809	0.15773	28.1158	-0.080972	0.0818469	2.86625	0.00415371	0.226438
ENSMUSG00000017734	Dbndd2	dysbindin (dystrobrevin binding protein 1) domain containing 2 [Source:MGI Symbol;Acc:MGI:106562]	1540.04	0.0439707	0.217741	0.242494	0.808397	0.995026	1768.46	0.101719	0.146631	0.719833	0.471628	0.89327
ENSMUSG00000017740	Slc12a5	solute carrier family 12, member 5 [Source:MGI Symbol;Acc:MGI:1862037]	5935.55	0.28152	0.203774	1.44458	0.148575	0.779152	5580.95	-0.0272506	0.140372	-0.219264	0.826444	0.977114
ENSMUSG00000017747	Ghdc	GH3 domain containing [Source:MGI Symbol;Acc:MGI:1931556]	63.422	0.139285	0.162383	3.15945	0.00158068	0.13581	42.8542	0.00341495	0.0995293	-0.019577	0.984381	0.998339
ENSMUSG00000017754	Pltp	phospholipid transfer protein [Source:MGI Symbol;Acc:MGI:103151]	142.692	-0.40476	0.202455	-0.159923	0.872942	0.996118	103.948	-0.0287041	0.126044	0.0122885	0.990195	0.99895
ENSMUSG00000017756	Slc12a7	solute carrier family 12, member 7 [Source:MGI Symbol;Acc:MGI:1342283]	26.4547	-0.0147168	0.121558	-1.37948	0.167745	0.803609	66.0362	0.0960525	0.102725	2.3079	0.0210048	0.384262
ENSMUSG00000017760	Ctsa	cathepsin A [Source:MGI Symbol;Acc:MGI:97748]	442.151	-0.482306	0.243325	-1.99856	0.0456561	0.559567	733.592	-0.100603	0.159158	-0.663997	0.506692	0.903624
ENSMUSG00000017764	Zswim1	zinc finger SWIM-type containing 1 [Source:MGI Symbol;Acc:MGI:1919221]	557.855	0.287755	0.248937	1.42657	0.153704	0.785981	513.967	0.0808411	0.168348	0.632061	0.527347	0.912303
ENSMUSG00000017765	Slc12a4	solute carrier family 12, member 4 [Source:MGI Symbol;Acc:MGI:1309465]	73.5053	-0.235778	0.177305	-1.50608	0.132046	0.753927	99.9965	-0.066362	0.144468	-0.407605	0.683563	0.956065
ENSMUSG00000017774	Myo1c	myosin IC [Source:MGI Symbol;Acc:MGI:106612]	334.303	-0.0763494	0.249074	-0.374681	0.707898	0.986475	149.54	0.228359	0.158017	1.58085	0.113912	0.642697
ENSMUSG00000017776	Crk	v-crk avian sarcoma virus CT10 oncogene homolog [Source:MGI Symbol;Acc:MGI:88508]	5064.49	-0.108623	0.190807	-0.572714	0.566838	0.97128	7191.58	0.147165	0.107251	1.37851	0.168046	0.71242
ENSMUSG00000017778	Cox7c	cytochrome c oxidase subunit 7C [Source:MGI Symbol;Acc:MGI:103226]	3340.23	-0.111614	0.19338	-0.586238	0.557715	0.968193	1757.16	0.276666	0.140292	1.99276	0.0462873	0.505644
ENSMUSG00000017781	Pitpna	phosphatidylinositol transfer protein, alpha [Source:MGI Symbol;Acc:MGI:99887]	14395.8	-0.111727	0.176221	-0.626531	0.530967	0.965784	10983	0.270973	0.120451	2.24942	0.0244856	0.406506
ENSMUSG00000017801	Mlx	MAX-like protein X [Source:MGI Symbol;Acc:MGI:108398]	333.206	-0.44721	0.248917	-1.85746	0.0632453	0.615408	309.394	0.0385234	0.167938	0.220373	0.82558	0.977114
ENSMUSG00000017802	Retreg3	reticulophagy regulator family member 3 [Source:MGI Symbol;Acc:MGI:1915248]	443.364	-0.18314	0.24876	-0.908944	0.36338	0.924953	567.702	-0.0135487	0.168393	0.0787245	0.937252	0.990671
ENSMUSG00000017830	Dhx58	DEXH (Asp-Glu-X-His) box polypeptide 58 [Source:MGI Symbol;Acc:MGI:1931560]	26.87	-0.0373717	0.135363	-0.161046	0.872058	0.996118	15.3494	0.142526	0.0723456	2.6089	0.00908328	0.293518
ENSMUSG00000017831	Rab5a	RAB5A, member RAS oncogene family [Source:MGI Symbol;Acc:MGI:105926]	865.203	0.0659808	0.236167	0.252848	0.800386	0.995026	1244.92	-0.0557326	0.152651	-0.358537	0.719942	0.963235
ENSMUSG00000017837	Nkiras2	NFKB inhibitor interacting Ras-like protein 2 [Source:MGI Symbol;Acc:MGI:1919216]	141.279	-0.452278	0.235404	-2.40385	0.0162235	0.383509	121.295	0.146629	0.16013	0.77023	0.441163	0.882648
ENSMUSG00000017843	Ppp2r5c	protein phosphatase 2, regulatory subunit B', gamma [Source:MGI Symbol;Acc:MGI:1349475]	2614.08	0.173933	0.193763	0.900257	0.367984	0.925421	3608.98	0.137595	0.136944	0.974069	0.330022	0.837888
ENSMUSG00000017858	Ift52	intraflagellar transport 52 [Source:MGI Symbol;Acc:MGI:2387217]	561.35	0.604372	0.238078	2.49861	0.012468	0.341479	595.553	0.0102924	0.168442	0.149076	0.881493	0.984971
ENSMUSG00000017861	Mybl2	myeloblastosis oncogene-like 2 [Source:MGI Symbol;Acc:MGI:101785]	NA	NA	NA	NA	NA	NA	16.288	0.117735	0.0704025	1.46603	0.142641	0.683351
ENSMUSG00000017868	Sgk2	serum/glucocorticoid regulated kinase 2 [Source:MGI Symbol;Acc:MGI:1351318]	25.8676	-0.0769203	0.130252	-0.745295	0.456093	0.954711	81.8035	-0.0639626	0.120425	-1.87898	0.0602475	0.547021
ENSMUSG00000017897	Eya2	EYA transcriptional coactivator and phosphatase 2 [Source:MGI Symbol;Acc:MGI:109341]	37.514	0.21171	0.184162	1.20301	0.228973	0.862586	122.428	-0.138382	0.146271	-0.372129	0.709797	0.961297
ENSMUSG00000017929	B4galt5	UDP-Gal:betaGlcNAc beta 1,4-galactosyltransferase, polypeptide 5 [Source:MGI Symbol;Acc:MGI:1927169]	1002.86	0.0108026	0.245191	0.067069	0.946527	0.998389	1061.1	0.346471	0.160689	2.30574	0.0211251	0.384947
ENSMUSG00000017943	Gdap1l1	ganglioside-induced differentiation-associated protein 1-like 1 [Source:MGI Symbol;Acc:MGI:2385163]	999.247	-0.457026	0.223686	-2.0698	0.0384712	0.537264	872.781	0.0231528	0.162052	0.139419	0.889119	0.985884
ENSMUSG00000017969	Ptgis	prostaglandin I2 (prostacyclin) synthase [Source:MGI Symbol;Acc:MGI:1097156]	23.7956	0.0937289	0.124608	-0.648292	0.516796	0.964629	NA	NA	NA	NA	NA	NA
ENSMUSG00000017978	Cadps2	Ca2+-dependent activator protein for secretion 2 [Source:MGI Symbol;Acc:MGI:2443963]	3141.7	0.185888	0.202964	0.899195	0.368549	0.925421	3632.67	-0.0405777	0.143982	-0.286377	0.77459	0.973104
ENSMUSG00000017999	Ddx27	DEAD box helicase 27 [Source:MGI Symbol;Acc:MGI:2385884]	305.272	0.386163	0.249222	1.51465	0.129861	0.750176	335.581	-0.138097	0.150953	-0.488317	0.625325	0.939159
ENSMUSG00000018001	Cyth3	cytohesin 3 [Source:MGI Symbol;Acc:MGI:1335107]	1822.36	-0.0974661	0.226157	-0.405591	0.685043	0.979836	1408.76	0.099178	0.159607	0.693014	0.488301	0.898399
ENSMUSG00000018008	Cyth4	cytohesin 4 [Source:MGI Symbol;Acc:MGI:2441702]	99.4952	-0.331931	0.218973	-1.85952	0.062953	0.615222	165.113	-0.168408	0.119062	-1.0877	0.276727	0.813577
ENSMUSG00000018012	Rac3	Rac family small GTPase 3 [Source:MGI Symbol;Acc:MGI:2180784]	111.429	-0.31424	0.230734	-1.45886	0.144604	0.772259	60.0134	-0.157019	0.118841	-1.88895	0.058899	0.545389
ENSMUSG00000018040	Rrp7a	ribosomal RNA processing 7 homolog A [Source:MGI Symbol;Acc:MGI:1922028]	1592.79	-0.323108	0.224956	-1.47089	0.141321	0.767109	749.518	0.0358924	0.163227	0.320349	0.748704	0.96931
ENSMUSG00000018042	Cyb5r3	cytochrome b5 reductase 3 [Source:MGI Symbol;Acc:MGI:94893]	2791.54	0.00299505	0.198818	0.0378881	0.969777	0.998389	2488.52	0.241387	0.133563	1.81911	0.0688948	0.569896
ENSMUSG00000018068	Ints2	integrator complex subunit 2 [Source:MGI Symbol;Acc:MGI:1917672]	593.101	0.238306	0.242515	1.00125	0.316705	0.906019	622.897	0.184034	0.166667	0.971756	0.331172	0.838474
ENSMUSG00000018076	Med13l	mediator complex subunit 13-like [Source:MGI Symbol;Acc:MGI:2670178]	3608.05	-0.0214184	0.186808	-0.119895	0.904566	0.998332	3755.49	-0.345519	0.1319	-2.59915	0.00934543	0.296079
ENSMUSG00000018102	H2bc4	H2B clustered histone 4 [Source:MGI Symbol;Acc:MGI:1915274]	382.13	-0.151518	0.247965	-0.584998	0.558549	0.968251	445.625	0.0222043	0.160238	0.139102	0.889369	0.985884
ENSMUSG00000018126	Baiap2l2	BAI1-associated protein 2-like 2 [Source:MGI Symbol;Acc:MGI:2652819]	NA	NA	NA	NA	NA	NA	44.6943	-0.0475139	0.0745016	0.251389	0.801514	0.974825
ENSMUSG00000018143	Mafk	v-maf musculoaponeurotic fibrosarcoma oncogene family, protein K (avian) [Source:MGI Symbol;Acc:MGI:99951]	178.815	-0.0310715	0.245595	-0.0335418	0.973243	0.998389	136.287	0.242263	0.156023	2.09022	0.0365976	0.465956
ENSMUSG00000018160	Med1	mediator complex subunit 1 [Source:MGI Symbol;Acc:MGI:1100846]	4239.1	-0.0257657	0.200406	-0.205632	0.837078	0.995026	4853.51	-0.155262	0.126923	-1.22803	0.219437	0.770494
ENSMUSG00000018166	Erbb3	erb-b2 receptor tyrosine kinase 3 [Source:MGI Symbol;Acc:MGI:95411]	111.159	-0.353186	0.203637	-2.19593	0.028097	0.47988	425.284	-0.0549053	0.1577	-0.391756	0.695238	0.956887
ENSMUSG00000018167	Stard3	START domain containing 3 [Source:MGI Symbol;Acc:MGI:1929618]	281.807	-0.0296594	0.224749	-0.255955	0.797986	0.995026	220.044	-0.0286648	0.12737	0.270432	0.786828	0.973938
ENSMUSG00000018169	Mfng	MFNG O-fucosylpeptide 3-beta-N-acetylglucosaminyltransferase [Source:MGI Symbol;Acc:MGI:1095404]	NA	NA	NA	NA	NA	NA	16.7521	0.10761	0.071576	2.6936	0.00706845	0.264222
ENSMUSG00000018171	Vmp1	vacuole membrane protein 1 [Source:MGI Symbol;Acc:MGI:1923159]	1185.62	-0.447106	0.214882	-2.05694	0.0396921	0.542234	1244.23	-0.0959673	0.149585	-0.659704	0.509444	0.904754
ENSMUSG00000018189	Uchl5	ubiquitin carboxyl-terminal esterase L5 [Source:MGI Symbol;Acc:MGI:1914848]	785.041	-0.0393182	0.245163	0.0425258	0.96608	0.998389	1048.41	0.112469	0.163397	0.705465	0.480521	0.895967
ENSMUSG00000018196	Glrx2	glutaredoxin 2 (thioltransferase) [Source:MGI Symbol;Acc:MGI:1916617]	2558.14	-0.311586	0.203541	-1.55715	0.119435	0.736721	3819.73	0.0807592	0.112634	0.738308	0.460327	0.886716
ENSMUSG00000018199	Ro60	Ro60, Y RNA binding protein [Source:MGI Symbol;Acc:MGI:106652]	1691.43	0.15829	0.208447	0.749907	0.453311	0.954711	3784.98	-0.105619	0.124713	-0.857193	0.391338	0.86278
ENSMUSG00000018209	Stk4	serine/threonine kinase 4 [Source:MGI Symbol;Acc:MGI:1929004]	2326.43	0.2408	0.198656	1.20708	0.2274	0.860554	2720.58	-0.200333	0.112939	-1.77352	0.0761422	0.584593
ENSMUSG00000018217	Pmp22	peripheral myelin protein 22 [Source:MGI Symbol;Acc:MGI:97631]	173.143	0.178644	0.238276	0.737538	0.460795	0.954731	475.481	-0.2499	0.167226	-1.49345	0.135321	0.673253
ENSMUSG00000018238	Gdf9	growth differentiation factor 9 [Source:MGI Symbol;Acc:MGI:95692]	NA	NA	NA	NA	NA	NA	16.9165	0.0942186	0.0597826	1.06248	0.288018	0.818654
ENSMUSG00000018239	Zcchc10	zinc finger, CCHC domain containing 10 [Source:MGI Symbol;Acc:MGI:1196228]	132.391	-0.0863862	0.240482	-0.344923	0.730152	0.991301	187.029	-0.101725	0.162068	-0.751667	0.452251	0.885054
ENSMUSG00000018286	Psmb6	proteasome (prosome, macropain) subunit, beta type 6 [Source:MGI Symbol;Acc:MGI:104880]	977.615	0.247531	0.224975	1.07157	0.283915	0.89075	733.425	-0.0806989	0.168411	-0.622995	0.533288	0.913964
ENSMUSG00000018287	Spag7	sperm associated antigen 7 [Source:MGI Symbol;Acc:MGI:107380]	402.306	-0.0874614	0.245903	-0.336463	0.736522	0.991687	479.73	-0.0388875	0.16802	-0.161011	0.872085	0.984004
ENSMUSG00000018293	Pfn1	profilin 1 [Source:MGI Symbol;Acc:MGI:97549]	4522.88	-0.0530186	0.208417	-0.167455	0.867012	0.996118	3789.81	0.146239	0.143002	1.05735	0.290352	0.82015
ENSMUSG00000018322	Tomm34	translocase of outer mitochondrial membrane 34 [Source:MGI Symbol;Acc:MGI:1914395]	1313.73	0.0913646	0.225763	0.419872	0.674579	0.978407	1973.98	-0.039035	0.14201	-0.298122	0.76561	0.971773
ENSMUSG00000018326	Ywhab	tyrosine 3-monooxygenase/tryptophan 5-monooxygenase activation protein, beta polypeptide [Source:MGI Symbol;Acc:MGI:1891917]	45649.4	-0.118717	0.166589	-0.708112	0.478875	0.957376	37898.5	-0.0923809	0.0912563	-1.01286	0.311127	0.827718
ENSMUSG00000018334	Ksr1	kinase suppressor of ras 1 [Source:MGI Symbol;Acc:MGI:105051]	3148.79	-0.138935	0.188638	-0.745756	0.455815	0.954711	3252.51	0.0752206	0.139269	0.555676	0.578432	0.926211
ENSMUSG00000018339	Gpx3	glutathione peroxidase 3 [Source:MGI Symbol;Acc:MGI:105102]	62.5219	0.273618	0.171717	1.27476	0.202394	0.841096	50.9934	-0.0681028	0.116502	-0.889778	0.373585	0.855687
ENSMUSG00000018340	Anxa6	annexin A6 [Source:MGI Symbol;Acc:MGI:88255]	1124.73	0.0499317	0.240657	0.129904	0.896643	0.998327	960.018	-0.272431	0.159746	-1.69013	0.0910034	0.603974
ENSMUSG00000018341	Il12rb2	interleukin 12 receptor, beta 2 [Source:MGI Symbol;Acc:MGI:1270861]	NA	NA	NA	NA	NA	NA	31.1579	-0.00106561	0.0920586	1.35965	0.17394	0.720479
ENSMUSG00000018347	Zkscan6	zinc finger with KRAB and SCAN domains 6 [Source:MGI Symbol;Acc:MGI:1289293]	189.949	0.135845	0.240407	0.504585	0.613851	0.977041	249.297	-0.30017	0.15904	-2.17203	0.0298536	0.435918
ENSMUSG00000018362	Kpna2	karyopherin (importin) alpha 2 [Source:MGI Symbol;Acc:MGI:103561]	260.563	0.259897	0.249081	0.954542	0.339809	0.915429	225.387	-0.0938189	0.165102	-0.468758	0.639242	0.943948
ENSMUSG00000018363	Smurf2	SMAD specific E3 ubiquitin protein ligase 2 [Source:MGI Symbol;Acc:MGI:1913563]	1505.1	0.0787205	0.217903	0.386257	0.699306	0.983788	3156.05	-0.274404	0.141096	-1.92086	0.0547492	0.535496
ENSMUSG00000018372	Cep95	centrosomal protein 95 [Source:MGI Symbol;Acc:MGI:2443502]	223.645	-0.214675	0.248702	-0.880616	0.378526	0.926452	210.954	-0.138208	0.160358	-0.749861	0.453338	0.885574
ENSMUSG00000018377	Vezf1	vascular endothelial zinc finger 1 [Source:MGI Symbol;Acc:MGI:1313291]	1338.57	-0.208594	0.218258	-0.946227	0.344033	0.915789	2748.4	-0.170559	0.124616	-1.37642	0.168692	0.712621
ENSMUSG00000018378	Cuedc1	CUE domain containing 1 [Source:MGI Symbol;Acc:MGI:2144281]	101.392	0.112891	0.218979	0.369076	0.712071	0.98679	206.065	-0.12778	0.156302	-0.934631	0.349979	0.847151
ENSMUSG00000018379	Srsf1	serine and arginine-rich splicing factor 1 [Source:MGI Symbol;Acc:MGI:98283]	1244.04	-0.00253029	0.220029	0.0423273	0.966238	0.998389	2084.17	0.0961983	0.140496	0.683085	0.494553	0.899269
ENSMUSG00000018381	Abi3	ABI family member 3 [Source:MGI Symbol;Acc:MGI:1913860]	16.6323	-0.0555272	0.106572	0.891018	0.372919	0.925421	56.7679	0.0400311	0.0884032	1.10226	0.270349	0.807875
ENSMUSG00000018387	Shroom1	shroom family member 1 [Source:MGI Symbol;Acc:MGI:1919024]	97.5082	-0.388669	0.229428	-1.63215	0.102647	0.708145	124.687	0.0791281	0.156194	0.327579	0.74323	0.968893
ENSMUSG00000018395	Kif3a	kinesin family member 3A [Source:MGI Symbol;Acc:MGI:107689]	5102.13	0.157543	0.206851	0.687472	0.491785	0.959204	4350.98	-0.146797	0.130273	-1.12764	0.259471	0.801879
ENSMUSG00000018398	Septin8	septin 8 [Source:MGI Symbol;Acc:MGI:894310]	7180.44	0.0592138	0.185721	0.335403	0.737321	0.991687	6739.6	-0.00888964	0.111751	-0.0784618	0.937461	0.990671
ENSMUSG00000018401	Mtmr4	myotubularin related protein 4 [Source:MGI Symbol;Acc:MGI:2180699]	2120.03	0.0970393	0.21322	0.429534	0.667534	0.978072	1637.95	0.0742801	0.152156	0.472285	0.636723	0.943339
ENSMUSG00000018405	Mrm1	mitochondrial rRNA methyltransferase 1 [Source:MGI Symbol;Acc:MGI:2443470]	88.2199	0.291001	0.190976	2.01664	0.0437329	0.558238	58.4553	-0.0358023	0.101988	-0.89388	0.371386	0.854711
ENSMUSG00000018411	Mapt	microtubule-associated protein tau [Source:MGI Symbol;Acc:MGI:97180]	4889.5	-0.182193	0.182527	-1.01463	0.310284	0.905713	6198.63	-0.0971661	0.104944	-0.901356	0.367399	0.854711
ENSMUSG00000018412	Kansl1	KAT8 regulatory NSL complex subunit 1 [Source:MGI Symbol;Acc:MGI:1923969]	3111.4	0.111029	0.198274	0.572944	0.566682	0.97128	5292.57	0.0922419	0.132245	0.701483	0.483001	0.896716
ENSMUSG00000018415	Gid4	GID complex subunit 4, VID24 homolog [Source:MGI Symbol;Acc:MGI:1914021]	1135.83	-0.183878	0.217437	-0.863834	0.387679	0.933095	2705.21	-0.0166985	0.121739	-0.120755	0.903885	0.986811
ENSMUSG00000018417	Myo1b	myosin IB [Source:MGI Symbol;Acc:MGI:107752]	549.568	0.199192	0.24919	0.362193	0.717208	0.988267	371.299	-0.201422	0.168456	-1.19703	0.231295	0.780817
ENSMUSG00000018425	Dhx40	DEAH (Asp-Glu-Ala-His) box polypeptide 40 [Source:MGI Symbol;Acc:MGI:1914737]	808.869	0.203776	0.22847	0.894991	0.370792	0.925421	818.199	0.167613	0.153891	1.06765	0.28568	0.818448
ENSMUSG00000018427	Ypel2	yippee like 2 [Source:MGI Symbol;Acc:MGI:1925114]	1072.59	-0.368715	0.228232	-1.68364	0.092251	0.68349	2874	0.0215793	0.139737	0.14324	0.8861	0.985766
ENSMUSG00000018428	Akap1	A kinase (PRKA) anchor protein 1 [Source:MGI Symbol;Acc:MGI:104729]	251.959	-0.298136	0.249005	-1.20824	0.226956	0.860554	287.175	-0.156306	0.16822	-0.939547	0.34745	0.846812
ENSMUSG00000018433	Nol11	nucleolar protein 11 [Source:MGI Symbol;Acc:MGI:1916229]	661.657	0.149139	0.24487	0.607538	0.543494	0.967248	604.148	-0.149182	0.162103	-0.897329	0.369543	0.854711
ENSMUSG00000018442	Derl2	Der1-like domain family, member 2 [Source:MGI Symbol;Acc:MGI:2151483]	378.963	-0.105312	0.247679	-0.662873	0.507412	0.962737	601.892	0.000101354	0.163323	-0.142252	0.886881	0.985833
ENSMUSG00000018446	C1qbp	complement component 1, q subcomponent binding protein [Source:MGI Symbol;Acc:MGI:1194505]	962.412	-0.128179	0.223234	-0.564484	0.572425	0.972476	1000.9	0.125168	0.153464	0.864824	0.387135	0.860644
ENSMUSG00000018449	Rpain	RPA interacting protein [Source:MGI Symbol;Acc:MGI:1916973]	137.783	0.162186	0.2348	0.897996	0.369188	0.925421	195.933	0.276573	0.141003	2.43171	0.0150277	0.34569
ENSMUSG00000018451	6330403K07Rik	RIKEN cDNA 6330403K07 gene [Source:MGI Symbol;Acc:MGI:1918001]	8720.26	-0.303409	0.186021	-1.63229	0.102618	0.708145	6817.22	0.142113	0.117925	1.20777	0.227137	0.777453
ENSMUSG00000018459	Slc13a3	solute carrier family 13 (sodium-dependent dicarboxylate transporter), member 3 [Source:MGI Symbol;Acc:MGI:2149635]	52.5821	0.29921	0.197318	1.90881	0.0562863	0.592901	325.25	-0.28309	0.160117	-1.95589	0.050478	0.523597
ENSMUSG00000018470	Kcnab3	potassium voltage-gated channel, shaker-related subfamily, beta member 3 [Source:MGI Symbol;Acc:MGI:1336208]	579.565	0.0289006	0.241566	0.14387	0.885603	0.997621	454.076	0.386777	0.15888	2.4837	0.0130025	0.332252
ENSMUSG00000018474	Chd3	chromodomain helicase DNA binding protein 3 [Source:MGI Symbol;Acc:MGI:1344395]	10078.2	0.038344	0.183882	0.197276	0.843611	0.995026	11336.7	0.0120527	0.107806	0.111162	0.911488	0.987131
ENSMUSG00000018476	Kdm6b	KDM1 lysine (K)-specific demethylase 6B [Source:MGI Symbol;Acc:MGI:2448492]	1072.39	0.362729	0.21746	1.66401	0.0961103	0.694901	1123.04	-0.364563	0.162198	-2.28332	0.0224116	0.396791
ENSMUSG00000018481	Appbp2	amyloid beta precursor protein (cytoplasmic tail) binding protein 2 [Source:MGI Symbol;Acc:MGI:1914134]	4449.79	0.0411956	0.197071	0.196819	0.843969	0.995026	5956.93	-0.0207854	0.119318	-0.167932	0.866636	0.983759
ENSMUSG00000018501	Ncor1	nuclear receptor co-repressor 1 [Source:MGI Symbol;Acc:MGI:1349717]	14540.3	0.201604	0.175974	1.14541	0.252041	0.872702	13655.3	0.014632	0.102836	0.154463	0.877245	0.98445
ENSMUSG00000018507	Trpv2	transient receptor potential cation channel, subfamily V, member 2 [Source:MGI Symbol;Acc:MGI:1341836]	137.737	0.000515078	0.233422	0.0633507	0.949487	0.998389	117.026	-0.112915	0.151632	-0.262809	0.792698	0.974095
ENSMUSG00000018509	Cenpv	centromere protein V [Source:MGI Symbol;Acc:MGI:1920389]	212.431	-0.032896	0.248216	-0.141123	0.887772	0.997863	217.036	-0.00722313	0.162699	0.0937193	0.925332	0.988904
ENSMUSG00000018537	Pcgf2	polycomb group ring finger 2 [Source:MGI Symbol;Acc:MGI:99161]	363.154	-0.0312693	0.242844	-0.174958	0.861113	0.996118	468.839	0.42431	0.166012	2.72088	0.0065108	0.256988
ENSMUSG00000018541	Cwc25	CWC25 spliceosome-associated protein [Source:MGI Symbol;Acc:MGI:1914730]	376.419	-0.0149906	0.249165	-0.0826984	0.934091	0.998389	570.209	-0.0771323	0.163723	-0.502171	0.615547	0.937311
ENSMUSG00000018543	1700001P01Rik	RIKEN cDNA 1700001P01 gene [Source:MGI Symbol;Acc:MGI:1919465]	NA	NA	NA	NA	NA	NA	15.4535	-0.0873577	0.0613294	-1.16946	0.242217	0.788234
ENSMUSG00000018547	Pip4k2b	phosphatidylinositol-5-phosphate 4-kinase, type II, beta [Source:MGI Symbol;Acc:MGI:1934234]	6486.36	0.175239	0.180786	0.977989	0.32808	0.910558	5024.25	-0.00836364	0.137325	0.0178746	0.985739	0.998432
ENSMUSG00000018548	Trim37	tripartite motif-containing 37 [Source:MGI Symbol;Acc:MGI:2153072]	15045	-0.0352511	0.179941	-0.180189	0.857004	0.996118	15603.3	-0.048643	0.0981765	-0.499258	0.617597	0.937311
ENSMUSG00000018554	Ybx2	Y box protein 2 [Source:MGI Symbol;Acc:MGI:1096372]	67.0069	-0.318068	0.191463	-1.90077	0.0573324	0.595822	34.0062	0.0795211	0.0794799	2.12424	0.0336497	0.452822
ENSMUSG00000018559	Ctdnep1	CTD nuclear envelope phosphatase 1 [Source:MGI Symbol;Acc:MGI:1914431]	904.54	-0.139988	0.225884	-0.642721	0.520405	0.965177	939.116	0.322135	0.162318	2.0339	0.0419618	0.488501
ENSMUSG00000018565	Elp5	elongator acetyltransferase complex subunit 5 [Source:MGI Symbol;Acc:MGI:1859017]	883.98	-0.0282025	0.239559	-0.154393	0.8773	0.996118	1034.94	0.109325	0.166036	0.628116	0.529928	0.912967
ENSMUSG00000018567	Gabarap	gamma-aminobutyric acid receptor associated protein [Source:MGI Symbol;Acc:MGI:1861742]	2286.71	0.131864	0.204301	0.630824	0.528156	0.965784	2387.02	-0.247871	0.128586	-1.93371	0.053149	0.530761
ENSMUSG00000018569	Cldn7	claudin 7 [Source:MGI Symbol;Acc:MGI:1859285]	NA	NA	NA	NA	NA	NA	12.068	-0.0384716	0.0386487	-0.0993912	0.920828	0.988027
ENSMUSG00000018572	Phf23	PHD finger protein 23 [Source:MGI Symbol;Acc:MGI:1925496]	246.1	-0.0224369	0.241818	0.488555	0.625157	0.977041	397.722	0.0338834	0.16772	0.16552	0.868535	0.983793
ENSMUSG00000018574	Acadvl	acyl-Coenzyme A dehydrogenase, very long chain [Source:MGI Symbol;Acc:MGI:895149]	57.4443	-0.139747	0.200378	-0.173947	0.861907	0.996118	25.7712	-0.059801	0.104436	-0.757251	0.4489	0.883669
ENSMUSG00000018581	Dnah11	dynein, axonemal, heavy chain 11 [Source:MGI Symbol;Acc:MGI:1100864]	213.87	0.482657	0.244745	2.31449	0.0206408	0.422919	53.5139	0.0633215	0.107271	0.932359	0.351151	0.847828
ENSMUSG00000018583	G3bp1	GTPase activating protein (SH3 domain) binding protein 1 [Source:MGI Symbol;Acc:MGI:1351465]	1281.95	0.142122	0.214348	0.620248	0.535094	0.965922	1228.36	0.124212	0.151508	0.807367	0.419455	0.873626
ENSMUSG00000018585	Atox1	antioxidant 1 copper chaperone [Source:MGI Symbol;Acc:MGI:1333855]	193.425	-0.00545374	0.244409	0.150196	0.88061	0.997128	279.509	0.264692	0.161493	2.16148	0.0306584	0.437791
ENSMUSG00000018589	Glra2	glycine receptor, alpha 2 subunit [Source:MGI Symbol;Acc:MGI:95748]	270.346	0.0517517	0.23486	0.777298	0.436983	0.949592	258.857	-0.141204	0.164254	-1.12113	0.262233	0.803987
ENSMUSG00000018593	Sparc	secreted acidic cysteine rich glycoprotein [Source:MGI Symbol;Acc:MGI:98373]	669.051	0.0682418	0.247918	0.432579	0.66532	0.978072	4294.01	0.0409676	0.125989	0.324752	0.745369	0.96931
ENSMUSG00000018595	Glra4	glycine receptor, alpha 4 subunit [Source:MGI Symbol;Acc:MGI:95750]	NA	NA	NA	NA	NA	NA	24.4326	-0.00428984	0.0817867	-0.500297	0.616866	0.937311
ENSMUSG00000018599	Mief2	mitochondrial elongation factor 2 [Source:MGI Symbol;Acc:MGI:2144199]	85.243	0.0606458	0.192292	1.05265	0.292503	0.892984	147.863	0.00180513	0.12889	0.495397	0.62032	0.938308
ENSMUSG00000018604	Tbx3	T-box 3 [Source:MGI Symbol;Acc:MGI:98495]	15.4883	-0.142791	0.120142	-1.01091	0.31206	0.906019	11.5461	-0.0113392	0.050261	0.255252	0.798529	0.974194
ENSMUSG00000018634	Crhr1	corticotropin releasing hormone receptor 1 [Source:MGI Symbol;Acc:MGI:88498]	60.6407	0.28375	0.212812	1.22928	0.218968	0.854577	92.4138	0.099526	0.122236	1.03469	0.300815	0.824694
ENSMUSG00000018648	Dusp14	dual specificity phosphatase 14 [Source:MGI Symbol;Acc:MGI:1927168]	973.721	-0.564439	0.234658	-2.39457	0.0166398	0.387286	867.421	0.0737205	0.150972	0.502716	0.615164	0.937311
ENSMUSG00000018651	Tada2a	transcriptional adaptor 2A [Source:MGI Symbol;Acc:MGI:2144471]	319.036	0.344945	0.249072	1.5859	0.112763	0.724333	356.85	0.130007	0.167399	0.810512	0.417646	0.873224
ENSMUSG00000018654	Ikzf1	IKAROS family zinc finger 1 [Source:MGI Symbol;Acc:MGI:1342540]	36.1581	-0.195031	0.156043	-1.32278	0.185909	0.825254	234.158	-0.311114	0.160945	-2.20463	0.0274799	0.418415
ENSMUSG00000018659	Pnpo	pyridoxine 5'-phosphate oxidase [Source:MGI Symbol;Acc:MGI:2144151]	498.387	-0.249747	0.242973	-0.953835	0.340167	0.915429	387.143	-0.0090466	0.16689	0.0792278	0.936851	0.990671
ENSMUSG00000018661	Cog1	component of oligomeric golgi complex 1 [Source:MGI Symbol;Acc:MGI:1333873]	750.133	0.107915	0.226213	0.486029	0.626947	0.977041	610.017	-0.247429	0.16832	-1.43241	0.152026	0.696096
ENSMUSG00000018666	Cbx1	chromobox 1 [Source:MGI Symbol;Acc:MGI:105369]	807.466	-0.0668725	0.230238	-0.287847	0.773464	0.995026	1406.14	-0.0424424	0.152444	-0.278255	0.780817	0.973838
ENSMUSG00000018669	Cdk5rap3	CDK5 regulatory subunit associated protein 3 [Source:MGI Symbol;Acc:MGI:1933126]	159.943	0.237205	0.236351	1.5529	0.120448	0.738217	174.021	0.0314434	0.140849	0.678439	0.497493	0.89991
ENSMUSG00000018672	Copz2	coatomer protein complex, subunit zeta 2 [Source:MGI Symbol;Acc:MGI:1929008]	129.716	-0.971555	0.232423	-4.91652	8.80964e-07	0.0016568	183.286	-0.136653	0.139008	-0.516153	0.605748	0.935507
ENSMUSG00000018677	Slc25a39	solute carrier family 25, member 39 [Source:MGI Symbol;Acc:MGI:1196386]	356.49	0.0315912	0.247929	0.241182	0.809414	0.995026	464.396	0.121193	0.167846	0.746687	0.455253	0.886184
ENSMUSG00000018678	Sp2	Sp2 transcription factor [Source:MGI Symbol;Acc:MGI:1926162]	631.876	-0.0404934	0.243748	0.0454703	0.963732	0.998389	812.451	-0.348824	0.160781	-2.17184	0.0298679	0.435918
ENSMUSG00000018697	Aatf	apoptosis antagonizing transcription factor [Source:MGI Symbol;Acc:MGI:1929608]	372.753	0.0706952	0.244737	0.305368	0.760086	0.993434	420.393	0.312933	0.167516	2.12993	0.0331776	0.448904
ENSMUSG00000018698	Lhx1	LIM homeobox protein 1 [Source:MGI Symbol;Acc:MGI:99783]	NA	NA	NA	NA	NA	NA	27.2956	0.136585	0.0852423	2.42502	0.0153075	0.346013
ENSMUSG00000018707	Dync1h1	dynein cytoplasmic 1 heavy chain 1 [Source:MGI Symbol;Acc:MGI:103147]	34977.8	0.326273	0.236794	1.50379	0.132637	0.756404	11648	-0.111427	0.150288	-0.673623	0.500551	0.90157
ENSMUSG00000018727	Cpsf4l	cleavage and polyadenylation specific factor 4-like [Source:MGI Symbol;Acc:MGI:1277182]	20.4437	0.0516362	0.107747	0.364715	0.715324	0.98789	28.1337	-0.00119874	0.0920287	0.211221	0.832715	0.978894
ENSMUSG00000018733	Pex12	peroxisomal biogenesis factor 12 [Source:MGI Symbol;Acc:MGI:2144177]	227.965	-0.146629	0.237837	-0.7732	0.439404	0.950211	305.418	-0.0172065	0.167618	-0.0596246	0.952455	0.993108
ENSMUSG00000018736	Ndel1	nudE neurodevelopment protein 1 like 1 [Source:MGI Symbol;Acc:MGI:1932915]	1320.79	0.140285	0.221118	0.632437	0.527101	0.965784	1271.59	0.111895	0.142991	0.816864	0.414006	0.871354
ENSMUSG00000018740	Slc25a35	solute carrier family 25, member 35 [Source:MGI Symbol;Acc:MGI:1919248]	322.255	-0.207244	0.239315	-1.17406	0.240371	0.869094	248.254	-0.203098	0.162311	-1.37633	0.168718	0.712621
ENSMUSG00000018750	Zbtb4	zinc finger and BTB domain containing 4 [Source:MGI Symbol;Acc:MGI:1922830]	3570.86	-0.0752981	0.198069	-0.364024	0.71584	0.988173	3577.21	0.0264884	0.143675	0.201331	0.84044	0.981492
ENSMUSG00000018761	Mpdu1	mannose-P-dolichol utilization defect 1 [Source:MGI Symbol;Acc:MGI:1346040]	134.652	-0.0634904	0.231912	-0.0449657	0.964135	0.998389	299.791	0.39856	0.167527	2.76924	0.00561868	0.242077
ENSMUSG00000018765	Fxr2	FMR1 autosomal homolog 2 [Source:MGI Symbol;Acc:MGI:1346074]	644.126	0.0109762	0.235084	0.0409311	0.967351	0.998389	572.45	-0.163475	0.168162	-1.01787	0.308739	0.827347
ENSMUSG00000018770	Atp5g3	ATP synthase, H+ transporting, mitochondrial F0 complex, subunit C3 (subunit 9) [Source:MGI Symbol;Acc:MGI:2442035]	2397.01	-0.235977	0.198984	-1.17138	0.241447	0.869243	2201.76	0.122381	0.130586	0.984842	0.324701	0.835838
ENSMUSG00000018774	Cd68	CD68 antigen [Source:MGI Symbol;Acc:MGI:88342]	124.249	0.0543925	0.23786	0.135532	0.892192	0.998005	239.513	-0.254386	0.163042	-1.64073	0.100854	0.619175
ENSMUSG00000018796	Acsl1	acyl-CoA synthetase long-chain family member 1 [Source:MGI Symbol;Acc:MGI:102797]	1380.67	-0.105509	0.219477	-0.582028	0.560548	0.969829	1298.41	-0.0482462	0.158429	-0.405593	0.685042	0.956113
ENSMUSG00000018800	Abca5	ATP-binding cassette, sub-family A (ABC1), member 5 [Source:MGI Symbol;Acc:MGI:2386607]	1065.22	0.142932	0.24617	0.939188	0.347634	0.916142	1045.9	0.0097858	0.156112	0.133829	0.893537	0.9859
ENSMUSG00000018809	Smyd4	SET and MYND domain containing 4 [Source:MGI Symbol;Acc:MGI:2442796]	112.447	-0.0445024	0.228596	-0.212295	0.831877	0.995026	201.817	-0.0241348	0.155925	0.322565	0.747025	0.96931
ENSMUSG00000018819	Lsp1	lymphocyte specific 1 [Source:MGI Symbol;Acc:MGI:96832]	18.4357	-0.0178216	0.113059	0.39655	0.691699	0.981695	12.4426	0.0523171	0.0673336	0.830189	0.406432	0.869435
ENSMUSG00000018820	Zfyve27	zinc finger, FYVE domain containing 27 [Source:MGI Symbol;Acc:MGI:1919602]	509.025	0.281104	0.244904	1.05687	0.290569	0.892984	587.03	0.184616	0.164077	1.24071	0.214714	0.76688
ENSMUSG00000018821	Avpi1	arginine vasopressin-induced 1 [Source:MGI Symbol;Acc:MGI:1916784]	273.694	-0.166844	0.248856	-0.598574	0.549457	0.967248	215.48	0.127023	0.154965	1.2806	0.200333	0.749418
ENSMUSG00000018830	Myh11	myosin, heavy polypeptide 11, smooth muscle [Source:MGI Symbol;Acc:MGI:102643]	55.9088	0.348772	0.175529	3.4388	0.000584304	0.0838129	41.1453	-0.031202	0.121502	0.108488	0.913609	0.987168
ENSMUSG00000018841	Rad51d	RAD51 paralog D [Source:MGI Symbol;Acc:MGI:1261809]	344.608	-0.206217	0.248201	-0.851024	0.394756	0.934661	398.169	-0.157586	0.168228	-0.87845	0.3797	0.85729
ENSMUSG00000018844	Fndc8	fibronectin type III domain containing 8 [Source:MGI Symbol;Acc:MGI:1926169]	NA	NA	NA	NA	NA	NA	19.4412	0.186696	0.0809547	3.83664	0.000124731	0.0471815
ENSMUSG00000018846	Pank3	pantothenate kinase 3 [Source:MGI Symbol;Acc:MGI:2387464]	3594.54	0.0578539	0.192652	0.317497	0.750867	0.992629	5309.36	-0.12775	0.122734	-1.09413	0.273899	0.810105
ENSMUSG00000018848	Rars	arginyl-tRNA synthetase [Source:MGI Symbol;Acc:MGI:1914297]	1398.11	-0.2832	0.216526	-1.31383	0.188902	0.829685	1678.77	-0.137413	0.146663	-0.905491	0.365205	0.854711
ENSMUSG00000018849	Wwc1	WW, C2 and coiled-coil domain containing 1 [Source:MGI Symbol;Acc:MGI:2388637]	2369.57	-0.0305109	0.212955	-0.179101	0.857858	0.996118	2221.82	0.152534	0.13766	1.0696	0.284797	0.817858
ENSMUSG00000018858	Mrpl58	mitochondrial ribosomal protein L58 [Source:MGI Symbol;Acc:MGI:1915822]	1075.81	0.304991	0.237016	1.33663	0.181343	0.81886	891.391	0.190256	0.160752	1.14611	0.251749	0.796022
ENSMUSG00000018861	Fdxr	ferredoxin reductase [Source:MGI Symbol;Acc:MGI:104724]	34.1816	0.0892072	0.159653	0.177528	0.859093	0.996118	97.3364	-0.0467828	0.105822	-0.218353	0.827154	0.977114
ENSMUSG00000018865	Sult4a1	sulfotransferase family 4A, member 1 [Source:MGI Symbol;Acc:MGI:1888971]	4916.1	-0.0220746	0.187228	-0.123389	0.901799	0.998332	4229.81	0.209027	0.124803	1.71325	0.086666	0.598868
ENSMUSG00000018882	Mrpl45	mitochondrial ribosomal protein L45 [Source:MGI Symbol;Acc:MGI:1914286]	259.052	-0.118442	0.249149	-0.430224	0.667032	0.978072	355.053	0.120648	0.168275	0.861294	0.389076	0.861052
ENSMUSG00000018899	Irf1	interferon regulatory factor 1 [Source:MGI Symbol;Acc:MGI:96590]	66.9997	-0.116105	0.164321	-0.980047	0.327063	0.910558	91.5041	0.123207	0.129017	1.53443	0.124924	0.655014
ENSMUSG00000018900	Slc22a5	solute carrier family 22 (organic cation transporter), member 5 [Source:MGI Symbol;Acc:MGI:1329012]	92.8254	0.0266271	0.222948	-0.315596	0.752309	0.992629	170.333	-0.254903	0.161697	-1.62589	0.103974	0.625576
ENSMUSG00000018906	P4ha2	procollagen-proline, 2-oxoglutarate 4-dioxygenase (proline 4-hydroxylase), alpha II polypeptide [Source:MGI Symbol;Acc:MGI:894286]	199.827	-0.51283	0.246105	-2.19897	0.0278799	0.478132	115.61	-0.00804996	0.142532	0.156087	0.875965	0.98445
ENSMUSG00000018909	Arrb1	arrestin, beta 1 [Source:MGI Symbol;Acc:MGI:99473]	3867.93	-0.0105935	0.200933	-0.0664973	0.946982	0.998389	5538.69	0.0669704	0.112653	0.606134	0.544426	0.91693
ENSMUSG00000018920	Cxcl16	chemokine (C-X-C motif) ligand 16 [Source:MGI Symbol;Acc:MGI:1932682]	22.6381	0.175124	0.127944	0.531166	0.595304	0.974813	14.3402	-0.0469021	0.0710273	-1.3796	0.167709	0.711728
ENSMUSG00000018921	Pelp1	proline, glutamic acid and leucine rich protein 1 [Source:MGI Symbol;Acc:MGI:1922523]	452.578	-0.318917	0.244004	-1.21785	0.223282	0.859098	296.925	-0.156317	0.160926	-1.00792	0.313494	0.829191
ENSMUSG00000018923	Med11	mediator complex subunit 11 [Source:MGI Symbol;Acc:MGI:1913422]	129.879	-0.245604	0.204289	0.0799835	0.93625	0.998389	69.5672	-0.0787859	0.107515	-0.701981	0.482691	0.896716
ENSMUSG00000018925	Heatr9	HEAT repeat containing 9 [Source:MGI Symbol;Acc:MGI:3650286]	NA	NA	NA	NA	NA	NA	26.2233	0.00608511	0.0751883	1.5958	0.110534	0.640017
ENSMUSG00000018931	Natd1	N-acetyltransferase domain containing 1 [Source:MGI Symbol;Acc:MGI:1344388]	692.353	-0.0241728	0.246028	0.196137	0.844503	0.995129	1141.32	-0.224454	0.155238	-1.39909	0.161786	0.706318
ENSMUSG00000018932	Map2k3	mitogen-activated protein kinase kinase 3 [Source:MGI Symbol;Acc:MGI:1346868]	172.177	-0.282458	0.231852	-0.483836	0.628502	0.977041	126.68	0.00781081	0.134261	0.661635	0.508205	0.903959
ENSMUSG00000018965	Ywhah	tyrosine 3-monooxygenase/tryptophan 5-monooxygenase activation protein, eta polypeptide [Source:MGI Symbol;Acc:MGI:109194]	24580	-0.19676	0.180556	-1.08226	0.279136	0.890102	22590.2	0.00920088	0.0988343	0.0915586	0.927049	0.989247
ENSMUSG00000018974	Sart3	squamous cell carcinoma antigen recognized by T cells 3 [Source:MGI Symbol;Acc:MGI:1858230]	1100.47	-0.26862	0.240177	-1.0111	0.311966	0.906019	683.845	-0.0156458	0.158608	-0.202986	0.839146	0.980785
ENSMUSG00000018983	E2f2	E2F transcription factor 2 [Source:MGI Symbol;Acc:MGI:1096341]	26.339	-0.056724	0.126865	-1.05463	0.291596	0.892984	59.8402	0.112515	0.085784	0.759795	0.447377	0.883512
ENSMUSG00000018995	Nars2	asparaginyl-tRNA synthetase 2 (mitochondrial)(putative) [Source:MGI Symbol;Acc:MGI:2142075]	291.813	-0.10586	0.249145	-0.529989	0.596119	0.975047	447.717	0.0654253	0.167972	0.494818	0.620729	0.938308
ENSMUSG00000018999	Slc35b4	solute carrier family 35, member B4 [Source:MGI Symbol;Acc:MGI:1931249]	1202.17	0.32946	0.222257	1.53865	0.12389	0.740743	1658.87	-0.114657	0.147649	-0.800583	0.423373	0.875738
ENSMUSG00000019027	Dnah1	dynein, axonemal, heavy chain 1 [Source:MGI Symbol;Acc:MGI:107721]	258.718	0.252289	0.243794	1.17632	0.239469	0.868305	113.053	0.195661	0.153186	1.48923	0.136426	0.673947
ENSMUSG00000019039	Dalrd3	DALR anticodon binding domain containing 3 [Source:MGI Symbol;Acc:MGI:1915039]	575.052	-0.0612702	0.246316	-0.340282	0.733644	0.991687	471.118	-0.0068022	0.168086	-0.19865	0.842537	0.981746
ENSMUSG00000019054	Fis1	fission, mitochondrial 1 [Source:MGI Symbol;Acc:MGI:1913687]	842.84	-0.0696356	0.242208	-0.0622741	0.950345	0.998389	991.49	0.269473	0.156973	1.77473	0.0759422	0.584593
ENSMUSG00000019055	Plod1	procollagen-lysine, 2-oxoglutarate 5-dioxygenase 1 [Source:MGI Symbol;Acc:MGI:99907]	116.129	-0.543582	0.233967	-2.52966	0.0114173	0.33008	276.644	-0.240581	0.166608	-1.42471	0.154242	0.697423
ENSMUSG00000019066	Rab3d	RAB3D, member RAS oncogene family [Source:MGI Symbol;Acc:MGI:97844]	165.696	0.186304	0.247063	0.721814	0.470409	0.95617	272.308	0.185345	0.168178	1.11151	0.266348	0.80493
ENSMUSG00000019080	Mfsd3	major facilitator superfamily domain containing 3 [Source:MGI Symbol;Acc:MGI:1916822]	45.324	0.148291	0.151974	1.07789	0.281081	0.89075	28.0283	-0.0141075	0.109801	-0.286371	0.774594	0.973104
ENSMUSG00000019082	Slc25a22	solute carrier family 25 (mitochondrial carrier, glutamate), member 22 [Source:MGI Symbol;Acc:MGI:1915517]	2888.48	-0.280634	0.210356	-1.31557	0.188317	0.829685	2371.04	0.158951	0.134271	1.23215	0.217893	0.769439
ENSMUSG00000019087	Atp6ap1	ATPase, H+ transporting, lysosomal accessory protein 1 [Source:MGI Symbol;Acc:MGI:109629]	3824.54	-0.100972	0.185912	-0.541234	0.588346	0.973955	4416.88	0.0344279	0.114443	0.288307	0.773112	0.973078
ENSMUSG00000019122	Ccl9	chemokine (C-C motif) ligand 9 [Source:MGI Symbol;Acc:MGI:104533]	NA	NA	NA	NA	NA	NA	30.1897	0.174654	0.0923835	2.10642	0.0351681	0.459547
ENSMUSG00000019124	Scrn1	secernin 1 [Source:MGI Symbol;Acc:MGI:1917188]	3085.35	0.287317	0.213144	1.35118	0.176637	0.810674	2914.92	0.0176918	0.136769	0.100713	0.919778	0.987634
ENSMUSG00000019132	BC005537	cDNA sequence BC005537 [Source:MGI Symbol;Acc:MGI:2441726]	2832.19	-0.268272	0.205361	-1.33572	0.181641	0.818981	5950.3	0.285126	0.10951	2.60849	0.00909435	0.293518
ENSMUSG00000019139	Isyna1	myo-inositol 1-phosphate synthase A1 [Source:MGI Symbol;Acc:MGI:1919030]	335.543	-0.268318	0.249223	-1.3165	0.188006	0.829685	232.283	0.375371	0.156763	2.84527	0.00443733	0.229495
ENSMUSG00000019143	Hars2	histidyl-tRNA synthetase 2 [Source:MGI Symbol;Acc:MGI:1918041]	367.182	0.0439969	0.248505	0.261547	0.793671	0.995026	273.006	0.0357174	0.165686	0.28621	0.774717	0.973104
ENSMUSG00000019146	Cacng2	calcium channel, voltage-dependent, gamma subunit 2 [Source:MGI Symbol;Acc:MGI:1316660]	1241.17	0.16389	0.241177	0.542406	0.587539	0.973955	2407.69	-0.0184784	0.121801	-0.148247	0.882148	0.984971
ENSMUSG00000019158	Tmem160	transmembrane protein 160 [Source:MGI Symbol;Acc:MGI:1916344]	54.011	0.0343016	0.20253	-0.0671524	0.94646	0.998389	62.9674	-0.0257735	0.124482	0.681684	0.495439	0.899269
ENSMUSG00000019173	Rab5c	RAB5C, member RAS oncogene family [Source:MGI Symbol;Acc:MGI:105306]	1282.92	0.0134713	0.226967	0.0744877	0.940622	0.998389	1589.06	0.0749405	0.145791	0.509952	0.610085	0.937311
ENSMUSG00000019179	Mdh2	malate dehydrogenase 2, NAD (mitochondrial) [Source:MGI Symbol;Acc:MGI:97050]	5456.61	-0.221856	0.201236	-1.1318	0.257718	0.87734	6137.41	0.000914188	0.116275	0.030034	0.97604	0.997595
ENSMUSG00000019188	H13	histocompatibility 13 [Source:MGI Symbol;Acc:MGI:95886]	340.728	-0.286892	0.24873	-1.10817	0.267787	0.884204	754.047	-0.184004	0.160199	-1.15339	0.248751	0.793676
ENSMUSG00000019189	Rnf145	ring finger protein 145 [Source:MGI Symbol;Acc:MGI:1921565]	1066.12	-0.210408	0.244968	-0.898151	0.369105	0.925421	1321.82	-0.016887	0.149135	-0.173894	0.861949	0.983103
ENSMUSG00000019194	Scn1b	sodium channel, voltage-gated, type I, beta [Source:MGI Symbol;Acc:MGI:98247]	3443.73	-0.234371	0.214749	-1.13918	0.254626	0.874377	2117.43	0.0336316	0.138287	0.259409	0.79532	0.974095
ENSMUSG00000019210	Atp6v1e1	ATPase, H+ transporting, lysosomal V1 subunit E1 [Source:MGI Symbol;Acc:MGI:894326]	3384.85	0.0912792	0.207137	0.484882	0.62776	0.977041	3649.05	-0.194537	0.13758	-1.40519	0.159964	0.705661
ENSMUSG00000019214	Chtf18	CTF18, chromosome transmission fidelity factor 18 [Source:MGI Symbol;Acc:MGI:2384887]	NA	NA	NA	NA	NA	NA	13.5367	0.00471244	0.0658083	-1.12825	0.259213	0.801692
ENSMUSG00000019230	Lhx9	LIM homeobox protein 9 [Source:MGI Symbol;Acc:MGI:1316721]	155.091	-0.16036	0.23003	-0.678496	0.497457	0.960995	371.683	0.0216076	0.168376	0.121656	0.903172	0.986811
ENSMUSG00000019232	Etnppl	ethanolamine phosphate phospholyase [Source:MGI Symbol;Acc:MGI:1919010]	77.3969	0.247951	0.179285	1.75503	0.079255	0.656297	174.851	0.379378	0.159272	2.86616	0.00415486	0.226438
ENSMUSG00000019235	Rps6kl1	ribosomal protein S6 kinase-like 1 [Source:MGI Symbol;Acc:MGI:2443413]	452.162	0.237739	0.240739	1.00257	0.316071	0.906019	354.414	0.180741	0.167375	1.04444	0.296284	0.822496
ENSMUSG00000019254	Ppp1r12c	protein phosphatase 1, regulatory subunit 12C [Source:MGI Symbol;Acc:MGI:1924258]	1043.89	-0.221527	0.224257	-1.00056	0.317039	0.906019	1021.76	0.0207359	0.159754	0.0476864	0.961966	0.995153
ENSMUSG00000019256	Ahr	aryl-hydrocarbon receptor [Source:MGI Symbol;Acc:MGI:105043]	328.19	0.0656894	0.249227	0.257271	0.79697	0.995026	415.939	-0.0331842	0.167824	-0.149015	0.881542	0.984971
ENSMUSG00000019261	Map1s	microtubule-associated protein 1S [Source:MGI Symbol;Acc:MGI:2443304]	1001.75	0.0481202	0.236038	0.149922	0.880826	0.997188	861.488	-0.336626	0.156498	-2.12885	0.0332668	0.449804
ENSMUSG00000019278	Dpep1	dipeptidase 1 [Source:MGI Symbol;Acc:MGI:94917]	15.0803	-0.0645115	0.0840608	0.00279277	0.997772	0.999866	18.9362	-0.00488702	0.0873722	0.521809	0.601804	0.933625
ENSMUSG00000019295	Tmem129	transmembrane protein 129 [Source:MGI Symbol;Acc:MGI:1915616]	145.835	0.162383	0.225525	0.807701	0.419263	0.944287	227.394	0.0275984	0.164989	0.0308821	0.975364	0.997595
ENSMUSG00000019297	Nop9	NOP9 nucleolar protein [Source:MGI Symbol;Acc:MGI:1915092]	311.11	-0.148763	0.24803	-0.51631	0.605638	0.976251	277.128	-0.218148	0.16348	-1.47566	0.140036	0.680268
ENSMUSG00000019302	Atp6v0a1	ATPase, H+ transporting, lysosomal V0 subunit A1 [Source:MGI Symbol;Acc:MGI:103286]	5340.91	0.0439071	0.196861	0.283799	0.776564	0.995026	4594.21	-0.153929	0.119423	-1.2869	0.198131	0.746874
ENSMUSG00000019303	Psmc3ip	proteasome (prosome, macropain) 26S subunit, ATPase 3, interacting protein [Source:MGI Symbol;Acc:MGI:1098610]	108.049	-0.10382	0.232854	-0.394524	0.693194	0.9824	144.885	0.0705688	0.143003	0.48813	0.625458	0.939159
ENSMUSG00000019312	Grb7	growth factor receptor bound protein 7 [Source:MGI Symbol;Acc:MGI:102683]	58.6048	-0.14302	0.191523	-2.20335	0.02757	0.477281	14.8281	0.00131905	0.0682196	-0.486553	0.626575	0.939213
ENSMUSG00000019326	Aoc3	amine oxidase, copper containing 3 [Source:MGI Symbol;Acc:MGI:1306797]	NA	NA	NA	NA	NA	NA	26.3152	0.0387445	0.0732261	1.89265	0.0584041	0.545279
ENSMUSG00000019338	Zfp687	zinc finger protein 687 [Source:MGI Symbol;Acc:MGI:1925516]	255.813	-0.0333892	0.248448	-0.0368692	0.970589	0.998389	558.306	-0.119307	0.168455	-0.652883	0.513832	0.905737
ENSMUSG00000019359	Gdpd2	glycerophosphodiester phosphodiesterase domain containing 2 [Source:MGI Symbol;Acc:MGI:1918834]	113.115	-0.0756675	0.171841	0.80591	0.420295	0.944325	68.1509	0.219299	0.123805	1.56417	0.117778	0.646512
ENSMUSG00000019362	D8Ertd738e	DNA segment, Chr 8, ERATO Doi 738, expressed [Source:MGI Symbol;Acc:MGI:1289231]	279.55	-0.231332	0.245841	-1.17075	0.241701	0.869243	403.974	0.138528	0.151397	1.38181	0.167029	0.711216
ENSMUSG00000019370	Calm3	calmodulin 3 [Source:MGI Symbol;Acc:MGI:103249]	49436.3	-0.286914	0.192879	-1.47591	0.139967	0.765647	44360.3	0.0697467	0.0969324	0.71756	0.473029	0.89368
ENSMUSG00000019373	Cops3	COP9 signalosome subunit 3 [Source:MGI Symbol;Acc:MGI:1349409]	990.607	0.0539979	0.21924	0.265997	0.790242	0.995026	966.738	0.0415024	0.161293	0.234263	0.814781	0.976488
ENSMUSG00000019428	Fkbp8	FK506 binding protein 8 [Source:MGI Symbol;Acc:MGI:1341070]	2249.22	-0.0158357	0.209881	-0.0725699	0.942148	0.998389	1708.29	0.0587165	0.14541	0.444047	0.657008	0.948433
ENSMUSG00000019432	Ddx39b	DEAD box helicase 39b [Source:MGI Symbol;Acc:MGI:99240]	1509.35	-0.119816	0.228304	-0.497165	0.619072	0.977041	1382.5	0.102199	0.161321	0.742315	0.457896	0.886571
ENSMUSG00000019433	Gipc1	GIPC PDZ domain containing family, member 1 [Source:MGI Symbol;Acc:MGI:1926252]	364.392	-0.0251399	0.249113	0.0393657	0.968599	0.998389	405.38	0.201709	0.162148	1.72772	0.0840379	0.595526
ENSMUSG00000019437	Tlcd1	TLC domain containing 1 [Source:MGI Symbol;Acc:MGI:1915572]	123.858	-0.123505	0.212083	-2.16453	0.0304235	0.494666	154.75	0.0100738	0.150266	0.0774227	0.938287	0.990671
ENSMUSG00000019461	Plscr3	phospholipid scramblase 3 [Source:MGI Symbol;Acc:MGI:1917560]	96.2791	0.0658294	0.21869	0.37986	0.704049	0.985283	81.742	0.00764562	0.118714	0.627565	0.530289	0.912967
ENSMUSG00000019464	Ptger1	prostaglandin E receptor 1 (subtype EP1) [Source:MGI Symbol;Acc:MGI:97793]	23.4821	-0.0409002	0.120182	-1.44038	0.14976	0.780431	NA	NA	NA	NA	NA	NA
ENSMUSG00000019467	Arhgef25	Rho guanine nucleotide exchange factor (GEF) 25 [Source:MGI Symbol;Acc:MGI:1277173]	3249.42	-0.0663455	0.230223	-0.282181	0.777805	0.995026	1843.95	0.176686	0.155765	1.1869	0.235266	0.783143
ENSMUSG00000019470	Xab2	XPA binding protein 2 [Source:MGI Symbol;Acc:MGI:1914689]	896.313	0.245402	0.234978	0.964574	0.334758	0.911602	581.468	-0.463924	0.162837	-3.00688	0.00263948	0.196557
ENSMUSG00000019471	Cdc37	cell division cycle 37 [Source:MGI Symbol;Acc:MGI:109531]	992.917	-0.166782	0.221434	-0.734655	0.46255	0.954731	1426.19	0.115207	0.130297	0.877775	0.380066	0.85729
ENSMUSG00000019478	Rab4a	RAB4A, member RAS oncogene family [Source:MGI Symbol;Acc:MGI:105069]	836.865	-0.0214186	0.2386	-0.0415357	0.966869	0.998389	743.348	0.103023	0.163711	0.603569	0.546131	0.917164
ENSMUSG00000019487	Trip10	thyroid hormone receptor interactor 10 [Source:MGI Symbol;Acc:MGI:2146901]	19.9776	0.0991691	0.126556	1.37128	0.170288	0.805029	22.7146	0.0373707	0.0738023	0.326225	0.744254	0.969265
ENSMUSG00000019494	Cops6	COP9 signalosome subunit 6 [Source:MGI Symbol;Acc:MGI:1349439]	2560.03	-0.274892	0.208487	-1.2811	0.200158	0.841096	2144.1	0.218912	0.137829	1.60331	0.108866	0.635276
ENSMUSG00000019505	Ubb	ubiquitin B [Source:MGI Symbol;Acc:MGI:98888]	4309.88	0.0256472	0.200397	0.167509	0.86697	0.996118	3285.05	0.192673	0.132699	1.47761	0.139512	0.679338
ENSMUSG00000019518	Ap4m1	adaptor-related protein complex AP-4, mu 1 [Source:MGI Symbol;Acc:MGI:1337063]	258.859	0.2514	0.247514	0.949391	0.342422	0.915789	170.586	0.0204875	0.163865	0.109275	0.912984	0.987168
ENSMUSG00000019528	Gyg	glycogenin [Source:MGI Symbol;Acc:MGI:1351614]	1024.82	-0.181919	0.217987	-0.859879	0.389856	0.934138	1146.5	-0.03155	0.152967	-0.17516	0.860954	0.982871
ENSMUSG00000019539	Rcn3	reticulocalbin 3, EF-hand calcium binding domain [Source:MGI Symbol;Acc:MGI:1277122]	NA	NA	NA	NA	NA	NA	37.6903	0.101098	0.0923286	2.697	0.0069968	0.263029
ENSMUSG00000019558	Slc6a8	solute carrier family 6 (neurotransmitter transporter, creatine), member 8 [Source:MGI Symbol;Acc:MGI:2147834]	2367.2	-0.129832	0.195921	-0.668328	0.503924	0.962385	3809.5	0.014232	0.139338	0.132251	0.894786	0.9859
ENSMUSG00000019564	Arid3a	AT rich interactive domain 3A (BRIGHT-like) [Source:MGI Symbol;Acc:MGI:1328360]	183.26	-0.0882436	0.241953	-0.253005	0.800264	0.995026	69.6466	0.259394	0.136292	2.59714	0.00940031	0.296079
ENSMUSG00000019577	Pdk4	pyruvate dehydrogenase kinase, isoenzyme 4 [Source:MGI Symbol;Acc:MGI:1351481]	113.765	0.449636	0.223031	2.14057	0.0323089	0.507135	144.579	0.0961882	0.163407	0.756895	0.449113	0.883833
ENSMUSG00000019578	Ubxn6	UBX domain protein 6 [Source:MGI Symbol;Acc:MGI:1913780]	132.301	-0.0516985	0.23709	-0.137638	0.890527	0.998005	245.572	-0.135113	0.166195	-1.15101	0.249727	0.795002
ENSMUSG00000019579	Mydgf	myeloid derived growth factor [Source:MGI Symbol;Acc:MGI:2156020]	322.709	-0.477141	0.248596	-1.91287	0.0557643	0.592901	536.012	0.050082	0.122179	0.623226	0.533136	0.913964
ENSMUSG00000019590	Cyb561	cytochrome b-561 [Source:MGI Symbol;Acc:MGI:103253]	309.837	0.0120791	0.248419	0.1906	0.848839	0.996118	355.175	0.154151	0.15868	1.21439	0.224598	0.775489
ENSMUSG00000019647	Sema6a	sema domain, transmembrane domain (TM), and cytoplasmic domain, (semaphorin) 6A [Source:MGI Symbol;Acc:MGI:1203727]	733.435	-0.0859951	0.238907	-0.375807	0.70706	0.986457	2728.21	-0.254497	0.138275	-1.86541	0.0621243	0.552077
ENSMUSG00000019659	Ccdc12	coiled-coil domain containing 12 [Source:MGI Symbol;Acc:MGI:1919904]	250.536	-0.275553	0.247987	-1.11943	0.262958	0.880434	213.1	0.0371936	0.156056	0.502798	0.615106	0.937311
ENSMUSG00000019689	Fmc1	formation of mitochondrial complex V assembly factor 1 [Source:MGI Symbol;Acc:MGI:1913367]	179.115	-0.0814613	0.245461	-0.408978	0.682556	0.979707	284.428	0.131278	0.166416	0.906229	0.364815	0.854711
ENSMUSG00000019699	Akt3	thymoma viral proto-oncogene 3 [Source:MGI Symbol;Acc:MGI:1345147]	11932.9	0.0577155	0.191301	0.328828	0.742286	0.992206	20374.7	0.135433	0.117869	1.1257	0.260291	0.801879
ENSMUSG00000019710	Mrpl24	mitochondrial ribosomal protein L24 [Source:MGI Symbol;Acc:MGI:1914957]	200.092	-0.0307987	0.244633	-0.168104	0.866502	0.996118	238.188	0.357267	0.166242	2.15817	0.0309143	0.438612
ENSMUSG00000019715	Gle1	GLE1 RNA export mediator (yeast) [Source:MGI Symbol;Acc:MGI:1921662]	607.462	-0.335213	0.235637	-1.47834	0.139316	0.764519	843.476	-0.0500836	0.159163	-0.363682	0.716096	0.961684
ENSMUSG00000019718	L3hypdh	L-3-hydroxyproline dehydratase (trans-) [Source:MGI Symbol;Acc:MGI:1914467]	NA	NA	NA	NA	NA	NA	56.2874	-0.0962774	0.0911347	-1.56383	0.117858	0.646512
ENSMUSG00000019726	Lyst	lysosomal trafficking regulator [Source:MGI Symbol;Acc:MGI:107448]	4186.52	-0.00298636	0.229791	0.136321	0.891567	0.998005	4216.45	0.0471203	0.119519	0.417067	0.67663	0.954547
ENSMUSG00000019731	Slc35e1	solute carrier family 35, member E1 [Source:MGI Symbol;Acc:MGI:2142403]	459.496	0.400732	0.248237	1.92022	0.0548307	0.591058	662.95	0.205044	0.164492	1.26641	0.205366	0.753895
ENSMUSG00000019732	Calr3	calreticulin 3 [Source:MGI Symbol;Acc:MGI:1920566]	NA	NA	NA	NA	NA	NA	71.8732	-0.162739	0.127854	-0.491805	0.622857	0.938745
ENSMUSG00000019734	Tmc4	transmembrane channel-like gene family 4 [Source:MGI Symbol;Acc:MGI:2669035]	49.0213	-0.174792	0.195409	-1.14396	0.252639	0.872744	21.9348	0.0784759	0.0788051	1.60232	0.109085	0.635709
ENSMUSG00000019737	Syne4	spectrin repeat containing, nuclear envelope family member 4 [Source:MGI Symbol;Acc:MGI:2141950]	29.8314	-0.0464809	0.152152	-0.346801	0.728741	0.99062	NA	NA	NA	NA	NA	NA
ENSMUSG00000019738	Polr2i	polymerase (RNA) II (DNA directed) polypeptide I [Source:MGI Symbol;Acc:MGI:1917170]	170.421	-0.258797	0.243838	-0.966107	0.333991	0.911602	144.781	0.14751	0.154233	1.47133	0.141203	0.681649
ENSMUSG00000019761	Krt10	keratin 10 [Source:MGI Symbol;Acc:MGI:96685]	60.3319	0.112956	0.207459	0.605255	0.545009	0.967248	93.5967	-0.204121	0.146189	-1.56441	0.11772	0.646512
ENSMUSG00000019762	Iyd	iodotyrosine deiodinase [Source:MGI Symbol;Acc:MGI:1917587]	NA	NA	NA	NA	NA	NA	65.6185	0.04056	0.103622	-0.109733	0.912621	0.987168
ENSMUSG00000019763	Rmnd1	required for meiotic nuclear division 1 homolog [Source:MGI Symbol;Acc:MGI:1913334]	554.388	0.14608	0.245156	0.626484	0.530997	0.965784	555.648	0.174707	0.168241	1.11878	0.263232	0.8043
ENSMUSG00000019767	Ccdc170	coiled-coil domain containing 170 [Source:MGI Symbol;Acc:MGI:2685067]	NA	NA	NA	NA	NA	NA	33.7499	0.0121309	0.0902428	1.13631	0.255825	0.798549
ENSMUSG00000019768	Esr1	estrogen receptor 1 (alpha) [Source:MGI Symbol;Acc:MGI:1352467]	35.0563	0.153303	0.17054	1.0569	0.290557	0.892984	69.5509	-0.0287595	0.126729	-0.543389	0.586862	0.929572
ENSMUSG00000019772	Vip	vasoactive intestinal polypeptide [Source:MGI Symbol;Acc:MGI:98933]	18.8081	0.0612465	0.124638	0.750864	0.452735	0.954711	89.3911	0.0755407	0.131678	0.7588	0.447972	0.883512
ENSMUSG00000019773	Fbxo5	F-box protein 5 [Source:MGI Symbol;Acc:MGI:1914391]	NA	NA	NA	NA	NA	NA	15.4315	0.108123	0.0730592	2.06574	0.0388527	0.47653
ENSMUSG00000019774	Mtrf1l	mitochondrial translational release factor 1-like [Source:MGI Symbol;Acc:MGI:1918830]	249.69	-0.400117	0.247019	-1.83927	0.0658752	0.625353	271.107	-0.178773	0.165268	-1.13146	0.25786	0.800478
ENSMUSG00000019775	Rgs17	regulator of G-protein signaling 17 [Source:MGI Symbol;Acc:MGI:1927469]	3526.42	-0.172481	0.209753	-0.85273	0.393809	0.934475	9252.73	0.243517	0.134311	1.78442	0.0743556	0.581973
ENSMUSG00000019777	Hdac2	histone deacetylase 2 [Source:MGI Symbol;Acc:MGI:1097691]	2404.39	0.327813	0.211998	1.5358	0.124588	0.74136	1899.72	-0.282258	0.133511	-2.12008	0.033999	0.456003
ENSMUSG00000019782	Rwdd1	RWD domain containing 1 [Source:MGI Symbol;Acc:MGI:1913771]	361.367	-0.0529831	0.245187	-0.214138	0.830439	0.995026	303.145	0.0161177	0.164585	0.114197	0.909081	0.986844
ENSMUSG00000019785	Clvs2	clavesin 2 [Source:MGI Symbol;Acc:MGI:2443223]	1029.61	0.42948	0.221621	2.0081	0.0446326	0.559567	1313.6	0.215542	0.15393	1.38238	0.166854	0.711216
ENSMUSG00000019789	Hey2	hairy/enhancer-of-split related with YRPW motif 2 [Source:MGI Symbol;Acc:MGI:1341884]	23.3187	-0.0380493	0.139881	-0.366089	0.714299	0.987615	97.0809	0.189785	0.123731	2.32531	0.0200556	0.378645
ENSMUSG00000019790	Stxbp5	syntaxin binding protein 5 (tomosyn) [Source:MGI Symbol;Acc:MGI:1926058]	9791.51	0.202635	0.173991	1.16569	0.243741	0.869243	10100.1	0.100399	0.105546	0.961762	0.336169	0.840364
ENSMUSG00000019791	Hint3	histidine triad nucleotide binding protein 3 [Source:MGI Symbol;Acc:MGI:1914097]	145.688	0.108536	0.230715	0.442496	0.65813	0.978072	736.328	-0.0719166	0.165961	-0.403727	0.686413	0.956113
ENSMUSG00000019792	Trmt11	tRNA methyltransferase 11 [Source:MGI Symbol;Acc:MGI:1920931]	37.4186	-0.114783	0.182601	-0.577586	0.563544	0.971054	68.5589	0.0045835	0.135675	0.362373	0.717073	0.962222
ENSMUSG00000019794	Katna1	katanin p60 (ATPase-containing) subunit A1 [Source:MGI Symbol;Acc:MGI:1344353]	102.531	0.204064	0.230064	1.00798	0.313465	0.906019	146.203	0.101385	0.142642	0.477434	0.633053	0.942606
ENSMUSG00000019795	Pcmt1	protein-L-isoaspartate (D-aspartate) O-methyltransferase 1 [Source:MGI Symbol;Acc:MGI:97502]	3086.58	-0.0268743	0.192462	-0.127596	0.898469	0.998327	3022.01	-0.00056236	0.13743	0.0112271	0.991042	0.99895
ENSMUSG00000019796	Lrp11	low density lipoprotein receptor-related protein 11 [Source:MGI Symbol;Acc:MGI:2442989]	1295.07	-0.065945	0.214352	-0.350843	0.725706	0.990269	1914.29	0.0654324	0.119358	0.540172	0.589078	0.930422
ENSMUSG00000019797	Mtres1	mitochondrial transcription rescue factor 1 [Source:MGI Symbol;Acc:MGI:1915101]	608.454	-0.0721734	0.243813	-0.185395	0.852919	0.996118	543.616	0.245827	0.16681	1.55166	0.120745	0.649581
ENSMUSG00000019802	Sec63	SEC63-like (S. cerevisiae) [Source:MGI Symbol;Acc:MGI:2155302]	1318.63	0.356331	0.241594	1.6595	0.097015	0.696257	2135.52	0.189605	0.146781	1.28314	0.199444	0.748819
ENSMUSG00000019803	Nr2e1	nuclear receptor subfamily 2, group E, member 1 [Source:MGI Symbol;Acc:MGI:1100526]	169.534	-0.0481943	0.240384	0.0559442	0.955386	0.998389	389.559	-0.00626848	0.154766	0.207661	0.835494	0.979401
ENSMUSG00000019804	Snx3	sorting nexin 3 [Source:MGI Symbol;Acc:MGI:1860188]	3553.47	0.0335654	0.218785	0.127574	0.898486	0.998327	2452.43	-0.011602	0.133499	-0.0671435	0.946467	0.991717
ENSMUSG00000019806	Aig1	androgen-induced 1 [Source:MGI Symbol;Acc:MGI:1913503]	619.779	-0.637666	0.249125	-2.43283	0.0149814	0.374278	598.276	0.108486	0.166013	0.702959	0.482081	0.896406
ENSMUSG00000019808	Adat2	adenosine deaminase, tRNA-specific 2 [Source:MGI Symbol;Acc:MGI:1914007]	145.073	-0.228675	0.242872	-1.00291	0.315905	0.906019	92.9485	0.155492	0.142031	1.55841	0.119135	0.646982
ENSMUSG00000019809	Pex3	peroxisomal biogenesis factor 3 [Source:MGI Symbol;Acc:MGI:1929646]	587.254	-0.055349	0.24106	-0.206786	0.836177	0.995026	608.67	0.146266	0.167279	0.902374	0.366858	0.854711
ENSMUSG00000019810	Fuca2	fucosidase, alpha-L- 2, plasma [Source:MGI Symbol;Acc:MGI:1914098]	570.506	-0.102579	0.2492	-0.121868	0.903003	0.998332	759.131	-0.0628318	0.150147	-0.44711	0.654796	0.947514
ENSMUSG00000019813	Cep57l1	centrosomal protein 57-like 1 [Source:MGI Symbol;Acc:MGI:1915511]	79.2382	-0.295106	0.211601	-1.79512	0.072635	0.644359	171.965	-0.171845	0.151414	-1.41008	0.158516	0.702259
ENSMUSG00000019814	Ltv1	LTV1 ribosome biogenesis factor [Source:MGI Symbol;Acc:MGI:2447810]	402.382	0.281051	0.24458	1.13977	0.25438	0.874324	429.722	-0.104773	0.167739	-0.741376	0.458465	0.886599
ENSMUSG00000019817	Plagl1	pleiomorphic adenoma gene-like 1 [Source:MGI Symbol;Acc:MGI:1100874]	402.716	-0.0478476	0.244021	-0.229496	0.818483	0.995026	816.571	-0.25896	0.152426	-1.68889	0.0912414	0.603974
ENSMUSG00000019818	Cd164	CD164 antigen [Source:MGI Symbol;Acc:MGI:1859568]	598.283	-0.437455	0.237983	-1.83621	0.0663261	0.625773	1575.08	-0.0163268	0.132614	-0.10763	0.91429	0.987168
ENSMUSG00000019820	Utrn	utrophin [Source:MGI Symbol;Acc:MGI:104631]	1871.57	0.314333	0.222787	1.72895	0.0838174	0.664804	1109.17	0.164218	0.164278	1.01869	0.30835	0.827163
ENSMUSG00000019822	Smpd2	sphingomyelin phosphodiesterase 2, neutral [Source:MGI Symbol;Acc:MGI:1278330]	131.588	-0.11932	0.208649	-0.623105	0.533215	0.965922	132.149	0.067045	0.158801	0.757391	0.448816	0.883669
ENSMUSG00000019823	Mical1	microtubule associated monooxygenase, calponin and LIM domain containing 1 [Source:MGI Symbol;Acc:MGI:2385847]	89.7037	-0.379369	0.184814	-1.02361	0.306021	0.903795	32.0193	-0.116645	0.0784678	-2.17114	0.0299206	0.436045
ENSMUSG00000019826	Zbtb24	zinc finger and BTB domain containing 24 [Source:MGI Symbol;Acc:MGI:3039618]	176.154	0.0149256	0.236557	0.324487	0.745569	0.992572	262.051	0.107302	0.168238	0.656064	0.511783	0.905597
ENSMUSG00000019828	Grm1	glutamate receptor, metabotropic 1 [Source:MGI Symbol;Acc:MGI:1351338]	943.957	0.197261	0.249067	0.926432	0.354222	0.920224	1620.55	-0.195043	0.142332	-1.36615	0.171891	0.717015
ENSMUSG00000019831	Wasf1	WASP family, member 1 [Source:MGI Symbol;Acc:MGI:1890563]	13160.6	0.049106	0.182598	0.27161	0.785922	0.995026	9769.01	-0.0662019	0.120565	-0.547571	0.583987	0.928926
ENSMUSG00000019832	Rab32	RAB32, member RAS oncogene family [Source:MGI Symbol;Acc:MGI:1915094]	20.603	-0.0084496	0.142177	-0.354466	0.72299	0.989674	87.3749	0.123884	0.136567	0.592077	0.553799	0.917969
ENSMUSG00000019837	Gtf3c6	general transcription factor IIIC, polypeptide 6, alpha [Source:MGI Symbol;Acc:MGI:1914621]	1053.34	-0.205014	0.24743	-0.440881	0.659299	0.978072	1053.05	-0.0613672	0.164443	-0.328379	0.742625	0.968747
ENSMUSG00000019838	Slc16a10	solute carrier family 16 (monocarboxylic acid transporters), member 10 [Source:MGI Symbol;Acc:MGI:1919722]	148.655	0.116422	0.211922	1.27882	0.20096	0.841096	210.138	-0.0816802	0.159638	-0.0497001	0.960361	0.9946
ENSMUSG00000019841	Rev3l	REV3 like, DNA directed polymerase zeta catalytic subunit [Source:MGI Symbol;Acc:MGI:1337131]	3307.27	0.445944	0.191537	2.3374	0.0194186	0.418126	4422.73	0.0363976	0.118501	0.339228	0.734438	0.966598
ENSMUSG00000019842	Traf3ip2	TRAF3 interacting protein 2 [Source:MGI Symbol;Acc:MGI:2143599]	81.429	0.198494	0.200168	2.61181	0.00900651	0.306745	124.286	0.143582	0.136074	1.54184	0.123113	0.651509
ENSMUSG00000019843	Fyn	Fyn proto-oncogene [Source:MGI Symbol;Acc:MGI:95602]	2653.28	-0.182633	0.204327	-0.92069	0.357212	0.922681	2714.46	-0.160012	0.119806	-1.34893	0.17736	0.724887
ENSMUSG00000019845	Tube1	tubulin, epsilon 1 [Source:MGI Symbol;Acc:MGI:1919174]	54.4822	0.0419545	0.151097	-0.0917514	0.926896	0.998332	47.4182	-0.0951192	0.108146	0.271466	0.786033	0.973938
ENSMUSG00000019846	Lama4	laminin, alpha 4 [Source:MGI Symbol;Acc:MGI:109321]	40.6318	0.0313799	0.186798	0.411069	0.681022	0.979608	62.4181	-0.0531518	0.110058	-0.750269	0.453093	0.885529
ENSMUSG00000019848	Popdc3	popeye domain containing 3 [Source:MGI Symbol;Acc:MGI:1930153]	100.151	-0.454814	0.22012	-2.94944	0.00318346	0.190675	89.6578	0.0584186	0.143516	0.452223	0.651109	0.946295
ENSMUSG00000019849	Prep	prolyl endopeptidase [Source:MGI Symbol;Acc:MGI:1270863]	629.286	-0.0259126	0.241669	-0.148264	0.882135	0.997352	682.185	-0.0469988	0.164813	-0.318162	0.750362	0.969668
ENSMUSG00000019850	Tnfaip3	tumor necrosis factor, alpha-induced protein 3 [Source:MGI Symbol;Acc:MGI:1196377]	222.746	-0.246497	0.248106	-1.15975	0.246149	0.869431	242.087	-0.233317	0.145258	-2.16456	0.0304213	0.437791
ENSMUSG00000019851	Perp	PERP, TP53 apoptosis effector [Source:MGI Symbol;Acc:MGI:1929938]	57.9502	0.123825	0.138685	2.84061	0.00450272	0.223688	96.0004	0.0367835	0.117886	-0.526343	0.59865	0.93236
ENSMUSG00000019852	Arfgef3	ARFGEF family member 3 [Source:MGI Symbol;Acc:MGI:106387]	11435.5	0.349276	0.20947	1.55777	0.119288	0.736349	11873.2	0.008516	0.0968775	0.093725	0.925328	0.988904
ENSMUSG00000019853	Hebp2	heme binding protein 2 [Source:MGI Symbol;Acc:MGI:1860084]	NA	NA	NA	NA	NA	NA	40.6925	-0.101907	0.102871	-0.0719237	0.942663	0.991084
ENSMUSG00000019854	Reps1	RalBP1 associated Eps domain containing protein [Source:MGI Symbol;Acc:MGI:1196373]	1841.52	0.103806	0.214143	0.480782	0.630671	0.977041	1881.92	-0.0139182	0.138789	-0.092015	0.926686	0.989247
ENSMUSG00000019856	Fam184a	family with sequence similarity 184, member A [Source:MGI Symbol;Acc:MGI:1923156]	465.971	0.142065	0.245582	0.558925	0.576213	0.97338	643.778	0.424915	0.157554	2.69781	0.00697973	0.263029
ENSMUSG00000019857	Asf1a	anti-silencing function 1A histone chaperone [Source:MGI Symbol;Acc:MGI:1913653]	202.217	0.051935	0.247868	0.142788	0.886457	0.997621	400.21	0.0440737	0.167443	0.307632	0.758362	0.971365
ENSMUSG00000019861	Gopc	golgi associated PDZ and coiled-coil motif containing [Source:MGI Symbol;Acc:MGI:2149946]	1841.79	-0.166799	0.223531	-0.607468	0.54354	0.967248	2175.76	0.157747	0.144287	1.11443	0.265095	0.80493
ENSMUSG00000019863	Qrsl1	glutaminyl-tRNA synthase (glutamine-hydrolyzing)-like 1 [Source:MGI Symbol;Acc:MGI:1923813]	232.447	0.174884	0.243812	0.90076	0.367716	0.925421	205.702	0.310996	0.149927	2.60864	0.00909022	0.293518
ENSMUSG00000019864	Rtn4ip1	reticulon 4 interacting protein 1 [Source:MGI Symbol;Acc:MGI:2178759]	381.802	-0.306318	0.247047	-1.31188	0.189559	0.830198	493.265	-0.0902789	0.16691	-0.460586	0.645096	0.945292
ENSMUSG00000019865	Nmbr	neuromedin B receptor [Source:MGI Symbol;Acc:MGI:1100525]	16.7749	-0.0718884	0.136739	-0.624649	0.532201	0.965922	92.3715	-0.258365	0.134913	-2.0349	0.0418606	0.488501
ENSMUSG00000019866	Crybg1	crystallin beta-gamma domain containing 1 [Source:MGI Symbol;Acc:MGI:109544]	38.7905	-0.0825353	0.137973	-1.97824	0.0479012	0.566331	14.5672	0.127861	0.0890009	1.60693	0.108069	0.633992
ENSMUSG00000019868	Vta1	vesicle (multivesicular body) trafficking 1 [Source:MGI Symbol;Acc:MGI:1913451]	721.387	0.206694	0.233398	0.717022	0.47336	0.95617	571.85	0.080389	0.166418	0.470768	0.637806	0.943589
ENSMUSG00000019872	Smpdl3a	sphingomyelin phosphodiesterase, acid-like 3A [Source:MGI Symbol;Acc:MGI:1931437]	120.127	-0.286856	0.23913	-1.24998	0.211305	0.849419	384.578	-0.00133257	0.168419	-0.0681363	0.945677	0.991717
ENSMUSG00000019873	Reep3	receptor accessory protein 3 [Source:MGI Symbol;Acc:MGI:88930]	177.349	-0.0834188	0.235921	-0.168902	0.865874	0.996118	1978.15	-0.157786	0.136749	-1.19053	0.233837	0.782917
ENSMUSG00000019874	Fabp7	fatty acid binding protein 7, brain [Source:MGI Symbol;Acc:MGI:101916]	483.55	-0.44753	0.248112	-1.77134	0.0765039	0.651361	1241.2	0.221362	0.143799	1.50303	0.13283	0.668986
ENSMUSG00000019876	Pkib	protein kinase inhibitor beta, cAMP dependent, testis specific [Source:MGI Symbol;Acc:MGI:101937]	184.996	0.0977422	0.233185	0.394965	0.692868	0.982284	340.495	-0.0650714	0.168071	-0.42466	0.671084	0.953139
ENSMUSG00000019877	Serinc1	serine incorporator 1 [Source:MGI Symbol;Acc:MGI:1926228]	4821.07	-0.0498237	0.207655	-0.307222	0.758675	0.993434	8821.67	0.021944	0.0986028	0.211154	0.832767	0.978894
ENSMUSG00000019878	Hsf2	heat shock factor 2 [Source:MGI Symbol;Acc:MGI:96239]	637.963	0.0584594	0.241307	0.277461	0.781426	0.995026	751.828	-0.229607	0.164994	-1.36037	0.173713	0.719839
ENSMUSG00000019880	Rspo3	R-spondin 3 [Source:MGI Symbol;Acc:MGI:1920030]	262.579	-0.0432075	0.24034	0.189554	0.849658	0.996118	367.089	0.13389	0.166947	0.78907	0.430071	0.879053
ENSMUSG00000019883	Echdc1	enoyl Coenzyme A hydratase domain containing 1 [Source:MGI Symbol;Acc:MGI:1277169]	79.0565	-0.45322	0.209253	-1.86129	0.0627039	0.613852	102.624	0.0669793	0.134408	0.258724	0.795848	0.974095
ENSMUSG00000019888	Mgat4c	MGAT4 family, member C [Source:MGI Symbol;Acc:MGI:1914819]	122.089	-0.0036127	0.239808	0.0168791	0.986533	0.998389	256.134	-0.0359784	0.163288	-0.411138	0.680972	0.955818
ENSMUSG00000019889	Ptprk	protein tyrosine phosphatase, receptor type, K [Source:MGI Symbol;Acc:MGI:103310]	1044.65	0.0121762	0.248344	0.481616	0.630078	0.977041	1217.77	0.0425965	0.163342	0.263291	0.792326	0.974095
ENSMUSG00000019890	Nts	neurotensin [Source:MGI Symbol;Acc:MGI:1328351]	NA	NA	NA	NA	NA	NA	48.5752	0.10776	0.117238	-0.569471	0.569037	0.92332
ENSMUSG00000019891	Dcbld1	discoidin, CUB and LCCL domain containing 1 [Source:MGI Symbol;Acc:MGI:1913936]	122.749	0.288831	0.202771	0.935451	0.349556	0.918063	110.384	-0.0106449	0.144537	-0.12181	0.90305	0.986811
ENSMUSG00000019892	Lrriq1	leucine-rich repeats and IQ motif containing 1 [Source:MGI Symbol;Acc:MGI:1922228]	217.898	0.0643343	0.242332	0.298698	0.76517	0.995026	181.111	0.217045	0.162885	1.43341	0.151742	0.695595
ENSMUSG00000019894	Slc6a15	solute carrier family 6 (neurotransmitter transporter), member 15 [Source:MGI Symbol;Acc:MGI:2143484]	381.111	-0.233016	0.248365	-1.0033	0.315716	0.906019	599.556	-0.0953927	0.168344	-0.541211	0.588362	0.930056
ENSMUSG00000019897	Ccdc59	coiled-coil domain containing 59 [Source:MGI Symbol;Acc:MGI:1289302]	739.225	0.0179257	0.245586	0.179149	0.857821	0.996118	416.227	-0.181568	0.166785	-1.16573	0.243722	0.78866
ENSMUSG00000019899	Lama2	laminin, alpha 2 [Source:MGI Symbol;Acc:MGI:99912]	254.556	-0.077878	0.245402	-0.663505	0.507007	0.962737	264.855	0.253054	0.166928	1.38027	0.167503	0.711482
ENSMUSG00000019906	Lin7a	lin-7 homolog A, crumbs cell polarity complex component [Source:MGI Symbol;Acc:MGI:2135609]	1862.99	0.0532297	0.214331	0.249474	0.802994	0.995026	5049.17	-0.188468	0.11999	-1.59669	0.110335	0.640017
ENSMUSG00000019907	Ppp1r12a	protein phosphatase 1, regulatory subunit 12A [Source:MGI Symbol;Acc:MGI:1309528]	5303.07	0.299153	0.185817	1.59612	0.110461	0.721535	5429.96	-0.138831	0.104212	-1.33503	0.181866	0.72884
ENSMUSG00000019916	P4ha1	procollagen-proline, 2-oxoglutarate 4-dioxygenase (proline 4-hydroxylase), alpha 1 polypeptide [Source:MGI Symbol;Acc:MGI:97463]	494.856	0.227126	0.249152	1.42295	0.154752	0.786372	565.922	-0.237132	0.168438	-1.38872	0.164918	0.710477
ENSMUSG00000019917	Septin10	septin 10 [Source:MGI Symbol;Acc:MGI:1918110]	74.3719	-0.0183098	0.196975	0.371626	0.710171	0.98679	104.135	0.146612	0.125759	1.11294	0.265735	0.80493
ENSMUSG00000019920	Lims1	LIM and senescent cell antigen-like domains 1 [Source:MGI Symbol;Acc:MGI:1195263]	759.52	0.0483159	0.236271	0.0740391	0.940979	0.998389	1179.41	0.0079361	0.159156	0.047061	0.962465	0.995268
ENSMUSG00000019923	Zwint	ZW10 interactor [Source:MGI Symbol;Acc:MGI:1289227]	10543.4	-0.188906	0.175994	-1.08117	0.279621	0.89075	13507.4	-0.0206759	0.103571	-0.199078	0.842202	0.981746
ENSMUSG00000019927	Ube2d1	ubiquitin-conjugating enzyme E2D 1 [Source:MGI Symbol;Acc:MGI:2384911]	2797.46	0.00231589	0.210365	-0.0981994	0.921774	0.998332	2356.71	0.198681	0.134118	1.44815	0.147574	0.690849
ENSMUSG00000019929	Dcn	decorin [Source:MGI Symbol;Acc:MGI:94872]	370.093	0.400654	0.247583	2.07298	0.0381746	0.534444	736.58	0.0677078	0.166811	0.792087	0.42831	0.878063
ENSMUSG00000019935	Slc17a8	solute carrier family 17 (sodium-dependent inorganic phosphate cotransporter), member 8 [Source:MGI Symbol;Acc:MGI:3039629]	46.3923	-0.152265	0.162603	0.0640035	0.948967	0.998389	74.0346	-0.109737	0.144859	-0.727626	0.466843	0.889286
ENSMUSG00000019936	Epyc	epiphycan [Source:MGI Symbol;Acc:MGI:107942]	36.6811	0.0321909	0.185899	0.360369	0.718571	0.988267	63.8244	-0.10274	0.152165	-0.720197	0.471404	0.89327
ENSMUSG00000019943	Atp2b1	ATPase, Ca++ transporting, plasma membrane 1 [Source:MGI Symbol;Acc:MGI:104653]	32167.4	0.11013	0.169345	0.637224	0.523979	0.965784	27356.6	-0.138701	0.0982373	-1.43518	0.151236	0.694721
ENSMUSG00000019944	Rhobtb1	Rho-related BTB domain containing 1 [Source:MGI Symbol;Acc:MGI:1916538]	25.5726	0.0924837	0.130744	2.1831	0.0290287	0.488066	35.029	-0.042367	0.109179	-0.593853	0.55261	0.917969
ENSMUSG00000019945	Cabcoco1	ciliary associated calcium binding coiled-coil 1 [Source:MGI Symbol;Acc:MGI:1920537]	27.9659	-0.12261	0.109679	-3.47531	0.000510266	0.0792363	47.6493	-0.0424983	0.0993407	0.688942	0.49086	0.898399
ENSMUSG00000019947	Arid5b	AT rich interactive domain 5B (MRF1-like) [Source:MGI Symbol;Acc:MGI:2175912]	2385.8	-0.0236423	0.207348	-0.163665	0.869995	0.996118	2837.4	-0.0188952	0.11292	-0.146175	0.883783	0.985241
ENSMUSG00000019948	Actr6	ARP6 actin-related protein 6 [Source:MGI Symbol;Acc:MGI:1914269]	427.551	-0.34455	0.247139	-1.37885	0.167941	0.803609	385.242	-0.0235485	0.167431	-0.0923149	0.926448	0.989247
ENSMUSG00000019951	Uhrf1bp1l	UHRF1 (ICBP90) binding protein 1-like [Source:MGI Symbol;Acc:MGI:2442888]	7823.73	0.14302	0.189677	0.781225	0.43467	0.94904	10778	0.137391	0.118306	1.16083	0.245713	0.791232
ENSMUSG00000019952	Poc1b	POC1 centriolar protein B [Source:MGI Symbol;Acc:MGI:1918511]	302.472	-0.26347	0.249263	-1.00684	0.314011	0.906019	312.959	0.242371	0.166121	1.80782	0.0706353	0.572495
ENSMUSG00000019960	Dusp6	dual specificity phosphatase 6 [Source:MGI Symbol;Acc:MGI:1914853]	1636.95	-0.177069	0.228016	-0.855876	0.392067	0.934138	881.537	-0.234628	0.168446	-1.54351	0.122708	0.650194
ENSMUSG00000019961	Tmpo	thymopoietin [Source:MGI Symbol;Acc:MGI:106920]	265.3	-0.125271	0.247352	-0.555858	0.578308	0.973686	372.755	0.00990407	0.167283	0.101702	0.918993	0.987553
ENSMUSG00000019966	Kitl	kit ligand [Source:MGI Symbol;Acc:MGI:96974]	127.438	-0.0530607	0.237711	-0.295308	0.767759	0.995026	367.838	0.142831	0.164691	0.911702	0.361926	0.852988
ENSMUSG00000019969	Psen1	presenilin 1 [Source:MGI Symbol;Acc:MGI:1202717]	464.606	-0.217924	0.244425	-0.89396	0.371343	0.925421	1177.83	0.246679	0.135114	1.83393	0.0666637	0.563082
ENSMUSG00000019970	Sgk1	serum/glucocorticoid regulated kinase 1 [Source:MGI Symbol;Acc:MGI:1340062]	1365.14	-0.0761428	0.208451	-0.360875	0.718193	0.988267	2478.48	0.0115538	0.144898	0.0620278	0.950541	0.993015
ENSMUSG00000019971	Cep290	centrosomal protein 290 [Source:MGI Symbol;Acc:MGI:2384917]	1567.62	0.094662	0.225171	0.353516	0.723702	0.989848	2090.94	-0.295739	0.137549	-2.12754	0.0333753	0.450657
ENSMUSG00000019975	Ikbip	IKBKB interacting protein [Source:MGI Symbol;Acc:MGI:1914704]	81.6478	-0.108665	0.203175	-0.65378	0.513254	0.963675	179.384	0.112581	0.153937	0.775899	0.437809	0.880848
ENSMUSG00000019977	Hbs1l	Hbs1-like (S. cerevisiae) [Source:MGI Symbol;Acc:MGI:1891704]	927.943	0.0196153	0.229171	0.0887699	0.929265	0.998389	837.342	-0.0325695	0.163923	-0.176597	0.859825	0.982536
ENSMUSG00000019978	Epb41l2	erythrocyte membrane protein band 4.1 like 2 [Source:MGI Symbol;Acc:MGI:103009]	1220.44	0.152729	0.241892	0.727206	0.467099	0.954731	2700.41	0.0151776	0.133222	0.127738	0.898357	0.98626
ENSMUSG00000019979	Apaf1	apoptotic peptidase activating factor 1 [Source:MGI Symbol;Acc:MGI:1306796]	342.684	-0.0198104	0.248206	-0.126837	0.89907	0.998327	721.927	0.0139519	0.168238	0.0193704	0.984546	0.998339
ENSMUSG00000019982	Myb	myeloblastosis oncogene [Source:MGI Symbol;Acc:MGI:97249]	NA	NA	NA	NA	NA	NA	13.6343	0.03244	0.0801045	0.388781	0.697438	0.957371
ENSMUSG00000019984	Med23	mediator complex subunit 23 [Source:MGI Symbol;Acc:MGI:1917458]	587.665	0.0688916	0.248658	0.283187	0.777034	0.995026	509.588	-0.0866383	0.168182	-0.591284	0.55433	0.917969
ENSMUSG00000019986	Ahi1	Abelson helper integration site 1 [Source:MGI Symbol;Acc:MGI:87971]	4805.44	0.15131	0.186786	0.779419	0.435733	0.949083	5608.33	-0.124523	0.132312	-0.917572	0.358843	0.852568
ENSMUSG00000019987	Arg1	arginase, liver [Source:MGI Symbol;Acc:MGI:88070]	18.3317	-0.117257	0.105675	-0.282386	0.777648	0.995026	NA	NA	NA	NA	NA	NA
ENSMUSG00000019988	Nedd1	neural precursor cell expressed, developmentally down-regulated gene 1 [Source:MGI Symbol;Acc:MGI:97293]	16.0029	0.101976	0.131233	1.2861	0.198408	0.841096	70.6507	-0.067051	0.117847	0.553579	0.579867	0.926685
ENSMUSG00000019989	Enpp3	ectonucleotide pyrophosphatase/phosphodiesterase 3 [Source:MGI Symbol;Acc:MGI:2143702]	19.6521	-0.138403	0.105064	-1.28349	0.199322	0.841096	15.0494	-0.0796478	0.063011	-0.697743	0.485338	0.897696
ENSMUSG00000019990	Pde7b	phosphodiesterase 7B [Source:MGI Symbol;Acc:MGI:1352752]	359.932	-0.0671583	0.238316	-0.672752	0.501105	0.96197	906.286	-0.154959	0.167883	-0.946059	0.344118	0.845105
ENSMUSG00000019992	Mtfr2	mitochondrial fission regulator 2 [Source:MGI Symbol;Acc:MGI:1919054]	NA	NA	NA	NA	NA	NA	38.1838	-0.0282277	0.10241	-0.993562	0.320436	0.83397
ENSMUSG00000019996	Map7	microtubule-associated protein 7 [Source:MGI Symbol;Acc:MGI:1328328]	1784.03	0.205477	0.212471	0.970889	0.331604	0.911602	1984.19	-0.107805	0.156945	-0.685969	0.492732	0.898773
ENSMUSG00000019997	Ccn2	cellular communication network factor 2 [Source:MGI Symbol;Acc:MGI:95537]	43.0895	-0.0872683	0.196011	-0.477101	0.633291	0.977041	85.7949	-0.0686735	0.117663	-0.907411	0.364189	0.854711
ENSMUSG00000019998	Stx7	syntaxin 7 [Source:MGI Symbol;Acc:MGI:1858210]	2230.89	0.12566	0.234973	0.440622	0.659486	0.978072	4096.36	0.0586241	0.13574	0.460909	0.644864	0.945292
ENSMUSG00000020000	Moxd1	monooxygenase, DBH-like 1 [Source:MGI Symbol;Acc:MGI:1921582]	49.3343	-0.284741	0.164986	-2.21627	0.0266731	0.472002	130.22	0.218462	0.133814	1.65681	0.0975584	0.613603
ENSMUSG00000020003	Pex7	peroxisomal biogenesis factor 7 [Source:MGI Symbol;Acc:MGI:1321392]	662.265	-0.0709419	0.248034	-0.142503	0.886683	0.997621	581.646	0.126053	0.167643	0.896703	0.369878	0.854711
ENSMUSG00000020009	Ifngr1	interferon gamma receptor 1 [Source:MGI Symbol;Acc:MGI:107655]	17.5083	0.00332759	0.13258	0.690858	0.489655	0.959009	162.72	0.13671	0.16082	1.01362	0.310764	0.827718
ENSMUSG00000020014	Cfap54	cilia and flagella associated protein 54 [Source:MGI Symbol;Acc:MGI:1922208]	430.308	-0.277483	0.249177	-0.912433	0.361541	0.924926	369.735	-0.15407	0.168317	-0.590181	0.555069	0.91859
ENSMUSG00000020015	Cdk17	cyclin-dependent kinase 17 [Source:MGI Symbol;Acc:MGI:97517]	6537.36	0.121095	0.188154	0.672624	0.501187	0.96197	5692.73	-0.198079	0.106347	-1.86289	0.0624775	0.552077
ENSMUSG00000020018	Snrpf	small nuclear ribonucleoprotein polypeptide F [Source:MGI Symbol;Acc:MGI:1917128]	130.096	-0.110437	0.233808	-0.394002	0.693579	0.982551	115.709	-0.0557683	0.157798	-0.294943	0.768038	0.972539
ENSMUSG00000020019	Ntn4	netrin 4 [Source:MGI Symbol;Acc:MGI:1888978]	NA	NA	NA	NA	NA	NA	35.8519	-0.0103472	0.110129	-0.491442	0.623114	0.938786
ENSMUSG00000020021	Fgd6	FYVE, RhoGEF and PH domain containing 6 [Source:MGI Symbol;Acc:MGI:1261419]	729.059	-0.207677	0.233406	-1.08502	0.277915	0.889873	736.832	-0.157774	0.168454	-0.861383	0.389027	0.861052
ENSMUSG00000020022	Ndufa12	NADH:ubiquinone oxidoreductase subunit A12 [Source:MGI Symbol;Acc:MGI:1913664]	1357.71	-0.180615	0.21332	-0.840806	0.400457	0.934661	877.062	0.162449	0.161595	1.02528	0.305233	0.826109
ENSMUSG00000020023	Tmcc3	transmembrane and coiled coil domains 3 [Source:MGI Symbol;Acc:MGI:2442900]	877.517	-0.345472	0.240668	-1.37708	0.168487	0.803841	1905.7	-0.355166	0.135103	-2.70698	0.0067899	0.260784
ENSMUSG00000020024	Cep83	centrosomal protein 83 [Source:MGI Symbol;Acc:MGI:1924298]	1222.16	0.144505	0.230266	0.594097	0.552447	0.967501	2458.19	-0.0395084	0.12947	-0.345752	0.729529	0.96559
ENSMUSG00000020027	Socs2	suppressor of cytokine signaling 2 [Source:MGI Symbol;Acc:MGI:1201787]	209.68	0.176853	0.244574	0.788841	0.430205	0.947837	728.852	-0.134658	0.154329	-0.924304	0.355328	0.850097
ENSMUSG00000020029	Nudt4	nudix (nucleoside diphosphate linked moiety X)-type motif 4 [Source:MGI Symbol;Acc:MGI:1918457]	1802.91	-0.28301	0.225193	-1.2983	0.194183	0.836533	4152.58	0.0104743	0.11484	0.0946934	0.924558	0.988739
ENSMUSG00000020032	Nuak1	NUAK family, SNF1-like kinase, 1 [Source:MGI Symbol;Acc:MGI:1925226]	2010.87	0.107019	0.211274	0.529004	0.596803	0.975047	1617.31	0.318247	0.144435	2.15905	0.030846	0.43827
ENSMUSG00000020034	Tcp11l2	t-complex 11 (mouse) like 2 [Source:MGI Symbol;Acc:MGI:2444679]	361.295	0.145775	0.247979	0.886817	0.375177	0.925421	240.806	0.0795541	0.163934	0.637208	0.523989	0.910741
ENSMUSG00000020037	Rfx4	regulatory factor X, 4 (influences HLA class II expression) [Source:MGI Symbol;Acc:MGI:1918387]	133.354	-0.331133	0.230908	-1.05729	0.290378	0.892984	365.209	-0.418909	0.164451	-2.57466	0.0100338	0.301484
ENSMUSG00000020038	Cry1	cryptochrome 1 (photolyase-like) [Source:MGI Symbol;Acc:MGI:1270841]	220.073	0.354708	0.247122	1.68383	0.0922141	0.68349	221.964	0.0407641	0.167891	0.271409	0.786076	0.973938
ENSMUSG00000020042	Btbd11	BTB (POZ) domain containing 11 [Source:MGI Symbol;Acc:MGI:1921257]	312.167	0.509237	0.24141	2.14212	0.0321838	0.506451	422.521	-0.01269	0.115924	-0.391875	0.695151	0.956887
ENSMUSG00000020044	Timp3	tissue inhibitor of metalloproteinase 3 [Source:MGI Symbol;Acc:MGI:98754]	523.512	-0.107843	0.242737	-0.177121	0.859413	0.996118	1250.87	0.180437	0.154128	1.17072	0.24171	0.788234
ENSMUSG00000020048	Hsp90b1	heat shock protein 90, beta (Grp94), member 1 [Source:MGI Symbol;Acc:MGI:98817]	4692.03	-0.158553	0.212847	-0.601497	0.547509	0.967248	7253.71	-0.0916887	0.118831	-0.807398	0.419438	0.873626
ENSMUSG00000020052	Ascl1	achaete-scute family bHLH transcription factor 1 [Source:MGI Symbol;Acc:MGI:96919]	171.468	0.252875	0.240037	0.917812	0.358717	0.923212	278.784	-0.0696095	0.165538	-0.664566	0.506328	0.903482
ENSMUSG00000020053	Igf1	insulin-like growth factor 1 [Source:MGI Symbol;Acc:MGI:96432]	74.3897	-0.191727	0.20523	-0.835396	0.403495	0.935684	448.93	0.275317	0.162185	1.73928	0.0819856	0.590216
ENSMUSG00000020056	Washc3	WASH complex subunit 3 [Source:MGI Symbol;Acc:MGI:1914532]	175.679	0.190078	0.244164	1.05714	0.290447	0.892984	162.974	0.119651	0.166209	0.958395	0.337864	0.841121
ENSMUSG00000020057	Dram1	DNA-damage regulated autophagy modulator 1 [Source:MGI Symbol;Acc:MGI:1918962]	NA	NA	NA	NA	NA	NA	67.4897	0.22341	0.136643	1.68427	0.0921291	0.603974
ENSMUSG00000020059	Sycp3	synaptonemal complex protein 3 [Source:MGI Symbol;Acc:MGI:109542]	NA	NA	NA	NA	NA	NA	31.449	-0.0513706	0.101543	-0.127551	0.898504	0.98626
ENSMUSG00000020061	Mybpc1	myosin binding protein C, slow-type [Source:MGI Symbol;Acc:MGI:1336213]	31.0291	-0.067037	0.142398	-0.277241	0.781595	0.995026	44.9042	0.158814	0.0997061	0.760722	0.446823	0.883512
ENSMUSG00000020063	Sirt1	sirtuin 1 [Source:MGI Symbol;Acc:MGI:2135607]	389.65	0.274477	0.247362	1.26245	0.206786	0.845659	508.66	-0.0176473	0.152873	-0.130239	0.896377	0.9859
ENSMUSG00000020064	Herc4	hect domain and RLD 4 [Source:MGI Symbol;Acc:MGI:1914595]	407.306	0.238511	0.24888	0.983674	0.325276	0.910056	443.332	-0.233676	0.165392	-1.39224	0.16385	0.709541
ENSMUSG00000020067	Mypn	myopalladin [Source:MGI Symbol;Acc:MGI:1916052]	40.7803	-0.175578	0.143347	-0.467737	0.639973	0.977113	20.0388	-0.0424308	0.0851115	-1.13649	0.25575	0.798549
ENSMUSG00000020069	Hnrnph3	heterogeneous nuclear ribonucleoprotein H3 [Source:MGI Symbol;Acc:MGI:1926462]	2182.55	-0.280856	0.213038	-1.35573	0.175185	0.80953	1553.57	-0.241539	0.136135	-1.7299	0.0836487	0.593778
ENSMUSG00000020070	Rufy2	RUN and FYVE domain-containing 2 [Source:MGI Symbol;Acc:MGI:1917682]	1196.81	0.565301	0.220639	2.56331	0.010368	0.32498	1795.03	0.0791319	0.118973	0.650219	0.515551	0.906633
ENSMUSG00000020072	Pbld2	phenazine biosynthesis-like protein domain containing 2 [Source:MGI Symbol;Acc:MGI:1914557]	17.1276	-0.151714	0.114448	-1.07671	0.281609	0.89075	14.9873	-0.000622624	0.0557324	-0.29759	0.766016	0.971807
ENSMUSG00000020074	Ccar1	cell division cycle and apoptosis regulator 1 [Source:MGI Symbol;Acc:MGI:1914750]	1412.09	0.190797	0.212207	0.876359	0.380835	0.927965	2424.58	-0.145081	0.120454	-1.18008	0.237967	0.785273
ENSMUSG00000020075	Ddx21	DExD box helicase 21 [Source:MGI Symbol;Acc:MGI:1860494]	519.117	0.0445113	0.244278	0.0366278	0.970782	0.998389	427.4	-0.0231471	0.168099	-0.0157965	0.987397	0.998779
ENSMUSG00000020076	Ddx50	DExD box helicase 50 [Source:MGI Symbol;Acc:MGI:2182303]	1107.37	-0.0714606	0.240634	-0.328925	0.742213	0.992206	1513.07	0.0758256	0.150232	0.586923	0.557255	0.919907
ENSMUSG00000020078	Vps26a	VPS26 retromer complex component A [Source:MGI Symbol;Acc:MGI:1353654]	1822.9	-0.204941	0.211741	-0.945399	0.344455	0.915789	1772.61	0.224488	0.121389	1.85441	0.0636811	0.552206
ENSMUSG00000020079	Supv3l1	suppressor of var1, 3-like 1 (S. cerevisiae) [Source:MGI Symbol;Acc:MGI:2441711]	263.925	0.169455	0.249256	0.772731	0.439682	0.950211	354.516	0.0718832	0.151744	0.176904	0.859584	0.982487
ENSMUSG00000020080	Hkdc1	hexokinase domain containing 1 [Source:MGI Symbol;Acc:MGI:2384910]	41.0163	-0.202308	0.147796	-1.49132	0.135878	0.763269	32.3323	0.0903636	0.0880365	1.83818	0.0660356	0.560625
ENSMUSG00000020081	Tacr2	tachykinin receptor 2 [Source:MGI Symbol;Acc:MGI:98477]	NA	NA	NA	NA	NA	NA	10.5038	-0.0389799	0.0386297	-0.636615	0.524375	0.910854
ENSMUSG00000020083	Fam241b	family with sequence similarity 241, member B [Source:MGI Symbol;Acc:MGI:1917144]	372.665	0.416282	0.249075	1.62285	0.104621	0.71255	241.895	0.173125	0.160636	1.35387	0.175779	0.723149
ENSMUSG00000020085	Aifm2	apoptosis-inducing factor, mitochondrion-associated 2 [Source:MGI Symbol;Acc:MGI:1918611]	23.6659	0.131012	0.133299	1.28259	0.199636	0.841096	36.8886	0.184847	0.121356	1.08991	0.275752	0.812681
ENSMUSG00000020086	Macroh2a2	macroH2A.2 histone [Source:MGI Symbol;Acc:MGI:3037658]	239.619	-0.268089	0.248985	-1.14952	0.250341	0.872248	227.973	0.0911772	0.165836	0.759778	0.447388	0.883512
ENSMUSG00000020087	Tysnd1	trypsin domain containing 1 [Source:MGI Symbol;Acc:MGI:1919017]	177.785	-0.439175	0.242686	-2.1629	0.0305488	0.494848	230.916	0.256133	0.137646	2.0836	0.0371962	0.468172
ENSMUSG00000020088	Sar1a	secretion associated Ras related GTPase 1A [Source:MGI Symbol;Acc:MGI:98230]	3395.2	-0.0143397	0.197312	-0.060796	0.951522	0.998389	3582.6	0.0925583	0.136963	0.698886	0.484624	0.897573
ENSMUSG00000020089	Ppa1	pyrophosphatase (inorganic) 1 [Source:MGI Symbol;Acc:MGI:97831]	1258.82	0.380949	0.227828	1.60878	0.107665	0.712965	1143.46	-0.154739	0.165592	-0.912199	0.361664	0.852988
ENSMUSG00000020090	Npffr1	neuropeptide FF receptor 1 [Source:MGI Symbol;Acc:MGI:2685082]	25.4194	0.00437324	0.136778	-0.437695	0.661608	0.978072	177.564	0.152285	0.144764	0.83746	0.402334	0.868319
ENSMUSG00000020091	Eif4ebp2	eukaryotic translation initiation factor 4E binding protein 2 [Source:MGI Symbol;Acc:MGI:109198]	1062.84	-0.487021	0.238704	-2.04542	0.0408134	0.544801	2139.16	0.0953706	0.131351	0.726978	0.46724	0.889445
ENSMUSG00000020092	Pald1	phosphatase domain containing, paladin 1 [Source:MGI Symbol;Acc:MGI:1351623]	21.2855	0.106999	0.136461	1.69344	0.0903721	0.682874	43.4557	0.00786084	0.0932847	-1.29036	0.196924	0.745206
ENSMUSG00000020096	Tbata	thymus, brain and testes associated [Source:MGI Symbol;Acc:MGI:1923820]	353.818	-0.325473	0.248662	-1.38622	0.16568	0.802802	208.512	0.0912586	0.168091	0.684509	0.493654	0.89886
ENSMUSG00000020097	Sgpl1	sphingosine phosphate lyase 1 [Source:MGI Symbol;Acc:MGI:1261415]	129.927	-0.43655	0.237465	-1.73476	0.0827838	0.664175	219.099	-0.246741	0.162363	-1.66678	0.0955579	0.608706
ENSMUSG00000020098	Pcbd1	pterin 4 alpha carbinolamine dehydratase/dimerization cofactor of hepatocyte nuclear factor 1 alpha (TCF1) 1 [Source:MGI Symbol;Acc:MGI:94873]	17.5267	-0.0402715	0.136747	-0.777343	0.436957	0.949592	130.922	-0.0679525	0.148344	-0.147168	0.882999	0.985068
ENSMUSG00000020099	Unc5b	unc-5 netrin receptor B [Source:MGI Symbol;Acc:MGI:894703]	189.397	-0.214791	0.247159	-0.746478	0.455379	0.954711	955.96	-0.00659969	0.123803	-1.38165	0.16708	0.711216
ENSMUSG00000020100	Slc29a3	solute carrier family 29 (nucleoside transporters), member 3 [Source:MGI Symbol;Acc:MGI:1918529]	157.554	-0.449323	0.238701	-2.33102	0.0197522	0.419921	870.236	-0.210114	0.144962	-1.43059	0.152547	0.696763
ENSMUSG00000020101	Vsir	V-set immunoregulatory receptor [Source:MGI Symbol;Acc:MGI:1921298]	59.6229	0.198943	0.1913	1.37715	0.168465	0.803841	185.964	-0.000308356	0.162527	0.491909	0.622784	0.938745
ENSMUSG00000020102	Slc16a7	solute carrier family 16 (monocarboxylic acid transporters), member 7 [Source:MGI Symbol;Acc:MGI:1330284]	1083.03	0.285101	0.227147	1.29383	0.195725	0.838714	2651.61	0.154073	0.155974	0.952341	0.340924	0.84345
ENSMUSG00000020105	Lrig3	leucine-rich repeats and immunoglobulin-like domains 3 [Source:MGI Symbol;Acc:MGI:2443955]	57.9792	-0.293776	0.158404	-3.46892	0.000522562	0.0796836	31.4376	-0.0764427	0.0893675	-0.833325	0.404661	0.869113
ENSMUSG00000020107	Anapc16	anaphase promoting complex subunit 16 [Source:MGI Symbol;Acc:MGI:1289325]	1390.49	-0.243233	0.222945	-1.04586	0.295625	0.895128	1657.39	0.24891	0.154346	1.57301	0.115717	0.644206
ENSMUSG00000020108	Ddit4	DNA-damage-inducible transcript 4 [Source:MGI Symbol;Acc:MGI:1921997]	855.971	-0.012357	0.242791	-0.0508757	0.959425	0.998389	1019.42	-0.284613	0.142962	-1.95279	0.0508445	0.525155
ENSMUSG00000020109	Dnajb12	DnaJ heat shock protein family (Hsp40) member B12 [Source:MGI Symbol;Acc:MGI:1931881]	306.32	-0.0365478	0.248508	-0.142263	0.886872	0.997621	458.805	0.2201	0.16216	1.3171	0.187805	0.734819
ENSMUSG00000020111	Micu1	mitochondrial calcium uptake 1 [Source:MGI Symbol;Acc:MGI:2384909]	837.242	0.0928801	0.242165	0.306939	0.75889	0.993434	764.723	0.0585955	0.155018	0.416762	0.676852	0.954547
ENSMUSG00000020114	Cand1	cullin associated and neddylation disassociated 1 [Source:MGI Symbol;Acc:MGI:1261820]	4565.92	0.0953995	0.222003	0.360999	0.7181	0.988267	3949.83	-0.0964631	0.1294	-0.73657	0.461384	0.886974
ENSMUSG00000020115	Tbk1	TANK-binding kinase 1 [Source:MGI Symbol;Acc:MGI:1929658]	1440.3	-0.0359042	0.228778	-0.162079	0.871243	0.996118	1029.77	0.121199	0.155475	0.790657	0.429144	0.878606
ENSMUSG00000020116	Pno1	partner of NOB1 homolog [Source:MGI Symbol;Acc:MGI:1913499]	281.797	0.0340311	0.24864	0.148731	0.881766	0.997352	331.958	0.0190557	0.164039	0.0880502	0.929837	0.989439
ENSMUSG00000020120	Plek	pleckstrin [Source:MGI Symbol;Acc:MGI:1860485]	127.656	-0.0851763	0.233278	-0.625685	0.531522	0.965784	311.438	0.219531	0.163496	1.54572	0.122172	0.649593
ENSMUSG00000020121	Srgap1	SLIT-ROBO Rho GTPase activating protein 1 [Source:MGI Symbol;Acc:MGI:2152936]	1827.22	0.11589	0.246085	0.473344	0.635968	0.977113	1307	-0.0269622	0.158693	-0.153056	0.878354	0.984665
ENSMUSG00000020122	Egfr	epidermal growth factor receptor [Source:MGI Symbol;Acc:MGI:95294]	172.102	0.248911	0.227771	1.78409	0.0744093	0.648739	495.14	-0.47657	0.164278	-2.92731	0.0034191	0.218486
ENSMUSG00000020123	Avpr1a	arginine vasopressin receptor 1A [Source:MGI Symbol;Acc:MGI:1859216]	NA	NA	NA	NA	NA	NA	30.227	-0.181164	0.100191	-2.71633	0.006601	0.258482
ENSMUSG00000020124	Usp15	ubiquitin specific peptidase 15 [Source:MGI Symbol;Acc:MGI:101857]	3764.86	0.200322	0.20367	0.96935	0.33237	0.911602	3882.02	-0.0705575	0.106227	-0.672182	0.501468	0.901753
ENSMUSG00000020128	Vps54	VPS54 GARP complex subunit [Source:MGI Symbol;Acc:MGI:2178798]	985.135	0.10205	0.242572	0.426066	0.67006	0.9783	1501.86	-0.119428	0.146695	-0.836676	0.402775	0.868356
ENSMUSG00000020130	Tbc1d15	TBC1 domain family, member 15 [Source:MGI Symbol;Acc:MGI:1913937]	1026.52	0.273392	0.225593	1.14843	0.25079	0.872426	1153.24	-0.311079	0.149086	-2.15556	0.0311184	0.44042
ENSMUSG00000020131	Pcsk4	proprotein convertase subtilisin/kexin type 4 [Source:MGI Symbol;Acc:MGI:97514]	82.5226	-0.336383	0.186953	-0.458239	0.646781	0.977113	30.138	0.0417686	0.0932336	0.367312	0.713386	0.961621
ENSMUSG00000020132	Rab21	RAB21, member RAS oncogene family [Source:MGI Symbol;Acc:MGI:894308]	4906.59	0.0166947	0.189151	0.0957038	0.923756	0.998332	7624.41	-0.0657334	0.117675	-0.549123	0.582921	0.92866
ENSMUSG00000020133	2310011J03Rik	RIKEN cDNA 2310011J03 gene [Source:MGI Symbol;Acc:MGI:1913624]	111.786	-0.105149	0.230937	-0.750987	0.45266	0.954711	228.494	0.129944	0.157629	1.03341	0.301411	0.82481
ENSMUSG00000020134	Peli1	pellino 1 [Source:MGI Symbol;Acc:MGI:1914495]	1355.23	-0.141286	0.224091	-0.638365	0.523236	0.965625	1410.05	-0.161739	0.148809	-1.07038	0.28445	0.817367
ENSMUSG00000020135	Apc2	APC regulator of WNT signaling pathway 2 [Source:MGI Symbol;Acc:MGI:1346052]	2297.09	0.184791	0.226106	0.915049	0.360166	0.924058	1539.33	-0.207041	0.161618	-1.26479	0.205947	0.754989
ENSMUSG00000020137	Thap2	THAP domain containing, apoptosis associated protein 2 [Source:MGI Symbol;Acc:MGI:1914066]	490.324	-0.397454	0.243862	-1.63238	0.1026	0.708145	1475.2	-0.186977	0.145369	-1.28817	0.197686	0.746549
ENSMUSG00000020140	Lgr5	leucine rich repeat containing G protein coupled receptor 5 [Source:MGI Symbol;Acc:MGI:1341817]	16.0232	0.039551	0.122188	0.878784	0.379519	0.926547	30.5383	0.0619552	0.0981001	1.55122	0.120849	0.649581
ENSMUSG00000020142	Slc1a4	solute carrier family 1 (glutamate/neutral amino acid transporter), member 4 [Source:MGI Symbol;Acc:MGI:2135601]	446.621	-0.444344	0.249254	-1.76647	0.0773166	0.653025	708.458	0.0493589	0.163019	0.440485	0.659586	0.949392
ENSMUSG00000020143	Dock2	dedicator of cyto-kinesis 2 [Source:MGI Symbol;Acc:MGI:2149010]	76.2333	0.138526	0.192072	0.541621	0.58808	0.973955	42.2298	-0.0121364	0.123314	-0.0270764	0.978399	0.997595
ENSMUSG00000020149	Rab1a	RAB1A, member RAS oncogene family [Source:MGI Symbol;Acc:MGI:97842]	11091.3	-0.0396871	0.173888	-0.223674	0.823011	0.995026	16055.9	-0.0580726	0.0982205	-0.594662	0.552069	0.917969
ENSMUSG00000020150	Gamt	guanidinoacetate methyltransferase [Source:MGI Symbol;Acc:MGI:1098221]	128.202	-0.0972895	0.227872	-0.216373	0.828697	0.995026	260.074	-0.146561	0.167532	-0.803583	0.421638	0.875413
ENSMUSG00000020151	Ptprr	protein tyrosine phosphatase, receptor type, R [Source:MGI Symbol;Acc:MGI:109559]	372.466	0.337983	0.24766	1.58493	0.112982	0.724558	430.826	-0.0183728	0.162258	-0.0721927	0.942449	0.991039
ENSMUSG00000020152	Actr2	ARP2 actin-related protein 2 [Source:MGI Symbol;Acc:MGI:1913963]	19905.1	0.019469	0.183054	0.133719	0.893625	0.998194	17006.6	-0.0388903	0.0915225	-0.423786	0.671722	0.953302
ENSMUSG00000020153	Ndufs7	NADH:ubiquinone oxidoreductase core subunit S7 [Source:MGI Symbol;Acc:MGI:1922656]	1263.1	-0.450318	0.219435	-2.00785	0.0446595	0.559567	836.165	0.0446254	0.164326	0.32427	0.745733	0.96931
ENSMUSG00000020154	Ptprb	protein tyrosine phosphatase, receptor type, B [Source:MGI Symbol;Acc:MGI:97809]	333.999	-0.315167	0.236697	-0.943336	0.345509	0.915789	355.702	0.0759481	0.167639	0.353045	0.724055	0.964093
ENSMUSG00000020156	Pwwp3a	PWWP domain containing 3A, DNA repair factor [Source:MGI Symbol;Acc:MGI:1915364]	239.257	0.289997	0.249259	1.10346	0.269829	0.885416	148.939	0.057378	0.162898	0.468556	0.639387	0.943948
ENSMUSG00000020160	Meis1	Meis homeobox 1 [Source:MGI Symbol;Acc:MGI:104717]	41.4076	-0.0969017	0.170501	-1.10759	0.26804	0.88425	31.1745	-0.0748814	0.107245	-0.969216	0.332437	0.838763
ENSMUSG00000020163	Uqcr11	ubiquinol-cytochrome c reductase, complex III subunit XI [Source:MGI Symbol;Acc:MGI:1913844]	763.383	-0.196516	0.242539	-0.837288	0.402431	0.93501	802.095	0.30882	0.168411	2.21077	0.0270517	0.415563
ENSMUSG00000020166	Cnot2	CCR4-NOT transcription complex, subunit 2 [Source:MGI Symbol;Acc:MGI:1919318]	1859.26	0.203646	0.215175	0.971159	0.331469	0.911602	1973.31	-0.00650891	0.145735	-0.0458751	0.96341	0.995268
ENSMUSG00000020167	Tcf3	transcription factor 3 [Source:MGI Symbol;Acc:MGI:98510]	115.222	0.128266	0.231021	0.317856	0.750594	0.992629	280.896	0.192335	0.159744	1.06663	0.286141	0.818448
ENSMUSG00000020169	Best3	bestrophin 3 [Source:MGI Symbol;Acc:MGI:3580298]	16.8447	0.10659	0.117128	2.49254	0.0126833	0.342995	79.8725	-0.106579	0.127695	-1.07471	0.282506	0.816401
ENSMUSG00000020170	Frs2	fibroblast growth factor receptor substrate 2 [Source:MGI Symbol;Acc:MGI:1100860]	2453.26	0.0581953	0.220446	0.321939	0.747499	0.992629	4087.67	-0.0780551	0.141462	-0.556444	0.577908	0.926014
ENSMUSG00000020171	Yeats4	YEATS domain containing 4 [Source:MGI Symbol;Acc:MGI:1927224]	839.093	0.148201	0.238072	0.697831	0.485283	0.958061	667.097	0.220876	0.165231	1.36199	0.1732	0.718915
ENSMUSG00000020173	Cobl	cordon-bleu WH2 repeat [Source:MGI Symbol;Acc:MGI:105056]	1061.78	-0.64765	0.242482	-2.83153	0.00463258	0.225355	792.804	-0.029015	0.164788	-0.0483368	0.961448	0.995095
ENSMUSG00000020175	Rab36	RAB36, member RAS oncogene family [Source:MGI Symbol;Acc:MGI:1924127]	496.788	0.184429	0.249041	0.994625	0.319919	0.907155	726.675	0.00224565	0.167073	0.100296	0.920109	0.987634
ENSMUSG00000020176	Grb10	growth factor receptor bound protein 10 [Source:MGI Symbol;Acc:MGI:103232]	1208.62	-0.202806	0.244169	-1.262	0.206947	0.845659	1431.29	0.069791	0.156812	0.398662	0.690142	0.956113
ENSMUSG00000020178	Adora2a	adenosine A2a receptor [Source:MGI Symbol;Acc:MGI:99402]	NA	NA	NA	NA	NA	NA	17.9874	0.00127492	0.0557939	-1.2445	0.213317	0.765463
ENSMUSG00000020180	Snrpd3	small nuclear ribonucleoprotein D3 [Source:MGI Symbol;Acc:MGI:1914582]	2756.22	-0.137947	0.221882	-0.661485	0.508301	0.963008	2306.85	0.147267	0.120091	1.23184	0.21801	0.769439
ENSMUSG00000020181	Nav3	neuron navigator 3 [Source:MGI Symbol;Acc:MGI:2183703]	7361.63	0.175152	0.185708	0.932453	0.351103	0.918954	6525.92	0.012614	0.109813	0.119237	0.905087	0.986811
ENSMUSG00000020182	Ddc	dopa decarboxylase [Source:MGI Symbol;Acc:MGI:94876]	NA	NA	NA	NA	NA	NA	44.8404	0.0544298	0.108466	-0.183613	0.854317	0.982326
ENSMUSG00000020183	Cpm	carboxypeptidase M [Source:MGI Symbol;Acc:MGI:1917824]	140.732	-0.187753	0.24092	-0.85511	0.39249	0.934138	389.518	-0.0240389	0.168274	-0.0577864	0.953919	0.993122
ENSMUSG00000020184	Mdm2	transformed mouse 3T3 cell double minute 2 [Source:MGI Symbol;Acc:MGI:96952]	1599.42	0.0044403	0.203799	0.0261759	0.979117	0.998389	2810.2	-0.013012	0.137114	-0.0767107	0.938854	0.990671
ENSMUSG00000020185	E2f7	E2F transcription factor 7 [Source:MGI Symbol;Acc:MGI:1289147]	NA	NA	NA	NA	NA	NA	15.4197	-0.0994338	0.0627245	-2.06372	0.0390442	0.47653
ENSMUSG00000020186	Csrp2	cysteine and glycine-rich protein 2 [Source:MGI Symbol;Acc:MGI:1202907]	45.8344	0.0431815	0.152201	0.888513	0.374265	0.925421	64.9728	-0.10558	0.128162	-1.0995	0.271552	0.808329
ENSMUSG00000020189	Osbpl8	oxysterol binding protein-like 8 [Source:MGI Symbol;Acc:MGI:2443807]	2462.43	0.150194	0.204523	0.748801	0.453977	0.954711	8173.75	0.125059	0.139984	0.0397747	0.968273	0.996398
ENSMUSG00000020190	Mknk2	MAP kinase-interacting serine/threonine kinase 2 [Source:MGI Symbol;Acc:MGI:894279]	230.22	-0.276731	0.247849	-1.05426	0.291764	0.892984	304.786	0.0238169	0.158772	0.219721	0.826088	0.977114
ENSMUSG00000020191	Spata48	spermatogenesis associated 48 [Source:MGI Symbol;Acc:MGI:1921112]	NA	NA	NA	NA	NA	NA	15.6889	-0.0827121	0.0831547	-0.712468	0.476175	0.894637
ENSMUSG00000020193	Zpbp	zona pellucida binding protein [Source:MGI Symbol;Acc:MGI:1855701]	NA	NA	NA	NA	NA	NA	38.6485	-0.0128155	0.128726	-0.117909	0.90614	0.986811
ENSMUSG00000020196	Cabin1	calcineurin binding protein 1 [Source:MGI Symbol;Acc:MGI:1298375]	1966.32	0.450792	0.23409	1.84922	0.0644258	0.617131	1677.42	-0.153169	0.161537	-0.861721	0.388841	0.861052
ENSMUSG00000020198	Ap3d1	adaptor-related protein complex 3, delta 1 subunit [Source:MGI Symbol;Acc:MGI:107734]	3159.65	0.152495	0.213466	0.635076	0.525379	0.965784	2709.53	-0.0944564	0.133491	-0.711735	0.476629	0.894637
ENSMUSG00000020205	Phlda1	pleckstrin homology like domain, family A, member 1 [Source:MGI Symbol;Acc:MGI:1096880]	723.308	-0.240402	0.245049	-0.915727	0.35981	0.924057	533.823	0.198042	0.165969	1.28864	0.197524	0.746137
ENSMUSG00000020211	Sf3a2	splicing factor 3a, subunit 2 [Source:MGI Symbol;Acc:MGI:104912]	456.312	-0.319817	0.2388	-1.44923	0.147273	0.776945	238.286	0.0552831	0.147273	0.279618	0.779771	0.973808
ENSMUSG00000020212	Mdm1	transformed mouse 3T3 cell double minute 1 [Source:MGI Symbol;Acc:MGI:96951]	158.959	-0.261426	0.235607	-1.4853	0.137464	0.763609	143.98	-0.105146	0.165638	-0.810251	0.417796	0.873224
ENSMUSG00000020216	Jsrp1	junctional sarcoplasmic reticulum protein 1 [Source:MGI Symbol;Acc:MGI:1916700]	24.8164	-0.00636957	0.134704	1.30369	0.19234	0.835485	32.5584	-0.0296348	0.0721452	-0.304618	0.760657	0.971365
ENSMUSG00000020219	Timm13	translocase of inner mitochondrial membrane 13 [Source:MGI Symbol;Acc:MGI:1353432]	361.812	-0.343142	0.248901	-1.32408	0.185478	0.825072	411.853	-0.0461371	0.113596	-0.144474	0.885127	0.985546
[truncated: 18,507 more rows]

## Sheet: Overlap
Table 1-5. Syngap+/- versus Fmr1-/y CA1-TRAP. DEseq2 analysis of significantly differentially regulated transcripts in CA1-TRAP of Syngap+/- vs WT and Fmr1-/y vs WT.
[truncated: 27 more rows]
