# Supplementary material for: Syngap+/− CA1 Pyramidal Neurons Exhibit Upregulated Translation of Long MRNAs Associated with LTP
Source: eNeuro. 2025 May 6;12(5):ENEURO.0086-25.2025. doi: 10.1523/ENEURO.0086-25.2025 (PMC12091090; doi:10.1523/ENEURO.0086-25.2025)
Supplement: Table 1-6 — GO analysis Syngap+/- versus Fmr1-/y CA1-TRAP. Gene ontology analysis terms for Syngap+/- CA1-TRAP significantly Up- and Down-regulated transcripts (P < 0.01) highlights DNA repair and shows minimal overlap with Fmr1-/y CA1-TRAP (GO terms. Download Table 1-6, XLSX file. [file eneuro-12-ENEURO.0086-25.2025-s021.xlsx]

## Sheet: Syngap1+-; Fig1H
Table 1-6. GO analysis of Syngap+/- and Fmr1-/y CA1 TRAP-seq. Gene ontology analysis terms for Syngap+/- CA1-TRAP significantly Up- and Down-regulated transcripts (P < 0.01) highlights DNA repair and shows minimal overlap with Fmr1-/y CA1-TRAP GO terms.
GO analysis of Syngap+/- CA1 TRAP-seq
Term	Overlap	P-value	Adjusted P-value	Old P-value	Old Adjusted P-value	Odds Ratio	Combined Score	Genes	Type	Regulation
Positive Regulation Of Attachment Of Mitotic Spindle Microtubules To Kinetochore (GO:1902425)	3/6	7.93e-05	0.046219	0	0	61.8835	584.338	BECN1;KAT5;INCENP	BP	Down
Regulation Of Attachment Of Mitotic Spindle Microtubules To Kinetochore (GO:1902423)	3/6	7.93e-05	0.046219	0	0	61.8835	584.338	BECN1;KAT5;INCENP	BP	Down
CMG Complex (GO:0071162)	3/8	0.000168452	0.0149922	0	0	40.527	352.134	MCM4;MCM5;MCM2	CC	UP
B Cell Receptor Signaling Pathway (GO:0050853)	4/19	0.000209	0.063177	0	0	16.5525	140.23	SYK;NFAM1;BCL2;CD38	BP	Down
Positive Regulation Of Attachment Of Spindle Microtubules To Kinetochore (GO:0051987)	3/8	0.000217	0.063177	0	0	37.1256	313.223	BECN1;KAT5;INCENP	BP	Down
Double-Strand Break Repair Via Break-Induced Replication (GO:0000727)	3/11	0.000480292	0.191877	0	0	25.3248	193.51	MCM4;MCM5;MCM2	BP	UP
Regulation Of DNA-templated DNA Replication Initiation (GO:0030174)	3/11	0.000480292	0.191877	0	0	25.3248	193.51	MCM4;MCM5;MCM2	BP	UP
Regulation Of Neutrophil Activation (GO:1902563)	2/3	0.000764	0.148518	0	0	123.318	885.01	GRN;SYK	BP	Down
Regulation Of Superoxide Metabolic Process (GO:0090322)	2/3	0.000764	0.148518	0	0	123.318	885.01	GCH1;SYK	BP	Down
Regulation Of DNA-templated DNA Replication (GO:0090329)	3/14	0.00102538	0.273094	0	0	18.4147	126.743	MCM4;MCM5;MCM2	BP	UP
Dermatan Sulfate Proteoglycan Metabolic Process (GO:0050655)	2/4	0.001512	0.251898	0	0	61.6554	400.4	CSGALNACT1;DSE	BP	Down
Gap Junction Hemi-Channel Activity (GO:0055077)	2/4	0.001512	0.296401	0	0	61.6554	400.4	GJA3;GJA5	MF	Down
DNA Unwinding Involved In DNA Replication (GO:0006268)	3/17	0.0018539	0.370316	0	0	14.466	90.9981	MCM4;MCM5;MCM2	BP	UP
Vascular Associated Smooth Muscle Contraction (GO:0014829)	2/5	0.002494	0.363454	0	0	41.1011	246.36	EDNRA;EDN3	BP	Down
Single-Stranded DNA Helicase Activity (GO:0017116)	3/19	0.00258492	0.449775	0	0	12.6562	75.4067	MCM4;MCM5;MCM2	MF	UP
Phasic Smooth Muscle Contraction (GO:0014821)	2/6	0.003701	0.392294	0	0	30.824	172.589	TIFAB;EDN3	BP	Down
Dermatan Sulfate Proteoglycan Biosynthetic Process (GO:0050651)	2/6	0.003701	0.392294	0	0	30.824	172.589	CSGALNACT1;DSE	BP	Down
Vasoconstriction (GO:0042310)	2/6	0.003701	0.392294	0	0	30.824	172.589	EDNRA;EDN3	BP	Down
Negative Regulation Of Extracellular Matrix Organization (GO:1903054)	2/7	0.005126	0.436159	0	0	24.6577	130.029	CST3;CHADL	BP	Down
Lipid Oxidation (GO:0034440)	2/7	0.005126	0.436159	0	0	24.6577	130.029	ALOX12B;SAMD1	BP	Down
Acetylcholine Receptor Regulator Activity (GO:0030548)	2/7	0.005126	0.449778	0	0	24.6577	130.029	LYNX1;TMEM35A	MF	Down
Mitotic DNA Replication (GO:1902969)	2/8	0.00573028	0.536259	0	0	22.4218	115.741	MCM4;MCM2	BP	UP
Granulocyte Chemotaxis (GO:0071621)	3/23	0.005735	0.436159	0	0	9.27293	47.8591	EDN3;SYK;BSG	BP	Down
Negative Regulation Of Immune Effector Process (GO:0002698)	2/8	0.006763	0.436159	0	0	20.5468	102.658	GRN;HAVCR2	BP	Down
Oogenesis (GO:0048477)	2/8	0.006763	0.436159	0	0	20.5468	102.658	PIWIL2;MEI4	BP	Down
Positive Regulation Of Alpha-Beta T Cell Activation (GO:0046635)	2/8	0.006763	0.436159	0	0	20.5468	102.658	SYK;IL12A	BP	Down
Negative Regulation Of Leukocyte Activation (GO:0002695)	2/9	0.008603	0.436159	0	0	17.6105	83.7482	GRN;HAVCR2	BP	Down
Neuromuscular Process Controlling Balance (GO:0050885)	2/9	0.008603	0.436159	0	0	17.6105	83.7482	TIFAB;CLRN1	BP	Down
Chondroitin Sulfate Proteoglycan Metabolic Process (GO:0050654)	2/9	0.008603	0.436159	0	0	17.6105	83.7482	CSGALNACT1;DSE	BP	Down
Positive Regulation Of Interleukin-4 Production (GO:0032753)	2/9	0.008603	0.436159	0	0	17.6105	83.7482	SYK;HAVCR2	BP	Down
Positive Regulation Of Keratinocyte Differentiation (GO:0045618)	2/9	0.008603	0.436159	0	0	17.6105	83.7482	TRIM16;ETV4	BP	Down
Macrophage Activation Involved In Immune Response (GO:0002281)	2/9	0.008603	0.436159	0	0	17.6105	83.7482	GRN;SYK	BP	Down
Connexin Complex (GO:0005922)	2/9	0.008603	0.601096	0	0	17.6105	83.7482	GJA3;GJA5	CC	Down
Glucose Transmembrane Transporter Activity (GO:0005355)	2/9	0.008603	0.449778	0	0	17.6105	83.7482	SLC45A1;SLC2A1	MF	Down
Activation Of Adenylate Cyclase Activity (GO:0007190)	2/10	0.010641	0.477208	0	0	15.4082	70.0003	EDNRA;DRD1	BP	Down
Positive Regulation Of Epidermal Cell Differentiation (GO:0045606)	2/10	0.010641	0.477208	0	0	15.4082	70.0003	TRIM16;ETV4	BP	Down
Hexose Transmembrane Transport (GO:0008645)	2/10	0.010641	0.477208	0	0	15.4082	70.0003	SLC45A1;SLC2A1	BP	Down
Positive Regulation Of Cyclase Activity (GO:0031281)	2/11	0.0109322	0.536259	0	0	14.9451	67.4928	NF1;DRD5	BP	UP
Positive Regulation Of Lyase Activity (GO:0051349)	2/11	0.0109322	0.536259	0	0	14.9451	67.4928	NF1;DRD5	BP	UP
Positive Regulation Of B Cell Activation (GO:0050871)	3/30	0.012107	0.506608	0	0	6.86592	30.306	SYK;BCL2;CD38	BP	Down
Gap Junction (GO:0005921)	2/11	0.012869	0.601096	0	0	13.6954	59.6153	GJA3;GJA5	CC	Down
Gap Junction Channel Activity (GO:0005243)	2/11	0.012869	0.449778	0	0	13.6954	59.6153	GJA3;GJA5	MF	Down
acyl-CoA Biosynthetic Process (GO:0071616)	2/12	0.012992	0.536259	0	0	13.4498	58.4182	PPT2;SLC27A2	BP	UP
Positive Regulation Of Lymphocyte Proliferation (GO:0050671)	3/31	0.013248	0.506608	0	0	6.6203	28.6257	BCL2;CD38;IL12A	BP	Down
DNA Duplex Unwinding (GO:0032508)	3/34	0.0135721	0.536259	0	0	6.52631	28.0614	MCM4;MCM5;MCM2	BP	UP
Olfactory Receptor Binding (GO:0031849)	1/1	0.0147611	0.536733	0	0	Infinity	Infinity	RTP4	MF	UP
Detection Of Chemical Stimulus Involved In Sensory Perception Of Bitter Taste (GO:0001580)	1/1	0.0147611	0.536259	0	0	Infinity	Infinity	RTP4	BP	UP
Sensory Perception Of Bitter Taste (GO:0050913)	1/1	0.0147611	0.536259	0	0	Infinity	Infinity	RTP4	BP	UP
3'-5' DNA Helicase Activity (GO:0043138)	2/13	0.015206	0.536733	0	0	12.2263	51.1802	MCM5;MCM2	MF	UP
Peripheral Nervous System Development (GO:0007422)	2/13	0.015206	0.536259	0	0	12.2263	51.1802	EGR2;NF1	BP	UP
Negative Regulation Of Interleukin-2 Production (GO:0032703)	2/12	0.01528	0.506608	0	0	12.3251	51.5337	KAT5;HAVCR2	BP	Down
Regulation Of Interleukin-4 Production (GO:0032673)	2/12	0.01528	0.506608	0	0	12.3251	51.5337	SYK;HAVCR2	BP	Down
Dopamine Metabolic Process (GO:0042417)	2/12	0.01528	0.506608	0	0	12.3251	51.5337	GCH1;DRD1	BP	Down
Glucose Transmembrane Transport (GO:1904659)	2/12	0.01528	0.506608	0	0	12.3251	51.5337	SLC45A1;SLC2A1	BP	Down
Low-Density Lipoprotein Particle Binding (GO:0030169)	2/12	0.01528	0.449778	0	0	12.3251	51.5337	CDH13;SAMD1	MF	Down
Cytidine To Uridine Editing (GO:0016554)	1/1	0.016076	0.506608	0	0	Infinity	Infinity	RBM47	BP	Down
Positive Regulation Of Killing Of Cells Of Another Organism (GO:0051712)	1/1	0.016076	0.506608	0	0	Infinity	Infinity	SYK	BP	Down
Trigeminal Nerve Development (GO:0021559)	1/1	0.016076	0.506608	0	0	Infinity	Infinity	TIFAB	BP	Down
Glycerol Transmembrane Transport (GO:0015793)	1/1	0.016076	0.506608	0	0	Infinity	Infinity	AQP11	BP	Down
Meiotic DNA Double-Strand Break Formation (GO:0042138)	1/1	0.016076	0.506608	0	0	Infinity	Infinity	MEI4	BP	Down
Late Endosome Lumen (GO:0031906)	1/1	0.016076	0.601096	0	0	Infinity	Infinity	IL12A	CC	Down
Glycerol Channel Activity (GO:0015254)	1/1	0.016076	0.449778	0	0	Infinity	Infinity	AQP11	MF	Down
Glycerol Transmembrane Transporter Activity (GO:0015168)	1/1	0.016076	0.449778	0	0	Infinity	Infinity	AQP11	MF	Down
Cellular Response To Alcohol (GO:0097306)	3/37	0.0170639	0.536259	0	0	5.94937	24.2186	SPIDR;ADCY7;GPLD1	BP	UP
Positive Regulation Of Cell Adhesion (GO:0045785)	4/62	0.017585	0.521865	0	0	4.26962	17.2522	SYK;ARL2;IL12A;FBLN2	BP	Down
Neuromuscular Process (GO:0050905)	2/13	0.017869	0.521865	0	0	11.204	45.0925	TIFAB;GCH1	BP	Down
mRNA Stabilization (GO:0048255)	3/39	0.0196446	0.536259	0	0	5.61817	22.0791	RBM38;DAZL;IREB2	BP	UP
fatty-acyl-CoA Metabolic Process (GO:0035337)	2/15	0.0200775	0.536259	0	0	10.3441	40.4264	PPT2;SLC27A2	BP	UP
Regulation Of Adenylate Cyclase Activity (GO:0045761)	2/15	0.0200775	0.536259	0	0	10.3441	40.4264	NF1;DRD5	BP	UP
Antigen Receptor-Mediated Signaling Pathway (GO:0050851)	4/65	0.020566	0.521865	0	0	4.05889	15.7651	SYK;NFAM1;BCL2;CD38	BP	Down
Chondroitin Sulfate Metabolic Process (GO:0030204)	2/14	0.020628	0.521865	0	0	10.2697	39.8575	CSGALNACT1;DSE	BP	Down
Wide Pore Channel Activity (GO:0022829)	2/14	0.020628	0.449778	0	0	10.2697	39.8575	GJA3;GJA5	MF	Down
G Protein-Coupled Peptide Receptor Activity (GO:0008528)	3/37	0.021347	0.449778	0	0	5.45002	20.9654	EDNRA;GALR1;NPY1R	MF	Down
Positive Regulation Of Adenylate Cyclase Activity (GO:0045762)	2/16	0.0227252	0.536259	0	0	9.60466	36.3468	NF1;DRD5	BP	UP
Positive Regulation Of B Cell Proliferation (GO:0030890)	2/15	0.023553	0.521865	0	0	9.47911	35.5326	BCL2;CD38	BP	Down
Lipoprotein Particle Binding (GO:0071813)	2/15	0.023553	0.449778	0	0	9.47911	35.5326	CDH13;SAMD1	MF	Down
Phosphatidylinositol Phospholipase C Activity (GO:0004435)	2/17	0.025508	0.536733	0	0	8.96381	32.8861	CASR;PLCB2	MF	UP
RNA Polymerase Binding (GO:0070063)	2/17	0.025508	0.536733	0	0	8.96381	32.8861	CCNT1;PKN2	MF	UP
Fatty Acid Derivative Biosynthetic Process (GO:1901570)	2/17	0.025508	0.536259	0	0	8.96381	32.8861	PPT2;SLC27A2	BP	UP
Positive Regulation Of Protein Catabolic Process (GO:0045732)	4/76	0.0259979	0.536259	0	0	3.75263	13.6961	ASB5;RILP;GPLD1;DACT1	BP	UP
Regulation Of Smooth Muscle Cell Proliferation (GO:0048660)	3/40	0.026211	0.521865	0	0	5.00721	18.2342	ELN;CDH13;IL12A	BP	Down
Microvillus (GO:0005902)	3/40	0.026211	0.601096	0	0	5.00721	18.2342	ITGB3;MYO1H;CLRN1	CC	Down
Cellular Response To Low-Density Lipoprotein Particle Stimulus (GO:0071404)	2/16	0.026636	0.521865	0	0	8.8015	31.9098	SYK;CDH13	BP	Down
Positive Regulation Of Adenylate Cyclase Activity (GO:0045762)	2/16	0.026636	0.521865	0	0	8.8015	31.9098	EDNRA;DRD1	BP	Down
Female Gamete Generation (GO:0007292)	2/16	0.026636	0.521865	0	0	8.8015	31.9098	PIWIL2;MEI4	BP	Down
Protein K63-linked Ubiquitination (GO:0070534)	3/44	0.0269863	0.536259	0	0	4.93153	17.8148	RNF135;TRAF3IP2;UBE2T	BP	UP
Negative Regulation Of Immune Response (GO:0050777)	3/41	0.027953	0.521865	0	0	4.87515	17.4396	SYK;TRIM21;HAVCR2	BP	Down
Response To Lipid (GO:0033993)	4/72	0.028671	0.521865	0	0	3.63951	12.9271	SYK;GCH1;IL12A;TRIM16	BP	Down
Serine Protease Inhibitor Complex (GO:0097180)	1/2	0.0293053	0.999847	0	0	67.0122	236.552	PLAT	CC	UP
Positive Regulation Of Lipoprotein Particle Clearance (GO:0010986)	1/2	0.0293053	0.536259	0	0	67.0122	236.552	GPLD1	BP	UP
Regulation Of Keratinocyte Differentiation (GO:0045616)	2/17	0.029872	0.521865	0	0	8.21423	28.8388	TRIM16;ETV4	BP	Down
Striated Muscle Cell Differentiation (GO:0051146)	2/17	0.029872	0.521865	0	0	8.21423	28.8388	POPDC3;ASB2	BP	Down
Regulation Of Calcium-Mediated Signaling (GO:0050848)	2/17	0.029872	0.521865	0	0	8.21423	28.8388	RIT2;CDH13	BP	Down
Single-Stranded DNA Binding (GO:0003697)	4/80	0.0306367	0.536733	0	0	3.55426	12.3886	SETMAR;MCM4;MCM5;MCM2	MF	UP
Phospholipase C Activity (GO:0004629)	2/19	0.0314611	0.536733	0	0	7.90828	27.3548	CASR;PLCB2	MF	UP
DNA Replication Initiation (GO:0006270)	2/19	0.0314611	0.536259	0	0	7.90828	27.3548	MCM5;MCM2	BP	UP
Regulation Of Relaxation Of Muscle (GO:1901077)	1/2	0.031894	0.521865	0	0	61.4291	211.643	TIFAB	BP	Down
Regulation Of Transposition (GO:0010528)	1/2	0.031894	0.521865	0	0	61.4291	211.643	PIWIL2	BP	Down
Positive Regulation Of Cell Killing (GO:0031343)	1/2	0.031894	0.521865	0	0	61.4291	211.643	SYK	BP	Down
Positive Regulation Of Natural Killer Cell Mediated Cytotoxicity Directed Against Tumor Cell Target (GO:0002860)	1/2	0.031894	0.521865	0	0	61.4291	211.643	IL12A	BP	Down
Positive Regulation Of Natural Killer Cell Mediated Immune Response To Tumor Cell (GO:0002857)	1/2	0.031894	0.521865	0	0	61.4291	211.643	IL12A	BP	Down
Xenobiotic Transport Across Blood-Brain Barrier (GO:1990962)	1/2	0.031894	0.521865	0	0	61.4291	211.643	ABCC1	BP	Down
Leukotriene D4 Biosynthetic Process (GO:1901750)	1/2	0.031894	0.521865	0	0	61.4291	211.643	GGT5	BP	Down
Leukotriene D4 Metabolic Process (GO:1901748)	1/2	0.031894	0.521865	0	0	61.4291	211.643	GGT5	BP	Down
Regulation Of NK T Cell Activation (GO:0051133)	1/2	0.031894	0.521865	0	0	61.4291	211.643	IL12A	BP	Down
Regulation Of T Cell Activation Via T Cell Receptor Contact With Antigen Bound To MHC Molecule On Antigen Presenting Cell (GO:2001188)	1/2	0.031894	0.521865	0	0	61.4291	211.643	HAVCR2	BP	Down
T Cell Receptor Complex (GO:0042101)	1/2	0.031894	0.601096	0	0	61.4291	211.643	SYK	CC	Down
Lipid Droplet Organization (GO:0034389)	2/18	0.033256	0.521865	0	0	7.70038	26.2084	BSCL2;KAT5	BP	Down
Pericentric Heterochromatin (GO:0005721)	2/18	0.033256	0.601096	0	0	7.70038	26.2084	INCENP;POLE3	CC	Down
Nuclear Chromosome (GO:0000228)	4/84	0.0357333	0.999847	0	0	3.37572	11.2468	MCM4;MCM5;SPIDR;MCM2	CC	UP
Carboxylic Acid Metabolic Process (GO:0019752)	2/19	0.036781	0.521865	0	0	7.24697	23.9351	CSGALNACT1;SLC2A1	BP	Down
Endoplasmic Reticulum Lumen (GO:0005788)	7/195	0.038497	0.601096	0	0	2.31306	7.53404	CST3;PENK;ARSK;P3H2;COL4A5;IL12A;CKAP4	CC	Down
GTP Binding (GO:0005525)	6/156	0.040418	0.449778	0	0	2.48122	7.96093	RIT2;GCH1;DIRAS1;ARL2;TUBG2;GBP3	MF	Down
Regulation Of Transmembrane Transport (GO:0034762)	2/20	0.040443	0.521865	0	0	6.84394	21.9544	BCL2;KCNJ16	BP	Down
Skeletal Muscle Organ Development (GO:0060538)	2/20	0.040443	0.521865	0	0	6.84394	21.9544	POPDC3;MYH7B	BP	Down
fatty-acyl-CoA Biosynthetic Process (GO:0046949)	2/22	0.0412941	0.536259	0	0	6.72082	21.4195	PPT2;SLC27A2	BP	UP
Sulfur Compound Biosynthetic Process (GO:0044272)	3/48	0.041817	0.521865	0	0	4.11504	13.063	CSGALNACT1;GGT5;DSE	BP	Down
Plasminogen Activation (GO:0031639)	1/3	0.0436356	0.536259	0	0	33.5041	104.931	PLAT	BP	UP
Complement Receptor Mediated Signaling Pathway (GO:0002430)	1/3	0.0436356	0.536259	0	0	33.5041	104.931	GPLD1	BP	UP
Defense Response To Protozoan (GO:0042832)	1/3	0.0436356	0.536259	0	0	33.5041	104.931	GBP7	BP	UP
Response To Lithium Ion (GO:0010226)	1/3	0.0436356	0.536259	0	0	33.5041	104.931	IMPA2	BP	UP
Detection Of Chemical Stimulus Involved In Sensory Perception Of Taste (GO:0050912)	1/3	0.0436356	0.536259	0	0	33.5041	104.931	RTP4	BP	UP
Elastic Fiber Assembly (GO:0048251)	1/3	0.0436356	0.536259	0	0	33.5041	104.931	MYH11	BP	UP
Synaptic Transmission, Dopaminergic (GO:0001963)	1/3	0.0436356	0.536259	0	0	33.5041	104.931	DRD5	BP	UP
Fibrinolysis (GO:0042730)	1/3	0.0436356	0.536259	0	0	33.5041	104.931	PLAT	BP	UP
Gamma-Delta T Cell Activation (GO:0046629)	1/3	0.0436356	0.536259	0	0	33.5041	104.931	TCF7	BP	UP
Regulation Of NAD(P)H Oxidase Activity (GO:0033860)	1/3	0.0436356	0.536259	0	0	33.5041	104.931	DRD5	BP	UP
Neutrophil Chemotaxis (GO:0030593)	2/21	0.044236	0.521865	0	0	6.48334	20.2165	EDN3;SYK	BP	Down
Blood Vessel Diameter Maintenance (GO:0097746)	2/21	0.044236	0.521865	0	0	6.48334	20.2165	EDNRA;EDN3	BP	Down
Regulation Of B Cell Proliferation (GO:0030888)	2/21	0.044236	0.521865	0	0	6.48334	20.2165	BCL2;CD38	BP	Down
Regulation Of Bone Resorption (GO:0045124)	2/21	0.044236	0.521865	0	0	6.48334	20.2165	SYK;ITGB3	BP	Down
Peptidase Inhibitor Activity (GO:0030414)	2/21	0.044236	0.449778	0	0	6.48334	20.2165	CST3;TFPI	MF	Down
Peroxisome Organization (GO:0007031)	2/23	0.044796	0.536259	0	0	6.40039	19.8773	TMEM135;PEX11G	BP	UP
Negative Regulation Of Digestive System Process (GO:0060457)	1/3	0.047459	0.521865	0	0	30.7127	93.6086	TIFAB	BP	Down
L-ascorbic Acid Metabolic Process (GO:0019852)	1/3	0.047459	0.521865	0	0	30.7127	93.6086	SLC2A1	BP	Down
Regulation Of Mitotic Cytokinesis (GO:1902412)	1/3	0.047459	0.521865	0	0	30.7127	93.6086	INCENP	BP	Down
Aromatic Compound Biosynthetic Process (GO:0019438)	1/3	0.047459	0.521865	0	0	30.7127	93.6086	GCH1	BP	Down
Positive Regulation Of Defense Response To Bacterium (GO:1900426)	1/3	0.047459	0.521865	0	0	30.7127	93.6086	GRN	BP	Down
Equilibrioception (GO:0050957)	1/3	0.047459	0.521865	0	0	30.7127	93.6086	CLRN1	BP	Down
Positive Regulation Of Monocyte Chemotactic Protein-1 Production (GO:0071639)	1/3	0.047459	0.521865	0	0	30.7127	93.6086	SYK	BP	Down
Interleukin-3-Mediated Signaling Pathway (GO:0038156)	1/3	0.047459	0.521865	0	0	30.7127	93.6086	SYK	BP	Down
Negative Regulation Of Blood Vessel Endothelial Cell Proliferation Involved In Sprouting Angiogenesis (GO:1903588)	1/3	0.047459	0.521865	0	0	30.7127	93.6086	IL12A	BP	Down
Water Channel Activity (GO:0015250)	1/3	0.047459	0.449778	0	0	30.7127	93.6086	AQP11	MF	Down
Water Transmembrane Transporter Activity (GO:0005372)	1/3	0.047459	0.449778	0	0	30.7127	93.6086	AQP11	MF	Down
Acetylcholine Receptor Binding (GO:0033130)	1/3	0.047459	0.449778	0	0	30.7127	93.6086	LYNX1	MF	Down
Acetyltransferase Activator Activity (GO:0010698)	1/3	0.047459	0.449778	0	0	30.7127	93.6086	KAT5	MF	Down
Carbohydrate:Proton Symporter Activity (GO:0005351)	1/3	0.047459	0.449778	0	0	30.7127	93.6086	SLC45A1	MF	Down
Hormone Activity (GO:0005179)	2/22	0.048155	0.449778	0	0	6.1588	18.6817	EDN3;PENK	MF	Down
RNA Splicing, Via Transesterification Reactions (GO:0000375)	2/24	0.0484035	0.536259	0	0	6.10909	18.4994	DBR1;WDR83	BP	UP
Hydro-Lyase Activity (GO:0016836)	2/25	0.0521126	0.536733	0	0	5.84312	17.2626	IREB2;CDYL	MF	UP
Catenin Complex (GO:0016342)	2/23	0.052195	0.601096	0	0	5.86517	17.3185	CTNNA1;CDH13	CC	Down
Mitogen-Activated Protein Kinase Binding (GO:0051019)	2/23	0.052195	0.449778	0	0	5.86517	17.3185	GCH1;DIRAS1	MF	Down
Zymogen Activation (GO:0031638)	2/26	0.0559196	0.536259	0	0	5.59932	16.1475	PERP;PLAT	BP	UP
Positive Regulation Of Viral Genome Replication (GO:0045070)	2/26	0.0559196	0.536259	0	0	5.59932	16.1475	GBP7;PKN2	BP	UP
Supramolecular Fiber (GO:0099512)	2/24	0.056351	0.601096	0	0	5.59823	16.1014	MYH7B;ELN	CC	Down
Double-Strand Break Repair Via Homologous Recombination (GO:0000724)	4/98	0.0572054	0.536259	0	0	2.8705	8.21281	MCM4;MCM5;SPIDR;MCM2	BP	UP
DNA-methyltransferase Activity (GO:0009008)	1/4	0.0577553	0.536733	0	0	22.3347	63.6883	DNMT3B	MF	UP
Phospholipase D Activity (GO:0004630)	1/4	0.0577553	0.536733	0	0	22.3347	63.6883	GPLD1	MF	UP
Cytochrome-B5 Reductase Activity, Acting On NAD(P)H (GO:0004128)	1/4	0.0577553	0.536733	0	0	22.3347	63.6883	CYB5RL	MF	UP
C-terminal Protein Lipidation (GO:0006501)	1/4	0.0577553	0.536259	0	0	22.3347	63.6883	GPLD1	BP	UP
L-ornithine Transmembrane Transport (GO:1903352)	1/4	0.0577553	0.536259	0	0	22.3347	63.6883	SLC7A3	BP	UP
RIG-I Signaling Pathway (GO:0039529)	1/4	0.0577553	0.536259	0	0	22.3347	63.6883	RNF135	BP	UP
Negative Regulation Of Plasminogen Activation (GO:0010757)	1/4	0.0577553	0.536259	0	0	22.3347	63.6883	PLAT	BP	UP
Adenylate Cyclase-Activating Dopamine Receptor Signaling Pathway (GO:0007191)	1/4	0.0577553	0.536259	0	0	22.3347	63.6883	DRD5	BP	UP
Aldehyde Biosynthetic Process (GO:0046184)	1/4	0.0577553	0.536259	0	0	22.3347	63.6883	KDM3A	BP	UP
Biomineral Tissue Development (GO:0031214)	1/4	0.0577553	0.536259	0	0	22.3347	63.6883	FAM20A	BP	UP
Nucleoside Triphosphate Biosynthetic Process (GO:0009142)	1/4	0.0577553	0.536259	0	0	22.3347	63.6883	AK7	BP	UP
Regulation Of Stem Cell Division (GO:2000035)	1/4	0.0577553	0.536259	0	0	22.3347	63.6883	PRDM15	BP	UP
Response To Interleukin-4 (GO:0070670)	1/4	0.0577553	0.536259	0	0	22.3347	63.6883	TCF7	BP	UP
Enamel Mineralization (GO:0070166)	1/4	0.0577553	0.536259	0	0	22.3347	63.6883	FAM20A	BP	UP
Skeletal Myofibril Assembly (GO:0014866)	1/4	0.0577553	0.536259	0	0	22.3347	63.6883	MYH11	BP	UP
Free Ubiquitin Chain Polymerization (GO:0010994)	1/4	0.0577553	0.536259	0	0	22.3347	63.6883	RNF135	BP	UP
Glucosamine-Containing Compound Catabolic Process (GO:1901072)	1/4	0.0577553	0.536259	0	0	22.3347	63.6883	GNPDA2	BP	UP
interleukin-17A-mediated Signaling Pathway (GO:0038173)	1/4	0.0577553	0.536259	0	0	22.3347	63.6883	TRAF3IP2	BP	UP
Defense Response To Bacterium (GO:0042742)	3/55	0.058512	0.521865	0	0	3.55957	10.1039	SYK;IL12A;GBP3	BP	Down
Amino Acid Binding (GO:0016597)	2/27	0.0598209	0.536733	0	0	5.37502	15.1382	CASR;SHMT1	MF	UP
Collagen Fibril Organization (GO:0030199)	2/27	0.0598209	0.536259	0	0	5.37502	15.1382	ADAMTS2;NF1	BP	UP
Neutrophil Migration (GO:1990266)	2/25	0.060619	0.521865	0	0	5.3545	15.0095	EDN3;SYK	BP	Down
Channel Activity (GO:0015267)	2/25	0.060619	0.449778	0	0	5.3545	15.0095	BCL2;AQP11	MF	Down
Guanyl Ribonucleotide Binding (GO:0032561)	6/173	0.060948	0.449778	0	0	2.22632	6.22863	RIT2;GCH1;DIRAS1;ARL2;TUBG2;GBP3	MF	Down
Regulation Of Collagen Fibril Organization (GO:1904026)	1/4	0.062775	0.521865	0	0	20.4739	56.6757	CHADL	BP	Down
Regulation Of Defense Response To Bacterium (GO:1900424)	1/4	0.062775	0.521865	0	0	20.4739	56.6757	GRN	BP	Down
Negative Regulation Of Hormone Secretion (GO:0046888)	1/4	0.062775	0.521865	0	0	20.4739	56.6757	RAB11FIP1	BP	Down
Regulation Of Dendritic Cell Chemotaxis (GO:2000508)	1/4	0.062775	0.521865	0	0	20.4739	56.6757	IL12A	BP	Down
Negative Regulation Of Interleukin-17 Production (GO:0032700)	1/4	0.062775	0.521865	0	0	20.4739	56.6757	IL12A	BP	Down
Regulation Of Leukocyte Degranulation (GO:0043300)	1/4	0.062775	0.521865	0	0	20.4739	56.6757	SYK	BP	Down
Negative Regulation Of Relaxation Of Muscle (GO:1901078)	1/4	0.062775	0.521865	0	0	20.4739	56.6757	TIFAB	BP	Down
Regulation Of Mitotic Sister Chromatid Segregation (GO:0033047)	1/4	0.062775	0.521865	0	0	20.4739	56.6757	KAT5	BP	Down
Regulation Of Muscle Organ Development (GO:0048634)	1/4	0.062775	0.521865	0	0	20.4739	56.6757	TIFAB	BP	Down
Regulation Of Natural Killer Cell Activation (GO:0032814)	1/4	0.062775	0.521865	0	0	20.4739	56.6757	IL12A	BP	Down
Regulation Of Natural Killer Cell Mediated Cytotoxicity Directed Against Tumor Cell Target (GO:0002858)	1/4	0.062775	0.521865	0	0	20.4739	56.6757	IL12A	BP	Down
Regulation Of Protein Deubiquitination (GO:0090085)	1/4	0.062775	0.521865	0	0	20.4739	56.6757	TRIM21	BP	Down
Regulation Of Saliva Secretion (GO:0046877)	1/4	0.062775	0.521865	0	0	20.4739	56.6757	TIFAB	BP	Down
Response To Auditory Stimulus (GO:0010996)	1/4	0.062775	0.521865	0	0	20.4739	56.6757	TIFAB	BP	Down
Dermatan Sulfate Metabolic Process (GO:0030205)	1/4	0.062775	0.521865	0	0	20.4739	56.6757	DSE	BP	Down
Positive Regulation Of Dendritic Cell Chemotaxis (GO:2000510)	1/4	0.062775	0.521865	0	0	20.4739	56.6757	IL12A	BP	Down
Fluid Transport (GO:0042044)	1/4	0.062775	0.521865	0	0	20.4739	56.6757	AQP11	BP	Down
Positive Regulation Of Mitotic Cytokinesis (GO:1903490)	1/4	0.062775	0.521865	0	0	20.4739	56.6757	INCENP	BP	Down
Glutathione Catabolic Process (GO:0006751)	1/4	0.062775	0.521865	0	0	20.4739	56.6757	GGT5	BP	Down
Water Transport (GO:0006833)	1/4	0.062775	0.521865	0	0	20.4739	56.6757	AQP11	BP	Down
Intermembrane Lipid Transfer (GO:0120009)	1/4	0.062775	0.521865	0	0	20.4739	56.6757	ESYT1	BP	Down
Intracellular Water Homeostasis (GO:0009992)	1/4	0.062775	0.521865	0	0	20.4739	56.6757	AQP11	BP	Down
Prepulse Inhibition (GO:0060134)	1/4	0.062775	0.521865	0	0	20.4739	56.6757	DRD1	BP	Down
Pteridine-Containing Compound Metabolic Process (GO:0042558)	1/4	0.062775	0.521865	0	0	20.4739	56.6757	GCH1	BP	Down
Monosaccharide Biosynthetic Process (GO:0046364)	1/4	0.062775	0.521865	0	0	20.4739	56.6757	DSE	BP	Down
Regulation Of Adiponectin Secretion (GO:0070163)	1/4	0.062775	0.521865	0	0	20.4739	56.6757	RAB11FIP1	BP	Down
Regulation Of Alpha-Beta T Cell Proliferation (GO:0046640)	1/4	0.062775	0.521865	0	0	20.4739	56.6757	SYK	BP	Down
Regulation Of Blood Vessel Remodeling (GO:0060312)	1/4	0.062775	0.521865	0	0	20.4739	56.6757	CST3	BP	Down
Lamellar Body (GO:0042599)	1/4	0.062775	0.601096	0	0	20.4739	56.6757	CKAP4	CC	Down
Cdc73/Paf1 Complex (GO:0016593)	1/4	0.062775	0.601096	0	0	20.4739	56.6757	LEO1	CC	Down
Acrosomal Membrane (GO:0002080)	1/4	0.062775	0.601096	0	0	20.4739	56.6757	CCDC136	CC	Down
Steroid Hydroxylase Activity (GO:0008395)	1/4	0.062775	0.449778	0	0	20.4739	56.6757	CYP39A1	MF	Down
Gap Junction Channel Activity Involved In Cell Communication By Electrical Coupling (GO:1903763)	1/4	0.062775	0.449778	0	0	20.4739	56.6757	GJA5	MF	Down
Threonine-Type Peptidase Activity (GO:0070003)	1/4	0.062775	0.449778	0	0	20.4739	56.6757	GGT5	MF	Down
BH Domain Binding (GO:0051400)	1/4	0.062775	0.449778	0	0	20.4739	56.6757	BCL2	MF	Down
BH3 Domain Binding (GO:0051434)	1/4	0.062775	0.449778	0	0	20.4739	56.6757	BCL2	MF	Down
DNA Replication (GO:0006260)	3/62	0.0636833	0.536259	0	0	3.42324	9.42704	MCM4;MCM5;MCM2	BP	UP
DNA-templated DNA Replication (GO:0006261)	3/62	0.0636833	0.536259	0	0	3.42324	9.42704	MCM4;MCM5;MCM2	BP	UP
Positive Regulation Of Cell-Substrate Adhesion (GO:0010811)	3/57	0.063778	0.521865	0	0	3.42732	9.43318	CDH13;ARL2;FBLN2	BP	Down
Regulation Of Interleukin-2 Production (GO:0032663)	2/26	0.064993	0.521865	0	0	5.13109	14.0257	KAT5;HAVCR2	BP	Down
Negative Regulation Of Proteolysis (GO:0045861)	2/26	0.064993	0.521865	0	0	5.13109	14.0257	CST3;TRIM21	BP	Down
Sister Chromatid Segregation (GO:0000819)	2/26	0.064993	0.521865	0	0	5.13109	14.0257	MIS12;TUBG2	BP	Down
Skeletal Muscle Tissue Development (GO:0007519)	2/26	0.064993	0.521865	0	0	5.13109	14.0257	POPDC3;MYH7B	BP	Down
Calcium Ion Homeostasis (GO:0055074)	3/63	0.0661683	0.536259	0	0	3.36598	9.14051	CASR;FAM20A;DRD5	BP	UP
Protein Autoubiquitination (GO:0051865)	3/63	0.0661683	0.536259	0	0	3.36598	9.14051	TRIM17;UBE2T;ASB4	BP	UP
Regulation Of Endocytosis (GO:0030100)	3/58	0.06649	0.521865	0	0	3.3648	9.12097	RIT2;SYK;CDH13	BP	Down
Steroid Biosynthetic Process (GO:0006694)	2/29	0.0678917	0.536259	0	0	4.97627	13.3854	LSS;SLC27A2	BP	UP
Positive Regulation Of Telomerase Activity (GO:0051973)	2/29	0.0678917	0.536259	0	0	4.97627	13.3854	HMBOX1;CCT4	BP	UP
Positive Regulation Of Telomere Maintenance Via Telomerase (GO:0032212)	2/29	0.0678917	0.536259	0	0	4.97627	13.3854	HMBOX1;CCT4	BP	UP
Positive Regulation Of Catabolic Process (GO:0009896)	3/64	0.0686972	0.536259	0	0	3.3106	8.86595	ASB5;RILP;DACT1	BP	UP
Cell-Cell Junction Assembly (GO:0007043)	3/59	0.069254	0.521865	0	0	3.30451	8.82294	GJA5;CTNNA1;CDH13	BP	Down
DNA Damage Response, Signal Transduction By P53 Class Mediator (GO:0030330)	2/27	0.06947	0.521865	0	0	4.92554	13.1358	PIDD1;KAT5	BP	Down
Muscle Tissue Development (GO:0060537)	2/27	0.06947	0.521865	0	0	4.92554	13.1358	POPDC3;MYH7B	BP	Down
Neuropeptide Receptor Activity (GO:0008188)	2/27	0.06947	0.449778	0	0	4.92554	13.1358	GALR1;NPY1R	MF	Down
Endopeptidase Regulator Activity (GO:0061135)	2/27	0.06947	0.449778	0	0	4.92554	13.1358	CST3;TFPI	MF	Down
Cellular Response To Lipid (GO:0071396)	5/137	0.070376	0.521865	0	0	2.34332	6.21895	KAT5;SYK;TFPI;BRINP3;GBP3	BP	Down
External Encapsulating Structure Organization (GO:0045229)	3/65	0.0712695	0.536259	0	0	3.25701	8.60269	ADAMTS2;MMP24;NF1	BP	UP
Extracellular Structure Organization (GO:0043062)	3/65	0.0712695	0.536259	0	0	3.25701	8.60269	ADAMTS2;MMP24;NF1	BP	UP
Sphingosine N-acyltransferase Activity (GO:0050291)	1/5	0.0716673	0.536733	0	0	16.75	44.1483	CERS3	MF	UP
N-acylsphingosine Amidohydrolase Activity (GO:0017040)	1/5	0.0716673	0.536733	0	0	16.75	44.1483	ASAH2	MF	UP
cyclin/CDK Positive Transcription Elongation Factor Complex (GO:0008024)	1/5	0.0716673	0.999847	0	0	16.75	44.1483	CCNT1	CC	UP
Regulation Of Cellular Response To Insulin Stimulus (GO:1900076)	1/5	0.0716673	0.536259	0	0	16.75	44.1483	GPLD1	BP	UP
Negative Regulation Of Glial Cell Differentiation (GO:0045686)	1/5	0.0716673	0.536259	0	0	16.75	44.1483	NF1	BP	UP
N-acetylneuraminate Catabolic Process (GO:0019262)	1/5	0.0716673	0.536259	0	0	16.75	44.1483	GNPDA2	BP	UP
Regulation Of Glial Cell Differentiation (GO:0045685)	1/5	0.0716673	0.536259	0	0	16.75	44.1483	NF1	BP	UP
Negative Regulation Of Oligodendrocyte Differentiation (GO:0048715)	1/5	0.0716673	0.536259	0	0	16.75	44.1483	NF1	BP	UP
Adrenal Gland Development (GO:0030325)	1/5	0.0716673	0.536259	0	0	16.75	44.1483	NF1	BP	UP
Neuron Remodeling (GO:0016322)	1/5	0.0716673	0.536259	0	0	16.75	44.1483	EPHA8	BP	UP
Ornithine Transport (GO:0015822)	1/5	0.0716673	0.536259	0	0	16.75	44.1483	SLC7A3	BP	UP
Phospholipase C-activating Dopamine Receptor Signaling Pathway (GO:0060158)	1/5	0.0716673	0.536259	0	0	16.75	44.1483	DRD5	BP	UP
Response To Catecholamine (GO:0071869)	1/5	0.0716673	0.536259	0	0	16.75	44.1483	DRD5	BP	UP
Detection Of Stimulus Involved In Sensory Perception Of Pain (GO:0062149)	1/5	0.0716673	0.536259	0	0	16.75	44.1483	MMP24	BP	UP
Serine Family Amino Acid Catabolic Process (GO:0009071)	1/5	0.0716673	0.536259	0	0	16.75	44.1483	SHMT1	BP	UP
Positive Regulation Of Isomerase Activity (GO:0010912)	1/5	0.0716673	0.536259	0	0	16.75	44.1483	SETMAR	BP	UP
Fatty Acid Alpha-Oxidation (GO:0001561)	1/5	0.0716673	0.536259	0	0	16.75	44.1483	SLC27A2	BP	UP
Tooth Mineralization (GO:0034505)	1/5	0.0716673	0.536259	0	0	16.75	44.1483	FAM20A	BP	UP
Glycine Metabolic Process (GO:0006544)	1/5	0.0716673	0.536259	0	0	16.75	44.1483	SHMT1	BP	UP
Inositol Metabolic Process (GO:0006020)	1/5	0.0716673	0.536259	0	0	16.75	44.1483	IMPA2	BP	UP
Protein K29-linked Ubiquitination (GO:0035519)	1/5	0.0716673	0.536259	0	0	16.75	44.1483	UBE2T	BP	UP
Purine Nucleobase Biosynthetic Process (GO:0009113)	1/5	0.0716673	0.536259	0	0	16.75	44.1483	SHMT1	BP	UP
Negative Regulation Of RNA Catabolic Process (GO:1902369)	1/5	0.0716673	0.536259	0	0	16.75	44.1483	TENT2	BP	UP
Negative Regulation Of mRNA Catabolic Process (GO:1902373)	2/30	0.0720544	0.536259	0	0	4.79825	12.621	RBM38;IREB2	BP	UP
RNA Stabilization (GO:0043489)	2/30	0.0720544	0.536259	0	0	4.79825	12.621	RBM38;IREB2	BP	UP
Extracellular Matrix Organization (GO:0030198)	4/107	0.0739541	0.536259	0	0	2.61824	6.81872	ADAMTS2;MMP24;CREB3L1;NF1	BP	UP
G Protein-Coupled Receptor Signaling Pathway, Coupled To Cyclic Nucleotide Second Messenger (GO:0007187)	2/28	0.074044	0.521865	0	0	4.73581	12.3278	NPY1R;DRD1	BP	Down
Negative Regulation Of Protein Secretion (GO:0050709)	2/28	0.074044	0.521865	0	0	4.73581	12.3278	RAB11FIP1;IL12A	BP	Down
Positive Regulation Of Chemotaxis (GO:0050921)	2/28	0.074044	0.521865	0	0	4.73581	12.3278	EDN3;CDH13	BP	Down
Glial Cell Differentiation (GO:0010001)	2/31	0.0762975	0.536259	0	0	4.63251	11.92	EGR2;MMP24	BP	UP
AV Node Cell To Bundle Of His Cell Communication (GO:0086067)	1/5	0.077846	0.521865	0	0	15.3545	39.2004	GJA5	BP	Down
Negative Regulation Of Hemostasis (GO:1900047)	1/5	0.077846	0.521865	0	0	15.3545	39.2004	TFPI	BP	Down
Negative Regulation Of Low-Density Lipoprotein Receptor Activity (GO:1905598)	1/5	0.077846	0.521865	0	0	15.3545	39.2004	ITGB3	BP	Down
Negative Regulation Of Microglial Cell Activation (GO:1903979)	1/5	0.077846	0.521865	0	0	15.3545	39.2004	GRN	BP	Down
Regulation Of Inflammatory Response To Wounding (GO:0106014)	1/5	0.077846	0.521865	0	0	15.3545	39.2004	GRN	BP	Down
Regulation Of Lymphocyte Proliferation (GO:0050670)	1/5	0.077846	0.521865	0	0	15.3545	39.2004	IL12A	BP	Down
Regulation Of Monocyte Chemotactic Protein-1 Production (GO:0071637)	1/5	0.077846	0.521865	0	0	15.3545	39.2004	SYK	BP	Down
Neuronal Action Potential (GO:0019228)	1/5	0.077846	0.521865	0	0	15.3545	39.2004	MYH7B	BP	Down
Base Conversion Or Substitution Editing (GO:0016553)	1/5	0.077846	0.521865	0	0	15.3545	39.2004	RBM47	BP	Down
Bundle Of His Cell To Purkinje Myocyte Communication (GO:0086069)	1/5	0.077846	0.521865	0	0	15.3545	39.2004	GJA5	BP	Down
Regulation Of Positive Chemotaxis (GO:0050926)	1/5	0.077846	0.521865	0	0	15.3545	39.2004	CDH13	BP	Down
Catecholamine Biosynthetic Process (GO:0042423)	1/5	0.077846	0.521865	0	0	15.3545	39.2004	GCH1	BP	Down
Regulation Of Ventricular Cardiac Muscle Cell Membrane Depolarization (GO:0060373)	1/5	0.077846	0.521865	0	0	15.3545	39.2004	GJA5	BP	Down
Positive Regulation Of NK T Cell Activation (GO:0051135)	1/5	0.077846	0.521865	0	0	15.3545	39.2004	IL12A	BP	Down
Response To Catecholamine (GO:0071869)	1/5	0.077846	0.521865	0	0	15.3545	39.2004	DRD1	BP	Down
Positive Regulation Of Calcium-Mediated Signaling (GO:0050850)	1/5	0.077846	0.521865	0	0	15.3545	39.2004	CDH13	BP	Down
Dehydroascorbic Acid Transport (GO:0070837)	1/5	0.077846	0.521865	0	0	15.3545	39.2004	SLC2A1	BP	Down
Delamination (GO:0060232)	1/5	0.077846	0.521865	0	0	15.3545	39.2004	CDSN	BP	Down
Gap Junction Assembly (GO:0016264)	1/5	0.077846	0.521865	0	0	15.3545	39.2004	GJA5	BP	Down
Hepoxilin Biosynthetic Process (GO:0051122)	1/5	0.077846	0.521865	0	0	15.3545	39.2004	ALOX12B	BP	Down
Hepoxilin Metabolic Process (GO:0051121)	1/5	0.077846	0.521865	0	0	15.3545	39.2004	ALOX12B	BP	Down
Leukotriene Biosynthetic Process (GO:0019370)	1/5	0.077846	0.521865	0	0	15.3545	39.2004	GGT5	BP	Down
Mitotic Spindle Elongation (GO:0000022)	1/5	0.077846	0.521865	0	0	15.3545	39.2004	INCENP	BP	Down
Mitotic Spindle Midzone Assembly (GO:0051256)	1/5	0.077846	0.521865	0	0	15.3545	39.2004	INCENP	BP	Down
Mitral Valve Development (GO:0003174)	1/5	0.077846	0.521865	0	0	15.3545	39.2004	GJA5	BP	Down
Regulation Of Cdc42 Protein Signal Transduction (GO:0032489)	1/5	0.077846	0.521865	0	0	15.3545	39.2004	RIT2	BP	Down
Regulation Of T Cell Mediated Cytotoxicity (GO:0001914)	1/5	0.077846	0.521865	0	0	15.3545	39.2004	IL12A	BP	Down
Negative Regulation Of PERK-mediated Unfolded Protein Response (GO:1903898)	1/5	0.077846	0.521865	0	0	15.3545	39.2004	PPP1R15B	BP	Down
Negative Regulation Of Coagulation (GO:0050819)	1/5	0.077846	0.521865	0	0	15.3545	39.2004	TFPI	BP	Down
Phosphatidylinositol 3-Kinase Complex, Class III (GO:0035032)	1/5	0.077846	0.601096	0	0	15.3545	39.2004	BECN1	CC	Down
Galactosidase Activity (GO:0015925)	1/5	0.077846	0.449778	0	0	15.3545	39.2004	GLB1L2	MF	Down
glucuronosyl-N-acetylgalactosaminyl-proteoglycan 4-beta-N-acetylgalactosaminyltransferase Activity (GO:0047238)	1/5	0.077846	0.449778	0	0	15.3545	39.2004	CSGALNACT1	MF	Down
ABC-type Xenobiotic Transporter Activity (GO:0008559)	1/5	0.077846	0.449778	0	0	15.3545	39.2004	ABCC1	MF	Down
Interleukin-1 Binding (GO:0019966)	1/5	0.077846	0.449778	0	0	15.3545	39.2004	TRIM16	MF	Down
Dehydroascorbic Acid Transmembrane Transporter Activity (GO:0033300)	1/5	0.077846	0.449778	0	0	15.3545	39.2004	SLC2A1	MF	Down
Positive Regulation Of Leukocyte Chemotaxis (GO:0002690)	2/29	0.078712	0.521865	0	0	4.56013	11.5917	EDN3;IL12A	BP	Down
Methyltransferase Activity (GO:0008168)	2/32	0.0806177	0.536733	0	0	4.47782	11.2753	TGS1;DNMT3B	MF	UP
G2/M Transition Of Mitotic Cell Cycle (GO:0000086)	2/32	0.0806177	0.536259	0	0	4.47782	11.2753	CDC25C;DNM2	BP	UP
Positive Regulation Of Telomere Maintenance Via Telomere Lengthening (GO:1904358)	2/32	0.0806177	0.536259	0	0	4.47782	11.2753	HMBOX1;CCT4	BP	UP
Positive Regulation Of MAPK Cascade (GO:0043410)	6/188	0.083394	0.521865	0	0	2.04095	5.07008	RIT2;GRM4;EDN3;DIRAS1;ALOX12B;TPD52L1	BP	Down
Cellular Response To Glucose Starvation (GO:0042149)	2/30	0.08347	0.521865	0	0	4.397	10.919	BECN1;KAT5	BP	Down
Sensory Perception (GO:0007600)	2/30	0.08347	0.521865	0	0	4.397	10.919	PENK;CLRN1	BP	Down
Cell Cycle G2/M Phase Transition (GO:0044839)	2/33	0.0850119	0.536259	0	0	4.33311	10.681	CDC25C;DNM2	BP	UP
Positive Regulation Of Viral Process (GO:0048524)	2/33	0.0850119	0.536259	0	0	4.33311	10.681	GBP7;PKN2	BP	UP
Acid-Amino Acid Ligase Activity (GO:0016881)	1/6	0.0853747	0.536733	0	0	13.3992	32.9715	GHDC	MF	UP
Adenylate Kinase Activity (GO:0004017)	1/6	0.0853747	0.536733	0	0	13.3992	32.9715	AK7	MF	UP
Phosphatidylethanolamine Binding (GO:0008429)	1/6	0.0853747	0.536733	0	0	13.3992	32.9715	NF1	MF	UP
Hydroxymethyl-, Formyl- And Related Transferase Activity (GO:0016742)	1/6	0.0853747	0.536733	0	0	13.3992	32.9715	SHMT1	MF	UP
L-lysine Transmembrane Transporter Activity (GO:0015189)	1/6	0.0853747	0.536733	0	0	13.3992	32.9715	SLC7A3	MF	UP
Negative Regulation Of Neural Precursor Cell Proliferation (GO:2000178)	1/6	0.0853747	0.536259	0	0	13.3992	32.9715	NF1	BP	UP
Amino Sugar Catabolic Process (GO:0046348)	1/6	0.0853747	0.536259	0	0	13.3992	32.9715	GNPDA2	BP	UP
Nucleobase Biosynthetic Process (GO:0046112)	1/6	0.0853747	0.536259	0	0	13.3992	32.9715	SHMT1	BP	UP
Catecholamine Metabolic Process (GO:0006584)	1/6	0.0853747	0.536259	0	0	13.3992	32.9715	SNCAIP	BP	UP
Cellular Response To Monoamine Stimulus (GO:0071868)	1/6	0.0853747	0.536259	0	0	13.3992	32.9715	DRD5	BP	UP
Regulation Of Triglyceride Catabolic Process (GO:0010896)	1/6	0.0853747	0.536259	0	0	13.3992	32.9715	GPLD1	BP	UP
Smooth Muscle Cell Migration (GO:0014909)	1/6	0.0853747	0.536259	0	0	13.3992	32.9715	PLAT	BP	UP
Very Long-Chain Fatty Acid Catabolic Process (GO:0042760)	1/6	0.0853747	0.536259	0	0	13.3992	32.9715	SLC27A2	BP	UP
Protein K27-linked Ubiquitination (GO:0044314)	1/6	0.0853747	0.536259	0	0	13.3992	32.9715	UBE2T	BP	UP
Multi-Pass Transmembrane Protein Insertion Into ER Membrane (GO:0160063)	1/6	0.0853747	0.536259	0	0	13.3992	32.9715	NCLN	BP	UP
Regulation Of Wnt Signaling Pathway, Planar Cell Polarity Pathway (GO:2000095)	1/6	0.0853747	0.536259	0	0	13.3992	32.9715	DACT1	BP	UP
Apical Junction Assembly (GO:0043297)	2/31	0.088312	0.521865	0	0	4.24512	10.3024	CTNNA1;ARL2	BP	Down
Blood Circulation (GO:0008015)	2/31	0.088312	0.521865	0	0	4.24512	10.3024	EDN3;ELN	BP	Down
Lipid Modification (GO:0030258)	2/31	0.088312	0.521865	0	0	4.24512	10.3024	ALOX12B;DGKK	BP	Down
Regulation Of Cellular Component Biogenesis (GO:0044087)	2/34	0.0894769	0.536259	0	0	4.19745	10.1317	NCLN;SNCAIP	BP	UP
Supramolecular Fiber Organization (GO:0097435)	6/210	0.0915028	0.536259	0	0	1.98706	4.75184	ADAMTS2;BIN3;NF1;MYH11;UBASH3A;SHROOM4	BP	UP
DNA Damage Response, Signal Transduction By P53 Class Mediator Resulting In Transcription Of P21 Class Mediator (GO:0006978)	1/6	0.092675	0.521865	0	0	12.2828	29.2167	KAT5	BP	Down
Regulation Of Mitotic Sister Chromatid Separation (GO:0010965)	1/6	0.092675	0.521865	0	0	12.2828	29.2167	INCENP	BP	Down
Regulation Of Myeloid Leukocyte Mediated Immunity (GO:0002886)	1/6	0.092675	0.521865	0	0	12.2828	29.2167	SYK	BP	Down
Astrocyte Activation (GO:0048143)	1/6	0.092675	0.521865	0	0	12.2828	29.2167	GRN	BP	Down
Auditory Behavior (GO:0031223)	1/6	0.092675	0.521865	0	0	12.2828	29.2167	TIFAB	BP	Down
Cardiac Atrium Development (GO:0003230)	1/6	0.092675	0.521865	0	0	12.2828	29.2167	GJA5	BP	Down
Catecholamine Metabolic Process (GO:0006584)	1/6	0.092675	0.521865	0	0	12.2828	29.2167	DRD1	BP	Down
Regulation Of Smooth Muscle Cell Apoptotic Process (GO:0034391)	1/6	0.092675	0.521865	0	0	12.2828	29.2167	IL12A	BP	Down
Cellular Response To Interleukin-12 (GO:0071349)	1/6	0.092675	0.521865	0	0	12.2828	29.2167	IL12A	BP	Down
Cellular Response To Monoamine Stimulus (GO:0071868)	1/6	0.092675	0.521865	0	0	12.2828	29.2167	DRD1	BP	Down
Regulation Of Translational Termination (GO:0006449)	1/6	0.092675	0.521865	0	0	12.2828	29.2167	MTRF1	BP	Down
Positive Regulation Of B Cell Differentiation (GO:0045579)	1/6	0.092675	0.521865	0	0	12.2828	29.2167	SYK	BP	Down
Regulation Of Transmembrane Transporter Activity (GO:0022898)	1/6	0.092675	0.521865	0	0	12.2828	29.2167	BCL2	BP	Down
Positive Regulation Of B Cell Receptor Signaling Pathway (GO:0050861)	1/6	0.092675	0.521865	0	0	12.2828	29.2167	NFAM1	BP	Down
Positive Regulation Of T Cell Mediated Cytotoxicity (GO:0001916)	1/6	0.092675	0.521865	0	0	12.2828	29.2167	IL12A	BP	Down
Positive Regulation Of Aspartic-Type Peptidase Activity (GO:1905247)	1/6	0.092675	0.521865	0	0	12.2828	29.2167	GRN	BP	Down
Digestive System Development (GO:0055123)	1/6	0.092675	0.521865	0	0	12.2828	29.2167	COBL	BP	Down
Endodermal Cell Fate Commitment (GO:0001711)	1/6	0.092675	0.521865	0	0	12.2828	29.2167	LEO1	BP	Down
Smooth Muscle Cell Migration (GO:0014909)	1/6	0.092675	0.521865	0	0	12.2828	29.2167	ITGB3	BP	Down
Foam Cell Differentiation (GO:0090077)	1/6	0.092675	0.521865	0	0	12.2828	29.2167	SAMD1	BP	Down
Positive Regulation Of Natural Killer Cell Mediated Cytotoxicity (GO:0045954)	1/6	0.092675	0.521865	0	0	12.2828	29.2167	IL12A	BP	Down
Positive Regulation Of Natural Killer Cell Mediated Immunity (GO:0002717)	1/6	0.092675	0.521865	0	0	12.2828	29.2167	IL12A	BP	Down
Heterocycle Biosynthetic Process (GO:0018130)	1/6	0.092675	0.521865	0	0	12.2828	29.2167	GCH1	BP	Down
Positive Regulation Of Smooth Muscle Cell Apoptotic Process (GO:0034393)	1/6	0.092675	0.521865	0	0	12.2828	29.2167	IL12A	BP	Down
Learned Vocalization Behavior Or Vocal Learning (GO:0098598)	1/6	0.092675	0.521865	0	0	12.2828	29.2167	TIFAB	BP	Down
Lipoxygenase Pathway (GO:0019372)	1/6	0.092675	0.521865	0	0	12.2828	29.2167	ALOX12B	BP	Down
Protein Catabolic Process In The Vacuole (GO:0007039)	1/6	0.092675	0.521865	0	0	12.2828	29.2167	CPA2	BP	Down
Proton-Transporting ATP Synthase Complex Assembly (GO:0043461)	1/6	0.092675	0.521865	0	0	12.2828	29.2167	TMEM242	BP	Down
Mitochondrial Proton-Transporting ATP Synthase Complex Assembly (GO:0033615)	1/6	0.092675	0.521865	0	0	12.2828	29.2167	TMEM242	BP	Down
Regulation Of Cell Activation (GO:0050865)	1/6	0.092675	0.521865	0	0	12.2828	29.2167	SYK	BP	Down
Negative Regulation Of Circadian Rhythm (GO:0042754)	1/6	0.092675	0.521865	0	0	12.2828	29.2167	PIWIL2	BP	Down
Chromatoid Body (GO:0033391)	1/6	0.092675	0.601096	0	0	12.2828	29.2167	PIWIL2	CC	Down
Xylosyltransferase Activity (GO:0042285)	1/6	0.092675	0.449778	0	0	12.2828	29.2167	GXYLT2	MF	Down
RNA Polymerase II C-terminal Domain Binding (GO:0099122)	1/6	0.092675	0.449778	0	0	12.2828	29.2167	LEO1	MF	Down
Omega Peptidase Activity (GO:0008242)	1/6	0.092675	0.449778	0	0	12.2828	29.2167	GGT5	MF	Down
Phosphatidylethanolamine Binding (GO:0008429)	1/6	0.092675	0.449778	0	0	12.2828	29.2167	ESYT1	MF	Down
Regulation Of MAPK Cascade (GO:0043408)	5/149	0.09275	0.521865	0	0	2.14647	5.10397	RIT2;GRM4;LBH;SYK;ALOX12B	BP	Down
Melanosome Organization (GO:0032438)	2/32	0.093237	0.521865	0	0	4.10337	9.73571	BLOC1S5;AP1S3	BP	Down
Cognition (GO:0050890)	2/35	0.0940097	0.536259	0	0	4.07001	9.62295	NF1;SHROOM4	BP	UP
DNA-binding Transcription Activator Activity, RNA Polymerase II-specific (GO:0001228)	5/165	0.0978865	0.536733	0	0	2.10821	4.89937	EGR2;POU2F1;CREB3L1;PRDM15;MZF1	MF	UP
Negative Regulation Of Hydrolase Activity (GO:0051346)	2/33	0.098239	0.521865	0	0	3.97076	9.21358	CST3;ARL2	BP	Down
Mitochondrion Disassembly (GO:0061726)	2/33	0.098239	0.521865	0	0	3.97076	9.21358	BECN1;WIPI2	BP	Down
Sperm Flagellum (GO:0036126)	2/33	0.098239	0.601096	0	0	3.97076	9.21358	CCDC181;CABCOCO1	CC	Down
Phosphoric Diester Hydrolase Activity (GO:0008081)	2/36	0.0986073	0.536733	0	0	3.95006	9.15075	PLCB2;GPLD1	MF	UP
Cyclin-Dependent Protein Serine/Threonine Kinase Regulator Activity (GO:0016538)	2/36	0.0986073	0.536733	0	0	3.95006	9.15075	CCNT1;MCM2	MF	UP
Ceramide Biosynthetic Process (GO:0046513)	2/36	0.0986073	0.536259	0	0	3.95006	9.15075	CERS3;ASAH2	BP	UP
3',5'-cyclic-GMP Phosphodiesterase Activity (GO:0047555)	1/7	0.0988805	0.536733	0	0	11.1653	25.8348	PDE1C	MF	UP
CoA-ligase Activity (GO:0016405)	1/7	0.0988805	0.536733	0	0	11.1653	25.8348	SLC27A2	MF	UP
Ligand-Gated Sodium Channel Activity (GO:0015280)	1/7	0.0988805	0.536733	0	0	11.1653	25.8348	ASIC4	MF	UP
Single-Stranded DNA Endodeoxyribonuclease Activity (GO:0000014)	1/7	0.0988805	0.536733	0	0	11.1653	25.8348	SETMAR	MF	UP
Muscle Myosin Complex (GO:0005859)	1/7	0.0988805	0.999847	0	0	11.1653	25.8348	MYH11	CC	UP
7-Methylguanosine Cap Hypermethylation (GO:0036261)	1/7	0.0988805	0.536259	0	0	11.1653	25.8348	TGS1	BP	UP
Negative Regulation Of Fibrinolysis (GO:0051918)	1/7	0.0988805	0.536259	0	0	11.1653	25.8348	PLAT	BP	UP
Regulation Of Extent Of Cell Growth (GO:0061387)	1/7	0.0988805	0.536259	0	0	11.1653	25.8348	DNM2	BP	UP
Regulation Of Fibrinolysis (GO:0051917)	1/7	0.0988805	0.536259	0	0	11.1653	25.8348	PLAT	BP	UP
RNA Capping (GO:0036260)	1/7	0.0988805	0.536259	0	0	11.1653	25.8348	TGS1	BP	UP
Negative Regulation Of Oxidoreductase Activity (GO:0051354)	1/7	0.0988805	0.536259	0	0	11.1653	25.8348	DRD5	BP	UP
UDP-N-acetylglucosamine Biosynthetic Process (GO:0006048)	1/7	0.0988805	0.536259	0	0	11.1653	25.8348	GNPDA2	BP	UP
Amino Sugar Biosynthetic Process (GO:0046349)	1/7	0.0988805	0.536259	0	0	11.1653	25.8348	GNPDA2	BP	UP
Negative Regulation Of Triglyceride Metabolic Process (GO:0090209)	1/7	0.0988805	0.536259	0	0	11.1653	25.8348	GPLD1	BP	UP
Peroxisome Fission (GO:0016559)	1/7	0.0988805	0.536259	0	0	11.1653	25.8348	PEX11G	BP	UP
Cellular Response To Hydroxyurea (GO:0072711)	1/7	0.0988805	0.536259	0	0	11.1653	25.8348	SPIDR	BP	UP
Cellular Response To Interleukin-4 (GO:0071353)	1/7	0.0988805	0.536259	0	0	11.1653	25.8348	TCF7	BP	UP
Positive Regulation Of Chromatin Binding (GO:0035563)	1/7	0.0988805	0.536259	0	0	11.1653	25.8348	HMBOX1	BP	UP
Transferrin Transport (GO:0033572)	1/7	0.0988805	0.536259	0	0	11.1653	25.8348	DNM2	BP	UP
Histone Lysine Demethylation (GO:0070076)	1/7	0.0988805	0.536259	0	0	11.1653	25.8348	KDM3A	BP	UP
Multicellular Organismal-Level Iron Ion Homeostasis (GO:0060586)	1/7	0.0988805	0.536259	0	0	11.1653	25.8348	CYBRD1	BP	UP
Anterograde Trans-Synaptic Signaling (GO:0098916)	5/153	0.100932	0.521865	0	0	2.08794	4.7883	RIT2;GRM4;PENK;SNCG;CPLX1	BP	Down
Positive Regulation Of MAP Kinase Activity (GO:0043406)	3/70	0.102884	0.521865	0	0	2.76013	6.27695	EDN3;DIRAS1;TPD52L1	BP	Down
Response To Type II Interferon (GO:0034341)	2/34	0.103314	0.521865	0	0	3.84644	8.73134	GCH1;TRIM21	BP	Down
Azurophil Granule (GO:0042582)	4/112	0.106565	0.601096	0	0	2.28595	5.11825	GRN;STK11IP;NFAM1;CKAP4	CC	Down
DNA Damage Response, Signal Transduction Resulting In Transcription (GO:0042772)	1/7	0.107266	0.521865	0	0	10.2351	22.8492	KAT5	BP	Down
Negative Regulation Of Lipid Localization (GO:1905953)	1/7	0.107266	0.521865	0	0	10.2351	22.8492	ITGB3	BP	Down
Regulation Of Heterochromatin Formation (GO:0031445)	1/7	0.107266	0.521865	0	0	10.2351	22.8492	SAMD1	BP	Down
Regulation Of Homotypic Cell-Cell Adhesion (GO:0034110)	1/7	0.107266	0.521865	0	0	10.2351	22.8492	SYK	BP	Down
Regulation Of Hormone Secretion (GO:0046883)	1/7	0.107266	0.521865	0	0	10.2351	22.8492	EDN3	BP	Down
Regulation Of Leukocyte Chemotaxis (GO:0002688)	1/7	0.107266	0.521865	0	0	10.2351	22.8492	EDN3	BP	Down
Regulation Of Lipoprotein Metabolic Process (GO:0050746)	1/7	0.107266	0.521865	0	0	10.2351	22.8492	ITGB3	BP	Down
Regulation Of Microglial Cell Activation (GO:1903978)	1/7	0.107266	0.521865	0	0	10.2351	22.8492	GRN	BP	Down
Regulation Of Systemic Arterial Blood Pressure By Hormone (GO:0001990)	1/7	0.107266	0.521865	0	0	10.2351	22.8492	EDN3	BP	Down
Cellular Response To Nitrogen Levels (GO:0043562)	1/7	0.107266	0.521865	0	0	10.2351	22.8492	BECN1	BP	Down
Cellular Response To Nitrogen Starvation (GO:0006995)	1/7	0.107266	0.521865	0	0	10.2351	22.8492	BECN1	BP	Down
Cochlea Morphogenesis (GO:0090103)	1/7	0.107266	0.521865	0	0	10.2351	22.8492	TIFAB	BP	Down
Endosome To Melanosome Transport (GO:0035646)	1/7	0.107266	0.521865	0	0	10.2351	22.8492	BLOC1S5	BP	Down
Endosome To Pigment Granule Transport (GO:0043485)	1/7	0.107266	0.521865	0	0	10.2351	22.8492	BLOC1S5	BP	Down
Positive Regulation Of Mast Cell Degranulation (GO:0043306)	1/7	0.107266	0.521865	0	0	10.2351	22.8492	SYK	BP	Down
Kinetochore Assembly (GO:0051382)	1/7	0.107266	0.521865	0	0	10.2351	22.8492	MIS12	BP	Down
Kinetochore Organization (GO:0051383)	1/7	0.107266	0.521865	0	0	10.2351	22.8492	MIS12	BP	Down
Mesodermal Cell Differentiation (GO:0048333)	1/7	0.107266	0.521865	0	0	10.2351	22.8492	ITGB3	BP	Down
protein-RNA Complex Disassembly (GO:0032988)	1/7	0.107266	0.521865	0	0	10.2351	22.8492	DNAJC17	BP	Down
Modulation By Symbiont Of Entry Into Host (GO:0052372)	1/7	0.107266	0.521865	0	0	10.2351	22.8492	TRIM21	BP	Down
Pi-Body (GO:0071546)	1/7	0.107266	0.601096	0	0	10.2351	22.8492	PIWIL2	CC	Down
Ribonuclease MRP Complex (GO:0000172)	1/7	0.107266	0.601096	0	0	10.2351	22.8492	RPP25	CC	Down
Endopeptidase Complex (GO:1905369)	1/7	0.107266	0.601096	0	0	10.2351	22.8492	PIDD1	CC	Down
Monoatomic Cation:Bicarbonate Symporter Activity (GO:0140410)	1/7	0.107266	0.449778	0	0	10.2351	22.8492	SLC39A12	MF	Down
Neuropeptide Activity (GO:0160041)	1/7	0.107266	0.449778	0	0	10.2351	22.8492	PENK	MF	Down
Neuropeptide Hormone Activity (GO:0005184)	1/7	0.107266	0.449778	0	0	10.2351	22.8492	PENK	MF	Down
UDP-xylosyltransferase Activity (GO:0035252)	1/7	0.107266	0.449778	0	0	10.2351	22.8492	GXYLT2	MF	Down
Adenylate Cyclase Inhibiting G Protein-Coupled Glutamate Receptor Activity (GO:0001640)	1/7	0.107266	0.449778	0	0	10.2351	22.8492	GRM4	MF	Down
Arylsulfatase Activity (GO:0004065)	1/7	0.107266	0.449778	0	0	10.2351	22.8492	ARSK	MF	Down
Procollagen-Proline Dioxygenase Activity (GO:0019798)	1/7	0.107266	0.449778	0	0	10.2351	22.8492	P3H2	MF	Down
Cuprous Ion Binding (GO:1903136)	1/7	0.107266	0.449778	0	0	10.2351	22.8492	SNCG	MF	Down
Solute:Monoatomic Cation Symporter Activity (GO:0015294)	1/7	0.107266	0.449778	0	0	10.2351	22.8492	SLC39A12	MF	Down
Regulation Of Proteolysis (GO:0030162)	2/38	0.107986	0.536259	0	0	3.73016	8.30242	PERP;PLAT	BP	UP
Regulation Of Telomerase Activity (GO:0051972)	2/38	0.107986	0.536259	0	0	3.73016	8.30242	HMBOX1;CCT4	BP	UP
Regulation Of Calcium Ion Transport (GO:0051924)	2/38	0.107986	0.536259	0	0	3.73016	8.30242	CASR;CASQ1	BP	UP
Regulation Of Cell Communication (GO:0010646)	2/38	0.107986	0.536259	0	0	3.73016	8.30242	IGFBPL1;NCLN	BP	UP
Neuropeptide Signaling Pathway (GO:0007218)	2/35	0.10846	0.521865	0	0	3.72966	8.28495	GALR1;PENK	BP	Down
Cardiac Muscle Tissue Development (GO:0048738)	2/35	0.10846	0.521865	0	0	3.72966	8.28495	GJA5;ASB2	BP	Down
Regulation Of Type II Interferon Production (GO:0032649)	2/35	0.10846	0.521865	0	0	3.72966	8.28495	IL12A;HAVCR2	BP	Down
Mitotic Nuclear Division (GO:0140014)	2/35	0.10846	0.521865	0	0	3.72966	8.28495	MIS12;TUBG2	BP	Down
Regulation Of Apoptotic Signaling Pathway (GO:2001233)	2/35	0.10846	0.521865	0	0	3.72966	8.28495	BCL2;TPD52L1	BP	Down
Regulation Of Cell-Substrate Adhesion (GO:0010810)	2/35	0.10846	0.521865	0	0	3.72966	8.28495	ARL2;FBLN2	BP	Down
Cortical Actin Cytoskeleton (GO:0030864)	2/35	0.10846	0.601096	0	0	3.72966	8.28495	SLC2A1;COBL	CC	Down
Acid-Thiol Ligase Activity (GO:0016878)	1/8	0.112188	0.536733	0	0	9.56969	20.9345	SLC27A2	MF	UP
Oxidoreductase Activity, Acting On NAD(P)H, Heme Protein As Acceptor (GO:0016653)	1/8	0.112188	0.536733	0	0	9.56969	20.9345	CYB5RL	MF	UP
cAMP Response Element Binding (GO:0035497)	1/8	0.112188	0.536733	0	0	9.56969	20.9345	CREB3L1	MF	UP
Myosin II Binding (GO:0045159)	1/8	0.112188	0.536733	0	0	9.56969	20.9345	SHROOM4	MF	UP
Double-Stranded Telomeric DNA Binding (GO:0003691)	1/8	0.112188	0.536733	0	0	9.56969	20.9345	HMBOX1	MF	UP
Cul5-RING Ubiquitin Ligase Complex (GO:0031466)	1/8	0.112188	0.999847	0	0	9.56969	20.9345	ASB4	CC	UP
Regulation Of Chromatin Binding (GO:0035561)	1/8	0.112188	0.536259	0	0	9.56969	20.9345	HMBOX1	BP	UP
L-serine Metabolic Process (GO:0006563)	1/8	0.112188	0.536259	0	0	9.56969	20.9345	SHMT1	BP	UP
N-acetylneuraminate Metabolic Process (GO:0006054)	1/8	0.112188	0.536259	0	0	9.56969	20.9345	GNPDA2	BP	UP
Schwann Cell Development (GO:0014044)	1/8	0.112188	0.536259	0	0	9.56969	20.9345	NF1	BP	UP
UDP-N-acetylglucosamine Metabolic Process (GO:0006047)	1/8	0.112188	0.536259	0	0	9.56969	20.9345	GNPDA2	BP	UP
Astrocyte Development (GO:0014002)	1/8	0.112188	0.536259	0	0	9.56969	20.9345	NF1	BP	UP
Camera-Type Eye Morphogenesis (GO:0048593)	1/8	0.112188	0.536259	0	0	9.56969	20.9345	NF1	BP	UP
Peripheral Nervous System Axon Ensheathment (GO:0032292)	1/8	0.112188	0.536259	0	0	9.56969	20.9345	NF1	BP	UP
Cellular Response To Cholesterol (GO:0071397)	1/8	0.112188	0.536259	0	0	9.56969	20.9345	GPLD1	BP	UP
Response To Hydroxyurea (GO:0072710)	1/8	0.112188	0.536259	0	0	9.56969	20.9345	SPIDR	BP	UP
Defense Response To Tumor Cell (GO:0002357)	1/8	0.112188	0.536259	0	0	9.56969	20.9345	RBMS3	BP	UP
Smooth Muscle Tissue Development (GO:0048745)	1/8	0.112188	0.536259	0	0	9.56969	20.9345	NF1	BP	UP
Exonucleolytic Trimming Involved In rRNA Processing (GO:0000459)	1/8	0.112188	0.536259	0	0	9.56969	20.9345	ERI2	BP	UP
Exonucleolytic Trimming To Generate Mature 3'-End Of 5.8S rRNA From Tricistronic rRNA Transcript (SSU-rRNA, 5.8S rRNA, LSU-rRNA) (GO:0000467)	1/8	0.112188	0.536259	0	0	9.56969	20.9345	ERI2	BP	UP
Tetrahydrofolate Interconversion (GO:0035999)	1/8	0.112188	0.536259	0	0	9.56969	20.9345	SHMT1	BP	UP
Positive Regulation Of Myelination (GO:0031643)	1/8	0.112188	0.536259	0	0	9.56969	20.9345	EGR2	BP	UP
Positive Regulation Of Secretion (GO:0051047)	1/8	0.112188	0.536259	0	0	9.56969	20.9345	GPLD1	BP	UP
Positive Regulation Of Transcription From RNA Polymerase II Promoter In Response To Endoplasmic Reticulum Stress (GO:1990440)	1/8	0.112188	0.536259	0	0	9.56969	20.9345	CREB3L1	BP	UP
Lipid Import Into Cell (GO:0140354)	1/8	0.112188	0.536259	0	0	9.56969	20.9345	SLC27A2	BP	UP
Long-Chain Fatty Acid Import Into Cell (GO:0044539)	1/8	0.112188	0.536259	0	0	9.56969	20.9345	SLC27A2	BP	UP
Protein K11-linked Deubiquitination (GO:0035871)	1/8	0.112188	0.536259	0	0	9.56969	20.9345	OTUD7A	BP	UP
Protein K6-linked Ubiquitination (GO:0085020)	1/8	0.112188	0.536259	0	0	9.56969	20.9345	UBE2T	BP	UP
Purine Nucleobase Metabolic Process (GO:0006144)	1/8	0.112188	0.536259	0	0	9.56969	20.9345	SHMT1	BP	UP
Mitotic DNA Integrity Checkpoint Signaling (GO:0044774)	1/8	0.112188	0.536259	0	0	9.56969	20.9345	SETMAR	BP	UP
Muscle Cell Migration (GO:0014812)	1/8	0.112188	0.536259	0	0	9.56969	20.9345	PLAT	BP	UP
Negative Regulation Of Chromosome Organization (GO:2001251)	1/8	0.112188	0.536259	0	0	9.56969	20.9345	SETMAR	BP	UP
Amide Biosynthetic Process (GO:0043604)	2/39	0.112761	0.536259	0	0	3.62912	7.92051	CERS3;ASAH2	BP	UP
Regulation Of Viral Genome Replication (GO:0045069)	2/39	0.112761	0.536259	0	0	3.62912	7.92051	GBP7;PKN2	BP	UP
Blood Vessel Morphogenesis (GO:0048514)	2/36	0.113673	0.521865	0	0	3.61974	7.87087	SYK;GJA5	BP	Down
Basement Membrane (GO:0005604)	2/36	0.113673	0.601096	0	0	3.61974	7.87087	P3H2;COL4A5	CC	Down
UDP-glycosyltransferase Activity (GO:0008194)	2/36	0.113673	0.449778	0	0	3.61974	7.87087	CSGALNACT1;GXYLT2	MF	Down
Cellular Response To Organic Cyclic Compound (GO:0071407)	4/115	0.114442	0.521865	0	0	2.22376	4.82042	KAT5;CTNNA1;DRD1;TFPI	BP	Down
Intracellular Iron Ion Homeostasis (GO:0006879)	2/40	0.11759	0.536259	0	0	3.5334	7.56344	IREB2;CYBRD1	BP	UP
Intracellular Monoatomic Cation Homeostasis (GO:0030003)	4/127	0.118851	0.536259	0	0	2.18984	4.6641	CASR;IREB2;CYBRD1;DRD5	BP	UP
Regulation Of Intrinsic Apoptotic Signaling Pathway (GO:2001242)	2/37	0.118949	0.521865	0	0	3.51611	7.48601	BECN1;BCL2	BP	Down
Signal Release From Synapse (GO:0099643)	2/37	0.118949	0.521865	0	0	3.51611	7.48601	GRM4;CPLX1	BP	Down
Growth Factor Activity (GO:0008083)	2/37	0.118949	0.449778	0	0	3.51611	7.48601	GRN;IL12A	MF	Down
Regulation Of Cellular Response To Oxidative Stress (GO:1900407)	1/8	0.121624	0.521865	0	0	8.77239	18.4819	GCH1	BP	Down
Negative Regulation Of Intrinsic Apoptotic Signaling Pathway In Response To DNA Damage By P53 Class Mediator (GO:1902166)	1/8	0.121624	0.521865	0	0	8.77239	18.4819	BCL2	BP	Down
Negative Regulation Of Neuroinflammatory Response (GO:0150079)	1/8	0.121624	0.521865	0	0	8.77239	18.4819	GRN	BP	Down
Actin Filament Network Formation (GO:0051639)	1/8	0.121624	0.521865	0	0	8.77239	18.4819	COBL	BP	Down
Adult Locomotory Behavior (GO:0008344)	1/8	0.121624	0.521865	0	0	8.77239	18.4819	DRD1	BP	Down
Angiogenesis Involved In Wound Healing (GO:0060055)	1/8	0.121624	0.521865	0	0	8.77239	18.4819	ITGB3	BP	Down
Negative Regulation Of Vascular Endothelial Growth Factor Signaling Pathway (GO:1900747)	1/8	0.121624	0.521865	0	0	8.77239	18.4819	IL12A	BP	Down
Attachment Of Mitotic Spindle Microtubules To Kinetochore (GO:0051315)	1/8	0.121624	0.521865	0	0	8.77239	18.4819	MIS12	BP	Down
Regulation Of Protein Acetylation (GO:1901983)	1/8	0.121624	0.521865	0	0	8.77239	18.4819	KAT5	BP	Down
Regulation Of Retinoic Acid Receptor Signaling Pathway (GO:0048385)	1/8	0.121624	0.521865	0	0	8.77239	18.4819	TRIM16	BP	Down
Regulation Of Viral Life Cycle (GO:1903900)	1/8	0.121624	0.521865	0	0	8.77239	18.4819	TRIM21	BP	Down
Cranial Nerve Development (GO:0021545)	1/8	0.121624	0.521865	0	0	8.77239	18.4819	TIFAB	BP	Down
Positive Regulation Of Bone Resorption (GO:0045780)	1/8	0.121624	0.521865	0	0	8.77239	18.4819	SYK	BP	Down
Positive Regulation Of Circadian Rhythm (GO:0042753)	1/8	0.121624	0.521865	0	0	8.77239	18.4819	KAT5	BP	Down
Positive Regulation Of Dendrite Development (GO:1900006)	1/8	0.121624	0.521865	0	0	8.77239	18.4819	COBL	BP	Down
Skin Morphogenesis (GO:0043589)	1/8	0.121624	0.521865	0	0	8.77239	18.4819	CDSN	BP	Down
Positive Regulation Of Leukocyte Degranulation (GO:0043302)	1/8	0.121624	0.521865	0	0	8.77239	18.4819	SYK	BP	Down
Translational Termination (GO:0006415)	1/8	0.121624	0.521865	0	0	8.77239	18.4819	MTRF1	BP	Down
Glucose Import (GO:0046323)	1/8	0.121624	0.521865	0	0	8.77239	18.4819	SLC2A1	BP	Down
Positive Regulation Of Regulatory T Cell Differentiation (GO:0045591)	1/8	0.121624	0.521865	0	0	8.77239	18.4819	KAT5	BP	Down
Positive Regulation Of Secretion (GO:0051047)	1/8	0.121624	0.521865	0	0	8.77239	18.4819	ALOX12B	BP	Down
Internal Protein Amino Acid Acetylation (GO:0006475)	1/8	0.121624	0.521865	0	0	8.77239	18.4819	KAT5	BP	Down
Positive Regulation Of Vascular Endothelial Growth Factor Receptor Signaling Pathway (GO:0030949)	1/8	0.121624	0.521865	0	0	8.77239	18.4819	ITGB3	BP	Down
Lipid Droplet Formation (GO:0140042)	1/8	0.121624	0.521865	0	0	8.77239	18.4819	BSCL2	BP	Down
Long-Chain Fatty Acid Import Into Cell (GO:0044539)	1/8	0.121624	0.521865	0	0	8.77239	18.4819	SLC2A1	BP	Down
Protein K6-linked Ubiquitination (GO:0085020)	1/8	0.121624	0.521865	0	0	8.77239	18.4819	TRIM21	BP	Down
Muscle Cell Migration (GO:0014812)	1/8	0.121624	0.521865	0	0	8.77239	18.4819	ITGB3	BP	Down
Regulation Of PERK-mediated Unfolded Protein Response (GO:1903897)	1/8	0.121624	0.521865	0	0	8.77239	18.4819	PPP1R15B	BP	Down
Regulation Of Axon Regeneration (GO:0048679)	1/8	0.121624	0.521865	0	0	8.77239	18.4819	GRN	BP	Down
Regulation Of Blood Vessel Endothelial Cell Proliferation Involved In Sprouting Angiogenesis (GO:1903587)	1/8	0.121624	0.521865	0	0	8.77239	18.4819	IL12A	BP	Down
Negative Regulation Of Cartilage Development (GO:0061037)	1/8	0.121624	0.521865	0	0	8.77239	18.4819	CHADL	BP	Down
BLOC-1 Complex (GO:0031083)	1/8	0.121624	0.601096	0	0	8.77239	18.4819	BLOC1S5	CC	Down
Microvillus Membrane (GO:0031528)	1/8	0.121624	0.601096	0	0	8.77239	18.4819	ITGB3	CC	Down
Early Phagosome (GO:0032009)	1/8	0.121624	0.601096	0	0	8.77239	18.4819	SYK	CC	Down
Hexose Transmembrane Transporter Activity (GO:0015149)	1/8	0.121624	0.449778	0	0	8.77239	18.4819	SLC2A1	MF	Down
Histone H4K16 Acetyltransferase Activity (GO:0046972)	1/8	0.121624	0.449778	0	0	8.77239	18.4819	KAT5	MF	Down
Vascular Endothelial Growth Factor Receptor 2 Binding (GO:0043184)	1/8	0.121624	0.449778	0	0	8.77239	18.4819	ITGB3	MF	Down
Cysteine-Type Endopeptidase Inhibitor Activity (GO:0004869)	1/8	0.121624	0.449778	0	0	8.77239	18.4819	CST3	MF	Down
Death Domain Binding (GO:0070513)	1/8	0.121624	0.449778	0	0	8.77239	18.4819	BCL2	MF	Down
Negative Regulation Of Innate Immune Response (GO:0045824)	2/38	0.124284	0.521865	0	0	3.41823	7.12763	GRN;TRIM21	BP	Down
poly(A) RNA Polymerase Activity (GO:1990817)	1/9	0.125299	0.536733	0	0	8.37297	17.3911	TENT2	MF	UP
L-arginine Transmembrane Transporter Activity (GO:0061459)	1/9	0.125299	0.536733	0	0	8.37297	17.3911	SLC7A3	MF	UP
Deaminase Activity (GO:0019239)	1/9	0.125299	0.536733	0	0	8.37297	17.3911	GNPDA2	MF	UP
SUMO Ligase Activity (GO:0061665)	1/9	0.125299	0.536733	0	0	8.37297	17.3911	EGR2	MF	UP
Negative Regulation Of Lipid Catabolic Process (GO:0050995)	1/9	0.125299	0.536259	0	0	8.37297	17.3911	GPLD1	BP	UP
Regulation Of Inclusion Body Assembly (GO:0090083)	1/9	0.125299	0.536259	0	0	8.37297	17.3911	SNCAIP	BP	UP
Negative Regulation Of Sprouting Angiogenesis (GO:1903671)	1/9	0.125299	0.536259	0	0	8.37297	17.3911	CREB3L1	BP	UP
cAMP Biosynthetic Process (GO:0006171)	1/9	0.125299	0.536259	0	0	8.37297	17.3911	ADCY7	BP	UP
Nucleoside Triphosphate Metabolic Process (GO:0009141)	1/9	0.125299	0.536259	0	0	8.37297	17.3911	AK7	BP	UP
Regulation Of Plasminogen Activation (GO:0010755)	1/9	0.125299	0.536259	0	0	8.37297	17.3911	PLAT	BP	UP
cAMP Metabolic Process (GO:0046058)	1/9	0.125299	0.536259	0	0	8.37297	17.3911	ADCY7	BP	UP
Detection Of Calcium Ion (GO:0005513)	1/9	0.125299	0.536259	0	0	8.37297	17.3911	CASR	BP	UP
Serine Family Amino Acid Metabolic Process (GO:0009069)	1/9	0.125299	0.536259	0	0	8.37297	17.3911	SHMT1	BP	UP
Endocrine System Development (GO:0035270)	1/9	0.125299	0.536259	0	0	8.37297	17.3911	NF1	BP	UP
Positive Regulation Of Establishment Of Protein Localization To Telomere (GO:1904851)	1/9	0.125299	0.536259	0	0	8.37297	17.3911	CCT4	BP	UP
Sphingoid Biosynthetic Process (GO:0046520)	1/9	0.125299	0.536259	0	0	8.37297	17.3911	ASAH2	BP	UP
Sphingosine Biosynthetic Process (GO:0046512)	1/9	0.125299	0.536259	0	0	8.37297	17.3911	ASAH2	BP	UP
Positive Regulation Of Insulin Secretion Involved In Cellular Response To Glucose Stimulus (GO:0035774)	1/9	0.125299	0.536259	0	0	8.37297	17.3911	GPLD1	BP	UP
Sympathetic Nervous System Development (GO:0048485)	1/9	0.125299	0.536259	0	0	8.37297	17.3911	NF1	BP	UP
Visual Learning (GO:0008542)	1/9	0.125299	0.536259	0	0	8.37297	17.3911	NF1	BP	UP
rRNA 3'-End Processing (GO:0031125)	1/9	0.125299	0.536259	0	0	8.37297	17.3911	ERI2	BP	UP
Regulation Of Vesicle-Mediated Transport (GO:0060627)	3/77	0.127039	0.521865	0	0	2.49797	5.15395	RIT2;CDH13;CPLX1	BP	Down
Ceramide Metabolic Process (GO:0006672)	2/42	0.127399	0.536259	0	0	3.35633	6.91549	CERS3;ASAH2	BP	UP
Adenylate Cyclase-Inhibiting G Protein-Coupled Receptor Signaling Pathway (GO:0007193)	2/39	0.129677	0.521865	0	0	3.32564	6.79332	GRM4;NPY1R	BP	Down
Autophagosome Maturation (GO:0097352)	2/39	0.129677	0.521865	0	0	3.32564	6.79332	BECN1;WIPI2	BP	Down
Response To Peptide Hormone (GO:0043434)	2/39	0.129677	0.521865	0	0	3.32564	6.79332	SLC2A1;TRIM16	BP	Down
Protein Serine/Threonine Kinase Activator Activity (GO:0043539)	2/43	0.132373	0.536733	0	0	3.27427	6.62099	CCNT1;FAM20A	MF	UP
DNA Binding (GO:0003677)	12/565	0.132669	0.536733	0	0	1.47125	2.97177	EGR2;HMBOX1;KDM3A;POU2F1;CCNT1;SPATA24;SAFB2;DNMT3B;SETMAR;MCM4;MCM5;MCM2	MF	UP
Mitotic Metaphase Plate Congression (GO:0007080)	2/40	0.135122	0.521865	0	0	3.23793	6.48095	BECN1;MIS12	BP	Down
Negative Regulation Of Lipid Catabolic Process (GO:0050995)	1/9	0.135751	0.521865	0	0	7.67537	15.3272	BSCL2	BP	Down
Negative Regulation Of Macrophage Activation (GO:0043031)	1/9	0.135751	0.521865	0	0	7.67537	15.3272	GRN	BP	Down
Negative Regulation Of Macrophage Derived Foam Cell Differentiation (GO:0010745)	1/9	0.135751	0.521865	0	0	7.67537	15.3272	ITGB3	BP	Down
Regulation Of Extracellular Matrix Disassembly (GO:0010715)	1/9	0.135751	0.521865	0	0	7.67537	15.3272	CST3	BP	Down
Regulation Of Intrinsic Apoptotic Signaling Pathway In Response To DNA Damage By P53 Class Mediator (GO:1902165)	1/9	0.135751	0.521865	0	0	7.67537	15.3272	BCL2	BP	Down
Regulation Of Lipid Transport (GO:0032368)	1/9	0.135751	0.521865	0	0	7.67537	15.3272	ITGB3	BP	Down
Negative Regulation Of Secretion (GO:0051048)	1/9	0.135751	0.521865	0	0	7.67537	15.3272	TIFAB	BP	Down
Regulation Of Mast Cell Degranulation (GO:0043304)	1/9	0.135751	0.521865	0	0	7.67537	15.3272	SYK	BP	Down
Amino Sugar Metabolic Process (GO:0006040)	1/9	0.135751	0.521865	0	0	7.67537	15.3272	CSGALNACT1	BP	Down
Regulation Of Mitochondrial Depolarization (GO:0051900)	1/9	0.135751	0.521865	0	0	7.67537	15.3272	BCL2	BP	Down
Regulation Of Natural Killer Cell Mediated Cytotoxicity (GO:0042269)	1/9	0.135751	0.521865	0	0	7.67537	15.3272	IL12A	BP	Down
Atrial Septum Development (GO:0003283)	1/9	0.135751	0.521865	0	0	7.67537	15.3272	GJA5	BP	Down
Neutrophil Activation (GO:0042119)	1/9	0.135751	0.521865	0	0	7.67537	15.3272	SYK	BP	Down
Neutrophil Activation Involved In Immune Response (GO:0002283)	1/9	0.135751	0.521865	0	0	7.67537	15.3272	SYK	BP	Down
Cardiocyte Differentiation (GO:0035051)	1/9	0.135751	0.521865	0	0	7.67537	15.3272	ASB2	BP	Down
Peptidyl-Lysine Acetylation (GO:0018394)	1/9	0.135751	0.521865	0	0	7.67537	15.3272	KAT5	BP	Down
Peptidyl-Serine Dephosphorylation (GO:0070262)	1/9	0.135751	0.521865	0	0	7.67537	15.3272	PPP1R15B	BP	Down
Regulation Of Tissue Remodeling (GO:0034103)	1/9	0.135751	0.521865	0	0	7.67537	15.3272	CST3	BP	Down
Positive Regulation Of Alpha-Beta T Cell Proliferation (GO:0046641)	1/9	0.135751	0.521865	0	0	7.67537	15.3272	SYK	BP	Down
Response To Iron Ion (GO:0010039)	1/9	0.135751	0.521865	0	0	7.67537	15.3272	BCL2	BP	Down
Dendrite Self-Avoidance (GO:0070593)	1/9	0.135751	0.521865	0	0	7.67537	15.3272	CNTN6	BP	Down
Dendritic Cell Migration (GO:0036336)	1/9	0.135751	0.521865	0	0	7.67537	15.3272	ASB2	BP	Down
Skeletal Muscle Contraction (GO:0003009)	1/9	0.135751	0.521865	0	0	7.67537	15.3272	MYH7B	BP	Down
Positive Regulation Of Heart Rate (GO:0010460)	1/9	0.135751	0.521865	0	0	7.67537	15.3272	EDN3	BP	Down
Fatty Acid Transmembrane Transport (GO:1902001)	1/9	0.135751	0.521865	0	0	7.67537	15.3272	SLC2A1	BP	Down
Positive Regulation Of mRNA 3'-End Processing (GO:0031442)	1/9	0.135751	0.521865	0	0	7.67537	15.3272	LEO1	BP	Down
Genitalia Development (GO:0048806)	1/9	0.135751	0.521865	0	0	7.67537	15.3272	TIFAB	BP	Down
Positive Regulation Of Mitotic Cell Cycle Spindle Assembly Checkpoint (GO:0090267)	1/9	0.135751	0.521865	0	0	7.67537	15.3272	INCENP	BP	Down
Visual Learning (GO:0008542)	1/9	0.135751	0.521865	0	0	7.67537	15.3272	DRD1	BP	Down
Positive Regulation Of Protein Acetylation (GO:1901985)	1/9	0.135751	0.521865	0	0	7.67537	15.3272	KAT5	BP	Down
Positive Regulation Of Protein Localization To Cell Surface (GO:2000010)	1/9	0.135751	0.521865	0	0	7.67537	15.3272	TMEM35A	BP	Down
Positive Regulation Of Spindle Checkpoint (GO:0090232)	1/9	0.135751	0.521865	0	0	7.67537	15.3272	INCENP	BP	Down
Positive Regulation Of Superoxide Anion Generation (GO:0032930)	1/9	0.135751	0.521865	0	0	7.67537	15.3272	SYK	BP	Down
Lipid Phosphorylation (GO:0046834)	1/9	0.135751	0.521865	0	0	7.67537	15.3272	DGKK	BP	Down
Mitochondrion Morphogenesis (GO:0070584)	1/9	0.135751	0.521865	0	0	7.67537	15.3272	MYH7B	BP	Down
Regulation Of B Cell Receptor Signaling Pathway (GO:0050855)	1/9	0.135751	0.521865	0	0	7.67537	15.3272	NFAM1	BP	Down
Negative Regulation Of Chondrocyte Differentiation (GO:0032331)	1/9	0.135751	0.521865	0	0	7.67537	15.3272	CHADL	BP	Down
AP-1 Adaptor Complex (GO:0030121)	1/9	0.135751	0.601096	0	0	7.67537	15.3272	AP1S3	CC	Down
Multimeric Ribonuclease P Complex (GO:0030681)	1/9	0.135751	0.601096	0	0	7.67537	15.3272	RPP25	CC	Down
Filopodium Membrane (GO:0031527)	1/9	0.135751	0.601096	0	0	7.67537	15.3272	ITGB3	CC	Down
Sulfuric Ester Hydrolase Activity (GO:0008484)	1/9	0.135751	0.463954	0	0	7.67537	15.3272	ARSK	MF	Down
Phospholipase Binding (GO:0043274)	1/9	0.135751	0.463954	0	0	7.67537	15.3272	SYK	MF	Down
Cytidylyltransferase Activity (GO:0070567)	1/9	0.135751	0.463954	0	0	7.67537	15.3272	PCYT1A	MF	Down
Ribonuclease P RNA Binding (GO:0033204)	1/9	0.135751	0.463954	0	0	7.67537	15.3272	RPP25	MF	Down
Regulation Of Cyclin-Dependent Protein Kinase Activity (GO:1904029)	2/44	0.137392	0.536259	0	0	3.19611	6.34402	CCNT1;CDC25C	BP	UP
Positive Regulation Of Proteolysis (GO:0045862)	2/44	0.137392	0.536259	0	0	3.19611	6.34402	PERP;GPLD1	BP	UP
Long-Chain Fatty Acid Metabolic Process (GO:0001676)	2/44	0.137392	0.536259	0	0	3.19611	6.34402	ASAH2;SLC27A2	BP	UP
Myosin Filament (GO:0032982)	1/10	0.138218	0.999847	0	0	7.44219	14.7275	MYH11	CC	UP
Regulation Of Establishment Of Protein Localization To Telomere (GO:0070203)	1/10	0.138218	0.536259	0	0	7.44219	14.7275	CCT4	BP	UP
Negative Regulation Of Protein Processing (GO:0010955)	1/10	0.138218	0.536259	0	0	7.44219	14.7275	PLAT	BP	UP
Activation Of Adenylate Cyclase Activity (GO:0007190)	1/10	0.138218	0.536259	0	0	7.44219	14.7275	DRD5	BP	UP
Negative Regulation Of Receptor Signaling Pathway Via STAT (GO:1904893)	1/10	0.138218	0.536259	0	0	7.44219	14.7275	GBP7	BP	UP
Adenylate Cyclase-Activating Adrenergic Receptor Signaling Pathway (GO:0071880)	1/10	0.138218	0.536259	0	0	7.44219	14.7275	DRD5	BP	UP
Antigen Processing And Presentation Of Exogenous Peptide Antigen Via MHC Class II (GO:0019886)	1/10	0.138218	0.536259	0	0	7.44219	14.7275	DNM2	BP	UP
Nucleoside Phosphate Biosynthetic Process (GO:1901293)	1/10	0.138218	0.536259	0	0	7.44219	14.7275	AK7	BP	UP
Cardiac Cell Development (GO:0055006)	1/10	0.138218	0.536259	0	0	7.44219	14.7275	MYH11	BP	UP
Regulation Of Protein Localization To Cajal Body (GO:1904869)	1/10	0.138218	0.536259	0	0	7.44219	14.7275	CCT4	BP	UP
Substrate-Dependent Cell Migration (GO:0006929)	1/10	0.138218	0.536259	0	0	7.44219	14.7275	EPHA8	BP	UP
Synaptic Vesicle Transport (GO:0048489)	1/10	0.138218	0.536259	0	0	7.44219	14.7275	DNM2	BP	UP
Tetrahydrofolate Metabolic Process (GO:0046653)	1/10	0.138218	0.536259	0	0	7.44219	14.7275	SHMT1	BP	UP
Positive Regulation Of Membrane Protein Ectodomain Proteolysis (GO:0051044)	1/10	0.138218	0.536259	0	0	7.44219	14.7275	GPLD1	BP	UP
Positive Regulation Of Protein Localization To Cajal Body (GO:1904871)	1/10	0.138218	0.536259	0	0	7.44219	14.7275	CCT4	BP	UP
Immune Response-Activating Cell Surface Receptor Signaling Pathway (GO:0002429)	1/10	0.138218	0.536259	0	0	7.44219	14.7275	GPLD1	BP	UP
Insulin-Like Growth Factor Receptor Signaling Pathway (GO:0048009)	1/10	0.138218	0.536259	0	0	7.44219	14.7275	GIGYF1	BP	UP
Ras Protein Signal Transduction (GO:0007265)	4/124	0.139529	0.521865	0	0	2.05585	4.04896	RIT2;RASGEF1C;CDH13;RGL3	BP	Down
Response To Molecule Of Bacterial Origin (GO:0002237)	2/41	0.140618	0.521865	0	0	3.15471	6.18862	GCH1;IL12A	BP	Down
Positive Regulation Of Tumor Necrosis Factor Production (GO:0032760)	2/41	0.140618	0.521865	0	0	3.15471	6.18862	SYK;HAVCR2	BP	Down
Metaphase Plate Congression (GO:0051310)	2/41	0.140618	0.521865	0	0	3.15471	6.18862	BECN1;INCENP	BP	Down
Heterochromatin (GO:0000792)	2/41	0.140618	0.601096	0	0	3.15471	6.18862	INCENP;POLE3	CC	Down
Sarcolemma (GO:0042383)	2/41	0.140618	0.601096	0	0	3.15471	6.18862	POPDC3;SLC2A1	CC	Down
Neurotransmitter Secretion (GO:0007269)	2/42	0.146161	0.521865	0	0	3.07565	5.91462	GRM4;CPLX1	BP	Down
Response To Retinoic Acid (GO:0032526)	2/42	0.146161	0.521865	0	0	3.07565	5.91462	TRIM16;BRINP3	BP	Down
Vacuolar Transport (GO:0007034)	2/42	0.146161	0.521865	0	0	3.07565	5.91462	BECN1;GRN	BP	Down
Monocarboxylic Acid Biosynthetic Process (GO:0072330)	2/42	0.146161	0.521865	0	0	3.07565	5.91462	CYP39A1;DSE	BP	Down
Phospholipase Activity (GO:0004620)	2/46	0.14755	0.536733	0	0	3.05046	5.83733	PLCB2;GPLD1	MF	UP
Glycerophospholipid Metabolic Process (GO:0006650)	2/46	0.14755	0.536259	0	0	3.05046	5.83733	PLCB2;GPLD1	BP	UP
Collagen-Containing Extracellular Matrix (GO:0062023)	6/222	0.148717	0.601096	0	0	1.7161	3.27038	CHADL;ELN;P3H2;COL4A5;CDH13;FBLN2	CC	Down
Regulation Of Neuron Apoptotic Process (GO:0043523)	3/83	0.149184	0.521865	0	0	2.30977	4.39452	GRN;GRM4;BCL2	BP	Down
G Protein-Coupled Glutamate Receptor Signaling Pathway (GO:0007216)	1/10	0.149652	0.521865	0	0	6.82214	12.9582	GRM4	BP	Down
Regulation Of Inflammatory Response To Antigenic Stimulus (GO:0002861)	1/10	0.149652	0.521865	0	0	6.82214	12.9582	SYK	BP	Down
Adenylate Cyclase-Activating Adrenergic Receptor Signaling Pathway (GO:0071880)	1/10	0.149652	0.521865	0	0	6.82214	12.9582	DRD1	BP	Down
Negative Regulation Of Transposition (GO:0010529)	1/10	0.149652	0.521865	0	0	6.82214	12.9582	PIWIL2	BP	Down
Atrioventricular Valve Development (GO:0003171)	1/10	0.149652	0.521865	0	0	6.82214	12.9582	GJA5	BP	Down
Cardiac Cell Development (GO:0055006)	1/10	0.149652	0.521865	0	0	6.82214	12.9582	ASB2	BP	Down
Regulation Of Regulatory T Cell Differentiation (GO:0045589)	1/10	0.149652	0.521865	0	0	6.82214	12.9582	KAT5	BP	Down
Peptidyl-Proline Hydroxylation (GO:0019511)	1/10	0.149652	0.521865	0	0	6.82214	12.9582	P3H2	BP	Down
Phosphatidylinositol-3-Phosphate Biosynthetic Process (GO:0036092)	1/10	0.149652	0.521865	0	0	6.82214	12.9582	BECN1	BP	Down
Regulation Of Superoxide Anion Generation (GO:0032928)	1/10	0.149652	0.521865	0	0	6.82214	12.9582	SYK	BP	Down
Centromere Complex Assembly (GO:0034508)	1/10	0.149652	0.521865	0	0	6.82214	12.9582	MIS12	BP	Down
Regulation Of Ventricular Cardiac Muscle Cell Membrane Repolarization (GO:0060307)	1/10	0.149652	0.521865	0	0	6.82214	12.9582	GJA5	BP	Down
Positive Regulation Of Chromosome Separation (GO:1905820)	1/10	0.149652	0.521865	0	0	6.82214	12.9582	INCENP	BP	Down
Establishment Of Chromosome Localization (GO:0051303)	1/10	0.149652	0.521865	0	0	6.82214	12.9582	INCENP	BP	Down
Positive Regulation Of Hormone Secretion (GO:0046887)	1/10	0.149652	0.521865	0	0	6.82214	12.9582	EDN3	BP	Down
Establishment Of Skin Barrier (GO:0061436)	1/10	0.149652	0.521865	0	0	6.82214	12.9582	ALOX12B	BP	Down
Positive Regulation Of Mitotic Sister Chromatid Separation (GO:1901970)	1/10	0.149652	0.521865	0	0	6.82214	12.9582	INCENP	BP	Down
Positive Regulation Of Natural Killer Cell Activation (GO:0032816)	1/10	0.149652	0.521865	0	0	6.82214	12.9582	IL12A	BP	Down
Homologous Chromosome Segregation (GO:0045143)	1/10	0.149652	0.521865	0	0	6.82214	12.9582	MEI4	BP	Down
Linoleic Acid Metabolic Process (GO:0043651)	1/10	0.149652	0.521865	0	0	6.82214	12.9582	ALOX12B	BP	Down
Protein Kinase A Signaling (GO:0010737)	1/10	0.149652	0.521865	0	0	6.82214	12.9582	EDNRA	BP	Down
Negative Regulation Of Cellular Response To Vascular Endothelial Growth Factor Stimulus (GO:1902548)	1/10	0.149652	0.521865	0	0	6.82214	12.9582	IL12A	BP	Down
Myosin Filament (GO:0032982)	1/10	0.149652	0.601096	0	0	6.82214	12.9582	MYH7B	CC	Down
Germ Plasm (GO:0060293)	1/10	0.149652	0.601096	0	0	6.82214	12.9582	PIWIL2	CC	Down
Vinculin Binding (GO:0017166)	1/10	0.149652	0.463954	0	0	6.82214	12.9582	CTNNA1	MF	Down
cAMP Binding (GO:0030552)	1/10	0.149652	0.463954	0	0	6.82214	12.9582	POPDC3	MF	Down
Ribonuclease P Activity (GO:0004526)	1/10	0.149652	0.463954	0	0	6.82214	12.9582	RPP25	MF	Down
Diacylglycerol Kinase Activity (GO:0004143)	1/10	0.149652	0.463954	0	0	6.82214	12.9582	DGKK	MF	Down
Histone H3K36 Methyltransferase Activity (GO:0046975)	1/11	0.150946	0.536733	0	0	6.69756	12.664	SETMAR	MF	UP
Histone H3K9 Demethylase Activity (GO:0032454)	1/11	0.150946	0.536733	0	0	6.69756	12.664	KDM3A	MF	UP
Hydrolase Activity, Acting On Carbon-Nitrogen (But Not Peptide) Bonds, In Cyclic Amides (GO:0016812)	1/11	0.150946	0.536733	0	0	6.69756	12.664	OPLAH	MF	UP
Postsynaptic Neurotransmitter Receptor Activity (GO:0098960)	1/11	0.150946	0.536733	0	0	6.69756	12.664	DRD5	MF	UP
Carboxylic Acid Binding (GO:0031406)	1/11	0.150946	0.536733	0	0	6.69756	12.664	CASR	MF	UP
Cyclin-Dependent Protein Serine/Threonine Kinase Activator Activity (GO:0061575)	1/11	0.150946	0.536733	0	0	6.69756	12.664	CCNT1	MF	UP
RNA Polymerase II Core Promoter Sequence-Specific DNA Binding (GO:0000979)	1/11	0.150946	0.536733	0	0	6.69756	12.664	POU2F1	MF	UP
Nucleoside Diphosphate Kinase Activity (GO:0004550)	1/11	0.150946	0.536733	0	0	6.69756	12.664	AK7	MF	UP
C-terminal Protein Amino Acid Modification (GO:0018410)	1/11	0.150946	0.536259	0	0	6.69756	12.664	GPLD1	BP	UP
Negative Regulation Of Fibroblast Growth Factor Receptor Signaling Pathway (GO:0040037)	1/11	0.150946	0.536259	0	0	6.69756	12.664	CREB3L1	BP	UP
DNA Strand Elongation (GO:0022616)	1/11	0.150946	0.536259	0	0	6.69756	12.664	MCM4	BP	UP
Regulation Of Endosome Size (GO:0051036)	1/11	0.150946	0.536259	0	0	6.69756	12.664	RILP	BP	UP
Regulation Of Establishment Of Protein Localization (GO:0070201)	1/11	0.150946	0.536259	0	0	6.69756	12.664	SPIDR	BP	UP
N-acetylglucosamine Metabolic Process (GO:0006044)	1/11	0.150946	0.536259	0	0	6.69756	12.664	GNPDA2	BP	UP
Antigen Processing And Presentation Of Exogenous Peptide Antigen (GO:0002478)	1/11	0.150946	0.536259	0	0	6.69756	12.664	DNM2	BP	UP
Autonomic Nervous System Development (GO:0048483)	1/11	0.150946	0.536259	0	0	6.69756	12.664	NF1	BP	UP
Regulation Of Non-Canonical Wnt Signaling Pathway (GO:2000050)	1/11	0.150946	0.536259	0	0	6.69756	12.664	DACT1	BP	UP
Bicarbonate Transport (GO:0015701)	1/11	0.150946	0.536259	0	0	6.69756	12.664	CYB5RL	BP	UP
Regulation Of Secretion (GO:0051046)	1/11	0.150946	0.536259	0	0	6.69756	12.664	GPLD1	BP	UP
Dosage Compensation By Inactivation Of X Chromosome (GO:0009048)	1/11	0.150946	0.536259	0	0	6.69756	12.664	CDYL	BP	UP
Positive Regulation Of Collagen Biosynthetic Process (GO:0032967)	1/11	0.150946	0.536259	0	0	6.69756	12.664	CREB3L1	BP	UP
Folic Acid Metabolic Process (GO:0046655)	1/11	0.150946	0.536259	0	0	6.69756	12.664	SHMT1	BP	UP
Positive Regulation Of Protein Localization To Chromosome, Telomeric Region (GO:1904816)	1/11	0.150946	0.536259	0	0	6.69756	12.664	CCT4	BP	UP
Positive Regulation Of Triglyceride Biosynthetic Process (GO:0010867)	1/11	0.150946	0.536259	0	0	6.69756	12.664	GPLD1	BP	UP
Myelination In Peripheral Nervous System (GO:0022011)	1/11	0.150946	0.536259	0	0	6.69756	12.664	NF1	BP	UP
Regulation Of Activin Receptor Signaling Pathway (GO:0032925)	1/11	0.150946	0.536259	0	0	6.69756	12.664	DACT1	BP	UP
Regulation Of Bone Remodeling (GO:0046850)	1/11	0.150946	0.536259	0	0	6.69756	12.664	NF1	BP	UP
Glycosaminoglycan Biosynthetic Process (GO:0006024)	2/43	0.151749	0.521865	0	0	3.00046	5.65745	CSGALNACT1;DSE	BP	Down
Positive Regulation Of Tumor Necrosis Factor Superfamily Cytokine Production (GO:1903557)	2/43	0.151749	0.521865	0	0	3.00046	5.65745	SYK;HAVCR2	BP	Down
9+2 Motile Cilium (GO:0097729)	2/43	0.151749	0.601096	0	0	3.00046	5.65745	CCDC181;CABCOCO1	CC	Down
Regulation Of Telomere Maintenance Via Telomerase (GO:0032210)	2/47	0.152686	0.536259	0	0	2.98249	5.60522	HMBOX1;CCT4	BP	UP
Protein Polymerization (GO:0051258)	2/47	0.152686	0.536259	0	0	2.98249	5.60522	RNF135;CASQ1	BP	UP
Response To Cytokine (GO:0034097)	3/84	0.15299	0.521865	0	0	2.28112	4.28254	GCH1;BCL2;TRIM21	BP	Down
Protease Binding (GO:0002020)	3/84	0.15299	0.463954	0	0	2.28112	4.28254	CST3;ITGB3;BCL2	MF	Down
Regulation Of MAP Kinase Activity (GO:0043405)	3/85	0.156826	0.521865	0	0	2.25316	4.17425	EDN3;DIRAS1;TPD52L1	BP	Down
Autophagy Of Mitochondrion (GO:0000422)	2/44	0.157378	0.521865	0	0	2.92884	5.41573	BECN1;WIPI2	BP	Down
Positive Regulation Of Apoptotic Signaling Pathway (GO:2001235)	2/44	0.157378	0.521865	0	0	2.92884	5.41573	BECN1;TPD52L1	BP	Down
Transcription Regulatory Region Nucleic Acid Binding (GO:0001067)	4/142	0.1586	0.536733	0	0	1.95002	3.5907	EGR2;CREB3L1;TCF7;MZF1	MF	UP
Positive Regulation Of Autophagy (GO:0010508)	3/86	0.160692	0.521865	0	0	2.22588	4.0695	BECN1;KAT5;TRIM21	BP	Down
Microtubule Cytoskeleton Organization Involved In Mitosis (GO:1902850)	2/45	0.163046	0.521865	0	0	2.86055	5.18826	INCENP;TUBG2	BP	Down
Regulated Exocytosis (GO:0045055)	2/45	0.163046	0.521865	0	0	2.86055	5.18826	RAB11FIP1;CPLX1	BP	Down
Cytokine Receptor Binding (GO:0005126)	2/45	0.163046	0.463954	0	0	2.86055	5.18826	SYK;IL12A	MF	Down
Microbody Membrane (GO:0031903)	2/49	0.163059	0.999847	0	0	2.85523	5.17838	PEX11G;SLC27A2	CC	UP
Peroxisomal Membrane (GO:0005778)	2/49	0.163059	0.999847	0	0	2.85523	5.17838	PEX11G;SLC27A2	CC	UP
DNA Damage Response, Signal Transduction By P53 Class Mediator Resulting In Cell Cycle Arrest (GO:0006977)	1/11	0.163331	0.521865	0	0	6.13955	11.1247	PIDD1	BP	Down
Negative Regulation Of Inflammatory Response To Antigenic Stimulus (GO:0002862)	1/11	0.163331	0.521865	0	0	6.13955	11.1247	SYK	BP	Down
Regulation Of Hematopoietic Progenitor Cell Differentiation (GO:1901532)	1/11	0.163331	0.521865	0	0	6.13955	11.1247	KAT5	BP	Down
Regulation Of Hematopoietic Stem Cell Differentiation (GO:1902036)	1/11	0.163331	0.521865	0	0	6.13955	11.1247	KAT5	BP	Down
Regulation Of mRNA 3'-End Processing (GO:0031440)	1/11	0.163331	0.521865	0	0	6.13955	11.1247	LEO1	BP	Down
Negative Regulation Of Viral Transcription (GO:0032897)	1/11	0.163331	0.521865	0	0	6.13955	11.1247	TRIM21	BP	Down
Nitric Oxide Biosynthetic Process (GO:0006809)	1/11	0.163331	0.521865	0	0	6.13955	11.1247	GCH1	BP	Down
Cell Part Morphogenesis (GO:0032990)	1/11	0.163331	0.521865	0	0	6.13955	11.1247	MYH7B	BP	Down
Regulation Of Response To Endoplasmic Reticulum Stress (GO:1905897)	1/11	0.163331	0.521865	0	0	6.13955	11.1247	AQP11	BP	Down
Chondroitin Sulfate Biosynthetic Process (GO:0030206)	1/11	0.163331	0.521865	0	0	6.13955	11.1247	CSGALNACT1	BP	Down
Response To UV-B (GO:0010224)	1/11	0.163331	0.521865	0	0	6.13955	11.1247	IL12A	BP	Down
Positive Regulation Of Cell Adhesion Mediated By Integrin (GO:0033630)	1/11	0.163331	0.521865	0	0	6.13955	11.1247	SYK	BP	Down
Ear Morphogenesis (GO:0042471)	1/11	0.163331	0.521865	0	0	6.13955	11.1247	TIFAB	BP	Down
Skin Epidermis Development (GO:0098773)	1/11	0.163331	0.521865	0	0	6.13955	11.1247	ALOX12B	BP	Down
Suppression Of Viral Release By Host (GO:0044790)	1/11	0.163331	0.521865	0	0	6.13955	11.1247	TRIM21	BP	Down
Positive Regulation Of Potassium Ion Transport (GO:0043268)	1/11	0.163331	0.521865	0	0	6.13955	11.1247	DRD1	BP	Down
Xenobiotic Transport (GO:0042908)	1/11	0.163331	0.521865	0	0	6.13955	11.1247	ABCC1	BP	Down
Intracellular Monoatomic Ion Homeostasis (GO:0006873)	1/11	0.163331	0.521865	0	0	6.13955	11.1247	SLC39A12	BP	Down
Positive Regulation Of Triglyceride Biosynthetic Process (GO:0010867)	1/11	0.163331	0.521865	0	0	6.13955	11.1247	KAT5	BP	Down
Positive Regulation Of Type I Interferon-Mediated Signaling Pathway (GO:0060340)	1/11	0.163331	0.521865	0	0	6.13955	11.1247	RBM47	BP	Down
Protein Autoprocessing (GO:0016540)	1/11	0.163331	0.521865	0	0	6.13955	11.1247	PIDD1	BP	Down
Mesoderm Formation (GO:0001707)	1/11	0.163331	0.521865	0	0	6.13955	11.1247	ITGB3	BP	Down
Regulation Of Bone Remodeling (GO:0046850)	1/11	0.163331	0.521865	0	0	6.13955	11.1247	ITGB3	BP	Down
COPI Vesicle Coat (GO:0030126)	1/11	0.163331	0.601096	0	0	6.13955	11.1247	COPZ2	CC	Down
Platelet Alpha Granule Membrane (GO:0031092)	1/11	0.163331	0.601096	0	0	6.13955	11.1247	ITGB3	CC	Down
Clathrin Coat Of trans-Golgi Network Vesicle (GO:0030130)	1/11	0.163331	0.601096	0	0	6.13955	11.1247	AP1S3	CC	Down
Desmosome (GO:0030057)	1/11	0.163331	0.601096	0	0	6.13955	11.1247	CDSN	CC	Down
Glucuronosyltransferase Activity (GO:0015020)	1/11	0.163331	0.463954	0	0	6.13955	11.1247	CSGALNACT1	MF	Down
Insulin-Like Growth Factor I Binding (GO:0031994)	1/11	0.163331	0.463954	0	0	6.13955	11.1247	ITGB3	MF	Down
Vascular Endothelial Growth Factor Receptor Binding (GO:0005172)	1/11	0.163331	0.463954	0	0	6.13955	11.1247	ITGB3	MF	Down
Platelet-Derived Growth Factor Receptor Binding (GO:0005161)	1/11	0.163331	0.463954	0	0	6.13955	11.1247	ITGB3	MF	Down
Postsynaptic Neurotransmitter Receptor Activity (GO:0098960)	1/11	0.163331	0.463954	0	0	6.13955	11.1247	DRD1	MF	Down
Chemokine Binding (GO:0019956)	1/11	0.163331	0.463954	0	0	6.13955	11.1247	ITGB3	MF	Down
3',5'-cyclic-AMP Phosphodiesterase Activity (GO:0004115)	1/12	0.163488	0.536733	0	0	6.08832	11.0261	PDE1C	MF	UP
4 Iron, 4 Sulfur Cluster Binding (GO:0051539)	1/12	0.163488	0.536733	0	0	6.08832	11.0261	IREB2	MF	UP
Histone H3K4 Methyltransferase Activity (GO:0042800)	1/12	0.163488	0.536733	0	0	6.08832	11.0261	SETMAR	MF	UP
Transmembrane-Ephrin Receptor Activity (GO:0005005)	1/12	0.163488	0.536733	0	0	6.08832	11.0261	EPHA8	MF	UP
Basic Amino Acid Transmembrane Transporter Activity (GO:0015174)	1/12	0.163488	0.536733	0	0	6.08832	11.0261	SLC7A3	MF	UP
beta-catenin-TCF Complex (GO:1990907)	1/12	0.163488	0.999847	0	0	6.08832	11.0261	TCF7	CC	UP
Regulation Of Collagen Biosynthetic Process (GO:0032965)	1/12	0.163488	0.536259	0	0	6.08832	11.0261	CREB3L1	BP	UP
DNA Catabolic Process (GO:0006308)	1/12	0.163488	0.536259	0	0	6.08832	11.0261	SETMAR	BP	UP
DNA Double-Strand Break Processing (GO:0000729)	1/12	0.163488	0.536259	0	0	6.08832	11.0261	SETMAR	BP	UP
DNA Strand Elongation Involved In DNA Replication (GO:0006271)	1/12	0.163488	0.536259	0	0	6.08832	11.0261	MCM4	BP	UP
Antigen Processing And Presentation Of Peptide Antigen Via MHC Class II (GO:0002495)	1/12	0.163488	0.536259	0	0	6.08832	11.0261	DNM2	BP	UP
Calcium Ion Import (GO:0070509)	1/12	0.163488	0.536259	0	0	6.08832	11.0261	CASR	BP	UP
Oligosaccharide-Lipid Intermediate Biosynthetic Process (GO:0006490)	1/12	0.163488	0.536259	0	0	6.08832	11.0261	ALG12	BP	UP
Plasma Membrane Tubulation (GO:0097320)	1/12	0.163488	0.536259	0	0	6.08832	11.0261	BIN3	BP	UP
Cellular Response To pH (GO:0071467)	1/12	0.163488	0.536259	0	0	6.08832	11.0261	GPLD1	BP	UP
Cellular Response To Sterol (GO:0036315)	1/12	0.163488	0.536259	0	0	6.08832	11.0261	GPLD1	BP	UP
Ceramide Catabolic Process (GO:0046514)	1/12	0.163488	0.536259	0	0	6.08832	11.0261	ASAH2	BP	UP
Dopamine Metabolic Process (GO:0042417)	1/12	0.163488	0.536259	0	0	6.08832	11.0261	SNCAIP	BP	UP
Positive Regulation Of Collagen Metabolic Process (GO:0010714)	1/12	0.163488	0.536259	0	0	6.08832	11.0261	CREB3L1	BP	UP
Positive Regulation Of Double-Strand Break Repair Via Nonhomologous End Joining (GO:2001034)	1/12	0.163488	0.536259	0	0	6.08832	11.0261	SETMAR	BP	UP
Smooth Muscle Contraction (GO:0006939)	1/12	0.163488	0.536259	0	0	6.08832	11.0261	MYH11	BP	UP
Positive Regulation Of Glucose Metabolic Process (GO:0010907)	1/12	0.163488	0.536259	0	0	6.08832	11.0261	GPLD1	BP	UP
Spinal Cord Development (GO:0021510)	1/12	0.163488	0.536259	0	0	6.08832	11.0261	NF1	BP	UP
Transepithelial Transport (GO:0070633)	1/12	0.163488	0.536259	0	0	6.08832	11.0261	GPLD1	BP	UP
Positive Regulation Of Nervous System Process (GO:0031646)	1/12	0.163488	0.536259	0	0	6.08832	11.0261	EGR2	BP	UP
Long-Chain Fatty Acid Biosynthetic Process (GO:0042759)	1/12	0.163488	0.536259	0	0	6.08832	11.0261	ASAH2	BP	UP
Negative Regulation Of T Cell Receptor Signaling Pathway (GO:0050860)	1/12	0.163488	0.536259	0	0	6.08832	11.0261	UBASH3A	BP	UP
Response To Lipopolysaccharide (GO:0032496)	3/87	0.164587	0.521865	0	0	2.19925	3.96814	GCH1;IL12A;GBP3	BP	Down
Positive Regulation Of Epithelial Cell Proliferation (GO:0050679)	3/87	0.164587	0.521865	0	0	2.19925	3.96814	GRN;ITGB3;CDH13	BP	Down
Vesicle (GO:0031982)	5/180	0.164753	0.601096	0	0	1.76288	3.17902	CST3;SLC39A12;LZTS2;MYO1H;FBLN2	CC	Down
Azurophil Granule Membrane (GO:0035577)	2/46	0.16875	0.601096	0	0	2.79537	4.97391	NFAM1;CKAP4	CC	Down
Positive Regulation Of Protein Serine/Threonine Kinase Activity (GO:0071902)	3/89	0.17246	0.521865	0	0	2.14784	3.77503	EDN3;DIRAS1;TPD52L1	BP	Down
Sequence-Specific DNA Binding (GO:0043565)	8/365	0.173285	0.556308	0	0	1.51228	2.65074	FOXQ1;EGR2;HMBOX1;POU2F1;CREB3L1;TCF7;SAFB2;HSF5	MF	UP
B Cell Activation (GO:0042113)	2/47	0.174487	0.521865	0	0	2.73308	4.77171	NFAM1;BCL2	BP	Down
Ephrin Receptor Activity (GO:0005003)	1/13	0.175844	0.556308	0	0	5.58062	9.69999	EPHA8	MF	UP
Mitotic Spindle Microtubule (GO:1990498)	1/13	0.175844	0.999847	0	0	5.58062	9.69999	HAUS3	CC	UP
3'-UTR-mediated mRNA Stabilization (GO:0070935)	1/13	0.175844	0.536259	0	0	5.58062	9.69999	DAZL	BP	UP
DNA Alkylation (GO:0006305)	1/13	0.175844	0.536259	0	0	5.58062	9.69999	DNMT3B	BP	UP
Negative Regulation Of Receptor Signaling Pathway Via JAK-STAT (GO:0046426)	1/13	0.175844	0.536259	0	0	5.58062	9.69999	GBP7	BP	UP
Activation Of Phospholipase C Activity (GO:0007202)	1/13	0.175844	0.536259	0	0	5.58062	9.69999	PLCB2	BP	UP
Adrenergic Receptor Signaling Pathway (GO:0071875)	1/13	0.175844	0.536259	0	0	5.58062	9.69999	DRD5	BP	UP
Androgen Receptor Signaling Pathway (GO:0030521)	1/13	0.175844	0.536259	0	0	5.58062	9.69999	KDM3A	BP	UP
Neuron Maturation (GO:0042551)	1/13	0.175844	0.536259	0	0	5.58062	9.69999	EPHA8	BP	UP
One-Carbon Compound Transport (GO:0019755)	1/13	0.175844	0.536259	0	0	5.58062	9.69999	CYB5RL	BP	UP
Carboxylic Acid Catabolic Process (GO:0046395)	1/13	0.175844	0.536259	0	0	5.58062	9.69999	GNPDA2	BP	UP
Cellular Response To Alkaloid (GO:0071312)	1/13	0.175844	0.536259	0	0	5.58062	9.69999	SPIDR	BP	UP
Response To Cholesterol (GO:0070723)	1/13	0.175844	0.536259	0	0	5.58062	9.69999	GPLD1	BP	UP
Cyclic Nucleotide Biosynthetic Process (GO:0009190)	1/13	0.175844	0.536259	0	0	5.58062	9.69999	ADCY7	BP	UP
Positive Regulation Of Blood Coagulation (GO:0030194)	1/13	0.175844	0.536259	0	0	5.58062	9.69999	PLAT	BP	UP
Diol Biosynthetic Process (GO:0034312)	1/13	0.175844	0.536259	0	0	5.58062	9.69999	ASAH2	BP	UP
Dolichol Metabolic Process (GO:0019348)	1/13	0.175844	0.536259	0	0	5.58062	9.69999	ALG12	BP	UP
Sphingolipid Catabolic Process (GO:0030149)	1/13	0.175844	0.536259	0	0	5.58062	9.69999	ASAH2	BP	UP
Extracellular Matrix Assembly (GO:0085029)	1/13	0.175844	0.536259	0	0	5.58062	9.69999	MYH11	BP	UP
Synaptic Vesicle Localization (GO:0097479)	1/13	0.175844	0.536259	0	0	5.58062	9.69999	DNM2	BP	UP
Folic Acid-Containing Compound Metabolic Process (GO:0006760)	1/13	0.175844	0.536259	0	0	5.58062	9.69999	SHMT1	BP	UP
Formation Of Cytoplasmic Translation Initiation Complex (GO:0001732)	1/13	0.175844	0.536259	0	0	5.58062	9.69999	EIF3B	BP	UP
Positive Regulation Of Transcription From RNA Polymerase II Promoter In Response To Stress (GO:0036003)	1/13	0.175844	0.536259	0	0	5.58062	9.69999	CREB3L1	BP	UP
Protein Insertion Into Membrane (GO:0051205)	1/13	0.175844	0.536259	0	0	5.58062	9.69999	RTP4	BP	UP
Negative Regulation Of Antigen Receptor-Mediated Signaling Pathway (GO:0050858)	1/13	0.175844	0.536259	0	0	5.58062	9.69999	UBASH3A	BP	UP
Negative Regulation Of Blood Coagulation (GO:0030195)	1/13	0.175844	0.536259	0	0	5.58062	9.69999	PLAT	BP	UP
Negative Regulation Of Cytokine Production Involved In Inflammatory Response (GO:1900016)	1/13	0.175844	0.536259	0	0	5.58062	9.69999	ADCY7	BP	UP
Mitotic Sister Chromatid Segregation (GO:0000070)	3/90	0.176436	0.521865	0	0	2.12302	3.68302	BECN1;MIS12;TUBG2	BP	Down
Regulation Of Cellular Respiration (GO:0043457)	1/12	0.17679	0.521865	0	0	5.58107	9.67085	ARL2	BP	Down
DNA Strand Elongation Involved In DNA Replication (GO:0006271)	1/12	0.17679	0.521865	0	0	5.58107	9.67085	POLE3	BP	Down
Negative Regulation Of Intrinsic Apoptotic Signaling Pathway By P53 Class Mediator (GO:1902254)	1/12	0.17679	0.521865	0	0	5.58107	9.67085	BCL2	BP	Down
Negative Regulation Of Lipid Metabolic Process (GO:0045833)	1/12	0.17679	0.521865	0	0	5.58107	9.67085	BSCL2	BP	Down
Regulation Of Lipid Catabolic Process (GO:0050994)	1/12	0.17679	0.521865	0	0	5.58107	9.67085	BSCL2	BP	Down
Negative Regulation Of Type II Interferon Production (GO:0032689)	1/12	0.17679	0.521865	0	0	5.58107	9.67085	HAVCR2	BP	Down
Regulation Of Mitotic Cell Cycle Spindle Assembly Checkpoint (GO:0090266)	1/12	0.17679	0.521865	0	0	5.58107	9.67085	INCENP	BP	Down
Nitric Oxide Metabolic Process (GO:0046209)	1/12	0.17679	0.521865	0	0	5.58107	9.67085	GCH1	BP	Down
Nuclear Chromosome Segregation (GO:0098813)	1/12	0.17679	0.521865	0	0	5.58107	9.67085	INCENP	BP	Down
Nucleotide-Sugar Metabolic Process (GO:0009225)	1/12	0.17679	0.521865	0	0	5.58107	9.67085	CSGALNACT1	BP	Down
Pigment Granule Transport (GO:0051904)	1/12	0.17679	0.521865	0	0	5.58107	9.67085	BLOC1S5	BP	Down
Positive Regulation Of Antigen Receptor-Mediated Signaling Pathway (GO:0050857)	1/12	0.17679	0.521865	0	0	5.58107	9.67085	NFAM1	BP	Down
Positive Regulation Of Cation Transmembrane Transport (GO:1904064)	1/12	0.17679	0.521865	0	0	5.58107	9.67085	EDNRA	BP	Down
Smooth Muscle Contraction (GO:0006939)	1/12	0.17679	0.521865	0	0	5.58107	9.67085	EDNRA	BP	Down
Positive Regulation Of Heart Contraction (GO:0045823)	1/12	0.17679	0.521865	0	0	5.58107	9.67085	EDN3	BP	Down
Positive Regulation Of Leukocyte Mediated Cytotoxicity (GO:0001912)	1/12	0.17679	0.521865	0	0	5.58107	9.67085	IL12A	BP	Down
Positive Regulation Of Leukocyte Proliferation (GO:0070665)	1/12	0.17679	0.521865	0	0	5.58107	9.67085	IL12A	BP	Down
tRNA 5'-Leader Removal (GO:0001682)	1/12	0.17679	0.521865	0	0	5.58107	9.67085	RPP25	BP	Down
Transepithelial Transport (GO:0070633)	1/12	0.17679	0.521865	0	0	5.58107	9.67085	ABCC1	BP	Down
Positive Regulation Of Positive Chemotaxis (GO:0050927)	1/12	0.17679	0.521865	0	0	5.58107	9.67085	CDH13	BP	Down
Long-Chain Fatty Acid Biosynthetic Process (GO:0042759)	1/12	0.17679	0.521865	0	0	5.58107	9.67085	ALOX12B	BP	Down
Protein Hydroxylation (GO:0018126)	1/12	0.17679	0.521865	0	0	5.58107	9.67085	P3H2	BP	Down
Melanosome Transport (GO:0032402)	1/12	0.17679	0.521865	0	0	5.58107	9.67085	BLOC1S5	BP	Down
Membrane Lipid Metabolic Process (GO:0006643)	1/12	0.17679	0.521865	0	0	5.58107	9.67085	ALOX12B	BP	Down
Protein Localization To Phagophore Assembly Site (GO:0034497)	1/12	0.17679	0.521865	0	0	5.58107	9.67085	WIPI2	BP	Down
Regulation Of B Cell Differentiation (GO:0045577)	1/12	0.17679	0.521865	0	0	5.58107	9.67085	SYK	BP	Down
Regulation Of Cardiac Muscle Cell Membrane Repolarization (GO:0099623)	1/12	0.17679	0.521865	0	0	5.58107	9.67085	GJA5	BP	Down
ISWI-type Complex (GO:0031010)	1/12	0.17679	0.601096	0	0	5.58107	9.67085	POLE3	CC	Down
Swr1 Complex (GO:0000812)	1/12	0.17679	0.601096	0	0	5.58107	9.67085	KAT5	CC	Down
Acetylgalactosaminyltransferase Activity (GO:0008376)	1/12	0.17679	0.481261	0	0	5.58107	9.67085	CSGALNACT1	MF	Down
Oxidoreductase Activity, Acting On Single Donors With Incorporation Of Molecular Oxygen, Incorporation Of Two Atoms Of Oxygen (GO:0016702)	1/12	0.17679	0.481261	0	0	5.58107	9.67085	ALOX12B	MF	Down
Bicarbonate Transmembrane Transporter Activity (GO:0015106)	1/12	0.17679	0.481261	0	0	5.58107	9.67085	SLC39A12	MF	Down
Adenylate Cyclase-Activating G Protein-Coupled Receptor Signaling Pathway (GO:0007189)	2/52	0.178841	0.542338	0	0	2.68343	4.61887	ADCY7;DRD5	BP	UP
Regulation Of Synaptic Transmission, Glutamatergic (GO:0051966)	2/48	0.180255	0.527568	0	0	2.67351	4.58074	GRM4;DRD1	BP	Down
Autophagosome Organization (GO:1905037)	2/49	0.186052	0.527568	0	0	2.61646	4.40018	BECN1;WIPI2	BP	Down
Homophilic Cell Adhesion Via Plasma Membrane Adhesion Molecules (GO:0007156)	2/49	0.186052	0.527568	0	0	2.61646	4.40018	CNTN6;CDH13	BP	Down
Negative Regulation Of Endoplasmic Reticulum Stress-Induced Intrinsic Apoptotic Signaling Pathway (GO:1902236)	1/14	0.18802	0.542338	0	0	5.15103	8.60845	CREB3L1	BP	UP
Negative Regulation Of Fibroblast Proliferation (GO:0048147)	1/14	0.18802	0.542338	0	0	5.15103	8.60845	NF1	BP	UP
Activation Of Cysteine-Type Endopeptidase Activity (GO:0097202)	1/14	0.18802	0.542338	0	0	5.15103	8.60845	PERP	BP	UP
Regulation Of mRNA Metabolic Process (GO:1903311)	1/14	0.18802	0.542338	0	0	5.15103	8.60845	SAFB2	BP	UP
Regulation Of Oligodendrocyte Differentiation (GO:0048713)	1/14	0.18802	0.542338	0	0	5.15103	8.60845	NF1	BP	UP
Nucleic Acid Phosphodiester Bond Hydrolysis (GO:0090305)	1/14	0.18802	0.542338	0	0	5.15103	8.60845	SETMAR	BP	UP
Nucleotide-Sugar Biosynthetic Process (GO:0009226)	1/14	0.18802	0.542338	0	0	5.15103	8.60845	GNPDA2	BP	UP
Organic Cyclic Compound Biosynthetic Process (GO:1901362)	1/14	0.18802	0.542338	0	0	5.15103	8.60845	LSS	BP	UP
Platelet-Derived Growth Factor Receptor Signaling Pathway (GO:0048008)	1/14	0.18802	0.542338	0	0	5.15103	8.60845	PLAT	BP	UP
Cellular Response To Nitrogen Compound (GO:1901699)	1/14	0.18802	0.542338	0	0	5.15103	8.60845	SPIDR	BP	UP
Positive Regulation Of G2/M Transition Of Mitotic Cell Cycle (GO:0010971)	1/14	0.18802	0.542338	0	0	5.15103	8.60845	CDC25C	BP	UP
Dolichol-Linked Oligosaccharide Biosynthetic Process (GO:0006488)	1/14	0.18802	0.542338	0	0	5.15103	8.60845	ALG12	BP	UP
Histone mRNA Catabolic Process (GO:0071044)	1/14	0.18802	0.542338	0	0	5.15103	8.60845	TENT2	BP	UP
Positive Regulation Of Telomerase RNA Localization To Cajal Body (GO:1904874)	1/14	0.18802	0.542338	0	0	5.15103	8.60845	CCT4	BP	UP
Intermediate Filament Cytoskeleton (GO:0045111)	2/54	0.189488	0.999847	0	0	2.57991	4.29149	PKN2;PRPH	CC	UP
Phosphatidylinositol-Mediated Signaling (GO:0048015)	2/54	0.189488	0.542656	0	0	2.57991	4.29149	NF1;PLCB2	BP	UP
Monoatomic Cation Homeostasis (GO:0055080)	2/54	0.189488	0.542656	0	0	2.57991	4.29149	CYBRD1;FAM20A	BP	UP
3'-UTR-mediated mRNA Stabilization (GO:0070935)	1/13	0.190033	0.527568	0	0	5.11567	8.49486	RBM47	BP	Down
Negative Regulation Of Endoplasmic Reticulum Unfolded Protein Response (GO:1900102)	1/13	0.190033	0.527568	0	0	5.11567	8.49486	PPP1R15B	BP	Down
Negative Regulation Of Lipid Storage (GO:0010888)	1/13	0.190033	0.527568	0	0	5.11567	8.49486	ITGB3	BP	Down
Activation Of Phospholipase C Activity (GO:0007202)	1/13	0.190033	0.527568	0	0	5.11567	8.49486	EDNRA	BP	Down
Adrenergic Receptor Signaling Pathway (GO:0071875)	1/13	0.190033	0.527568	0	0	5.11567	8.49486	DRD1	BP	Down
Regulation Of Mitochondrial Membrane Permeability (GO:0046902)	1/13	0.190033	0.527568	0	0	5.11567	8.49486	BCL2	BP	Down
One-Carbon Compound Transport (GO:0019755)	1/13	0.190033	0.527568	0	0	5.11567	8.49486	AQP11	BP	Down
Peptide Hormone Secretion (GO:0030072)	1/13	0.190033	0.527568	0	0	5.11567	8.49486	EDN3	BP	Down
Phosphatidylcholine Biosynthetic Process (GO:0006656)	1/13	0.190033	0.527568	0	0	5.11567	8.49486	PCYT1A	BP	Down
Cellular Response To Estradiol Stimulus (GO:0071392)	1/13	0.190033	0.527568	0	0	5.11567	8.49486	KAT5	BP	Down
Positive Regulation Of T Cell Mediated Immunity (GO:0002711)	1/13	0.190033	0.527568	0	0	5.11567	8.49486	IL12A	BP	Down
Diol Biosynthetic Process (GO:0034312)	1/13	0.190033	0.527568	0	0	5.11567	8.49486	GCH1	BP	Down
Establishment Of Melanosome Localization (GO:0032401)	1/13	0.190033	0.527568	0	0	5.11567	8.49486	BLOC1S5	BP	Down
Positive Regulation Of Interleukin-10 Production (GO:0032733)	1/13	0.190033	0.527568	0	0	5.11567	8.49486	SYK	BP	Down
Extracellular Matrix Assembly (GO:0085029)	1/13	0.190033	0.527568	0	0	5.11567	8.49486	ELN	BP	Down
Extrinsic Apoptotic Signaling Pathway In Absence Of Ligand (GO:0097192)	1/13	0.190033	0.527568	0	0	5.11567	8.49486	BCL2	BP	Down
Positive Regulation Of Leukocyte Migration (GO:0002687)	1/13	0.190033	0.527568	0	0	5.11567	8.49486	EDN3	BP	Down
Positive Regulation Of Nitric-Oxide Synthase Activity (GO:0051000)	1/13	0.190033	0.527568	0	0	5.11567	8.49486	GCH1	BP	Down
Positive Regulation Of Nuclear Division (GO:0051785)	1/13	0.190033	0.527568	0	0	5.11567	8.49486	EDN3	BP	Down
Regulation Of DNA Methylation-Dependent Heterochromatin Formation (GO:0090308)	1/13	0.190033	0.527568	0	0	5.11567	8.49486	SAMD1	BP	Down
Myeloid Cell Activation Involved In Immune Response (GO:0002275)	1/13	0.190033	0.527568	0	0	5.11567	8.49486	SYK	BP	Down
Negative Regulation Of Blood Coagulation (GO:0030195)	1/13	0.190033	0.527568	0	0	5.11567	8.49486	TFPI	BP	Down
ATAC Complex (GO:0140672)	1/13	0.190033	0.601096	0	0	5.11567	8.49486	POLE3	CC	Down
Pigment Granule (GO:0048770)	1/13	0.190033	0.601096	0	0	5.11567	8.49486	ITGB3	CC	Down
Ubiquitin-Protein Transferase Activator Activity (GO:0097027)	1/13	0.190033	0.491366	0	0	5.11567	8.49486	HAVCR2	MF	Down
Insulin-Like Growth Factor Binding (GO:0005520)	1/13	0.190033	0.491366	0	0	5.11567	8.49486	ITGB3	MF	Down
Death Receptor Binding (GO:0005123)	1/13	0.190033	0.491366	0	0	5.11567	8.49486	PIDD1	MF	Down
Specific Granule (GO:0042581)	3/102	0.191243	0.999847	0	0	2.03515	3.36656	GHDC;MMP24;SLC27A2	CC	UP
Negative Regulation Of Autophagy (GO:0010507)	2/50	0.191875	0.531063	0	0	2.5618	4.22931	BCL2;STK38L	BP	Down
Extracellular Membrane-Bounded Organelle (GO:0065010)	2/50	0.191875	0.601096	0	0	2.5618	4.22931	SLC39A12;FBLN2	CC	Down
Endopeptidase Inhibitor Activity (GO:0004866)	2/50	0.191875	0.491366	0	0	2.5618	4.22931	CST3;TFPI	MF	Down
Positive Regulation Of DNA Biosynthetic Process (GO:2000573)	2/55	0.194844	0.551322	0	0	2.53107	4.13972	HMBOX1;CCT4	BP	UP
Double-Stranded DNA Binding (GO:0003690)	7/320	0.195586	0.580381	0	0	1.50707	2.45917	FOXQ1;EGR2;HMBOX1;CREB3L1;TCF7;SETMAR;HSF5	MF	UP
Caveola (GO:0005901)	2/51	0.197721	0.601096	0	0	2.50936	4.06742	CDH13;TFPI	CC	Down
Extracellular Vesicle (GO:1903561)	2/51	0.197721	0.601096	0	0	2.50936	4.06742	SLC39A12;FBLN2	CC	Down
GDP Binding (GO:0019003)	2/51	0.197721	0.491366	0	0	2.50936	4.06742	RIT2;DIRAS1	MF	Down
Regulation Of Protein Catabolic Process (GO:0042176)	3/104	0.198762	0.551322	0	0	1.9946	3.22257	ASB5;RILP;DACT1	BP	UP
3',5'-Cyclic-Nucleotide Phosphodiesterase Activity (GO:0004114)	1/15	0.200015	0.580381	0	0	4.78281	7.69727	PDE1C	MF	UP
Pyridoxal Phosphate Binding (GO:0030170)	1/15	0.200015	0.580381	0	0	4.78281	7.69727	SHMT1	MF	UP
Nucleobase-Containing Compound Kinase Activity (GO:0019205)	1/15	0.200015	0.580381	0	0	4.78281	7.69727	AK7	MF	UP
Smooth Endoplasmic Reticulum (GO:0005790)	1/15	0.200015	0.999847	0	0	4.78281	7.69727	CASQ1	CC	UP
Regulation Of Fibroblast Growth Factor Receptor Signaling Pathway (GO:0040036)	1/15	0.200015	0.551322	0	0	4.78281	7.69727	CREB3L1	BP	UP
Cellular Response To Inorganic Substance (GO:0071241)	1/15	0.200015	0.551322	0	0	4.78281	7.69727	SPIDR	BP	UP
Positive Regulation Of Defense Response To Virus By Host (GO:0002230)	1/15	0.200015	0.551322	0	0	4.78281	7.69727	TRAF3IP2	BP	UP
Positive Regulation Of Glial Cell Differentiation (GO:0045687)	1/15	0.200015	0.551322	0	0	4.78281	7.69727	EGR2	BP	UP
Sphingosine Metabolic Process (GO:0006670)	1/15	0.200015	0.551322	0	0	4.78281	7.69727	ASAH2	BP	UP
Positive Regulation Of Triglyceride Metabolic Process (GO:0090208)	1/15	0.200015	0.551322	0	0	4.78281	7.69727	GPLD1	BP	UP
Purine-Containing Compound Biosynthetic Process (GO:0072522)	1/15	0.200015	0.551322	0	0	4.78281	7.69727	SHMT1	BP	UP
Regulation Of Translational Initiation (GO:0006446)	2/56	0.200219	0.551322	0	0	2.48405	3.99521	DAZL;EIF3B	BP	UP
Small GTPase Mediated Signal Transduction (GO:0007264)	3/96	0.200795	0.531063	0	0	1.98533	3.18738	RIT2;RASGEF1C;RGL3	BP	Down
Intracellular Calcium Ion Homeostasis (GO:0006874)	3/96	0.200795	0.531063	0	0	1.98533	3.18738	EDNRA;EDN3;BCL2	BP	Down
Defense Response To Virus (GO:0051607)	3/105	0.202548	0.551322	0	0	1.97493	3.15352	RTP4;RNF135;GBP7	BP	UP
Negative Regulation Of Extrinsic Apoptotic Signaling Pathway In Absence Of Ligand (GO:2001240)	1/14	0.203064	0.531063	0	0	4.72187	7.52776	BCL2	BP	Down
Regulation Of Cysteine-Type Endopeptidase Activity (GO:2000116)	1/14	0.203064	0.531063	0	0	4.72187	7.52776	CST3	BP	Down
Regulation Of Interleukin-17 Production (GO:0032660)	1/14	0.203064	0.531063	0	0	4.72187	7.52776	IL12A	BP	Down
Regulation Of Lipid Storage (GO:0010883)	1/14	0.203064	0.531063	0	0	4.72187	7.52776	ITGB3	BP	Down
Negative Regulation Of Signal Transduction In Absence Of Ligand (GO:1901099)	1/14	0.203064	0.531063	0	0	4.72187	7.52776	BCL2	BP	Down
Nucleic Acid Phosphodiester Bond Hydrolysis (GO:0090305)	1/14	0.203064	0.531063	0	0	4.72187	7.52776	MEI4	BP	Down
Organic Cyclic Compound Biosynthetic Process (GO:1901362)	1/14	0.203064	0.531063	0	0	4.72187	7.52776	GCH1	BP	Down
Cardiac Ventricle Development (GO:0003231)	1/14	0.203064	0.531063	0	0	4.72187	7.52776	GJA5	BP	Down
Cell Communication By Electrical Coupling Involved In Cardiac Conduction (GO:0086064)	1/14	0.203064	0.531063	0	0	4.72187	7.52776	GJA5	BP	Down
Cellular Response To Lectin (GO:1990858)	1/14	0.203064	0.531063	0	0	4.72187	7.52776	SYK	BP	Down
Regulation Of Viral Transcription (GO:0046782)	1/14	0.203064	0.531063	0	0	4.72187	7.52776	TRIM21	BP	Down
Positive Regulation Of Cytosolic Calcium Ion Concentration Involved In Phospholipase C-activating G Protein-Coupled Signaling Pathway (GO:0051482)	1/14	0.203064	0.531063	0	0	4.72187	7.52776	DRD1	BP	Down
Stimulatory C-type Lectin Receptor Signaling Pathway (GO:0002223)	1/14	0.203064	0.531063	0	0	4.72187	7.52776	SYK	BP	Down
Positive Regulation Of Interleukin-12 Production (GO:0032735)	1/14	0.203064	0.531063	0	0	4.72187	7.52776	SYK	BP	Down
tRNA 5'-End Processing (GO:0099116)	1/14	0.203064	0.531063	0	0	4.72187	7.52776	RPP25	BP	Down
Positive Regulation Of Oxidoreductase Activity (GO:0051353)	1/14	0.203064	0.531063	0	0	4.72187	7.52776	EDN3	BP	Down
Positive Regulation Of Phosphoprotein Phosphatase Activity (GO:0032516)	1/14	0.203064	0.531063	0	0	4.72187	7.52776	PPP1R15B	BP	Down
Inner Ear Morphogenesis (GO:0042472)	1/14	0.203064	0.531063	0	0	4.72187	7.52776	TIFAB	BP	Down
Lipoprotein Biosynthetic Process (GO:0042158)	1/14	0.203064	0.531063	0	0	4.72187	7.52776	WIPI2	BP	Down
Microglial Cell Activation (GO:0001774)	1/14	0.203064	0.531063	0	0	4.72187	7.52776	GRN	BP	Down
Pyroptosis (GO:0070269)	1/14	0.203064	0.531063	0	0	4.72187	7.52776	TRIM21	BP	Down
COPI-coated Vesicle Membrane (GO:0030663)	1/14	0.203064	0.601096	0	0	4.72187	7.52776	COPZ2	CC	Down
Glutamate Receptor Activity (GO:0008066)	1/14	0.203064	0.491366	0	0	4.72187	7.52776	GRM4	MF	Down
Hydrolase Activity, Hydrolyzing N-glycosyl Compounds (GO:0016799)	1/14	0.203064	0.491366	0	0	4.72187	7.52776	CD38	MF	Down
Cyclic Nucleotide Binding (GO:0030551)	1/14	0.203064	0.491366	0	0	4.72187	7.52776	POPDC3	MF	Down
Fibroblast Growth Factor Binding (GO:0017134)	1/14	0.203064	0.491366	0	0	4.72187	7.52776	ITGB3	MF	Down
Sensory Perception Of Mechanical Stimulus (GO:0050954)	2/52	0.203589	0.531063	0	0	2.45903	3.91391	MYH7B;CLRN1	BP	Down
Negative Regulation Of NF-kappaB Transcription Factor Activity (GO:0032088)	2/52	0.203589	0.531063	0	0	2.45903	3.91391	TRIM21;HAVCR2	BP	Down
Negative Regulation Of Cellular Catabolic Process (GO:0031330)	2/52	0.203589	0.531063	0	0	2.45903	3.91391	BCL2;STK38L	BP	Down
Regulation Of Cellular Localization (GO:0060341)	2/53	0.209476	0.534445	0	0	2.41066	3.76821	ITGB3;TRIM21	BP	Down
Regulation Of Neuron Death (GO:1901214)	2/53	0.209476	0.534445	0	0	2.41066	3.76821	GRM4;SNCG	BP	Down
Autophagosome Assembly (GO:0000045)	2/53	0.209476	0.534445	0	0	2.41066	3.76821	BECN1;WIPI2	BP	Down
Sensory Perception Of Sound (GO:0007605)	2/53	0.209476	0.534445	0	0	2.41066	3.76821	MYH7B;CLRN1	BP	Down
Lipid Droplet (GO:0005811)	2/53	0.209476	0.601096	0	0	2.41066	3.76821	BSCL2;CKAP4	CC	Down
Peroxisome (GO:0005777)	3/107	0.21017	0.999847	0	0	1.93671	3.02096	TMEM135;PEX11G;SLC27A2	CC	UP
Regulation Of Mitotic Cell Cycle (GO:0007346)	3/107	0.21017	0.551322	0	0	1.93671	3.02096	ASAH2;PKN2;CDC25C	BP	UP
RNA Polymerase II Cis-Regulatory Region Sequence-Specific DNA Binding (GO:0000978)	9/444	0.211191	0.580381	0	0	1.39533	2.16974	FOXQ1;EGR2;POU2F1;CREB3L1;TCF7;PRDM15;EBF2;HSF5;MZF1	MF	UP
Positive Regulation Of Protein Metabolic Process (GO:0051247)	4/160	0.211686	0.551322	0	0	1.72312	2.67541	PERP;ASB5;RILP;DACT1	BP	UP
DNA Endonuclease Activity (GO:0004520)	1/16	0.211835	0.580381	0	0	4.46369	6.92741	SETMAR	MF	UP
Phosphotransferase Activity, Phosphate Group As Acceptor (GO:0016776)	1/16	0.211835	0.580381	0	0	4.46369	6.92741	AK7	MF	UP
RNA Methyltransferase Activity (GO:0008173)	1/16	0.211835	0.580381	0	0	4.46369	6.92741	TGS1	MF	UP
Ameboidal-Type Cell Migration (GO:0001667)	1/16	0.211835	0.551322	0	0	4.46369	6.92741	PKN2	BP	UP
Regulation Of Membrane Protein Ectodomain Proteolysis (GO:0051043)	1/16	0.211835	0.551322	0	0	4.46369	6.92741	GPLD1	BP	UP
Neural Tube Development (GO:0021915)	1/16	0.211835	0.551322	0	0	4.46369	6.92741	DACT1	BP	UP
Associative Learning (GO:0008306)	1/16	0.211835	0.551322	0	0	4.46369	6.92741	NF1	BP	UP
Regulation Of Nuclear Division (GO:0051783)	1/16	0.211835	0.551322	0	0	4.46369	6.92741	CDC25C	BP	UP
Camera-Type Eye Development (GO:0043010)	1/16	0.211835	0.551322	0	0	4.46369	6.92741	NF1	BP	UP
Cardiac Muscle Cell Development (GO:0055013)	1/16	0.211835	0.551322	0	0	4.46369	6.92741	MYH11	BP	UP
Cell Migration Involved In Sprouting Angiogenesis (GO:0002042)	1/16	0.211835	0.551322	0	0	4.46369	6.92741	GPLD1	BP	UP
Polyol Metabolic Process (GO:0019751)	1/16	0.211835	0.551322	0	0	4.46369	6.92741	IMPA2	BP	UP
Regulation Of Triglyceride Biosynthetic Process (GO:0010866)	1/16	0.211835	0.551322	0	0	4.46369	6.92741	GPLD1	BP	UP
Sarcomere Organization (GO:0045214)	1/16	0.211835	0.551322	0	0	4.46369	6.92741	CASQ1	BP	UP
Positive Regulation Of Establishment Of Protein Localization (GO:1904951)	1/16	0.211835	0.551322	0	0	4.46369	6.92741	CCT4	BP	UP
Eye Morphogenesis (GO:0048592)	1/16	0.211835	0.551322	0	0	4.46369	6.92741	NF1	BP	UP
Iron Ion Transport (GO:0006826)	1/16	0.211835	0.551322	0	0	4.46369	6.92741	DNM2	BP	UP
Metanephros Development (GO:0001656)	1/16	0.211835	0.551322	0	0	4.46369	6.92741	NF1	BP	UP
Negative Regulation Of Catabolic Process (GO:0009895)	2/54	0.215381	0.534445	0	0	2.36416	3.62981	BSCL2;CST3	BP	Down
DNA Repair-Dependent Chromatin Remodeling (GO:0140861)	1/15	0.215887	0.534445	0	0	4.38433	6.72119	KAT5	BP	Down
Fc-gamma Receptor Signaling Pathway Involved In Phagocytosis (GO:0038096)	1/15	0.215887	0.534445	0	0	4.38433	6.72119	SYK	BP	Down
Negative Regulation Of Myeloid Cell Differentiation (GO:0045638)	1/15	0.215887	0.534445	0	0	4.38433	6.72119	LEO1	BP	Down
Anterograde Synaptic Vesicle Transport (GO:0048490)	1/15	0.215887	0.534445	0	0	4.38433	6.72119	BLOC1S5	BP	Down
Regulation Of Protein-Containing Complex Disassembly (GO:0043244)	1/15	0.215887	0.534445	0	0	4.38433	6.72119	MTRF1	BP	Down
Response To Organophosphorus (GO:0046683)	1/15	0.215887	0.534445	0	0	4.38433	6.72119	TRIM16	BP	Down
Positive Regulation Of Chromosome Segregation (GO:0051984)	1/15	0.215887	0.534445	0	0	4.38433	6.72119	KAT5	BP	Down
Synaptic Vesicle Transport Along Microtubule (GO:0099517)	1/15	0.215887	0.534445	0	0	4.38433	6.72119	BLOC1S5	BP	Down
Homologous Chromosome Pairing At Meiosis (GO:0007129)	1/15	0.215887	0.534445	0	0	4.38433	6.72119	MEI4	BP	Down
Innate Immune Response Activating Cell Surface Receptor Signaling Pathway (GO:0002220)	1/15	0.215887	0.534445	0	0	4.38433	6.72119	SYK	BP	Down
Positive Regulation Of Response To Wounding (GO:1903036)	1/15	0.215887	0.534445	0	0	4.38433	6.72119	GRN	BP	Down
Inositol Phosphate-Mediated Signaling (GO:0048016)	1/15	0.215887	0.534445	0	0	4.38433	6.72119	EDN3	BP	Down
Positive Regulation Of Triglyceride Metabolic Process (GO:0090208)	1/15	0.215887	0.534445	0	0	4.38433	6.72119	KAT5	BP	Down
Melanosome Localization (GO:0032400)	1/15	0.215887	0.534445	0	0	4.38433	6.72119	BLOC1S5	BP	Down
Pulmonary Valve Morphogenesis (GO:0003184)	1/15	0.215887	0.534445	0	0	4.38433	6.72119	GJA5	BP	Down
Regulation Of Aerobic Respiration (GO:1903715)	1/15	0.215887	0.534445	0	0	4.38433	6.72119	ARL2	BP	Down
Regulation Of Blood Coagulation (GO:0030193)	1/15	0.215887	0.534445	0	0	4.38433	6.72119	TFPI	BP	Down
Regulation Of Cardiac Conduction (GO:1903779)	1/15	0.215887	0.534445	0	0	4.38433	6.72119	GJA5	BP	Down
Regulation Of Cell Cycle G2/M Phase Transition (GO:1902749)	1/15	0.215887	0.534445	0	0	4.38433	6.72119	KCNH5	BP	Down
P Granule (GO:0043186)	1/15	0.215887	0.601096	0	0	4.38433	6.72119	PIWIL2	CC	Down
Axonal Growth Cone (GO:0044295)	1/15	0.215887	0.601096	0	0	4.38433	6.72119	COBL	CC	Down
Cornified Envelope (GO:0001533)	1/15	0.215887	0.601096	0	0	4.38433	6.72119	CDSN	CC	Down
tRNA-specific Ribonuclease Activity (GO:0004549)	1/15	0.215887	0.502667	0	0	4.38433	6.72119	RPP25	MF	Down
Positive Regulation Of Multicellular Organismal Process (GO:0051240)	6/251	0.217953	0.538418	0	0	1.51027	2.30085	BSCL2;SYK;NFAM1;ALOX12B;TRIM16;ETV4	BP	Down
Regulation Of Autophagy (GO:0010506)	5/200	0.220084	0.539342	0	0	1.58013	2.39191	BECN1;KAT5;BCL2;STK38L;TRIM21	BP	Down
Extrinsic Apoptotic Signaling Pathway (GO:0097191)	2/55	0.221301	0.539342	0	0	2.31941	3.49822	BCL2;IL12A	BP	Down
Histone Acetylation (GO:0016573)	2/55	0.221301	0.539342	0	0	2.31941	3.49822	KAT5;POLE3	BP	Down
Non-Membrane-Bounded Organelle Assembly (GO:0140694)	3/101	0.221663	0.539342	0	0	1.88346	2.83761	BSCL2;MIS12;ASB2	BP	Down
Metalloendopeptidase Activity (GO:0004222)	2/60	0.221875	0.580381	0	0	2.31217	3.48131	ADAMTS2;MMP24	MF	UP
Adenylyltransferase Activity (GO:0070566)	1/17	0.22348	0.580381	0	0	4.18445	6.27012	TENT2	MF	UP
poly(U) RNA Binding (GO:0008266)	1/17	0.22348	0.580381	0	0	4.18445	6.27012	RBMS3	MF	UP
Nucleoside Monophosphate Kinase Activity (GO:0050145)	1/17	0.22348	0.580381	0	0	4.18445	6.27012	AK7	MF	UP
Regulation Of Neurotransmitter Transport (GO:0051588)	1/17	0.22348	0.563283	0	0	4.18445	6.27012	SNCAIP	BP	UP
Bile Acid Biosynthetic Process (GO:0006699)	1/17	0.22348	0.563283	0	0	4.18445	6.27012	SLC27A2	BP	UP
Cardiac Muscle Cell Differentiation (GO:0055007)	1/17	0.22348	0.563283	0	0	4.18445	6.27012	MYH11	BP	UP
Regulation Of Release Of Sequestered Calcium Ion Into Cytosol By Sarcoplasmic Reticulum (GO:0010880)	1/17	0.22348	0.563283	0	0	4.18445	6.27012	CASQ1	BP	UP
Cellular Response To Catecholamine Stimulus (GO:0071870)	1/17	0.22348	0.563283	0	0	4.18445	6.27012	DRD5	BP	UP
Regulation Of Telomerase RNA Localization To Cajal Body (GO:1904872)	1/17	0.22348	0.563283	0	0	4.18445	6.27012	CCT4	BP	UP
Positive Regulation Of Cell Cycle G2/M Phase Transition (GO:1902751)	1/17	0.22348	0.563283	0	0	4.18445	6.27012	CDC25C	BP	UP
Establishment Of Vesicle Localization (GO:0051650)	1/17	0.22348	0.563283	0	0	4.18445	6.27012	DNM2	BP	UP
Positive Regulation Of Translational Initiation (GO:0045948)	1/17	0.22348	0.563283	0	0	4.18445	6.27012	DAZL	BP	UP
Mitotic Cytokinetic Process (GO:1902410)	1/17	0.22348	0.563283	0	0	4.18445	6.27012	CNTROB	BP	UP
Negative Regulation Of Cytokine Production (GO:0001818)	3/102	0.225889	0.539342	0	0	1.86432	2.77357	KAT5;IL12A;HAVCR2	BP	Down
Actomyosin Structure Organization (GO:0031032)	2/61	0.22732	0.571159	0	0	2.27285	3.36699	MYH11;CASQ1	BP	UP
Regulation Of Chondrocyte Differentiation (GO:0032330)	1/16	0.228503	0.539342	0	0	4.09179	6.04032	CHADL	BP	Down
Fc-gamma Receptor Signaling Pathway (GO:0038094)	1/16	0.228503	0.539342	0	0	4.09179	6.04032	SYK	BP	Down
Negative Regulation Of Protein Transport (GO:0051224)	1/16	0.228503	0.539342	0	0	4.09179	6.04032	IL12A	BP	Down
Regulation Of Membrane Depolarization (GO:0003254)	1/16	0.228503	0.539342	0	0	4.09179	6.04032	GJA5	BP	Down
Negative Regulation Of Wound Healing (GO:0061045)	1/16	0.228503	0.539342	0	0	4.09179	6.04032	TFPI	BP	Down
Neural Tube Development (GO:0021915)	1/16	0.228503	0.539342	0	0	4.09179	6.04032	SLC39A12	BP	Down
Neuron Apoptotic Process (GO:0051402)	1/16	0.228503	0.539342	0	0	4.09179	6.04032	BCL2	BP	Down
Associative Learning (GO:0008306)	1/16	0.228503	0.539342	0	0	4.09179	6.04032	DRD1	BP	Down
Cardiac Conduction System Development (GO:0003161)	1/16	0.228503	0.539342	0	0	4.09179	6.04032	GJA5	BP	Down
Cardiac Muscle Cell Development (GO:0055013)	1/16	0.228503	0.539342	0	0	4.09179	6.04032	ASB2	BP	Down
Cellular Defense Response (GO:0006968)	1/16	0.228503	0.539342	0	0	4.09179	6.04032	BECN1	BP	Down
Regulation Of Triglyceride Biosynthetic Process (GO:0010866)	1/16	0.228503	0.539342	0	0	4.09179	6.04032	KAT5	BP	Down
Release Of Cytochrome C From Mitochondria (GO:0001836)	1/16	0.228503	0.539342	0	0	4.09179	6.04032	BCL2	BP	Down
Glutamate Metabolic Process (GO:0006536)	1/16	0.228503	0.539342	0	0	4.09179	6.04032	DGLUCY	BP	Down
Positive Regulation Of Monooxygenase Activity (GO:0032770)	1/16	0.228503	0.539342	0	0	4.09179	6.04032	GCH1	BP	Down
Vesicle Transport Along Actin Filament (GO:0030050)	1/16	0.228503	0.539342	0	0	4.09179	6.04032	MYO1H	BP	Down
Mitophagy (GO:0000423)	1/16	0.228503	0.539342	0	0	4.09179	6.04032	BECN1	BP	Down
Endosome Lumen (GO:0031904)	1/16	0.228503	0.610899	0	0	4.09179	6.04032	IL12A	CC	Down
Metallocarboxypeptidase Activity (GO:0004181)	1/16	0.228503	0.502667	0	0	4.09179	6.04032	CPA2	MF	Down
Phosphatase Activator Activity (GO:0019211)	1/16	0.228503	0.502667	0	0	4.09179	6.04032	KAT5	MF	Down
GTPase Activity (GO:0003924)	5/203	0.228843	0.502667	0	0	1.5559	2.29452	RIT2;GCH1;DIRAS1;ARL2;GBP3	MF	Down
Cellular Response To Starvation (GO:0009267)	3/103	0.23013	0.542084	0	0	1.84556	2.71134	BECN1;KAT5;WIPI2	BP	Down
Specific Granule Membrane (GO:0035579)	2/62	0.232774	0.999847	0	0	2.23483	3.25768	MMP24;SLC27A2	CC	UP
Protein-Containing Complex Disassembly (GO:0032984)	2/57	0.233177	0.542297	0	0	2.2348	3.25377	BECN1;WIPI2	BP	Down
Growth Factor Receptor Binding (GO:0070851)	2/57	0.233177	0.502667	0	0	2.2348	3.25377	ITGB3;IL12A	MF	Down
Microtubule Plus-End Binding (GO:0051010)	1/18	0.234954	0.601206	0	0	3.93807	5.70376	UBASH3A	MF	UP
Brush Border Membrane (GO:0031526)	1/18	0.234954	0.999847	0	0	3.93807	5.70376	CYBRD1	CC	UP
Sarcoplasmic Reticulum Membrane (GO:0033017)	1/18	0.234954	0.999847	0	0	3.93807	5.70376	CASQ1	CC	UP
DNA Methylation (GO:0006306)	1/18	0.234954	0.574093	0	0	3.93807	5.70376	DNMT3B	BP	UP
Negative Regulation Of miRNA Metabolic Process (GO:2000629)	1/18	0.234954	0.574093	0	0	3.93807	5.70376	TENT2	BP	UP
Regulation Of Transferase Activity (GO:0051338)	1/18	0.234954	0.574093	0	0	3.93807	5.70376	HMBOX1	BP	UP
Cellular Response To Xenobiotic Stimulus (GO:0071466)	1/18	0.234954	0.574093	0	0	3.93807	5.70376	GPLD1	BP	UP
Response To Hexose (GO:0009746)	1/18	0.234954	0.574093	0	0	3.93807	5.70376	GPLD1	BP	UP
Gliogenesis (GO:0042063)	1/18	0.234954	0.574093	0	0	3.93807	5.70376	MMP24	BP	UP
Positive Regulation Of Neuron Apoptotic Process (GO:0043525)	1/18	0.234954	0.574093	0	0	3.93807	5.70376	NF1	BP	UP
Hepaticobiliary System Development (GO:0061008)	1/18	0.234954	0.574093	0	0	3.93807	5.70376	NF1	BP	UP
Positive Regulation Of Phosphatase Activity (GO:0010922)	1/18	0.234954	0.574093	0	0	3.93807	5.70376	GPLD1	BP	UP
Establishment Of Protein Localization To Membrane (GO:0090150)	2/58	0.23913	0.542297	0	0	2.19476	3.14014	AQP11;ZDHHC22	BP	Down
Azurophil Granule Lumen (GO:0035578)	2/58	0.23913	0.610899	0	0	2.19476	3.14014	GRN;STK11IP	CC	Down
Ribonucleoside Triphosphate Phosphatase Activity (GO:0017111)	5/207	0.240677	0.502667	0	0	1.52472	2.17165	RIT2;GCH1;DIRAS1;ARL2;GBP3	MF	Down
Negative Regulation Of Double-Strand Break Repair Via Homologous Recombination (GO:2000042)	1/17	0.240918	0.542297	0	0	3.83582	5.45952	KAT5	BP	Down
Fc Receptor Mediated Stimulatory Signaling Pathway (GO:0002431)	1/17	0.240918	0.542297	0	0	3.83582	5.45952	SYK	BP	Down
Rac Protein Signal Transduction (GO:0016601)	1/17	0.240918	0.542297	0	0	3.83582	5.45952	CDH13	BP	Down
Regulation Of Macrophage Derived Foam Cell Differentiation (GO:0010743)	1/17	0.240918	0.542297	0	0	3.83582	5.45952	ITGB3	BP	Down
Amyloid Fibril Formation (GO:1990000)	1/17	0.240918	0.542297	0	0	3.83582	5.45952	CDSN	BP	Down
Regulation Of Neurotransmitter Transport (GO:0051588)	1/17	0.240918	0.542297	0	0	3.83582	5.45952	CPLX1	BP	Down
Autophagy Of Nucleus (GO:0044804)	1/17	0.240918	0.542297	0	0	3.83582	5.45952	WIPI2	BP	Down
Bile Acid Biosynthetic Process (GO:0006699)	1/17	0.240918	0.542297	0	0	3.83582	5.45952	CYP39A1	BP	Down
Regulation Of Platelet Aggregation (GO:0090330)	1/17	0.240918	0.542297	0	0	3.83582	5.45952	SYK	BP	Down
Cardiac Muscle Cell Differentiation (GO:0055007)	1/17	0.240918	0.542297	0	0	3.83582	5.45952	ASB2	BP	Down
Cellular Response To Catecholamine Stimulus (GO:0071870)	1/17	0.240918	0.542297	0	0	3.83582	5.45952	DRD1	BP	Down
Chondroitin Sulfate Proteoglycan Biosynthetic Process (GO:0050650)	1/17	0.240918	0.542297	0	0	3.83582	5.45952	CSGALNACT1	BP	Down
Fatty Acid Derivative Biosynthetic Process (GO:1901570)	1/17	0.240918	0.542297	0	0	3.83582	5.45952	GGT5	BP	Down
Positive Regulation Of Mononuclear Cell Migration (GO:0071677)	1/17	0.240918	0.542297	0	0	3.83582	5.45952	IL12A	BP	Down
Vesicle-Mediated Transport In Synapse (GO:0099003)	1/17	0.240918	0.542297	0	0	3.83582	5.45952	CPLX1	BP	Down
Zinc Ion Transmembrane Transport (GO:0071577)	1/17	0.240918	0.542297	0	0	3.83582	5.45952	SLC39A12	BP	Down
Maintenance Of Protein Localization In Organelle (GO:0072595)	1/17	0.240918	0.542297	0	0	3.83582	5.45952	ARL2	BP	Down
Melanosome Assembly (GO:1903232)	1/17	0.240918	0.542297	0	0	3.83582	5.45952	AP1S3	BP	Down
Receptor Metabolic Process (GO:0043112)	1/17	0.240918	0.542297	0	0	3.83582	5.45952	BECN1	BP	Down
Negative Regulation Of T Cell Activation (GO:0050868)	1/17	0.240918	0.542297	0	0	3.83582	5.45952	HAVCR2	BP	Down
Regulation Of Anoikis (GO:2000209)	1/17	0.240918	0.542297	0	0	3.83582	5.45952	BCL2	BP	Down
Melanosome (GO:0042470)	1/17	0.240918	0.610899	0	0	3.83582	5.45952	ITGB3	CC	Down
Clathrin Adaptor Complex (GO:0030131)	1/17	0.240918	0.610899	0	0	3.83582	5.45952	AP1S3	CC	Down
Endoribonuclease Complex (GO:1902555)	1/17	0.240918	0.610899	0	0	3.83582	5.45952	RPP25	CC	Down
Neuropeptide Binding (GO:0042923)	1/17	0.240918	0.502667	0	0	3.83582	5.45952	NPY1R	MF	Down
Actin Monomer Binding (GO:0003785)	1/17	0.240918	0.502667	0	0	3.83582	5.45952	COBL	MF	Down
Phosphatidylinositol Phospholipase C Activity (GO:0004435)	1/17	0.240918	0.502667	0	0	3.83582	5.45952	EDNRA	MF	Down
poly(U) RNA Binding (GO:0008266)	1/17	0.240918	0.502667	0	0	3.83582	5.45952	PABPC4	MF	Down
Positive Regulation Of Endothelial Cell Proliferation (GO:0001938)	2/59	0.245091	0.547594	0	0	2.15612	3.03178	ITGB3;CDH13	BP	Down
poly(A) Binding (GO:0008143)	1/19	0.246259	0.603509	0	0	3.71906	5.21178	RBMS3	MF	UP
Serine-Type Endopeptidase Inhibitor Activity (GO:0004867)	1/19	0.246259	0.603509	0	0	3.71906	5.21178	SERPINC1	MF	UP
SUMO Transferase Activity (GO:0019789)	1/19	0.246259	0.603509	0	0	3.71906	5.21178	EGR2	MF	UP
Cul2-RING Ubiquitin Ligase Complex (GO:0031462)	1/19	0.246259	0.999847	0	0	3.71906	5.21178	ASB4	CC	UP
Regulation Of Double-Strand Break Repair Via Nonhomologous End Joining (GO:2001032)	1/19	0.246259	0.584265	0	0	3.71906	5.21178	SETMAR	BP	UP
Artery Development (GO:0060840)	1/19	0.246259	0.584265	0	0	3.71906	5.21178	NF1	BP	UP
Regulation Of Neuroblast Proliferation (GO:1902692)	1/19	0.246259	0.584265	0	0	3.71906	5.21178	NF1	BP	UP
Bile Acid Metabolic Process (GO:0008206)	1/19	0.246259	0.584265	0	0	3.71906	5.21178	SLC27A2	BP	UP
Blood Vessel Endothelial Cell Migration (GO:0043534)	1/19	0.246259	0.584265	0	0	3.71906	5.21178	GPLD1	BP	UP
Defense Response To Gram-positive Bacterium (GO:0050830)	1/19	0.246259	0.584265	0	0	3.71906	5.21178	GBP7	BP	UP
Glial Cell Development (GO:0021782)	1/19	0.246259	0.584265	0	0	3.71906	5.21178	NF1	BP	UP
Long-Chain Fatty Acid Transport (GO:0015909)	1/19	0.246259	0.584265	0	0	3.71906	5.21178	SLC27A2	BP	UP
Negative Regulation Of Protein Metabolic Process (GO:0051248)	3/117	0.249121	0.584265	0	0	1.76575	2.45407	SHMT1;PLAT;RILP	BP	UP
Sphingolipid Biosynthetic Process (GO:0030148)	2/65	0.24918	0.584265	0	0	2.12802	2.95705	CERS3;ASAH2	BP	UP
Protein-Containing Complex Assembly (GO:0065003)	6/263	0.249367	0.547594	0	0	1.43868	1.99809	BECN1;TTC12;MIS12;SLC2A1;ASB2;TMEM35A	BP	Down
Positive Regulation Of Cytokine Production (GO:0001819)	4/158	0.249705	0.547594	0	0	1.59863	2.21806	SYK;NFAM1;IL12A;HAVCR2	BP	Down
Negative Regulation Of Neuron Apoptotic Process (GO:0043524)	2/60	0.251057	0.547594	0	0	2.11882	2.92836	GRN;BCL2	BP	Down
Protein Lipidation (GO:0006497)	2/60	0.251057	0.547594	0	0	2.11882	2.92836	WIPI2;ZDHHC22	BP	Down
Voltage-Gated Potassium Channel Activity (GO:0005249)	2/60	0.251057	0.502667	0	0	2.11882	2.92836	KCNH5;KCNJ16	MF	Down
Negative Regulation Of Intrinsic Apoptotic Signaling Pathway In Response To DNA Damage (GO:1902230)	1/18	0.253133	0.547594	0	0	3.60996	4.95951	BCL2	BP	Down
Regulation Of Interferon-Alpha Production (GO:0032647)	1/18	0.253133	0.547594	0	0	3.60996	4.95951	HAVCR2	BP	Down
Negative Regulation Of Protein Localization To Nucleus (GO:1900181)	1/18	0.253133	0.547594	0	0	3.60996	4.95951	CTNNA1	BP	Down
Actin Filament-Based Transport (GO:0099515)	1/18	0.253133	0.547594	0	0	3.60996	4.95951	MYO1H	BP	Down
Apoptotic Cell Clearance (GO:0043277)	1/18	0.253133	0.547594	0	0	3.60996	4.95951	ITGB3	BP	Down
Regulation Of Peptidase Activity (GO:0052547)	1/18	0.253133	0.547594	0	0	3.60996	4.95951	CST3	BP	Down
Cellular Response To Steroid Hormone Stimulus (GO:0071383)	1/18	0.253133	0.547594	0	0	3.60996	4.95951	TFPI	BP	Down
Regulation Of Vascular Endothelial Growth Factor Receptor Signaling Pathway (GO:0030947)	1/18	0.253133	0.547594	0	0	3.60996	4.95951	ITGB3	BP	Down
Regulation Of Vascular Endothelial Growth Factor Signaling Pathway (GO:1900746)	1/18	0.253133	0.547594	0	0	3.60996	4.95951	IL12A	BP	Down
Regulation Of Viral Entry Into Host Cell (GO:0046596)	1/18	0.253133	0.547594	0	0	3.60996	4.95951	TRIM21	BP	Down
Positive Regulation Of Neuron Apoptotic Process (GO:0043525)	1/18	0.253133	0.547594	0	0	3.60996	4.95951	GRN	BP	Down
Hepaticobiliary System Development (GO:0061008)	1/18	0.253133	0.547594	0	0	3.60996	4.95951	COBL	BP	Down
Positive Regulation Of Phosphatase Activity (GO:0010922)	1/18	0.253133	0.547594	0	0	3.60996	4.95951	PPP1R15B	BP	Down
Heterotypic Cell-Cell Adhesion (GO:0034113)	1/18	0.253133	0.547594	0	0	3.60996	4.95951	ITGB3	BP	Down
Lysosomal Lumen Acidification (GO:0007042)	1/18	0.253133	0.547594	0	0	3.60996	4.95951	GRN	BP	Down
Negative Regulation Of GTPase Activity (GO:0034260)	1/18	0.253133	0.547594	0	0	3.60996	4.95951	ARL2	BP	Down
Rough Endoplasmic Reticulum (GO:0005791)	1/18	0.253133	0.630612	0	0	3.60996	4.95951	CKAP4	CC	Down
DNA-directed DNA Polymerase Activity (GO:0003887)	1/18	0.253133	0.502667	0	0	3.60996	4.95951	POLE3	MF	Down
Regulation Of Cyclin-Dependent Protein Serine/Threonine Kinase Activity (GO:0000079)	2/66	0.254658	0.584265	0	0	2.09464	2.86512	CCNT1;CDC25C	BP	UP
Regulation Of mRNA Stability (GO:0043488)	2/66	0.254658	0.584265	0	0	2.09464	2.86512	RBM38;IREB2	BP	UP
Negative Regulation Of Binding (GO:0051100)	2/66	0.254658	0.584265	0	0	2.09464	2.86512	BTAF1;DACT1	BP	UP
Monocarboxylic Acid Metabolic Process (GO:0032787)	2/61	0.257027	0.553073	0	0	2.08278	2.82961	GGT5;DSE	BP	Down
Chromatin DNA Binding (GO:0031490)	2/61	0.257027	0.502667	0	0	2.08278	2.82961	POLE3;HR	MF	Down
Poly-Pyrimidine Tract Binding (GO:0008187)	1/20	0.257398	0.607398	0	0	3.52311	4.78132	RBMS3	MF	UP
Mannosyltransferase Activity (GO:0000030)	1/20	0.257398	0.607398	0	0	3.52311	4.78132	ALG12	MF	UP
Regulation Of Centrosome Cycle (GO:0046605)	1/20	0.257398	0.584265	0	0	3.52311	4.78132	MCM2	BP	UP
Regulation Of Endoplasmic Reticulum Stress-Induced Intrinsic Apoptotic Signaling Pathway (GO:1902235)	1/20	0.257398	0.584265	0	0	3.52311	4.78132	CREB3L1	BP	UP
Regulation Of Intracellular Steroid Hormone Receptor Signaling Pathway (GO:0033143)	1/20	0.257398	0.584265	0	0	3.52311	4.78132	SAFB2	BP	UP
Amino Acid Import Across Plasma Membrane (GO:0089718)	1/20	0.257398	0.584265	0	0	3.52311	4.78132	SLC7A3	BP	UP
Organelle Fission (GO:0048285)	1/20	0.257398	0.584265	0	0	3.52311	4.78132	PEX11G	BP	UP
Cell-Cell Adhesion Mediated By Cadherin (GO:0044331)	1/20	0.257398	0.584265	0	0	3.52311	4.78132	MMP24	BP	UP
Cytosolic Pattern Recognition Receptor Signaling Pathway (GO:0002753)	1/20	0.257398	0.584265	0	0	3.52311	4.78132	RNF135	BP	UP
Secondary Alcohol Biosynthetic Process (GO:1902653)	1/20	0.257398	0.584265	0	0	3.52311	4.78132	LSS	BP	UP
Positive Regulation Of Release Of Sequestered Calcium Ion Into Cytosol (GO:0051281)	1/20	0.257398	0.584265	0	0	3.52311	4.78132	CASQ1	BP	UP
Maturation Of 5.8S rRNA From Tricistronic rRNA Transcript (SSU-rRNA, 5.8S rRNA, LSU-rRNA) (GO:0000466)	1/20	0.257398	0.584265	0	0	3.52311	4.78132	ERI2	BP	UP
Modified Amino Acid Transport (GO:0072337)	1/20	0.257398	0.584265	0	0	3.52311	4.78132	SLC7A3	BP	UP
Regulation Of T Cell Receptor Signaling Pathway (GO:0050856)	1/20	0.257398	0.584265	0	0	3.52311	4.78132	UBASH3A	BP	UP
Cytoplasmic Stress Granule (GO:0010494)	2/67	0.260139	0.999847	0	0	2.06229	2.77696	RNF135;EIF3B	CC	UP
Protein Targeting (GO:0006605)	3/110	0.260191	0.553073	0	0	1.72409	2.3212	AQP11;AP1S3;ZDHHC22	BP	Down
Glycoprotein Biosynthetic Process (GO:0009101)	2/62	0.263	0.553073	0	0	2.04794	2.73523	CSGALNACT1;AQP11	BP	Down
Actin Filament Organization (GO:0007015)	3/111	0.26453	0.553073	0	0	1.70802	2.27132	COBL;MYO1H;CLRN1	BP	Down
Regulation Of Extrinsic Apoptotic Signaling Pathway In Absence Of Ligand (GO:2001239)	1/19	0.265153	0.553073	0	0	3.4092	4.52555	BCL2	BP	Down
Regulation Of Myeloid Cell Differentiation (GO:0045637)	1/19	0.265153	0.553073	0	0	3.4092	4.52555	LEO1	BP	Down
Artery Development (GO:0060840)	1/19	0.265153	0.553073	0	0	3.4092	4.52555	GJA5	BP	Down
Bile Acid Metabolic Process (GO:0008206)	1/19	0.265153	0.553073	0	0	3.4092	4.52555	CYP39A1	BP	Down
Regulation Of Platelet Activation (GO:0010543)	1/19	0.265153	0.553073	0	0	3.4092	4.52555	SYK	BP	Down
peptidyl-L-cysteine S-palmitoylation (GO:0018230)	1/19	0.265153	0.553073	0	0	3.4092	4.52555	ZDHHC22	BP	Down
peptidyl-S-diacylglycerol-L-cysteine Biosynthetic Process From Peptidyl-Cysteine (GO:0018231)	1/19	0.265153	0.553073	0	0	3.4092	4.52555	ZDHHC22	BP	Down
Peptidyl-Proline Modification (GO:0018208)	1/19	0.265153	0.553073	0	0	3.4092	4.52555	P3H2	BP	Down
Regulation Of Striated Muscle Contraction (GO:0006942)	1/19	0.265153	0.553073	0	0	3.4092	4.52555	GJA5	BP	Down
Defense Response To Gram-positive Bacterium (GO:0050830)	1/19	0.265153	0.553073	0	0	3.4092	4.52555	IL12A	BP	Down
Positive Regulation Of Lymphocyte Activation (GO:0051251)	1/19	0.265153	0.553073	0	0	3.4092	4.52555	IL12A	BP	Down
Heparan Sulfate Proteoglycan Biosynthetic Process (GO:0015012)	1/19	0.265153	0.553073	0	0	3.4092	4.52555	CSGALNACT1	BP	Down
Positive Regulation Of Synaptic Transmission, Glutamatergic (GO:0051968)	1/19	0.265153	0.553073	0	0	3.4092	4.52555	DRD1	BP	Down
Positive Regulation Of Vacuole Organization (GO:0044090)	1/19	0.265153	0.553073	0	0	3.4092	4.52555	GRN	BP	Down
Lipid Translocation (GO:0034204)	1/19	0.265153	0.553073	0	0	3.4092	4.52555	ABCC1	BP	Down
Proteoglycan Metabolic Process (GO:0006029)	1/19	0.265153	0.553073	0	0	3.4092	4.52555	CSGALNACT1	BP	Down
Tumor Necrosis Factor Receptor Superfamily Binding (GO:0032813)	1/19	0.265153	0.502667	0	0	3.4092	4.52555	PIDD1	MF	Down
DNA Polymerase Activity (GO:0034061)	1/19	0.265153	0.502667	0	0	3.4092	4.52555	POLE3	MF	Down
Inward Rectifier Potassium Channel Activity (GO:0005242)	1/19	0.265153	0.502667	0	0	3.4092	4.52555	KCNJ16	MF	Down
Zinc Ion Transmembrane Transporter Activity (GO:0005385)	1/19	0.265153	0.502667	0	0	3.4092	4.52555	SLC39A12	MF	Down
Lipid Kinase Activity (GO:0001727)	1/19	0.265153	0.502667	0	0	3.4092	4.52555	DGKK	MF	Down
Phospholipase C Activity (GO:0004629)	1/19	0.265153	0.502667	0	0	3.4092	4.52555	EDNRA	MF	Down
poly(A) Binding (GO:0008143)	1/19	0.265153	0.502667	0	0	3.4092	4.52555	PABPC4	MF	Down
Serine-Type Endopeptidase Inhibitor Activity (GO:0004867)	1/19	0.265153	0.502667	0	0	3.4092	4.52555	TFPI	MF	Down
Positive Regulation Of Cold-Induced Thermogenesis (GO:0120162)	2/68	0.26562	0.593989	0	0	2.03092	2.69237	KDM3A;EBF2	BP	UP
mRNA 5'-UTR Binding (GO:0048027)	1/21	0.268373	0.607398	0	0	3.34675	4.40224	SHMT1	MF	UP
Regulation Of Defense Response To Virus By Host (GO:0050691)	1/21	0.268373	0.593989	0	0	3.34675	4.40224	TRAF3IP2	BP	UP
Negative Regulation Of Neurogenesis (GO:0050768)	1/21	0.268373	0.593989	0	0	3.34675	4.40224	NF1	BP	UP
Regulation Of Insulin Secretion Involved In Cellular Response To Glucose Stimulus (GO:0061178)	1/21	0.268373	0.593989	0	0	3.34675	4.40224	GPLD1	BP	UP
Regulation Of Myelination (GO:0031641)	1/21	0.268373	0.593989	0	0	3.34675	4.40224	EGR2	BP	UP
Cholesterol Biosynthetic Process (GO:0006695)	1/21	0.268373	0.593989	0	0	3.34675	4.40224	LSS	BP	UP
Positive Regulation Of Phosphatidylinositol 3-Kinase Activity (GO:0043552)	1/21	0.268373	0.593989	0	0	3.34675	4.40224	EPHA8	BP	UP
Mitotic Cell Cycle Checkpoint Signaling (GO:0007093)	1/21	0.268373	0.593989	0	0	3.34675	4.40224	SETMAR	BP	UP
Regulation Of Bone Resorption (GO:0045124)	1/21	0.268373	0.593989	0	0	3.34675	4.40224	NF1	BP	UP
Basolateral Plasma Membrane (GO:0016323)	3/112	0.268878	0.647358	0	0	1.69225	2.22276	ABCC1;PIANP;SLC2A1	CC	Down
Negative Regulation Of Inflammatory Response (GO:0050728)	2/63	0.268973	0.555866	0	0	2.01424	2.645	GRN;SYK	BP	Down
Calcium Ion Homeostasis (GO:0055074)	2/63	0.268973	0.555866	0	0	2.01424	2.645	EDNRA;EDN3	BP	Down
Response To Tumor Necrosis Factor (GO:0034612)	2/63	0.268973	0.555866	0	0	2.01424	2.645	GCH1;GBP3	BP	Down
Actin-Based Cell Projection (GO:0098858)	2/63	0.268973	0.647358	0	0	2.01424	2.645	MYO1H;CLRN1	CC	Down
Chemical Synaptic Transmission (GO:0007268)	5/217	0.270936	0.555866	0	0	1.4519	1.896	RIT2;GRM4;PENK;SNCG;CPLX1	BP	Down
Plasma Membrane Raft (GO:0044853)	2/64	0.274945	0.650533	0	0	1.98164	2.55866	CDH13;TFPI	CC	Down
Ubiquitin-Like Protein Ligase Activity (GO:0061659)	5/238	0.275664	0.607398	0	0	1.44123	1.85713	RNF135;EGR2;TRAF3IP2;TRIM17;MKRN3	MF	UP
DNA-templated Transcription Elongation (GO:0006354)	1/20	0.27698	0.555866	0	0	3.22958	4.14617	LEO1	BP	Down
Fc Receptor Signaling Pathway (GO:0038093)	1/20	0.27698	0.555866	0	0	3.22958	4.14617	SYK	BP	Down
Fc-epsilon Receptor Signaling Pathway (GO:0038095)	1/20	0.27698	0.555866	0	0	3.22958	4.14617	SYK	BP	Down
Regulation Of Interleukin-10 Production (GO:0032653)	1/20	0.27698	0.555866	0	0	3.22958	4.14617	SYK	BP	Down
Regulation Of Monoatomic Ion Transport (GO:0043269)	1/20	0.27698	0.555866	0	0	3.22958	4.14617	KCNJ16	BP	Down
Regulation Of Nitric-Oxide Synthase Activity (GO:0050999)	1/20	0.27698	0.555866	0	0	3.22958	4.14617	GCH1	BP	Down
Cell-Cell Adhesion Mediated By Cadherin (GO:0044331)	1/20	0.27698	0.555866	0	0	3.22958	4.14617	CDH13	BP	Down
Chaperone-Mediated Protein Complex Assembly (GO:0051131)	1/20	0.27698	0.555866	0	0	3.22958	4.14617	TMEM35A	BP	Down
Response To Estradiol (GO:0032355)	1/20	0.27698	0.555866	0	0	3.22958	4.14617	KAT5	BP	Down
Diacylglycerol Metabolic Process (GO:0046339)	1/20	0.27698	0.555866	0	0	3.22958	4.14617	DGKK	BP	Down
Endoplasmic Reticulum Calcium Ion Homeostasis (GO:0032469)	1/20	0.27698	0.555866	0	0	3.22958	4.14617	BCL2	BP	Down
Positive Regulation Of Lamellipodium Assembly (GO:0010592)	1/20	0.27698	0.555866	0	0	3.22958	4.14617	CLRN1	BP	Down
Positive Regulation Of Peptidase Activity (GO:0010952)	1/20	0.27698	0.555866	0	0	3.22958	4.14617	GRN	BP	Down
Vitamin Transport (GO:0051180)	1/20	0.27698	0.555866	0	0	3.22958	4.14617	SLC2A1	BP	Down
Histone H2A Acetylation (GO:0043968)	1/20	0.27698	0.555866	0	0	3.22958	4.14617	KAT5	BP	Down
Positive Regulation Of Release Of Sequestered Calcium Ion Into Cytosol (GO:0051281)	1/20	0.27698	0.555866	0	0	3.22958	4.14617	DRD1	BP	Down
Leukocyte Cell-Cell Adhesion (GO:0007159)	1/20	0.27698	0.555866	0	0	3.22958	4.14617	SYK	BP	Down
Mitotic G1 DNA Damage Checkpoint Signaling (GO:0031571)	1/20	0.27698	0.555866	0	0	3.22958	4.14617	PIDD1	BP	Down
Histone H4 Acetyltransferase Activity (GO:0010485)	1/20	0.27698	0.502667	0	0	3.22958	4.14617	KAT5	MF	Down
Phosphatidylinositol-3,5-Bisphosphate Binding (GO:0080025)	1/20	0.27698	0.502667	0	0	3.22958	4.14617	WIPI2	MF	Down
Phospholipid Transfer Activity (GO:0120014)	1/20	0.27698	0.502667	0	0	3.22958	4.14617	ESYT1	MF	Down
Poly-Pyrimidine Tract Binding (GO:0008187)	1/20	0.27698	0.502667	0	0	3.22958	4.14617	PABPC4	MF	Down
Protein-Cysteine S-palmitoyltransferase Activity (GO:0019706)	1/20	0.27698	0.502667	0	0	3.22958	4.14617	ZDHHC22	MF	Down
Semaphorin Receptor Binding (GO:0030215)	1/20	0.27698	0.502667	0	0	3.22958	4.14617	RIT2	MF	Down
K63-linked Polyubiquitin Modification-Dependent Protein Binding (GO:0070530)	1/22	0.279186	0.607398	0	0	3.18719	4.06645	OTUD7A	MF	UP
mRNA 3'-UTR AU-rich Region Binding (GO:0035925)	1/22	0.279186	0.607398	0	0	3.18719	4.06645	RBMS3	MF	UP
Regulation Of Developmental Growth (GO:0048638)	1/22	0.279186	0.601266	0	0	3.18719	4.06645	DNM2	BP	UP
Regulation Of Glucose Metabolic Process (GO:0010906)	1/22	0.279186	0.601266	0	0	3.18719	4.06645	GPLD1	BP	UP
Early Endosome To Late Endosome Transport (GO:0045022)	1/22	0.279186	0.601266	0	0	3.18719	4.06645	RILP	BP	UP
Endosome Transport Via Multivesicular Body Sorting Pathway (GO:0032509)	1/22	0.279186	0.601266	0	0	3.18719	4.06645	RILP	BP	UP
Sterol Biosynthetic Process (GO:0016126)	1/22	0.279186	0.601266	0	0	3.18719	4.06645	LSS	BP	UP
Positive Regulation Of Phospholipase C Activity (GO:0010863)	1/22	0.279186	0.601266	0	0	3.18719	4.06645	PLCB2	BP	UP
Histone mRNA Metabolic Process (GO:0008334)	1/22	0.279186	0.601266	0	0	3.18719	4.06645	TENT2	BP	UP
Keratinocyte Differentiation (GO:0030216)	1/22	0.279186	0.601266	0	0	3.18719	4.06645	CERS3	BP	UP
Multivesicular Body Sorting Pathway (GO:0071985)	1/22	0.279186	0.601266	0	0	3.18719	4.06645	RILP	BP	UP
Regulation Of Androgen Receptor Signaling Pathway (GO:0060765)	1/22	0.279186	0.601266	0	0	3.18719	4.06645	SAFB2	BP	UP
Regulation Of Epithelial Cell Proliferation (GO:0050678)	2/65	0.280915	0.560868	0	0	1.95006	2.476	GRN;AQP11	BP	Down
Exocytosis (GO:0006887)	2/65	0.280915	0.560868	0	0	1.95006	2.476	RAB11FIP1;CPLX1	BP	Down
Integrin-Mediated Signaling Pathway (GO:0007229)	2/65	0.280915	0.560868	0	0	1.95006	2.476	SYK;ITGB3	BP	Down
G Protein-Coupled Receptor Activity (GO:0004930)	3/115	0.281967	0.507024	0	0	1.64662	2.08456	GRM4;GALR1;DRD1	MF	Down
Positive Regulation Of Metabolic Process (GO:0009893)	2/71	0.282061	0.604458	0	0	1.94227	2.45819	KDM3A;EBF2	BP	UP
Apical Junction Complex (GO:0043296)	2/72	0.287536	0.999847	0	0	1.9144	2.38613	PKN2;SHROOM4	CC	UP
RNA-mediated Gene Silencing (GO:0031047)	1/21	0.288617	0.567499	0	0	3.06791	3.81236	PIWIL2	BP	Down
Amide Transport (GO:0042886)	1/21	0.288617	0.567499	0	0	3.06791	3.81236	AQP11	BP	Down
Anterior/Posterior Pattern Specification (GO:0009952)	1/21	0.288617	0.567499	0	0	3.06791	3.81236	TIFAB	BP	Down
Arachidonic Acid Metabolic Process (GO:0019369)	1/21	0.288617	0.567499	0	0	3.06791	3.81236	ALOX12B	BP	Down
Platelet Dense Granule Organization (GO:0060155)	1/21	0.288617	0.567499	0	0	3.06791	3.81236	AP1S3	BP	Down
Positive Regulation Of Cell Communication (GO:0010647)	1/21	0.288617	0.567499	0	0	3.06791	3.81236	EDN3	BP	Down
Positive Regulation Of Mitotic Nuclear Division (GO:0045840)	1/21	0.288617	0.567499	0	0	3.06791	3.81236	EDN3	BP	Down
Macrophage Activation (GO:0042116)	1/21	0.288617	0.567499	0	0	3.06791	3.81236	SYK	BP	Down
Regulation Of Cardiac Muscle Cell Contraction (GO:0086004)	1/21	0.288617	0.567499	0	0	3.06791	3.81236	GJA5	BP	Down
H4/H2A Histone Acetyltransferase Complex (GO:0043189)	1/21	0.288617	0.650533	0	0	3.06791	3.81236	KAT5	CC	Down
NuA4 Histone Acetyltransferase Complex (GO:0035267)	1/21	0.288617	0.650533	0	0	3.06791	3.81236	KAT5	CC	Down
Acrosomal Vesicle (GO:0001669)	1/21	0.288617	0.650533	0	0	3.06791	3.81236	CCDC136	CC	Down
NAD+ ADP-ribosyltransferase Activity (GO:0003950)	1/21	0.288617	0.50963	0	0	3.06791	3.81236	ART3	MF	Down
Non-Membrane Spanning Protein Tyrosine Kinase Activity (GO:0004715)	1/21	0.288617	0.50963	0	0	3.06791	3.81236	SYK	MF	Down
Chromosome (GO:0005694)	3/127	0.289044	0.999847	0	0	1.62236	2.01363	SETMAR;CDYL;SPIDR	CC	UP
Nuclear Androgen Receptor Binding (GO:0050681)	1/23	0.28984	0.607398	0	0	3.04213	3.76745	KDM3A	MF	UP
Sodium Ion Transmembrane Transporter Activity (GO:0015081)	1/23	0.28984	0.607398	0	0	3.04213	3.76745	ASIC4	MF	UP
Nucleic Acid Metabolic Process (GO:0090304)	1/23	0.28984	0.604458	0	0	3.04213	3.76745	SETMAR	BP	UP
Regulation Of Response To Biotic Stimulus (GO:0002831)	1/23	0.28984	0.604458	0	0	3.04213	3.76745	RNF135	BP	UP
Cellular Nitrogen Compound Biosynthetic Process (GO:0044271)	1/23	0.28984	0.604458	0	0	3.04213	3.76745	ASAH2	BP	UP
Positive Regulation Of Calcium Ion Transmembrane Transporter Activity (GO:1901021)	1/23	0.28984	0.604458	0	0	3.04213	3.76745	CASQ1	BP	UP
Positive Regulation Of Cytokinesis (GO:0032467)	1/23	0.28984	0.604458	0	0	3.04213	3.76745	PKN2	BP	UP
Spermatid Development (GO:0007286)	1/23	0.28984	0.604458	0	0	3.04213	3.76745	CDYL	BP	UP
Positive Regulation Of Mitotic Cell Cycle (GO:0045931)	1/23	0.28984	0.604458	0	0	3.04213	3.76745	PKN2	BP	UP
Vesicle-Mediated Transport Between Endosomal Compartments (GO:0098927)	1/23	0.28984	0.604458	0	0	3.04213	3.76745	RILP	BP	UP
Protein K48-linked Deubiquitination (GO:0071108)	1/23	0.28984	0.604458	0	0	3.04213	3.76745	OTUD7A	BP	UP
Vascular Transport (GO:0010232)	2/67	0.292842	0.568908	0	0	1.88983	2.32094	ABCC1;SLC2A1	BP	Down
Mitotic Spindle Organization (GO:0007052)	2/67	0.292842	0.568908	0	0	1.88983	2.32094	INCENP;TUBG2	BP	Down
Histone Deacetylase Binding (GO:0042826)	2/73	0.293006	0.607398	0	0	1.88732	2.31681	PKN2;DACT1	MF	UP
Positive Regulation Of Canonical Wnt Signaling Pathway (GO:0090263)	2/73	0.293006	0.604458	0	0	1.88732	2.31681	PRDM15;DACT1	BP	UP
Regulation Of GTPase Activity (GO:0043087)	4/171	0.295971	0.568908	0	0	1.47301	1.79338	RASGEF1C;ARL2;RGL3;ARHGAP15	BP	Down
Regulation Of Endothelial Cell Migration (GO:0010594)	2/74	0.298471	0.604458	0	0	1.861	2.2501	NF1;GPLD1	BP	UP
Defense Response To Symbiont (GO:0140546)	2/74	0.298471	0.604458	0	0	1.861	2.2501	RTP4;GBP7	BP	UP
Regulation Of RNA Metabolic Process (GO:0051252)	2/74	0.298471	0.604458	0	0	1.861	2.2501	RBM38;MCM2	BP	UP
Cis-Regulatory Region Sequence-Specific DNA Binding (GO:0000987)	8/428	0.298752	0.607398	0	0	1.28041	1.54692	FOXQ1;EGR2;POU2F1;TCF7;PRDM15;EBF2;HSF5;MZF1	MF	UP
Positive Regulation Of Cold-Induced Thermogenesis (GO:0120162)	2/68	0.298796	0.568908	0	0	1.86108	2.24818	BSCL2;SYK	BP	Down
Positive Regulation Of Endothelial Cell Migration (GO:0010595)	2/68	0.298796	0.568908	0	0	1.86108	2.24818	GRN;ITGB3	BP	Down
Transport Across Blood-Brain Barrier (GO:0150104)	2/68	0.298796	0.568908	0	0	1.86108	2.24818	ABCC1;SLC2A1	BP	Down
Macromolecule Catabolic Process (GO:0009057)	2/68	0.298796	0.568908	0	0	1.86108	2.24818	BECN1;PABPC4	BP	Down
Regulation Of Interleukin-12 Production (GO:0032655)	1/22	0.300067	0.568908	0	0	2.92164	3.51692	SYK	BP	Down
Negative Regulation Of Receptor-Mediated Endocytosis (GO:0048261)	1/22	0.300067	0.568908	0	0	2.92164	3.51692	ITGB3	BP	Down
Regulation Of Lysosomal Lumen pH (GO:0035751)	1/22	0.300067	0.568908	0	0	2.92164	3.51692	GRN	BP	Down
Regulation Of Monoatomic Ion Transmembrane Transport (GO:0034765)	1/22	0.300067	0.568908	0	0	2.92164	3.51692	KCNJ16	BP	Down
Axonemal Dynein Complex Assembly (GO:0070286)	1/22	0.300067	0.568908	0	0	2.92164	3.51692	TTC12	BP	Down
Regulation Of Supramolecular Fiber Organization (GO:1902903)	1/22	0.300067	0.568908	0	0	2.92164	3.51692	ARL2	BP	Down
Early Endosome To Late Endosome Transport (GO:0045022)	1/22	0.300067	0.568908	0	0	2.92164	3.51692	BECN1	BP	Down
Establishment Of Mitotic Spindle Orientation (GO:0000132)	1/22	0.300067	0.568908	0	0	2.92164	3.51692	KAT5	BP	Down
Extrinsic Apoptotic Signaling Pathway Via Death Domain Receptors (GO:0008625)	1/22	0.300067	0.568908	0	0	2.92164	3.51692	BCL2	BP	Down
Transcription Elongation By RNA Polymerase II (GO:0006368)	1/22	0.300067	0.568908	0	0	2.92164	3.51692	LEO1	BP	Down
Positive Regulation Of Phospholipase C Activity (GO:0010863)	1/22	0.300067	0.568908	0	0	2.92164	3.51692	EDNRA	BP	Down
Intrinsic Apoptotic Signaling Pathway In Response To Endoplasmic Reticulum Stress (GO:0070059)	1/22	0.300067	0.568908	0	0	2.92164	3.51692	BCL2	BP	Down
Keratinocyte Differentiation (GO:0030216)	1/22	0.300067	0.568908	0	0	2.92164	3.51692	CDSN	BP	Down
Positive Regulation Of Type II Interferon Production (GO:0032729)	1/22	0.300067	0.568908	0	0	2.92164	3.51692	IL12A	BP	Down
Purine Nucleotide Metabolic Process (GO:0006163)	1/22	0.300067	0.568908	0	0	2.92164	3.51692	CD38	BP	Down
Acetyltransferase Activity (GO:0016407)	1/22	0.300067	0.525118	0	0	2.92164	3.51692	KAT5	MF	Down
N-acyltransferase Activity (GO:0016410)	1/24	0.300338	0.607398	0	0	2.90969	3.49991	CERS3	MF	UP
Metal Ion Transmembrane Transporter Activity (GO:0046873)	1/24	0.300338	0.607398	0	0	2.90969	3.49991	ASIC4	MF	UP
Monoatomic Ion Channel Activity (GO:0005216)	1/24	0.300338	0.607398	0	0	2.90969	3.49991	ASIC4	MF	UP
Supramolecular Fiber (GO:0099512)	1/24	0.300338	0.999847	0	0	2.90969	3.49991	MYH11	CC	UP
Negative Regulation Of Endothelial Cell Proliferation (GO:0001937)	1/24	0.300338	0.604458	0	0	2.90969	3.49991	NF1	BP	UP
Negative Regulation Of Response To Endoplasmic Reticulum Stress (GO:1903573)	1/24	0.300338	0.604458	0	0	2.90969	3.49991	CREB3L1	BP	UP
Odontogenesis (GO:0042476)	1/24	0.300338	0.604458	0	0	2.90969	3.49991	TUFT1	BP	UP
Regulation Of Vasculature Development (GO:1901342)	1/24	0.300338	0.604458	0	0	2.90969	3.49991	NF1	BP	UP
Chondrocyte Differentiation (GO:0002062)	1/24	0.300338	0.604458	0	0	2.90969	3.49991	GPLD1	BP	UP
Positive Regulation Of Calcium Ion Transmembrane Transport (GO:1904427)	1/24	0.300338	0.604458	0	0	2.90969	3.49991	CASQ1	BP	UP
Positive Regulation Of Interferon-Beta Production (GO:0032728)	1/24	0.300338	0.604458	0	0	2.90969	3.49991	RNF135	BP	UP
Positive Regulation Of Lipid Kinase Activity (GO:0090218)	1/24	0.300338	0.604458	0	0	2.90969	3.49991	EPHA8	BP	UP
mRNA Polyadenylation (GO:0006378)	1/24	0.300338	0.604458	0	0	2.90969	3.49991	TENT2	BP	UP
Muscle Cell Development (GO:0055001)	1/24	0.300338	0.604458	0	0	2.90969	3.49991	MYH11	BP	UP
Negative Regulation Of G1/S Transition Of Mitotic Cell Cycle (GO:2000134)	1/24	0.300338	0.604458	0	0	2.90969	3.49991	DACT1	BP	UP
Regulation Of Cell Adhesion Mediated By Integrin (GO:0033628)	1/24	0.300338	0.604458	0	0	2.90969	3.49991	EPHA8	BP	UP
Positive Regulation Of Cellular Catabolic Process (GO:0031331)	3/120	0.303898	0.575235	0	0	1.57577	1.87684	BECN1;KAT5;TRIM21	BP	Down
Cell Projection Membrane (GO:0031253)	2/75	0.303929	0.999847	0	0	1.83539	2.18588	CYBRD1;DRD5	CC	UP
Positive Regulation Of Binding (GO:0051099)	2/75	0.303929	0.609911	0	0	1.83539	2.18588	HMBOX1;DACT1	BP	UP
Sequence-Specific Double-Stranded DNA Binding (GO:1990837)	7/369	0.303984	0.607398	0	0	1.29913	1.54697	FOXQ1;EGR2;HMBOX1;CREB3L1;TCF7;HSF5;MZF1	MF	UP
Regulation Of Tumor Necrosis Factor Production (GO:0032680)	2/69	0.304742	0.575899	0	0	1.83319	2.17836	SYK;HAVCR2	BP	Down
mRNA 3'-UTR Binding (GO:0003730)	2/76	0.309379	0.607398	0	0	1.81048	2.12403	DAZL;RBMS3	MF	UP
Autophagosome (GO:0005776)	2/70	0.310679	0.678567	0	0	1.80612	2.11135	BECN1;WIPI2	CC	Down
Poly-Purine Tract Binding (GO:0070717)	1/25	0.31068	0.607398	0	0	2.78828	3.25947	RBMS3	MF	UP
Channel Activity (GO:0015267)	1/25	0.31068	0.607398	0	0	2.78828	3.25947	ASIC4	MF	UP
RNA Endonuclease Activity, Producing 5'-Phosphomonoesters (GO:0016891)	1/25	0.31068	0.607398	0	0	2.78828	3.25947	DBR1	MF	UP
Regulation Of Cytokine Production Involved In Inflammatory Response (GO:1900015)	1/25	0.31068	0.609911	0	0	2.78828	3.25947	ADCY7	BP	UP
GPI Anchor Metabolic Process (GO:0006505)	1/25	0.31068	0.609911	0	0	2.78828	3.25947	GPLD1	BP	UP
RNA Polyadenylation (GO:0043631)	1/25	0.31068	0.609911	0	0	2.78828	3.25947	TENT2	BP	UP
Artery Morphogenesis (GO:0048844)	1/25	0.31068	0.609911	0	0	2.78828	3.25947	NF1	BP	UP
Liver Development (GO:0001889)	1/25	0.31068	0.609911	0	0	2.78828	3.25947	NF1	BP	UP
Protein Export From Nucleus (GO:0006611)	1/25	0.31068	0.609911	0	0	2.78828	3.25947	EGR2	BP	UP
Protein Insertion Into ER Membrane (GO:0045048)	1/25	0.31068	0.609911	0	0	2.78828	3.25947	NCLN	BP	UP
Regulation Of G2/M Transition Of Mitotic Cell Cycle (GO:0010389)	1/25	0.31068	0.609911	0	0	2.78828	3.25947	CDC25C	BP	UP
Negative Regulation Of Cell Cycle G1/S Phase Transition (GO:1902807)	1/25	0.31068	0.609911	0	0	2.78828	3.25947	DACT1	BP	UP
Action Potential (GO:0001508)	1/23	0.311334	0.57805	0	0	2.78867	3.25407	MYH7B	BP	Down
Cellular Nitrogen Compound Biosynthetic Process (GO:0044271)	1/23	0.311334	0.57805	0	0	2.78867	3.25407	GCH1	BP	Down
Positive Regulation Of Chemokine Production (GO:0032722)	1/23	0.311334	0.57805	0	0	2.78867	3.25407	SYK	BP	Down
Secretory Granule Organization (GO:0033363)	1/23	0.311334	0.57805	0	0	2.78867	3.25407	AP1S3	BP	Down
Positive Regulation Of Cytokinesis (GO:0032467)	1/23	0.311334	0.57805	0	0	2.78867	3.25407	INCENP	BP	Down
Spermatid Development (GO:0007286)	1/23	0.311334	0.57805	0	0	2.78867	3.25407	KAT5	BP	Down
Positive Regulation Of mRNA Processing (GO:0050685)	1/23	0.311334	0.57805	0	0	2.78867	3.25407	LEO1	BP	Down
Positive Regulation Of Microtubule Polymerization Or Depolymerization (GO:0031112)	1/23	0.311334	0.57805	0	0	2.78867	3.25407	ARL2	BP	Down
Glutamine Family Amino Acid Metabolic Process (GO:0009064)	1/23	0.311334	0.57805	0	0	2.78867	3.25407	DGLUCY	BP	Down
Vesicle-Mediated Transport Between Endosomal Compartments (GO:0098927)	1/23	0.311334	0.57805	0	0	2.78867	3.25407	BECN1	BP	Down
Microtubule Nucleation (GO:0007020)	1/23	0.311334	0.57805	0	0	2.78867	3.25407	TUBG2	BP	Down
Palmitoyltransferase Activity (GO:0016409)	1/23	0.311334	0.535276	0	0	2.78867	3.25407	ZDHHC22	MF	Down
Carboxypeptidase Activity (GO:0004180)	1/23	0.311334	0.535276	0	0	2.78867	3.25407	CPA2	MF	Down
DNA Metabolic Process (GO:0006259)	5/252	0.315763	0.611875	0	0	1.35837	1.56588	UBE2T;SETMAR;MCM4;MCM5;MCM2	BP	UP
Positive Regulation Of Metabolic Process (GO:0009893)	2/71	0.316606	0.581235	0	0	1.77984	2.04699	BSCL2;SYK	BP	Down
Receptor Ligand Activity (GO:0048018)	3/123	0.317096	0.540442	0	0	1.53609	1.76428	GRN;EDN3;IL12A	MF	Down
Regulation Of Cellular Component Organization (GO:0051128)	3/134	0.317279	0.611875	0	0	1.53501	1.76215	NCLN;SNCAIP;MCM2	BP	UP
Focal Adhesion (GO:0005925)	7/345	0.319867	0.678567	0	0	1.2747	1.45296	FBLN7;ITGB3;BSG;CTNNA1;ARL2;CDH13;CD99L2	CC	Down
Positive Regulation Of Double-Strand Break Repair (GO:2000781)	2/78	0.320254	0.611875	0	0	1.76262	2.00699	SETMAR;SPIDR	BP	UP
Negative Regulation Of MAPK Cascade (GO:0043409)	2/78	0.320254	0.611875	0	0	1.76262	2.00699	PRDM15;NF1	BP	UP
Non-Motile Cilium (GO:0097730)	1/26	0.320871	0.999847	0	0	2.67659	3.04252	DRD5	CC	UP
Regulation Of Establishment Of Planar Polarity (GO:0090175)	1/26	0.320871	0.611875	0	0	2.67659	3.04252	DACT1	BP	UP
T Cell Differentiation (GO:0030217)	1/26	0.320871	0.611875	0	0	2.67659	3.04252	TCF7	BP	UP
Negative Regulation Of Proteolysis (GO:0045861)	1/26	0.320871	0.611875	0	0	2.67659	3.04252	PLAT	BP	UP
Organic Hydroxy Compound Biosynthetic Process (GO:1901617)	1/26	0.320871	0.611875	0	0	2.67659	3.04252	SLC27A2	BP	UP
Skeletal Muscle Tissue Development (GO:0007519)	1/26	0.320871	0.611875	0	0	2.67659	3.04252	EGR2	BP	UP
Very Long-Chain Fatty Acid Metabolic Process (GO:0000038)	1/26	0.320871	0.611875	0	0	2.67659	3.04252	SLC27A2	BP	UP
Positive Regulation Of Small Molecule Metabolic Process (GO:0062013)	1/26	0.320871	0.611875	0	0	2.67659	3.04252	GPLD1	BP	UP
Protein K11-linked Ubiquitination (GO:0070979)	1/26	0.320871	0.611875	0	0	2.67659	3.04252	UBE2T	BP	UP
Negative Regulation Of Endothelial Cell Proliferation (GO:0001937)	1/24	0.32242	0.581235	0	0	2.66726	3.01907	IL12A	BP	Down
Negative Regulation Of Response To Endoplasmic Reticulum Stress (GO:1903573)	1/24	0.32242	0.581235	0	0	2.66726	3.01907	AQP11	BP	Down
Aortic Valve Morphogenesis (GO:0003180)	1/24	0.32242	0.581235	0	0	2.66726	3.01907	ELN	BP	Down
Bicellular Tight Junction Assembly (GO:0070830)	1/24	0.32242	0.581235	0	0	2.66726	3.01907	ARL2	BP	Down
Phospholipid Translocation (GO:0045332)	1/24	0.32242	0.581235	0	0	2.66726	3.01907	ABCC1	BP	Down
Positive Regulation Of Calcium Ion Transmembrane Transport (GO:1904427)	1/24	0.32242	0.581235	0	0	2.66726	3.01907	DRD1	BP	Down
Response To Steroid Hormone (GO:0048545)	1/24	0.32242	0.581235	0	0	2.66726	3.01907	TFPI	BP	Down
Endodermal Cell Differentiation (GO:0035987)	1/24	0.32242	0.581235	0	0	2.66726	3.01907	LEO1	BP	Down
Positive Regulation Of Interleukin-1 Beta Production (GO:0032731)	1/24	0.32242	0.581235	0	0	2.66726	3.01907	TRIM16	BP	Down
Icosanoid Metabolic Process (GO:0006690)	1/24	0.32242	0.581235	0	0	2.66726	3.01907	ALOX12B	BP	Down
Positive Regulation Of Response To Biotic Stimulus (GO:0002833)	1/24	0.32242	0.581235	0	0	2.66726	3.01907	GRN	BP	Down
Lamellipodium Assembly (GO:0030032)	1/24	0.32242	0.581235	0	0	2.66726	3.01907	CDH13	BP	Down
mRNA Polyadenylation (GO:0006378)	1/24	0.32242	0.581235	0	0	2.66726	3.01907	LEO1	BP	Down
Protein Targeting To Lysosome (GO:0006622)	1/24	0.32242	0.581235	0	0	2.66726	3.01907	BECN1	BP	Down
Muscle Cell Development (GO:0055001)	1/24	0.32242	0.581235	0	0	2.66726	3.01907	ASB2	BP	Down
Negative Regulation Of DNA Recombination (GO:0045910)	1/24	0.32242	0.581235	0	0	2.66726	3.01907	KAT5	BP	Down
Regulation Of Cell Adhesion Mediated By Integrin (GO:0033628)	1/24	0.32242	0.581235	0	0	2.66726	3.01907	SYK	BP	Down
N-acyltransferase Activity (GO:0016410)	1/24	0.32242	0.544437	0	0	2.66726	3.01907	KAT5	MF	Down
Negative Regulation Of Neuron Death (GO:1901215)	2/72	0.322521	0.581235	0	0	1.75431	1.98515	GRN;BCL2	BP	Down
Endoplasmic Reticulum Lumen (GO:0005788)	4/195	0.325166	0.999847	0	0	1.40435	1.57767	COL26A1;SERPINC1;CASQ1;SLC27A2	CC	UP
Protein Polyubiquitination (GO:0000209)	4/195	0.325166	0.614879	0	0	1.40435	1.57767	RNF135;TRAF3IP2;UBE2T;MKRN3	BP	UP
Sphingolipid Metabolic Process (GO:0006665)	2/79	0.325676	0.614879	0	0	1.73962	1.9516	CERS3;ASAH2	BP	UP
Inorganic Cation Import Across Plasma Membrane (GO:0098659)	2/73	0.328423	0.58249	0	0	1.72949	1.92571	KCNJ16;SLC39A12	BP	Down
Phosphatidylinositol Bisphosphate Binding (GO:1902936)	2/73	0.328423	0.544437	0	0	1.72949	1.92571	WIPI2;TTPAL	MF	Down
Cell-Substrate Junction (GO:0030055)	7/349	0.330211	0.678567	0	0	1.25947	1.39553	FBLN7;ITGB3;BSG;CTNNA1;ARL2;CDH13;CD99L2	CC	Down
Regulation Of Intracellular Signal Transduction (GO:1902531)	5/236	0.330334	0.58249	0	0	1.33092	1.4742	PIDD1;RIT2;LBH;TMEM127;ARHGAP15	BP	Down
Histone Demethylase Activity (GO:0032452)	1/27	0.330911	0.628823	0	0	2.57348	2.84603	KDM3A	MF	UP
Ubiquitin Conjugating Enzyme Activity (GO:0061631)	1/27	0.330911	0.628823	0	0	2.57348	2.84603	UBE2T	MF	UP
Negative Regulation Of Sequestering Of Calcium Ion (GO:0051283)	1/27	0.330911	0.614879	0	0	2.57348	2.84603	PLCB2	BP	UP
Phosphatidylinositol 3-Kinase Signaling (GO:0014065)	1/27	0.330911	0.614879	0	0	2.57348	2.84603	NF1	BP	UP
Cytoplasmic Translational Initiation (GO:0002183)	1/27	0.330911	0.614879	0	0	2.57348	2.84603	EIF3B	BP	UP
Epidermal Cell Differentiation (GO:0009913)	1/27	0.330911	0.614879	0	0	2.57348	2.84603	CERS3	BP	UP
Positive Regulation Of Insulin Secretion (GO:0032024)	1/27	0.330911	0.614879	0	0	2.57348	2.84603	GPLD1	BP	UP
Positive Regulation Of Neuron Death (GO:1901216)	1/27	0.330911	0.614879	0	0	2.57348	2.84603	NF1	BP	UP
Regulation Of DNA Recombination (GO:0000018)	1/27	0.330911	0.614879	0	0	2.57348	2.84603	SPIDR	BP	UP
Muscle Tissue Development (GO:0060537)	1/27	0.330911	0.614879	0	0	2.57348	2.84603	NF1	BP	UP
Negative Regulation Of JNK Cascade (GO:0046329)	1/27	0.330911	0.614879	0	0	2.57348	2.84603	DACT1	BP	UP
Positive Regulation Of Programmed Cell Death (GO:0043068)	4/181	0.332256	0.58249	0	0	1.38894	1.5304	PIDD1;SYK;BCL2;GBP3	BP	Down
RNA Polyadenylation (GO:0043631)	1/25	0.333329	0.58249	0	0	2.55597	2.80805	LEO1	BP	Down
Regulation Of Microtubule Polymerization Or Depolymerization (GO:0031110)	1/25	0.333329	0.58249	0	0	2.55597	2.80805	ARL2	BP	Down
Negative Regulation Of Tumor Necrosis Factor Production (GO:0032720)	1/25	0.333329	0.58249	0	0	2.55597	2.80805	HAVCR2	BP	Down
Negative Regulation Of Tumor Necrosis Factor Superfamily Cytokine Production (GO:1903556)	1/25	0.333329	0.58249	0	0	2.55597	2.80805	HAVCR2	BP	Down
Artery Morphogenesis (GO:0048844)	1/25	0.333329	0.58249	0	0	2.55597	2.80805	GJA5	BP	Down
Regulation Of Potassium Ion Transport (GO:0043266)	1/25	0.333329	0.58249	0	0	2.55597	2.80805	DRD1	BP	Down
Regulation Of Type I Interferon-Mediated Signaling Pathway (GO:0060338)	1/25	0.333329	0.58249	0	0	2.55597	2.80805	RBM47	BP	Down
Central Nervous System Neuron Differentiation (GO:0021953)	1/25	0.333329	0.58249	0	0	2.55597	2.80805	BRINP3	BP	Down
Digestive Tract Development (GO:0048565)	1/25	0.333329	0.58249	0	0	2.55597	2.80805	COBL	BP	Down
Establishment Of Spindle Orientation (GO:0051294)	1/25	0.333329	0.58249	0	0	2.55597	2.80805	KAT5	BP	Down
Vacuolar Acidification (GO:0007035)	1/25	0.333329	0.58249	0	0	2.55597	2.80805	GRN	BP	Down
Positive Regulation Of Tyrosine Phosphorylation Of STAT Protein (GO:0042531)	1/25	0.333329	0.58249	0	0	2.55597	2.80805	IL12A	BP	Down
Liver Development (GO:0001889)	1/25	0.333329	0.58249	0	0	2.55597	2.80805	COBL	BP	Down
Protein Acetylation (GO:0006473)	1/25	0.333329	0.58249	0	0	2.55597	2.80805	KAT5	BP	Down
Regulation Of G2/M Transition Of Mitotic Cell Cycle (GO:0010389)	1/25	0.333329	0.58249	0	0	2.55597	2.80805	KCNH5	BP	Down
Regulation Of Cardiac Muscle Cell Action Potential (GO:0098901)	1/25	0.333329	0.58249	0	0	2.55597	2.80805	GJA5	BP	Down
Regulation Of Cardiac Muscle Contraction (GO:0055117)	1/25	0.333329	0.58249	0	0	2.55597	2.80805	GJA5	BP	Down
INO80-type Complex (GO:0097346)	1/25	0.333329	0.678567	0	0	2.55597	2.80805	KAT5	CC	Down
Histone Acetyltransferase Activity (GO:0004402)	1/25	0.333329	0.544437	0	0	2.55597	2.80805	KAT5	MF	Down
RNA Endonuclease Activity, Producing 5'-Phosphomonoesters (GO:0016891)	1/25	0.333329	0.544437	0	0	2.55597	2.80805	RPP25	MF	Down
Poly-Purine Tract Binding (GO:0070717)	1/25	0.333329	0.544437	0	0	2.55597	2.80805	PABPC4	MF	Down
Cell-Cell Junction (GO:0005911)	5/237	0.333505	0.678567	0	0	1.3251	1.45509	CDSN;GJA5;ITGB3;CTNNA1;CDH13	CC	Down
Regulation Of Endothelial Cell Migration (GO:0010594)	2/74	0.334311	0.58249	0	0	1.70537	1.86854	GRN;ITGB3	BP	Down
Regulation Of Endothelial Cell Proliferation (GO:0001936)	2/74	0.334311	0.58249	0	0	1.70537	1.86854	ITGB3;CDH13	BP	Down
Intracellular Monoatomic Cation Homeostasis (GO:0030003)	3/127	0.334707	0.58249	0	0	1.48618	1.62662	EDNRA;EDN3;SLC39A12	BP	Down
Metallopeptidase Activity (GO:0008237)	2/81	0.336485	0.628823	0	0	1.69538	1.8466	ADAMTS2;MMP24	MF	UP
Secretory Granule Membrane (GO:0030667)	4/183	0.33955	0.678567	0	0	1.37325	1.48329	NFAM1;CCDC136;ITGB3;CKAP4	CC	Down
Regulation Of Protein Localization (GO:0032880)	2/75	0.340184	0.584806	0	0	1.6819	1.81354	ITGB3;TRIM21	BP	Down
Positive Regulation Of Neuron Projection Development (GO:0010976)	2/75	0.340184	0.584806	0	0	1.6819	1.81354	RIT2;COBL	BP	Down
Cell Projection Membrane (GO:0031253)	2/75	0.340184	0.678567	0	0	1.6819	1.81354	ITGB3;DRD1	CC	Down
Sodium Channel Activity (GO:0005272)	1/28	0.340804	0.628823	0	0	2.47802	2.66746	ASIC4	MF	UP
Sodium Channel Regulator Activity (GO:0017080)	1/28	0.340804	0.628823	0	0	2.47802	2.66746	GPLD1	MF	UP
Negative Regulation Of Mitotic Cell Cycle Phase Transition (GO:1901991)	1/28	0.340804	0.620278	0	0	2.47802	2.66746	DACT1	BP	UP
Regulation Of Metal Ion Transport (GO:0010959)	1/28	0.340804	0.620278	0	0	2.47802	2.66746	CASR	BP	UP
Release Of Sequestered Calcium Ion Into Cytosol (GO:0051209)	1/28	0.340804	0.620278	0	0	2.47802	2.66746	PLCB2	BP	UP
Positive Regulation Of Carbohydrate Metabolic Process (GO:0045913)	1/28	0.340804	0.620278	0	0	2.47802	2.66746	GPLD1	BP	UP
Positive Regulation Of Cell Division (GO:0051781)	1/28	0.340804	0.620278	0	0	2.47802	2.66746	PKN2	BP	UP
Presynaptic Endocytosis (GO:0140238)	1/28	0.340804	0.620278	0	0	2.47802	2.66746	DNM2	BP	UP
Maturation Of SSU-rRNA From Tricistronic rRNA Transcript (SSU-rRNA, 5.8S rRNA, LSU-rRNA) (GO:0000462)	1/28	0.340804	0.620278	0	0	2.47802	2.66746	NOL10	BP	UP
Regulation Of DNA Biosynthetic Process (GO:2000278)	1/28	0.340804	0.620278	0	0	2.47802	2.66746	HMBOX1	BP	UP
Myofibril Assembly (GO:0030239)	1/28	0.340804	0.620278	0	0	2.47802	2.66746	CASQ1	BP	UP
Negative Regulation Of Double-Strand Break Repair (GO:2000780)	1/26	0.344062	0.584806	0	0	2.45358	2.61781	KAT5	BP	Down
Actin Filament Polymerization (GO:0030041)	1/26	0.344062	0.584806	0	0	2.45358	2.61781	COBL	BP	Down
Negative Regulation Of Secretion By Cell (GO:1903531)	1/26	0.344062	0.584806	0	0	2.45358	2.61781	IL12A	BP	Down
Regulation Of Phagocytosis (GO:0050764)	1/26	0.344062	0.584806	0	0	2.45358	2.61781	SYK	BP	Down
Organic Hydroxy Compound Biosynthetic Process (GO:1901617)	1/26	0.344062	0.584806	0	0	2.45358	2.61781	CYP39A1	BP	Down
Regulation Of Protein Localization To Cell Surface (GO:2000008)	1/26	0.344062	0.584806	0	0	2.45358	2.61781	TMEM35A	BP	Down
Platelet Aggregation (GO:0070527)	1/26	0.344062	0.584806	0	0	2.45358	2.61781	ITGB3	BP	Down
Positive Regulation Of T Cell Proliferation (GO:0042102)	1/26	0.344062	0.584806	0	0	2.45358	2.61781	SYK	BP	Down
Positive Regulation Of Chromosome Organization (GO:2001252)	1/26	0.344062	0.584806	0	0	2.45358	2.61781	KAT5	BP	Down
Positive Regulation Of Microtubule Polymerization (GO:0031116)	1/26	0.344062	0.584806	0	0	2.45358	2.61781	ARL2	BP	Down
Tube Closure (GO:0060606)	1/26	0.344062	0.584806	0	0	2.45358	2.61781	COBL	BP	Down
Unsaturated Fatty Acid Metabolic Process (GO:0033559)	1/26	0.344062	0.584806	0	0	2.45358	2.61781	ALOX12B	BP	Down
Primary Neural Tube Formation (GO:0014020)	1/26	0.344062	0.584806	0	0	2.45358	2.61781	COBL	BP	Down
Muscle Cell Differentiation (GO:0042692)	1/26	0.344062	0.584806	0	0	2.45358	2.61781	POPDC3	BP	Down
Intercalated Disc (GO:0014704)	1/26	0.344062	0.678567	0	0	2.45358	2.61781	GJA5	CC	Down
Non-Motile Cilium (GO:0097730)	1/26	0.344062	0.678567	0	0	2.45358	2.61781	DRD1	CC	Down
Cell Adhesion Mediator Activity (GO:0098631)	1/26	0.344062	0.551415	0	0	2.45358	2.61781	CNTN6	MF	Down
Copper Ion Binding (GO:0005507)	1/26	0.344062	0.551415	0	0	2.45358	2.61781	SNCG	MF	Down
mRNA 3'-UTR Binding (GO:0003730)	2/76	0.346041	0.551415	0	0	1.65908	1.76061	RBM47;PABPC4	MF	Down
Regulation Of Neuron Apoptotic Process (GO:0043523)	2/83	0.347243	0.630562	0	0	1.65331	1.74876	FOXQ1;NF1	BP	UP
Ubiquitin-Protein Transferase Activity (GO:0004842)	6/325	0.347889	0.628823	0	0	1.26175	1.33225	RNF135;TRAF3IP2;TRIM17;UBE2T;MKRN3;ASB4	MF	UP
Promoter-Specific Chromatin Binding (GO:1990841)	1/29	0.350551	0.628823	0	0	2.38937	2.50466	PRDM15	MF	UP
RNA Exonuclease Activity, Producing 5'-Phosphomonoesters (GO:0016896)	1/29	0.350551	0.628823	0	0	2.38937	2.50466	ERI2	MF	UP
Regulation Of Phosphatidylinositol 3-Kinase Activity (GO:0043551)	1/29	0.350551	0.630833	0	0	2.38937	2.50466	EPHA8	BP	UP
Regulation Of Receptor Signaling Pathway Via JAK-STAT (GO:0046425)	1/29	0.350551	0.630833	0	0	2.38937	2.50466	GBP7	BP	UP
Regulation Of Sprouting Angiogenesis (GO:1903670)	1/29	0.350551	0.630833	0	0	2.38937	2.50466	CREB3L1	BP	UP
Vesicle Budding From Membrane (GO:0006900)	1/29	0.350551	0.630833	0	0	2.38937	2.50466	RILP	BP	UP
Positive Regulation Of Peptidyl-Tyrosine Phosphorylation (GO:0050731)	2/77	0.351881	0.590701	0	0	1.63685	1.70963	ITGB3;IL12A	BP	Down
Cellular Response To Salt (GO:1902075)	2/84	0.352601	0.632446	0	0	1.63305	1.70232	ADCY7;GPLD1	BP	UP
Negative Regulation Of Endopeptidase Activity (GO:0010951)	1/27	0.354624	0.590701	0	0	2.35907	2.44564	CST3	BP	Down
Acylglycerol Metabolic Process (GO:0006639)	1/27	0.354624	0.590701	0	0	2.35907	2.44564	DGKK	BP	Down
Aortic Valve Development (GO:0003176)	1/27	0.354624	0.590701	0	0	2.35907	2.44564	ELN	BP	Down
Axoneme Assembly (GO:0035082)	1/27	0.354624	0.590701	0	0	2.35907	2.44564	TTC12	BP	Down
Epidermal Cell Differentiation (GO:0009913)	1/27	0.354624	0.590701	0	0	2.35907	2.44564	CDSN	BP	Down
Establishment Of Mitotic Spindle Localization (GO:0040001)	1/27	0.354624	0.590701	0	0	2.35907	2.44564	KAT5	BP	Down
Positive Regulation Of Interleukin-1 Production (GO:0032732)	1/27	0.354624	0.590701	0	0	2.35907	2.44564	TRIM16	BP	Down
Positive Regulation Of Ion Transmembrane Transporter Activity (GO:0032414)	1/27	0.354624	0.590701	0	0	2.35907	2.44564	EDNRA	BP	Down
Positive Regulation Of Lamellipodium Organization (GO:1902745)	1/27	0.354624	0.590701	0	0	2.35907	2.44564	CLRN1	BP	Down
Positive Regulation Of Neuron Death (GO:1901216)	1/27	0.354624	0.590701	0	0	2.35907	2.44564	GRN	BP	Down
Heterochromatin Formation (GO:0031507)	1/27	0.354624	0.590701	0	0	2.35907	2.44564	POLE3	BP	Down
Protein Palmitoylation (GO:0018345)	1/27	0.354624	0.590701	0	0	2.35907	2.44564	ZDHHC22	BP	Down
Proteoglycan Biosynthetic Process (GO:0030166)	1/27	0.354624	0.590701	0	0	2.35907	2.44564	CSGALNACT1	BP	Down
Transition Metal Ion Transmembrane Transporter Activity (GO:0046915)	1/27	0.354624	0.55605	0	0	2.35907	2.44564	SLC39A12	MF	Down
Histone Demethylase Activity (GO:0032452)	1/27	0.354624	0.55605	0	0	2.35907	2.44564	HR	MF	Down
Brain Development (GO:0007420)	3/144	0.357658	0.632446	0	0	1.42527	1.46543	EGR2;NF1;SHROOM4	BP	UP
Positive Regulation Of Cysteine-Type Endopeptidase Activity Involved In Apoptotic Process (GO:0043280)	2/78	0.357703	0.594981	0	0	1.61522	1.66053	PIDD1;SYK	BP	Down
Adenylate Cyclase-Modulating G Protein-Coupled Receptor Signaling Pathway (GO:0007188)	2/85	0.357943	0.632446	0	0	1.61328	1.65745	ADCY7;DRD5	BP	UP
Ubiquitin-Like Protein Conjugating Enzyme Activity (GO:0061650)	1/30	0.360154	0.630521	0	0	2.30684	2.3558	UBE2T	MF	UP
Core Promoter Sequence-Specific DNA Binding (GO:0001046)	1/30	0.360154	0.630521	0	0	2.30684	2.3558	POU2F1	MF	UP
Negative Regulation Of Stress-Activated MAPK Cascade (GO:0032873)	1/30	0.360154	0.632446	0	0	2.30684	2.3558	DACT1	BP	UP
Antiviral Innate Immune Response (GO:0140374)	1/30	0.360154	0.632446	0	0	2.30684	2.3558	RNF135	BP	UP
Calcium-Dependent Cell-Cell Adhesion Via Plasma Membrane Cell Adhesion Molecules (GO:0016339)	1/30	0.360154	0.632446	0	0	2.30684	2.3558	PCDHB9	BP	UP
Positive Regulation Of Biosynthetic Process (GO:0009891)	1/30	0.360154	0.632446	0	0	2.30684	2.3558	CREB3L1	BP	UP
Steroid Metabolic Process (GO:0008202)	1/30	0.360154	0.632446	0	0	2.30684	2.3558	LSS	BP	UP
Positive Regulation Of Lipid Biosynthetic Process (GO:0046889)	1/30	0.360154	0.632446	0	0	2.30684	2.3558	GPLD1	BP	UP
Positive Regulation Of miRNA Transcription (GO:1902895)	1/30	0.360154	0.632446	0	0	2.30684	2.3558	POU2F1	BP	UP
Inositol Lipid-Mediated Signaling (GO:0048017)	1/30	0.360154	0.632446	0	0	2.30684	2.3558	PLCB2	BP	UP
Regulation Of Cytokine-Mediated Signaling Pathway (GO:0001959)	1/28	0.365015	0.597651	0	0	2.27156	2.28931	SYK	BP	Down
Negative Regulation Of Peptidase Activity (GO:0010466)	1/28	0.365015	0.597651	0	0	2.27156	2.28931	CST3	BP	Down
Regulation Of Lamellipodium Assembly (GO:0010591)	1/28	0.365015	0.597651	0	0	2.27156	2.28931	CLRN1	BP	Down
Regulation Of Metal Ion Transport (GO:0010959)	1/28	0.365015	0.597651	0	0	2.27156	2.28931	BCL2	BP	Down
Cellular Response To Retinoic Acid (GO:0071300)	1/28	0.365015	0.597651	0	0	2.27156	2.28931	BRINP3	BP	Down
Cellular Response To Virus (GO:0098586)	1/28	0.365015	0.597651	0	0	2.27156	2.28931	IL12A	BP	Down
Endothelial Cell Migration (GO:0043542)	1/28	0.365015	0.597651	0	0	2.27156	2.28931	CDH13	BP	Down
Positive Regulation Of Interleukin-8 Production (GO:0032757)	1/28	0.365015	0.597651	0	0	2.27156	2.28931	SYK	BP	Down
Tight Junction Assembly (GO:0120192)	1/28	0.365015	0.597651	0	0	2.27156	2.28931	ARL2	BP	Down
Presynaptic Endocytosis (GO:0140238)	1/28	0.365015	0.597651	0	0	2.27156	2.28931	SNCG	BP	Down
Negative Chemotaxis (GO:0050919)	1/28	0.365015	0.597651	0	0	2.27156	2.28931	ITGB3	BP	Down
Polymeric Cytoskeletal Fiber (GO:0099513)	4/207	0.36536	0.999847	0	0	1.32036	1.32943	SHROOM4;CCT4;PRPH;DNM2	CC	UP
Regulation Of Cellular Component Organization (GO:0051128)	3/134	0.365459	0.597651	0	0	1.40616	1.41544	RIT2;STK38L;CDH13	BP	Down
Regulation Of RNA Splicing (GO:0043484)	2/87	0.368579	0.635103	0	0	1.57513	1.57213	RBM38;MCM2	BP	UP
Positive Regulation Of Cell Cycle Process (GO:0090068)	2/80	0.36929	0.597719	0	0	1.57361	1.56759	EDN3;INCENP	BP	Down
Positive Regulation Of Epithelial Cell Migration (GO:0010634)	2/80	0.36929	0.597719	0	0	1.57361	1.56759	GRN;ITGB3	BP	Down
Protein Catabolic Process (GO:0030163)	2/80	0.36929	0.597719	0	0	1.57361	1.56759	CPA2;TRIM21	BP	Down
Protein Complex Oligomerization (GO:0051259)	2/80	0.36929	0.597719	0	0	1.57361	1.56759	AQP11;SAMD1	BP	Down
3'-5'-RNA Exonuclease Activity (GO:0000175)	1/31	0.369616	0.630521	0	0	2.22981	2.21931	ERI2	MF	UP
Telomeric DNA Binding (GO:0042162)	1/31	0.369616	0.630521	0	0	2.22981	2.21931	HMBOX1	MF	UP
Nuclease Activity (GO:0004518)	1/31	0.369616	0.630521	0	0	2.22981	2.21931	SETMAR	MF	UP
Sarcoplasmic Reticulum (GO:0016529)	1/31	0.369616	0.999847	0	0	2.22981	2.21931	CASQ1	CC	UP
Regulation Of mRNA Processing (GO:0050684)	1/31	0.369616	0.635103	0	0	2.22981	2.21931	SAFB2	BP	UP
Apical Junction Assembly (GO:0043297)	1/31	0.369616	0.635103	0	0	2.22981	2.21931	PKN2	BP	UP
Cellular Response To Radiation (GO:0071478)	1/31	0.369616	0.635103	0	0	2.22981	2.21931	SPIDR	BP	UP
Positive Regulation Of Cation Channel Activity (GO:2001259)	1/31	0.369616	0.635103	0	0	2.22981	2.21931	CASQ1	BP	UP
Water-Soluble Vitamin Metabolic Process (GO:0006767)	1/31	0.369616	0.635103	0	0	2.22981	2.21931	SHMT1	BP	UP
Protein K63-linked Deubiquitination (GO:0070536)	1/31	0.369616	0.635103	0	0	2.22981	2.21931	OTUD7A	BP	UP
Modulation By Host Of Symbiont Process (GO:0051851)	1/31	0.369616	0.635103	0	0	2.22981	2.21931	CCNT1	BP	UP
Regulation Of T Cell Differentiation (GO:0045580)	1/31	0.369616	0.635103	0	0	2.22981	2.21931	TCF7	BP	UP
Regulation Of Axon Extension (GO:0030516)	1/31	0.369616	0.635103	0	0	2.22981	2.21931	DNM2	BP	UP
Response To Calcium Ion (GO:0051592)	2/88	0.373871	0.641036	0	0	1.55672	1.53157	CASR;GPLD1	BP	UP
Fatty Acid Metabolic Process (GO:0006631)	2/81	0.375052	0.597719	0	0	1.5536	1.5236	GGT5;ALOX12B	BP	Down
O-glycan Processing (GO:0016266)	1/29	0.37524	0.597719	0	0	2.1903	2.1469	GXYLT2	BP	Down
Adherens Junction Organization (GO:0034332)	1/29	0.37524	0.597719	0	0	2.1903	2.1469	CDH13	BP	Down
Negative Regulation Of Smooth Muscle Cell Proliferation (GO:0048662)	1/29	0.37524	0.597719	0	0	2.1903	2.1469	IL12A	BP	Down
Neural Tube Closure (GO:0001843)	1/29	0.37524	0.597719	0	0	2.1903	2.1469	COBL	BP	Down
Apoptotic Mitochondrial Changes (GO:0008637)	1/29	0.37524	0.597719	0	0	2.1903	2.1469	BCL2	BP	Down
Positive Regulation Of Cytokine-Mediated Signaling Pathway (GO:0001961)	1/29	0.37524	0.597719	0	0	2.1903	2.1469	RBM47	BP	Down
Steroid Biosynthetic Process (GO:0006694)	1/29	0.37524	0.597719	0	0	2.1903	2.1469	CYP39A1	BP	Down
Positive Regulation Of Innate Immune Response (GO:0045089)	1/29	0.37524	0.597719	0	0	2.1903	2.1469	RBM47	BP	Down
Positive Regulation Of Intrinsic Apoptotic Signaling Pathway (GO:2001244)	1/29	0.37524	0.597719	0	0	2.1903	2.1469	BECN1	BP	Down
Positive Regulation Of Signaling (GO:0023056)	1/29	0.37524	0.597719	0	0	2.1903	2.1469	EDN3	BP	Down
intra-Golgi Vesicle-Mediated Transport (GO:0006891)	1/29	0.37524	0.597719	0	0	2.1903	2.1469	COPZ2	BP	Down
Positive Regulation Of Telomerase Activity (GO:0051973)	1/29	0.37524	0.597719	0	0	2.1903	2.1469	PARM1	BP	Down
Lamellipodium Organization (GO:0097581)	1/29	0.37524	0.597719	0	0	2.1903	2.1469	CDH13	BP	Down
Protein Destabilization (GO:0031648)	1/29	0.37524	0.597719	0	0	2.1903	2.1469	TRIM21	BP	Down
RNA Endonuclease Activity (GO:0004521)	1/29	0.37524	0.579111	0	0	2.1903	2.1469	PIWIL2	MF	Down
Phosphotyrosine Residue Binding (GO:0001784)	1/29	0.37524	0.579111	0	0	2.1903	2.1469	SYK	MF	Down
Regulation Of MAPK Cascade (GO:0043408)	3/149	0.377748	0.642827	0	0	1.37604	1.33961	EPHA8;PRDM15;NF1	BP	UP
Transmembrane Receptor Protein Tyrosine Kinase Signaling Pathway (GO:0007169)	4/211	0.378757	0.642827	0	0	1.29453	1.25681	GIGYF1;EPHA8;PLAT;GPLD1	BP	UP
Protein Kinase C Binding (GO:0005080)	1/32	0.378938	0.640148	0	0	2.15775	2.09384	DACT1	MF	UP
Cyclin-Dependent Protein Kinase Holoenzyme Complex (GO:0000307)	1/32	0.378938	0.999847	0	0	2.15775	2.09384	MCM2	CC	UP
Amino Acid Transport (GO:0006865)	1/32	0.378938	0.642827	0	0	2.15775	2.09384	SLC7A3	BP	UP
Positive Regulation Of ATP-dependent Activity (GO:0032781)	1/32	0.378938	0.642827	0	0	2.15775	2.09384	SETMAR	BP	UP
Epithelial Cell Migration (GO:0010631)	1/32	0.378938	0.642827	0	0	2.15775	2.09384	PKN2	BP	UP
Regulation Of Cytokine Production (GO:0001817)	2/82	0.380793	0.604659	0	0	1.53408	1.48115	NFAM1;TRIM21	BP	Down
Protein Homooligomerization (GO:0051260)	2/90	0.384401	0.649939	0	0	1.52115	1.45432	RNF135;SHMT1	BP	UP
Calcium-Dependent Cell-Cell Adhesion Via Plasma Membrane Cell Adhesion Molecules (GO:0016339)	1/30	0.385302	0.604659	0	0	2.11464	2.0168	CDH13	BP	Down
Carboxylic Acid Transmembrane Transport (GO:1905039)	1/30	0.385302	0.604659	0	0	2.11464	2.0168	ABCC1	BP	Down
Regulation Of Protein Polymerization (GO:0032271)	1/30	0.385302	0.604659	0	0	2.11464	2.0168	ARL2	BP	Down
Steroid Metabolic Process (GO:0008202)	1/30	0.385302	0.604659	0	0	2.11464	2.0168	CYP39A1	BP	Down
Substrate Adhesion-Dependent Cell Spreading (GO:0034446)	1/30	0.385302	0.604659	0	0	2.11464	2.0168	ITGB3	BP	Down
Positive Regulation Of Lipid Biosynthetic Process (GO:0046889)	1/30	0.385302	0.604659	0	0	2.11464	2.0168	KAT5	BP	Down
Ventricular Septum Development (GO:0003281)	1/30	0.385302	0.604659	0	0	2.11464	2.0168	GJA5	BP	Down
Positive Regulation Of Protein Dephosphorylation (GO:0035307)	1/30	0.385302	0.604659	0	0	2.11464	2.0168	PPP1R15B	BP	Down
Potassium Ion Import Across Plasma Membrane (GO:1990573)	1/30	0.385302	0.604659	0	0	2.11464	2.0168	KCNJ16	BP	Down
Mitochondrial Membrane Organization (GO:0007006)	1/30	0.385302	0.604659	0	0	2.11464	2.0168	BCL2	BP	Down
Pentosyltransferase Activity (GO:0016763)	1/30	0.385302	0.584675	0	0	2.11464	2.0168	ART3	MF	Down
Regulatory RNA Binding (GO:0061980)	1/30	0.385302	0.584675	0	0	2.11464	2.0168	PIWIL2	MF	Down
Cell Junction Assembly (GO:0034329)	2/83	0.386512	0.605743	0	0	1.51505	1.4402	CDH13;DRD1	BP	Down
Purine Ribonucleoside Triphosphate Binding (GO:0035639)	7/371	0.387795	0.584675	0	0	1.18174	1.11944	RIT2;GCH1;DIRAS1;STK38L;ARL2;TUBG2;GBP3	MF	Down
Specific Granule Lumen (GO:0035580)	1/33	0.388123	0.999847	0	0	2.09019	1.97823	GHDC	CC	UP
L-alpha-amino Acid Transmembrane Transport (GO:1902475)	1/33	0.388123	0.649939	0	0	2.09019	1.97823	SLC7A3	BP	UP
Negative Regulation Of Type I Interferon Production (GO:0032480)	1/33	0.388123	0.649939	0	0	2.09019	1.97823	GBP7	BP	UP
Regulation Of Neurotransmitter Secretion (GO:0046928)	1/33	0.388123	0.649939	0	0	2.09019	1.97823	SNCAIP	BP	UP
Regulation Of Release Of Sequestered Calcium Ion Into Cytosol (GO:0051279)	1/33	0.388123	0.649939	0	0	2.09019	1.97823	CASQ1	BP	UP
Intracellular Steroid Hormone Receptor Signaling Pathway (GO:0030518)	1/33	0.388123	0.649939	0	0	2.09019	1.97823	KDM3A	BP	UP
Positive Regulation Of Wnt Signaling Pathway (GO:0030177)	2/91	0.389638	0.649939	0	0	1.50397	1.41755	PRDM15;DACT1	BP	UP
Negative Regulation Of Canonical Wnt Signaling Pathway (GO:0090090)	2/91	0.389638	0.649939	0	0	1.50397	1.41755	DACT1;RBMS3	BP	UP
Cytoplasmic Side Of Plasma Membrane (GO:0009898)	2/92	0.394855	0.999847	0	0	1.48717	1.38193	TRAF3IP2;SHROOM4	CC	UP
Regulation Of Protein Serine/Threonine Kinase Activity (GO:0071900)	2/92	0.394855	0.655664	0	0	1.48717	1.38193	CCNT1;CDC25C	BP	UP
Negative Regulation Of Mitotic Cell Cycle (GO:0045930)	1/31	0.395201	0.610337	0	0	2.04403	1.8976	BRINP3	BP	Down
Negative Regulation Of Proteasomal Protein Catabolic Process (GO:1901799)	1/31	0.395201	0.610337	0	0	2.04403	1.8976	AQP11	BP	Down
Negative Regulation Of Transport (GO:0051051)	1/31	0.395201	0.610337	0	0	2.04403	1.8976	ITGB3	BP	Down
Regulation Of Mitochondrial Membrane Potential (GO:0051881)	1/31	0.395201	0.610337	0	0	2.04403	1.8976	BCL2	BP	Down
Positive Regulation Of Cation Channel Activity (GO:2001259)	1/31	0.395201	0.610337	0	0	2.04403	1.8976	EDNRA	BP	Down
Sterol Metabolic Process (GO:0016125)	1/31	0.395201	0.610337	0	0	2.04403	1.8976	CYP39A1	BP	Down
Positive Regulation Of Lymphocyte Differentiation (GO:0045621)	1/31	0.395201	0.610337	0	0	2.04403	1.8976	SYK	BP	Down
Water-Soluble Vitamin Metabolic Process (GO:0006767)	1/31	0.395201	0.610337	0	0	2.04403	1.8976	SLC2A1	BP	Down
Homotypic Cell-Cell Adhesion (GO:0034109)	1/31	0.395201	0.610337	0	0	2.04403	1.8976	ITGB3	BP	Down
Microtubule Polymerization (GO:0046785)	1/31	0.395201	0.610337	0	0	2.04403	1.8976	TUBG2	BP	Down
Protein Targeting To Vacuole (GO:0006623)	1/31	0.395201	0.610337	0	0	2.04403	1.8976	BECN1	BP	Down
Tertiary Granule Lumen (GO:1904724)	1/31	0.395201	0.768748	0	0	2.04403	1.8976	CST3	CC	Down
Histone H3 Methyltransferase Activity (GO:0140938)	1/34	0.397173	0.664502	0	0	2.02673	1.87145	SETMAR	MF	UP
Ciliary Membrane (GO:0060170)	1/34	0.397173	0.999847	0	0	2.02673	1.87145	DRD5	CC	UP
Nucleobase-Containing Compound Catabolic Process (GO:0034655)	1/34	0.397173	0.655664	0	0	2.02673	1.87145	SETMAR	BP	UP
Cartilage Development (GO:0051216)	1/34	0.397173	0.655664	0	0	2.02673	1.87145	GPLD1	BP	UP
Epidermis Development (GO:0008544)	1/34	0.397173	0.655664	0	0	2.02673	1.87145	CERS3	BP	UP
Substantia Nigra Development (GO:0021762)	1/34	0.397173	0.655664	0	0	2.02673	1.87145	SYPL2	BP	UP
Adenylate Cyclase-Modulating G Protein-Coupled Receptor Signaling Pathway (GO:0007188)	2/85	0.397879	0.613661	0	0	1.47836	1.36247	NPY1R;DRD1	BP	Down
Mitotic Cell Cycle Phase Transition (GO:0044772)	2/93	0.400051	0.659053	0	0	1.47073	1.34743	CDC25C;DNM2	BP	UP
Ubiquitin-Like Protein Transferase Activity (GO:0019787)	4/218	0.402128	0.666383	0	0	1.25164	1.14023	RNF135;TRIM17;UBE2T;ASB4	MF	UP
G2/M Transition Of Mitotic Cell Cycle (GO:0000086)	1/32	0.404942	0.613995	0	0	1.97797	1.78811	TPD52L1	BP	Down
Negative Regulation Of Response To Biotic Stimulus (GO:0002832)	1/32	0.404942	0.613995	0	0	1.97797	1.78811	TRIM21	BP	Down
Negative Regulation Of Viral Process (GO:0048525)	1/32	0.404942	0.613995	0	0	1.97797	1.78811	TRIM21	BP	Down
Regulation Of Phosphoprotein Phosphatase Activity (GO:0043666)	1/32	0.404942	0.613995	0	0	1.97797	1.78811	PPP1R15B	BP	Down
Regulation Of Tyrosine Phosphorylation Of STAT Protein (GO:0042509)	1/32	0.404942	0.613995	0	0	1.97797	1.78811	IL12A	BP	Down
Epithelial Cell Migration (GO:0010631)	1/32	0.404942	0.613995	0	0	1.97797	1.78811	CDH13	BP	Down
Positive Regulation Of Monoatomic Ion Transport (GO:0043270)	1/32	0.404942	0.613995	0	0	1.97797	1.78811	DRD1	BP	Down
Glutamate Receptor Signaling Pathway (GO:0007215)	1/32	0.404942	0.613995	0	0	1.97797	1.78811	GRM4	BP	Down
Heterochromatin Organization (GO:0070828)	1/32	0.404942	0.613995	0	0	1.97797	1.78811	POLE3	BP	Down
Positive Regulation Of Reactive Oxygen Species Metabolic Process (GO:2000379)	1/32	0.404942	0.613995	0	0	1.97797	1.78811	SYK	BP	Down
Lytic Vacuole Organization (GO:0080171)	1/32	0.404942	0.613995	0	0	1.97797	1.78811	GRN	BP	Down
Negative Regulation Of Cellular Metabolic Process (GO:0031324)	1/32	0.404942	0.613995	0	0	1.97797	1.78811	ITGB3	BP	Down
Negative Regulation Of Cysteine-Type Endopeptidase Activity (GO:2000117)	1/32	0.404942	0.613995	0	0	1.97797	1.78811	CST3	BP	Down
RNA Splicing (GO:0008380)	2/94	0.405227	0.662175	0	0	1.45466	1.31401	DBR1;WDR83	BP	UP
Cortical Actin Cytoskeleton (GO:0030864)	1/35	0.40609	0.999847	0	0	1.967	1.77262	SHROOM4	CC	UP
Regulation Of Fibroblast Proliferation (GO:0048145)	1/35	0.40609	0.662175	0	0	1.967	1.77262	NF1	BP	UP
Phosphatidylcholine Metabolic Process (GO:0046470)	1/35	0.40609	0.662175	0	0	1.967	1.77262	GPLD1	BP	UP
Positive Regulation Of miRNA Metabolic Process (GO:2000630)	1/35	0.40609	0.662175	0	0	1.967	1.77262	POU2F1	BP	UP
Regulation Of Cell-Substrate Adhesion (GO:0010810)	1/35	0.40609	0.662175	0	0	1.967	1.77262	NF1	BP	UP
Proteasomal Protein Catabolic Process (GO:0010498)	4/202	0.408759	0.618978	0	0	1.24002	1.10936	KAT5;UBXN11;ASB2;TRIM21	BP	Down
RNA Polymerase II Transcription Regulatory Region Sequence-Specific DNA Binding (GO:0000977)	8/478	0.409749	0.668583	0	0	1.14064	1.01769	FOXQ1;EGR2;POU2F1;TCF7;PRDM15;EBF2;HSF5;MZF1	MF	UP
Protein Ubiquitination (GO:0016567)	6/349	0.411077	0.666657	0	0	1.17172	1.04163	RNF135;TRIM17;UBE2T;MKRN3;ASB4;ASB5	BP	UP
Positive Regulation Of Apoptotic Process (GO:0043065)	4/203	0.412376	0.621257	0	0	1.23372	1.09285	PIDD1;GRN;BCL2;TPD52L1	BP	Down
Negative Regulation Of Type I Interferon Production (GO:0032480)	1/33	0.414526	0.621257	0	0	1.91604	1.6873	HAVCR2	BP	Down
Regulation Of Neurotransmitter Secretion (GO:0046928)	1/33	0.414526	0.621257	0	0	1.91604	1.6873	CPLX1	BP	Down
Cell Cycle G2/M Phase Transition (GO:0044839)	1/33	0.414526	0.621257	0	0	1.91604	1.6873	TPD52L1	BP	Down
Regulation Of Release Of Sequestered Calcium Ion Into Cytosol (GO:0051279)	1/33	0.414526	0.621257	0	0	1.91604	1.6873	DRD1	BP	Down
Positive Regulation Of Double-Strand Break Repair Via Homologous Recombination (GO:1905168)	1/33	0.414526	0.621257	0	0	1.91604	1.6873	KAT5	BP	Down
Positive Regulation Of Myoblast Differentiation (GO:0045663)	1/33	0.414526	0.621257	0	0	1.91604	1.6873	KAT5	BP	Down
Histone H3 Acetylation (GO:0043966)	1/33	0.414526	0.621257	0	0	1.91604	1.6873	POLE3	BP	Down
SAGA-type Complex (GO:0070461)	1/33	0.414526	0.771819	0	0	1.91604	1.6873	POLE3	CC	Down
Vesicle Coat (GO:0030120)	1/33	0.414526	0.771819	0	0	1.91604	1.6873	COPZ2	CC	Down
Phosphatidylinositol-3-Phosphate Binding (GO:0032266)	1/33	0.414526	0.615834	0	0	1.91604	1.6873	WIPI2	MF	Down
Phosphatidylinositol Phosphate Binding (GO:1901981)	2/88	0.414745	0.615834	0	0	1.42653	1.25548	WIPI2;TTPAL	MF	Down
Translation Initiation Factor Activity (GO:0003743)	1/36	0.414875	0.668583	0	0	1.91069	1.68098	EIF3B	MF	UP
Intermediate Filament (GO:0005882)	1/36	0.414875	0.999847	0	0	1.91069	1.68098	PRPH	CC	UP
DNA Integrity Checkpoint Signaling (GO:0031570)	1/36	0.414875	0.666657	0	0	1.91069	1.68098	SETMAR	BP	UP
DNA-templated DNA Replication Maintenance Of Fidelity (GO:0045005)	1/36	0.414875	0.666657	0	0	1.91069	1.68098	SETMAR	BP	UP
Blood Vessel Morphogenesis (GO:0048514)	1/36	0.414875	0.666657	0	0	1.91069	1.68098	NF1	BP	UP
Response To Glucose (GO:0009749)	1/36	0.414875	0.666657	0	0	1.91069	1.68098	GPLD1	BP	UP
Spliceosomal snRNP Assembly (GO:0000387)	1/36	0.414875	0.666657	0	0	1.91069	1.68098	TGS1	BP	UP
Protein Homotetramerization (GO:0051289)	1/36	0.414875	0.666657	0	0	1.91069	1.68098	SHMT1	BP	UP
Collagen-Containing Extracellular Matrix (GO:0062023)	4/222	0.415417	0.999847	0	0	1.22838	1.0791	COL26A1;IGFBPL1;SERPINC1;PLAT	CC	UP
Intracellular Calcium Ion Homeostasis (GO:0006874)	2/96	0.415513	0.666657	0	0	1.42353	1.25021	CASR;DRD5	BP	UP
Regulation Of Protein-Containing Complex Assembly (GO:0043254)	2/97	0.420623	0.668777	0	0	1.40846	1.21975	NCLN;SPIDR	BP	UP
Cellular Response To Metal Ion (GO:0071248)	2/97	0.420623	0.668777	0	0	1.40846	1.21975	ADCY7;GPLD1	BP	UP
Calcium Ion Binding (GO:0005509)	4/224	0.422038	0.668583	0	0	1.21706	1.04991	CASR;ASAH2;CASQ1;PCDHB8	MF	UP
3'-5' Exonuclease Activity (GO:0008408)	1/37	0.423531	0.668583	0	0	1.8575	1.59583	ERI2	MF	UP
Regulation Of Interferon-Beta Production (GO:0032648)	1/37	0.423531	0.668777	0	0	1.8575	1.59583	RNF135	BP	UP
Carboxylic Acid Transport (GO:0046942)	1/37	0.423531	0.668777	0	0	1.8575	1.59583	SLC7A3	BP	UP
Ephrin Receptor Signaling Pathway (GO:0048013)	1/37	0.423531	0.668777	0	0	1.8575	1.59583	EPHA8	BP	UP
Synaptic Vesicle Endocytosis (GO:0048488)	1/37	0.423531	0.668777	0	0	1.8575	1.59583	DNM2	BP	UP
Fatty Acid Oxidation (GO:0019395)	1/37	0.423531	0.668777	0	0	1.8575	1.59583	SLC27A2	BP	UP
Maturation Of SSU-rRNA (GO:0030490)	1/37	0.423531	0.668777	0	0	1.8575	1.59583	NOL10	BP	UP
Nucleobase-Containing Compound Catabolic Process (GO:0034655)	1/34	0.423957	0.629725	0	0	1.85787	1.59428	PABPC4	BP	Down
Regulation Of Tumor Necrosis Factor-Mediated Signaling Pathway (GO:0010803)	1/34	0.423957	0.629725	0	0	1.85787	1.59428	SYK	BP	Down
Epidermis Development (GO:0008544)	1/34	0.423957	0.629725	0	0	1.85787	1.59428	CDSN	BP	Down
Positive Regulation Of Neuron Differentiation (GO:0045666)	1/34	0.423957	0.629725	0	0	1.85787	1.59428	BRINP3	BP	Down
Positive Regulation Of Smooth Muscle Cell Proliferation (GO:0048661)	1/34	0.423957	0.629725	0	0	1.85787	1.59428	CDH13	BP	Down
Internal Peptidyl-Lysine Acetylation (GO:0018393)	1/34	0.423957	0.629725	0	0	1.85787	1.59428	KAT5	BP	Down
Mitotic Spindle Assembly (GO:0090307)	1/34	0.423957	0.629725	0	0	1.85787	1.59428	INCENP	BP	Down
U4/U6 X U5 tri-snRNP Complex (GO:0046540)	1/34	0.423957	0.771819	0	0	1.85787	1.59428	SNRNP27	CC	Down
Ciliary Membrane (GO:0060170)	1/34	0.423957	0.771819	0	0	1.85787	1.59428	DRD1	CC	Down
Spliceosomal tri-snRNP Complex (GO:0097526)	1/34	0.423957	0.771819	0	0	1.85787	1.59428	SNRNP27	CC	Down
Protein Homooligomerization (GO:0051260)	2/90	0.425858	0.631743	0	0	1.39394	1.18994	AQP11;SAMD1	BP	Down
Negative Regulation Of Multicellular Organismal Process (GO:0051241)	3/149	0.430351	0.633819	0	0	1.26053	1.06282	GRN;RAB11FIP1;TIFAB	BP	Down
Inflammatory Response (GO:0006954)	2/99	0.430775	0.674249	0	0	1.37926	1.16157	MMP24;TRAF3IP2	BP	UP
Negative Regulation Of Response To External Stimulus (GO:0032102)	2/91	0.431373	0.633819	0	0	1.37819	1.15876	DRD1;TRIM21	BP	Down
2-Oxoglutarate-Dependent Dioxygenase Activity (GO:0016706)	1/38	0.432059	0.668583	0	0	1.80719	1.51658	KDM3A	MF	UP
S-adenosylmethionine-dependent Methyltransferase Activity (GO:0008757)	1/38	0.432059	0.668583	0	0	1.80719	1.51658	DNMT3B	MF	UP
Replication Fork Processing (GO:0031297)	1/38	0.432059	0.674249	0	0	1.80719	1.51658	SETMAR	BP	UP
Double-Strand Break Repair Via Nonhomologous End Joining (GO:0006303)	1/38	0.432059	0.674249	0	0	1.80719	1.51658	SETMAR	BP	UP
Fatty Acid Biosynthetic Process (GO:0006633)	1/38	0.432059	0.674249	0	0	1.80719	1.51658	ASAH2	BP	UP
Regulation Of DNA-templated Transcription Elongation (GO:0032784)	1/38	0.432059	0.674249	0	0	1.80719	1.51658	CCNT1	BP	UP
Negative Regulation Of MAP Kinase Activity (GO:0043407)	1/38	0.432059	0.674249	0	0	1.80719	1.51658	NF1	BP	UP
Regulation Of Dendrite Development (GO:0050773)	1/35	0.433236	0.633819	0	0	1.80312	1.50826	COBL	BP	Down
Regulation Of Epidermal Growth Factor Receptor Signaling Pathway (GO:0042058)	1/35	0.433236	0.633819	0	0	1.80312	1.50826	CDH13	BP	Down
Regulation Of Glycolytic Process (GO:0006110)	1/35	0.433236	0.633819	0	0	1.80312	1.50826	ARL2	BP	Down
Regulation Of Interleukin-1 Beta Production (GO:0032651)	1/35	0.433236	0.633819	0	0	1.80312	1.50826	TRIM16	BP	Down
Neuron Projection Extension (GO:1990138)	1/35	0.433236	0.633819	0	0	1.80312	1.50826	SLC39A12	BP	Down
Phosphatidylcholine Metabolic Process (GO:0046470)	1/35	0.433236	0.633819	0	0	1.80312	1.50826	PCYT1A	BP	Down
Synaptic Vesicle Cycle (GO:0099504)	1/35	0.433236	0.633819	0	0	1.80312	1.50826	CPLX1	BP	Down
Vesicle Cytoskeletal Trafficking (GO:0099518)	1/35	0.433236	0.633819	0	0	1.80312	1.50826	MYO1H	BP	Down
Protein Acylation (GO:0043543)	1/35	0.433236	0.633819	0	0	1.80312	1.50826	ZDHHC22	BP	Down
Protein Phosphorylated Amino Acid Binding (GO:0045309)	1/35	0.433236	0.638454	0	0	1.80312	1.50826	SYK	MF	Down
Positive Regulation Of Cell Differentiation (GO:0045597)	4/209	0.433968	0.634094	0	0	1.19717	0.999374	BLOC1S5;KAT5;EDN3;BRINP3	BP	Down
Negative Regulation Of Cell Population Proliferation (GO:0008285)	5/269	0.435272	0.635202	0	0	1.16219	0.966692	TMEM127;P3H2;CDH13;AQP11;IL12A	BP	Down
Supramolecular Fiber Organization (GO:0097435)	4/210	0.437547	0.637577	0	0	1.19128	0.984677	CST3;CDSN;MYO1H;CLRN1	BP	Down
Amino Acid Transmembrane Transporter Activity (GO:0015171)	1/39	0.440462	0.668583	0	0	1.75952	1.44269	SLC7A3	MF	UP
Serine-Type Endopeptidase Activity (GO:0004252)	1/39	0.440462	0.668583	0	0	1.75952	1.44269	PLAT	MF	UP
Regulation Of Immune Response (GO:0050776)	1/39	0.440462	0.679191	0	0	1.75952	1.44269	RNF135	BP	UP
Adenylate Cyclase-Inhibiting G Protein-Coupled Receptor Signaling Pathway (GO:0007193)	1/39	0.440462	0.679191	0	0	1.75952	1.44269	ADCY7	BP	UP
mRNA 3'-End Processing (GO:0031124)	1/39	0.440462	0.679191	0	0	1.75952	1.44269	TENT2	BP	UP
Protein Sumoylation (GO:0016925)	1/39	0.440462	0.679191	0	0	1.75952	1.44269	EGR2	BP	UP
Receptor Internalization (GO:0031623)	1/39	0.440462	0.679191	0	0	1.75952	1.44269	DNM2	BP	UP
Cellular Response To Cytokine Stimulus (GO:0071345)	3/165	0.44095	0.679191	0	0	1.23892	1.01446	ASAH2;SHMT1;TCF7	BP	UP
Protein Modification By Small Protein Conjugation (GO:0032446)	5/295	0.441177	0.679191	0	0	1.15389	0.944239	RNF135;EGR2;TRIM17;MKRN3;ASB5	BP	UP
Negative Regulation Of Programmed Cell Death (GO:0043069)	5/271	0.44157	0.637577	0	0	1.15331	0.942736	PIDD1;BECN1;CDSN;BCL2;CD38	BP	Down
Ubiquitin Protein Ligase Binding (GO:0031625)	4/230	0.441788	0.668583	0	0	1.18431	0.967494	EGR2;UBE2T;ASB4;SNCAIP	MF	UP
Potassium Ion Transport (GO:0006813)	2/93	0.442318	0.637577	0	0	1.34774	1.09939	KCNH5;KCNJ16	BP	Down
Negative Regulation Of Protein Localization (GO:1903828)	1/36	0.442367	0.637577	0	0	1.75149	1.42854	CTNNA1	BP	Down
Anterograde Axonal Transport (GO:0008089)	1/36	0.442367	0.637577	0	0	1.75149	1.42854	BLOC1S5	BP	Down
Nucleosome Assembly (GO:0006334)	1/36	0.442367	0.637577	0	0	1.75149	1.42854	POLE3	BP	Down
Regulation Of Small Molecule Metabolic Process (GO:0062012)	1/36	0.442367	0.637577	0	0	1.75149	1.42854	ARL2	BP	Down
Ceramide Biosynthetic Process (GO:0046513)	1/36	0.442367	0.637577	0	0	1.75149	1.42854	ALOX12B	BP	Down
Positive Regulation Of Cell-Matrix Adhesion (GO:0001954)	1/36	0.442367	0.637577	0	0	1.75149	1.42854	CDH13	BP	Down
Intrinsic Apoptotic Signaling Pathway In Response To DNA Damage (GO:0008630)	1/36	0.442367	0.637577	0	0	1.75149	1.42854	BCL2	BP	Down
Cell-Cell Adhesion Mediator Activity (GO:0098632)	1/36	0.442367	0.647044	0	0	1.75149	1.42854	CNTN6	MF	Down
Negative Regulation Of Cytokine Production (GO:0001818)	2/102	0.445823	0.68294	0	0	1.33763	1.08058	GBP7;ADCY7	BP	UP
Iron Ion Binding (GO:0005506)	1/40	0.44874	0.668583	0	0	1.7143	1.37369	KDM3A	MF	UP
snRNA Binding (GO:0017069)	1/40	0.44874	0.668583	0	0	1.7143	1.37369	CCNT1	MF	UP
Regulation Of Chromosome Organization (GO:0033044)	1/40	0.44874	0.68294	0	0	1.7143	1.37369	SETMAR	BP	UP
Regulation Of Microtubule-Based Process (GO:0032886)	1/40	0.44874	0.68294	0	0	1.7143	1.37369	MCM2	BP	UP
Regulation Of Mitotic Nuclear Division (GO:0007088)	1/40	0.44874	0.68294	0	0	1.7143	1.37369	CDC25C	BP	UP
Synaptic Vesicle Recycling (GO:0036465)	1/40	0.44874	0.68294	0	0	1.7143	1.37369	DNM2	BP	UP
Regulation Of Cellular Component Size (GO:0032535)	1/40	0.44874	0.68294	0	0	1.7143	1.37369	PEX11G	BP	UP
Regulation Of Microtubule Polymerization (GO:0031113)	1/37	0.451351	0.641017	0	0	1.70274	1.35455	ARL2	BP	Down
Regulation Of Neurotransmitter Receptor Activity (GO:0099601)	1/37	0.451351	0.641017	0	0	1.70274	1.35455	LYNX1	BP	Down
Axonal Transport (GO:0098930)	1/37	0.451351	0.641017	0	0	1.70274	1.35455	BLOC1S5	BP	Down
Carboxylic Acid Transport (GO:0046942)	1/37	0.451351	0.641017	0	0	1.70274	1.35455	ABCC1	BP	Down
Cellular Response To Alcohol (GO:0097306)	1/37	0.451351	0.641017	0	0	1.70274	1.35455	CTNNA1	BP	Down
Phosphatidylinositol Phosphate Biosynthetic Process (GO:0046854)	1/37	0.451351	0.641017	0	0	1.70274	1.35455	BECN1	BP	Down
Striated Muscle Contraction (GO:0006941)	1/37	0.451351	0.641017	0	0	1.70274	1.35455	MYH7B	BP	Down
Positive Regulation Of Interleukin-6 Production (GO:0032755)	1/37	0.451351	0.641017	0	0	1.70274	1.35455	SYK	BP	Down
Synaptic Vesicle Endocytosis (GO:0048488)	1/37	0.451351	0.641017	0	0	1.70274	1.35455	SNCG	BP	Down
Synaptic Vesicle Exocytosis (GO:0016079)	1/37	0.451351	0.641017	0	0	1.70274	1.35455	CPLX1	BP	Down
Lysosome Organization (GO:0007040)	1/37	0.451351	0.641017	0	0	1.70274	1.35455	GRN	BP	Down
Regulation Of Cell Development (GO:0060284)	1/37	0.451351	0.641017	0	0	1.70274	1.35455	GRN	BP	Down
cis-Golgi Network (GO:0005801)	1/37	0.451351	0.808287	0	0	1.70274	1.35455	COPZ2	CC	Down
Ubiquitin Protein Ligase Activity (GO:0061630)	4/233	0.45159	0.668583	0	0	1.16858	0.928999	RNF135;TRAF3IP2;TRIM17;MKRN3	MF	UP
Golgi Membrane (GO:0000139)	6/336	0.455373	0.808287	0	0	1.11538	0.877402	CSGALNACT1;BSG;DSE;SLC2A1;COPZ2;AP1S3	CC	Down
Regulation Of Cold-Induced Thermogenesis (GO:0120161)	2/104	0.455732	0.684917	0	0	1.31124	1.03044	KDM3A;EBF2	BP	UP
Positive Regulation Of Transferase Activity (GO:0051347)	2/104	0.455732	0.684917	0	0	1.31124	1.03044	HMBOX1;CCT4	BP	UP
Negative Regulation Of Protein-Containing Complex Assembly (GO:0031333)	1/41	0.456897	0.684917	0	0	1.67134	1.30916	DACT1	BP	UP
Dicarboxylic Acid Metabolic Process (GO:0043648)	1/41	0.456897	0.684917	0	0	1.67134	1.30916	SHMT1	BP	UP
Skin Development (GO:0043588)	1/41	0.456897	0.684917	0	0	1.67134	1.30916	CERS3	BP	UP
Positive Regulation Of Transcription Elongation By RNA Polymerase II (GO:0032968)	1/41	0.456897	0.684917	0	0	1.67134	1.30916	CCNT1	BP	UP
Myelination (GO:0042552)	1/41	0.456897	0.684917	0	0	1.67134	1.30916	NF1	BP	UP
Regulation Of Blood Vessel Endothelial Cell Migration (GO:0043535)	1/41	0.456897	0.684917	0	0	1.67134	1.30916	NF1	BP	UP
Organonitrogen Compound Biosynthetic Process (GO:1901566)	2/96	0.458515	0.644156	0	0	1.30449	1.01719	PCYT1A;GCH1	BP	Down
Response To Endoplasmic Reticulum Stress (GO:0034976)	2/96	0.458515	0.644156	0	0	1.30449	1.01719	PPP1R15B;BCL2	BP	Down
Lysosomal Transport (GO:0007041)	2/96	0.458515	0.644156	0	0	1.30449	1.01719	BECN1;GRN	BP	Down
Macroautophagy (GO:0016236)	2/96	0.458515	0.644156	0	0	1.30449	1.01719	BECN1;WIPI2	BP	Down
Negative Regulation Of DNA-binding Transcription Factor Activity (GO:0043433)	2/96	0.458515	0.644156	0	0	1.30449	1.01719	TRIM21;HAVCR2	BP	Down
B Cell Differentiation (GO:0030183)	1/38	0.46019	0.644156	0	0	1.65662	1.28573	NFAM1	BP	Down
Regulation Of Interleukin-8 Production (GO:0032677)	1/38	0.46019	0.644156	0	0	1.65662	1.28573	SYK	BP	Down
Regulation Of Proteolysis (GO:0030162)	1/38	0.46019	0.644156	0	0	1.65662	1.28573	CST3	BP	Down
Regulation Of Telomerase Activity (GO:0051972)	1/38	0.46019	0.644156	0	0	1.65662	1.28573	PARM1	BP	Down
Histone H4 Acetylation (GO:0043967)	1/38	0.46019	0.644156	0	0	1.65662	1.28573	KAT5	BP	Down
Regulation Of Calcium Ion Transport (GO:0051924)	1/38	0.46019	0.644156	0	0	1.65662	1.28573	BCL2	BP	Down
Regulation Of Cell Communication (GO:0010646)	1/38	0.46019	0.644156	0	0	1.65662	1.28573	GJA5	BP	Down
Calcium-Dependent Phospholipid Binding (GO:0005544)	1/38	0.46019	0.668128	0	0	1.65662	1.28573	ESYT1	MF	Down
Positive Regulation Of NF-kappaB Transcription Factor Activity (GO:0051092)	2/97	0.463854	0.647172	0	0	1.29068	0.991479	PIDD1;TRIM21	BP	Down
Protein-Containing Complex Organization (GO:0043933)	2/97	0.463854	0.647172	0	0	1.29068	0.991479	BECN1;SLC2A1	BP	Down
Negative Regulation Of Cell Differentiation (GO:0045596)	3/157	0.46401	0.647172	0	0	1.19446	0.917168	CHADL;ITGB3;LEO1	BP	Down
Endopeptidase Activity (GO:0004175)	3/171	0.464039	0.668583	0	0	1.19423	0.916917	ADAMTS2;MMP24;PLAT	MF	UP
Pyrophosphatase Activity (GO:0016462)	1/42	0.464934	0.668583	0	0	1.63048	1.24872	NTPCR	MF	UP
Myosin Binding (GO:0017022)	1/42	0.464934	0.668583	0	0	1.63048	1.24872	SHROOM4	MF	UP
Endonuclease Activity (GO:0004519)	1/42	0.464934	0.668583	0	0	1.63048	1.24872	SETMAR	MF	UP
Fatty Acid Beta-Oxidation (GO:0006635)	1/42	0.464934	0.689206	0	0	1.63048	1.24872	SLC27A2	BP	UP
Insulin Receptor Signaling Pathway (GO:0008286)	1/42	0.464934	0.689206	0	0	1.63048	1.24872	GPLD1	BP	UP
Positive Regulation Of Transport (GO:0051050)	1/42	0.464934	0.689206	0	0	1.63048	1.24872	GPLD1	BP	UP
Protein Monoubiquitination (GO:0006513)	1/42	0.464934	0.689206	0	0	1.63048	1.24872	UBE2T	BP	UP
Purine Ribonucleotide Biosynthetic Process (GO:0009152)	1/42	0.464934	0.689206	0	0	1.63048	1.24872	ADCY7	BP	UP
Monocarboxylic Acid Biosynthetic Process (GO:0072330)	1/42	0.464934	0.689206	0	0	1.63048	1.24872	SLC27A2	BP	UP
Regulation Of Canonical Wnt Signaling Pathway (GO:0060828)	3/172	0.467847	0.692241	0	0	1.18709	0.901732	PRDM15;DACT1;RBMS3	BP	UP
Regulation Of Cellular Metabolic Process (GO:0031323)	1/39	0.468888	0.647777	0	0	1.61292	1.22161	ARL2	BP	Down
Regulation Of Immune Response (GO:0050776)	1/39	0.468888	0.647777	0	0	1.61292	1.22161	SYK	BP	Down
Amide Biosynthetic Process (GO:0043604)	1/39	0.468888	0.647777	0	0	1.61292	1.22161	ALOX12B	BP	Down
Regulation Of Stem Cell Differentiation (GO:2000736)	1/39	0.468888	0.647777	0	0	1.61292	1.22161	KAT5	BP	Down
mRNA 3'-End Processing (GO:0031124)	1/39	0.468888	0.647777	0	0	1.61292	1.22161	LEO1	BP	Down
mRNA Stabilization (GO:0048255)	1/39	0.468888	0.647777	0	0	1.61292	1.22161	RBM47	BP	Down
Protein Localization To Lysosome (GO:0061462)	1/39	0.468888	0.647777	0	0	1.61292	1.22161	BECN1	BP	Down
Receptor Internalization (GO:0031623)	1/39	0.468888	0.647777	0	0	1.61292	1.22161	SYK	BP	Down
Metalloexopeptidase Activity (GO:0008235)	1/39	0.468888	0.67575	0	0	1.61292	1.22161	CPA2	MF	Down
Ligand-Gated Monoatomic Cation Channel Activity (GO:0099094)	1/43	0.472852	0.670779	0	0	1.59156	1.19204	ASIC4	MF	UP
Regulation Of miRNA Transcription (GO:1902893)	1/43	0.472852	0.69578	0	0	1.59156	1.19204	POU2F1	BP	UP
Nuclear Export (GO:0051168)	1/43	0.472852	0.69578	0	0	1.59156	1.19204	EGR2	BP	UP
Cholesterol Metabolic Process (GO:0008203)	1/43	0.472852	0.69578	0	0	1.59156	1.19204	LSS	BP	UP
Inflammatory Response (GO:0006954)	2/99	0.474438	0.65264	0	0	1.26391	0.942403	GGT5;NFAM1	BP	Down
Positive Regulation Of Cell Motility (GO:2000147)	3/160	0.47641	0.65264	0	0	1.17142	0.868582	GRN;CDH13;DRD1	BP	Down
Negative Regulation Of Response To Stimulus (GO:0048585)	1/40	0.477446	0.65264	0	0	1.57147	1.16179	AQP11	BP	Down
Regulation Of Mitotic Nuclear Division (GO:0007088)	1/40	0.477446	0.65264	0	0	1.57147	1.16179	EDN3	BP	Down
Neurotransmitter Transport (GO:0006836)	1/40	0.477446	0.65264	0	0	1.57147	1.16179	GRM4	BP	Down
Peptidyl-Tyrosine Modification (GO:0018212)	1/40	0.477446	0.65264	0	0	1.57147	1.16179	SYK	BP	Down
Positive Regulation Of T Cell Differentiation (GO:0045582)	1/40	0.477446	0.65264	0	0	1.57147	1.16179	KAT5	BP	Down
Synaptic Vesicle Recycling (GO:0036465)	1/40	0.477446	0.65264	0	0	1.57147	1.16179	SNCG	BP	Down
protein-DNA Complex Assembly (GO:0065004)	1/40	0.477446	0.65264	0	0	1.57147	1.16179	POLE3	BP	Down
mRNA Binding (GO:0003729)	4/241	0.477448	0.670779	0	0	1.12858	0.834359	DAZL;SHMT1;IREB2;RBMS3	MF	UP
Circulatory System Development (GO:0072359)	2/100	0.479682	0.654163	0	0	1.25094	0.918977	POPDC3;GJA5	BP	Down
Potassium Ion Transmembrane Transport (GO:0071805)	2/100	0.479682	0.654163	0	0	1.25094	0.918977	KCNH5;KCNJ16	BP	Down
Negative Regulation Of Wnt Signaling Pathway (GO:0030178)	2/109	0.480051	0.703374	0	0	1.24959	0.917028	DACT1;RBMS3	BP	UP
Carboxylic Acid Transmembrane Transporter Activity (GO:0046943)	1/44	0.480653	0.670779	0	0	1.55445	1.13881	SLC7A3	MF	UP
Chordate Embryonic Development (GO:0043009)	1/44	0.480653	0.703374	0	0	1.55445	1.13881	DACT1	BP	UP
Sprouting Angiogenesis (GO:0002040)	1/44	0.480653	0.703374	0	0	1.55445	1.13881	GPLD1	BP	UP
Ubiquitin-Like Protein Ligase Binding (GO:0044389)	4/243	0.483841	0.670779	0	0	1.119	0.812391	EGR2;UBE2T;ASB4;SNCAIP	MF	UP
Nitrogen Compound Transport (GO:0071705)	2/110	0.484835	0.706108	0	0	1.23794	0.896206	RILP;SLC7A3	BP	UP
Negative Regulation Of Gene Expression, Epigenetic (GO:0045814)	1/41	0.485867	0.658745	0	0	1.53209	1.10589	POLE3	BP	Down
Dicarboxylic Acid Metabolic Process (GO:0043648)	1/41	0.485867	0.658745	0	0	1.53209	1.10589	DGLUCY	BP	Down
Skin Development (GO:0043588)	1/41	0.485867	0.658745	0	0	1.53209	1.10589	CDSN	BP	Down
Positive Regulation Of Transcription Elongation By RNA Polymerase II (GO:0032968)	1/41	0.485867	0.658745	0	0	1.53209	1.10589	LEO1	BP	Down
Regulation Of Cell Death (GO:0010941)	1/41	0.485867	0.658745	0	0	1.53209	1.10589	SNCG	BP	Down
Cell-Cell Contact Zone (GO:0044291)	1/41	0.485867	0.851766	0	0	1.53209	1.10589	GJA5	CC	Down
Exopeptidase Activity (GO:0008238)	1/41	0.485867	0.695109	0	0	1.53209	1.10589	CPA2	MF	Down
Serine-Type Peptidase Activity (GO:0008236)	1/45	0.48834	0.670779	0	0	1.51903	1.08876	PLAT	MF	UP
Negative Regulation Of Protein Catabolic Process (GO:0042177)	1/45	0.48834	0.706108	0	0	1.51903	1.08876	RILP	BP	UP
Canonical Wnt Signaling Pathway (GO:0060070)	1/45	0.48834	0.706108	0	0	1.51903	1.08876	TCF7	BP	UP
Cellular Response To Ionizing Radiation (GO:0071479)	1/45	0.48834	0.706108	0	0	1.51903	1.08876	SPIDR	BP	UP
Response To Metal Ion (GO:0010038)	1/45	0.48834	0.706108	0	0	1.51903	1.08876	IMPA2	BP	UP
Fat Cell Differentiation (GO:0045444)	1/45	0.48834	0.706108	0	0	1.51903	1.08876	EGR2	BP	UP
DNA-binding Transcription Repressor Activity, RNA Polymerase II-specific (GO:0001227)	2/111	0.489592	0.670779	0	0	1.22651	0.875955	CREB3L1;MZF1	MF	UP
Actin Filament Organization (GO:0007015)	2/111	0.489592	0.706108	0	0	1.22651	0.875955	BIN3;SHROOM4	BP	UP
Regulation Of Cell Cycle Process (GO:0010564)	2/111	0.489592	0.706108	0	0	1.22651	0.875955	CDC25C;MCM2	BP	UP
Rho Protein Signal Transduction (GO:0007266)	1/42	0.494152	0.666877	0	0	1.49463	1.05358	CDH13	BP	Down
Regulation Of Protein Localization To Nucleus (GO:1900180)	1/42	0.494152	0.666877	0	0	1.49463	1.05358	CTNNA1	BP	Down
Ceramide Metabolic Process (GO:0006672)	1/42	0.494152	0.666877	0	0	1.49463	1.05358	ALOX12B	BP	Down
Protein Monoubiquitination (GO:0006513)	1/42	0.494152	0.666877	0	0	1.49463	1.05358	TRIM21	BP	Down
Endonuclease Activity (GO:0004519)	1/42	0.494152	0.701839	0	0	1.49463	1.05358	PIWIL2	MF	Down
Hydrolase Activity, Acting On Carbon-Nitrogen (But Not Peptide) Bonds, In Linear Amides (GO:0016811)	1/46	0.495913	0.673229	0	0	1.48519	1.04164	ASAH2	MF	UP
Phospholipid Metabolic Process (GO:0006644)	1/46	0.495913	0.711372	0	0	1.48519	1.04164	PLCB2	BP	UP
Plasma Membrane Bounded Cell Projection Morphogenesis (GO:0120039)	1/46	0.495913	0.711372	0	0	1.48519	1.04164	DNM2	BP	UP
Gland Development (GO:0048732)	1/46	0.495913	0.711372	0	0	1.48519	1.04164	NF1	BP	UP
Positive Regulation Of Protein Modification Process (GO:0031401)	3/165	0.496778	0.669645	0	0	1.13492	0.794004	KAT5;INCENP;ITGB3	BP	Down
Regulation Of Cold-Induced Thermogenesis (GO:0120161)	2/104	0.500337	0.673664	0	0	1.20159	0.832067	BSCL2;SYK	BP	Down
Positive Regulation Of Programmed Cell Death (GO:0043068)	3/181	0.501559	0.715651	0	0	1.12645	0.777289	NF1;GPLD1;DNM2	BP	UP
Cholesterol Homeostasis (GO:0042632)	1/43	0.502305	0.674755	0	0	1.45896	1.00456	CYP39A1	BP	Down
Retrograde Vesicle-Mediated Transport, Golgi To Endoplasmic Reticulum (GO:0006890)	1/43	0.502305	0.674755	0	0	1.45896	1.00456	COPZ2	BP	Down
Ligand-Gated Monoatomic Cation Channel Activity (GO:0099094)	1/43	0.502305	0.703227	0	0	1.45896	1.00456	KCNJ16	MF	Down
Protein Serine/Threonine Kinase Activator Activity (GO:0043539)	1/43	0.502305	0.703227	0	0	1.45896	1.00456	KAT5	MF	Down
L-amino Acid Transmembrane Transporter Activity (GO:0015179)	1/47	0.503374	0.673229	0	0	1.45281	0.99724	SLC7A3	MF	UP
Protein-Lysine N-methyltransferase Activity (GO:0016279)	1/47	0.503374	0.673229	0	0	1.45281	0.99724	SETMAR	MF	UP
Cytoplasmic Microtubule Organization (GO:0031122)	1/47	0.503374	0.715651	0	0	1.45281	0.99724	UBASH3A	BP	UP
Positive Regulation Of Cysteine-Type Endopeptidase Activity (GO:2001056)	1/47	0.503374	0.715651	0	0	1.45281	0.99724	PERP	BP	UP
Positive Regulation Of Type I Interferon Production (GO:0032481)	1/47	0.503374	0.715651	0	0	1.45281	0.99724	RNF135	BP	UP
Lipid Biosynthetic Process (GO:0008610)	1/47	0.503374	0.715651	0	0	1.45281	0.99724	LSS	BP	UP
Late Endosome (GO:0005770)	3/167	0.504814	0.874191	0	0	1.12094	0.766237	GRN;PARM1;IL12A	CC	Down
Defense Response To Virus (GO:0051607)	2/105	0.505418	0.678156	0	0	1.18985	0.811916	BCL2;TRIM21	BP	Down
G Protein-Coupled Receptor Activity (GO:0004930)	2/115	0.508341	0.673229	0	0	1.18281	0.80029	CASR;DRD5	MF	UP
Cellular Response To Organic Cyclic Compound (GO:0071407)	2/115	0.508341	0.721429	0	0	1.18281	0.80029	SPIDR;DRD5	BP	UP
Lytic Vacuole (GO:0000323)	3/183	0.508904	0.999847	0	0	1.1138	0.752366	PDE1C;PPT2;RILP	CC	UP
Actin Polymerization Or Depolymerization (GO:0008154)	1/44	0.510326	0.680046	0	0	1.42494	0.958564	COBL	BP	Down
Sprouting Angiogenesis (GO:0002040)	1/44	0.510326	0.680046	0	0	1.42494	0.958564	CDH13	BP	Down
Sterol Homeostasis (GO:0055092)	1/44	0.510326	0.680046	0	0	1.42494	0.958564	CYP39A1	BP	Down
Long-Chain Fatty Acid Metabolic Process (GO:0001676)	1/44	0.510326	0.680046	0	0	1.42494	0.958564	ALOX12B	BP	Down
Protein K63-linked Ubiquitination (GO:0070534)	1/44	0.510326	0.680046	0	0	1.42494	0.958564	TRIM21	BP	Down
Regulation Of Cation Channel Activity (GO:2001257)	1/44	0.510326	0.680046	0	0	1.42494	0.958564	EDNRA	BP	Down
Carboxylic Acid Transmembrane Transporter Activity (GO:0046943)	1/44	0.510326	0.70939	0	0	1.42494	0.958564	ABCC1	MF	Down
Polyubiquitin Modification-Dependent Protein Binding (GO:0031593)	1/48	0.510726	0.673229	0	0	1.42181	0.955348	OTUD7A	MF	UP
Exocytic Vesicle Membrane (GO:0099501)	1/48	0.510726	0.999847	0	0	1.42181	0.955348	SYPL2	CC	UP
Endosome Organization (GO:0007032)	1/48	0.510726	0.722248	0	0	1.42181	0.955348	RILP	BP	UP
Fatty Acid Catabolic Process (GO:0009062)	1/48	0.510726	0.722248	0	0	1.42181	0.955348	SLC27A2	BP	UP
Extracellular Matrix Organization (GO:0030198)	2/107	0.51548	0.683533	0	0	1.16704	0.773349	ELN;COL4A5	BP	Down
Protein Localization To Nucleus (GO:0034504)	2/107	0.51548	0.683533	0	0	1.16704	0.773349	SYK;ARL2	BP	Down
SH3 Domain Binding (GO:0017124)	1/49	0.517969	0.676802	0	0	1.39211	0.915784	DNM2	MF	UP
Synaptic Vesicle Membrane (GO:0030672)	1/49	0.517969	0.999847	0	0	1.39211	0.915784	SYPL2	CC	UP
Negative Regulation Of Epithelial Cell Proliferation (GO:0050680)	1/49	0.517969	0.727341	0	0	1.39211	0.915784	NF1	BP	UP
Regulation Of Type I Interferon Production (GO:0032479)	1/49	0.517969	0.727341	0	0	1.39211	0.915784	GBP7	BP	UP
Membrane Lipid Biosynthetic Process (GO:0046467)	1/49	0.517969	0.727341	0	0	1.39211	0.915784	CERS3	BP	UP
Mitotic Cytokinesis (GO:0000281)	1/49	0.517969	0.727341	0	0	1.39211	0.915784	CNTROB	BP	UP
Regulation Of Exocytosis (GO:0017157)	1/45	0.518219	0.683533	0	0	1.39247	0.91535	CPLX1	BP	Down
Negative Regulation Of Protein Catabolic Process (GO:0042177)	1/45	0.518219	0.683533	0	0	1.39247	0.91535	CST3	BP	Down
Actin Cytoskeleton Reorganization (GO:0031532)	1/45	0.518219	0.683533	0	0	1.39247	0.91535	ASB2	BP	Down
Positive Regulation Of DNA Recombination (GO:0045911)	1/45	0.518219	0.683533	0	0	1.39247	0.91535	KAT5	BP	Down
Response To Metal Ion (GO:0010038)	1/45	0.518219	0.683533	0	0	1.39247	0.91535	BCL2	BP	Down
Fat Cell Differentiation (GO:0045444)	1/45	0.518219	0.683533	0	0	1.39247	0.91535	BSCL2	BP	Down
Negative Regulation Of TOR Signaling (GO:0032007)	1/45	0.518219	0.683533	0	0	1.39247	0.91535	TMEM127	BP	Down
Oxidoreduction-Driven Active Transmembrane Transporter Activity (GO:0015453)	1/50	0.525105	0.676802	0	0	1.36361	0.878381	CYBRD1	MF	UP
Endopeptidase Inhibitor Activity (GO:0004866)	1/50	0.525105	0.676802	0	0	1.36361	0.878381	SERPINC1	MF	UP
Condensed Chromosome (GO:0000793)	1/50	0.525105	0.999847	0	0	1.36361	0.878381	SETMAR	CC	UP
Regulation Of Myoblast Differentiation (GO:0045661)	1/46	0.525985	0.689875	0	0	1.36144	0.874703	KAT5	BP	Down
Phospholipid Transport (GO:0015914)	1/46	0.525985	0.689875	0	0	1.36144	0.874703	ABCC1	BP	Down
Cellular Response To Interleukin-1 (GO:0071347)	1/46	0.525985	0.689875	0	0	1.36144	0.874703	GBP3	BP	Down
Response To Interleukin-1 (GO:0070555)	1/46	0.525985	0.689875	0	0	1.36144	0.874703	GBP3	BP	Down
Gland Development (GO:0048732)	1/46	0.525985	0.689875	0	0	1.36144	0.874703	COBL	BP	Down
RNA Nuclease Activity (GO:0004540)	1/46	0.525985	0.726007	0	0	1.36144	0.874703	PIWIL2	MF	Down
Lysosomal Membrane (GO:0005765)	5/299	0.527461	0.883326	0	0	1.04167	0.666334	GRN;STK11IP;NFAM1;AP1S3;CKAP4	CC	Down
Metal Ion Binding (GO:0046872)	6/363	0.530174	0.726672	0	0	1.0293	0.653142	CSGALNACT1;STK38L;CDH13;ESYT1;CABCOCO1;YDJC	MF	Down
Modulation Of Chemical Synaptic Transmission (GO:0050804)	2/110	0.530317	0.694774	0	0	1.13441	0.719538	GRM4;CPLX1	BP	Down
Negative Regulation Of Gene Expression (GO:0010629)	4/258	0.530729	0.738154	0	0	1.05194	0.666409	GBP7;CREB3L1;SHMT1;RBMS3	BP	UP
Caveola (GO:0005901)	1/51	0.532136	0.999847	0	0	1.33626	0.842988	ASAH2	CC	UP
Cortical Cytoskeleton (GO:0030863)	1/51	0.532136	0.999847	0	0	1.33626	0.842988	SHROOM4	CC	UP
Organic Anion Transport (GO:0015711)	1/51	0.532136	0.738154	0	0	1.33626	0.842988	CYB5RL	BP	UP
Phospholipase C-activating G Protein-Coupled Receptor Signaling Pathway (GO:0007200)	1/51	0.532136	0.738154	0	0	1.33626	0.842988	DRD5	BP	UP
Cellular Response To Organic Substance (GO:0071310)	1/51	0.532136	0.738154	0	0	1.33626	0.842988	ASAH2	BP	UP
Positive Regulation Of DNA-templated Transcription, Elongation (GO:0032786)	1/51	0.532136	0.738154	0	0	1.33626	0.842988	CCNT1	BP	UP
Positive Regulation Of Mitotic Cell Cycle Phase Transition (GO:1901992)	1/51	0.532136	0.738154	0	0	1.33626	0.842988	CDC25C	BP	UP
Kidney Development (GO:0001822)	1/51	0.532136	0.738154	0	0	1.33626	0.842988	NF1	BP	UP
Positive Regulation Of GTPase Activity (GO:0043547)	3/174	0.532408	0.695205	0	0	1.07459	0.677365	TBC1D1;RASGEF1C;RGL3	BP	Down
RNA Catabolic Process (GO:0006401)	1/47	0.533626	0.695205	0	0	1.33177	0.836428	PABPC4	BP	Down
Negative Regulation Of Protein Modification By Small Protein Conjugation Or Removal (GO:1903321)	1/47	0.533626	0.695205	0	0	1.33177	0.836428	TRIM21	BP	Down
Positive Regulation Of Cysteine-Type Endopeptidase Activity (GO:2001056)	1/47	0.533626	0.695205	0	0	1.33177	0.836428	SYK	BP	Down
Protein Polymerization (GO:0051258)	1/47	0.533626	0.695205	0	0	1.33177	0.836428	COBL	BP	Down
Negative Regulation Of Signal Transduction (GO:0009968)	3/190	0.534157	0.739263	0	0	1.07164	0.671991	ASAH2;CREB3L1;DACT1	BP	UP
Positive Regulation Of DNA-binding Transcription Factor Activity (GO:0051091)	3/175	0.53628	0.697882	0	0	1.06828	0.665645	PIDD1;NFAM1;TRIM21	BP	Down
Proteolysis (GO:0006508)	3/191	0.537705	0.739263	0	0	1.06588	0.66132	ADAMTS2;MMP24;PLAT	BP	UP
Serine/Threonine Protein Kinase Complex (GO:1902554)	1/52	0.539063	0.999847	0	0	1.30998	0.809465	MCM2	CC	UP
Regulation Of Secretion By Cell (GO:1903530)	1/52	0.539063	0.739263	0	0	1.30998	0.809465	SNCAIP	BP	UP
Regulation Of Alternative mRNA Splicing, Via Spliceosome (GO:0000381)	1/52	0.539063	0.739263	0	0	1.30998	0.809465	RBM38	BP	UP
Negative Regulation Of Cellular Catabolic Process (GO:0031330)	1/52	0.539063	0.739263	0	0	1.30998	0.809465	GPLD1	BP	UP
Regulation Of Cell Adhesion (GO:0030155)	2/112	0.540035	0.701083	0	0	1.11365	0.686145	CDH13;IL12A	BP	Down
Cell-Cell Adhesion Via Plasma-Membrane Adhesion Molecules (GO:0098742)	2/122	0.540056	0.739263	0	0	1.11333	0.685906	MMP24;PCDHB9	BP	UP
Peptidyl-Tyrosine Phosphorylation (GO:0018108)	1/48	0.541145	0.701083	0	0	1.30335	0.800346	SYK	BP	Down
Second-Messenger-Mediated Signaling (GO:0019932)	1/48	0.541145	0.701083	0	0	1.30335	0.800346	EDN3	BP	Down
Mitochondrial Transport (GO:0006839)	1/48	0.541145	0.701083	0	0	1.30335	0.800346	BCL2	BP	Down
Lipid Droplet (GO:0005811)	1/53	0.545889	0.999847	0	0	1.28471	0.777686	LSS	CC	UP
Regulation Of Cellular Localization (GO:0060341)	1/53	0.545889	0.739263	0	0	1.28471	0.777686	TRIM17	BP	UP
Negative Regulation Of Intrinsic Apoptotic Signaling Pathway (GO:2001243)	1/53	0.545889	0.739263	0	0	1.28471	0.777686	CREB3L1	BP	UP
Negative Regulation Of Kinase Activity (GO:0033673)	1/53	0.545889	0.739263	0	0	1.28471	0.777686	NF1	BP	UP
Endosome To Lysosome Transport (GO:0008333)	1/53	0.545889	0.739263	0	0	1.28471	0.777686	RILP	BP	UP
Visual Perception (GO:0007601)	1/53	0.545889	0.739263	0	0	1.28471	0.777686	GPR179	BP	UP
Positive Regulation Of Protein Binding (GO:0032092)	1/53	0.545889	0.739263	0	0	1.28471	0.777686	DACT1	BP	UP
Protein Tetramerization (GO:0051262)	1/53	0.545889	0.739263	0	0	1.28471	0.777686	SHMT1	BP	UP
Negative Regulation Of Cellular Response To Growth Factor Stimulus (GO:0090288)	1/53	0.545889	0.739263	0	0	1.28471	0.777686	CREB3L1	BP	UP
Positive Regulation Of Intracellular Signal Transduction (GO:1902533)	6/369	0.546245	0.703631	0	0	1.01191	0.611889	BECN1;RIT2;GRM4;CDH13;ALOX12B;TRIM21	BP	Down
Negative Regulation Of Epithelial Cell Proliferation (GO:0050680)	1/49	0.548543	0.703631	0	0	1.27612	0.766297	AQP11	BP	Down
Regulation Of Heart Contraction (GO:0008016)	1/49	0.548543	0.703631	0	0	1.27612	0.766297	GJA5	BP	Down
Activation Of Cysteine-Type Endopeptidase Activity Involved In Apoptotic Process (GO:0006919)	1/49	0.548543	0.703631	0	0	1.27612	0.766297	PIDD1	BP	Down
Nucleotide-Excision Repair (GO:0006289)	1/49	0.548543	0.703631	0	0	1.27612	0.766297	KAT5	BP	Down
Phagocytosis (GO:0006909)	1/49	0.548543	0.703631	0	0	1.27612	0.766297	ITGB3	BP	Down
Regulation Of Type I Interferon Production (GO:0032479)	1/49	0.548543	0.703631	0	0	1.27612	0.766297	TRIM21	BP	Down
Positive Regulation Of Phosphatidylinositol 3-Kinase Signaling (GO:0014068)	1/49	0.548543	0.703631	0	0	1.27612	0.766297	BECN1	BP	Down
Mitotic Cytokinesis (GO:0000281)	1/49	0.548543	0.703631	0	0	1.27612	0.766297	INCENP	BP	Down
Filopodium (GO:0030175)	1/49	0.548543	0.883326	0	0	1.27612	0.766297	ITGB3	CC	Down
Cytokine Activity (GO:0005125)	1/49	0.548543	0.746627	0	0	1.27612	0.766297	IL12A	MF	Down
Plasma Membrane Bounded Cell Projection Organization (GO:0120036)	2/114	0.549615	0.704232	0	0	1.09363	0.65458	BLOC1S5;MNS1	BP	Down
Vacuolar Lumen (GO:0005775)	2/114	0.549615	0.883326	0	0	1.09363	0.65458	GRN;STK11IP	CC	Down
Negative Regulation Of Protein Binding (GO:0032091)	1/54	0.552613	0.74333	0	0	1.26039	0.747535	DACT1	BP	UP
Positive Regulation Of Cell Cycle (GO:0045787)	1/54	0.552613	0.74333	0	0	1.26039	0.747535	PKN2	BP	UP
Sensory Perception Of Light Stimulus (GO:0050953)	1/54	0.552613	0.74333	0	0	1.26039	0.747535	GPR179	BP	UP
Negative Regulation Of Catabolic Process (GO:0009895)	1/54	0.552613	0.74333	0	0	1.26039	0.747535	RILP	BP	UP
Organelle Disassembly (GO:1903008)	1/50	0.555821	0.710623	0	0	1.25	0.734135	KAT5	BP	Down
Lymphocyte Differentiation (GO:0030098)	1/50	0.555821	0.710623	0	0	1.25	0.734135	NFAM1	BP	Down
mRNA Splicing, Via Spliceosome (GO:0000398)	3/197	0.558666	0.74721	0	0	1.03253	0.601145	DBR1;TGS1;WDR83	BP	UP
Defense Response To Bacterium (GO:0042742)	1/55	0.559238	0.74721	0	0	1.23698	0.718905	GBP7	BP	UP
Sodium Ion Transmembrane Transport (GO:0035725)	1/55	0.559238	0.74721	0	0	1.23698	0.718905	ASIC4	BP	UP
post-Golgi Vesicle-Mediated Transport (GO:0006892)	1/55	0.559238	0.74721	0	0	1.23698	0.718905	DNM2	BP	UP
Organic Anion Transport (GO:0015711)	1/51	0.562984	0.714454	0	0	1.22493	0.703726	SLC2A1	BP	Down
Cell-Cell Junction Organization (GO:0045216)	1/51	0.562984	0.714454	0	0	1.22493	0.703726	CDH13	BP	Down
Phospholipase C-activating G Protein-Coupled Receptor Signaling Pathway (GO:0007200)	1/51	0.562984	0.714454	0	0	1.22493	0.703726	DRD1	BP	Down
Cellular Response To Organic Substance (GO:0071310)	1/51	0.562984	0.714454	0	0	1.22493	0.703726	SYK	BP	Down
Positive Regulation Of DNA-templated Transcription, Elongation (GO:0032786)	1/51	0.562984	0.714454	0	0	1.22493	0.703726	LEO1	BP	Down
Embryonic Organ Development (GO:0048568)	1/51	0.562984	0.714454	0	0	1.22493	0.703726	COBL	BP	Down
Cortical Cytoskeleton (GO:0030863)	1/51	0.562984	0.883326	0	0	1.22493	0.703726	SLC2A1	CC	Down
Negative Regulation Of Protein Metabolic Process (GO:0051248)	2/117	0.563721	0.714454	0	0	1.06491	0.610402	CST3;ITGB3	BP	Down
Protein Localization To Plasma Membrane (GO:0072659)	2/117	0.563721	0.714454	0	0	1.06491	0.610402	BSG;ZDHHC22	BP	Down
Regulation Of Defense Response (GO:0031347)	1/56	0.565766	0.749664	0	0	1.21441	0.691698	RNF135	BP	UP
Sodium Ion Transport (GO:0006814)	1/56	0.565766	0.749664	0	0	1.21441	0.691698	ASIC4	BP	UP
Protein N-linked Glycosylation (GO:0006487)	1/56	0.565766	0.749664	0	0	1.21441	0.691698	ALG12	BP	UP
Negative Regulation Of Cellular Component Organization (GO:0051129)	1/56	0.565766	0.749664	0	0	1.21441	0.691698	DNM2	BP	UP
Regulation Of Cell-Matrix Adhesion (GO:0001952)	1/56	0.565766	0.749664	0	0	1.21441	0.691698	NF1	BP	UP
Cytokine-Mediated Signaling Pathway (GO:0019221)	2/118	0.568352	0.717771	0	0	1.05566	0.596465	SYK;IL12A	BP	Down
Adenylate Cyclase-Activating G Protein-Coupled Receptor Signaling Pathway (GO:0007189)	1/52	0.57003	0.717771	0	0	1.20083	0.674947	DRD1	BP	Down
Regulation Of Secretion By Cell (GO:1903530)	1/52	0.57003	0.717771	0	0	1.20083	0.674947	CPLX1	BP	Down
Selective Autophagy (GO:0061912)	1/52	0.57003	0.717771	0	0	1.20083	0.674947	BECN1	BP	Down
Regulation Of Alternative mRNA Splicing, Via Spliceosome (GO:0000381)	1/52	0.57003	0.717771	0	0	1.20083	0.674947	RBM47	BP	Down
Negative Regulation Of Cell Death (GO:0060548)	1/52	0.57003	0.717771	0	0	1.20083	0.674947	BECN1	BP	Down
Protein Phosphatase Regulator Activity (GO:0019888)	1/52	0.57003	0.770524	0	0	1.20083	0.674947	PPP1R15B	MF	Down
Actin Filament (GO:0005884)	1/57	0.572197	0.999847	0	0	1.19265	0.665824	SHROOM4	CC	UP
Transcription Cis-Regulatory Region Binding (GO:0000976)	4/273	0.57545	0.73478	0	0	0.992366	0.548384	EGR2;CREB3L1;TCF7;MZF1	MF	UP
Negative Regulation Of Extrinsic Apoptotic Signaling Pathway (GO:2001237)	1/53	0.576964	0.72173	0	0	1.17767	0.647689	BCL2	BP	Down
Negative Regulation Of Intrinsic Apoptotic Signaling Pathway (GO:2001243)	1/53	0.576964	0.72173	0	0	1.17767	0.647689	BCL2	BP	Down
Positive Regulation Of JNK Cascade (GO:0046330)	1/53	0.576964	0.72173	0	0	1.17767	0.647689	TPD52L1	BP	Down
Positive Regulation Of Inflammatory Response (GO:0050729)	1/53	0.576964	0.72173	0	0	1.17767	0.647689	GRN	BP	Down
Positive Regulation Of Protein Binding (GO:0032092)	1/53	0.576964	0.72173	0	0	1.17767	0.647689	TRIM21	BP	Down
Positive Regulation Of Protein Polymerization (GO:0032273)	1/53	0.576964	0.72173	0	0	1.17767	0.647689	ARL2	BP	Down
Acyltransferase Activity, Transferring Groups Other Than Amino-Acyl Groups (GO:0016747)	1/53	0.576964	0.774555	0	0	1.17767	0.647689	KAT5	MF	Down
Synapse Organization (GO:0050808)	2/120	0.577508	0.72173	0	0	1.03764	0.569701	SNCG;DRD1	BP	Down
Intracellular Organelle Lumen (GO:0070013)	10/638	0.577925	0.883326	0	0	0.973612	0.533843	CST3;NARF;PENK;ARSK;DGLUCY;P3H2;COL4A5;ARL2;IL12A;CKAP4	CC	Down
Methylation-Dependent Protein Binding (GO:0140034)	1/58	0.578534	0.73478	0	0	1.17166	0.6412	CDYL	MF	UP
Extrinsic Component Of Cytoplasmic Side Of Plasma Membrane (GO:0031234)	1/58	0.578534	0.999847	0	0	1.17166	0.6412	TRAF3IP2	CC	UP
Regulation Of Innate Immune Response (GO:0045088)	1/58	0.578534	0.757218	0	0	1.17166	0.6412	RNF135	BP	UP
Wnt Signaling Pathway (GO:0016055)	1/58	0.578534	0.757218	0	0	1.17166	0.6412	TCF7	BP	UP
Organonitrogen Compound Catabolic Process (GO:1901565)	1/58	0.578534	0.757218	0	0	1.17166	0.6412	GNPDA2	BP	UP
Cellular Response To Calcium Ion (GO:0071277)	1/58	0.578534	0.757218	0	0	1.17166	0.6412	GPLD1	BP	UP
Spindle Assembly (GO:0051225)	1/58	0.578534	0.757218	0	0	1.17166	0.6412	HAUS3	BP	UP
Establishment Of Protein Localization To Membrane (GO:0090150)	1/58	0.578534	0.757218	0	0	1.17166	0.6412	RTP4	BP	UP
Wound Healing (GO:0042060)	1/58	0.578534	0.757218	0	0	1.17166	0.6412	NF1	BP	UP
Positive Regulation Of Apoptotic Process (GO:0043065)	3/203	0.579049	0.757218	0	0	1.00119	0.547018	NF1;GPLD1;DNM2	BP	UP
Membrane Raft (GO:0045121)	2/121	0.582032	0.883326	0	0	1.02886	0.55685	RIT2;NFAM1	CC	Down
Positive Regulation Of Cell Population Proliferation (GO:0008284)	5/318	0.582327	0.725688	0	0	0.977285	0.52844	GRN;EDN3;BCL2;CDH13;AQP11	BP	Down
Cell Junction Organization (GO:0034330)	1/54	0.583786	0.725688	0	0	1.15538	0.621848	SNCG	BP	Down
Positive Regulation Of Cell Cycle (GO:0045787)	1/54	0.583786	0.725688	0	0	1.15538	0.621848	TRIM21	BP	Down
Sensory Perception Of Light Stimulus (GO:0050953)	1/54	0.583786	0.725688	0	0	1.15538	0.621848	CLRN1	BP	Down
Monoatomic Cation Homeostasis (GO:0055080)	1/54	0.583786	0.725688	0	0	1.15538	0.621848	SLC39A12	BP	Down
Vesicle Membrane (GO:0012506)	1/54	0.583786	0.883326	0	0	1.15538	0.621848	AP1S3	CC	Down
Regulation Of Cytokinesis (GO:0032465)	1/59	0.584777	0.759735	0	0	1.15139	0.617748	PKN2	BP	UP
Cell-Cell Junction Assembly (GO:0007043)	1/59	0.584777	0.759735	0	0	1.15139	0.617748	PKN2	BP	UP
Phosphatidylinositol Metabolic Process (GO:0046488)	1/59	0.584777	0.759735	0	0	1.15139	0.617748	PLCB2	BP	UP
Plasma Membrane Organization (GO:0007009)	1/59	0.584777	0.759735	0	0	1.15139	0.617748	BIN3	BP	UP
Cell-Cell Adhesion Via Plasma-Membrane Adhesion Molecules (GO:0098742)	2/122	0.586521	0.728311	0	0	1.02022	0.544337	CNTN6;CDH13	BP	Down
Negative Regulation Of Cellular Process (GO:0048523)	6/385	0.587858	0.729181	0	0	0.968227	0.51439	PIWIL2;TMEM127;P3H2;CDH13;AQP11;BRINP3	BP	Down
Nucleosome Organization (GO:0034728)	1/55	0.590499	0.729181	0	0	1.13391	0.597331	POLE3	BP	Down
Positive Regulation Of DNA Biosynthetic Process (GO:2000573)	1/55	0.590499	0.729181	0	0	1.13391	0.597331	PARM1	BP	Down
Regulation Of Cellular Catabolic Process (GO:0031329)	1/55	0.590499	0.729181	0	0	1.13391	0.597331	BECN1	BP	Down
Mitochondrial Intermembrane Space (GO:0005758)	1/55	0.590499	0.883326	0	0	1.13391	0.597331	ARL2	CC	Down
Hexosyltransferase Activity (GO:0016758)	1/60	0.590928	0.736709	0	0	1.1318	0.595398	ALG12	MF	UP
Spindle Microtubule (GO:0005876)	1/60	0.590928	0.999847	0	0	1.1318	0.595398	HAUS3	CC	UP
Negative Regulation Of Neuron Apoptotic Process (GO:0043524)	1/60	0.590928	0.761534	0	0	1.1318	0.595398	FOXQ1	BP	UP
Positive Regulation Of Protein Localization To Nucleus (GO:1900182)	1/60	0.590928	0.761534	0	0	1.1318	0.595398	CCT4	BP	UP
Protein Lipidation (GO:0006497)	1/60	0.590928	0.761534	0	0	1.1318	0.595398	GPLD1	BP	UP
Muscle Contraction (GO:0006936)	1/60	0.590928	0.761534	0	0	1.1318	0.595398	MYH11	BP	UP
Negative Regulation Of Angiogenesis (GO:0016525)	1/60	0.590928	0.761534	0	0	1.1318	0.595398	CREB3L1	BP	UP
Heart Development (GO:0007507)	2/123	0.590974	0.729181	0	0	1.01173	0.532153	POPDC3;GJA5	BP	Down
Protein Localization To Cell Periphery (GO:1990778)	2/123	0.590974	0.729181	0	0	1.01173	0.532153	BSG;ZDHHC22	BP	Down
Magnesium Ion Binding (GO:0000287)	2/123	0.590974	0.787966	0	0	1.01173	0.532153	STK38L;YDJC	MF	Down
Ribonucleoside Triphosphate Phosphatase Activity (GO:0017111)	3/207	0.592306	0.736709	0	0	0.981316	0.513947	GBP7;NTPCR;DNM2	MF	UP
Cellular Response To Oxygen-Containing Compound (GO:1901701)	4/279	0.592657	0.762533	0	0	0.970355	0.507631	SHMT1;ADCY7;GPLD1;DRD5	BP	UP
Mitochondrial Outer Membrane (GO:0005741)	2/124	0.595392	0.883326	0	0	1.00338	0.520286	BECN1;BCL2	CC	Down
Chromatin DNA Binding (GO:0031490)	1/61	0.596988	0.736709	0	0	1.11287	0.574085	KDM3A	MF	UP
Methylated Histone Binding (GO:0035064)	1/61	0.596988	0.736709	0	0	1.11287	0.574085	CDYL	MF	UP
RNA Methylation (GO:0001510)	1/61	0.596988	0.765639	0	0	1.11287	0.574085	TGS1	BP	UP
Protein Targeting To Membrane (GO:0006612)	1/61	0.596988	0.765639	0	0	1.11287	0.574085	RTP4	BP	UP
Regulation Of Defense Response (GO:0031347)	1/56	0.597104	0.732096	0	0	1.11323	0.574052	GRN	BP	Down
Regulation Of Interleukin-6 Production (GO:0032675)	1/56	0.597104	0.732096	0	0	1.11323	0.574052	SYK	BP	Down
Regulation Of Peptidyl-Tyrosine Phosphorylation (GO:0050730)	1/56	0.597104	0.732096	0	0	1.11323	0.574052	ITGB3	BP	Down
Regulation Of Translational Initiation (GO:0006446)	1/56	0.597104	0.732096	0	0	1.11323	0.574052	PPP1R15B	BP	Down
[truncated: 569 more rows]

## Sheet: Fmr1-y; Fig 1H
Table 1-6. GO analysis of Syngap+/- and Fmr1-/y CA1 TRAP-seq. Gene ontology analysis terms for Syngap+/- CA1-TRAP significantly Up- and Down-regulated transcripts (P < 0.01) highlights DNA repair and shows minimal overlap with Fmr1-/y CA1-TRAP GO terms.
GO analysis of Fmr1-/y CA1 TRAP-seq
Term	Overlap	P-value	Adjusted P-value	Old P-value	Old Adjusted P-value	Odds Ratio	Combined Score	Genes	Type	Regulation
Regulation Of Canonical Wnt Signaling Pathway (GO:0060828)	12/183	8.93503e-06	0.0119104	0	0	5.23081	60.811	TMEM88B;TLE3;USP8;SFRP1;PTK7;WNK1;FUZ;SOX9;RSPO1;GLI3;EGFR;LGR4	BP	Down
Positive Regulation Of Wnt Signaling Pathway (GO:0030177)	8/98	6.15798e-05	0.0285066	0	0	6.55145	63.5175	USP8;SFRP1;PTK7;WNK1;RSPO1;CDC73;EGFR;LGR4	BP	Down
Cellular Response To Lipid (GO:0071396)	10/157	6.41558e-05	0.0285066	0	0	5.03771	48.635	SFRP1;PTK7;WNT7B;PDE4B;SOX9;HMGB1;LCP1;TFPI;EGFR;CDC73	BP	Down
Positive Regulation Of Canonical Wnt Signaling Pathway (GO:0090263)	7/78	9.78232e-05	0.0325996	0	0	7.24591	66.8968	USP8;SFRP1;PTK7;WNK1;RSPO1;EGFR;LGR4	BP	Down
Regulation Of Smoothened Signaling Pathway (GO:0008589)	5/45	0.000366429	0.0976901	0	0	9.13165	72.2469	SFRP1;KCTD21;FBXL17;FUZ;GLI3	BP	Down
Regulation Of Macrophage Derived Foam Cell Differentiation (GO:0010743)	4/20	0.00051396	0.279496	0	0	12.8555	97.3595	ITGB3;PLA2G3;NR1H3;PPARA	BP	UP
Negative Regulation Of Macrophage Derived Foam Cell Differentiation (GO:0010745)	3/9	0.000546246	0.279496	0	0	25.6555	192.735	ITGB3;NR1H3;PPARA	BP	UP
Regulation Of Lipid Transport (GO:0032368)	3/9	0.000546246	0.279496	0	0	25.6555	192.735	ITGB3;NR1H3;PPARA	BP	UP
Phospholipid Scramblase Activity (GO:0017128)	3/9	0.000546246	0.139293	0	0	25.6555	192.735	PLSCR2;ATG9B;CLPTM1L	MF	UP
Filopodium (GO:0030175)	5/53	0.000787255	0.116514	0	0	7.60654	54.3636	MAP2;FMR1;LCP1;ANTXR1;ERMN	CC	Down
Response To Heparin (GO:0071503)	2/4	0.00110632	0.210676	0	0	72.3722	492.617	SFRP1;SOX9	BP	Down
Positive Regulation Of Chemokine (C-X-C Motif) Ligand 2 Production (GO:2000343)	2/4	0.00110632	0.210676	0	0	72.3722	492.617	HMGB1;LCP1	BP	Down
Positive Regulation Of Cell Cycle G1/S Phase Transition (GO:1902808)	4/35	0.0013012	0.216812	0	0	9.39492	62.4242	CCND2;SASS6;CDC73;EGFR	BP	Down
Negative Regulation Of Alpha-Beta T Cell Differentiation (GO:0046639)	2/5	0.00182717	0.239174	0	0	48.2456	304.188	HMGB1;GLI3	BP	Down
Alpha-Beta T Cell Activation (GO:0046631)	2/4	0.00216383	0.449654	0	0	51.1845	314.062	RSAD2;CD247	BP	UP
Detection Of Molecule Of Bacterial Origin (GO:0032490)	2/4	0.00216383	0.449654	0	0	51.1845	314.062	SSC5D;TLR4	BP	UP
Negative Regulation Of Lipid Storage (GO:0010888)	3/14	0.00220345	0.449654	0	0	13.9903	85.5886	ITGB3;NR1H3;PPARA	BP	UP
Cell Surface Receptor Signaling Pathway Involved In Heart Development (GO:0061311)	3/14	0.00220345	0.449654	0	0	13.9903	85.5886	HEYL;NOG;BMPR1A	BP	UP
Negative Regulation Of Canonical Wnt Signaling Pathway (GO:0090090)	6/97	0.00220555	0.239174	0	0	4.82225	29.4966	TLE3;TMEM88B;SFRP1;FUZ;SOX9;GLI3	BP	Down
Negative Regulation Of Axonogenesis (GO:0050771)	3/20	0.00245367	0.239174	0	0	12.8098	76.9889	MAG;MAP2;RTN4	BP	Down
Positive Regulation Of Fat Cell Differentiation (GO:0045600)	4/42	0.0025805	0.239174	0	0	7.66148	45.6607	SFRP1;SYAP1;TFE3;LCP1	BP	Down
Cellular Response To Hormone Stimulus (GO:0032870)	5/69	0.00258135	0.239174	0	0	5.70015	33.9697	SFRP1;CTSL;SOX9;AVPR1A;TFPI	BP	Down
Chromosome (GO:0005694)	7/135	0.00264948	0.196062	0	0	4.00727	23.7767	BOP1;FMR1;CTCF;HMGB1;TRIP13;SMC3;ETV4	CC	Down
Mesenchyme Morphogenesis (GO:0072132)	3/15	0.00271525	0.449654	0	0	12.8237	75.7738	HEYL;NOG;BMPR1A	BP	UP
Cardiac Ventricle Morphogenesis (GO:0003208)	4/31	0.0028251	0.449654	0	0	7.6137	44.6864	HEYL;GSK3A;MYH6;BMPR1A	BP	UP
Regulation Of Voltage-Gated Calcium Channel Activity (GO:1901385)	3/22	0.00324822	0.239174	0	0	11.4602	65.6628	FMR1;PDE4B;CACNA1A	BP	Down
Protein Kinase Activator Activity (GO:0030295)	5/74	0.00350089	0.387832	0	0	5.28572	29.8894	STING1;WNK1;IL6ST;MOB3B;EGFR	MF	Down
Negative Regulation Of Low-Density Lipoprotein Receptor Activity (GO:1905598)	2/5	0.00356047	0.449654	0	0	34.1212	192.371	ITGB3;PCSK9	BP	UP
Negative Regulation Of RIG-I Signaling Pathway (GO:0039536)	2/5	0.00356047	0.449654	0	0	34.1212	192.371	DHX58;GPATCH3	BP	UP
G Protein-Coupled Acetylcholine Receptor Activity (GO:0016907)	2/5	0.00356047	0.30264	0	0	34.1212	192.371	CHRM4;CHRM5	MF	UP
G Protein-Coupled Neurotransmitter Receptor Activity (GO:0099528)	2/5	0.00356047	0.30264	0	0	34.1212	192.371	CHRM4;CHRM5	MF	UP
Cellular Response To Oxygen-Containing Compound (GO:1901701)	11/308	0.00367639	0.239174	0	0	2.73181	15.314	SFRP1;CLIC4;PTK7;WNT7B;PDE4B;CACNA1A;SOX9;HMGB1;LCP1;EGFR;CDC73	BP	Down
Negative Regulation Of Developmental Growth (GO:0048640)	3/23	0.0036979	0.239174	0	0	10.8866	60.9649	MAG;MAP2;RTN4	BP	Down
Protein K48-linked Deubiquitination (GO:0071108)	3/23	0.0036979	0.239174	0	0	10.8866	60.9649	USP8;USP33;OTUD7B	BP	Down
Regulation Of Chemokine (C-X-C Motif) Ligand 2 Production (GO:2000341)	2/7	0.00376793	0.239174	0	0	28.9444	161.545	HMGB1;LCP1	BP	Down
Negative Regulation Of Fatty Acid Oxidation (GO:0046322)	2/7	0.00376793	0.239174	0	0	28.9444	161.545	SIRT4;SOX9	BP	Down
Telomeric Loop Disassembly (GO:0090657)	2/7	0.00376793	0.239174	0	0	28.9444	161.545	SLX4;XRCC3	BP	Down
Negative Regulation Of Cell Adhesion Mediated By Integrin (GO:0033629)	2/7	0.00376793	0.239174	0	0	28.9444	161.545	WNK1;NEXMIF	BP	Down
Endocardial Cushion Morphogenesis (GO:0003203)	3/17	0.00394383	0.449654	0	0	10.9906	60.8397	HEYL;NOG;BMPR1A	BP	UP
Endocardial Cushion Development (GO:0003197)	3/18	0.00466567	0.449654	0	0	10.2574	55.0567	HEYL;NOG;BMPR1A	BP	UP
Ribosome (GO:0005840)	5/57	0.00475826	0.650451	0	0	4.94842	26.4635	RPS25;RPL41;RPL13A;EIF2AK2;RPL9	CC	UP
Protein Acylation (GO:0043543)	4/36	0.00490471	0.449654	0	0	6.42238	34.1514	ING4;HHAT;ZDHHC12;ZDHHC1	BP	UP
Actin Filament Network Formation (GO:0051639)	2/8	0.00497852	0.279673	0	0	24.119	127.894	PLS3;LCP1	BP	Down
RNA N6-methyladenosine Methyltransferase Complex (GO:0036396)	2/8	0.00497852	0.245607	0	0	24.119	127.894	RBM15B;VIRMA	CC	Down
Negative Regulation Of Osteoblast Proliferation (GO:0033689)	2/6	0.00527281	0.449654	0	0	25.5896	134.222	EIF2AK2;PLXNB1	BP	UP
Negative Regulation Of Receptor Binding (GO:1900121)	2/6	0.00527281	0.449654	0	0	25.5896	134.222	NOG;PCSK9	BP	UP
Adenylate Cyclase-Inhibiting G Protein-Coupled Acetylcholine Receptor Signaling Pathway (GO:0007197)	2/6	0.00527281	0.449654	0	0	25.5896	134.222	CHRM4;CHRM5	BP	UP
Pharyngeal Arch Artery Morphogenesis (GO:0061626)	2/6	0.00527281	0.449654	0	0	25.5896	134.222	NOG;BMPR1A	BP	UP
Negative Regulation Of Wnt Signaling Pathway (GO:0030178)	6/117	0.00556785	0.279673	0	0	3.94925	20.4995	TLE3;TMEM88B;SFRP1;FUZ;SOX9;GLI3	BP	Down
Negative Regulation Of Epithelial Cell Proliferation (GO:0050680)	4/52	0.00560944	0.279673	0	0	6.06218	31.4221	SFRP1;PTPRM;SOX9;CDC73	BP	Down
Cellular Response To Epidermal Growth Factor Stimulus (GO:0071364)	3/27	0.00586594	0.279673	0	0	9.07028	46.6085	SYAP1;SOX9;EGFR	BP	Down
Regulation Of Toll-Like Receptor 9 Signaling Pathway (GO:0034163)	2/9	0.0063432	0.279673	0	0	20.6724	104.61	HMGB1;RTN4	BP	Down
T-Circle Formation (GO:0090656)	2/9	0.0063432	0.279673	0	0	20.6724	104.61	SLX4;XRCC3	BP	Down
Formation Of Extrachromosomal Circular DNA (GO:0001325)	2/9	0.0063432	0.279673	0	0	20.6724	104.61	SLX4;XRCC3	BP	Down
Telomere Maintenance Via Telomere Trimming (GO:0090737)	2/9	0.0063432	0.279673	0	0	20.6724	104.61	SLX4;XRCC3	BP	Down
Presynaptic Endocytosis (GO:0140238)	3/28	0.00650402	0.279673	0	0	8.70702	43.8428	FCHO2;SNCG;AP2B1	BP	Down
Negative Regulation Of Axon Extension (GO:0030517)	3/28	0.00650402	0.279673	0	0	8.70702	43.8428	MAG;MAP2;RTN4	BP	Down
Negative Regulation Of Lipid Localization (GO:1905953)	2/7	0.00728825	0.486412	0	0	20.4706	100.746	ITGB3;NR1H3	BP	UP
Regulation Of Execution Phase Of Apoptosis (GO:1900117)	2/7	0.00728825	0.486412	0	0	20.4706	100.746	DFFA;DYNLL1	BP	UP
Sarcoplasmic Reticulum Calcium Ion Transport (GO:0070296)	2/7	0.00728825	0.486412	0	0	20.4706	100.746	RYR1;SLN	BP	UP
Mesodermal Cell Differentiation (GO:0048333)	2/7	0.00728825	0.486412	0	0	20.4706	100.746	ITGA2;ITGB3	BP	UP
Negative Regulation Of Cholesterol Storage (GO:0010887)	2/7	0.00728825	0.486412	0	0	20.4706	100.746	NR1H3;PPARA	BP	UP
Neuron Projection Cytoplasm (GO:0120111)	2/10	0.00785753	0.290729	0	0	18.0874	87.6567	MAP2;FMR1	CC	Down
Cellular Response To Retinoic Acid (GO:0071300)	3/30	0.00789998	0.309726	0	0	8.06122	39.0235	PTK7;WNT7B;SOX9	BP	Down
Positive Regulation Of G1/S Transition Of Mitotic Cell Cycle (GO:1900087)	3/30	0.00789998	0.309726	0	0	8.06122	39.0235	CCND2;SASS6;EGFR	BP	Down
Response To Epidermal Growth Factor (GO:0070849)	3/30	0.00789998	0.309726	0	0	8.06122	39.0235	SYAP1;SOX9;EGFR	BP	Down
Amyloid-Beta Binding (GO:0001540)	5/65	0.00828821	0.481036	0	0	4.28684	20.5465	NGFR;PGRMC1;ITGA2;ITGB2;TLR4	MF	UP
Protein K63-linked Deubiquitination (GO:0070536)	3/31	0.00865895	0.31716	0	0	7.77291	36.9148	USP8;USP33;OTUD7B	BP	Down
Negative Regulation Of Multicellular Organismal Process (GO:0051241)	7/169	0.00892617	0.31716	0	0	3.16061	14.9142	TLE3;SFRP1;TFE3;SOX9;EGFR;LGR4;PTPRG	BP	Down
Cell-Cell Adhesion Via Plasma-Membrane Adhesion Molecules (GO:0098742)	6/130	0.00917121	0.31716	0	0	3.53281	16.5748	CRB1;MAG;PTK7;PTPRM;SCARF1;PCDHB10	BP	Down
Palmitoyltransferase Activity (GO:0016409)	3/23	0.00943208	0.481036	0	0	7.69102	35.8681	HHAT;ZDHHC12;ZDHHC1	MF	UP
Regulation Of Axon Extension (GO:0030516)	3/32	0.00945923	0.31716	0	0	7.50449	34.9767	MAG;MAP2;RTN4	BP	Down
Regulation Of Cholesterol Storage (GO:0010885)	2/11	0.00951718	0.31716	0	0	16.0769	74.8323	LCP1;TTC39B	BP	Down
Facultative Heterochromatin Formation (GO:0140718)	2/11	0.00951718	0.31716	0	0	16.0769	74.8323	HELLS;BEND3	BP	Down
Positive Regulation Of ATP Biosynthetic Process (GO:2001171)	2/8	0.00959453	0.566446	0	0	17.0579	79.2607	TMSB4X;PPARA	BP	UP
Positive Regulation Of Mitochondrial Membrane Permeability (GO:0035794)	2/8	0.00959453	0.566446	0	0	17.0579	79.2607	GSK3A;CHCHD10	BP	UP
Positive Regulation Of Mitochondrial Outer Membrane Permeabilization Involved In Apoptotic Signaling Pathway (GO:1901030)	2/8	0.00959453	0.566446	0	0	17.0579	79.2607	GSK3A;CHCHD10	BP	UP
Heart Morphogenesis (GO:0003007)	4/44	0.0100241	0.569891	0	0	5.13575	23.6386	HEYL;NOG;DYNLL1;BMPR1A	BP	UP
Regulation Of NLRP3 Inflammasome Complex Assembly (GO:1900225)	3/24	0.010628	0.578601	0	0	7.3244	33.284	ZDHHC12;EIF2AK2;TLR4	BP	UP
Nucleotide-Sugar Metabolic Process (GO:0009225)	2/12	0.0113179	0.359209	0	0	14.4684	64.8383	CSGALNACT1;PARG	BP	Down
Response To Fatty Acid (GO:0070542)	2/12	0.0113179	0.359209	0	0	14.4684	64.8383	LCP1;SOX9	BP	Down
Double-Stranded DNA Binding (GO:0003690)	11/362	0.0117643	0.387832	0	0	2.30494	10.2401	GSX1;LMX1A;NTHL1;TFE3;HIVEP1;SOX9;HMGB1;SMC3;ETV4;GLI3;EGFR	MF	Down
Sensory Perception (GO:0007600)	3/35	0.0121121	0.375474	0	0	6.79988	30.0116	PRDM12;NIPSNAP1;CLRN1	BP	Down
Regulation Of Systemic Arterial Blood Pressure (GO:0003073)	2/9	0.0121798	0.578601	0	0	14.6203	64.4461	GSK3A;SLC2A5	BP	UP
Positive Regulation Of ATP Metabolic Process (GO:1903580)	2/9	0.0121798	0.578601	0	0	14.6203	64.4461	TMSB4X;PPARA	BP	UP
Voltage-Gated Calcium Channel Complex (GO:0005891)	3/36	0.0130815	0.334097	0	0	6.59348	28.593	PDE4B;CACNA1A;CACNA1D	CC	Down
Negative Regulation Of Fatty Acid Metabolic Process (GO:0045922)	2/13	0.0132556	0.384123	0	0	13.1524	56.8624	SIRT4;SOX9	BP	Down
DNA Alkylation (GO:0006305)	2/13	0.0132556	0.384123	0	0	13.1524	56.8624	HELLS;BEND3	BP	Down
Cellular Response To Estrogen Stimulus (GO:0071391)	2/13	0.0132556	0.384123	0	0	13.1524	56.8624	SFRP1;SOX9	BP	Down
Ventricular Cardiac Muscle Tissue Morphogenesis (GO:0055010)	3/26	0.013272	0.578601	0	0	6.68679	28.901	NOG;MYH6;BMPR1A	BP	UP
Ventricular Septum Morphogenesis (GO:0060412)	3/26	0.013272	0.578601	0	0	6.68679	28.901	HEYL;NOG;BMPR1A	BP	UP
Positive Regulation Of Pattern Recognition Receptor Signaling Pathway (GO:0062208)	3/26	0.013272	0.578601	0	0	6.68679	28.901	RSAD2;DHX58;NR1H3	BP	UP
Actin-Based Cell Projection (GO:0098858)	4/67	0.0135445	0.334097	0	0	4.6152	19.8536	CLIC4;LCP1;ERMN;CLRN1	CC	Down
Synaptic Vesicle Endocytosis (GO:0048488)	3/37	0.014094	0.391403	0	0	6.39922	27.2735	FCHO2;SNCG;AP2B1	BP	Down
Negative Regulation Of Cold-Induced Thermogenesis (GO:0120163)	3/37	0.014094	0.391403	0	0	6.39922	27.2735	TLE3;TFE3;LGR4	BP	Down
Cysteine-Type Endopeptidase Activity (GO:0004197)	4/68	0.0142397	0.387832	0	0	4.54285	19.3149	USP8;SFRP1;CTSL;USP33	MF	Down
Protein Palmitoylation (GO:0018345)	3/27	0.0147217	0.578601	0	0	6.40784	27.031	HHAT;ZDHHC12;ZDHHC1	BP	UP
Negative Regulation Of Transcription Regulatory Region DNA Binding (GO:2000678)	2/10	0.0150324	0.578601	0	0	12.7921	53.6955	MSX2;TMSB4X	BP	UP
Atrial Cardiac Muscle Tissue Development (GO:0003228)	2/10	0.0150324	0.578601	0	0	12.7921	53.6955	NOG;MYH6	BP	UP
Positive Regulation Of Purine Nucleotide Biosynthetic Process (GO:1900373)	2/10	0.0150324	0.578601	0	0	12.7921	53.6955	TMSB4X;PPARA	BP	UP
Muscle Filament Sliding (GO:0030049)	2/10	0.0150324	0.578601	0	0	12.7921	53.6955	MYL6;MYH6	BP	UP
Regulation Of Acute Inflammatory Response (GO:0002673)	2/10	0.0150324	0.578601	0	0	12.7921	53.6955	C2CD4A;DNASE1	BP	UP
Negative Regulation Of Peptide Hormone Secretion (GO:0090278)	2/14	0.0153261	0.400535	0	0	12.0558	50.3714	SFRP1;SIRT4	BP	Down
Embryonic Digestive Tract Development (GO:0048566)	2/14	0.0153261	0.400535	0	0	12.0558	50.3714	RBPMS2;GLI3	BP	Down
Protein Autoprocessing (GO:0016540)	2/14	0.0153261	0.400535	0	0	12.0558	50.3714	MYRF;CTSL	BP	Down
Regulation Of Epithelial Cell Proliferation (GO:0050678)	4/70	0.015697	0.400535	0	0	4.40473	18.2985	SFRP1;SOX9;CDC73;EGFR	BP	Down
Negative Regulation Of Metabolic Process (GO:0009892)	3/40	0.0173921	0.400535	0	0	5.87945	23.822	TLE3;TFE3;LGR4	BP	Down
Synaptic Vesicle Recycling (GO:0036465)	3/40	0.0173921	0.400535	0	0	5.87945	23.822	FCHO2;SNCG;AP2B1	BP	Down
Negative Regulation Of Fibroblast Proliferation (GO:0048147)	2/15	0.0175254	0.400535	0	0	11.1278	45.002	SFRP1;CDC73	BP	Down
Negative Regulation Of Insulin Secretion (GO:0046676)	2/15	0.0175254	0.400535	0	0	11.1278	45.002	SFRP1;SIRT4	BP	Down
Positive Regulation Of Cyclin-Dependent Protein Serine/Threonine Kinase Activity (GO:0045737)	2/15	0.0175254	0.400535	0	0	11.1278	45.002	CCND2;EGFR	BP	Down
Four-Way Junction DNA Binding (GO:0000400)	2/15	0.0175254	0.387832	0	0	11.1278	45.002	XRCC3;HMGB1	MF	Down
Positive Regulation Of Neuron Death (GO:1901216)	3/29	0.0178798	0.578601	0	0	5.91431	23.7997	EFNB2;ITGB2;PCSK9	BP	UP
Cysteine-Type Peptidase Activity (GO:0008234)	5/110	0.0179135	0.387832	0	0	3.46696	13.9448	USP8;SFRP1;CTSL;USP33;OTUD7B	MF	Down
Regulation Of Cholesterol Storage (GO:0010885)	2/11	0.0181413	0.578601	0	0	11.3702	45.5895	NR1H3;PPARA	BP	UP
Actin-Myosin Filament Sliding (GO:0033275)	2/11	0.0181413	0.578601	0	0	11.3702	45.5895	MYL6;MYH6	BP	UP
Atrioventricular Valve Development (GO:0003171)	2/11	0.0181413	0.578601	0	0	11.3702	45.5895	HEYL;BMPR1A	BP	UP
Pharyngeal System Development (GO:0060037)	2/11	0.0181413	0.578601	0	0	11.3702	45.5895	NOG;BMPR1A	BP	UP
Endocytic Vesicle (GO:0030139)	6/152	0.0186331	0.393958	0	0	2.99702	11.9366	CTSL;WNT7B;AVPR1A;AP2B1;SCARF1;MPEG1	CC	Down
Ribosomal Small Subunit Biogenesis (GO:0042274)	5/80	0.0191298	0.578601	0	0	3.42677	13.5581	RPS25;RIOK1;UTP18;RRP9;METTL17	BP	UP
Regulation Of Fatty Acid Oxidation (GO:0046320)	2/16	0.0198497	0.400535	0	0	10.3324	40.4987	SIRT4;SOX9	BP	Down
Outer Dynein Arm Assembly (GO:0036158)	2/16	0.0198497	0.400535	0	0	10.3324	40.4987	ODAD1;ODAD2	BP	Down
Cellular Response To Estradiol Stimulus (GO:0071392)	2/16	0.0198497	0.400535	0	0	10.3324	40.4987	SFRP1;EGFR	BP	Down
Sensory Perception Of Pain (GO:0019233)	2/16	0.0198497	0.400535	0	0	10.3324	40.4987	PRDM12;NIPSNAP1	BP	Down
Positive Regulation Of Viral Life Cycle (GO:1903902)	2/16	0.0198497	0.400535	0	0	10.3324	40.4987	FMR1;HMGB1	BP	Down
Transmembrane Receptor Protein Phosphatase Activity (GO:0019198)	2/16	0.0198497	0.387832	0	0	10.3324	40.4987	PTPRM;PTPRG	MF	Down
Transmembrane Receptor Protein Tyrosine Phosphatase Activity (GO:0005001)	2/16	0.0198497	0.387832	0	0	10.3324	40.4987	PTPRM;PTPRG	MF	Down
Negative Regulation Of Interleukin-8 Production (GO:0032717)	2/12	0.0214954	0.578601	0	0	10.2326	39.2924	TMSB4X;SSC5D	BP	UP
Negative Regulation Of Viral-Induced Cytoplasmic Pattern Recognition Receptor Signaling Pathway (GO:0039532)	2/12	0.0214954	0.578601	0	0	10.2326	39.2924	DHX58;GPATCH3	BP	UP
Regulation Of Response To Endoplasmic Reticulum Stress (GO:1905897)	2/12	0.0214954	0.578601	0	0	10.2326	39.2924	PIGBOS1;NR1H3	BP	UP
Ribosome Disassembly (GO:0032790)	2/12	0.0214954	0.578601	0	0	10.2326	39.2924	DENR;PELO	BP	UP
Inhibitory Synapse Assembly (GO:1904862)	2/12	0.0214954	0.578601	0	0	10.2326	39.2924	PLXNB1;FGF13	BP	UP
Mesoderm Formation (GO:0001707)	2/12	0.0214954	0.578601	0	0	10.2326	39.2924	ITGA2;ITGB3	BP	UP
Positive Regulation Of Binding (GO:0051099)	4/77	0.0215203	0.400535	0	0	3.9809	15.2817	STING1;USP33;HMGB1;MARK3	BP	Down
Positive Regulation Of Plasma Membrane Bounded Cell Projection Assembly (GO:0120034)	4/77	0.0215203	0.400535	0	0	3.9809	15.2817	AUTS2;FMR1;FUZ;CLRN1	BP	Down
Negative Regulation Of Ossification (GO:0030279)	2/17	0.0222952	0.400535	0	0	9.64311	36.6764	SFRP1;SOX9	BP	Down
Oligodendrocyte Differentiation (GO:0048709)	2/17	0.0222952	0.400535	0	0	9.64311	36.6764	MYRF;SOX9	BP	Down
Cyclic Nucleotide Binding (GO:0030551)	2/17	0.0222952	0.387832	0	0	9.64311	36.6764	STING1;PDE4B	MF	Down
Response To Retinoic Acid (GO:0032526)	3/44	0.0224027	0.400535	0	0	5.30474	20.1504	PTK7;WNT7B;SOX9	BP	Down
Ventricular Septum Development (GO:0003281)	3/32	0.0232682	0.578601	0	0	5.30165	19.9378	HEYL;NOG;BMPR1A	BP	UP
Negative Regulation Of Ras Protein Signal Transduction (GO:0046580)	3/32	0.0232682	0.578601	0	0	5.30165	19.9378	MAPKAP1;KCTD13;DYNLL1	BP	UP
Regulation Of Epithelial Cell Migration (GO:0010632)	3/45	0.0237653	0.400535	0	0	5.17817	19.3639	SOX9;RTN4;PTPRG	BP	Down
Phagocytosis (GO:0006909)	4/57	0.0240324	0.578601	0	0	3.8734	14.4414	ITGB3;ITGB2;NR1H3;TLR4	BP	UP
Cell-Matrix Adhesion (GO:0007160)	5/85	0.0241706	0.578601	0	0	3.21176	11.9562	ITGB3;ITGA2;ITGB2;DYNLL1;THSD1	BP	UP
DNA Methylation (GO:0006306)	2/18	0.0248581	0.400535	0	0	9.03994	33.3987	HELLS;BEND3	BP	Down
Regulation Of Neurotransmitter Transport (GO:0051588)	2/18	0.0248581	0.400535	0	0	9.03994	33.3987	FER1L5;FMR1	BP	Down
Response To BMP (GO:0071772)	2/18	0.0248581	0.400535	0	0	9.03994	33.3987	SFRP1;SOX9	BP	Down
Positive Regulation Of Cyclin-Dependent Protein Kinase Activity (GO:1904031)	2/18	0.0248581	0.400535	0	0	9.03994	33.3987	CCND2;EGFR	BP	Down
Lipoprotein Particle Binding (GO:0071813)	2/18	0.0248581	0.387832	0	0	9.03994	33.3987	LCP1;SCARF1	MF	Down
Regulation Of Mitochondrial Outer Membrane Permeabilization Involved In Apoptotic Signaling Pathway (GO:1901028)	2/13	0.0250844	0.578601	0	0	9.3019	34.2822	GSK3A;CHCHD10	BP	UP
Cardiac Atrium Morphogenesis (GO:0003209)	2/13	0.0250844	0.578601	0	0	9.3019	34.2822	NOG;MYH6	BP	UP
piRNA Processing (GO:0034587)	2/13	0.0250844	0.578601	0	0	9.3019	34.2822	TDRD12;GPAT2	BP	UP
Positive Regulation Of G Protein-Coupled Receptor Signaling Pathway (GO:0045745)	2/13	0.0250844	0.578601	0	0	9.3019	34.2822	GSK3A;KLK6	BP	UP
Substrate-Dependent Cell Migration (GO:0006929)	2/13	0.0250844	0.578601	0	0	9.3019	34.2822	EPHA8;ITGA2	BP	UP
Regulation Of RIG-I Signaling Pathway (GO:0039535)	2/13	0.0250844	0.578601	0	0	9.3019	34.2822	DHX58;GPATCH3	BP	UP
Keratin Filament (GO:0045095)	2/13	0.0250844	0.650451	0	0	9.3019	34.2822	KRT1;KRT73	CC	UP
Secondary Lysosome (GO:0005767)	2/13	0.0250844	0.650451	0	0	9.3019	34.2822	CRHBP;MAP1LC3A	CC	UP
4 Iron, 4 Sulfur Cluster Binding (GO:0051539)	2/13	0.0250844	0.5756	0	0	9.3019	34.2822	RSAD2;DPH1	MF	UP
Cellular Response To BMP Stimulus (GO:0071773)	3/46	0.0251718	0.400535	0	0	5.05748	18.6218	SFRP1;HIVEP1;SOX9	BP	Down
Antiviral Innate Immune Response (GO:0140374)	3/33	0.0252386	0.578601	0	0	5.12466	18.8556	DHX58;EIF2AK2;ZDHHC1	BP	UP
Actin Filament Organization (GO:0007015)	5/121	0.0258127	0.400535	0	0	3.13639	11.4694	WIPF1;PLS3;LCP1;ERMN;CLRN1	BP	Down
Neuron Differentiation (GO:0030182)	5/122	0.0266251	0.400535	0	0	3.10942	11.2744	LMX1A;GSX1;WNK1;WNT7B;RTN4	BP	Down
Positive Regulation Of Gonad Development (GO:1905941)	1/2	0.0272696	0.400535	0	0	72.1049	259.72	SOX9	BP	Down
Positive Regulation Of Male Gonad Development (GO:2000020)	1/2	0.0272696	0.400535	0	0	72.1049	259.72	SOX9	BP	Down
Positive Regulation Of Podosome Assembly (GO:0071803)	1/2	0.0272696	0.400535	0	0	72.1049	259.72	LCP1	BP	Down
Positive Regulation Of Biosynthetic Process (GO:0009891)	3/34	0.0272959	0.578601	0	0	4.95909	17.8578	NR1H3;PPARA;TLR4	BP	UP
Activation Of Phospholipase C Activity (GO:0007202)	2/19	0.0275347	0.400535	0	0	8.50774	30.5624	AVPR1A;EGFR	BP	Down
Negative Regulation Of Cytokine Production (GO:0001818)	6/120	0.0287346	0.578601	0	0	2.70711	9.60931	TMSB4X;DHX58;SSC5D;GPATCH3;PPARA;TLR4	BP	UP
Regulation Of Osteoblast Proliferation (GO:0033688)	2/14	0.0288979	0.578601	0	0	8.52629	30.2171	EIF2AK2;PLXNB1	BP	UP
Cellular Response To Alkaloid (GO:0071312)	2/14	0.0288979	0.578601	0	0	8.52629	30.2171	RYR1;CRHBP	BP	UP
Positive Regulation Of Fatty Acid Metabolic Process (GO:0045923)	2/14	0.0288979	0.578601	0	0	8.52629	30.2171	NR1H3;PPARA	BP	UP
Protein Autoprocessing (GO:0016540)	2/14	0.0288979	0.578601	0	0	8.52629	30.2171	PCSK9;KLK6	BP	UP
Regulation Of ATP Biosynthetic Process (GO:2001169)	2/14	0.0288979	0.578601	0	0	8.52629	30.2171	TMSB4X;PPARA	BP	UP
Myosin Filament (GO:0032982)	2/14	0.0288979	0.650451	0	0	8.52629	30.2171	MYH15;MYH6	CC	UP
Clathrin Adaptor Activity (GO:0035615)	2/14	0.0288979	0.5756	0	0	8.52629	30.2171	AP1G2;AP2S1	MF	UP
Positive Regulation Of Cell Death (GO:0010942)	3/35	0.02944	0.578601	0	0	4.80387	16.9356	EFNB2;ATG9B;ITGB2	BP	UP
Sensory Perception (GO:0007600)	3/35	0.02944	0.578601	0	0	4.80387	16.9356	OPRL1;PCDH15;CDH23	BP	UP
Synapse Organization (GO:0050808)	5/126	0.0300373	0.400535	0	0	3.006	10.537	CHRNA1;PTK7;WNT7B;SNCG;PCDHB10	BP	Down
Embryonic Organ Morphogenesis (GO:0048562)	2/20	0.0303215	0.400535	0	0	8.03467	28.0884	RBPMS2;FUZ	BP	Down
Nucleotide-Excision Repair (GO:0006289)	3/50	0.0312365	0.400535	0	0	4.62609	16.0348	XAB2;SLX4;NTHL1	BP	Down
Calcium Channel Complex (GO:0034704)	3/51	0.0328616	0.516346	0	0	4.52948	15.4702	PDE4B;CACNA1A;CACNA1D	CC	Down
G Protein-Coupled Acetylcholine Receptor Signaling Pathway (GO:0007213)	2/15	0.032926	0.578601	0	0	7.87001	26.8642	CHRM4;CHRM5	BP	UP
Heart Trabecula Morphogenesis (GO:0061384)	2/15	0.032926	0.578601	0	0	7.87001	26.8642	NOG;BMPR1A	BP	UP
Motile Cilium Assembly (GO:0044458)	2/15	0.032926	0.578601	0	0	7.87001	26.8642	ZMYND10;DYNLL1	BP	UP
Regulation Of Cardiac Muscle Cell Proliferation (GO:0060043)	2/15	0.032926	0.578601	0	0	7.87001	26.8642	NOG;BMPR1A	BP	UP
Acetylcholine Receptor Activity (GO:0015464)	2/15	0.032926	0.5756	0	0	7.87001	26.8642	CHRM4;CHRM5	MF	UP
Positive Regulation Of Lamellipodium Assembly (GO:0010592)	2/21	0.033215	0.400535	0	0	7.6114	25.9149	AUTS2;CLRN1	BP	Down
Generation Of Neurons (GO:0048699)	5/131	0.0346737	0.400535	0	0	2.88596	9.70195	LMX1A;AUTS2;GSX1;WNT7B;RTN4	BP	Down
Metal Ion Transport (GO:0030001)	6/126	0.0352679	0.578601	0	0	2.57095	8.59925	RYR1;KCNK6;SLN;NIPAL3;CDH23;FGF13	BP	UP
Enzyme-Linked Receptor Protein Signaling Pathway (GO:0007167)	4/90	0.0354571	0.400535	0	0	3.37685	11.2768	CLNK;IL6ST;EGFR;PTPRG	BP	Down
Regulation Of Hippo Signaling (GO:0035330)	2/22	0.0362116	0.400535	0	0	7.23045	23.9933	MARK3;MOB3B	BP	Down
Negative Regulation Of Smoothened Signaling Pathway (GO:0045879)	2/22	0.0362116	0.400535	0	0	7.23045	23.9933	KCTD21;GLI3	BP	Down
Carboxylic Acid Metabolic Process (GO:0019752)	2/22	0.0362116	0.400535	0	0	7.23045	23.9933	CSGALNACT1;SIRT4	BP	Down
mRNA 5'-UTR Binding (GO:0048027)	2/22	0.0362116	0.387832	0	0	7.23045	23.9933	FMR1;UTP23	MF	Down
NAD+ ADP-ribosyltransferase Activity (GO:0003950)	2/22	0.0362116	0.387832	0	0	7.23045	23.9933	PARP4;SIRT4	MF	Down
Protein Tyrosine Kinase Activator Activity (GO:0030296)	2/22	0.0362116	0.387832	0	0	7.23045	23.9933	IL6ST;EGFR	MF	Down
Cyclosporin A Binding (GO:0016018)	2/16	0.0371591	0.5756	0	0	7.30749	24.0602	PPIL2;PPIC	MF	UP
Neuron Development (GO:0048666)	5/134	0.0376569	0.400535	0	0	2.8184	9.24222	MAP2;WNK1;PTPRM;PRDM12;HMGB1	BP	Down
Regulation Of Signal Transduction (GO:0009966)	7/162	0.0377014	0.578601	0	0	2.32415	7.61871	PIGBOS1;GNG4;TMEM204;VEPH1;MFNG;RGS12;RFNG	BP	UP
Cell Junction Organization (GO:0034330)	3/54	0.0379963	0.400535	0	0	4.26238	13.9391	PTK7;WNT7B;SNCG	BP	Down
Positive Regulation Of Protein Binding (GO:0032092)	3/54	0.0379963	0.400535	0	0	4.26238	13.9391	STING1;USP33;MARK3	BP	Down
Positive Regulation Of Lipoprotein Lipase Activity (GO:0051006)	1/2	0.0381524	0.578601	0	0	51.0507	166.74	NR1H3	BP	UP
Hexose Import Across Plasma Membrane (GO:0140271)	1/2	0.0381524	0.578601	0	0	51.0507	166.74	SLC2A5	BP	UP
Positive Regulation Of Triglyceride Lipase Activity (GO:0061365)	1/2	0.0381524	0.578601	0	0	51.0507	166.74	NR1H3	BP	UP
Myosin Heavy Chain Binding (GO:0032036)	1/2	0.0381524	0.5756	0	0	51.0507	166.74	MYL4	MF	UP
Complement Component C3b Binding (GO:0001851)	1/2	0.0381524	0.5756	0	0	51.0507	166.74	ITGB2	MF	UP
Adenylate Cyclase-Inhibiting G Protein-Coupled Receptor Signaling Pathway (GO:0007193)	3/39	0.0388758	0.578601	0	0	4.26921	13.8638	CHRM4;CHRM5;OPRL1	BP	UP
Positive Regulation Of Phosphorylation (GO:0042327)	6/181	0.0391197	0.400535	0	0	2.49658	8.09172	CCND2;FMR1;SOX9;RSPO1;EGFR;MOB3B	BP	Down
Positive Regulation Of Protein Modification Process (GO:0031401)	6/181	0.0391197	0.400535	0	0	2.49658	8.09172	CCND2;FMR1;SOX9;RSPO1;EGFR;MOB3B	BP	Down
G Protein-Coupled Receptor Binding (GO:0001664)	4/93	0.0392667	0.387832	0	0	3.26251	10.562	SFRP1;USP33;WNT7B;RSPO1	MF	Down
Negative Regulation Of Epithelial To Mesenchymal Transition (GO:0010719)	2/23	0.0393082	0.400535	0	0	6.88579	22.2846	SFRP1;FUZ	BP	Down
Negative Regulation Of Cell Migration (GO:0030336)	5/136	0.0397304	0.400535	0	0	2.77508	8.95142	SFRP1;CLIC4;NEXMIF;FUZ;PTPRG	BP	Down
Positive Regulation Of Organelle Assembly (GO:1902117)	3/55	0.0397935	0.400535	0	0	4.18019	13.4771	SASS6;FUZ;LCP1	BP	Down
CD4-positive, Alpha-Beta T Cell Activation (GO:0035710)	1/3	0.0406254	0.400535	0	0	36.0506	115.483	HMGB1	BP	Down
Negative Regulation Of Lymphocyte Differentiation (GO:0045620)	1/3	0.0406254	0.400535	0	0	36.0506	115.483	SFRP1	BP	Down
Negative Regulation Of Meiotic Nuclear Division (GO:0045835)	1/3	0.0406254	0.400535	0	0	36.0506	115.483	TRIP13	BP	Down
Regulation Of Male Gonad Development (GO:2000018)	1/3	0.0406254	0.400535	0	0	36.0506	115.483	SOX9	BP	Down
Regulation Of Morphogenesis Of A Branching Structure (GO:0060688)	1/3	0.0406254	0.400535	0	0	36.0506	115.483	RTN4	BP	Down
Regulation Of Transmission Of Nerve Impulse (GO:0051969)	1/3	0.0406254	0.400535	0	0	36.0506	115.483	FMR1	BP	Down
Response To Vitamin D (GO:0033280)	1/3	0.0406254	0.400535	0	0	36.0506	115.483	SFRP1	BP	Down
Equilibrioception (GO:0050957)	1/3	0.0406254	0.400535	0	0	36.0506	115.483	CLRN1	BP	Down
Leukocyte Apoptotic Process (GO:0071887)	1/3	0.0406254	0.400535	0	0	36.0506	115.483	CTSL	BP	Down
Lymphocyte Migration Into Lymphoid Organs (GO:0097021)	1/3	0.0406254	0.400535	0	0	36.0506	115.483	WNK1	BP	Down
Regulation Of T Cell Mediated Immune Response To Tumor Cell (GO:0002840)	1/3	0.0406254	0.400535	0	0	36.0506	115.483	HMGB1	BP	Down
Regulation Of Apoptotic Cell Clearance (GO:2000425)	1/3	0.0406254	0.400535	0	0	36.0506	115.483	HMGB1	BP	Down
Axon Guidance Receptor Activity (GO:0008046)	1/3	0.0406254	0.387832	0	0	36.0506	115.483	PTK7	MF	Down
Positive Regulation Of Cell Differentiation (GO:0045597)	7/231	0.0407603	0.400535	0	0	2.27838	7.29091	SFRP1;WNT7B;SYAP1;BOC;SOX9;LCP1;IL6ST	BP	Down
Regulation Of Stem Cell Differentiation (GO:2000736)	3/40	0.0414469	0.578601	0	0	4.15361	13.2224	EIF2AK2;NELFB;BMPR1A	BP	UP
Cardiac Conduction System Development (GO:0003161)	2/17	0.0415878	0.578601	0	0	6.81996	21.6871	MSX2;BMPR1A	BP	UP
Regulation Of Reactive Oxygen Species Biosynthetic Process (GO:1903426)	2/17	0.0415878	0.578601	0	0	6.81996	21.6871	PPARA;TLR4	BP	UP
Heme Biosynthetic Process (GO:0006783)	2/17	0.0415878	0.578601	0	0	6.81996	21.6871	PGRMC1;COX10	BP	UP
Negative Regulation Of Rho Protein Signal Transduction (GO:0035024)	2/17	0.0415878	0.578601	0	0	6.81996	21.6871	KCTD13;DYNLL1	BP	UP
Endolysosome Membrane (GO:0036020)	2/17	0.0415878	0.650451	0	0	6.81996	21.6871	AP2S1;PCSK9	CC	UP
Transforming Growth Factor Beta Receptor Binding (GO:0005160)	2/17	0.0415878	0.5756	0	0	6.81996	21.6871	LRG1;TGFBRAP1	MF	UP
Actin Monomer Binding (GO:0003785)	2/17	0.0415878	0.5756	0	0	6.81996	21.6871	MYL4;TMSB4X	MF	UP
Positive Regulation Of Mitotic Cell Cycle Phase Transition (GO:1901992)	3/56	0.0416332	0.400535	0	0	4.1011	13.0368	CCND2;SASS6;EGFR	BP	Down
Regulation Of Cholesterol Efflux (GO:0010874)	2/24	0.0425013	0.400535	0	0	6.57245	20.7573	ABCA7;TTC39B	BP	Down
Response To Estradiol (GO:0032355)	2/24	0.0425013	0.400535	0	0	6.57245	20.7573	SFRP1;EGFR	BP	Down
Response To Estrogen (GO:0043627)	2/24	0.0425013	0.400535	0	0	6.57245	20.7573	SFRP1;SOX9	BP	Down
Regulation Of G1/S Transition Of Mitotic Cell Cycle (GO:2000045)	4/96	0.0433011	0.400535	0	0	3.15563	9.90735	CCND2;SASS6;CDC73;EGFR	BP	Down
Positive Regulation Of Epithelial Cell Proliferation (GO:0050679)	4/97	0.0446959	0.400535	0	0	3.12154	9.70135	SFRP1;SOX9;RTN4;EGFR	BP	Down
Glycolytic Process (GO:0006096)	2/25	0.0457878	0.400535	0	0	6.28637	19.3855	HK3;ALDOB	BP	Down
Cellular Response To Nutrient Levels (GO:0031669)	4/70	0.0460488	0.578601	0	0	3.10834	9.56764	MAP1LC3A;MAPKAP1;PCSK9;PPARA	BP	UP
Specific Granule Membrane (GO:0035579)	4/70	0.0460488	0.650451	0	0	3.10834	9.56764	PGRMC1;ITGB2;CYBB;SLC2A5	CC	UP
Negative Regulation Of Cell Growth (GO:0030308)	4/98	0.0461156	0.400535	0	0	3.08817	9.50107	MAG;SFRP1;MAP2;RTN4	BP	Down
Atrioventricular Valve Morphogenesis (GO:0003181)	2/18	0.0462031	0.578601	0	0	6.39338	19.6578	HEYL;BMPR1A	BP	UP
Dorsal/Ventral Pattern Formation (GO:0009953)	2/18	0.0462031	0.578601	0	0	6.39338	19.6578	NOG;BMPR1A	BP	UP
Positive Regulation Of Lipid Metabolic Process (GO:0045834)	2/18	0.0462031	0.578601	0	0	6.39338	19.6578	NR1H3;PPARA	BP	UP
Leukocyte Cell-Cell Adhesion (GO:0007159)	2/18	0.0462031	0.578601	0	0	6.39338	19.6578	LRG1;ITGB2	BP	UP
Clathrin Adaptor Complex (GO:0030131)	2/18	0.0462031	0.650451	0	0	6.39338	19.6578	AP1G2;AP2S1	CC	UP
G Protein-Coupled Amine Receptor Activity (GO:0008227)	2/18	0.0462031	0.5756	0	0	6.39338	19.6578	CHRM4;CHRM5	MF	UP
G Protein-Coupled Serotonin Receptor Activity (GO:0004993)	2/18	0.0462031	0.5756	0	0	6.39338	19.6578	CHRM4;CHRM5	MF	UP
Phosphatidylinositol Phospholipase C Activity (GO:0004435)	2/18	0.0462031	0.5756	0	0	6.39338	19.6578	CHRM5;PLCH1	MF	UP
Striated Muscle Contraction (GO:0006941)	3/42	0.0468388	0.578601	0	0	3.94019	12.0611	RYR1;MYL4;MYH6	BP	UP
Vacuolar Transport (GO:0007034)	3/42	0.0468388	0.578601	0	0	3.94019	12.0611	AP1G2;PCSK9;USE1	BP	UP
Regulation Of Fat Cell Differentiation (GO:0045598)	3/59	0.0474039	0.400535	0	0	3.8808	11.8327	SFRP1;SYAP1;LCP1	BP	Down
Negative Regulation Of Epithelial Cell Migration (GO:0010633)	2/26	0.0491646	0.400535	0	0	6.02412	18.1482	PTPRM;PTPRG	BP	Down
Clathrin-Dependent Endocytosis (GO:0072583)	2/26	0.0491646	0.400535	0	0	6.02412	18.1482	FCHO2;AP2B1	BP	Down
Positive Regulation Of Pattern Recognition Receptor Signaling Pathway (GO:0062208)	2/26	0.0491646	0.400535	0	0	6.02412	18.1482	HMGB1;RTN4	BP	Down
Endolysosome (GO:0036019)	2/26	0.0491646	0.516346	0	0	6.02412	18.1482	CTSL;AP2B1	CC	Down
Frizzled Binding (GO:0005109)	2/26	0.0491646	0.387832	0	0	6.02412	18.1482	SFRP1;WNT7B	MF	Down
Epithelial To Mesenchymal Transition (GO:0001837)	3/43	0.049658	0.578601	0	0	3.84149	11.5344	HEYL;NOTCH4;NOG	BP	UP
Acetylcholine Receptor Signaling Pathway (GO:0095500)	2/19	0.0509961	0.578601	0	0	6.01699	17.9066	CHRM4;CHRM5	BP	UP
Negative Regulation Of Signaling Receptor Activity (GO:2000272)	2/19	0.0509961	0.578601	0	0	6.01699	17.9066	CRHBP;PPARA	BP	UP
Apoptotic Cell Clearance (GO:0043277)	2/19	0.0509961	0.578601	0	0	6.01699	17.9066	ITGB3;NR1H3	BP	UP
peptidyl-L-cysteine S-palmitoylation (GO:0018230)	2/19	0.0509961	0.578601	0	0	6.01699	17.9066	ZDHHC12;ZDHHC1	BP	UP
peptidyl-S-diacylglycerol-L-cysteine Biosynthetic Process From Peptidyl-Cysteine (GO:0018231)	2/19	0.0509961	0.578601	0	0	6.01699	17.9066	ZDHHC12;ZDHHC1	BP	UP
Cellular Response To Low-Density Lipoprotein Particle Stimulus (GO:0071404)	2/19	0.0509961	0.578601	0	0	6.01699	17.9066	ITGB2;TLR4	BP	UP
Porphyrin-Containing Compound Biosynthetic Process (GO:0006779)	2/19	0.0509961	0.578601	0	0	6.01699	17.9066	PGRMC1;COX10	BP	UP
Regulation Of Vascular Endothelial Growth Factor Receptor Signaling Pathway (GO:0030947)	2/19	0.0509961	0.578601	0	0	6.01699	17.9066	TMEM204;ITGB3	BP	UP
Heterotypic Cell-Cell Adhesion (GO:0034113)	2/19	0.0509961	0.578601	0	0	6.01699	17.9066	ITGB3;ITGB2	BP	UP
Regulation Of SMAD Protein Signal Transduction (GO:0060390)	2/19	0.0509961	0.578601	0	0	6.01699	17.9066	VEPH1;BMPR1A	BP	UP
Serotonin Receptor Activity (GO:0099589)	2/19	0.0509961	0.5756	0	0	6.01699	17.9066	CHRM4;CHRM5	MF	UP
RNA Methylation (GO:0001510)	3/61	0.0514579	0.400535	0	0	3.74658	11.1161	RBM15B;METTL6;VIRMA	BP	Down
Regulation Of Viral Genome Replication (GO:0045069)	3/44	0.052558	0.578601	0	0	3.7476	11.0398	RSAD2;EIF2AK2;PPARA	BP	UP
Clathrin-Coated Vesicle Membrane (GO:0030665)	3/62	0.0535459	0.516346	0	0	3.68289	10.7806	EPN3;AP2B1;EGFR	CC	Down
Negative Regulation Of Gene Expression Via CpG Island Methylation (GO:0044027)	1/4	0.0537985	0.400535	0	0	24.0325	70.2351	HELLS	BP	Down
DNA Double-Strand Break Processing Involved In Repair Via Single-Strand Annealing (GO:0010792)	1/4	0.0537985	0.400535	0	0	24.0325	70.2351	SLX4	BP	Down
ERBB2-EGFR Signaling Pathway (GO:0038134)	1/4	0.0537985	0.400535	0	0	24.0325	70.2351	EGFR	BP	Down
Negative Regulation Of Neuron Migration (GO:2001223)	1/4	0.0537985	0.400535	0	0	24.0325	70.2351	NEXMIF	BP	Down
Negative Regulation Of Relaxation Of Muscle (GO:1901078)	1/4	0.0537985	0.400535	0	0	24.0325	70.2351	PDE4B	BP	Down
Regulation Of mRNA Binding (GO:1902415)	1/4	0.0537985	0.400535	0	0	24.0325	70.2351	FMR1	BP	Down
Regulation Of Nitric Oxide Mediated Signal Transduction (GO:0010749)	1/4	0.0537985	0.400535	0	0	24.0325	70.2351	EGFR	BP	Down
Regulation Of Relaxation Of Cardiac Muscle (GO:1901897)	1/4	0.0537985	0.400535	0	0	24.0325	70.2351	PDE4B	BP	Down
Phospholipid Efflux (GO:0033700)	1/4	0.0537985	0.400535	0	0	24.0325	70.2351	ABCA7	BP	Down
Regulation Of T-Circle Formation (GO:1904429)	1/4	0.0537985	0.400535	0	0	24.0325	70.2351	SLX4	BP	Down
Cellular Response To Prostaglandin E Stimulus (GO:0071380)	1/4	0.0537985	0.400535	0	0	24.0325	70.2351	SFRP1	BP	Down
Positive Regulation Of Cholesterol Storage (GO:0010886)	1/4	0.0537985	0.400535	0	0	24.0325	70.2351	LCP1	BP	Down
Double-Strand Break Repair Via Single-Strand Annealing (GO:0045002)	1/4	0.0537985	0.400535	0	0	24.0325	70.2351	SLX4	BP	Down
Positive Regulation Of Fibroblast Apoptotic Process (GO:2000271)	1/4	0.0537985	0.400535	0	0	24.0325	70.2351	SFRP1	BP	Down
Epithelial Tube Formation (GO:0072175)	1/4	0.0537985	0.400535	0	0	24.0325	70.2351	SOX9	BP	Down
Triglyceride-Rich Lipoprotein Particle Remodeling (GO:0034370)	1/4	0.0537985	0.400535	0	0	24.0325	70.2351	LCP1	BP	Down
Very-Low-Density Lipoprotein Particle Remodeling (GO:0034372)	1/4	0.0537985	0.400535	0	0	24.0325	70.2351	LCP1	BP	Down
Intestinal Epithelial Cell Differentiation (GO:0060575)	1/4	0.0537985	0.400535	0	0	24.0325	70.2351	IL6ST	BP	Down
Keratinocyte Proliferation (GO:0043616)	1/4	0.0537985	0.400535	0	0	24.0325	70.2351	KRT2	BP	Down
Metanephric Collecting Duct Development (GO:0072205)	1/4	0.0537985	0.400535	0	0	24.0325	70.2351	WNT7B	BP	Down
Negative Regulation Of Alpha-Beta T Cell Activation (GO:0046636)	1/4	0.0537985	0.400535	0	0	24.0325	70.2351	GLI3	BP	Down
Multivesicular Body, Internal Vesicle (GO:0097487)	1/4	0.0537985	0.516346	0	0	24.0325	70.2351	EGFR	CC	Down
Fructose Binding (GO:0070061)	1/4	0.0537985	0.387832	0	0	24.0325	70.2351	ALDOB	MF	Down
Interleukin-17 Receptor Activity (GO:0030368)	1/4	0.0537985	0.387832	0	0	24.0325	70.2351	IL6ST	MF	Down
Interleukin-6 Receptor Binding (GO:0005138)	1/4	0.0537985	0.387832	0	0	24.0325	70.2351	IL6ST	MF	Down
Lipoprotein Lipase Activity (GO:0004465)	1/4	0.0537985	0.387832	0	0	24.0325	70.2351	LCP1	MF	Down
Coreceptor Activity Involved In Wnt Signaling Pathway, Planar Cell Polarity Pathway (GO:1904929)	1/4	0.0537985	0.387832	0	0	24.0325	70.2351	PTK7	MF	Down
Microtubule Binding (GO:0008017)	8/213	0.0546708	0.5756	0	0	2.00848	5.83751	CAMSAP3;MAP1LC3A;KIFC2;KIFC1;REEP2;CRIPT;HAUS6;FGF13	MF	UP
Positive Regulation Of Transport (GO:0051050)	3/45	0.0555379	0.578601	0	0	3.65818	10.5747	GSK3A;CHCHD10;NR1H3	BP	UP
Dendrite (GO:0030425)	9/252	0.0559479	0.650451	0	0	1.90756	5.50013	CRHBP;GSK3A;EPHA8;CHRM4;CHRM5;CRIPT;RGS12;FGF13;PI4K2A	CC	UP
Negative Regulation Of Ion Transmembrane Transporter Activity (GO:0032413)	2/20	0.0559584	0.578601	0	0	5.68241	16.3832	SLN;PCSK9	BP	UP
Regulation Of Fatty Acid Biosynthetic Process (GO:0042304)	2/20	0.0559584	0.578601	0	0	5.68241	16.3832	NR1H3;WDTC1	BP	UP
Cardiac Muscle Tissue Morphogenesis (GO:0055008)	2/20	0.0559584	0.578601	0	0	5.68241	16.3832	NOG;MYH6	BP	UP
Phospholipase C Activity (GO:0004629)	2/20	0.0559584	0.5756	0	0	5.68241	16.3832	CHRM5;PLCH1	MF	UP
Protein-Cysteine S-palmitoyltransferase Activity (GO:0019706)	2/20	0.0559584	0.5756	0	0	5.68241	16.3832	ZDHHC12;ZDHHC1	MF	UP
Positive Regulation Of Chemokine Production (GO:0032722)	2/28	0.0561765	0.400535	0	0	5.56015	16.0091	HMGB1;LCP1	BP	Down
Positive Regulation Of Phospholipase C Activity (GO:0010863)	2/28	0.0561765	0.400535	0	0	5.56015	16.0091	AVPR1A;EGFR	BP	Down
Negative Regulation Of Digestive System Process (GO:0060457)	1/3	0.0566807	0.578601	0	0	25.524	73.2621	NR1H3	BP	UP
CD4-positive, Alpha-Beta T Cell Activation (GO:0035710)	1/3	0.0566807	0.578601	0	0	25.524	73.2621	RSAD2	BP	UP
Regulation Of Leukocyte Mediated Cytotoxicity (GO:0001910)	1/3	0.0566807	0.578601	0	0	25.524	73.2621	DNASE1	BP	UP
Regulation Of Toll-Like Receptor 7 Signaling Pathway (GO:0034155)	1/3	0.0566807	0.578601	0	0	25.524	73.2621	RSAD2	BP	UP
Complement Activation, Lectin Pathway (GO:0001867)	1/3	0.0566807	0.578601	0	0	25.524	73.2621	KRT1	BP	UP
Positive Regulation Of Cardiac Muscle Cell Differentiation (GO:2000727)	1/3	0.0566807	0.578601	0	0	25.524	73.2621	EFNB2	BP	UP
Response To Vitamin (GO:0033273)	1/3	0.0566807	0.578601	0	0	25.524	73.2621	HLCS	BP	UP
Embryonic Skeletal Joint Development (GO:0072498)	1/3	0.0566807	0.578601	0	0	25.524	73.2621	NOG	BP	UP
Positive Regulation Of Execution Phase Of Apoptosis (GO:1900119)	1/3	0.0566807	0.578601	0	0	25.524	73.2621	DYNLL1	BP	UP
Equilibrioception (GO:0050957)	1/3	0.0566807	0.578601	0	0	25.524	73.2621	PCDH15	BP	UP
Positive Regulation Of Toll-Like Receptor 7 Signaling Pathway (GO:0034157)	1/3	0.0566807	0.578601	0	0	25.524	73.2621	RSAD2	BP	UP
Regulation Of DNA Damage Response, Signal Transduction By P53 Class Mediator Resulting In Transcription Of P21 Class Mediator (GO:1902162)	1/3	0.0566807	0.578601	0	0	25.524	73.2621	ING4	BP	UP
Negative Regulation Of SMAD Protein Signal Transduction (GO:0060392)	1/3	0.0566807	0.578601	0	0	25.524	73.2621	VEPH1	BP	UP
Regulation Of Apoptotic DNA Fragmentation (GO:1902510)	1/3	0.0566807	0.578601	0	0	25.524	73.2621	DFFA	BP	UP
Negative Regulation Of Cardiac Muscle Tissue Growth (GO:0055022)	1/3	0.0566807	0.578601	0	0	25.524	73.2621	NOG	BP	UP
Regulation Of Cell Adhesion Molecule Production (GO:0060353)	1/3	0.0566807	0.578601	0	0	25.524	73.2621	NOTCH4	BP	UP
Superoxide-Generating NAD(P)H Oxidase Activity (GO:0016175)	1/3	0.0566807	0.5756	0	0	25.524	73.2621	CYBB	MF	UP
BMP Receptor Activity (GO:0098821)	1/3	0.0566807	0.5756	0	0	25.524	73.2621	BMPR1A	MF	UP
Apolipoprotein Receptor Binding (GO:0034190)	1/3	0.0566807	0.5756	0	0	25.524	73.2621	PCSK9	MF	UP
Receptor-Mediated Endocytosis (GO:0006898)	4/105	0.0567492	0.400535	0	0	2.87309	8.24322	CTSL;FCHO2;AP2B1;SCARF1	BP	Down
Sequence-Specific DNA Binding (GO:0043565)	10/410	0.0574387	0.387832	0	0	1.82684	5.21935	SLTM;MYRF;GSX1;LMX1A;TFE3;HIVEP1;SOX9;CTCF;ETV4;GLI3	MF	Down
Regulation Of Interleukin-8 Production (GO:0032677)	3/46	0.0585968	0.578601	0	0	3.57292	10.1366	TMSB4X;SSC5D;TLR4	BP	UP
Large Ribosomal Subunit (GO:0015934)	3/46	0.0585968	0.650451	0	0	3.57292	10.1366	RPL41;RPL13A;RPL9	CC	UP
Cytosolic Large Ribosomal Subunit (GO:0022625)	3/46	0.0585968	0.650451	0	0	3.57292	10.1366	RPL41;RPL13A;RPL9	CC	UP
Cellular Response To Starvation (GO:0009267)	5/109	0.0597146	0.578601	0	0	2.46747	6.95378	MAP1LC3A;EIF2AK2;PCSK9;PPARA;WDR24	BP	UP
Sequence-Specific Double-Stranded DNA Binding (GO:1990837)	10/413	0.059723	0.387832	0	0	1.81295	5.10897	GSX1;LMX1A;TFE3;HIVEP1;BEND3;SOX9;CTCF;HMGB1;ETV4;GLI3	MF	Down
Negative Regulation Of Immune System Process (GO:0002683)	2/29	0.0598058	0.400535	0	0	5.35394	15.0802	SOX9;LGR4	BP	Down
Actin Filament Bundle Assembly (GO:0051017)	2/29	0.0598058	0.400535	0	0	5.35394	15.0802	PLS3;LCP1	BP	Down
Actin Filament Bundle Organization (GO:0061572)	2/29	0.0598058	0.400535	0	0	5.35394	15.0802	PLS3;LCP1	BP	Down
Negative Regulation Of Protein Secretion (GO:0050709)	2/29	0.0598058	0.400535	0	0	5.35394	15.0802	SFRP1;SIRT4	BP	Down
Axonemal Dynein Complex Assembly (GO:0070286)	2/29	0.0598058	0.400535	0	0	5.35394	15.0802	ODAD1;ODAD2	BP	Down
Positive Regulation Of Lamellipodium Organization (GO:1902745)	2/29	0.0598058	0.400535	0	0	5.35394	15.0802	AUTS2;CLRN1	BP	Down
DNA Secondary Structure Binding (GO:0000217)	2/29	0.0598058	0.387832	0	0	5.35394	15.0802	XRCC3;HMGB1	MF	Down
Actin Filament (GO:0005884)	3/65	0.0600498	0.516346	0	0	3.50414	9.85568	WIPF1;PLS3;LCP1	CC	Down
Regulation Of Lipid Biosynthetic Process (GO:0046890)	2/21	0.0610817	0.578601	0	0	5.38306	15.0486	NR1H3;PPARA	BP	UP
Focal Adhesion Assembly (GO:0048041)	2/21	0.0610817	0.578601	0	0	5.38306	15.0486	DYNLL1;THSD1	BP	UP
Sarcoplasmic Reticulum Membrane (GO:0033017)	2/21	0.0610817	0.650451	0	0	5.38306	15.0486	RYR1;SLN	CC	UP
Regulation Of Cyclin-Dependent Protein Serine/Threonine Kinase Activity (GO:0000079)	3/66	0.0622964	0.400535	0	0	3.44834	9.57207	CCND2;PKMYT1;EGFR	BP	Down
Proteolysis Involved In Protein Catabolic Process (GO:0051603)	3/66	0.0622964	0.400535	0	0	3.44834	9.57207	CTSL;FBXL17;OTUD7B	BP	Down
Regulation Of Lamellipodium Assembly (GO:0010591)	2/30	0.0635133	0.400535	0	0	5.16246	14.2303	AUTS2;CLRN1	BP	Down
Heterophilic Cell-Cell Adhesion Via Plasma Membrane Cell Adhesion Molecules (GO:0007157)	2/30	0.0635133	0.400535	0	0	5.16246	14.2303	CRB1;SCARF1	BP	Down
Regulation Of Amyloid-Beta Formation (GO:1902003)	2/30	0.0635133	0.400535	0	0	5.16246	14.2303	ABCA7;RTN4	BP	Down
Negative Regulation Of Cell-Cell Adhesion (GO:0022408)	2/30	0.0635133	0.400535	0	0	5.16246	14.2303	WNK1;NEXMIF	BP	Down
Clathrin-Coated Vesicle (GO:0030136)	3/67	0.0645816	0.516346	0	0	3.39428	9.29974	EPN3;FCHO2;AP2B1	CC	Down
Vacuolar Membrane (GO:0005774)	3/48	0.0649467	0.650451	0	0	3.41376	9.33387	MAP1LC3A;WDR81;WDR24	CC	UP
G Protein-Coupled Peptide Receptor Activity (GO:0008528)	3/48	0.0649467	0.5756	0	0	3.41376	9.33387	MAS1;GALR1;OPRL1	MF	UP
Ribonucleoprotein Complex Biogenesis (GO:0022613)	5/112	0.0655305	0.578601	0	0	2.39791	6.53489	RPS25;RIOK1;UTP18;RRP9;METTL17	BP	UP
RNA-mediated Gene Silencing (GO:0031047)	2/22	0.066358	0.578601	0	0	5.11364	13.8717	TDRD12;NRDE2	BP	UP
Negative Regulation Of Receptor-Mediated Endocytosis (GO:0048261)	2/22	0.066358	0.578601	0	0	5.11364	13.8717	ITGB3;PCSK9	BP	UP
Regulation Of Macrophage Activation (GO:0043030)	2/22	0.066358	0.578601	0	0	5.11364	13.8717	NR1H3;TLR4	BP	UP
Negative Regulation Of Hemostasis (GO:1900047)	1/5	0.0667913	0.400535	0	0	18.0234	48.7746	TFPI	BP	Down
Negative Regulation Of Heterotypic Cell-Cell Adhesion (GO:0034115)	1/5	0.0667913	0.400535	0	0	18.0234	48.7746	WNK1	BP	Down
DNA Methylation-Dependent Heterochromatin Formation (GO:0006346)	1/5	0.0667913	0.400535	0	0	18.0234	48.7746	HELLS	BP	Down
Regulation Of Dendritic Cell Differentiation (GO:2001198)	1/5	0.0667913	0.400535	0	0	18.0234	48.7746	HMGB1	BP	Down
Regulation Of Endodeoxyribonuclease Activity (GO:0032071)	1/5	0.0667913	0.400535	0	0	18.0234	48.7746	HMGB1	BP	Down
SA Node Cell Action Potential (GO:0086015)	1/5	0.0667913	0.400535	0	0	18.0234	48.7746	CACNA1D	BP	Down
T Cell Apoptotic Process (GO:0070231)	1/5	0.0667913	0.400535	0	0	18.0234	48.7746	GLI3	BP	Down
TORC2 Signaling (GO:0038203)	1/5	0.0667913	0.400535	0	0	18.0234	48.7746	SYAP1	BP	Down
Regulation Of Mammary Gland Epithelial Cell Proliferation (GO:0033599)	1/5	0.0667913	0.400535	0	0	18.0234	48.7746	RTN4	BP	Down
Regulation Of Mesenchymal Stem Cell Differentiation (GO:2000739)	1/5	0.0667913	0.400535	0	0	18.0234	48.7746	SOX9	BP	Down
Regulation Of Podosome Assembly (GO:0071801)	1/5	0.0667913	0.400535	0	0	18.0234	48.7746	LCP1	BP	Down
Regulation Of Post-Transcriptional Gene Silencing By RNA (GO:1900368)	1/5	0.0667913	0.400535	0	0	18.0234	48.7746	FMR1	BP	Down
Regulation Of Pyruvate Dehydrogenase Activity (GO:1904182)	1/5	0.0667913	0.400535	0	0	18.0234	48.7746	SIRT4	BP	Down
Phenol-Containing Compound Biosynthetic Process (GO:0046189)	1/5	0.0667913	0.400535	0	0	18.0234	48.7746	TPH1	BP	Down
Regulation Of Smooth Muscle Cell Differentiation (GO:0051150)	1/5	0.0667913	0.400535	0	0	18.0234	48.7746	RBPMS2	BP	Down
Cellular Response To Prostaglandin Stimulus (GO:0071379)	1/5	0.0667913	0.400535	0	0	18.0234	48.7746	SFRP1	BP	Down
Positive Regulation Of RNA Binding (GO:1905216)	1/5	0.0667913	0.400535	0	0	18.0234	48.7746	FMR1	BP	Down
Positive Regulation Of T Cell Chemotaxis (GO:0010820)	1/5	0.0667913	0.400535	0	0	18.0234	48.7746	WNK1	BP	Down
Cholesterol Catabolic Process (GO:0006707)	1/5	0.0667913	0.400535	0	0	18.0234	48.7746	SCARF1	BP	Down
Chondrocyte Development (GO:0002063)	1/5	0.0667913	0.400535	0	0	18.0234	48.7746	SOX9	BP	Down
Resolution Of Recombination Intermediates (GO:0071139)	1/5	0.0667913	0.400535	0	0	18.0234	48.7746	XRCC3	BP	Down
Response To DNA Damage Checkpoint Signaling (GO:0072423)	1/5	0.0667913	0.400535	0	0	18.0234	48.7746	SLX4	BP	Down
Collecting Duct Development (GO:0072044)	1/5	0.0667913	0.400535	0	0	18.0234	48.7746	WNT7B	BP	Down
Dermatan Sulfate Proteoglycan Metabolic Process (GO:0050655)	1/5	0.0667913	0.400535	0	0	18.0234	48.7746	CSGALNACT1	BP	Down
Retinal Ganglion Cell Axon Guidance (GO:0031290)	1/5	0.0667913	0.400535	0	0	18.0234	48.7746	PTPRM	BP	Down
Retinal Rod Cell Differentiation (GO:0060221)	1/5	0.0667913	0.400535	0	0	18.0234	48.7746	SOX9	BP	Down
Double-Strand Break Repair Via Synthesis-Dependent Strand Annealing (GO:0045003)	1/5	0.0667913	0.400535	0	0	18.0234	48.7746	XRCC3	BP	Down
Embryonic Digestive Tract Morphogenesis (GO:0048557)	1/5	0.0667913	0.400535	0	0	18.0234	48.7746	RBPMS2	BP	Down
Positive Regulation Of Extrinsic Apoptotic Signaling Pathway Via Death Domain Receptors (GO:1902043)	1/5	0.0667913	0.400535	0	0	18.0234	48.7746	SFRP1	BP	Down
Sterol Catabolic Process (GO:0016127)	1/5	0.0667913	0.400535	0	0	18.0234	48.7746	SCARF1	BP	Down
Positive Regulation Of Kidney Development (GO:0090184)	1/5	0.0667913	0.400535	0	0	18.0234	48.7746	SOX9	BP	Down
Taurine Metabolic Process (GO:0019530)	1/5	0.0667913	0.400535	0	0	18.0234	48.7746	CSAD	BP	Down
Positive Regulation Of mRNA Binding (GO:1902416)	1/5	0.0667913	0.400535	0	0	18.0234	48.7746	FMR1	BP	Down
Telomeric D-loop Disassembly (GO:0061820)	1/5	0.0667913	0.400535	0	0	18.0234	48.7746	SLX4	BP	Down
Triglyceride Catabolic Process (GO:0019433)	1/5	0.0667913	0.400535	0	0	18.0234	48.7746	LCP1	BP	Down
Hematopoietic Stem Cell Differentiation (GO:0060218)	1/5	0.0667913	0.400535	0	0	18.0234	48.7746	SFRP1	BP	Down
High-Density Lipoprotein Particle Assembly (GO:0034380)	1/5	0.0667913	0.400535	0	0	18.0234	48.7746	ABCA7	BP	Down
Intracellular Oxygen Homeostasis (GO:0032364)	1/5	0.0667913	0.400535	0	0	18.0234	48.7746	WNT7B	BP	Down
Kidney Epithelium Development (GO:0072073)	1/5	0.0667913	0.400535	0	0	18.0234	48.7746	WNT7B	BP	Down
Kidney Morphogenesis (GO:0060993)	1/5	0.0667913	0.400535	0	0	18.0234	48.7746	WNT7B	BP	Down
Lens Fiber Cell Development (GO:0070307)	1/5	0.0667913	0.400535	0	0	18.0234	48.7746	WNT7B	BP	Down
Lymphocyte Activation Involved In Immune Response (GO:0002285)	1/5	0.0667913	0.400535	0	0	18.0234	48.7746	LCP1	BP	Down
Protein Deubiquitination Involved In Ubiquitin-Dependent Protein Catabolic Process (GO:0071947)	1/5	0.0667913	0.400535	0	0	18.0234	48.7746	OTUD7B	BP	Down
Meiotic Sister Chromatid Cohesion (GO:0051177)	1/5	0.0667913	0.400535	0	0	18.0234	48.7746	SMC3	BP	Down
Membrane Invagination (GO:0010324)	1/5	0.0667913	0.400535	0	0	18.0234	48.7746	FCHO2	BP	Down
Metanephric Nephron Tubule Development (GO:0072234)	1/5	0.0667913	0.400535	0	0	18.0234	48.7746	WNT7B	BP	Down
Regulation Of CD4-positive, Alpha-Beta T Cell Differentiation (GO:0043370)	1/5	0.0667913	0.400535	0	0	18.0234	48.7746	HMGB1	BP	Down
Negative Regulation Of Cardiocyte Differentiation (GO:1905208)	1/5	0.0667913	0.400535	0	0	18.0234	48.7746	EGFR	BP	Down
Negative Regulation Of Coagulation (GO:0050819)	1/5	0.0667913	0.400535	0	0	18.0234	48.7746	TFPI	BP	Down
Regulation Of Cell-Cell Adhesion Involved In Gastrulation (GO:0070587)	1/5	0.0667913	0.400535	0	0	18.0234	48.7746	WNK1	BP	Down
Regulation Of Cell-Cell Adhesion Mediated By Integrin (GO:0033632)	1/5	0.0667913	0.400535	0	0	18.0234	48.7746	WNK1	BP	Down
Galactosidase Activity (GO:0015925)	1/5	0.0667913	0.387832	0	0	18.0234	48.7746	GLB1	MF	Down
Supercoiled DNA Binding (GO:0097100)	1/5	0.0667913	0.387832	0	0	18.0234	48.7746	HMGB1	MF	Down
glucuronosyl-N-acetylgalactosaminyl-proteoglycan 4-beta-N-acetylgalactosaminyltransferase Activity (GO:0047238)	1/5	0.0667913	0.387832	0	0	18.0234	48.7746	CSGALNACT1	MF	Down
G-quadruplex RNA Binding (GO:0002151)	1/5	0.0667913	0.387832	0	0	18.0234	48.7746	FMR1	MF	Down
Aldehyde-Lyase Activity (GO:0016832)	1/5	0.0667913	0.387832	0	0	18.0234	48.7746	ALDOB	MF	Down
Annealing Activity (GO:0140666)	1/5	0.0667913	0.387832	0	0	18.0234	48.7746	FMR1	MF	Down
Ciliary Neurotrophic Factor Receptor Binding (GO:0005127)	1/5	0.0667913	0.387832	0	0	18.0234	48.7746	IL6ST	MF	Down
rDNA Binding (GO:0000182)	1/5	0.0667913	0.387832	0	0	18.0234	48.7746	BEND3	MF	Down
Modulation Of Chemical Synaptic Transmission (GO:0050804)	4/111	0.0668216	0.400535	0	0	2.71113	7.33558	FER1L5;FMR1;CACNA1A;CNTNAP4	BP	Down
Endocytic Vesicle Membrane (GO:0030666)	4/111	0.0668216	0.516346	0	0	2.71113	7.33558	WNT7B;AP2B1;SCARF1;EGFR	CC	Down
Negative Regulation Of Endothelial Cell Migration (GO:0010596)	2/31	0.0672964	0.400535	0	0	4.98418	13.4506	PTPRM;HMGB1	BP	Down
Regulation Of Ossification (GO:0030278)	2/31	0.0672964	0.400535	0	0	4.98418	13.4506	SFRP1;SOX9	BP	Down
Calcium Ion Import Across Plasma Membrane (GO:0098703)	2/31	0.0672964	0.400535	0	0	4.98418	13.4506	CACNA1A;CACNA1D	BP	Down
Regulation Of Receptor Internalization (GO:0002090)	2/31	0.0672964	0.400535	0	0	4.98418	13.4506	FMR1;RSPO1	BP	Down
Regulation Of Sodium Ion Transport (GO:0002028)	2/31	0.0672964	0.400535	0	0	4.98418	13.4506	NKAIN3;WNK1	BP	Down
Stem Cell Differentiation (GO:0048863)	2/31	0.0672964	0.400535	0	0	4.98418	13.4506	SFRP1;FBXL17	BP	Down
Positive Regulation Of Mitochondrion Organization (GO:0010822)	3/49	0.0682354	0.578601	0	0	3.33938	8.96553	GSK3A;CHCHD10;BMF	BP	UP
Mesenchymal Cell Differentiation (GO:0048762)	3/49	0.0682354	0.578601	0	0	3.33938	8.96553	HEYL;NOTCH4;NOG	BP	UP
Heme Binding (GO:0020037)	3/49	0.0682354	0.5756	0	0	3.33938	8.96553	PGRMC1;CYBB;EIF2AK2	MF	UP
Protein Tyrosine Phosphatase Activity (GO:0004725)	3/69	0.0692664	0.387832	0	0	3.29108	8.78651	DUSP4;PTPRM;PTPRG	MF	Down
Response To Transforming Growth Factor Beta (GO:0071559)	2/32	0.0711522	0.400535	0	0	4.81779	12.7331	SFRP1;SOX9	BP	Down
Glial Cell Differentiation (GO:0010001)	2/32	0.0711522	0.400535	0	0	4.81779	12.7331	MYRF;SOX9	BP	Down
Tertiary Granule Membrane (GO:0070821)	3/50	0.0715985	0.650451	0	0	3.26815	8.61708	ITGB2;CYBB;DYNLL1	CC	UP
Specific Granule (GO:0042581)	5/115	0.071652	0.650451	0	0	2.33215	6.14739	PGRMC1;LRG1;ITGB2;CYBB;SLC2A5	CC	UP
Cellular Response To Nutrient Levels (GO:0031669)	3/70	0.071665	0.400535	0	0	3.24179	8.54456	SFRP1;USP33;LCP1	BP	Down
Regulation Of Chemokine Production (GO:0032642)	2/23	0.0717795	0.578601	0	0	4.86988	12.828	EIF2AK2;TLR4	BP	UP
Negative Regulation Of Small Molecule Metabolic Process (GO:0062014)	2/23	0.0717795	0.578601	0	0	4.86988	12.828	GSK3A;PPARA	BP	UP
Regulation Of Protein Localization To Membrane (GO:1905475)	2/23	0.0717795	0.578601	0	0	4.86988	12.828	CRIPT;GPC5	BP	UP
Regulation Of Androgen Receptor Signaling Pathway (GO:0060765)	2/23	0.0717795	0.578601	0	0	4.86988	12.828	HEYL;TRIM68	BP	UP
Negative Regulation Of Carbohydrate Metabolic Process (GO:0045912)	2/23	0.0717795	0.578601	0	0	4.86988	12.828	GSK3A;PPARA	BP	UP
Dicarboxylic Acid Transmembrane Transporter Activity (GO:0005310)	2/23	0.0717795	0.5756	0	0	4.86988	12.828	SLC25A18;SLC26A1	MF	UP
DNA Metabolic Process (GO:0006259)	7/264	0.072572	0.400535	0	0	1.98238	5.20013	PARP4;SLX4;PARG;NTHL1;FMR1;XRCC3;HMGB1	BP	Down
Cellular Response To Molecule Of Bacterial Origin (GO:0071219)	3/71	0.0741006	0.400535	0	0	3.19395	8.31172	PDE4B;HMGB1;CDC73	BP	Down
Cysteine-Type Deubiquitinase Activity (GO:0004843)	3/71	0.0741006	0.387832	0	0	3.19395	8.31172	USP8;USP33;OTUD7B	MF	Down
Negative Regulation Of Lipoprotein Particle Clearance (GO:0010985)	1/4	0.074853	0.578601	0	0	17.0151	44.1071	PCSK9	BP	UP
Regulation Of Hematopoietic Stem Cell Proliferation (GO:1902033)	1/4	0.074853	0.578601	0	0	17.0151	44.1071	EIF2AK2	BP	UP
acetyl-CoA Biosynthetic Process From Pyruvate (GO:0006086)	1/4	0.074853	0.578601	0	0	17.0151	44.1071	PDHX	BP	UP
Adult Heart Development (GO:0007512)	1/4	0.074853	0.578601	0	0	17.0151	44.1071	MYH6	BP	UP
Regulation Of Relaxation Of Muscle (GO:1901077)	1/4	0.074853	0.578601	0	0	17.0151	44.1071	SLN	BP	UP
Cellular Response To Granulocyte Macrophage Colony-Stimulating Factor Stimulus (GO:0097011)	1/4	0.074853	0.578601	0	0	17.0151	44.1071	NPR2	BP	UP
Plasma Membrane Phospholipid Scrambling (GO:0017121)	1/4	0.074853	0.578601	0	0	17.0151	44.1071	PLSCR2	BP	UP
Centromeric Sister Chromatid Cohesion (GO:0070601)	1/4	0.074853	0.578601	0	0	17.0151	44.1071	SGO1	BP	UP
Response To Alkaloid (GO:0043279)	1/4	0.074853	0.578601	0	0	17.0151	44.1071	RYR1	BP	UP
Response To Cocaine (GO:0042220)	1/4	0.074853	0.578601	0	0	17.0151	44.1071	CRHBP	BP	UP
Positive Regulation Of Blood Circulation (GO:1903524)	1/4	0.074853	0.578601	0	0	17.0151	44.1071	GSK3A	BP	UP
Response To Granulocyte Macrophage Colony-Stimulating Factor (GO:0097012)	1/4	0.074853	0.578601	0	0	17.0151	44.1071	NPR2	BP	UP
Detection Of Bacterium (GO:0016045)	1/4	0.074853	0.578601	0	0	17.0151	44.1071	SSC5D	BP	UP
Positive Regulation Of Chemokine (C-X-C Motif) Ligand 2 Production (GO:2000343)	1/4	0.074853	0.578601	0	0	17.0151	44.1071	TLR4	BP	UP
Positive Regulation Of Epithelial Cell Proliferation Involved In Wound Healing (GO:0060054)	1/4	0.074853	0.578601	0	0	17.0151	44.1071	LRG1	BP	UP
Synaptic Transmission, Dopaminergic (GO:0001963)	1/4	0.074853	0.578601	0	0	17.0151	44.1071	CRHBP	BP	UP
Telencephalon Cell Migration (GO:0022029)	1/4	0.074853	0.578601	0	0	17.0151	44.1071	FGF13	BP	UP
Glycerol-3-Phosphate Metabolic Process (GO:0006072)	1/4	0.074853	0.578601	0	0	17.0151	44.1071	GPAT2	BP	UP
Granulocyte Migration (GO:0097530)	1/4	0.074853	0.578601	0	0	17.0151	44.1071	ITGB2	BP	UP
Positive Regulation Of Sterol Transport (GO:0032373)	1/4	0.074853	0.578601	0	0	17.0151	44.1071	NR1H3	BP	UP
Positive Regulation Of Unsaturated Fatty Acid Biosynthetic Process (GO:2001280)	1/4	0.074853	0.578601	0	0	17.0151	44.1071	PLA2G3	BP	UP
Receptor Guanylyl Cyclase Signaling Pathway (GO:0007168)	1/4	0.074853	0.578601	0	0	17.0151	44.1071	NPR2	BP	UP
Regulation Of MDA-5 Signaling Pathway (GO:0039533)	1/4	0.074853	0.578601	0	0	17.0151	44.1071	DHX58	BP	UP
Negative Regulation Of Blood Vessel Endothelial Cell Proliferation Involved In Sprouting Angiogenesis (GO:1903588)	1/4	0.074853	0.578601	0	0	17.0151	44.1071	NGFR	BP	UP
Negative Regulation Of Calcium Ion Import (GO:0090281)	1/4	0.074853	0.578601	0	0	17.0151	44.1071	SLN	BP	UP
Fructose Binding (GO:0070061)	1/4	0.074853	0.5756	0	0	17.0151	44.1071	SLC2A5	MF	UP
G Protein-Coupled Opioid Receptor Activity (GO:0004985)	1/4	0.074853	0.5756	0	0	17.0151	44.1071	OPRL1	MF	UP
Regulation Of Metal Ion Transport (GO:0010959)	2/33	0.0750781	0.400535	0	0	4.66214	12.0713	NKAIN3;WNK1	BP	Down
Regulation Of Monoatomic Cation Transmembrane Transport (GO:1904062)	2/33	0.0750781	0.400535	0	0	4.66214	12.0713	WNK1;CACNA1D	BP	Down
Carbohydrate Catabolic Process (GO:0016052)	2/33	0.0750781	0.400535	0	0	4.66214	12.0713	HK3;ALDOB	BP	Down
Positive Regulation Of T Cell Proliferation (GO:0042102)	2/33	0.0750781	0.400535	0	0	4.66214	12.0713	HMGB1;IL6ST	BP	Down
Vesicle Coat (GO:0030120)	2/33	0.0750781	0.516346	0	0	4.66214	12.0713	EPN3;COPB1	CC	Down
Artery Morphogenesis (GO:0048844)	2/24	0.0773388	0.578601	0	0	4.64827	11.8975	NOG;BMPR1A	BP	UP
Positive Regulation Of Cell Communication (GO:0010647)	2/24	0.0773388	0.578601	0	0	4.64827	11.8975	RIMS3;KCTD13	BP	UP
Intermediate Filament Organization (GO:0045109)	2/24	0.0773388	0.578601	0	0	4.64827	11.8975	KRT1;KRT73	BP	UP
O-acyltransferase Activity (GO:0008374)	2/24	0.0773388	0.5756	0	0	4.64827	11.8975	HHAT;GPAT2	MF	UP
Plasma Membrane Bounded Cell Projection Organization (GO:0120036)	4/117	0.0777575	0.400535	0	0	2.56637	6.55492	MAP2;PTPRM;PRDM12;HMGB1	BP	Down
Serine-Type Endopeptidase Activity (GO:0004252)	3/52	0.0785423	0.5756	0	0	3.13443	7.97436	KLK13;PCSK9;KLK6	MF	UP
Regulation Of Intracellular Transport (GO:0032386)	2/34	0.0790714	0.400535	0	0	4.51621	11.4595	MAP2;LCP1	BP	Down
Base-Excision Repair (GO:0006284)	2/34	0.0790714	0.400535	0	0	4.51621	11.4595	PARG;NTHL1	BP	Down
Pentosyltransferase Activity (GO:0016763)	2/34	0.0790714	0.387832	0	0	4.51621	11.4595	PARP4;SIRT4	MF	Down
Cellular Component Assembly (GO:0022607)	6/217	0.0793163	0.400535	0	0	2.06671	5.23769	WIPF1;PLS3;SOX9;TRIP13;LCP1;RTN4	BP	Down
Regulation Of Fibroblast Apoptotic Process (GO:2000269)	1/6	0.0796064	0.400535	0	0	14.418	36.487	SFRP1	BP	Down
Regulation Of Glial Cell Differentiation (GO:0045685)	1/6	0.0796064	0.400535	0	0	14.418	36.487	OPALIN	BP	Down
Negative Regulation Of Muscle Cell Differentiation (GO:0051148)	1/6	0.0796064	0.400535	0	0	14.418	36.487	RBPMS2	BP	Down
Negative Regulation Of Osteoblast Proliferation (GO:0033689)	1/6	0.0796064	0.400535	0	0	14.418	36.487	SFRP1	BP	Down
T Cell Activation Involved In Immune Response (GO:0002286)	1/6	0.0796064	0.400535	0	0	14.418	36.487	LCP1	BP	Down
T-helper 1 Type Immune Response (GO:0042088)	1/6	0.0796064	0.400535	0	0	14.418	36.487	HMGB1	BP	Down
Alcohol Catabolic Process (GO:0046164)	1/6	0.0796064	0.400535	0	0	14.418	36.487	SCARF1	BP	Down
Regulation Of Microtubule Binding (GO:1904526)	1/6	0.0796064	0.400535	0	0	14.418	36.487	MAP2	BP	Down
Nose Development (GO:0043584)	1/6	0.0796064	0.400535	0	0	14.418	36.487	GLI3	BP	Down
Nucleolar Chromatin Organization (GO:1990700)	1/6	0.0796064	0.400535	0	0	14.418	36.487	BEND3	BP	Down
Osteoblast Development (GO:0002076)	1/6	0.0796064	0.400535	0	0	14.418	36.487	CLEC5A	BP	Down
Regulation Of Sister Chromatid Cohesion (GO:0007063)	1/6	0.0796064	0.400535	0	0	14.418	36.487	CTCF	BP	Down
Regulation Of Transforming Growth Factor Beta Activation (GO:1901388)	1/6	0.0796064	0.400535	0	0	14.418	36.487	LRRC32	BP	Down
Response To UV-A (GO:0070141)	1/6	0.0796064	0.400535	0	0	14.418	36.487	EGFR	BP	Down
Positive Regulation Of Adaptive Immune Response (GO:0002821)	1/6	0.0796064	0.400535	0	0	14.418	36.487	IL6ST	BP	Down
Response To Prostaglandin E (GO:0034695)	1/6	0.0796064	0.400535	0	0	14.418	36.487	SFRP1	BP	Down
Detection Of Stimulus Involved In Sensory Perception Of Pain (GO:0062149)	1/6	0.0796064	0.400535	0	0	14.418	36.487	PRDM12	BP	Down
Positive Regulation Of Epidermis Development (GO:0045684)	1/6	0.0796064	0.400535	0	0	14.418	36.487	KRT2	BP	Down
Establishment Of Mitotic Sister Chromatid Cohesion (GO:0034087)	1/6	0.0796064	0.400535	0	0	14.418	36.487	SMC3	BP	Down
Positive Regulation Of Leukocyte Differentiation (GO:1902107)	1/6	0.0796064	0.400535	0	0	14.418	36.487	HMGB1	BP	Down
Synaptonemal Complex Assembly (GO:0007130)	1/6	0.0796064	0.400535	0	0	14.418	36.487	TRIP13	BP	Down
Synaptonemal Complex Organization (GO:0070193)	1/6	0.0796064	0.400535	0	0	14.418	36.487	TRIP13	BP	Down
Fructose Metabolic Process (GO:0006000)	1/6	0.0796064	0.400535	0	0	14.418	36.487	ALDOB	BP	Down
Toxin Transport (GO:1901998)	1/6	0.0796064	0.400535	0	0	14.418	36.487	ANTXR1	BP	Down
Urogenital System Development (GO:0001655)	1/6	0.0796064	0.400535	0	0	14.418	36.487	SOX9	BP	Down
Positive Regulation Of Non-Canonical Wnt Signaling Pathway (GO:2000052)	1/6	0.0796064	0.400535	0	0	14.418	36.487	SFRP1	BP	Down
Positive Regulation Of Spindle Assembly (GO:1905832)	1/6	0.0796064	0.400535	0	0	14.418	36.487	SASS6	BP	Down
Positive Regulation Of Vasoconstriction (GO:0045907)	1/6	0.0796064	0.400535	0	0	14.418	36.487	AVPR1A	BP	Down
Proteoglycan Catabolic Process (GO:0030167)	1/6	0.0796064	0.400535	0	0	14.418	36.487	GLB1	BP	Down
rDNA Heterochromatin Formation (GO:0000183)	1/6	0.0796064	0.400535	0	0	14.418	36.487	BEND3	BP	Down
Myeloid Dendritic Cell Activation (GO:0001773)	1/6	0.0796064	0.400535	0	0	14.418	36.487	HMGB1	BP	Down
Negative Regulation Of CD4-positive, Alpha-Beta T Cell Activation (GO:2000515)	1/6	0.0796064	0.400535	0	0	14.418	36.487	HMGB1	BP	Down
Regulation Of T Cell Chemotaxis (GO:0010819)	1/6	0.0796064	0.400535	0	0	14.418	36.487	WNK1	BP	Down
Regulation Of T Cell Mediated Immunity (GO:0002709)	1/6	0.0796064	0.400535	0	0	14.418	36.487	HMGB1	BP	Down
Negative Regulation Of T Cell Differentiation (GO:0045581)	1/6	0.0796064	0.400535	0	0	14.418	36.487	GLI3	BP	Down
Extrinsic Component Of Endosome Membrane (GO:0031313)	1/6	0.0796064	0.516346	0	0	14.418	36.487	USP8	CC	Down
tRNA (Cytosine) Methyltransferase Activity (GO:0016427)	1/6	0.0796064	0.387832	0	0	14.418	36.487	METTL6	MF	Down
Hydroxymethyl-, Formyl- And Related Transferase Activity (GO:0016742)	1/6	0.0796064	0.387832	0	0	14.418	36.487	MTFMT	MF	Down
NAD-dependent Protein Deacetylase Activity (GO:0034979)	1/6	0.0796064	0.387832	0	0	14.418	36.487	SIRT4	MF	Down
NAD-retinol Dehydrogenase Activity (GO:0004745)	1/6	0.0796064	0.387832	0	0	14.418	36.487	RDH12	MF	Down
Oxidoreductase Activity, Acting On A Sulfur Group Of Donors, Disulfide As Acceptor (GO:0016671)	1/6	0.0796064	0.387832	0	0	14.418	36.487	TXNDC12	MF	Down
Coreceptor Activity Involved In Wnt Signaling Pathway (GO:0071936)	1/6	0.0796064	0.387832	0	0	14.418	36.487	PTK7	MF	Down
Crossover Junction DNA Endonuclease Activity (GO:0008821)	1/6	0.0796064	0.387832	0	0	14.418	36.487	XRCC3	MF	Down
Cardiac Muscle Contraction (GO:0060048)	2/25	0.0830284	0.578601	0	0	4.44594	11.064	MYL4;MYH6	BP	UP
Regulation Of Neurotransmitter Secretion (GO:0046928)	2/35	0.0831295	0.400535	0	0	4.37913	10.8925	FER1L5;FMR1	BP	Down
Positive Regulation Of Interleukin-1 Production (GO:0032732)	2/35	0.0831295	0.400535	0	0	4.37913	10.8925	HMGB1;LCP1	BP	Down
Cellular Response To Lipopolysaccharide (GO:0071222)	3/75	0.0842025	0.400535	0	0	3.01588	7.46289	PDE4B;HMGB1;CDC73	BP	Down
Regulation Of Protein Phosphorylation (GO:0001932)	6/221	0.0848316	0.400535	0	0	2.02784	5.00285	CCND2;FMR1;SOX9;RSPO1;EGFR;MOB3B	BP	Down
Regulation Of Neuron Death (GO:1901214)	3/54	0.0857678	0.578601	0	0	3.0112	7.39584	EFNB2;ITGB2;PCSK9	BP	UP
DNA Recombination (GO:0006310)	2/36	0.08725	0.400535	0	0	4.25011	10.3659	XRCC3;HMGB1	BP	Down
Single-Stranded RNA Binding (GO:0003727)	2/36	0.08725	0.387832	0	0	4.25011	10.3659	FMR1;SOX9	MF	Down
Macrophage Activation (GO:0042116)	2/26	0.0888415	0.578601	0	0	4.26047	10.3142	ITGB2;TLR4	BP	UP
Endolysosome (GO:0036019)	2/26	0.0888415	0.650451	0	0	4.26047	10.3142	AP2S1;PCSK9	CC	UP
Regulation Of Osteoblast Differentiation (GO:0045667)	3/77	0.0894627	0.400535	0	0	2.93406	7.08264	WNT7B;SOX9;IL6ST	BP	Down
Regulation Of G Protein-Coupled Receptor Signaling Pathway (GO:0008277)	3/55	0.0894827	0.578601	0	0	2.95313	7.12801	GNG4;RGS12;KLK6	BP	UP
Acyltransferase Activity, Transferring Groups Other Than Amino-Acyl Groups (GO:0016747)	3/55	0.0894827	0.5756	0	0	2.95313	7.12801	HHAT;ZDHHC12;ZDHHC1	MF	UP
Response To Organic Cyclic Compound (GO:0014070)	2/37	0.0914304	0.400535	0	0	4.12846	9.87602	SFRP1;STING1	BP	Down
Regulation Of Cilium Beat Frequency (GO:0003356)	1/7	0.0922462	0.400535	0	0	12.0144	28.6338	ODAD2	BP	Down
Negative Regulation Of Regulated Secretory Pathway (GO:1903306)	1/7	0.0922462	0.400535	0	0	12.0144	28.6338	FMR1	BP	Down
Regulation Of Long-Term Synaptic Depression (GO:1900452)	1/7	0.0922462	0.400535	0	0	12.0144	28.6338	FMR1	BP	Down
Regulation Of Lysosomal Protein Catabolic Process (GO:1905165)	1/7	0.0922462	0.400535	0	0	12.0144	28.6338	USP8	BP	Down
Negative Regulation Of Smooth Muscle Cell Differentiation (GO:0051151)	1/7	0.0922462	0.400535	0	0	12.0144	28.6338	RBPMS2	BP	Down
Regulation Of Monooxygenase Activity (GO:0032768)	1/7	0.0922462	0.400535	0	0	12.0144	28.6338	EGFR	BP	Down
Neuron Remodeling (GO:0016322)	1/7	0.0922462	0.400535	0	0	12.0144	28.6338	SCARF1	BP	Down
Neuronal Action Potential (GO:0019228)	1/7	0.0922462	0.400535	0	0	12.0144	28.6338	CHRNA1	BP	Down
Axon Ensheathment In Central Nervous System (GO:0032291)	1/7	0.0922462	0.400535	0	0	12.0144	28.6338	MYRF	BP	Down
Peptidyl-Lysine Deacetylation (GO:0034983)	1/7	0.0922462	0.400535	0	0	12.0144	28.6338	SIRT4	BP	Down
Peptidyl-Serine Autophosphorylation (GO:0036289)	1/7	0.0922462	0.400535	0	0	12.0144	28.6338	MARK3	BP	Down
Cellular Response To Epinephrine Stimulus (GO:0071872)	1/7	0.0922462	0.400535	0	0	12.0144	28.6338	PDE4B	BP	Down
Cellular Response To Platelet-Derived Growth Factor Stimulus (GO:0036120)	1/7	0.0922462	0.400535	0	0	12.0144	28.6338	SYAP1	BP	Down
Positive Regulation Of Acute Inflammatory Response (GO:0002675)	1/7	0.0922462	0.400535	0	0	12.0144	28.6338	IL6ST	BP	Down
Positive Regulation Of Alpha-Beta T Cell Differentiation (GO:0046638)	1/7	0.0922462	0.400535	0	0	12.0144	28.6338	GLI3	BP	Down
Cochlea Morphogenesis (GO:0090103)	1/7	0.0922462	0.400535	0	0	12.0144	28.6338	SOX9	BP	Down
Constitutive Heterochromatin Formation (GO:0140719)	1/7	0.0922462	0.400535	0	0	12.0144	28.6338	HELLS	BP	Down
Response To Epinephrine (GO:0071871)	1/7	0.0922462	0.400535	0	0	12.0144	28.6338	PDE4B	BP	Down
Dendritic Cell Chemotaxis (GO:0002407)	1/7	0.0922462	0.400535	0	0	12.0144	28.6338	HMGB1	BP	Down
Depyrimidination (GO:0045008)	1/7	0.0922462	0.400535	0	0	12.0144	28.6338	NTHL1	BP	Down
Dermatan Sulfate Proteoglycan Biosynthetic Process (GO:0050651)	1/7	0.0922462	0.400535	0	0	12.0144	28.6338	CSGALNACT1	BP	Down
Positive Regulation Of Chondrocyte Differentiation (GO:0032332)	1/7	0.0922462	0.400535	0	0	12.0144	28.6338	SOX9	BP	Down
Sensory Organ Morphogenesis (GO:0090596)	1/7	0.0922462	0.400535	0	0	12.0144	28.6338	GLI3	BP	Down
Embryonic Placenta Development (GO:0001892)	1/7	0.0922462	0.400535	0	0	12.0144	28.6338	WNT7B	BP	Down
Establishment Of Planar Polarity (GO:0001736)	1/7	0.0922462	0.400535	0	0	12.0144	28.6338	FUZ	BP	Down
Positive Regulation Of Lymphocyte Chemotaxis (GO:0140131)	1/7	0.0922462	0.400535	0	0	12.0144	28.6338	WNK1	BP	Down
Fructose 1,6-Bisphosphate Metabolic Process (GO:0030388)	1/7	0.0922462	0.400535	0	0	12.0144	28.6338	ALDOB	BP	Down
Positive Regulation Of Mesenchymal Cell Proliferation (GO:0002053)	1/7	0.0922462	0.400535	0	0	12.0144	28.6338	SOX9	BP	Down
Tricarboxylic Acid Metabolic Process (GO:0072350)	1/7	0.0922462	0.400535	0	0	12.0144	28.6338	SIRT4	BP	Down
Positive Regulation Of Sequestering Of Triglyceride (GO:0010890)	1/7	0.0922462	0.400535	0	0	12.0144	28.6338	LCP1	BP	Down
Maintenance Of Gastrointestinal Epithelium (GO:0030277)	1/7	0.0922462	0.400535	0	0	12.0144	28.6338	SOX9	BP	Down
Mucosal Immune Response (GO:0002385)	1/7	0.0922462	0.400535	0	0	12.0144	28.6338	OTUD7B	BP	Down
Multi-Ciliated Epithelial Cell Differentiation (GO:1903251)	1/7	0.0922462	0.400535	0	0	12.0144	28.6338	CEP152	BP	Down
Regulation Of Actin Filament-Based Movement (GO:1903115)	1/7	0.0922462	0.400535	0	0	12.0144	28.6338	PDE4B	BP	Down
Negative Regulation Of Cell-Cell Adhesion Mediated By Cadherin (GO:2000048)	1/7	0.0922462	0.400535	0	0	12.0144	28.6338	NEXMIF	BP	Down
Negative Regulation Of Cholesterol Storage (GO:0010887)	1/7	0.0922462	0.400535	0	0	12.0144	28.6338	TTC39B	BP	Down
AP-2 Adaptor Complex (GO:0030122)	1/7	0.0922462	0.516346	0	0	12.0144	28.6338	AP2B1	CC	Down
Intracellular Vesicle (GO:0097708)	1/7	0.0922462	0.516346	0	0	12.0144	28.6338	EGFR	CC	Down
Outer Dynein Arm (GO:0036157)	1/7	0.0922462	0.516346	0	0	12.0144	28.6338	ODAD1	CC	Down
Clathrin Coat Of Endocytic Vesicle (GO:0030128)	1/7	0.0922462	0.516346	0	0	12.0144	28.6338	AP2B1	CC	Down
DNA Endonuclease Activity, Producing 3'-Phosphomonoesters (GO:0016889)	1/7	0.0922462	0.387832	0	0	12.0144	28.6338	XRCC3	MF	Down
Intramolecular Oxidoreductase Activity, Transposing C=C Bonds (GO:0016863)	1/7	0.0922462	0.387832	0	0	12.0144	28.6338	GLB1	MF	Down
Phospholipase A1 Activity (GO:0008970)	1/7	0.0922462	0.387832	0	0	12.0144	28.6338	LCP1	MF	Down
Bubble DNA Binding (GO:0000405)	1/7	0.0922462	0.387832	0	0	12.0144	28.6338	HMGB1	MF	Down
poly(G) Binding (GO:0034046)	1/7	0.0922462	0.387832	0	0	12.0144	28.6338	FMR1	MF	Down
Cuprous Ion Binding (GO:1903136)	1/7	0.0922462	0.387832	0	0	12.0144	28.6338	SNCG	MF	Down
Negative Regulation Of Double-Strand Break Repair Via Nonhomologous End Joining (GO:2001033)	1/5	0.0926762	0.578601	0	0	12.7607	30.3531	CYREN	BP	UP
Regulation Of Circadian Sleep/Wake Cycle (GO:0042749)	1/5	0.0926762	0.578601	0	0	12.7607	30.3531	PTGDS	BP	UP
Regulation Of Circadian Sleep/Wake Cycle, Sleep (GO:0045187)	1/5	0.0926762	0.578601	0	0	12.7607	30.3531	PTGDS	BP	UP
Negative Regulation Of Glucose Import (GO:0046325)	1/5	0.0926762	0.578601	0	0	12.7607	30.3531	GSK3A	BP	UP
Negative Regulation Of Glycogen Biosynthetic Process (GO:0045719)	1/5	0.0926762	0.578601	0	0	12.7607	30.3531	GSK3A	BP	UP
Negative Regulation Of Glycogen Metabolic Process (GO:0070874)	1/5	0.0926762	0.578601	0	0	12.7607	30.3531	GSK3A	BP	UP
Regulation Of Dopamine Metabolic Process (GO:0042053)	1/5	0.0926762	0.578601	0	0	12.7607	30.3531	ITGB2	BP	UP
MyD88-independent Toll-Like Receptor Signaling Pathway (GO:0002756)	1/5	0.0926762	0.578601	0	0	12.7607	30.3531	TLR4	BP	UP
Regulation Of Glycogen (Starch) Synthase Activity (GO:2000465)	1/5	0.0926762	0.578601	0	0	12.7607	30.3531	GSK3A	BP	UP
TRIF-dependent Toll-Like Receptor Signaling Pathway (GO:0035666)	1/5	0.0926762	0.578601	0	0	12.7607	30.3531	TLR4	BP	UP
UV Protection (GO:0009650)	1/5	0.0926762	0.578601	0	0	12.7607	30.3531	XPA	BP	UP
Regulation Of Interleukin-23 Production (GO:0032667)	1/5	0.0926762	0.578601	0	0	12.7607	30.3531	TLR4	BP	UP
Negative Regulation Of Response To Type II Interferon (GO:0060331)	1/5	0.0926762	0.578601	0	0	12.7607	30.3531	NR1H3	BP	UP
Negative Regulation Of Sequestering Of Triglyceride (GO:0010891)	1/5	0.0926762	0.578601	0	0	12.7607	30.3531	PPARA	BP	UP
Aggrephagy (GO:0035973)	1/5	0.0926762	0.578601	0	0	12.7607	30.3531	WDR81	BP	UP
Negative Regulation Of Type II Interferon-Mediated Signaling Pathway (GO:0060336)	1/5	0.0926762	0.578601	0	0	12.7607	30.3531	NR1H3	BP	UP
Axonemal Central Apparatus Assembly (GO:1904158)	1/5	0.0926762	0.578601	0	0	12.7607	30.3531	DNAJB13	BP	UP
cGMP Biosynthetic Process (GO:0006182)	1/5	0.0926762	0.578601	0	0	12.7607	30.3531	NPR2	BP	UP
Regulation Of Prostaglandin Biosynthetic Process (GO:0031392)	1/5	0.0926762	0.578601	0	0	12.7607	30.3531	PLA2G3	BP	UP
Regulation Of Protein Depolymerization (GO:1901879)	1/5	0.0926762	0.578601	0	0	12.7607	30.3531	SLN	BP	UP
Pentose-Phosphate Shunt, Non-Oxidative Branch (GO:0009052)	1/5	0.0926762	0.578601	0	0	12.7607	30.3531	RPIA	BP	UP
Cellular Response To Potassium Ion (GO:0035865)	1/5	0.0926762	0.578601	0	0	12.7607	30.3531	CRHBP	BP	UP
Regulation Of Type B Pancreatic Cell Development (GO:2000074)	1/5	0.0926762	0.578601	0	0	12.7607	30.3531	GSK3A	BP	UP
Cerebral Cortex Cell Migration (GO:0021795)	1/5	0.0926762	0.578601	0	0	12.7607	30.3531	FGF13	BP	UP
Positive Regulation Of RIG-I Signaling Pathway (GO:1900246)	1/5	0.0926762	0.578601	0	0	12.7607	30.3531	DHX58	BP	UP
Regulation Of Voltage-Gated Sodium Channel Activity (GO:1905150)	1/5	0.0926762	0.578601	0	0	12.7607	30.3531	FGF13	BP	UP
Release Of Sequestered Calcium Ion Into Cytosol By Endoplasmic Reticulum (GO:1903514)	1/5	0.0926762	0.578601	0	0	12.7607	30.3531	RYR1	BP	UP
Release Of Sequestered Calcium Ion Into Cytosol By Sarcoplasmic Reticulum (GO:0014808)	1/5	0.0926762	0.578601	0	0	12.7607	30.3531	RYR1	BP	UP
Positive Regulation Of T-helper 2 Cell Cytokine Production (GO:2000553)	1/5	0.0926762	0.578601	0	0	12.7607	30.3531	RSAD2	BP	UP
Positive Regulation Of Cardiocyte Differentiation (GO:1905209)	1/5	0.0926762	0.578601	0	0	12.7607	30.3531	EFNB2	BP	UP
Response To Potassium Ion (GO:0035864)	1/5	0.0926762	0.578601	0	0	12.7607	30.3531	CRHBP	BP	UP
Dorsal Aorta Development (GO:0035907)	1/5	0.0926762	0.578601	0	0	12.7607	30.3531	BMPR1A	BP	UP
Dorsal Aorta Morphogenesis (GO:0035912)	1/5	0.0926762	0.578601	0	0	12.7607	30.3531	BMPR1A	BP	UP
Self Proteolysis (GO:0097264)	1/5	0.0926762	0.578601	0	0	12.7607	30.3531	CAPN7	BP	UP
Positive Regulation Of Isomerase Activity (GO:0010912)	1/5	0.0926762	0.578601	0	0	12.7607	30.3531	ITGB2	BP	UP
Positive Regulation Of Kidney Development (GO:0090184)	1/5	0.0926762	0.578601	0	0	12.7607	30.3531	NOG	BP	UP
Positive Regulation Of Lipopolysaccharide-Mediated Signaling Pathway (GO:0031666)	1/5	0.0926762	0.578601	0	0	12.7607	30.3531	LY86	BP	UP
Tight Junction Organization (GO:0120193)	1/5	0.0926762	0.578601	0	0	12.7607	30.3531	CLDN12	BP	UP
Ventricular Compact Myocardium Morphogenesis (GO:0003223)	1/5	0.0926762	0.578601	0	0	12.7607	30.3531	NOG	BP	UP
Heparan Sulfate Proteoglycan Catabolic Process (GO:0030200)	1/5	0.0926762	0.578601	0	0	12.7607	30.3531	NAGLU	BP	UP
Inositol Metabolic Process (GO:0006020)	1/5	0.0926762	0.578601	0	0	12.7607	30.3531	ISYNA1	BP	UP
Positive Regulation Of Transcription Of Notch Receptor Target (GO:0007221)	1/5	0.0926762	0.578601	0	0	12.7607	30.3531	NOTCH4	BP	UP
Postsynaptic Density Assembly (GO:0097107)	1/5	0.0926762	0.578601	0	0	12.7607	30.3531	ZDHHC12	BP	UP
Low-Density Lipoprotein Particle Remodeling (GO:0034374)	1/5	0.0926762	0.578601	0	0	12.7607	30.3531	PLA2G3	BP	UP
Regulation Of T-helper 2 Cell Cytokine Production (GO:2000551)	1/5	0.0926762	0.578601	0	0	12.7607	30.3531	RSAD2	BP	UP
Negative Regulation Of RNA Catabolic Process (GO:1902369)	1/5	0.0926762	0.578601	0	0	12.7607	30.3531	NRDE2	BP	UP
Negative Regulation Of Astrocyte Differentiation (GO:0048712)	1/5	0.0926762	0.578601	0	0	12.7607	30.3531	NOG	BP	UP
Regulation Of Cardiac Muscle Cell Action Potential Involved In Regulation Of Contraction (GO:0098909)	1/5	0.0926762	0.578601	0	0	12.7607	30.3531	FGF13	BP	UP
Box C/D RNP Complex (GO:0031428)	1/5	0.0926762	0.650451	0	0	12.7607	30.3531	RRP9	CC	UP
Intramolecular Oxidoreductase Activity, Interconverting Aldoses And Ketoses (GO:0016861)	1/5	0.0926762	0.5756	0	0	12.7607	30.3531	RPIA	MF	UP
N-acylsphingosine Amidohydrolase Activity (GO:0017040)	1/5	0.0926762	0.5756	0	0	12.7607	30.3531	ACER2	MF	UP
Oxidoreductase Activity, Acting On NAD(P)H, Oxygen As Acceptor (GO:0050664)	1/5	0.0926762	0.5756	0	0	12.7607	30.3531	CYBB	MF	UP
Cell-Matrix Adhesion Mediator Activity (GO:0098634)	1/5	0.0926762	0.5756	0	0	12.7607	30.3531	ITGA2	MF	UP
Cytoplasmic Translation (GO:0002181)	4/89	0.0929834	0.578601	0	0	2.41113	5.72725	RPS25;RPL41;RPL13A;RPL9	BP	UP
Negative Regulation Of Cellular Catabolic Process (GO:0031330)	3/56	0.093264	0.578601	0	0	2.89726	6.87324	GSK3A;BMF;NRDE2	BP	UP
Cellular Response To Organic Cyclic Compound (GO:0071407)	4/125	0.0936338	0.40524	0	0	2.39569	5.67387	SFRP1;STING1;TFPI;EGFR	BP	Down
Cell-Substrate Junction Assembly (GO:0007044)	2/27	0.0947711	0.578601	0	0	4.08984	9.63685	DYNLL1;THSD1	BP	UP
Cellular Response To Amyloid-Beta (GO:1904646)	2/27	0.0947711	0.578601	0	0	4.08984	9.63685	NGFR;TLR4	BP	UP
Skeletal Muscle Tissue Development (GO:0007519)	2/27	0.0947711	0.578601	0	0	4.08984	9.63685	RYR1;MYL6	BP	UP
Primary Neural Tube Formation (GO:0014020)	2/27	0.0947711	0.578601	0	0	4.08984	9.63685	DVL2;DYNLL1	BP	UP
Positive Regulation Of Osteoblast Differentiation (GO:0045669)	2/38	0.0956682	0.410537	0	0	4.01358	9.41934	WNT7B;IL6ST	BP	Down
Hexose Metabolic Process (GO:0019318)	2/38	0.0956682	0.410537	0	0	4.01358	9.41934	HK3;ALDOB	BP	Down
Voltage-Gated Calcium Channel Activity (GO:0005245)	2/38	0.0956682	0.387832	0	0	4.01358	9.41934	CACNA1A;CACNA1D	MF	Down
Kinase Activator Activity (GO:0019209)	2/38	0.0956682	0.387832	0	0	4.01358	9.41934	WNK1;MOB3B	MF	Down
Response To UV (GO:0009411)	4/90	0.0959131	0.578601	0	0	2.38297	5.58643	TMEM161A;PCLAF;XPA;BMF	BP	UP
Cellular Response To Transforming Growth Factor Beta Stimulus (GO:0071560)	3/80	0.0976033	0.410537	0	0	2.81931	6.56009	SFRP1;SOX9;LRRC32	BP	Down
Epidermal Growth Factor Receptor Signaling Pathway (GO:0007173)	2/39	0.0999611	0.410537	0	0	3.9049	8.99288	SOX9;EGFR	BP	Down
Pyruvate Metabolic Process (GO:0006090)	2/39	0.0999611	0.410537	0	0	3.9049	8.99288	HK3;ALDOB	BP	Down
Tau Protein Binding (GO:0048156)	2/39	0.0999611	0.387832	0	0	3.9049	8.99288	MAP2;MARK3	MF	Down
Positive Regulation Of Chemokine Production (GO:0032722)	2/28	0.100811	0.578601	0	0	3.93233	9.02278	EIF2AK2;TLR4	BP	UP
Tube Closure (GO:0060606)	2/28	0.100811	0.578601	0	0	3.93233	9.02278	DVL2;DYNLL1	BP	UP
Heart Contraction (GO:0060047)	2/28	0.100811	0.578601	0	0	3.93233	9.02278	MYL4;MYH6	BP	UP
Aggresome (GO:0016235)	2/28	0.100811	0.650451	0	0	3.93233	9.02278	KLF8;DVL2	CC	UP
Regulation Of Fibroblast Proliferation (GO:0048145)	2/40	0.104307	0.410537	0	0	3.80194	8.59397	SFRP1;CDC73	BP	Down
DNA Topological Change (GO:0006265)	1/8	0.104713	0.410537	0	0	10.2975	23.2366	HMGB1	BP	Down
Regulation Of Epidermis Development (GO:0045682)	1/8	0.104713	0.410537	0	0	10.2975	23.2366	KRT2	BP	Down
Regulation Of High Voltage-Gated Calcium Channel Activity (GO:1901841)	1/8	0.104713	0.410537	0	0	10.2975	23.2366	PDE4B	BP	Down
T Cell Differentiation In Thymus (GO:0033077)	1/8	0.104713	0.410537	0	0	10.2975	23.2366	GLI3	BP	Down
Regulation Of Interleukin-1 Production (GO:0032652)	1/8	0.104713	0.410537	0	0	10.2975	23.2366	HMGB1	BP	Down
Regulation Of Leukocyte Cell-Cell Adhesion (GO:1903037)	1/8	0.104713	0.410537	0	0	10.2975	23.2366	WNK1	BP	Down
Negative Regulation Of Toll-Like Receptor Signaling Pathway (GO:0034122)	1/8	0.104713	0.410537	0	0	10.2975	23.2366	LGR4	BP	Down
Carbohydrate Phosphorylation (GO:0046835)	1/8	0.104713	0.410537	0	0	10.2975	23.2366	HK3	BP	Down
Regulation Of Systemic Arterial Blood Pressure By Hormone (GO:0001990)	1/8	0.104713	0.410537	0	0	10.2975	23.2366	AVPR1A	BP	Down
Positive Regulation By Symbiont Of Entry Into Host (GO:0075294)	1/8	0.104713	0.410537	0	0	10.2975	23.2366	HMGB1	BP	Down
Positive Regulation Of Actin Filament Depolymerization (GO:0030836)	1/8	0.104713	0.410537	0	0	10.2975	23.2366	CRACD	BP	Down
Positive Regulation Of Branching Involved In Ureteric Bud Morphogenesis (GO:0090190)	1/8	0.104713	0.410537	0	0	10.2975	23.2366	SOX9	BP	Down
Response To Platelet-Derived Growth Factor (GO:0036119)	1/8	0.104713	0.410537	0	0	10.2975	23.2366	SYAP1	BP	Down
Positive Regulation Of Centriole Replication (GO:0046601)	1/8	0.104713	0.410537	0	0	10.2975	23.2366	SASS6	BP	Down
Positive Regulation Of Lipid Localization (GO:1905954)	1/8	0.104713	0.410537	0	0	10.2975	23.2366	LCP1	BP	Down
Tetrahydrofolate Interconversion (GO:0035999)	1/8	0.104713	0.410537	0	0	10.2975	23.2366	MTHFD2L	BP	Down
Transcription-Coupled Nucleotide-Excision Repair (GO:0006283)	1/8	0.104713	0.410537	0	0	10.2975	23.2366	XAB2	BP	Down
Positive Regulation Of Monocyte Chemotaxis (GO:0090026)	1/8	0.104713	0.410537	0	0	10.2975	23.2366	HMGB1	BP	Down
Positive Regulation Of Phospholipid Transport (GO:2001140)	1/8	0.104713	0.410537	0	0	10.2975	23.2366	ABCA7	BP	Down
Positive Regulation Of Platelet Aggregation (GO:1901731)	1/8	0.104713	0.410537	0	0	10.2975	23.2366	IL6ST	BP	Down
Lens Fiber Cell Differentiation (GO:0070306)	1/8	0.104713	0.410537	0	0	10.2975	23.2366	WNT7B	BP	Down
Positive Regulation Of Viral Entry Into Host Cell (GO:0046598)	1/8	0.104713	0.410537	0	0	10.2975	23.2366	HMGB1	BP	Down
Protein K11-linked Deubiquitination (GO:0035871)	1/8	0.104713	0.410537	0	0	10.2975	23.2366	OTUD7B	BP	Down
Midbrain Dopaminergic Neuron Differentiation (GO:1904948)	1/8	0.104713	0.410537	0	0	10.2975	23.2366	LMX1A	BP	Down
Receptor-Mediated Endocytosis Of Virus By Host Cell (GO:0019065)	1/8	0.104713	0.410537	0	0	10.2975	23.2366	CTSL	BP	Down
Negative Regulation Of Cytoplasmic Translation (GO:2000766)	1/8	0.104713	0.410537	0	0	10.2975	23.2366	FMR1	BP	Down
post-mRNA Release Spliceosomal Complex (GO:0071014)	1/8	0.104713	0.516346	0	0	10.2975	23.2366	XAB2	CC	Down
Apical Dendrite (GO:0097440)	1/8	0.104713	0.516346	0	0	10.2975	23.2366	MAP2	CC	Down
Dendrite Cytoplasm (GO:0032839)	1/8	0.104713	0.516346	0	0	10.2975	23.2366	MAP2	CC	Down
MAP Kinase Tyrosine Phosphatase Activity (GO:0033550)	1/8	0.104713	0.387832	0	0	10.2975	23.2366	DUSP4	MF	Down
MAP Kinase Tyrosine/Serine/Threonine Phosphatase Activity (GO:0017017)	1/8	0.104713	0.387832	0	0	10.2975	23.2366	DUSP4	MF	Down
NADP-retinol Dehydrogenase Activity (GO:0052650)	1/8	0.104713	0.387832	0	0	10.2975	23.2366	RDH12	MF	Down
Chloride Channel Inhibitor Activity (GO:0019869)	1/8	0.104713	0.387832	0	0	10.2975	23.2366	WNK1	MF	Down
Protein Tyrosine/Threonine Phosphatase Activity (GO:0008330)	1/8	0.104713	0.387832	0	0	10.2975	23.2366	DUSP4	MF	Down
siRNA Binding (GO:0035197)	1/8	0.104713	0.387832	0	0	10.2975	23.2366	FMR1	MF	Down
Organelle Assembly (GO:0070925)	7/290	0.105729	0.413303	0	0	1.79779	4.03941	STING1;FMR1;IQUB;CCDC96;POC1A;FUZ;DZIP1	BP	Down
'De Novo' Post-Translational Protein Folding (GO:0051084)	2/29	0.106954	0.578601	0	0	3.78649	8.46417	DNAJB13;UGGT1	BP	UP
Negative Regulation Of Double-Strand Break Repair (GO:2000780)	2/29	0.106954	0.578601	0	0	3.78649	8.46417	OTUB2;CYREN	BP	UP
Negative Regulation Of Protein Secretion (GO:0050709)	2/29	0.106954	0.578601	0	0	3.78649	8.46417	RSAD2;NR1H3	BP	UP
Negative Regulation Of Viral Genome Replication (GO:0045071)	2/29	0.106954	0.578601	0	0	3.78649	8.46417	RSAD2;EIF2AK2	BP	UP
Regulation Of Phosphatidylinositol 3-Kinase Activity (GO:0043551)	2/29	0.106954	0.578601	0	0	3.78649	8.46417	WDR81;EPHA8	BP	UP
Sister Chromatid Segregation (GO:0000819)	2/29	0.106954	0.578601	0	0	3.78649	8.46417	SGO1;KIFC1	BP	UP
Autophagosome Membrane (GO:0000421)	2/29	0.106954	0.650451	0	0	3.78649	8.46417	MAP1LC3A;WDR81	CC	UP
Sodium Channel Regulator Activity (GO:0017080)	2/29	0.106954	0.5756	0	0	3.78649	8.46417	PCSK9;FGF13	MF	UP
Heterochromatin (GO:0000792)	2/41	0.108703	0.516346	0	0	3.70426	8.22025	HELLS;BEND3	CC	Down
Protein Deubiquitination (GO:0016579)	3/84	0.108903	0.416118	0	0	2.67952	5.9413	USP8;USP33;OTUD7B	BP	Down
Protein Lipidation (GO:0006497)	3/60	0.109024	0.578601	0	0	2.69338	5.96904	HHAT;ZDHHC12;ZDHHC1	BP	UP
Mitochondrial Outer Membrane (GO:0005741)	5/131	0.109311	0.650451	0	0	2.03429	4.50302	PGRMC1;RSAD2;PIGBOS1;BMF;GPAT2	CC	UP
Negative Regulation Of Execution Phase Of Apoptosis (GO:1900118)	1/6	0.110157	0.578601	0	0	10.208	22.5173	DFFA	BP	UP
Negative Regulation Of Interleukin-17 Production (GO:0032700)	1/6	0.110157	0.578601	0	0	10.208	22.5173	TLR4	BP	UP
Regulation Of Hemoglobin Biosynthetic Process (GO:0046984)	1/6	0.110157	0.578601	0	0	10.208	22.5173	EIF2AK2	BP	UP
T-helper 1 Type Immune Response (GO:0042088)	1/6	0.110157	0.578601	0	0	10.208	22.5173	TLR4	BP	UP
Negative Regulation Of Protein-Containing Complex Disassembly (GO:0043242)	1/6	0.110157	0.578601	0	0	10.208	22.5173	SLN	BP	UP
Regulation Of Leukocyte Proliferation (GO:0070663)	1/6	0.110157	0.578601	0	0	10.208	22.5173	CSF2RB	BP	UP
Calcium-Independent Cell-Cell Adhesion Via Plasma Membrane Cell-Adhesion Molecules (GO:0016338)	1/6	0.110157	0.578601	0	0	10.208	22.5173	CLDN12	BP	UP
Regulation Of Protein Glycosylation (GO:0060049)	1/6	0.110157	0.578601	0	0	10.208	22.5173	ACER2	BP	UP
Peptidyl-Cysteine Modification (GO:0018198)	1/6	0.110157	0.578601	0	0	10.208	22.5173	HHAT	BP	UP
Cellular Response To Caffeine (GO:0071313)	1/6	0.110157	0.578601	0	0	10.208	22.5173	RYR1	BP	UP
Cellular Response To Interleukin-15 (GO:0071350)	1/6	0.110157	0.578601	0	0	10.208	22.5173	IL15RA	BP	UP
Response To Caffeine (GO:0031000)	1/6	0.110157	0.578601	0	0	10.208	22.5173	RYR1	BP	UP
Cytochrome Complex Assembly (GO:0017004)	1/6	0.110157	0.578601	0	0	10.208	22.5173	COX10	BP	UP
Cytoplasmic Sequestering Of NF-kappaB (GO:0007253)	1/6	0.110157	0.578601	0	0	10.208	22.5173	TMSB4X	BP	UP
Sequestering Of Actin Monomers (GO:0042989)	1/6	0.110157	0.578601	0	0	10.208	22.5173	TMSB4X	BP	UP
Smooth Muscle Cell Migration (GO:0014909)	1/6	0.110157	0.578601	0	0	10.208	22.5173	ITGB3	BP	UP
Epithelial To Mesenchymal Transition Involved In Endocardial Cushion Formation (GO:0003198)	1/6	0.110157	0.578601	0	0	10.208	22.5173	HEYL	BP	UP
Superoxide Anion Generation (GO:0042554)	1/6	0.110157	0.578601	0	0	10.208	22.5173	CYBB	BP	UP
Fibrinolysis (GO:0042730)	1/6	0.110157	0.578601	0	0	10.208	22.5173	KRT1	BP	UP
Fructose Transmembrane Transport (GO:0015755)	1/6	0.110157	0.578601	0	0	10.208	22.5173	SLC2A5	BP	UP
Galactose Metabolic Process (GO:0006012)	1/6	0.110157	0.578601	0	0	10.208	22.5173	GALE	BP	UP
Positive Regulation Of Necrotic Cell Death (GO:0010940)	1/6	0.110157	0.578601	0	0	10.208	22.5173	ATG9B	BP	UP
Positive Regulation Of Nitric-Oxide Synthase Biosynthetic Process (GO:0051770)	1/6	0.110157	0.578601	0	0	10.208	22.5173	TLR4	BP	UP
Positive Regulation Of Platelet Activation (GO:0010572)	1/6	0.110157	0.578601	0	0	10.208	22.5173	TLR4	BP	UP
Wound Healing, Spreading Of Epidermal Cells (GO:0035313)	1/6	0.110157	0.578601	0	0	10.208	22.5173	LRG1	BP	UP
Histone H2A-K119 Monoubiquitination (GO:0036353)	1/6	0.110157	0.578601	0	0	10.208	22.5173	PCGF2	BP	UP
Positive Regulation Of Reactive Oxygen Species Biosynthetic Process (GO:1903428)	1/6	0.110157	0.578601	0	0	10.208	22.5173	TLR4	BP	UP
Positive Regulation Of Receptor Catabolic Process (GO:2000646)	1/6	0.110157	0.578601	0	0	10.208	22.5173	PCSK9	BP	UP
Interleukin-15-Mediated Signaling Pathway (GO:0035723)	1/6	0.110157	0.578601	0	0	10.208	22.5173	IL15RA	BP	UP
Positive Regulation Of Synaptic Transmission, GABAergic (GO:0032230)	1/6	0.110157	0.578601	0	0	10.208	22.5173	ZDHHC12	BP	UP
Positive Regulation Of Toll-Like Receptor 4 Signaling Pathway (GO:0034145)	1/6	0.110157	0.578601	0	0	10.208	22.5173	NR1H3	BP	UP
Marginal Zone B Cell Differentiation (GO:0002315)	1/6	0.110157	0.578601	0	0	10.208	22.5173	MFNG	BP	UP
Proteoglycan Catabolic Process (GO:0030167)	1/6	0.110157	0.578601	0	0	10.208	22.5173	NAGLU	BP	UP
Mitral Valve Development (GO:0003174)	1/6	0.110157	0.578601	0	0	10.208	22.5173	BMPR1A	BP	UP
Regulation Of ATPase-coupled Calcium Transmembrane Transporter Activity (GO:1901894)	1/6	0.110157	0.578601	0	0	10.208	22.5173	SLN	BP	UP
Negative Regulation Of B Cell Proliferation (GO:0030889)	1/6	0.110157	0.578601	0	0	10.208	22.5173	TNFRSF13B	BP	UP
Negative Regulation Of Appetite (GO:0032099)	1/6	0.110157	0.578601	0	0	10.208	22.5173	PPARA	BP	UP
Regulation Of Cardiac Muscle Cell Differentiation (GO:2000725)	1/6	0.110157	0.578601	0	0	10.208	22.5173	EFNB2	BP	UP
Junctional Sarcoplasmic Reticulum Membrane (GO:0014701)	1/6	0.110157	0.650451	0	0	10.208	22.5173	RYR1	CC	UP
HFE-transferrin Receptor Complex (GO:1990712)	1/6	0.110157	0.650451	0	0	10.208	22.5173	BMPR1A	CC	UP
Condensed Chromosome, Centromeric Region (GO:0000779)	1/6	0.110157	0.650451	0	0	10.208	22.5173	SGO1	CC	UP
Extrinsic Component Of Endosome Membrane (GO:0031313)	1/6	0.110157	0.650451	0	0	10.208	22.5173	WDR81	CC	UP
Fructose Transmembrane Transporter Activity (GO:0005353)	1/6	0.110157	0.5756	0	0	10.208	22.5173	SLC2A5	MF	UP
NEDD8 Transferase Activity (GO:0019788)	1/6	0.110157	0.5756	0	0	10.208	22.5173	UBE2M	MF	UP
Neurotrophin Binding (GO:0043121)	1/6	0.110157	0.5756	0	0	10.208	22.5173	NGFR	MF	UP
Calcium-Dependent Phospholipase A2 Activity (GO:0047498)	1/6	0.110157	0.5756	0	0	10.208	22.5173	PLA2G3	MF	UP
Sodium Channel Inhibitor Activity (GO:0019871)	1/6	0.110157	0.5756	0	0	10.208	22.5173	PCSK9	MF	UP
Negative Regulation Of Cell Differentiation (GO:0045596)	6/170	0.111163	0.578601	0	0	1.87683	4.12294	NOTCH4;ITGB3;NOG;NR1H3;NELFB;PPARA	BP	UP
Protein Complex Oligomerization (GO:0051259)	3/85	0.111804	0.416118	0	0	2.64671	5.79895	STING1;BEND3;IKZF4	BP	Down
Deubiquitinase Activity (GO:0101005)	3/85	0.111804	0.387832	0	0	2.64671	5.79895	USP8;USP33;OTUD7B	MF	Down
Negative Regulation Of Gene Expression, Epigenetic (GO:0045814)	2/42	0.113148	0.416118	0	0	3.61147	7.8696	HELLS;HMGB1	BP	Down
Regulation Of Cyclin-Dependent Protein Kinase Activity (GO:1904029)	2/42	0.113148	0.416118	0	0	3.61147	7.8696	CCND2;PKMYT1	BP	Down
Clathrin-Coated Endocytic Vesicle Membrane (GO:0030669)	2/42	0.113148	0.516346	0	0	3.61147	7.8696	AP2B1;EGFR	CC	Down
Phosphatidic Acid Metabolic Process (GO:0046473)	2/30	0.113194	0.578601	0	0	3.65107	7.95441	PLA2G3;GPAT2	BP	UP
Regulatory ncRNA Processing (GO:0070918)	2/30	0.113194	0.578601	0	0	3.65107	7.95441	TDRD12;GPAT2	BP	UP
Negative Regulation Of Cell-Cell Adhesion (GO:0022408)	2/30	0.113194	0.578601	0	0	3.65107	7.95441	NOTCH4;PPARA	BP	UP
Apoptotic Process (GO:0006915)	6/171	0.113458	0.578601	0	0	1.86536	4.05961	NGFR;CSRNP1;BRAT1;ITGB2;BMF;DYNLL1	BP	UP
Cellular Response To Growth Factor Stimulus (GO:0071363)	4/135	0.115443	0.416118	0	0	2.21166	4.77493	SFRP1;SYAP1;SOX9;EGFR	BP	Down
Endopeptidase Activity (GO:0004175)	5/187	0.115643	0.387832	0	0	1.99212	4.29751	USP8;SFRP1;CTSL;USP33;PSMB9	MF	Down
RNA Polymerase II Transcription Regulatory Region Sequence-Specific DNA Binding (GO:0000977)	11/532	0.116977	0.387832	0	0	1.53888	3.30211	GSX1;LMX1A;SALL4;TFE3;HIVEP1;SOX9;CTCF;ETV4;IKZF4;GLI3;ZBTB7C	MF	Down
Regulation Of Cilium Movement (GO:0003352)	1/9	0.117009	0.416118	0	0	9.00983	19.3306	ODAD2	BP	Down
Negative Regulation Of Transcription By RNA Polymerase I (GO:0016479)	1/9	0.117009	0.416118	0	0	9.00983	19.3306	BEND3	BP	Down
Amino Sugar Metabolic Process (GO:0006040)	1/9	0.117009	0.416118	0	0	9.00983	19.3306	CSGALNACT1	BP	Down
Regulation Of Microtubule-Based Movement (GO:0060632)	1/9	0.117009	0.416118	0	0	9.00983	19.3306	MAP2	BP	Down
Neuromuscular Process Controlling Balance (GO:0050885)	1/9	0.117009	0.416118	0	0	9.00983	19.3306	CLRN1	BP	Down
Nuclear Pore Complex Assembly (GO:0051292)	1/9	0.117009	0.416118	0	0	9.00983	19.3306	RTN4	BP	Down
Oogenesis (GO:0048477)	1/9	0.117009	0.416118	0	0	9.00983	19.3306	TRIP13	BP	Down
Cellular Response To Fatty Acid (GO:0071398)	1/9	0.117009	0.416118	0	0	9.00983	19.3306	LCP1	BP	Down
Chondroitin Sulfate Proteoglycan Metabolic Process (GO:0050654)	1/9	0.117009	0.416118	0	0	9.00983	19.3306	CSGALNACT1	BP	Down
Positive Regulation Of Alpha-Beta T Cell Activation (GO:0046635)	1/9	0.117009	0.416118	0	0	9.00983	19.3306	GLI3	BP	Down
Dendritic Cell Migration (GO:0036336)	1/9	0.117009	0.416118	0	0	9.00983	19.3306	HMGB1	BP	Down
Digestive Tract Morphogenesis (GO:0048546)	1/9	0.117009	0.416118	0	0	9.00983	19.3306	RBPMS2	BP	Down
Dopaminergic Neuron Differentiation (GO:0071542)	1/9	0.117009	0.416118	0	0	9.00983	19.3306	LMX1A	BP	Down
Dosage Compensation (GO:0007549)	1/9	0.117009	0.416118	0	0	9.00983	19.3306	RBM15B	BP	Down
Endoderm Development (GO:0007492)	1/9	0.117009	0.416118	0	0	9.00983	19.3306	DUSP4	BP	Down
Positive Regulation Of Homotypic Cell-Cell Adhesion (GO:0034112)	1/9	0.117009	0.416118	0	0	9.00983	19.3306	IL6ST	BP	Down
Telomere Maintenance Via Recombination (GO:0000722)	1/9	0.117009	0.416118	0	0	9.00983	19.3306	XRCC3	BP	Down
Fructose 6-Phosphate Metabolic Process (GO:0006002)	1/9	0.117009	0.416118	0	0	9.00983	19.3306	HK3	BP	Down
Positive Regulation Of miRNA-mediated Gene Silencing (GO:2000637)	1/9	0.117009	0.416118	0	0	9.00983	19.3306	FMR1	BP	Down
Positive Regulation Of Mitotic Cell Cycle Spindle Assembly Checkpoint (GO:0090267)	1/9	0.117009	0.416118	0	0	9.00983	19.3306	XRCC3	BP	Down
Glutamine Metabolic Process (GO:0006541)	1/9	0.117009	0.416118	0	0	9.00983	19.3306	SIRT4	BP	Down
Positive Regulation Of Myelination (GO:0031643)	1/9	0.117009	0.416118	0	0	9.00983	19.3306	MYRF	BP	Down
Positive Regulation Of Spindle Checkpoint (GO:0090232)	1/9	0.117009	0.416118	0	0	9.00983	19.3306	XRCC3	BP	Down
Lipid Catabolic Process (GO:0016042)	1/9	0.117009	0.416118	0	0	9.00983	19.3306	LCP1	BP	Down
Lung Epithelium Development (GO:0060428)	1/9	0.117009	0.416118	0	0	9.00983	19.3306	WNT7B	BP	Down
Myelin Maintenance (GO:0043217)	1/9	0.117009	0.416118	0	0	9.00983	19.3306	MYRF	BP	Down
Regulation Of Branching Involved In Ureteric Bud Morphogenesis (GO:0090189)	1/9	0.117009	0.416118	0	0	9.00983	19.3306	SOX9	BP	Down
Negative Regulation Of Cartilage Development (GO:0061037)	1/9	0.117009	0.416118	0	0	9.00983	19.3306	SOX9	BP	Down
5'-Nucleotidase Activity (GO:0008253)	1/9	0.117009	0.387832	0	0	9.00983	19.3306	NT5DC3	MF	Down
DNA N-glycosylase Activity (GO:0019104)	1/9	0.117009	0.387832	0	0	9.00983	19.3306	NTHL1	MF	Down
Nuclear Retinoid X Receptor Binding (GO:0046965)	1/9	0.117009	0.387832	0	0	9.00983	19.3306	NCOA6	MF	Down
Acetylcholine-Gated Monoatomic Cation-Selective Channel Activity (GO:0022848)	1/9	0.117009	0.387832	0	0	9.00983	19.3306	CHRNA1	MF	Down
Alcohol Dehydrogenase (NADP+) Activity (GO:0008106)	1/9	0.117009	0.387832	0	0	9.00983	19.3306	RDH12	MF	Down
Cytidylyltransferase Activity (GO:0070567)	1/9	0.117009	0.387832	0	0	9.00983	19.3306	PCYT1A	MF	Down
Small Ribosomal Subunit rRNA Binding (GO:0070181)	1/9	0.117009	0.387832	0	0	9.00983	19.3306	UTP23	MF	Down
Spindle Assembly (GO:0051225)	3/62	0.117264	0.578601	0	0	2.60181	5.57652	KIFC2;KIFC1;HAUS6	BP	UP
Positive Regulation Of Inflammatory Response (GO:0050729)	3/62	0.117264	0.578601	0	0	2.60181	5.57652	C2CD4A;PLA2G3;TLR4	BP	UP
Regulation Of NIK/NF-kappaB Signaling (GO:1901222)	3/62	0.117264	0.578601	0	0	2.60181	5.57652	TMSB4X;EIF2AK2;TLR4	BP	UP
Damaged DNA Binding (GO:0003684)	2/43	0.117639	0.387832	0	0	3.5232	7.54013	NTHL1;HMGB1	MF	Down
Protein Modification By Small Protein Removal (GO:0070646)	3/87	0.117694	0.416118	0	0	2.58342	5.52766	USP8;USP33;OTUD7B	BP	Down
RNA Stabilization (GO:0043489)	2/31	0.119526	0.578601	0	0	3.52499	7.48786	RBM38;NRDE2	BP	UP
Negative Regulation Of Sequestering Of Calcium Ion (GO:0051283)	2/31	0.119526	0.578601	0	0	3.52499	7.48786	RYR1;PLCH1	BP	UP
Neural Tube Closure (GO:0001843)	2/31	0.119526	0.578601	0	0	3.52499	7.48786	DVL2;DYNLL1	BP	UP
Response To Amyloid-Beta (GO:1904645)	2/31	0.119526	0.578601	0	0	3.52499	7.48786	NGFR;TLR4	BP	UP
Positive Regulation Of Lipid Biosynthetic Process (GO:0046889)	2/31	0.119526	0.578601	0	0	3.52499	7.48786	NR1H3;PPARA	BP	UP
Supramolecular Fiber (GO:0099512)	2/31	0.119526	0.650451	0	0	3.52499	7.48786	MYH15;MYH6	CC	UP
Acetylglucosaminyltransferase Activity (GO:0008375)	2/31	0.119526	0.5756	0	0	3.52499	7.48786	MFNG;RFNG	MF	UP
Beta-Tubulin Binding (GO:0048487)	2/31	0.119526	0.5756	0	0	3.52499	7.48786	PIFO;FGF13	MF	UP
Cis-Regulatory Region Sequence-Specific DNA Binding (GO:0000987)	10/475	0.120297	0.387832	0	0	1.56606	3.31658	GSX1;SALL4;TFE3;HIVEP1;SOX9;CTCF;ETV4;IKZF4;GLI3;ZBTB7C	MF	Down
Serine-Type Peptidase Activity (GO:0008236)	3/63	0.121469	0.5756	0	0	2.55831	5.39316	KLK13;PCSK9;KLK6	MF	UP
Regulation Of Cell Death (GO:0010941)	2/44	0.122174	0.416118	0	0	3.43913	7.23013	SNCG;TXNDC12	BP	Down
Microvillus (GO:0005902)	2/44	0.122174	0.516346	0	0	3.43913	7.23013	CLIC4;CLRN1	CC	Down
Protein Serine/Threonine Kinase Activator Activity (GO:0043539)	2/44	0.122174	0.387832	0	0	3.43913	7.23013	CCND2;STING1	MF	Down
Regulation Of Wnt Signaling Pathway (GO:0030111)	3/89	0.123698	0.416118	0	0	2.52308	5.27302	SFRP1;RSPO1;CDC73	BP	Down
Protein Kinase Regulator Activity (GO:0019887)	3/89	0.123698	0.387832	0	0	2.52308	5.27302	CCND2;WNK1;MOB3B	MF	Down
Central Nervous System Development (GO:0007417)	6/246	0.123897	0.416118	0	0	1.81422	3.78864	VIT;MYRF;GSX1;NCOA6;SOX9;RTN4	BP	Down
Regulation Of Cytokine Production Involved In Inflammatory Response (GO:1900015)	2/32	0.125943	0.578601	0	0	3.40731	7.0597	PPARA;TLR4	BP	UP
Negative Regulation Of mRNA Catabolic Process (GO:1902373)	2/32	0.125943	0.578601	0	0	3.40731	7.0597	RBM38;NRDE2	BP	UP
Negative Regulation Of Transport (GO:0051051)	2/32	0.125943	0.578601	0	0	3.40731	7.0597	ITGB3;NR1H3	BP	UP
Cardiac Muscle Tissue Development (GO:0048738)	2/32	0.125943	0.578601	0	0	3.40731	7.0597	MSX2;BMPR1A	BP	UP
Positive Regulation Of Signaling (GO:0023056)	2/32	0.125943	0.578601	0	0	3.40731	7.0597	RIMS3;KCTD13	BP	UP
Negative Regulation Of Developmental Process (GO:0051093)	3/90	0.12674	0.416118	0	0	2.49395	5.15154	SFRP1;FUZ;SOX9	BP	Down
Epithelium Development (GO:0060429)	3/90	0.12674	0.416118	0	0	2.49395	5.15154	WNT7B;FUZ;SOX9	BP	Down
RNA Modification (GO:0009451)	2/45	0.126751	0.416118	0	0	3.35898	6.93808	RBM15B;METTL6	BP	Down
Neurogenesis (GO:0022008)	2/45	0.126751	0.416118	0	0	3.35898	6.93808	PRDM12;EGFR	BP	Down
Positive Regulation Of Interleukin-6 Production (GO:0032755)	2/45	0.126751	0.416118	0	0	3.35898	6.93808	HMGB1;LCP1	BP	Down
Phosphoric Ester Hydrolase Activity (GO:0042578)	2/45	0.126751	0.387832	0	0	3.35898	6.93808	DUSP4;PTPRM	MF	Down
Regulation Of Chemokine (C-X-C Motif) Ligand 2 Production (GO:2000341)	1/7	0.127302	0.578601	0	0	8.50622	17.533	TLR4	BP	UP
Regulation Of Cilium Beat Frequency (GO:0003356)	1/7	0.127302	0.578601	0	0	8.50622	17.533	CFAP43	BP	UP
Regulation Of Collateral Sprouting (GO:0048670)	1/7	0.127302	0.578601	0	0	8.50622	17.533	FGF13	BP	UP
Negative Regulation Of Glial Cell Differentiation (GO:0045686)	1/7	0.127302	0.578601	0	0	8.50622	17.533	NOG	BP	UP
Negative Regulation Of Glucose Transmembrane Transport (GO:0010829)	1/7	0.127302	0.578601	0	0	8.50622	17.533	GSK3A	BP	UP
Regulation Of Cytoplasmic Translational Elongation (GO:1900247)	1/7	0.127302	0.578601	0	0	8.50622	17.533	DPH1	BP	UP
Regulation Of Epithelial To Mesenchymal Transition Involved In Endocardial Cushion Formation (GO:1905005)	1/7	0.127302	0.578601	0	0	8.50622	17.533	NOG	BP	UP
Negative Regulation Of Protein K63-linked Ubiquitination (GO:1900045)	1/7	0.127302	0.578601	0	0	8.50622	17.533	OTUB2	BP	UP
Regulation Of Lipoprotein Lipase Activity (GO:0051004)	1/7	0.127302	0.578601	0	0	8.50622	17.533	NR1H3	BP	UP
Regulation Of Lipoprotein Metabolic Process (GO:0050746)	1/7	0.127302	0.578601	0	0	8.50622	17.533	ITGB3	BP	UP
Regulation Of Low-Density Lipoprotein Particle Clearance (GO:0010988)	1/7	0.127302	0.578601	0	0	8.50622	17.533	PCSK9	BP	UP
Regulation Of Myeloid Leukocyte Mediated Immunity (GO:0002886)	1/7	0.127302	0.578601	0	0	8.50622	17.533	DNASE1	BP	UP
Neuron Remodeling (GO:0016322)	1/7	0.127302	0.578601	0	0	8.50622	17.533	EPHA8	BP	UP
Regulation Of Pinocytosis (GO:0048548)	1/7	0.127302	0.578601	0	0	8.50622	17.533	NR1H3	BP	UP
cGMP Metabolic Process (GO:0046068)	1/7	0.127302	0.578601	0	0	8.50622	17.533	NPR2	BP	UP
Cardiac Right Ventricle Morphogenesis (GO:0003215)	1/7	0.127302	0.578601	0	0	8.50622	17.533	BMPR1A	BP	UP
Cellular Response To Nitrogen Levels (GO:0043562)	1/7	0.127302	0.578601	0	0	8.50622	17.533	MAP1LC3A	BP	UP
Cellular Response To Nitrogen Starvation (GO:0006995)	1/7	0.127302	0.578601	0	0	8.50622	17.533	MAP1LC3A	BP	UP
Respiratory Chain Complex III Assembly (GO:0017062)	1/7	0.127302	0.578601	0	0	8.50622	17.533	UQCC1	BP	UP
Positive Regulation Of Acute Inflammatory Response (GO:0002675)	1/7	0.127302	0.578601	0	0	8.50622	17.533	C2CD4A	BP	UP
Collagen-Activated Signaling Pathway (GO:0038065)	1/7	0.127302	0.578601	0	0	8.50622	17.533	ITGA2	BP	UP
Cyclooxygenase Pathway (GO:0019371)	1/7	0.127302	0.578601	0	0	8.50622	17.533	PTGDS	BP	UP
Positive Regulation Of Keratinocyte Proliferation (GO:0010838)	1/7	0.127302	0.578601	0	0	8.50622	17.533	LRG1	BP	UP
Positive Regulation Of Leukocyte Degranulation (GO:0043302)	1/7	0.127302	0.578601	0	0	8.50622	17.533	ITGB2	BP	UP
Positive Regulation Of Mast Cell Degranulation (GO:0043306)	1/7	0.127302	0.578601	0	0	8.50622	17.533	PLA2G3	BP	UP
Positive Regulation Of Neuron Projection Arborization (GO:0150012)	1/7	0.127302	0.578601	0	0	8.50622	17.533	DVL2	BP	UP
Late Nucleophagy (GO:0044805)	1/7	0.127302	0.578601	0	0	8.50622	17.533	ATG9B	BP	UP
Positive Regulation Of Vascular Endothelial Growth Factor Receptor Signaling Pathway (GO:0030949)	1/7	0.127302	0.578601	0	0	8.50622	17.533	ITGB3	BP	UP
Maintenance Of Gastrointestinal Epithelium (GO:0030277)	1/7	0.127302	0.578601	0	0	8.50622	17.533	TLR4	BP	UP
Protein Kinase C Signaling (GO:0070528)	1/7	0.127302	0.578601	0	0	8.50622	17.533	MAS1	BP	UP
Mitochondrial Respiratory Chain Complex III Assembly (GO:0034551)	1/7	0.127302	0.578601	0	0	8.50622	17.533	UQCC1	BP	UP
Purine-Containing Compound Metabolic Process (GO:0072521)	1/7	0.127302	0.578601	0	0	8.50622	17.533	OARD1	BP	UP
Modulation By Symbiont Of Entry Into Host (GO:0052372)	1/7	0.127302	0.578601	0	0	8.50622	17.533	TRIM68	BP	UP
Regulation Of RNA Polymerase II Regulatory Region Sequence-Specific DNA Binding (GO:1903025)	1/7	0.127302	0.578601	0	0	8.50622	17.533	TMSB4X	BP	UP
Negative Regulation Of NLRP3 Inflammasome Complex Assembly (GO:1900226)	1/7	0.127302	0.578601	0	0	8.50622	17.533	ZDHHC12	BP	UP
Negative Regulation Of Cell-Cell Adhesion Mediated By Cadherin (GO:2000048)	1/7	0.127302	0.578601	0	0	8.50622	17.533	NOTCH4	BP	UP
AP-2 Adaptor Complex (GO:0030122)	1/7	0.127302	0.650451	0	0	8.50622	17.533	AP2S1	CC	UP
MICOS Complex (GO:0061617)	1/7	0.127302	0.650451	0	0	8.50622	17.533	CHCHD10	CC	UP
NADPH Oxidase Complex (GO:0043020)	1/7	0.127302	0.650451	0	0	8.50622	17.533	CYBB	CC	UP
U6 snRNP (GO:0005688)	1/7	0.127302	0.650451	0	0	8.50622	17.533	LSM2	CC	UP
Ribonuclease MRP Complex (GO:0000172)	1/7	0.127302	0.650451	0	0	8.50622	17.533	POP5	CC	UP
Clathrin Coat Of Endocytic Vesicle (GO:0030128)	1/7	0.127302	0.650451	0	0	8.50622	17.533	AP2S1	CC	UP
Cytoskeleton Of Presynaptic Active Zone (GO:0048788)	1/7	0.127302	0.650451	0	0	8.50622	17.533	RIMS3	CC	UP
Vascular Endothelial Growth Factor Receptor 2 Binding (GO:0043184)	1/7	0.127302	0.5756	0	0	8.50622	17.533	ITGB3	MF	UP
UDP-glucosyltransferase Activity (GO:0035251)	1/7	0.127302	0.5756	0	0	8.50622	17.533	UGGT1	MF	UP
Carbon-Nitrogen Ligase Activity, With Glutamine As amido-N-donor (GO:0016884)	1/7	0.127302	0.5756	0	0	8.50622	17.533	QRSL1	MF	UP
Prenyltransferase Activity (GO:0004659)	1/7	0.127302	0.5756	0	0	8.50622	17.533	COX10	MF	UP
Negative Regulation Of DNA-templated Transcription (GO:0045892)	14/726	0.127456	0.416118	0	0	1.43532	2.95673	ATF7IP;ZBTB25;OTUD7B;PRDM12;CTCF;HMGB1;IKZF4;GLI3;CDC73;SFRP1;RBM15B;HIVEP1;BEND3;SOX9	BP	Down
Negative Regulation Of Phagocytosis (GO:0050765)	1/10	0.129137	0.416118	0	0	8.00832	16.3921	HMGB1	BP	Down
V(D)J Recombination (GO:0033151)	1/10	0.129137	0.416118	0	0	8.00832	16.3921	HMGB1	BP	Down
Regulation Of mRNA 3'-End Processing (GO:0031440)	1/10	0.129137	0.416118	0	0	8.00832	16.3921	CDC73	BP	Down
Regulation Of mRNA Polyadenylation (GO:1900363)	1/10	0.129137	0.416118	0	0	8.00832	16.3921	VIRMA	BP	Down
Regulation Of Mesenchymal Cell Proliferation (GO:0010464)	1/10	0.129137	0.416118	0	0	8.00832	16.3921	SOX9	BP	Down
Negative Regulation Of Voltage-Gated Calcium Channel Activity (GO:1901386)	1/10	0.129137	0.416118	0	0	8.00832	16.3921	FMR1	BP	Down
Neuron Projection Fasciculation (GO:0106030)	1/10	0.129137	0.416118	0	0	8.00832	16.3921	RTN4	BP	Down
Regulation Of Oxidoreductase Activity (GO:0051341)	1/10	0.129137	0.416118	0	0	8.00832	16.3921	SIRT4	BP	Down
Cellular Response To Thyroid Hormone Stimulus (GO:0097067)	1/10	0.129137	0.416118	0	0	8.00832	16.3921	CTSL	BP	Down
Positive Regulation Of Activated T Cell Proliferation (GO:0042104)	1/10	0.129137	0.416118	0	0	8.00832	16.3921	HMGB1	BP	Down
Secondary Palate Development (GO:0062009)	1/10	0.129137	0.416118	0	0	8.00832	16.3921	LRRC32	BP	Down
Endoplasmic Reticulum Membrane Organization (GO:0090158)	1/10	0.129137	0.416118	0	0	8.00832	16.3921	RTN4	BP	Down
Positive Regulation Of Keratinocyte Differentiation (GO:0045618)	1/10	0.129137	0.416118	0	0	8.00832	16.3921	ETV4	BP	Down
Positive Regulation Of Macrophage Derived Foam Cell Differentiation (GO:0010744)	1/10	0.129137	0.416118	0	0	8.00832	16.3921	LCP1	BP	Down
Tetrahydrofolate Metabolic Process (GO:0046653)	1/10	0.129137	0.416118	0	0	8.00832	16.3921	MTHFD2L	BP	Down
Positive Regulation Of Post-Transcriptional Gene Silencing By RNA (GO:1900370)	1/10	0.129137	0.416118	0	0	8.00832	16.3921	FMR1	BP	Down
Innate Immune Response-Activating Signaling Pathway (GO:0002758)	1/10	0.129137	0.416118	0	0	8.00832	16.3921	STING1	BP	Down
Protein Kinase A Signaling (GO:0010737)	1/10	0.129137	0.416118	0	0	8.00832	16.3921	LCP1	BP	Down
Regulation Of Acute Inflammatory Response (GO:0002673)	1/10	0.129137	0.416118	0	0	8.00832	16.3921	IL6ST	BP	Down
Regulation Of Amyloid Precursor Protein Biosynthetic Process (GO:0042984)	1/10	0.129137	0.416118	0	0	8.00832	16.3921	ABCA7	BP	Down
Negative Regulation Of Androgen Receptor Signaling Pathway (GO:0060766)	1/10	0.129137	0.416118	0	0	8.00832	16.3921	SFRP1	BP	Down
Regulation Of Axon Regeneration (GO:0048679)	1/10	0.129137	0.416118	0	0	8.00832	16.3921	SCARF1	BP	Down
Negative Regulation Of Bone Remodeling (GO:0046851)	1/10	0.129137	0.416118	0	0	8.00832	16.3921	SFRP1	BP	Down
MLL3/4 Complex (GO:0044666)	1/10	0.129137	0.516346	0	0	8.00832	16.3921	NCOA6	CC	Down
Acetylcholine-Gated Channel Complex (GO:0005892)	1/10	0.129137	0.516346	0	0	8.00832	16.3921	CHRNA1	CC	Down
Septin Cytoskeleton (GO:0032156)	1/10	0.129137	0.516346	0	0	8.00832	16.3921	SEPTIN11	CC	Down
Septin Ring (GO:0005940)	1/10	0.129137	0.516346	0	0	8.00832	16.3921	SEPTIN11	CC	Down
DNA Binding, Bending (GO:0008301)	1/10	0.129137	0.387832	0	0	8.00832	16.3921	HMGB1	MF	Down
DNA-(apurinic Or Apyrimidinic Site) Endonuclease Activity (GO:0003906)	1/10	0.129137	0.387832	0	0	8.00832	16.3921	NTHL1	MF	Down
MAP Kinase Phosphatase Activity (GO:0033549)	1/10	0.129137	0.387832	0	0	8.00832	16.3921	DUSP4	MF	Down
cAMP Binding (GO:0030552)	1/10	0.129137	0.387832	0	0	8.00832	16.3921	PDE4B	MF	Down
Sequence-Specific mRNA Binding (GO:1990825)	1/10	0.129137	0.387832	0	0	8.00832	16.3921	FMR1	MF	Down
Positive Regulation Of Cytokine Production (GO:0001819)	5/194	0.129348	0.416118	0	0	1.91764	3.92204	STING1;PDE4B;HMGB1;LCP1;IL6ST	BP	Down
Regulation Of Protein Serine/Threonine Kinase Activity (GO:0071900)	3/91	0.12981	0.416118	0	0	2.46548	5.03373	CCND2;SYAP1;PKMYT1	BP	Down
Cellular Response To UV (GO:0034644)	3/65	0.130042	0.578601	0	0	2.47553	5.04982	TMEM161A;XPA;BMF	BP	UP
Wound Healing (GO:0042060)	3/65	0.130042	0.578601	0	0	2.47553	5.04982	LRG1;ITGB3;NOG	BP	UP
Regulation Of Interleukin-8 Production (GO:0032677)	2/46	0.131368	0.416118	0	0	3.28247	6.66259	OTUD7B;HMGB1	BP	Down
Cellular Response To Interleukin-1 (GO:0071347)	2/46	0.131368	0.416118	0	0	3.28247	6.66259	SFRP1;SOX9	BP	Down
Chordate Embryonic Development (GO:0043009)	2/46	0.131368	0.416118	0	0	3.28247	6.66259	WNT7B;FUZ	BP	Down
Response To Interleukin-1 (GO:0070555)	2/46	0.131368	0.416118	0	0	3.28247	6.66259	SFRP1;SOX9	BP	Down
Regulation Of Cation Channel Activity (GO:2001257)	2/46	0.131368	0.416118	0	0	3.28247	6.66259	CACNA1A;PIRT	BP	Down
Regulation Of Cytosolic Calcium Ion Concentration (GO:0051480)	2/33	0.13244	0.578601	0	0	3.29722	6.66575	RYR1;CDH23	BP	UP
G Protein-Coupled Receptor Signaling Pathway, Coupled To Cyclic Nucleotide Second Messenger (GO:0007187)	2/33	0.13244	0.578601	0	0	3.29722	6.66575	CHRM4;CHRM5	BP	UP
Negative Regulation Of Type I Interferon Production (GO:0032480)	2/33	0.13244	0.578601	0	0	3.29722	6.66575	DHX58;GPATCH3	BP	UP
Release Of Sequestered Calcium Ion Into Cytosol (GO:0051209)	2/33	0.13244	0.578601	0	0	3.29722	6.66575	RYR1;PLCH1	BP	UP
ERBB Signaling Pathway (GO:0038127)	2/47	0.136024	0.416118	0	0	3.20936	6.40243	SOX9;EGFR	BP	Down
Regulation Of miRNA Transcription (GO:1902893)	2/47	0.136024	0.416118	0	0	3.20936	6.40243	SOX9;EGFR	BP	Down
Regulation Of Myoblast Differentiation (GO:0045661)	2/47	0.136024	0.416118	0	0	3.20936	6.40243	BOC;SOX9	BP	Down
Cholesterol Homeostasis (GO:0042632)	2/47	0.136024	0.416118	0	0	3.20936	6.40243	LCP1;TTC39B	BP	Down
Cilium Movement (GO:0003341)	2/47	0.136024	0.416118	0	0	3.20936	6.40243	ODAD1;ODAD2	BP	Down
Regulation Of JNK Cascade (GO:0046328)	3/93	0.136027	0.416118	0	0	2.41044	4.80859	WNT7B;HMGB1;EGFR	BP	Down
Ficolin-1-Rich Granule (GO:0101002)	4/144	0.136786	0.516346	0	0	2.06851	4.11496	HK3;GLB1;COPB1;HMGB1	CC	Down
Regulation Of mRNA Stability (GO:0043488)	3/67	0.138821	0.578601	0	0	2.39791	4.73485	RBM38;FASTK;NRDE2	BP	UP
Positive Regulation Of Synaptic Transmission (GO:0050806)	3/67	0.138821	0.578601	0	0	2.39791	4.73485	RIMS3;ZDHHC12;KCTD13	BP	UP
Plasma Membrane Raft (GO:0044853)	3/67	0.138821	0.650451	0	0	2.39791	4.73485	ITGB2;DYNLL1;BMPR1A	CC	UP
Regulation Of Primary Metabolic Process (GO:0080090)	2/34	0.139011	0.578601	0	0	3.19402	6.30243	EDF1;PPARA	BP	UP
Regulation Of Sodium Ion Transmembrane Transporter Activity (GO:2000649)	2/34	0.139011	0.578601	0	0	3.19402	6.30243	PCSK9;FGF13	BP	UP
Substantia Nigra Development (GO:0021762)	2/34	0.139011	0.578601	0	0	3.19402	6.30243	MAPKAP1;DYNLL1	BP	UP
Mitochondrion Disassembly (GO:0061726)	2/34	0.139011	0.578601	0	0	3.19402	6.30243	MAP1LC3A;ATG9B	BP	UP
Neuron Projection (GO:0043005)	10/491	0.140041	0.516346	0	0	1.51268	2.97365	CHRNA1;ADCYAP1R1;TPH1;MAP2;PTK7;FMR1;SYAP1;BOC;MARK3;RTN4	CC	Down
Actin Cytoskeleton Reorganization (GO:0031532)	2/48	0.140715	0.416118	0	0	3.13942	6.15647	AUTS2;PTK7	BP	Down
Cholesterol Metabolic Process (GO:0008203)	2/48	0.140715	0.416118	0	0	3.13942	6.15647	GLB1;SCARF1	BP	Down
Sterol Homeostasis (GO:0055092)	2/48	0.140715	0.416118	0	0	3.13942	6.15647	LCP1;TTC39B	BP	Down
G Protein-Coupled Peptide Receptor Activity (GO:0008528)	2/48	0.140715	0.387832	0	0	3.13942	6.15647	GPR83;AVPR1A	MF	Down
Negative Regulation Of Fibroblast Growth Factor Receptor Signaling Pathway (GO:0040037)	1/11	0.141099	0.416118	0	0	7.20712	14.1136	FUZ	BP	Down
DNA Conformation Change (GO:0071103)	1/11	0.141099	0.416118	0	0	7.20712	14.1136	HMGB1	BP	Down
Negative Regulation Of Hippo Signaling (GO:0035331)	1/11	0.141099	0.416118	0	0	7.20712	14.1136	MARK3	BP	Down
ERBB2 Signaling Pathway (GO:0038128)	1/11	0.141099	0.416118	0	0	7.20712	14.1136	EGFR	BP	Down
Negative Regulation Of Microtubule Polymerization (GO:0031115)	1/11	0.141099	0.416118	0	0	7.20712	14.1136	MAP2	BP	Down
Negative Regulation Of Myoblast Differentiation (GO:0045662)	1/11	0.141099	0.416118	0	0	7.20712	14.1136	SOX9	BP	Down
Actin Crosslink Formation (GO:0051764)	1/11	0.141099	0.416118	0	0	7.20712	14.1136	LCP1	BP	Down
Acylglycerol Homeostasis (GO:0055090)	1/11	0.141099	0.416118	0	0	7.20712	14.1136	LCP1	BP	Down
Negative Regulation Of Translational Initiation (GO:0045947)	1/11	0.141099	0.416118	0	0	7.20712	14.1136	FMR1	BP	Down
Antigen Processing And Presentation Of Exogenous Peptide Antigen Via MHC Class II (GO:0019886)	1/11	0.141099	0.416118	0	0	7.20712	14.1136	CTSL	BP	Down
Base-Excision Repair, AP Site Formation (GO:0006285)	1/11	0.141099	0.416118	0	0	7.20712	14.1136	NTHL1	BP	Down
Base-Excision Repair, Gap-Filling (GO:0006287)	1/11	0.141099	0.416118	0	0	7.20712	14.1136	PARG	BP	Down
Peptidyl-Tyrosine Autophosphorylation (GO:0038083)	1/11	0.141099	0.416118	0	0	7.20712	14.1136	EGFR	BP	Down
Central Nervous System Myelination (GO:0022010)	1/11	0.141099	0.416118	0	0	7.20712	14.1136	MYRF	BP	Down
Cholesterol Efflux (GO:0033344)	1/11	0.141099	0.416118	0	0	7.20712	14.1136	ABCA7	BP	Down
Positive Regulation Of Brown Fat Cell Differentiation (GO:0090336)	1/11	0.141099	0.416118	0	0	7.20712	14.1136	TFE3	BP	Down
Response To Thyroid Hormone (GO:0097066)	1/11	0.141099	0.416118	0	0	7.20712	14.1136	CTSL	BP	Down
Dosage Compensation By Inactivation Of X Chromosome (GO:0009048)	1/11	0.141099	0.416118	0	0	7.20712	14.1136	RBM15B	BP	Down
Positive Regulation Of Cyclase Activity (GO:0031281)	1/11	0.141099	0.416118	0	0	7.20712	14.1136	CACNA1D	BP	Down
Positive Regulation Of Lyase Activity (GO:0051349)	1/11	0.141099	0.416118	0	0	7.20712	14.1136	CACNA1D	BP	Down
Folic Acid Metabolic Process (GO:0046655)	1/11	0.141099	0.416118	0	0	7.20712	14.1136	MTHFD2L	BP	Down
Interleukin-6-Mediated Signaling Pathway (GO:0070102)	1/11	0.141099	0.416118	0	0	7.20712	14.1136	IL6ST	BP	Down
Keratan Sulfate Metabolic Process (GO:0042339)	1/11	0.141099	0.416118	0	0	7.20712	14.1136	GLB1	BP	Down
Positive Regulation Of Vascular Endothelial Cell Proliferation (GO:1905564)	1/11	0.141099	0.416118	0	0	7.20712	14.1136	HMGB1	BP	Down
Regulation Of Adaptive Immune Response (GO:0002819)	1/11	0.141099	0.416118	0	0	7.20712	14.1136	IL6ST	BP	Down
Regulation Of Adipose Tissue Development (GO:1904177)	1/11	0.141099	0.416118	0	0	7.20712	14.1136	LCP1	BP	Down
Regulation Of Amyloid Precursor Protein Catabolic Process (GO:1902991)	1/11	0.141099	0.416118	0	0	7.20712	14.1136	ABCA7	BP	Down
Negative Regulation Of Chondrocyte Differentiation (GO:0032331)	1/11	0.141099	0.416118	0	0	7.20712	14.1136	SOX9	BP	Down
Regulation Of Cell Projection Organization (GO:0031344)	1/11	0.141099	0.416118	0	0	7.20712	14.1136	ERMN	BP	Down
COPI Vesicle Coat (GO:0030126)	1/11	0.141099	0.516346	0	0	7.20712	14.1136	COPB1	CC	Down
Muscle Myosin Complex (GO:0005859)	1/11	0.141099	0.516346	0	0	7.20712	14.1136	MYH13	CC	Down
Podosome (GO:0002102)	1/11	0.141099	0.516346	0	0	7.20712	14.1136	LCP1	CC	Down
Clathrin Coat Of Coated Pit (GO:0030132)	1/11	0.141099	0.516346	0	0	7.20712	14.1136	AP2B1	CC	Down
Clathrin Vesicle Coat (GO:0030125)	1/11	0.141099	0.516346	0	0	7.20712	14.1136	EPN3	CC	Down
Endocytic Vesicle Lumen (GO:0071682)	1/11	0.141099	0.516346	0	0	7.20712	14.1136	CTSL	CC	Down
Triglyceride Lipase Activity (GO:0004806)	1/11	0.141099	0.387832	0	0	7.20712	14.1136	LCP1	MF	Down
Histone Methyltransferase Binding (GO:1990226)	1/11	0.141099	0.387832	0	0	7.20712	14.1136	PRDM12	MF	Down
RNA Stem-Loop Binding (GO:0035613)	1/11	0.141099	0.387832	0	0	7.20712	14.1136	FMR1	MF	Down
Nucleotidase Activity (GO:0008252)	1/11	0.141099	0.387832	0	0	7.20712	14.1136	NT5DC3	MF	Down
Carbohydrate Kinase Activity (GO:0019200)	1/11	0.141099	0.387832	0	0	7.20712	14.1136	HK3	MF	Down
Carboxylic Acid Binding (GO:0031406)	1/11	0.141099	0.387832	0	0	7.20712	14.1136	MAG	MF	Down
Cyclin-Dependent Protein Serine/Threonine Kinase Activator Activity (GO:0061575)	1/11	0.141099	0.387832	0	0	7.20712	14.1136	CCND2	MF	Down
RNA Polymerase II Cis-Regulatory Region Sequence-Specific DNA Binding (GO:0000978)	10/492	0.141328	0.387832	0	0	1.50946	2.95351	GSX1;SALL4;TFE3;HIVEP1;SOX9;CTCF;ETV4;IKZF4;GLI3;ZBTB7C	MF	Down
Integrin-Mediated Signaling Pathway (GO:0007229)	3/68	0.143284	0.578601	0	0	2.3609	4.58705	ITGB3;ITGA2;ITGB2	BP	UP
B Cell Homeostasis (GO:0001782)	1/8	0.144117	0.578601	0	0	7.29067	14.123	TNFRSF13B	BP	UP
Cdc42 Protein Signal Transduction (GO:0032488)	1/8	0.144117	0.578601	0	0	7.29067	14.123	RHOBTB2	BP	UP
Negative Regulation Of Glycolytic Process (GO:0045820)	1/8	0.144117	0.578601	0	0	7.29067	14.123	PPARA	BP	UP
Regulation Of Endothelial Cell Differentiation (GO:0045601)	1/8	0.144117	0.578601	0	0	7.29067	14.123	NOTCH4	BP	UP
I-kappaB Phosphorylation (GO:0007252)	1/8	0.144117	0.578601	0	0	7.29067	14.123	TLR4	BP	UP
Regulation Of Fatty Acid Metabolic Process (GO:0019217)	1/8	0.144117	0.578601	0	0	7.29067	14.123	PPARA	BP	UP
Regulation Of Glycoprotein Biosynthetic Process (GO:0010559)	1/8	0.144117	0.578601	0	0	7.29067	14.123	ACER2	BP	UP
Regulation Of Interleukin-1 Production (GO:0032652)	1/8	0.144117	0.578601	0	0	7.29067	14.123	TLR4	BP	UP
Negative Regulation Of Reactive Oxygen Species Biosynthetic Process (GO:1903427)	1/8	0.144117	0.578601	0	0	7.29067	14.123	PPARA	BP	UP
Regulation Of Leukocyte Cell-Cell Adhesion (GO:1903037)	1/8	0.144117	0.578601	0	0	7.29067	14.123	PPARA	BP	UP
Anoikis (GO:0043276)	1/8	0.144117	0.578601	0	0	7.29067	14.123	BMF	BP	UP
Aspartate Transmembrane Transport (GO:0015810)	1/8	0.144117	0.578601	0	0	7.29067	14.123	SLC25A18	BP	UP
Regulation Of Necrotic Cell Death (GO:0010939)	1/8	0.144117	0.578601	0	0	7.29067	14.123	ATG9B	BP	UP
Neutrophil Activation (GO:0042119)	1/8	0.144117	0.578601	0	0	7.29067	14.123	DNASE1	BP	UP
Regulation Of Nitric-Oxide Synthase Biosynthetic Process (GO:0051769)	1/8	0.144117	0.578601	0	0	7.29067	14.123	TLR4	BP	UP
Nucleoside Metabolic Process (GO:0009116)	1/8	0.144117	0.578601	0	0	7.29067	14.123	OARD1	BP	UP
Cellular Response To Oxidised Low-Density Lipoprotein Particle Stimulus (GO:0140052)	1/8	0.144117	0.578601	0	0	7.29067	14.123	TLR4	BP	UP
Regulation Of Type II Interferon-Mediated Signaling Pathway (GO:0060334)	1/8	0.144117	0.578601	0	0	7.29067	14.123	NR1H3	BP	UP
Regulation Of Viral Life Cycle (GO:1903900)	1/8	0.144117	0.578601	0	0	7.29067	14.123	TRIM68	BP	UP
Positive Regulation Of Branching Involved In Ureteric Bud Morphogenesis (GO:0090190)	1/8	0.144117	0.578601	0	0	7.29067	14.123	NOG	BP	UP
Semaphorin-Plexin Signaling Pathway Involved In Axon Guidance (GO:1902287)	1/8	0.144117	0.578601	0	0	7.29067	14.123	PLXNB1	BP	UP
Skeletal Muscle Fiber Development (GO:0048741)	1/8	0.144117	0.578601	0	0	7.29067	14.123	RYR1	BP	UP
Positive Regulation Of Fatty Acid Beta-Oxidation (GO:0032000)	1/8	0.144117	0.578601	0	0	7.29067	14.123	PPARA	BP	UP
Positive Regulation Of Ligase Activity (GO:0051351)	1/8	0.144117	0.578601	0	0	7.29067	14.123	TMSB4X	BP	UP
High-Density Lipoprotein Particle Remodeling (GO:0034375)	1/8	0.144117	0.578601	0	0	7.29067	14.123	PLA2G3	BP	UP
Intestinal Absorption (GO:0050892)	1/8	0.144117	0.578601	0	0	7.29067	14.123	SLC2A5	BP	UP
Positive Regulation Of Transforming Growth Factor Beta Production (GO:0071636)	1/8	0.144117	0.578601	0	0	7.29067	14.123	BMPR1A	BP	UP
Muscle Cell Migration (GO:0014812)	1/8	0.144117	0.578601	0	0	7.29067	14.123	ITGB3	BP	UP
Regulation Of Cellular Ketone Metabolic Process (GO:0010565)	1/8	0.144117	0.578601	0	0	7.29067	14.123	PPARA	BP	UP
Apical Dendrite (GO:0097440)	1/8	0.144117	0.650451	0	0	7.29067	14.123	GSK3A	CC	UP
Autolysosome (GO:0044754)	1/8	0.144117	0.650451	0	0	7.29067	14.123	MAP1LC3A	CC	UP
5'-3' DNA Exonuclease Activity (GO:0035312)	1/8	0.144117	0.5756	0	0	7.29067	14.123	DCLRE1B	MF	UP
Hexosaminidase Activity (GO:0015929)	1/8	0.144117	0.5756	0	0	7.29067	14.123	NAGLU	MF	UP
Transforming Growth Factor Beta Receptor Activity (GO:0005024)	1/8	0.144117	0.5756	0	0	7.29067	14.123	BMPR1A	MF	UP
Histone H3K14 Acetyltransferase Activity (GO:0036408)	1/8	0.144117	0.5756	0	0	7.29067	14.123	ING4	MF	UP
Histone H4K16 Acetyltransferase Activity (GO:0046972)	1/8	0.144117	0.5756	0	0	7.29067	14.123	ING4	MF	UP
Type II Transforming Growth Factor Beta Receptor Binding (GO:0005114)	1/8	0.144117	0.5756	0	0	7.29067	14.123	LRG1	MF	UP
L-aspartate Transmembrane Transporter Activity (GO:0015183)	1/8	0.144117	0.5756	0	0	7.29067	14.123	SLC25A18	MF	UP
Death Receptor Activity (GO:0005035)	1/8	0.144117	0.5756	0	0	7.29067	14.123	NGFR	MF	UP
Mesenchymal Cell Differentiation (GO:0048762)	2/49	0.145441	0.422847	0	0	3.07247	5.92367	FBXL17;SOX9	BP	Down
Positive Regulation Of Protein Serine/Threonine Kinase Activity (GO:0071902)	3/96	0.145539	0.422847	0	0	2.33232	4.4951	CCND2;SYAP1;EGFR	BP	Down
Notch Signaling Pathway (GO:0007219)	2/35	0.145652	0.578601	0	0	3.09707	5.96661	HEYL;NOTCH4	BP	UP
Cellular Response To Type II Interferon (GO:0071346)	2/35	0.145652	0.578601	0	0	3.09707	5.96661	RPL13A;TLR4	BP	UP
Positive Regulation Of Reactive Oxygen Species Metabolic Process (GO:2000379)	2/35	0.145652	0.578601	0	0	3.09707	5.96661	ITGB2;TLR4	BP	UP
Interstrand Cross-Link Repair (GO:0036297)	2/35	0.145652	0.578601	0	0	3.09707	5.96661	DCLRE1B;XPA	BP	UP
Organelle Outer Membrane (GO:0031968)	5/144	0.145679	0.650451	0	0	1.84277	3.54982	PGRMC1;RSAD2;PIGBOS1;BMF;GPAT2	CC	UP
Ficolin-1-Rich Granule (GO:0101002)	5/144	0.145679	0.650451	0	0	1.84277	3.54982	LRG1;PSMD3;KRT1;ITGB2;DYNLL1	CC	UP
Cytoplasmic Vesicle Membrane (GO:0030659)	7/316	0.145753	0.516346	0	0	1.64426	3.16658	STING1;WNT7B;COPB1;AP2B1;ANTXR1;SCARF1;EGFR	CC	Down
Positive Regulation Of Developmental Process (GO:0051094)	5/203	0.147995	0.422847	0	0	1.82961	3.49561	KRT2;FMR1;SOX9;LCP1;RTN4	BP	Down
Cellular Response To Cytokine Stimulus (GO:0071345)	6/185	0.14802	0.578601	0	0	1.71819	3.28245	CRHBP;GSK3A;NPR2;RPL13A;CSF2RB;TLR4	BP	UP
Regulation Of Type II Interferon Production (GO:0032649)	2/50	0.1502	0.422847	0	0	3.0083	5.70311	PDE4B;HMGB1	BP	Down
Endosome Organization (GO:0007032)	2/50	0.1502	0.422847	0	0	3.0083	5.70311	EEA1;USP8	BP	Down
Tertiary Granule Membrane (GO:0070821)	2/50	0.1502	0.516346	0	0	3.0083	5.70311	COPB1;CLEC5A	CC	Down
Nuclear Receptor Coactivator Activity (GO:0030374)	2/50	0.1502	0.396526	0	0	3.0083	5.70311	NCOA6;SOX9	MF	Down
Regulation Of Inflammatory Response (GO:0050727)	5/146	0.151688	0.578601	0	0	1.81644	3.42568	TMSB4X;NR1H3;DNASE1;PPARA;TLR4	BP	UP
Phosphate-Containing Compound Metabolic Process (GO:0006796)	4/150	0.151835	0.422847	0	0	1.98288	3.73764	DUSP4;HK3;ALDOB;LCP1	BP	Down
Cilium Organization (GO:0044782)	5/205	0.152287	0.422847	0	0	1.81112	3.40851	IQUB;CCDC96;POC1A;FUZ;DZIP1	BP	Down
Muscle Contraction (GO:0006936)	3/70	0.15235	0.578601	0	0	2.29018	4.30915	RYR1;MYL6;MYH6	BP	UP
Spliceosomal snRNP Assembly (GO:0000387)	2/36	0.152357	0.578601	0	0	3.00582	5.65554	CLNS1A;LSM2	BP	UP
Negative Regulation Of Cellular Metabolic Process (GO:0031324)	2/36	0.152357	0.578601	0	0	3.00582	5.65554	ITGB3;PPARA	BP	UP
Sarcoplasmic Reticulum (GO:0016529)	2/36	0.152357	0.650451	0	0	3.00582	5.65554	RYR1;SLN	CC	UP
Negative Regulation Of Interleukin-8 Production (GO:0032717)	1/12	0.152898	0.422847	0	0	6.55158	12.3038	OTUD7B	BP	Down
Regulation Of Heterotypic Cell-Cell Adhesion (GO:0034114)	1/12	0.152898	0.422847	0	0	6.55158	12.3038	WNK1	BP	Down
T-helper Cell Differentiation (GO:0042093)	1/12	0.152898	0.422847	0	0	6.55158	12.3038	HMGB1	BP	Down
Antigen Processing And Presentation Of Exogenous Peptide Antigen (GO:0002478)	1/12	0.152898	0.422847	0	0	6.55158	12.3038	CTSL	BP	Down
Regulation Of Non-Canonical Wnt Signaling Pathway (GO:2000050)	1/12	0.152898	0.422847	0	0	6.55158	12.3038	SFRP1	BP	Down
Axonal Fasciculation (GO:0007413)	1/12	0.152898	0.422847	0	0	6.55158	12.3038	RTN4	BP	Down
Calcium Ion Import (GO:0070509)	1/12	0.152898	0.422847	0	0	6.55158	12.3038	CACNA1D	BP	Down
Regulation Of Sequestering Of Triglyceride (GO:0010889)	1/12	0.152898	0.422847	0	0	6.55158	12.3038	LCP1	BP	Down
Regulation Of Short-Term Neuronal Synaptic Plasticity (GO:0048172)	1/12	0.152898	0.422847	0	0	6.55158	12.3038	SYAP1	BP	Down
Chondroitin Sulfate Biosynthetic Process (GO:0030206)	1/12	0.152898	0.422847	0	0	6.55158	12.3038	CSGALNACT1	BP	Down
Cytoplasmic Sequestering Of Protein (GO:0051220)	1/12	0.152898	0.422847	0	0	6.55158	12.3038	PTPRM	BP	Down
Positive Regulation Of Cell Cycle Phase Transition (GO:1901989)	1/12	0.152898	0.422847	0	0	6.55158	12.3038	CDC73	BP	Down
Positive Regulation Of Epidermal Cell Differentiation (GO:0045606)	1/12	0.152898	0.422847	0	0	6.55158	12.3038	ETV4	BP	Down
Skeletal Muscle Contraction (GO:0003009)	1/12	0.152898	0.422847	0	0	6.55158	12.3038	CHRNA1	BP	Down
Positive Regulation Of Epithelial Cell Differentiation (GO:0030858)	1/12	0.152898	0.422847	0	0	6.55158	12.3038	SOX9	BP	Down
Spinal Cord Development (GO:0021510)	1/12	0.152898	0.422847	0	0	6.55158	12.3038	VIT	BP	Down
Positive Regulation Of Muscle Hypertrophy (GO:0014742)	1/12	0.152898	0.422847	0	0	6.55158	12.3038	IL6ST	BP	Down
Positive Regulation Of Stem Cell Differentiation (GO:2000738)	1/12	0.152898	0.422847	0	0	6.55158	12.3038	SOX9	BP	Down
Positive Regulation Of Type I Interferon-Mediated Signaling Pathway (GO:0060340)	1/12	0.152898	0.422847	0	0	6.55158	12.3038	STING1	BP	Down
Mammary Gland Epithelium Development (GO:0061180)	1/12	0.152898	0.422847	0	0	6.55158	12.3038	WNT7B	BP	Down
Pyrimidine Deoxyribonucleotide Catabolic Process (GO:0009223)	1/12	0.152898	0.422847	0	0	6.55158	12.3038	NTHL1	BP	Down
Morphogenesis Of A Polarized Epithelium (GO:0001738)	1/12	0.152898	0.422847	0	0	6.55158	12.3038	FUZ	BP	Down
Regulation Of Bone Remodeling (GO:0046850)	1/12	0.152898	0.422847	0	0	6.55158	12.3038	SFRP1	BP	Down
Swr1 Complex (GO:0000812)	1/12	0.152898	0.516346	0	0	6.55158	12.3038	ANP32E	CC	Down
beta-catenin-TCF Complex (GO:1990907)	1/12	0.152898	0.516346	0	0	6.55158	12.3038	TLE3	CC	Down
3',5'-cyclic-AMP Phosphodiesterase Activity (GO:0004115)	1/12	0.152898	0.396526	0	0	6.55158	12.3038	PDE4B	MF	Down
Glucuronosyltransferase Activity (GO:0015020)	1/12	0.152898	0.396526	0	0	6.55158	12.3038	CSGALNACT1	MF	Down
Acetylgalactosaminyltransferase Activity (GO:0008376)	1/12	0.152898	0.396526	0	0	6.55158	12.3038	CSGALNACT1	MF	Down
Protein Kinase A Catalytic Subunit Binding (GO:0034236)	1/12	0.152898	0.396526	0	0	6.55158	12.3038	SOX9	MF	Down
Focal Adhesion (GO:0005925)	10/357	0.153215	0.650451	0	0	1.48013	2.7766	FBLN7;EFNB2;TES;ITGB3;ITGA2;ITGB2;RPL13A;DYNLL1;RPL9;THSD1	CC	UP
Ribosome Biogenesis (GO:0042254)	5/147	0.154731	0.578601	0	0	1.80356	3.36556	RPS25;RIOK1;UTP18;RRP9;METTL17	BP	UP
Clathrin-Coated Endocytic Vesicle (GO:0045334)	2/51	0.154989	0.516346	0	0	2.94675	5.49393	AP2B1;EGFR	CC	Down
Positive Regulation Of DNA Metabolic Process (GO:0051054)	3/99	0.155263	0.423244	0	0	2.25908	4.20785	SLX4;HMGB1;EGFR	BP	Down
Cellular Response To Peptide Hormone Stimulus (GO:0071375)	3/71	0.15695	0.578601	0	0	2.25639	4.17844	CRHBP;GSK3A;PCSK9	BP	UP
Autophagosome (GO:0005776)	3/71	0.15695	0.650451	0	0	2.25639	4.17844	MAP1LC3A;WDR81;ATG9B	CC	UP
Regulation Of Programmed Cell Death (GO:0043067)	4/152	0.156987	0.423244	0	0	1.95588	3.62148	ANP32E;DDX42;SOX9;RTN4	BP	Down
Negative Regulation Of Viral Process (GO:0048525)	2/37	0.159121	0.578601	0	0	2.91979	5.36683	RSAD2;EIF2AK2	BP	UP
Negative Regulation Of Cold-Induced Thermogenesis (GO:0120163)	2/37	0.159121	0.578601	0	0	2.91979	5.36683	NR1H3;TLR4	BP	UP
Ficolin-1-Rich Granule Membrane (GO:0101003)	2/37	0.159121	0.650451	0	0	2.91979	5.36683	ITGB2;DYNLL1	CC	UP
Catalytic Activity, Acting On A tRNA (GO:0140101)	2/37	0.159121	0.5756	0	0	2.91979	5.36683	TRMT13;QRSL1	MF	UP
Canonical Wnt Signaling Pathway (GO:0060070)	2/52	0.159807	0.423244	0	0	2.88767	5.29537	SFRP1;WNT7B	BP	Down
Regulation Of Alternative mRNA Splicing, Via Spliceosome (GO:0000381)	2/52	0.159807	0.423244	0	0	2.88767	5.29537	RBM15B;FMR1	BP	Down
Condensed Chromosome (GO:0000793)	2/52	0.159807	0.516346	0	0	2.88767	5.29537	CTCF;HMGB1	CC	Down
B Cell Mediated Immunity (GO:0019724)	1/9	0.160609	0.578601	0	0	6.379	11.6658	CSF2RB	BP	UP
Regulation Of Cilium Movement (GO:0003352)	1/9	0.160609	0.578601	0	0	6.379	11.6658	CFAP43	BP	UP
ER-associated Misfolded Protein Catabolic Process (GO:0071712)	1/9	0.160609	0.578601	0	0	6.379	11.6658	UGGT1	BP	UP
Regulation Of Endoplasmic Reticulum Unfolded Protein Response (GO:1900101)	1/9	0.160609	0.578601	0	0	6.379	11.6658	PIGBOS1	BP	UP
MyD88-dependent Toll-Like Receptor Signaling Pathway (GO:0002755)	1/9	0.160609	0.578601	0	0	6.379	11.6658	TLR4	BP	UP
Notch Signaling Involved In Heart Development (GO:0061314)	1/9	0.160609	0.578601	0	0	6.379	11.6658	HEYL	BP	UP
[2Fe-2S] Cluster Assembly (GO:0044571)	1/9	0.160609	0.578601	0	0	6.379	11.6658	FDX2	BP	UP
Regulation Of Leukocyte Adhesion To Vascular Endothelial Cell (GO:1904994)	1/9	0.160609	0.578601	0	0	6.379	11.6658	ITGB2	BP	UP
Acute Inflammatory Response (GO:0002526)	1/9	0.160609	0.578601	0	0	6.379	11.6658	C2CD4A	BP	UP
Negative Regulation Of Secretion (GO:0051048)	1/9	0.160609	0.578601	0	0	6.379	11.6658	NR1H3	BP	UP
Negative Regulation Of Sodium Ion Transmembrane Transport (GO:1902306)	1/9	0.160609	0.578601	0	0	6.379	11.6658	PCSK9	BP	UP
Negative Regulation Of Transposition (GO:0010529)	1/9	0.160609	0.578601	0	0	6.379	11.6658	TDRD12	BP	UP
Angiogenesis Involved In Wound Healing (GO:0060055)	1/9	0.160609	0.578601	0	0	6.379	11.6658	ITGB3	BP	UP
Neuromuscular Process Controlling Balance (GO:0050885)	1/9	0.160609	0.578601	0	0	6.379	11.6658	PCDH15	BP	UP
Regulation Of Muscle System Process (GO:0090257)	1/9	0.160609	0.578601	0	0	6.379	11.6658	SLN	BP	UP
Neutrophil Activation Involved In Immune Response (GO:0002283)	1/9	0.160609	0.578601	0	0	6.379	11.6658	DNASE1	BP	UP
Regulation Of Superoxide Anion Generation (GO:0032928)	1/9	0.160609	0.578601	0	0	6.379	11.6658	ITGB2	BP	UP
Regulation Of Toll-Like Receptor 9 Signaling Pathway (GO:0034163)	1/9	0.160609	0.578601	0	0	6.379	11.6658	RSAD2	BP	UP
Cellular Response To Purine-Containing Compound (GO:0071415)	1/9	0.160609	0.578601	0	0	6.379	11.6658	RYR1	BP	UP
Positive Regulation Of Cell Activation (GO:0050867)	1/9	0.160609	0.578601	0	0	6.379	11.6658	TLR4	BP	UP
Endosomal Vesicle Fusion (GO:0034058)	1/9	0.160609	0.578601	0	0	6.379	11.6658	TGFBRAP1	BP	UP
Smooth Muscle Cell Differentiation (GO:0051145)	1/9	0.160609	0.578601	0	0	6.379	11.6658	TMEM204	BP	UP
Stabilization Of Membrane Potential (GO:0030322)	1/9	0.160609	0.578601	0	0	6.379	11.6658	KCNK6	BP	UP
Striated Muscle Cell Development (GO:0055002)	1/9	0.160609	0.578601	0	0	6.379	11.6658	MYH6	BP	UP
Positive Regulation Of Myeloid Leukocyte Mediated Immunity (GO:0002888)	1/9	0.160609	0.578601	0	0	6.379	11.6658	ITGB2	BP	UP
Heparan Sulfate Proteoglycan Biosynthetic Process, Enzymatic Modification (GO:0015015)	1/9	0.160609	0.578601	0	0	6.379	11.6658	HS6ST2	BP	UP
Positive Regulation Of Protein Depolymerization (GO:1901881)	1/9	0.160609	0.578601	0	0	6.379	11.6658	SLN	BP	UP
Positive Regulation Of rRNA Processing (GO:2000234)	1/9	0.160609	0.578601	0	0	6.379	11.6658	RIOK1	BP	UP
Inner Dynein Arm Assembly (GO:0036159)	1/9	0.160609	0.578601	0	0	6.379	11.6658	ZMYND10	BP	UP
Positive Regulation Of Superoxide Anion Generation (GO:0032930)	1/9	0.160609	0.578601	0	0	6.379	11.6658	ITGB2	BP	UP
Positive Regulation Of Type 2 Immune Response (GO:0002830)	1/9	0.160609	0.578601	0	0	6.379	11.6658	RSAD2	BP	UP
Magnesium Ion Transport (GO:0015693)	1/9	0.160609	0.578601	0	0	6.379	11.6658	NIPAL3	BP	UP
Protein Insertion Into ER Membrane By Stop-Transfer Membrane-Anchor Sequence (GO:0045050)	1/9	0.160609	0.578601	0	0	6.379	11.6658	EMC9	BP	UP
Protein Localization To Microtubule (GO:0035372)	1/9	0.160609	0.578601	0	0	6.379	11.6658	CRIPT	BP	UP
Protein Localization To Microtubule Cytoskeleton (GO:0072698)	1/9	0.160609	0.578601	0	0	6.379	11.6658	CRIPT	BP	UP
Microtubule Anchoring (GO:0034453)	1/9	0.160609	0.578601	0	0	6.379	11.6658	CAMSAP3	BP	UP
Mitochondrial RNA Processing (GO:0000963)	1/9	0.160609	0.578601	0	0	6.379	11.6658	FASTK	BP	UP
Mitral Valve Morphogenesis (GO:0003183)	1/9	0.160609	0.578601	0	0	6.379	11.6658	BMPR1A	BP	UP
Myotube Cell Development (GO:0014904)	1/9	0.160609	0.578601	0	0	6.379	11.6658	RYR1	BP	UP
Regulation Of Astrocyte Differentiation (GO:0048710)	1/9	0.160609	0.578601	0	0	6.379	11.6658	NOG	BP	UP
Regulation Of Branching Involved In Ureteric Bud Morphogenesis (GO:0090189)	1/9	0.160609	0.578601	0	0	6.379	11.6658	NOG	BP	UP
Microvillus Membrane (GO:0031528)	1/9	0.160609	0.650451	0	0	6.379	11.6658	ITGB3	CC	UP
Mitochondrial Respiratory Chain Complex III (GO:0005750)	1/9	0.160609	0.650451	0	0	6.379	11.6658	UQCR10	CC	UP
Multimeric Ribonuclease P Complex (GO:0030681)	1/9	0.160609	0.650451	0	0	6.379	11.6658	POP5	CC	UP
Preribosome, Small Subunit Precursor (GO:0030688)	1/9	0.160609	0.650451	0	0	6.379	11.6658	RIOK1	CC	UP
Respiratory Chain Complex III (GO:0045275)	1/9	0.160609	0.650451	0	0	6.379	11.6658	UQCR10	CC	UP
Hexose Transmembrane Transporter Activity (GO:0015149)	1/9	0.160609	0.5756	0	0	6.379	11.6658	SLC2A5	MF	UP
DNA Exonuclease Activity, Producing 5'-Phosphomonoesters (GO:0016895)	1/9	0.160609	0.5756	0	0	6.379	11.6658	DCLRE1B	MF	UP
Type I Transforming Growth Factor Beta Receptor Binding (GO:0034713)	1/9	0.160609	0.5756	0	0	6.379	11.6658	LRG1	MF	UP
Intracellular Ligand-Gated Monoatomic Ion Channel Activity (GO:0005217)	1/9	0.160609	0.5756	0	0	6.379	11.6658	RYR1	MF	UP
Myosin II Binding (GO:0045159)	1/9	0.160609	0.5756	0	0	6.379	11.6658	MYL4	MF	UP
U3 snoRNA Binding (GO:0034511)	1/9	0.160609	0.5756	0	0	6.379	11.6658	RRP9	MF	UP
Potassium Ion Leak Channel Activity (GO:0022841)	1/9	0.160609	0.5756	0	0	6.379	11.6658	KCNK6	MF	UP
Racemase And Epimerase Activity, Acting On Carbohydrates And Derivatives (GO:0016857)	1/9	0.160609	0.5756	0	0	6.379	11.6658	GALE	MF	UP
Ribonuclease P RNA Binding (GO:0033204)	1/9	0.160609	0.5756	0	0	6.379	11.6658	POP5	MF	UP
Cell-Substrate Junction (GO:0030055)	10/361	0.160864	0.650451	0	0	1.46296	2.6731	FBLN7;EFNB2;TES;ITGB3;ITGA2;ITGB2;RPL13A;DYNLL1;RPL9;THSD1	CC	UP
Response To Lipopolysaccharide (GO:0032496)	3/101	0.161855	0.423244	0	0	2.21275	4.02953	PDE4B;HMGB1;CDC73	BP	Down
DNA Repair (GO:0006281)	6/268	0.164351	0.423244	0	0	1.65996	2.99746	PARP4;SLX4;NTHL1;FMR1;XRCC3;TRIP13	BP	Down
DNA Double-Strand Break Processing (GO:0000729)	1/13	0.164534	0.423244	0	0	6.00531	10.8374	SLX4	BP	Down
Negative Regulation Of Leukocyte Cell-Cell Adhesion (GO:1903038)	1/13	0.164534	0.423244	0	0	6.00531	10.8374	WNK1	BP	Down
Regulation Of Epithelial Cell Differentiation (GO:0030856)	1/13	0.164534	0.423244	0	0	6.00531	10.8374	SOX9	BP	Down
Acylglycerol Catabolic Process (GO:0046464)	1/13	0.164534	0.423244	0	0	6.00531	10.8374	LCP1	BP	Down
Regulation Of miRNA-mediated Gene Silencing (GO:0060964)	1/13	0.164534	0.423244	0	0	6.00531	10.8374	FMR1	BP	Down
Regulation Of Mitotic Cell Cycle Spindle Assembly Checkpoint (GO:0090266)	1/13	0.164534	0.423244	0	0	6.00531	10.8374	XRCC3	BP	Down
Antigen Processing And Presentation Of Peptide Antigen Via MHC Class II (GO:0002495)	1/13	0.164534	0.423244	0	0	6.00531	10.8374	CTSL	BP	Down
Nuclear Pore Organization (GO:0006999)	1/13	0.164534	0.423244	0	0	6.00531	10.8374	RTN4	BP	Down
Phosphatidylcholine Biosynthetic Process (GO:0006656)	1/13	0.164534	0.423244	0	0	6.00531	10.8374	PCYT1A	BP	Down
Cellular Response To Exogenous dsRNA (GO:0071360)	1/13	0.164534	0.423244	0	0	6.00531	10.8374	STING1	BP	Down
Regulation Of Transforming Growth Factor Beta Production (GO:0071634)	1/13	0.164534	0.423244	0	0	6.00531	10.8374	LRRC32	BP	Down
Resolution Of Meiotic Recombination Intermediates (GO:0000712)	1/13	0.164534	0.423244	0	0	6.00531	10.8374	SLX4	BP	Down
Clathrin Coat Assembly (GO:0048268)	1/13	0.164534	0.423244	0	0	6.00531	10.8374	FCHO2	BP	Down
Response To Cadmium Ion (GO:0046686)	1/13	0.164534	0.423244	0	0	6.00531	10.8374	EGFR	BP	Down
Response To Chemokine (GO:1990868)	1/13	0.164534	0.423244	0	0	6.00531	10.8374	WNK1	BP	Down
Positive Regulation Of Cartilage Development (GO:0061036)	1/13	0.164534	0.423244	0	0	6.00531	10.8374	SOX9	BP	Down
Positive Regulation Of Cation Transmembrane Transport (GO:1904064)	1/13	0.164534	0.423244	0	0	6.00531	10.8374	PIRT	BP	Down
Epithelial Cell Development (GO:0002064)	1/13	0.164534	0.423244	0	0	6.00531	10.8374	WNT7B	BP	Down
Folic Acid-Containing Compound Metabolic Process (GO:0006760)	1/13	0.164534	0.423244	0	0	6.00531	10.8374	MTHFD2L	BP	Down
Glucose 6-Phosphate Metabolic Process (GO:0051156)	1/13	0.164534	0.423244	0	0	6.00531	10.8374	HK3	BP	Down
Glycoprotein Catabolic Process (GO:0006516)	1/13	0.164534	0.423244	0	0	6.00531	10.8374	CTSL	BP	Down
Glycosaminoglycan Catabolic Process (GO:0006027)	1/13	0.164534	0.423244	0	0	6.00531	10.8374	GLB1	BP	Down
Limb Morphogenesis (GO:0035108)	1/13	0.164534	0.423244	0	0	6.00531	10.8374	GLI3	BP	Down
Lymphocyte Proliferation (GO:0046651)	1/13	0.164534	0.423244	0	0	6.00531	10.8374	HELLS	BP	Down
Membrane Depolarization During Action Potential (GO:0086010)	1/13	0.164534	0.423244	0	0	6.00531	10.8374	CACNA1D	BP	Down
Protein Localization To Vacuole (GO:0072665)	1/13	0.164534	0.423244	0	0	6.00531	10.8374	RTN4	BP	Down
Regulation Of Cardiac Muscle Cell Membrane Repolarization (GO:0099623)	1/13	0.164534	0.423244	0	0	6.00531	10.8374	CACNA1D	BP	Down
Regulation Of Cell-Cell Adhesion Mediated By Cadherin (GO:2000047)	1/13	0.164534	0.423244	0	0	6.00531	10.8374	NEXMIF	BP	Down
Keratin Filament (GO:0045095)	1/13	0.164534	0.516346	0	0	6.00531	10.8374	KRT2	CC	Down
Glial Cell Projection (GO:0097386)	1/13	0.164534	0.516346	0	0	6.00531	10.8374	FMR1	CC	Down
Ubiquitin-Ubiquitin Ligase Activity (GO:0034450)	1/13	0.164534	0.413086	0	0	6.00531	10.8374	UBE4B	MF	Down
Chemokine Binding (GO:0019956)	1/13	0.164534	0.413086	0	0	6.00531	10.8374	HMGB1	MF	Down
Chloride Channel Regulator Activity (GO:0017081)	1/13	0.164534	0.413086	0	0	6.00531	10.8374	WNK1	MF	Down
Homophilic Cell Adhesion Via Plasma Membrane Adhesion Molecules (GO:0007156)	2/53	0.164653	0.423244	0	0	2.8309	5.1067	PTK7;PTPRM	BP	Down
Positive Regulation Of Tumor Necrosis Factor Production (GO:0032760)	2/53	0.164653	0.423244	0	0	2.8309	5.1067	HMGB1;LCP1	BP	Down
Serine/Threonine Protein Kinase Complex (GO:1902554)	2/53	0.164653	0.516346	0	0	2.8309	5.1067	CCND2;STING1	CC	Down
Regulation Of Protein Binding (GO:0043393)	3/102	0.165183	0.423244	0	0	2.19028	3.94405	STING1;USP33;MARK3	BP	Down
Pattern Recognition Receptor Signaling Pathway (GO:0002221)	2/38	0.165939	0.578601	0	0	2.83853	5.09838	DHX58;TLR4	BP	UP
Phosphatidylcholine Metabolic Process (GO:0046470)	2/38	0.165939	0.578601	0	0	2.83853	5.09838	PLA2G3;NR1H3	BP	UP
Double-Strand Break Repair Via Nonhomologous End Joining (GO:0006303)	2/38	0.165939	0.578601	0	0	2.83853	5.09838	DCLRE1B;CYREN	BP	UP
Positive Regulation Of Immune Response (GO:0050778)	2/38	0.165939	0.578601	0	0	2.83853	5.09838	RSAD2;ITGB2	BP	UP
Mitotic Spindle Assembly (GO:0090307)	2/38	0.165939	0.578601	0	0	2.83853	5.09838	KIFC2;KIFC1	BP	UP
Regulation Of Transcription Elongation By RNA Polymerase II (GO:0034243)	3/73	0.166276	0.578601	0	0	2.19169	3.93213	EAF2;NELFB;MED28	BP	UP
Tertiary Granule (GO:0070820)	4/111	0.166488	0.658869	0	0	1.91317	3.43	LRG1;ITGB2;CYBB;DYNLL1	CC	UP
Double-Strand Break Repair (GO:0006302)	4/156	0.167482	0.423244	0	0	1.90401	3.40224	SLX4;XRCC3;HMGB1;TRIP13	BP	Down
Regulation Of Cellular Localization (GO:0060341)	2/54	0.169524	0.423244	0	0	2.77632	4.92729	USP8;MAP2	BP	Down
Cilium (GO:0005929)	5/214	0.172227	0.516346	0	0	1.73231	3.04703	ODAD1;IQUB;GPR83;FUZ;GLI3	CC	Down
Regulation Of Lipid Metabolic Process (GO:0019216)	2/39	0.172808	0.578601	0	0	2.76167	4.84832	EDF1;PPARA	BP	UP
Response To Amino Acid Starvation (GO:1990928)	2/39	0.172808	0.578601	0	0	2.76167	4.84832	EIF2AK2;WDR24	BP	UP
Mitotic Nuclear Division (GO:0140014)	2/39	0.172808	0.578601	0	0	2.76167	4.84832	SGO1;KIFC1	BP	UP
Positive Regulation Of Nucleic Acid-Templated Transcription (GO:1903508)	9/454	0.174014	0.423244	0	0	1.46867	2.56815	ATF7IP;SFRP1;MYRF;NCOA6;TFE3;SOX9;CTCF;GLI3;EGFR	BP	Down
Embryonic Organ Development (GO:0048568)	2/55	0.17442	0.423244	0	0	2.72379	4.75653	WNT7B;GLI3	BP	Down
Positive Regulation Of Tumor Necrosis Factor Superfamily Cytokine Production (GO:1903557)	2/55	0.17442	0.423244	0	0	2.72379	4.75653	HMGB1;LCP1	BP	Down
mRNA Transport (GO:0051028)	2/55	0.17442	0.423244	0	0	2.72379	4.75653	RBM15B;FMR1	BP	Down
Cellular Response To Metal Ion (GO:0071248)	3/105	0.175285	0.423244	0	0	2.12553	3.70127	CLIC4;CACNA1A;EGFR	BP	Down
Negative Regulation Of Endoplasmic Reticulum Stress-Induced Intrinsic Apoptotic Signaling Pathway (GO:1902236)	1/14	0.176012	0.423244	0	0	5.54307	9.62944	TXNDC12	BP	Down
Negative Regulation Of Lipid Storage (GO:0010888)	1/14	0.176012	0.423244	0	0	5.54307	9.62944	TTC39B	BP	Down
Regulation Of mRNA Metabolic Process (GO:1903311)	1/14	0.176012	0.423244	0	0	5.54307	9.62944	SLTM	BP	Down
Negative Regulation Of Telomere Maintenance (GO:0032205)	1/14	0.176012	0.423244	0	0	5.54307	9.62944	SLX4	BP	Down
Regulation Of Monocyte Chemotaxis (GO:0090025)	1/14	0.176012	0.423244	0	0	5.54307	9.62944	HMGB1	BP	Down
Neuromuscular Process (GO:0050905)	1/14	0.176012	0.423244	0	0	5.54307	9.62944	CHRNA1	BP	Down
Regulation Of Osteoblast Proliferation (GO:0033688)	1/14	0.176012	0.423244	0	0	5.54307	9.62944	SFRP1	BP	Down
Peptide Cross-Linking (GO:0018149)	1/14	0.176012	0.423244	0	0	5.54307	9.62944	KRT2	BP	Down
Cellular Response To Cadmium Ion (GO:0071276)	1/14	0.176012	0.423244	0	0	5.54307	9.62944	EGFR	BP	Down
Regulation Of Steroid Metabolic Process (GO:0019218)	1/14	0.176012	0.423244	0	0	5.54307	9.62944	TTC39B	BP	Down
Regulation Of Toll-Like Receptor Signaling Pathway (GO:0034121)	1/14	0.176012	0.423244	0	0	5.54307	9.62944	LGR4	BP	Down
Positive Regulation Of Cardiac Muscle Hypertrophy (GO:0010613)	1/14	0.176012	0.423244	0	0	5.54307	9.62944	IL6ST	BP	Down
Embryonic Digit Morphogenesis (GO:0042733)	1/14	0.176012	0.423244	0	0	5.54307	9.62944	GLI3	BP	Down
Protein Localization To Chromosome, Centromeric Region (GO:0071459)	1/14	0.176012	0.423244	0	0	5.54307	9.62944	CTCF	BP	Down
Mitotic Recombination (GO:0006312)	1/14	0.176012	0.423244	0	0	5.54307	9.62944	XRCC3	BP	Down
Regulation Of DNA Methylation-Dependent Heterochromatin Formation (GO:0090308)	1/14	0.176012	0.423244	0	0	5.54307	9.62944	ATF7IP	BP	Down
Regulation Of Amyloid Fibril Formation (GO:1905906)	1/14	0.176012	0.423244	0	0	5.54307	9.62944	USP8	BP	Down
Regulation Of Brown Fat Cell Differentiation (GO:0090335)	1/14	0.176012	0.423244	0	0	5.54307	9.62944	TFE3	BP	Down
Negative Regulation Of Cilium Assembly (GO:1902018)	1/14	0.176012	0.423244	0	0	5.54307	9.62944	MPHOSPH9	BP	Down
COPI-coated Vesicle Membrane (GO:0030663)	1/14	0.176012	0.516346	0	0	5.54307	9.62944	COPB1	CC	Down
Myosin Filament (GO:0032982)	1/14	0.176012	0.516346	0	0	5.54307	9.62944	MYH13	CC	Down
K48-linked Deubiquitinase Activity (GO:1990380)	1/14	0.176012	0.419584	0	0	5.54307	9.62944	OTUD7B	MF	Down
Low-Density Lipoprotein Particle Binding (GO:0030169)	1/14	0.176012	0.419584	0	0	5.54307	9.62944	SCARF1	MF	Down
Postsynaptic Neurotransmitter Receptor Activity (GO:0098960)	1/14	0.176012	0.419584	0	0	5.54307	9.62944	CHRNA1	MF	Down
Clathrin Adaptor Activity (GO:0035615)	1/14	0.176012	0.419584	0	0	5.54307	9.62944	AP2B1	MF	Down
Cysteine-Type Endopeptidase Activator Activity Involved In Apoptotic Process (GO:0008656)	1/14	0.176012	0.419584	0	0	5.54307	9.62944	CTSL	MF	Down
Negative Regulation Of Epithelial Cell Differentiation (GO:0030857)	1/10	0.176784	0.578601	0	0	5.66993	9.82499	NOTCH4	BP	UP
C4-dicarboxylate Transport (GO:0015740)	1/10	0.176784	0.578601	0	0	5.66993	9.82499	SLC25A18	BP	UP
Regulation Of Endocytic Recycling (GO:2001135)	1/10	0.176784	0.578601	0	0	5.66993	9.82499	PLA2G3	BP	UP
Negative Regulation Of Pathway-Restricted SMAD Protein Phosphorylation (GO:0060394)	1/10	0.176784	0.578601	0	0	5.66993	9.82499	NOG	BP	UP
Negative Regulation Of Sodium Ion Transmembrane Transporter Activity (GO:2000650)	1/10	0.176784	0.578601	0	0	5.66993	9.82499	PCSK9	BP	UP
Regulation Of Oxidoreductase Activity (GO:0051341)	1/10	0.176784	0.578601	0	0	5.66993	9.82499	FDX2	BP	UP
Bone Morphogenesis (GO:0060349)	1/10	0.176784	0.578601	0	0	5.66993	9.82499	ATG9B	BP	UP
Branching Involved In Blood Vessel Morphogenesis (GO:0001569)	1/10	0.176784	0.578601	0	0	5.66993	9.82499	NOTCH4	BP	UP
Cardiac Cell Development (GO:0055006)	1/10	0.176784	0.578601	0	0	5.66993	9.82499	MYH6	BP	UP
Cardiac Left Ventricle Morphogenesis (GO:0003214)	1/10	0.176784	0.578601	0	0	5.66993	9.82499	GSK3A	BP	UP
Pentose-Phosphate Shunt (GO:0006098)	1/10	0.176784	0.578601	0	0	5.66993	9.82499	RPIA	BP	UP
Cell Differentiation In Hindbrain (GO:0021533)	1/10	0.176784	0.578601	0	0	5.66993	9.82499	NOG	BP	UP
Regulation Of Response To Stress (GO:0080134)	1/10	0.176784	0.578601	0	0	5.66993	9.82499	CRHBP	BP	UP
Positive Regulation Of Cardiac Muscle Cell Proliferation (GO:0060045)	1/10	0.176784	0.578601	0	0	5.66993	9.82499	BMPR1A	BP	UP
Retrotransposon Silencing (GO:0010526)	1/10	0.176784	0.578601	0	0	5.66993	9.82499	TDRD12	BP	UP
Endothelial Cell Differentiation (GO:0045446)	1/10	0.176784	0.578601	0	0	5.66993	9.82499	EDF1	BP	UP
Endothelium Development (GO:0003158)	1/10	0.176784	0.578601	0	0	5.66993	9.82499	EDF1	BP	UP
Positive Regulation Of Fatty Acid Biosynthetic Process (GO:0045723)	1/10	0.176784	0.578601	0	0	5.66993	9.82499	NR1H3	BP	UP
Sphingoid Biosynthetic Process (GO:0046520)	1/10	0.176784	0.578601	0	0	5.66993	9.82499	ACER2	BP	UP
Sphingosine Biosynthetic Process (GO:0046512)	1/10	0.176784	0.578601	0	0	5.66993	9.82499	ACER2	BP	UP
Sulfate Transport (GO:0008272)	1/10	0.176784	0.578601	0	0	5.66993	9.82499	SLC26A1	BP	UP
Positive Regulation Of Leukocyte Activation (GO:0002696)	1/10	0.176784	0.578601	0	0	5.66993	9.82499	TLR4	BP	UP
Positive Regulation Of Leukocyte Adhesion To Vascular Endothelial Cell (GO:1904996)	1/10	0.176784	0.578601	0	0	5.66993	9.82499	ITGB2	BP	UP
Telomere Maintenance In Response To DNA Damage (GO:0043247)	1/10	0.176784	0.578601	0	0	5.66993	9.82499	DCLRE1B	BP	UP
Positive Regulation Of Macrophage Activation (GO:0043032)	1/10	0.176784	0.578601	0	0	5.66993	9.82499	TLR4	BP	UP
Positive Regulation Of Macrophage Derived Foam Cell Differentiation (GO:0010744)	1/10	0.176784	0.578601	0	0	5.66993	9.82499	PLA2G3	BP	UP
Immunoglobulin Mediated Immune Response (GO:0016064)	1/10	0.176784	0.578601	0	0	5.66993	9.82499	CSF2RB	BP	UP
Positive Regulation Of Protein-Containing Complex Disassembly (GO:0043243)	1/10	0.176784	0.578601	0	0	5.66993	9.82499	SLN	BP	UP
Maintenance Of Synapse Structure (GO:0099558)	1/10	0.176784	0.578601	0	0	5.66993	9.82499	CHCHD10	BP	UP
Mature B Cell Differentiation Involved In Immune Response (GO:0002313)	1/10	0.176784	0.578601	0	0	5.66993	9.82499	MFNG	BP	UP
Mitochondrial Electron Transport, Ubiquinol To Cytochrome C (GO:0006122)	1/10	0.176784	0.578601	0	0	5.66993	9.82499	UQCR10	BP	UP
Regulation Of RNA Export From Nucleus (GO:0046831)	1/10	0.176784	0.578601	0	0	5.66993	9.82499	NRDE2	BP	UP
Negative Regulation Of Androgen Receptor Signaling Pathway (GO:0060766)	1/10	0.176784	0.578601	0	0	5.66993	9.82499	HEYL	BP	UP
Regulation Of Blood Vessel Endothelial Cell Proliferation Involved In Sprouting Angiogenesis (GO:1903587)	1/10	0.176784	0.578601	0	0	5.66993	9.82499	NGFR	BP	UP
Negative Regulation Of Cardiac Muscle Hypertrophy (GO:0010614)	1/10	0.176784	0.578601	0	0	5.66993	9.82499	GSK3A	BP	UP
AP-1 Adaptor Complex (GO:0030121)	1/10	0.176784	0.685039	0	0	5.66993	9.82499	AP1G2	CC	UP
Sulfate Transmembrane Transporter Activity (GO:0015116)	1/10	0.176784	0.5756	0	0	5.66993	9.82499	SLC26A1	MF	UP
Glucose Transmembrane Transporter Activity (GO:0005355)	1/10	0.176784	0.5756	0	0	5.66993	9.82499	SLC2A5	MF	UP
Histone H4K12 Acetyltransferase Activity (GO:0043997)	1/10	0.176784	0.5756	0	0	5.66993	9.82499	ING4	MF	UP
Histone H4K5 Acetyltransferase Activity (GO:0043995)	1/10	0.176784	0.5756	0	0	5.66993	9.82499	ING4	MF	UP
Histone H4K8 Acetyltransferase Activity (GO:0043996)	1/10	0.176784	0.5756	0	0	5.66993	9.82499	ING4	MF	UP
Ribonuclease P Activity (GO:0004526)	1/10	0.176784	0.5756	0	0	5.66993	9.82499	POP5	MF	UP
Semaphorin Receptor Activity (GO:0017154)	1/10	0.176784	0.5756	0	0	5.66993	9.82499	PLXNB1	MF	UP
Ficolin-1-Rich Granule Lumen (GO:1904813)	3/106	0.17869	0.516346	0	0	2.10478	3.62465	HK3;GLB1;HMGB1	CC	Down
Negative Regulation Of Protein Binding (GO:0032091)	2/56	0.179338	0.423244	0	0	2.67321	4.59387	MAP2;USP33	BP	Down
Regulation Of Secretion By Cell (GO:1903530)	2/56	0.179338	0.423244	0	0	2.67321	4.59387	FER1L5;FMR1	BP	Down
Cellular Response To Organic Substance (GO:0071310)	2/56	0.179338	0.423244	0	0	2.67321	4.59387	STING1;AVPR1A	BP	Down
Positive Regulation Of Cell Cycle (GO:0045787)	2/56	0.179338	0.423244	0	0	2.67321	4.59387	CCND2;EGFR	BP	Down
Regulation Of Cell-Matrix Adhesion (GO:0001952)	2/56	0.179338	0.423244	0	0	2.67321	4.59387	SFRP1;NEXMIF	BP	Down
Negative Regulation Of Metabolic Process (GO:0009892)	2/40	0.179721	0.584475	0	0	2.68885	4.61501	NR1H3;TLR4	BP	UP
Cellular Response To Amino Acid Starvation (GO:0034198)	2/40	0.179721	0.584475	0	0	2.68885	4.61501	EIF2AK2;WDR24	BP	UP
Ephrin Receptor Signaling Pathway (GO:0048013)	2/40	0.179721	0.584475	0	0	2.68885	4.61501	EFNB2;EPHA8	BP	UP
Cholesterol Binding (GO:0015485)	2/40	0.179721	0.5756	0	0	2.68885	4.61501	STARD3NL;NR1H3	MF	UP
Positive Regulation Of Transcription By RNA Polymerase II (GO:0045944)	13/710	0.179922	0.423244	0	0	1.35723	2.32797	GSX1;AUTS2;NCOA6;TFE3;HMGB1;ETV4;GLI3;EGFR;CDC73;STING1;LMX1A;HIVEP1;SOX9	BP	Down
Positive Regulation Of DNA-templated Transcription (GO:0045893)	17/969	0.180256	0.423244	0	0	1.30201	2.23082	ATF7IP;MYRF;GSX1;AUTS2;NCOA6;TFE3;CTCF;HMGB1;ETV4;GLI3;EGFR;CDC73;SFRP1;STING1;LMX1A;HIVEP1;SOX9	BP	Down
Regulation Of Protein Localization (GO:0032880)	3/76	0.180558	0.585953	0	0	2.10129	3.59679	ITGB3;TRIM68;GPC5	BP	UP
Negative Regulation Of Transcription By RNA Polymerase II (GO:0000122)	10/521	0.181281	0.423244	0	0	1.42159	2.42766	ZBTB25;HIVEP1;BEND3;OTUD7B;SOX9;PRDM12;CTCF;HMGB1;GLI3;CDC73	BP	Down
Tubulin Binding (GO:0015631)	8/284	0.18362	0.5756	0	0	1.48622	2.51897	MAP1LC3A;KIFC2;KIFC1;PIFO;REEP2;CRIPT;HAUS6;FGF13	MF	UP
Anterograde Trans-Synaptic Signaling (GO:0098916)	4/162	0.183672	0.423244	0	0	1.83113	3.10304	CHRNA1;CACNA1A;SNCG;PCDHB10	BP	Down
T Cell Receptor Signaling Pathway (GO:0050852)	2/57	0.184277	0.423244	0	0	2.62447	4.43881	WNK1;PDE4B	BP	Down
mRNA Export From Nucleus (GO:0006406)	2/57	0.184277	0.423244	0	0	2.62447	4.43881	RBM15B;FMR1	BP	Down
Positive Regulation Of Multicellular Organismal Process (GO:0051240)	6/278	0.184398	0.423244	0	0	1.59809	2.70182	ABCA7;SOX9;AVPR1A;LCP1;ETV4;RTN4	BP	Down
Response To Lipid (GO:0033993)	3/77	0.18539	0.587511	0	0	2.07278	3.49325	ACER2;TMEM161A;TLR4	BP	UP
Circulatory System Development (GO:0072359)	3/108	0.185555	0.423244	0	0	2.06447	3.47741	NCOA6;SOX9;DZIP1	BP	Down
Cilium Assembly (GO:0060271)	5/220	0.186054	0.423244	0	0	1.68344	2.83107	IQUB;CCDC96;POC1A;FUZ;DZIP1	BP	Down
mRNA Stabilization (GO:0048255)	2/41	0.186676	0.587511	0	0	2.61977	4.39697	RBM38;NRDE2	BP	UP
Intermediate Filament (GO:0005882)	2/41	0.186676	0.689089	0	0	2.61977	4.39697	KRT1;KRT73	CC	UP
Regulation Of Cholesterol Transport (GO:0032374)	1/15	0.187332	0.423244	0	0	5.14687	8.62034	TTC39B	BP	Down
Regulation Of Cysteine-Type Endopeptidase Activity (GO:2000116)	1/15	0.187332	0.423244	0	0	5.14687	8.62034	PSMB9	BP	Down
Regulation Of Lipid Storage (GO:0010883)	1/15	0.187332	0.423244	0	0	5.14687	8.62034	LCP1	BP	Down
Negative Regulation Of Wound Healing (GO:0061045)	1/15	0.187332	0.423244	0	0	5.14687	8.62034	TFPI	BP	Down
Neuromuscular Synaptic Transmission (GO:0007274)	1/15	0.187332	0.423244	0	0	5.14687	8.62034	CHRNA1	BP	Down
Neuron Maturation (GO:0042551)	1/15	0.187332	0.423244	0	0	5.14687	8.62034	SCARF1	BP	Down
Oligodendrocyte Development (GO:0014003)	1/15	0.187332	0.423244	0	0	5.14687	8.62034	MYRF	BP	Down
Regulation Of Synaptic Transmission, GABAergic (GO:0032228)	1/15	0.187332	0.423244	0	0	5.14687	8.62034	CNTNAP4	BP	Down
Regulation Of Telomere Maintenance Via Telomere Lengthening (GO:1904356)	1/15	0.187332	0.423244	0	0	5.14687	8.62034	SLX4	BP	Down
Regulation Of Vascular Endothelial Growth Factor Production (GO:0010574)	1/15	0.187332	0.423244	0	0	5.14687	8.62034	IL6ST	BP	Down
Positive Regulation Of T Cell Migration (GO:2000406)	1/15	0.187332	0.423244	0	0	5.14687	8.62034	WNK1	BP	Down
Chondroitin Sulfate Metabolic Process (GO:0030204)	1/15	0.187332	0.423244	0	0	5.14687	8.62034	CSGALNACT1	BP	Down
Diterpenoid Metabolic Process (GO:0016101)	1/15	0.187332	0.423244	0	0	5.14687	8.62034	RDH12	BP	Down
Embryonic Skeletal System Morphogenesis (GO:0048704)	1/15	0.187332	0.423244	0	0	5.14687	8.62034	FUZ	BP	Down
Endoplasmic Reticulum Tubular Network Organization (GO:0071786)	1/15	0.187332	0.423244	0	0	5.14687	8.62034	RTN4	BP	Down
Epiboly Involved In Wound Healing (GO:0090505)	1/15	0.187332	0.423244	0	0	5.14687	8.62034	LCP1	BP	Down
Positive Regulation Of Lipid Storage (GO:0010884)	1/15	0.187332	0.423244	0	0	5.14687	8.62034	LCP1	BP	Down
Positive Regulation Of Morphogenesis Of An Epithelium (GO:1905332)	1/15	0.187332	0.423244	0	0	5.14687	8.62034	SOX9	BP	Down
Positive Regulation Of Nervous System Process (GO:0031646)	1/15	0.187332	0.423244	0	0	5.14687	8.62034	MYRF	BP	Down
Positive Regulation Of Vascular Endothelial Growth Factor Production (GO:0010575)	1/15	0.187332	0.423244	0	0	5.14687	8.62034	IL6ST	BP	Down
mRNA Methylation (GO:0080009)	1/15	0.187332	0.423244	0	0	5.14687	8.62034	VIRMA	BP	Down
Protein Insertion Into Membrane (GO:0051205)	1/15	0.187332	0.423244	0	0	5.14687	8.62034	EGFR	BP	Down
Mesenchyme Morphogenesis (GO:0072132)	1/15	0.187332	0.423244	0	0	5.14687	8.62034	SOX9	BP	Down
Metanephros Development (GO:0001656)	1/15	0.187332	0.423244	0	0	5.14687	8.62034	WNT7B	BP	Down
Regulation Of B Cell Differentiation (GO:0045577)	1/15	0.187332	0.423244	0	0	5.14687	8.62034	SFRP1	BP	Down
Negative Regulation Of B Cell Activation (GO:0050869)	1/15	0.187332	0.423244	0	0	5.14687	8.62034	SFRP1	BP	Down
Regulation Of Rac Protein Signal Transduction (GO:0035020)	1/15	0.187332	0.423244	0	0	5.14687	8.62034	AUTS2	BP	Down
Regulation Of Adenylate Cyclase Activity (GO:0045761)	1/15	0.187332	0.423244	0	0	5.14687	8.62034	CACNA1D	BP	Down
Negative Regulation Of Biomineral Tissue Development (GO:0070168)	1/15	0.187332	0.423244	0	0	5.14687	8.62034	SOX9	BP	Down
Regulation Of Behavior (GO:0050795)	1/15	0.187332	0.423244	0	0	5.14687	8.62034	CNTNAP4	BP	Down
Regulation Of Cartilage Development (GO:0061035)	1/15	0.187332	0.423244	0	0	5.14687	8.62034	SOX9	BP	Down
Clathrin Coat (GO:0030118)	1/15	0.187332	0.516346	0	0	5.14687	8.62034	EPN3	CC	Down
Cornified Envelope (GO:0001533)	1/15	0.187332	0.516346	0	0	5.14687	8.62034	KRT2	CC	Down
3',5'-Cyclic-Nucleotide Phosphodiesterase Activity (GO:0004114)	1/15	0.187332	0.433436	0	0	5.14687	8.62034	PDE4B	MF	Down
Nuclear Retinoic Acid Receptor Binding (GO:0042974)	1/15	0.187332	0.433436	0	0	5.14687	8.62034	NCOA6	MF	Down
Acetylcholine Receptor Activity (GO:0015464)	1/15	0.187332	0.433436	0	0	5.14687	8.62034	CHRNA1	MF	Down
Polymeric Cytoskeletal Fiber (GO:0099513)	5/221	0.188397	0.516346	0	0	1.67556	2.79685	WIPF1;KRT2;PLS3;LCP1;TUBA8	CC	Down
RNA Export From Nucleus (GO:0006405)	2/58	0.189236	0.426821	0	0	2.57747	4.29088	RBM15B;FMR1	BP	Down
Negative Regulation Of Fatty Acid Biosynthetic Process (GO:0045717)	1/11	0.192649	0.587511	0	0	5.10267	8.40352	WDTC1	BP	UP
NADPH Regeneration (GO:0006740)	1/11	0.192649	0.587511	0	0	5.10267	8.40352	RPIA	BP	UP
Regulation Of Hematopoietic Stem Cell Differentiation (GO:1902036)	1/11	0.192649	0.587511	0	0	5.10267	8.40352	EIF2AK2	BP	UP
Negative Regulation Of Osteoclast Differentiation (GO:0045671)	1/11	0.192649	0.587511	0	0	5.10267	8.40352	TLR4	BP	UP
UV-damage Excision Repair (GO:0070914)	1/11	0.192649	0.587511	0	0	5.10267	8.40352	XPA	BP	UP
acetyl-CoA Biosynthetic Process (GO:0006085)	1/11	0.192649	0.587511	0	0	5.10267	8.40352	PDHX	BP	UP
Regulation Of Lipid Kinase Activity (GO:0043550)	1/11	0.192649	0.587511	0	0	5.10267	8.40352	WDR81	BP	UP
Regulation Of Lipopolysaccharide-Mediated Signaling Pathway (GO:0031664)	1/11	0.192649	0.587511	0	0	5.10267	8.40352	LY86	BP	UP
Acylglycerol Homeostasis (GO:0055090)	1/11	0.192649	0.587511	0	0	5.10267	8.40352	NR1H3	BP	UP
Negative Regulation Of Translational Initiation (GO:0045947)	1/11	0.192649	0.587511	0	0	5.10267	8.40352	EIF2AK2	BP	UP
Cell Surface Toll-Like Receptor Signaling Pathway (GO:0140895)	1/11	0.192649	0.587511	0	0	5.10267	8.40352	TLR4	BP	UP
Phosphatidylcholine Acyl-Chain Remodeling (GO:0036151)	1/11	0.192649	0.587511	0	0	5.10267	8.40352	NR1H3	BP	UP
Positive Regulation Of DNA Damage Response, Signal Transduction By P53 Class Mediator (GO:0043517)	1/11	0.192649	0.587511	0	0	5.10267	8.40352	ING4	BP	UP
Cytoplasmic Sequestering Of Transcription Factor (GO:0042994)	1/11	0.192649	0.587511	0	0	5.10267	8.40352	TMSB4X	BP	UP
Positive Regulation Of Cardiac Muscle Tissue Growth (GO:0055023)	1/11	0.192649	0.587511	0	0	5.10267	8.40352	BMPR1A	BP	UP
Response To Progesterone (GO:0032570)	1/11	0.192649	0.587511	0	0	5.10267	8.40352	NR1H3	BP	UP
Positive Regulation Of Cytokine Production Involved In Inflammatory Response (GO:1900017)	1/11	0.192649	0.587511	0	0	5.10267	8.40352	TLR4	BP	UP
Epithelial Cell-Cell Adhesion (GO:0090136)	1/11	0.192649	0.587511	0	0	5.10267	8.40352	CAMSAP3	BP	UP
Positive Regulation Of Hormone Secretion (GO:0046887)	1/11	0.192649	0.587511	0	0	5.10267	8.40352	PLA2G3	BP	UP
Positive Regulation Of Immune System Process (GO:0002684)	1/11	0.192649	0.587511	0	0	5.10267	8.40352	RSAD2	BP	UP
Triglyceride Biosynthetic Process (GO:0019432)	1/11	0.192649	0.587511	0	0	5.10267	8.40352	GPAT2	BP	UP
Positive Regulation Of Triglyceride Biosynthetic Process (GO:0010867)	1/11	0.192649	0.587511	0	0	5.10267	8.40352	NR1H3	BP	UP
Prostanoid Biosynthetic Process (GO:0046457)	1/11	0.192649	0.587511	0	0	5.10267	8.40352	PTGDS	BP	UP
Protein Heterotetramerization (GO:0051290)	1/11	0.192649	0.587511	0	0	5.10267	8.40352	KRT1	BP	UP
Negative Regulation Of RNA Metabolic Process (GO:0051253)	1/11	0.192649	0.587511	0	0	5.10267	8.40352	NRDE2	BP	UP
Negative Regulation Of Calcium Ion Transport (GO:0051926)	1/11	0.192649	0.587511	0	0	5.10267	8.40352	SLN	BP	UP
Regulation Of Cell Projection Organization (GO:0031344)	1/11	0.192649	0.587511	0	0	5.10267	8.40352	PIFO	BP	UP
Muscle Myosin Complex (GO:0005859)	1/11	0.192649	0.689089	0	0	5.10267	8.40352	MYH6	CC	UP
Clathrin Coat Of Coated Pit (GO:0030132)	1/11	0.192649	0.689089	0	0	5.10267	8.40352	AP2S1	CC	UP
Filopodium Membrane (GO:0031527)	1/11	0.192649	0.689089	0	0	5.10267	8.40352	ITGB3	CC	UP
5'-3' Exonuclease Activity (GO:0008409)	1/11	0.192649	0.5756	0	0	5.10267	8.40352	DCLRE1B	MF	UP
Hydrolase Activity, Acting On Carbon-Nitrogen (But Not Peptide) Bonds, In Cyclic Amides (GO:0016812)	1/11	0.192649	0.5756	0	0	5.10267	8.40352	DCLRE1B	MF	UP
Insulin-Like Growth Factor I Binding (GO:0031994)	1/11	0.192649	0.5756	0	0	5.10267	8.40352	ITGB3	MF	UP
Vascular Endothelial Growth Factor Receptor Binding (GO:0005172)	1/11	0.192649	0.5756	0	0	5.10267	8.40352	ITGB3	MF	UP
Leak Channel Activity (GO:0022840)	1/11	0.192649	0.5756	0	0	5.10267	8.40352	KCNK6	MF	UP
L-glutamate Transmembrane Transporter Activity (GO:0005313)	1/11	0.192649	0.5756	0	0	5.10267	8.40352	SLC25A18	MF	UP
Platelet-Derived Growth Factor Receptor Binding (GO:0005161)	1/11	0.192649	0.5756	0	0	5.10267	8.40352	ITGB3	MF	UP
Retinoid Binding (GO:0005501)	1/11	0.192649	0.5756	0	0	5.10267	8.40352	PTGDS	MF	UP
Inflammatory Response (GO:0006954)	4/118	0.193253	0.587511	0	0	1.79504	2.95061	CRHBP;ITGB2;CYBB;TLR4	BP	UP
Positive Regulation Of NIK/NF-kappaB Signaling (GO:1901224)	2/42	0.193668	0.587511	0	0	2.55414	4.19291	EIF2AK2;TLR4	BP	UP
Response To Type II Interferon (GO:0034341)	2/42	0.193668	0.587511	0	0	2.55414	4.19291	RPL13A;TLR4	BP	UP
Muscle Organ Development (GO:0007517)	2/42	0.193668	0.587511	0	0	2.55414	4.19291	MKX;MYH6	BP	UP
Regulation Of Insulin Secretion (GO:0050796)	2/59	0.194212	0.428846	0	0	2.53212	4.14965	SFRP1;SIRT4	BP	Down
Negative Regulation Of Cell Motility (GO:2000146)	3/111	0.195978	0.428846	0	0	2.00681	3.27061	SFRP1;CLIC4;FUZ	BP	Down
Positive Regulation Of Signal Transduction (GO:0009967)	5/225	0.197874	0.428846	0	0	1.64475	2.66469	SFRP1;CTSL;RSPO1;IL6ST;CDC73	BP	Down
Secretory Granule Membrane (GO:0030667)	6/203	0.19845	0.692343	0	0	1.55972	2.5224	PGRMC1;ITGB3;ITGB2;CYBB;DYNLL1;SLC2A5	CC	UP
DNA Modification (GO:0006304)	1/16	0.198498	0.428846	0	0	4.8035	7.76714	NTHL1	BP	Down
Negative Regulation Of Type II Interferon Production (GO:0032689)	1/16	0.198498	0.428846	0	0	4.8035	7.76714	HMGB1	BP	Down
Neural Crest Cell Differentiation (GO:0014033)	1/16	0.198498	0.428846	0	0	4.8035	7.76714	FBXL17	BP	Down
Neural Tube Development (GO:0021915)	1/16	0.198498	0.428846	0	0	4.8035	7.76714	FUZ	BP	Down
Regulation Of Nuclear Division (GO:0051783)	1/16	0.198498	0.428846	0	0	4.8035	7.76714	PKMYT1	BP	Down
Regulation Of Oligodendrocyte Differentiation (GO:0048713)	1/16	0.198498	0.428846	0	0	4.8035	7.76714	OPALIN	BP	Down
Cellular Response To dsRNA (GO:0071359)	1/16	0.198498	0.428846	0	0	4.8035	7.76714	STING1	BP	Down
Positive Regulation Of DNA Replication (GO:0045740)	1/16	0.198498	0.428846	0	0	4.8035	7.76714	EGFR	BP	Down
Regulation Of Vascular Endothelial Cell Proliferation (GO:1905562)	1/16	0.198498	0.428846	0	0	4.8035	7.76714	HMGB1	BP	Down
Central Nervous System Neuron Development (GO:0021954)	1/16	0.198498	0.428846	0	0	4.8035	7.76714	MAP2	BP	Down
Regulation Of Vasoconstriction (GO:0019229)	1/16	0.198498	0.428846	0	0	4.8035	7.76714	AVPR1A	BP	Down
Positive Regulation Of Adenylate Cyclase Activity (GO:0045762)	1/16	0.198498	0.428846	0	0	4.8035	7.76714	CACNA1D	BP	Down
Response To Fibroblast Growth Factor (GO:0071774)	1/16	0.198498	0.428846	0	0	4.8035	7.76714	SFRP1	BP	Down
Reticulophagy (GO:0061709)	1/16	0.198498	0.428846	0	0	4.8035	7.76714	STING1	BP	Down
Positive Regulation Of Interleukin-10 Production (GO:0032733)	1/16	0.198498	0.428846	0	0	4.8035	7.76714	HMGB1	BP	Down
Triglyceride Homeostasis (GO:0070328)	1/16	0.198498	0.428846	0	0	4.8035	7.76714	LCP1	BP	Down
Homologous Chromosome Pairing At Meiosis (GO:0007129)	1/16	0.198498	0.428846	0	0	4.8035	7.76714	TRIP13	BP	Down
Inner Ear Morphogenesis (GO:0042472)	1/16	0.198498	0.428846	0	0	4.8035	7.76714	SOX9	BP	Down
Positive Regulation Of Smoothened Signaling Pathway (GO:0045880)	1/16	0.198498	0.428846	0	0	4.8035	7.76714	SFRP1	BP	Down
Membrane Depolarization During Cardiac Muscle Cell Action Potential (GO:0086012)	1/16	0.198498	0.428846	0	0	4.8035	7.76714	CACNA1D	BP	Down
Mitotic Sister Chromatid Cohesion (GO:0007064)	1/16	0.198498	0.428846	0	0	4.8035	7.76714	SMC3	BP	Down
Negative Regulation Of Amyloid-Beta Formation (GO:1902430)	1/16	0.198498	0.428846	0	0	4.8035	7.76714	RTN4	BP	Down
Negative Regulation Of Blood Coagulation (GO:0030195)	1/16	0.198498	0.428846	0	0	4.8035	7.76714	TFPI	BP	Down
Protein Kinase Complex (GO:1902911)	1/16	0.198498	0.53414	0	0	4.8035	7.76714	STING1	CC	Down
Actinin Binding (GO:0042805)	1/16	0.198498	0.443384	0	0	4.8035	7.76714	CACNA1D	MF	Down
Peptidase Activator Activity Involved In Apoptotic Process (GO:0016505)	1/16	0.198498	0.443384	0	0	4.8035	7.76714	CTSL	MF	Down
Phosphatidylcholine Transporter Activity (GO:0008525)	1/16	0.198498	0.443384	0	0	4.8035	7.76714	ABCA7	MF	Down
Positive Regulation Of Cell-Substrate Adhesion (GO:0010811)	2/60	0.199205	0.428983	0	0	2.48833	4.01473	VIT;SFRP1	BP	Down
Sensory Perception Of Mechanical Stimulus (GO:0050954)	2/60	0.199205	0.428983	0	0	2.48833	4.01473	CACNA1D;CLRN1	BP	Down
Cytokine Activity (GO:0005125)	2/60	0.199205	0.443384	0	0	2.48833	4.01473	WNT7B;HMGB1	MF	Down
Negative Regulation Of Macromolecule Biosynthetic Process (GO:0010558)	3/80	0.200085	0.594495	0	0	1.99171	3.20469	GSK3A;EIF2AK2;RPL13A	BP	UP
BMP Signaling Pathway (GO:0030509)	2/43	0.200693	0.594495	0	0	2.49172	4.00165	NOG;BMPR1A	BP	UP
Neuropeptide Signaling Pathway (GO:0007218)	2/43	0.200693	0.594495	0	0	2.49172	4.00165	GALR1;OPRL1	BP	UP
Regulation Of Pathway-Restricted SMAD Protein Phosphorylation (GO:0060393)	2/43	0.200693	0.594495	0	0	2.49172	4.00165	NOG;BMPR1A	BP	UP
Damaged DNA Binding (GO:0003684)	2/43	0.200693	0.5756	0	0	2.49172	4.00165	DCLRE1B;XPA	MF	UP
Regulation Of Cold-Induced Thermogenesis (GO:0120161)	3/113	0.203006	0.434335	0	0	1.97012	3.1414	TLE3;TFE3;LGR4	BP	Down
Regulation Of Transcription By RNA Polymerase II (GO:0006357)	22/1323	0.203659	0.434335	0	0	1.23402	1.96371	GSX1;ZBTB25;AUTS2;NCOA6;TFE3;OTUD7B;PRDM12;CTCF;HMGB1;ETV4;IKZF4;GLI3;EGFR;CDC73;SLTM;STING1;LMX1A;SALL4;HIVEP1;BEND3;SOX9;ZBTB7C	BP	Down
Endoplasmic Reticulum Membrane (GO:0005789)	15/612	0.204116	0.692343	0	0	1.29094	2.0514	RYR1;RSAD2;STARD3NL;ATG9B;NOTCH4;CYBB;ZDHHC1;USE1;HHAT;WDR81;SLN;REEP2;CLPTM1L;PTGDS;MPDU1	CC	UP
Negative Regulation Of Neuron Apoptotic Process (GO:0043524)	2/61	0.204214	0.434335	0	0	2.44603	3.88574	MAG;IL6ST	BP	Down
Negative Regulation Of Defense Response (GO:0031348)	3/81	0.205044	0.594495	0	0	1.96608	3.1153	DHX58;NR1H3;PPARA	BP	UP
Defense Response To Virus (GO:0051607)	4/121	0.205113	0.594495	0	0	1.74874	2.77034	RSAD2;DHX58;EIF2AK2;ZDHHC1	BP	UP
Negative Regulation Of Cell Differentiation (GO:0045596)	4/170	0.20601	0.434335	0	0	1.74215	2.7523	SFRP1;SOX9;EGFR;CDC73	BP	Down
Regulation Of Cell Cycle Process (GO:0010564)	3/114	0.206541	0.434335	0	0	1.95227	3.07922	SFRP1;SOX9;PKMYT1	BP	Down
Positive Regulation Of Protein Phosphorylation (GO:0001934)	6/289	0.207497	0.434335	0	0	1.53508	2.41413	CCND2;FMR1;SOX9;RSPO1;EGFR;MOB3B	BP	Down
Negative Regulation Of Cell Population Proliferation (GO:0008285)	6/289	0.207497	0.434335	0	0	1.53508	2.41413	SFRP1;FUZ;SOX9;CTCF;CDC73;ZBTB7C	BP	Down
Cellular Response To Peptide (GO:1901653)	2/44	0.207747	0.594495	0	0	2.43226	3.82214	NGFR;TLR4	BP	UP
Response To Retinoic Acid (GO:0032526)	2/44	0.207747	0.594495	0	0	2.43226	3.82214	ACER2;TMEM161A	BP	UP
Post-Translational Protein Modification (GO:0043687)	2/44	0.207747	0.594495	0	0	2.43226	3.82214	HLCS;UBE2M	BP	UP
DNA Catabolic Process (GO:0006308)	1/12	0.208208	0.594495	0	0	4.63855	7.27889	DNASE1	BP	UP
Adaptive Immune Response Based On Somatic Recombination Of Immune Receptors Built From Immunoglobulin Superfamily Domains (GO:0002460)	1/12	0.208208	0.594495	0	0	4.63855	7.27889	TLR4	BP	UP
Negative Regulation Of Stem Cell Differentiation (GO:2000737)	1/12	0.208208	0.594495	0	0	4.63855	7.27889	NELFB	BP	UP
Oligosaccharide-Lipid Intermediate Biosynthetic Process (GO:0006490)	1/12	0.208208	0.594495	0	0	4.63855	7.27889	MPDU1	BP	UP
Regulation Of Sequestering Of Triglyceride (GO:0010889)	1/12	0.208208	0.594495	0	0	4.63855	7.27889	PPARA	BP	UP
Regulation Of Stem Cell Proliferation (GO:0072091)	1/12	0.208208	0.594495	0	0	4.63855	7.27889	EIF2AK2	BP	UP
Ceramide Catabolic Process (GO:0046514)	1/12	0.208208	0.594495	0	0	4.63855	7.27889	ACER2	BP	UP
Semaphorin-Plexin Signaling Pathway Involved In Neuron Projection Guidance (GO:1902285)	1/12	0.208208	0.594495	0	0	4.63855	7.27889	PLXNB1	BP	UP
Positive Regulation Of Fatty Acid Oxidation (GO:0046321)	1/12	0.208208	0.594495	0	0	4.63855	7.27889	PPARA	BP	UP
tRNA 5'-Leader Removal (GO:0001682)	1/12	0.208208	0.594495	0	0	4.63855	7.27889	POP5	BP	UP
Telomere Capping (GO:0016233)	1/12	0.208208	0.594495	0	0	4.63855	7.27889	DCLRE1B	BP	UP
Toll-Like Receptor 4 Signaling Pathway (GO:0034142)	1/12	0.208208	0.594495	0	0	4.63855	7.27889	TLR4	BP	UP
Heparan Sulfate Proteoglycan Metabolic Process (GO:0030201)	1/12	0.208208	0.594495	0	0	4.63855	7.27889	HS6ST2	BP	UP
Hexose Transmembrane Transport (GO:0008645)	1/12	0.208208	0.594495	0	0	4.63855	7.27889	SLC2A5	BP	UP
Positive Regulation Of Transporter Activity (GO:0032411)	1/12	0.208208	0.594495	0	0	4.63855	7.27889	NR1H3	BP	UP
Leukocyte Adhesion To Vascular Endothelial Cell (GO:0061756)	1/12	0.208208	0.594495	0	0	4.63855	7.27889	LRG1	BP	UP
Lipopolysaccharide-Mediated Signaling Pathway (GO:0031663)	1/12	0.208208	0.594495	0	0	4.63855	7.27889	TLR4	BP	UP
Regulation Of NMDA Receptor Activity (GO:2000310)	1/12	0.208208	0.594495	0	0	4.63855	7.27889	CRHBP	BP	UP
Regulation Of SNARE Complex Assembly (GO:0035542)	1/12	0.208208	0.594495	0	0	4.63855	7.27889	TGFBRAP1	BP	UP
Regulation Of Actomyosin Structure Organization (GO:0110020)	1/12	0.208208	0.594495	0	0	4.63855	7.27889	FHOD1	BP	UP
Negative Regulation Of Biosynthetic Process (GO:0009890)	1/12	0.208208	0.594495	0	0	4.63855	7.27889	PPARA	BP	UP
Regulation Of Bone Remodeling (GO:0046850)	1/12	0.208208	0.594495	0	0	4.63855	7.27889	ITGB3	BP	UP
Clathrin Coat Of trans-Golgi Network Vesicle (GO:0030130)	1/12	0.208208	0.692343	0	0	4.63855	7.27889	AP1G2	CC	UP
tRNA Methyltransferase Activity (GO:0008175)	1/12	0.208208	0.5756	0	0	4.63855	7.27889	TRMT13	MF	UP
Heparan Sulfate Sulfotransferase Activity (GO:0034483)	1/12	0.208208	0.5756	0	0	4.63855	7.27889	HS6ST2	MF	UP
Transmembrane Receptor Protein Serine/Threonine Kinase Activity (GO:0004675)	1/12	0.208208	0.5756	0	0	4.63855	7.27889	BMPR1A	MF	UP
Microtubule Minus-End Binding (GO:0051011)	1/12	0.208208	0.5756	0	0	4.63855	7.27889	CAMSAP3	MF	UP
Protein Kinase A Catalytic Subunit Binding (GO:0034236)	1/12	0.208208	0.5756	0	0	4.63855	7.27889	GSK3A	MF	UP
Solute:Inorganic Anion Antiporter Activity (GO:0005452)	1/12	0.208208	0.5756	0	0	4.63855	7.27889	SLC26A1	MF	UP
Neuron Projection Development (GO:0031175)	4/171	0.208857	0.434335	0	0	1.73163	2.71191	MAP2;PTPRM;PRDM12;HMGB1	BP	Down
Mitotic Spindle (GO:0072686)	4/122	0.209113	0.692343	0	0	1.73383	2.71323	KIFC2;KIFC1;HAUS6;DYNLL1	CC	UP
Cellular Response To Calcium Ion (GO:0071277)	2/62	0.209236	0.434335	0	0	2.40514	3.76234	CLIC4;CACNA1A	BP	Down
Sensory Perception Of Sound (GO:0007605)	2/62	0.209236	0.434335	0	0	2.40514	3.76234	CACNA1D;CLRN1	BP	Down
Positive Regulation Of Growth (GO:0045927)	2/62	0.209236	0.434335	0	0	2.40514	3.76234	SFRP1;EGFR	BP	Down
Positive Regulation Of Inflammatory Response (GO:0050729)	2/62	0.209236	0.434335	0	0	2.40514	3.76234	LCP1;IL6ST	BP	Down
Negative Regulation Of miRNA Transcription (GO:1902894)	1/17	0.209511	0.434335	0	0	4.50304	7.03817	SOX9	BP	Down
Cardiac Muscle Cell Contraction (GO:0086003)	1/17	0.209511	0.434335	0	0	4.50304	7.03817	CACNA1D	BP	Down
Regulation Of Synaptic Vesicle Exocytosis (GO:2000300)	1/17	0.209511	0.434335	0	0	4.50304	7.03817	FMR1	BP	Down
Pore Complex Assembly (GO:0046931)	1/17	0.209511	0.434335	0	0	4.50304	7.03817	RTN4	BP	Down
Positive Regulation Of Cholesterol Efflux (GO:0010875)	1/17	0.209511	0.434335	0	0	4.50304	7.03817	ABCA7	BP	Down
Embryonic Skeletal System Development (GO:0048706)	1/17	0.209511	0.434335	0	0	4.50304	7.03817	FUZ	BP	Down
Endocardial Cushion Morphogenesis (GO:0003203)	1/17	0.209511	0.434335	0	0	4.50304	7.03817	SOX9	BP	Down
Positive Regulation Of Mononuclear Cell Migration (GO:0071677)	1/17	0.209511	0.434335	0	0	4.50304	7.03817	HMGB1	BP	Down
Positive Regulation Of Receptor Internalization (GO:0002092)	1/17	0.209511	0.434335	0	0	4.50304	7.03817	FMR1	BP	Down
Negative Regulation Of ERBB Signaling Pathway (GO:1901185)	1/17	0.209511	0.434335	0	0	4.50304	7.03817	EGFR	BP	Down
Negative Regulation Of GTPase Activity (GO:0034260)	1/17	0.209511	0.434335	0	0	4.50304	7.03817	WNK1	BP	Down
Regulation Of Activated T Cell Proliferation (GO:0046006)	1/17	0.209511	0.434335	0	0	4.50304	7.03817	HMGB1	BP	Down
Endolysosome Membrane (GO:0036020)	1/17	0.209511	0.552799	0	0	4.50304	7.03817	AP2B1	CC	Down
Histone Acetyltransferase Binding (GO:0035035)	1/17	0.209511	0.443384	0	0	4.50304	7.03817	GLI3	MF	Down
Excitatory Extracellular Ligand-Gated Monoatomic Ion Channel Activity (GO:0005231)	1/17	0.209511	0.443384	0	0	4.50304	7.03817	CHRNA1	MF	Down
Positive Regulation Of JNK Cascade (GO:0046330)	2/63	0.214271	0.439755	0	0	2.36559	3.64422	WNT7B;HMGB1	BP	Down
Negative Regulation Of Protein-Containing Complex Assembly (GO:0031333)	2/45	0.214826	0.594495	0	0	2.37558	3.65346	ZDHHC12;RPL13A	BP	UP
Sarcolemma (GO:0042383)	2/45	0.214826	0.692343	0	0	2.37558	3.65346	RYR1;SLC2A5	CC	UP
Cytokine Receptor Activity (GO:0004896)	2/45	0.214826	0.5756	0	0	2.37558	3.65346	IL15RA;CSF2RB	MF	UP
Transcription Cis-Regulatory Region Binding (GO:0000976)	6/294	0.218325	0.443384	0	0	1.50803	2.29488	LMX1A;TFE3;SOX9;CTCF;HMGB1;GLI3	MF	Down
Wnt Signaling Pathway (GO:0016055)	2/64	0.219317	0.439755	0	0	2.32731	3.53108	SFRP1;WNT7B	BP	Down
Regulation Of Centriole Replication (GO:0046599)	1/18	0.220373	0.439755	0	0	4.23794	6.40961	SASS6	BP	Down
Regulation Of Cholesterol Metabolic Process (GO:0090181)	1/18	0.220373	0.439755	0	0	4.23794	6.40961	TTC39B	BP	Down
Regulation Of Dendritic Spine Development (GO:0060998)	1/18	0.220373	0.439755	0	0	4.23794	6.40961	FMR1	BP	Down
Negative Regulation Of miRNA Metabolic Process (GO:2000629)	1/18	0.220373	0.439755	0	0	4.23794	6.40961	SOX9	BP	Down
Regulation Of Keratinocyte Differentiation (GO:0045616)	1/18	0.220373	0.439755	0	0	4.23794	6.40961	ETV4	BP	Down
Cellular Response To Catecholamine Stimulus (GO:0071870)	1/18	0.220373	0.439755	0	0	4.23794	6.40961	PDE4B	BP	Down
Positive Regulation Of ERBB Signaling Pathway (GO:1901186)	1/18	0.220373	0.439755	0	0	4.23794	6.40961	RTN4	BP	Down
Chondroitin Sulfate Proteoglycan Biosynthetic Process (GO:0050650)	1/18	0.220373	0.439755	0	0	4.23794	6.40961	CSGALNACT1	BP	Down
Cortical Actin Cytoskeleton Organization (GO:0030866)	1/18	0.220373	0.439755	0	0	4.23794	6.40961	LCP1	BP	Down
Response To Exogenous dsRNA (GO:0043330)	1/18	0.220373	0.439755	0	0	4.23794	6.40961	STING1	BP	Down
Response To Hexose (GO:0009746)	1/18	0.220373	0.439755	0	0	4.23794	6.40961	LCP1	BP	Down
Positive Regulation Of Calcium Ion Transport (GO:0051928)	1/18	0.220373	0.439755	0	0	4.23794	6.40961	CACNA1D	BP	Down
Dorsal/Ventral Pattern Formation (GO:0009953)	1/18	0.220373	0.439755	0	0	4.23794	6.40961	SFRP1	BP	Down
Positive Regulation Of Defense Response To Virus By Host (GO:0002230)	1/18	0.220373	0.439755	0	0	4.23794	6.40961	STING1	BP	Down
Positive Regulation Of Dendritic Spine Development (GO:0060999)	1/18	0.220373	0.439755	0	0	4.23794	6.40961	FMR1	BP	Down
Endocardial Cushion Development (GO:0003197)	1/18	0.220373	0.439755	0	0	4.23794	6.40961	SOX9	BP	Down
Positive Regulation Of Focal Adhesion Assembly (GO:0051894)	1/18	0.220373	0.439755	0	0	4.23794	6.40961	SFRP1	BP	Down
Positive Regulation Of Interleukin-2 Production (GO:0032743)	1/18	0.220373	0.439755	0	0	4.23794	6.40961	PDE4B	BP	Down
Sulfur Compound Catabolic Process (GO:0044273)	1/18	0.220373	0.439755	0	0	4.23794	6.40961	GLB1	BP	Down
Positive Regulation Of Lipid Metabolic Process (GO:0045834)	1/18	0.220373	0.439755	0	0	4.23794	6.40961	SIRT4	BP	Down
Mammary Gland Development (GO:0030879)	1/18	0.220373	0.439755	0	0	4.23794	6.40961	WNT7B	BP	Down
Modulation By Host Of Viral Process (GO:0044788)	1/18	0.220373	0.439755	0	0	4.23794	6.40961	EEA1	BP	Down
Negative Regulation Of Amyloid Precursor Protein Catabolic Process (GO:1902992)	1/18	0.220373	0.439755	0	0	4.23794	6.40961	RTN4	BP	Down
Pericentric Heterochromatin (GO:0005721)	1/18	0.220373	0.552799	0	0	4.23794	6.40961	HELLS	CC	Down
Clathrin Adaptor Complex (GO:0030131)	1/18	0.220373	0.552799	0	0	4.23794	6.40961	AP2B1	CC	Down
Endosome Lumen (GO:0031904)	1/18	0.220373	0.552799	0	0	4.23794	6.40961	CTSL	CC	Down
Histone Deacetylase Activity (GO:0004407)	1/18	0.220373	0.443384	0	0	4.23794	6.40961	SIRT4	MF	Down
Hydrolase Activity, Hydrolyzing N-glycosyl Compounds (GO:0016799)	1/18	0.220373	0.443384	0	0	4.23794	6.40961	NTHL1	MF	Down
Alpha-Actinin Binding (GO:0051393)	1/18	0.220373	0.443384	0	0	4.23794	6.40961	CACNA1D	MF	Down
poly(U) RNA Binding (GO:0008266)	1/18	0.220373	0.443384	0	0	4.23794	6.40961	FMR1	MF	Down
Chemoattractant Activity (GO:0042056)	1/18	0.220373	0.443384	0	0	4.23794	6.40961	HMGB1	MF	Down
DNA Binding (GO:0003677)	11/612	0.221895	0.443384	0	0	1.32834	1.99989	PARP4;SLTM;MYRF;GSX1;NTHL1;FMR1;SOX9;CTCF;HMGB1;SMC3;EGFR	MF	Down
Autophagy Of Mitochondrion (GO:0000422)	2/46	0.221928	0.594495	0	0	2.32146	3.49474	MAP1LC3A;ATG9B	BP	UP
Chordate Embryonic Development (GO:0043009)	2/46	0.221928	0.594495	0	0	2.32146	3.49474	NOG;MYH6	BP	UP
Positive Regulation Of Cell Population Proliferation (GO:0008284)	7/358	0.222923	0.44418	0	0	1.4443	2.1678	SFRP1;CCND2;RBPMS2;SOX9;AVPR1A;IL6ST;EGFR	BP	Down
Negative Regulation Of Fatty Acid Metabolic Process (GO:0045922)	1/13	0.223468	0.594495	0	0	4.25178	6.37123	WDTC1	BP	UP
Regulation Of Endothelial Cell Chemotaxis (GO:2001026)	1/13	0.223468	0.594495	0	0	4.25178	6.37123	TMSB4X	BP	UP
Negative Regulation Of Leukocyte Activation (GO:0002695)	1/13	0.223468	0.594495	0	0	4.25178	6.37123	NR1H3	BP	UP
Negative Regulation Of Leukocyte Cell-Cell Adhesion (GO:1903038)	1/13	0.223468	0.594495	0	0	4.25178	6.37123	PPARA	BP	UP
L-glutamate Transmembrane Transport (GO:0015813)	1/13	0.223468	0.594495	0	0	4.25178	6.37123	SLC25A18	BP	UP
Regulation Of Fatty Acid Beta-Oxidation (GO:0031998)	1/13	0.223468	0.594495	0	0	4.25178	6.37123	PPARA	BP	UP
Regulation Of Hematopoietic Progenitor Cell Differentiation (GO:1901532)	1/13	0.223468	0.594495	0	0	4.25178	6.37123	EIF2AK2	BP	UP
Negative Regulation Of Receptor Internalization (GO:0002091)	1/13	0.223468	0.594495	0	0	4.25178	6.37123	PCSK9	BP	UP
Negative Regulation Of Smooth Muscle Cell Migration (GO:0014912)	1/13	0.223468	0.594495	0	0	4.25178	6.37123	BMPR1A	BP	UP
Negative Regulation Of Striated Muscle Cell Differentiation (GO:0051154)	1/13	0.223468	0.594495	0	0	4.25178	6.37123	GSK3A	BP	UP
Aorta Morphogenesis (GO:0035909)	1/13	0.223468	0.594495	0	0	4.25178	6.37123	BMPR1A	BP	UP
Regulation Of Neuron Projection Arborization (GO:0150011)	1/13	0.223468	0.594495	0	0	4.25178	6.37123	DVL2	BP	UP
Calcium Ion-Regulated Exocytosis Of Neurotransmitter (GO:0048791)	1/13	0.223468	0.594495	0	0	4.25178	6.37123	RIMS3	BP	UP
Cell Junction Maintenance (GO:0034331)	1/13	0.223468	0.594495	0	0	4.25178	6.37123	CHCHD10	BP	UP
Cellular Response To Estrogen Stimulus (GO:0071391)	1/13	0.223468	0.594495	0	0	4.25178	6.37123	CRHBP	BP	UP
Polyol Biosynthetic Process (GO:0046173)	1/13	0.223468	0.594495	0	0	4.25178	6.37123	ISYNA1	BP	UP
Respiratory Electron Transport Chain (GO:0022904)	1/13	0.223468	0.594495	0	0	4.25178	6.37123	SLC25A18	BP	UP
Response To Ethanol (GO:0045471)	1/13	0.223468	0.594495	0	0	4.25178	6.37123	CRHBP	BP	UP
Response To Interferon-Alpha (GO:0035455)	1/13	0.223468	0.594495	0	0	4.25178	6.37123	EIF2AK2	BP	UP
Dolichol Metabolic Process (GO:0019348)	1/13	0.223468	0.594495	0	0	4.25178	6.37123	MPDU1	BP	UP
Endoplasmic Reticulum Mannose Trimming (GO:1904380)	1/13	0.223468	0.594495	0	0	4.25178	6.37123	UGGT1	BP	UP
Positive Regulation Of Heart Contraction (GO:0045823)	1/13	0.223468	0.594495	0	0	4.25178	6.37123	GSK3A	BP	UP
Spliceosomal tri-snRNP Complex Assembly (GO:0000244)	1/13	0.223468	0.594495	0	0	4.25178	6.37123	LSM2	BP	UP
Positive Regulation Of Immune Effector Process (GO:0002699)	1/13	0.223468	0.594495	0	0	4.25178	6.37123	DHX58	BP	UP
Establishment Of Protein Localization To Endoplasmic Reticulum (GO:0072599)	1/13	0.223468	0.594495	0	0	4.25178	6.37123	ZFAND2A	BP	UP
Extrinsic Apoptotic Signaling Pathway In Absence Of Ligand (GO:0097192)	1/13	0.223468	0.594495	0	0	4.25178	6.37123	GSK3A	BP	UP
tRNA Aminoacylation (GO:0043039)	1/13	0.223468	0.594495	0	0	4.25178	6.37123	QRSL1	BP	UP
Glucose 6-Phosphate Metabolic Process (GO:0051156)	1/13	0.223468	0.594495	0	0	4.25178	6.37123	RPIA	BP	UP
Glucose Transmembrane Transport (GO:1904659)	1/13	0.223468	0.594495	0	0	4.25178	6.37123	SLC2A5	BP	UP
Vasculature Development (GO:0001944)	1/13	0.223468	0.594495	0	0	4.25178	6.37123	NOTCH4	BP	UP
Histone H2A Monoubiquitination (GO:0035518)	1/13	0.223468	0.594495	0	0	4.25178	6.37123	PCGF2	BP	UP
Intraciliary Retrograde Transport (GO:0035721)	1/13	0.223468	0.594495	0	0	4.25178	6.37123	DYNLL1	BP	UP
Prostaglandin Biosynthetic Process (GO:0001516)	1/13	0.223468	0.594495	0	0	4.25178	6.37123	PTGDS	BP	UP
Protein Localization To Phagophore Assembly Site (GO:0034497)	1/13	0.223468	0.594495	0	0	4.25178	6.37123	ATG9B	BP	UP
Protein Localization To Synapse (GO:0035418)	1/13	0.223468	0.594495	0	0	4.25178	6.37123	ZDHHC12	BP	UP
[truncated: 2,127 more rows]
