# Supplementary material for: Syngap+/− CA1 Pyramidal Neurons Exhibit Upregulated Translation of Long MRNAs Associated with LTP
Source: eNeuro. 2025 May 6;12(5):ENEURO.0086-25.2025. doi: 10.1523/ENEURO.0086-25.2025 (PMC12091090; doi:10.1523/ENEURO.0086-25.2025)
Supplement: Table 2-1 — Common transcripts between LTP and LTD datasets. Common transcripts between DEseq2 of Camk2a- ribotag transcripts from hippocampal slices at 30 min post-forskolin treatment (versus unstimulated) and DEseq2 of CA1-TRAP transcripts from hippocampal slices at 30 min post-DHPG treatment (versus unstimulated). These were assumed to be the changes that occur with general plasticity stimulation. Download Table 2-1, XLSX file. [file eneuro-12-ENEURO.0086-25.2025-s023.xlsx]

## Sheet: Table2-1
Table 2-1. Common transcripts between LTP and LTD datasets (padj<0.1), assumed to be the changes that occur with general plasticity stimulation.
				LTP				LTD
	Gene ID	Gene name	Description	baseMean	log2FoldChange	pvalue	padj	baseMean	log2FoldChange	pvalue	padj
1	ENSMUSG00000001105	Ift20	intraflagellar transport 20 [Source:MGI Symbol;Acc:MGI:1915585]	2291.31	0.151001	0.00592819	0.0465723	2437.29	0.319247	3.5e-05	0.00532942
2	ENSMUSG00000001687	Ubl3	ubiquitin-like 3 [Source:MGI Symbol;Acc:MGI:1344373]	12319.4	0.157712	0.000104707	0.0021921	5812.82	0.217869	0.00236504	0.0766134
3	ENSMUSG00000003429	Rps11	ribosomal protein S11 [Source:MGI Symbol;Acc:MGI:1351329]	1964.92	-0.168487	0.00271684	0.0265043	1562.21	0.283418	0.000942829	0.0444944
4	ENSMUSG00000004113	Cacna1b	calcium channel, voltage-dependent, N type, alpha 1B subunit [Source:MGI Symbol;Acc:MGI:88296]	3214.89	0.119878	0.0127493	0.0788757	2797.07	-0.37089	9.27e-06	0.00212777
5	ENSMUSG00000005089	Slc1a2	solute carrier family 1 (glial high affinity glutamate transporter), member 2 [Source:MGI Symbol;Acc:MGI:101931]	12054.7	0.182476	1.74e-05	0.000555956	250887	0.221389	0.00136357	0.0545559
6	ENSMUSG00000006711	D130043K22Rik	RIKEN cDNA D130043K22 gene [Source:MGI Symbol;Acc:MGI:3036268]	1117.83	0.198646	0.000760968	0.0101244	386.271	-0.314299	0.00272596	0.0825628
7	ENSMUSG00000008153	Clstn3	calsyntenin 3 [Source:MGI Symbol;Acc:MGI:2178323]	9457.09	0.27914	2.25e-11	5.77e-09	1200.03	-0.45149	3.04e-06	0.000995169
8	ENSMUSG00000008734	Gprc5b	G protein-coupled receptor, family C, group 5, member B [Source:MGI Symbol;Acc:MGI:1927596]	1022.42	0.169341	0.00736396	0.0541287	1639.77	0.289837	0.000517977	0.0297366
9	ENSMUSG00000009216	Fam163b	family with sequence similarity 163, member B [Source:MGI Symbol;Acc:MGI:1926106]	1799.03	0.312191	4.1e-08	3.8e-06	6136.57	0.285001	0.00032262	0.0216191
10	ENSMUSG00000009394	Syn2	synapsin II [Source:MGI Symbol;Acc:MGI:103020]	27733.4	-0.0931339	0.0154695	0.0899434	9989.58	-0.26654	0.00110477	0.048335
11	ENSMUSG00000012848	Rps5	ribosomal protein S5 [Source:MGI Symbol;Acc:MGI:1097682]	5632.67	-0.144693	0.00278844	0.0269549	2406.14	0.295532	0.000178373	0.0145345
12	ENSMUSG00000017167	Cntnap1	contactin associated protein-like 1 [Source:MGI Symbol;Acc:MGI:1858201]	3696.45	0.194765	5.11e-05	0.00126086	2247.13	-0.295458	0.000562245	0.0313616
13	ENSMUSG00000019828	Grm1	glutamate receptor, metabotropic 1 [Source:MGI Symbol;Acc:MGI:1351338]	2663.51	0.17006	0.00103313	0.0126776	1494.06	-0.315287	0.00177763	0.0633711
14	ENSMUSG00000020261	Slc36a1	solute carrier family 36 (proton/amino acid symporter), member 1 [Source:MGI Symbol;Acc:MGI:2445299]	1993.99	-0.161062	0.00300288	0.028531	1057.58	-0.309365	0.00174821	0.0630255
15	ENSMUSG00000020362	Cnot6	CCR4-NOT transcription complex, subunit 6 [Source:MGI Symbol;Acc:MGI:2144529]	1101.03	0.194897	0.00088587	0.0113981	844.582	0.306655	0.00102393	0.0462395
16	ENSMUSG00000020598	Nrcam	neuronal cell adhesion molecule [Source:MGI Symbol;Acc:MGI:104750]	17410.1	0.179871	5.14e-06	0.000207395	9087.57	-0.270072	0.000503459	0.0292289
17	ENSMUSG00000020747	Tmem94	transmembrane protein 94 [Source:MGI Symbol;Acc:MGI:1919197]	1532.03	-0.152157	0.00721513	0.053413	545.999	-0.30017	0.00272575	0.0825628
18	ENSMUSG00000020932	Gfap	glial fibrillary acidic protein [Source:MGI Symbol;Acc:MGI:95697]	929.195	0.150173	0.0111587	0.0721623	5352.68	0.337325	5.99e-05	0.00762743
19	ENSMUSG00000021250	Fos	FBJ osteosarcoma oncogene [Source:MGI Symbol;Acc:MGI:95574]	10626.9	1.15276	2.47e-128	1.83e-124	1544.62	0.389719	4.74e-06	0.00139781
20	ENSMUSG00000021453	Gadd45g	growth arrest and DNA-damage-inducible 45 gamma [Source:MGI Symbol;Acc:MGI:1346325]	2654.84	0.821441	4.49e-37	8.33e-34	537.487	0.464025	6.45e-06	0.00165353
21	ENSMUSG00000021676	Iqgap2	IQ motif containing GTPase activating protein 2 [Source:MGI Symbol;Acc:MGI:2449975]	7025.78	0.128203	0.00746148	0.0546671	5411.45	0.249825	0.000374728	0.0242708
22	ENSMUSG00000022354	Ndufb9	NADH:ubiquinone oxidoreductase subunit B9 [Source:MGI Symbol;Acc:MGI:1913468]	5279.13	-0.123887	0.00917474	0.0630095	2542.74	0.339926	9.99e-06	0.00220833
23	ENSMUSG00000022602	Arc	activity regulated cytoskeletal-associated protein [Source:MGI Symbol;Acc:MGI:88067]	12693.8	0.665681	6.71e-27	8.3e-24	2638.59	0.600031	3.16e-10	9.3e-07
24	ENSMUSG00000022883	Robo1	roundabout guidance receptor 1 [Source:MGI Symbol;Acc:MGI:1274781]	3664.9	0.168328	0.000927592	0.0117717	2781.42	-0.222766	0.00375364	0.0985901
25	ENSMUSG00000022994	Adcy6	adenylate cyclase 6 [Source:MGI Symbol;Acc:MGI:87917]	701.327	-0.168291	0.00709467	0.0529355	246.39	-0.315575	0.00379016	0.0985901
26	ENSMUSG00000024130	Abca3	ATP-binding cassette, sub-family A (ABC1), member 3 [Source:MGI Symbol;Acc:MGI:1351617]	1409.77	0.140984	0.0134802	0.0818811	639.017	-0.318627	0.00153362	0.0588231
27	ENSMUSG00000024661	Fth1	ferritin heavy polypeptide 1 [Source:MGI Symbol;Acc:MGI:95588]	11744.6	0.172973	1.91e-05	0.000596337	18805.6	0.323525	2.51e-05	0.00431299
28	ENSMUSG00000025020	Slit1	slit guidance ligand 1 [Source:MGI Symbol;Acc:MGI:1315203]	7368.74	0.245053	5.2e-08	4.59e-06	1597.11	-0.505314	4.15e-08	4.69e-05
29	ENSMUSG00000025290	Rps24	ribosomal protein S24 [Source:MGI Symbol;Acc:MGI:98147]	2805.96	-0.161943	0.00365419	0.033161	2771.42	0.35749	1.83e-06	0.000718478
30	ENSMUSG00000025558	Dock9	dedicator of cytokinesis 9 [Source:MGI Symbol;Acc:MGI:106321]	8524	-0.189263	4.82e-05	0.00120543	5574.99	-0.238801	0.000537724	0.0303771
31	ENSMUSG00000025781	Atp5c1	ATP synthase, H+ transporting, mitochondrial F1 complex, gamma polypeptide 1 [Source:MGI Symbol;Acc:MGI:1261437]	10713.2	-0.139343	0.00148116	0.0164121	6050.68	0.226006	0.00316517	0.0902685
32	ENSMUSG00000025794	Rpl14	ribosomal protein L14 [Source:MGI Symbol;Acc:MGI:1914365]	3505.46	-0.169007	0.000485023	0.0072597	1845.07	0.246876	0.00189405	0.0663178
33	ENSMUSG00000025810	Nrp1	neuropilin 1 [Source:MGI Symbol;Acc:MGI:106206]	4553.67	0.212467	4.17e-06	0.000175005	1282.36	-0.359005	0.000104466	0.0104953
34	ENSMUSG00000025876	Unc5a	unc-5 netrin receptor A [Source:MGI Symbol;Acc:MGI:894682]	6184.93	-0.174556	0.000159513	0.00305213	2342.01	-0.311989	6.19e-05	0.00762743
35	ENSMUSG00000025967	Eef1b2	eukaryotic translation elongation factor 1 beta 2 [Source:MGI Symbol;Acc:MGI:1929520]	3619.06	-0.146063	0.0054167	0.0439013	3537.82	0.29307	0.000419069	0.0262765
36	ENSMUSG00000026344	Lypd1	Ly6/Plaur domain containing 1 [Source:MGI Symbol;Acc:MGI:1919835]	3366.04	0.127897	0.00713061	0.0531503	2572.86	0.322327	1.95e-05	0.00358584
37	ENSMUSG00000026360	Rgs2	regulator of G-protein signaling 2 [Source:MGI Symbol;Acc:MGI:1098271]	5940.48	0.24235	1.89e-06	9.29e-05	3097.68	0.247754	0.00345276	0.0943611
38	ENSMUSG00000026511	Srp9	signal recognition particle 9 [Source:MGI Symbol;Acc:MGI:1350930]	2388.51	-0.126187	0.0178349	0.097216	2981.27	0.304322	0.000147133	0.0129433
39	ENSMUSG00000026628	Atf3	activating transcription factor 3 [Source:MGI Symbol;Acc:MGI:109384]	1400.93	0.367899	2.89e-09	4.29e-07	941.762	0.341948	0.00015647	0.0134306
40	ENSMUSG00000026904	Slc4a10	solute carrier family 4, sodium bicarbonate cotransporter-like, member 10 [Source:MGI Symbol;Acc:MGI:2150150]	6188.67	0.13028	0.00366271	0.033161	4117.09	-0.329168	0.000121498	0.0113069
41	ENSMUSG00000027335	Adra1d	adrenergic receptor, alpha 1d [Source:MGI Symbol;Acc:MGI:106673]	3056.6	0.126929	0.012773	0.0789564	464.38	-0.30378	0.00365573	0.0974972
42	ENSMUSG00000027375	Mal	myelin and lymphocyte protein, T cell differentiation protein [Source:MGI Symbol;Acc:MGI:892970]	787.874	0.157802	0.00939487	0.0642834	21253	0.270603	0.000120754	0.0112972
43	ENSMUSG00000027419	Pcsk2	proprotein convertase subtilisin/kexin type 2 [Source:MGI Symbol;Acc:MGI:97512]	10229	0.21208	2.41e-06	0.000111809	4674.96	-0.290508	0.000463164	0.0280653
44	ENSMUSG00000028691	Prdx1	peroxiredoxin 1 [Source:MGI Symbol;Acc:MGI:99523]	2009.53	-0.128889	0.0181797	0.0985875	2196.44	0.287001	0.000281628	0.01979
45	ENSMUSG00000029055	Plch2	phospholipase C, eta 2 [Source:MGI Symbol;Acc:MGI:2443078]	3984.61	-0.136038	0.0085216	0.0598527	653.632	-0.351459	0.000374178	0.0242708
46	ENSMUSG00000031246	Sh3bgrl	SH3-binding domain glutamic acid-rich protein like [Source:MGI Symbol;Acc:MGI:1930849]	8303.86	-0.118462	0.00885489	0.0615531	6706.45	0.277887	0.00240633	0.0769106
47	ENSMUSG00000031342	Gpm6b	glycoprotein m6b [Source:MGI Symbol;Acc:MGI:107672]	27916.5	-0.0918986	0.0161704	0.0926305	29145.5	0.258905	4.25e-05	0.00592377
48	ENSMUSG00000031391	L1cam	L1 cell adhesion molecule [Source:MGI Symbol;Acc:MGI:96721]	2745.71	0.15711	0.00184491	0.0195386	3222.89	-0.512945	1.27e-08	2.24e-05
49	ENSMUSG00000031558	Slit2	slit guidance ligand 2 [Source:MGI Symbol;Acc:MGI:1315205]	1581.01	0.153803	0.00562707	0.0449681	1052.21	-0.437783	2.3e-06	0.000828506
50	ENSMUSG00000031819	Emc8	ER membrane protein complex subunit 8 [Source:MGI Symbol;Acc:MGI:1343095]	2408.01	-0.127303	0.0119409	0.0755103	3402.75	0.258832	0.00046347	0.0280653
51	ENSMUSG00000032115	Hyou1	hypoxia up-regulated 1 [Source:MGI Symbol;Acc:MGI:108030]	4880.9	0.170183	0.000289823	0.00479209	1480.23	-0.273772	0.00175145	0.0630255
52	ENSMUSG00000032350	Gclc	glutamate-cysteine ligase, catalytic subunit [Source:MGI Symbol;Acc:MGI:104990]	2627.75	-0.13266	0.00818605	0.0579014	3292.42	0.245099	0.00182581	0.0645679
53	ENSMUSG00000032452	Clstn2	calsyntenin 2 [Source:MGI Symbol;Acc:MGI:1929897]	7133.86	0.185345	5.08e-05	0.0012577	6011.83	-0.258966	0.00131199	0.0536575
54	ENSMUSG00000032479	Map4	microtubule-associated protein 4 [Source:MGI Symbol;Acc:MGI:97178]	34165.5	0.136223	0.00112069	0.0135285	45751	0.255142	7.15e-05	0.00822238
55	ENSMUSG00000034160	Ogt	O-linked N-acetylglucosamine (GlcNAc) transferase (UDP-N-acetylglucosamine:polypeptide-N-acetylglucosaminyl transferase) [Source:MGI Symbol;Acc:MGI:1339639]	5036.41	0.114632	0.0168294	0.0945048	2285.87	-0.323497	0.000155048	0.0134154
56	ENSMUSG00000034209	Rasl10a	RAS-like, family 10, member A [Source:MGI Symbol;Acc:MGI:1922918]	1732.39	0.144682	0.00902624	0.0623356	707.271	0.288199	0.00275896	0.0831935
57	ENSMUSG00000034796	Cpne7	copine VII [Source:MGI Symbol;Acc:MGI:2142747]	8165.61	-0.187067	0.00458074	0.0387328	1099.64	-0.568308	2.18e-08	3.31e-05
58	ENSMUSG00000034825	Nrip3	nuclear receptor interacting protein 3 [Source:MGI Symbol;Acc:MGI:1925843]	10086.6	-0.184213	1.01e-05	0.000354394	4492.43	-0.232116	0.000847089	0.0417053
59	ENSMUSG00000034892	Rps29	ribosomal protein S29 [Source:MGI Symbol;Acc:MGI:107681]	2490.63	-0.127239	0.0128248	0.0790266	363.334	0.368032	0.000535356	0.0303403
60	ENSMUSG00000036225	Kctd1	potassium channel tetramerisation domain containing 1 [Source:MGI Symbol;Acc:MGI:1918269]	3949.02	0.135565	0.00533321	0.0434142	2561.08	0.329613	2.36e-05	0.00417789
61	ENSMUSG00000037428	Vgf	VGF nerve growth factor inducible [Source:MGI Symbol;Acc:MGI:1343180]	8565.67	0.146268	0.000732404	0.0098503	784.846	-0.27307	0.00391477	0.0994031
62	ENSMUSG00000038418	Egr1	early growth response 1 [Source:MGI Symbol;Acc:MGI:95295]	5358.54	0.278338	2e-08	2.12e-06	12820.8	0.546928	2.65e-13	2.34e-09
63	ENSMUSG00000038793	Lefty1	left right determination factor 1 [Source:MGI Symbol;Acc:MGI:107405]	1491.47	0.258747	1.48e-05	0.000478881	265.562	0.434513	8.16e-05	0.00907002
64	ENSMUSG00000038807	Rap1gap2	RAP1 GTPase activating protein 2 [Source:MGI Symbol;Acc:MGI:3028623]	7032.29	-0.139028	0.00145815	0.0162056	2930.59	-0.248845	0.0016117	0.0602332
65	ENSMUSG00000038860	Garnl3	GTPase activating RANGAP domain-like 3 [Source:MGI Symbol;Acc:MGI:2139309]	859.679	-0.299718	1.6e-06	8.19e-05	544.139	-0.326953	0.00132622	0.0536575
66	ENSMUSG00000039058	Ak5	adenylate kinase 5 [Source:MGI Symbol;Acc:MGI:2677491]	10993.4	-0.109236	0.0108009	0.0706151	3026.37	-0.263052	0.00113906	0.0492443
67	ENSMUSG00000039474	Wfs1	wolframin ER transmembrane glycoprotein [Source:MGI Symbol;Acc:MGI:1328355]	5408.87	0.214927	1.08e-05	0.000373944	7189.53	0.615472	1.17e-14	2.07e-10
68	ENSMUSG00000039706	Ldb2	LIM domain binding 2 [Source:MGI Symbol;Acc:MGI:894670]	1270.68	-0.158205	0.00656784	0.0499586	1676.47	-0.375329	9.76e-05	0.0099175
69	ENSMUSG00000040624	Plekhg1	pleckstrin homology domain containing, family G (with RhoGef domain) member 1 [Source:MGI Symbol;Acc:MGI:2676551]	754.59	0.208405	0.000983814	0.0122049	961.092	0.383069	2.85e-05	0.00471012
70	ENSMUSG00000040907	Atp1a3	ATPase, Na+/K+ transporting, alpha 3 polypeptide [Source:MGI Symbol;Acc:MGI:88107]	59444.3	0.127234	0.00170179	0.0182573	36810.2	-0.289932	5.28e-05	0.00712294
71	ENSMUSG00000041380	Htr2c	5-hydroxytryptamine (serotonin) receptor 2C [Source:MGI Symbol;Acc:MGI:96281]	801.354	-0.182034	0.00504948	0.0415603	546.052	-0.373865	0.000255213	0.0184848
72	ENSMUSG00000041695	Kcnj2	potassium inwardly-rectifying channel, subfamily J, member 2 [Source:MGI Symbol;Acc:MGI:104744]	1227.26	0.428248	1.91e-13	6.25e-11	743.455	0.334815	0.00058983	0.0323894
73	ENSMUSG00000041841	Rpl37	ribosomal protein L37 [Source:MGI Symbol;Acc:MGI:1914531]	3441.15	-0.214806	5.62e-05	0.00133683	1093.7	0.367037	3.26e-05	0.00504956
74	ENSMUSG00000042401	Crtac1	cartilage acidic protein 1 [Source:MGI Symbol;Acc:MGI:1920082]	3142.47	-0.17472	0.00143873	0.0160618	625.798	-0.321092	0.0010708	0.0473347
75	ENSMUSG00000045009	Prrt3	proline-rich transmembrane protein 3 [Source:MGI Symbol;Acc:MGI:2444810]	2274.79	0.12458	0.0156231	0.0905433	366.545	-0.276724	0.00271167	0.0825628
76	ENSMUSG00000045903	Npas4	neuronal PAS domain protein 4 [Source:MGI Symbol;Acc:MGI:2664186]	4203.5	1.04259	2.98e-87	1.11e-83	863.709	0.624565	2.5e-11	1.22e-07
77	ENSMUSG00000045967	Gpr158	G protein-coupled receptor 158 [Source:MGI Symbol;Acc:MGI:2441697]	5639.38	0.149521	0.000904329	0.0115356	5103.38	-0.257771	0.000996182	0.0458488
78	ENSMUSG00000046364	Rpl27a	ribosomal protein L27A [Source:MGI Symbol;Acc:MGI:1347076]	3788.41	-0.15801	0.00156693	0.017057	1391.96	0.322918	0.000316299	0.0213731
79	ENSMUSG00000047675	Rps8	ribosomal protein S8 [Source:MGI Symbol;Acc:MGI:98166]	3294.61	-0.183245	0.000352158	0.00555078	1858.6	0.268645	0.00142078	0.0560763
80	ENSMUSG00000048078	Tenm4	teneurin transmembrane protein 4 [Source:MGI Symbol;Acc:MGI:2447063]	2895.38	-0.195779	0.000207281	0.00372948	2754.28	-0.391994	6.03e-05	0.00762743
81	ENSMUSG00000049281	Scn3b	sodium channel, voltage-gated, type III, beta [Source:MGI Symbol;Acc:MGI:1918882]	25047	0.0957152	0.0167987	0.0945048	8917.48	0.238173	0.000943638	0.0444944
82	ENSMUSG00000051243	Islr2	immunoglobulin superfamily containing leucine-rich repeat 2 [Source:MGI Symbol;Acc:MGI:2444277]	4344.31	0.18876	3.48e-05	0.000945015	1088.95	-0.368435	0.000196292	0.01529
83	ENSMUSG00000051285	Pcmtd1	protein-L-isoaspartate (D-aspartate) O-methyltransferase domain containing 1 [Source:MGI Symbol;Acc:MGI:2441773]	7176.35	-0.119881	0.00453316	0.0385059	5136.21	0.237978	0.00236896	0.0766134
84	ENSMUSG00000051375	Pcdh1	protocadherin 1 [Source:MGI Symbol;Acc:MGI:104692]	13923.8	0.137942	0.0010423	0.012748	8061.42	-0.272747	0.000487663	0.0289999
85	ENSMUSG00000052837	Junb	jun B proto-oncogene [Source:MGI Symbol;Acc:MGI:96647]	13728.3	0.468087	2.9e-13	8.98e-11	450.835	0.390405	0.00011843	0.0112972
86	ENSMUSG00000055692	Tmem191	transmembrane protein 191 [Source:MGI Symbol;Acc:MGI:107238]	2155.35	0.184402	0.000418051	0.00641242	704.281	0.30384	0.00256373	0.0792515
87	ENSMUSG00000057322	Rpl38	ribosomal protein L38 [Source:MGI Symbol;Acc:MGI:1914921]	2732.59	-0.220423	4.12e-05	0.00105822	1027.67	0.395424	1.76e-05	0.00337911
88	ENSMUSG00000057841	Rpl32	ribosomal protein L32 [Source:MGI Symbol;Acc:MGI:98038]	1721.13	-0.143312	0.0109563	0.0712253	2618.45	0.407212	2.47e-08	3.35e-05
89	ENSMUSG00000059361	Nrsn2	neurensin 2 [Source:MGI Symbol;Acc:MGI:2684969]	1064.32	-0.149762	0.0138902	0.0835063	2576.43	-0.393811	4.57e-06	0.00138935
90	ENSMUSG00000060487	Samd5	sterile alpha motif domain containing 5 [Source:MGI Symbol;Acc:MGI:2444815]	2154.09	0.181149	0.000942638	0.0119016	2624.9	0.267773	0.000948126	0.0445872
91	ENSMUSG00000062078	Qki	quaking, KH domain containing RNA binding [Source:MGI Symbol;Acc:MGI:97837]	4484.93	0.131989	0.00888048	0.0616156	25570.9	0.276451	6.11e-05	0.00762743
92	ENSMUSG00000067288	Rps28	ribosomal protein S28 [Source:MGI Symbol;Acc:MGI:1859516]	1568.92	-0.164229	0.00552033	0.0445467	371.728	0.328564	0.00186534	0.0658341
93	ENSMUSG00000067786	Nnat	neuronatin [Source:MGI Symbol;Acc:MGI:104716]	7225.85	-0.158415	0.00855859	0.0599425	7765.02	-0.240899	0.00119797	0.0507427
94	ENSMUSG00000071341	Egr4	early growth response 4 [Source:MGI Symbol;Acc:MGI:99252]	5456.22	0.215137	0.000598615	0.00840259	470.137	0.405394	0.000107423	0.0106115
95	ENSMUSG00000073702	Rpl31	ribosomal protein L31 [Source:MGI Symbol;Acc:MGI:2149632]	2088.96	-0.18911	0.00055025	0.00785588	1912.47	0.282022	0.000771289	0.039416
96	ENSMUSG00000075318	Scn2a	sodium channel, voltage-gated, type II, alpha [Source:MGI Symbol;Acc:MGI:98248]	11115.4	0.136458	0.00153395	0.0167718	8278.46	-0.315163	0.000111726	0.0108546
97	ENSMUSG00000078307	AI593442	expressed sequence AI593442 [Source:MGI Symbol;Acc:MGI:2143099]	10250.6	0.137589	0.0012861	0.0148812	12372.8	0.218137	0.000452134	0.0277592
98	ENSMUSG00000086040	Wipf3	WAS/WASL interacting protein family, member 3 [Source:MGI Symbol;Acc:MGI:3044681]	13136.5	0.152028	0.000472724	0.00714767	36542.1	0.239939	0.00057488	0.0318653
99	ENSMUSG00000090071	Cdk5r2	cyclin-dependent kinase 5, regulatory subunit 2 (p39) [Source:MGI Symbol;Acc:MGI:1330828]	4714.19	0.130295	0.00721622	0.053413	5232.14	0.223331	0.000788724	0.0400754
100	ENSMUSG00000090291	Lrrc10b	leucine rich repeat containing 10B [Source:MGI Symbol;Acc:MGI:2685551]	2446.18	0.24088	2.64e-06	0.000121198	1042.37	0.307466	0.00229963	0.0753001
101	ENSMUSG00000090733	Rps27	ribosomal protein S27 [Source:MGI Symbol;Acc:MGI:1888676]	1255.42	-0.225602	0.000221977	0.00390187	1099.12	0.291605	0.00132566	0.0536575
102	ENSMUSG00000097789	Ctxnd1	cortexin domain containing 1 [Source:MGI Symbol;Acc:MGI:3780284]	12793.3	0.149537	0.000817188	0.0106063	9221.86	0.338828	7.17e-06	0.00176125
103	ENSMUSG00000104586	4921539H07Rik	RIKEN cDNA 4921539H07 gene [Source:MGI Symbol;Acc:MGI:1925506]	837.645	0.330874	2.01e-07	1.48e-05	1957.55	0.626225	2.76e-11	1.22e-07
104	ENSMUSG00000107272	Gm34583	predicted gene, 34583 [Source:MGI Symbol;Acc:MGI:5593742]	1404.72	0.295472	1.6e-07	1.21e-05	2197.07	0.319871	0.00163225	0.0602332
105	ENSMUSG00000108616	Gm35040	predicted gene, 35040 [Source:MGI Symbol;Acc:MGI:5594199]	1652.05	0.173418	0.00256165	0.0253232	583.175	0.290732	0.00387494	0.099156
