# Supplementary material for: Syngap+/− CA1 Pyramidal Neurons Exhibit Upregulated Translation of Long MRNAs Associated with LTP
Source: eNeuro. 2025 May 6;12(5):ENEURO.0086-25.2025. doi: 10.1523/ENEURO.0086-25.2025 (PMC12091090; doi:10.1523/ENEURO.0086-25.2025)
Supplement: Table 2-2 — LTP-specific changes in Camk2a-ribotag population (Padj < 0.1). DEseq2 of Camk2a- ribotag transcripts from hippocampal slices at 30 min post-forskolin treatment (versus unstimulated). Download Table 2-2, XLSX file. [file eneuro-12-ENEURO.0086-25.2025-s024.xlsx]

## Sheet: LTP
Table 2-2. LTP-specific changes in Camk2a-ribotag population (padj < 0.1). DEseq2 of Camk2a- ribotag transcripts from hippocampal slices at 30 min post-forskolin treatment (versus unstimulated).
Gene ID	Gene name	Description	baseMean	log2FoldChange	lfcSE	stat	pvalue	padj
ENSMUSG00000015961	Adss	adenylosuccinate synthetase, non muscle [Source:MGI Symbol;Acc:MGI:87948]	3434.61	-0.11892	0.0475153	-2.49825	0.0124809	0.0777336
ENSMUSG00000038936	Sccpdh	saccharopine dehydrogenase (putative) [Source:MGI Symbol;Acc:MGI:1924486]	2409.94	-0.149068	0.0524487	-2.83093	0.00464136	0.0389518
ENSMUSG00000073643	Wdfy1	WD repeat and FYVE domain containing 1 [Source:MGI Symbol;Acc:MGI:1916618]	1362.55	-0.15357	0.0566735	-2.68978	0.00714987	0.0532404
ENSMUSG00000026489	Coq8a	coenzyme Q8A [Source:MGI Symbol;Acc:MGI:1914676]	1095.81	-0.140092	0.0585954	-2.40447	0.0161958	0.0927044
ENSMUSG00000025940	Tmem70	transmembrane protein 70 [Source:MGI Symbol;Acc:MGI:1915068]	2410.47	-0.133366	0.0528373	-2.53854	0.0111315	0.0720491
ENSMUSG00000025777	Gdap1	ganglioside-induced differentiation-associated-protein 1 [Source:MGI Symbol;Acc:MGI:1338002]	6619.76	-0.197653	0.0426256	-4.64353	3.43e-06	0.000149575
ENSMUSG00000036104	Rab3gap1	RAB3 GTPase activating protein subunit 1 [Source:MGI Symbol;Acc:MGI:2445001]	2967.99	-0.117903	0.0501965	-2.35669	0.0184388	0.0994117
ENSMUSG00000025979	Mob4	MOB family member 4, phocein [Source:MGI Symbol;Acc:MGI:104899]	4886.37	-0.172325	0.0446612	-3.85631	0.00011511	0.00235422
ENSMUSG00000038323	1700066M21Rik	RIKEN cDNA 1700066M21 gene [Source:MGI Symbol;Acc:MGI:1920717]	1920.77	-0.173065	0.0533176	-3.26735	0.0010856	0.0131692
ENSMUSG00000026356	Dars	aspartyl-tRNA synthetase [Source:MGI Symbol;Acc:MGI:2442544]	2230.12	-0.193197	0.052015	-3.69682	0.00021832	0.00385848
ENSMUSG00000026158	Ogfrl1	opioid growth factor receptor-like 1 [Source:MGI Symbol;Acc:MGI:1917405]	7963	-0.126417	0.0434741	-2.91368	0.00357192	0.0326777
ENSMUSG00000026618	Iars2	isoleucine-tRNA synthetase 2, mitochondrial [Source:MGI Symbol;Acc:MGI:1919586]	1621.81	-0.144111	0.0558724	-2.59927	0.00934215	0.0639817
ENSMUSG00000014226	Cacybp	calcyclin binding protein [Source:MGI Symbol;Acc:MGI:1270839]	4942.56	-0.120623	0.0468731	-2.58407	0.00976424	0.0658997
ENSMUSG00000026608	Kctd3	potassium channel tetramerisation domain containing 3 [Source:MGI Symbol;Acc:MGI:2444629]	3411.41	-0.115184	0.0474548	-2.42116	0.0154711	0.0899434
ENSMUSG00000042046	Dstyk	dual serine/threonine and tyrosine protein kinase [Source:MGI Symbol;Acc:MGI:1925064]	3356.55	-0.165876	0.0499771	-3.32104	0.000896837	0.0114598
ENSMUSG00000026443	Lrrn2	leucine rich repeat protein 2, neuronal [Source:MGI Symbol;Acc:MGI:106037]	11362.5	-0.161249	0.0636116	-2.49733	0.0125133	0.0778701
ENSMUSG00000058248	Kcnh1	potassium voltage-gated channel, subfamily H (eag-related), member 1 [Source:MGI Symbol;Acc:MGI:1341721]	2499.96	-0.119841	0.0502706	-2.38908	0.0168907	0.0945048
ENSMUSG00000036206	Sh3bp4	SH3-domain binding protein 4 [Source:MGI Symbol;Acc:MGI:2138297]	1609.84	-0.200946	0.05628	-3.56754	0.000360346	0.00565584
ENSMUSG00000040918	Slc19a2	solute carrier family 19 (thiamine transporter), member 2 [Source:MGI Symbol;Acc:MGI:1928761]	1054.59	-0.205149	0.0592759	-3.45278	0.000554846	0.00789115
ENSMUSG00000040843	Tiprl	TIP41, TOR signalling pathway regulator-like (S. cerevisiae) [Source:MGI Symbol;Acc:MGI:1915087]	2526.77	-0.178896	0.0512657	-3.48928	0.000484332	0.0072597
ENSMUSG00000026571	Dcaf6	DDB1 and CUL4 associated factor 6 [Source:MGI Symbol;Acc:MGI:1921356]	5486.85	-0.105937	0.0441962	-2.39984	0.0164023	0.0932395
ENSMUSG00000026260	Ndufa10	NADH:ubiquinone oxidoreductase subunit A10 [Source:MGI Symbol;Acc:MGI:1914523]	7035.62	-0.149662	0.0430696	-3.48195	0.000497775	0.00737621
ENSMUSG00000026456	Cyb5r1	cytochrome b5 reductase 1 [Source:MGI Symbol;Acc:MGI:1919267]	1238.33	-0.162394	0.0586759	-2.7294	0.00634504	0.0488647
ENSMUSG00000026455	Klhl12	kelch-like 12 [Source:MGI Symbol;Acc:MGI:2385619]	2736.98	-0.215984	0.05081	-4.24877	2.15e-05	0.000651346
ENSMUSG00000040612	Ildr2	immunoglobulin-like domain containing receptor 2 [Source:MGI Symbol;Acc:MGI:1196370]	6566.75	-0.124089	0.0438066	-2.83583	0.00457074	0.0387328
ENSMUSG00000026113	Inpp4a	inositol polyphosphate-4-phosphatase, type I [Source:MGI Symbol;Acc:MGI:1931123]	6294.7	-0.133736	0.0452114	-2.95786	0.00309778	0.0290012
ENSMUSG00000026277	Stk25	serine/threonine kinase 25 (yeast) [Source:MGI Symbol;Acc:MGI:1891699]	14310.3	-0.0965499	0.0397479	-2.42891	0.0151444	0.0886686
ENSMUSG00000026667	Uhmk1	U2AF homology motif (UHM) kinase 1 [Source:MGI Symbol;Acc:MGI:1341908]	13920.6	-0.104523	0.0429139	-2.43605	0.0148486	0.0874195
ENSMUSG00000026077	Npas2	neuronal PAS domain protein 2 [Source:MGI Symbol;Acc:MGI:109232]	770.213	-0.225762	0.0625856	-3.60009	0.000318111	0.00516774
ENSMUSG00000026411	Tmem9	transmembrane protein 9 [Source:MGI Symbol;Acc:MGI:1913491]	2426.83	-0.163852	0.0530424	-3.12223	0.00179489	0.0190633
ENSMUSG00000013593	Ndufs2	NADH:ubiquinone oxidoreductase core subunit S2 [Source:MGI Symbol;Acc:MGI:2385112]	6929.79	-0.217664	0.0440464	-4.94704	7.54e-07	4.51e-05
ENSMUSG00000060679	Mrps9	mitochondrial ribosomal protein S9 [Source:MGI Symbol;Acc:MGI:1916777]	1221.92	-0.153342	0.0578596	-2.64417	0.00818917	0.0579014
ENSMUSG00000070939	Tgfbrap1	transforming growth factor, beta receptor associated protein 1 [Source:MGI Symbol;Acc:MGI:2447427]	1683.46	-0.293399	0.0545412	-5.3746	7.68e-08	6.33e-06
ENSMUSG00000006304	Arpc2	actin related protein 2/3 complex, subunit 2 [Source:MGI Symbol;Acc:MGI:1923959]	13241.6	-0.101873	0.0406024	-2.51351	0.0119535	0.0755257
ENSMUSG00000050069	Grem2	gremlin 2, DAN family BMP antagonist [Source:MGI Symbol;Acc:MGI:1344367]	907.69	-0.221807	0.0607803	-3.66191	0.00025034	0.00426267
ENSMUSG00000026527	Rgs7	regulator of G protein signaling 7 [Source:MGI Symbol;Acc:MGI:1346089]	2678.28	-0.216503	0.0507533	-4.27379	1.92e-05	0.000596957
ENSMUSG00000033061	Resp18	regulated endocrine-specific protein 18 [Source:MGI Symbol;Acc:MGI:1098222]	1008.48	-0.249726	0.0611999	-4.06454	4.81e-05	0.00120543
ENSMUSG00000026209	Dnpep	aspartyl aminopeptidase [Source:MGI Symbol;Acc:MGI:1278328]	1069.7	-0.146217	0.0589638	-2.48297	0.0130292	0.0800076
ENSMUSG00000025950	Idh1	isocitrate dehydrogenase 1 (NADP+), soluble [Source:MGI Symbol;Acc:MGI:96413]	870.429	-0.147992	0.0615301	-2.41966	0.0155348	0.0902038
ENSMUSG00000050530	Fam171a1	family with sequence similarity 171, member A1 [Source:MGI Symbol;Acc:MGI:2442917]	4573.62	-0.192252	0.0463561	-4.14691	3.37e-05	0.000919783
ENSMUSG00000074698	Csnk2a1	casein kinase 2, alpha 1 polypeptide [Source:MGI Symbol;Acc:MGI:88543]	2960.17	-0.132793	0.0510197	-2.60114	0.00929151	0.0636936
ENSMUSG00000027298	Tyro3	TYRO3 protein tyrosine kinase 3 [Source:MGI Symbol;Acc:MGI:104294]	9185.16	-0.122112	0.0443851	-2.76921	0.00561921	0.0449537
ENSMUSG00000039128	Cdc123	cell division cycle 123 [Source:MGI Symbol;Acc:MGI:2138811]	3244.53	-0.118597	0.0506896	-2.35235	0.0186554	0.0999982
ENSMUSG00000027282	Mtch2	mitochondrial carrier 2 [Source:MGI Symbol;Acc:MGI:1929260]	3061.68	-0.186807	0.0499826	-3.7335	0.000188835	0.00347007
ENSMUSG00000027291	Vps39	VPS39 HOPS complex subunit [Source:MGI Symbol;Acc:MGI:2443189]	2160.01	-0.153626	0.0518785	-2.96177	0.00305877	0.0288543
ENSMUSG00000042155	Klhl23	kelch-like 23 [Source:MGI Symbol;Acc:MGI:2683536]	4001.5	-0.298603	0.0479003	-6.24443	4.25e-10	7.7e-08
ENSMUSG00000006494	Pdk1	pyruvate dehydrogenase kinase, isoenzyme 1 [Source:MGI Symbol;Acc:MGI:1926119]	3736.57	-0.184897	0.0474428	-3.8979	9.7e-05	0.00207001
ENSMUSG00000033526	Ppip5k1	diphosphoinositol pentakisphosphate kinase 1 [Source:MGI Symbol;Acc:MGI:2443281]	2892.98	-0.149476	0.0493791	-3.02881	0.00245515	0.0244987
ENSMUSG00000040591	Cstpp1	centriolar satellite-associated tubulin polyglutamylase complex regulator 1 [Source:MGI Symbol;Acc:MGI:1915079]	4478.75	-0.222045	0.0468402	-4.74617	2.07e-06	9.93e-05
ENSMUSG00000039686	Zer1	zyg-11 related, cell cycle regulator [Source:MGI Symbol;Acc:MGI:2442511]	5639.35	-0.270124	0.0440332	-6.12794	8.9e-10	1.5e-07
ENSMUSG00000061689	Dlgap4	DLG associated protein 4 [Source:MGI Symbol;Acc:MGI:2138865]	7536.62	-0.174958	0.043758	-3.99727	6.41e-05	0.00146181
ENSMUSG00000027634	Ndrg3	N-myc downstream regulated gene 3 [Source:MGI Symbol;Acc:MGI:1352499]	20096.4	-0.0970405	0.0388358	-2.49882	0.0124609	0.0777336
ENSMUSG00000027589	Pcmtd2	protein-L-isoaspartate (D-aspartate) O-methyltransferase domain containing 2 [Source:MGI Symbol;Acc:MGI:1923927]	2418.68	-0.221808	0.050792	-4.37252	1.23e-05	0.00041636
ENSMUSG00000048550	Thnsl1	threonine synthase-like 1 (bacterial) [Source:MGI Symbol;Acc:MGI:2139347]	1504.99	-0.167138	0.0556538	-2.99528	0.00274196	0.0266793
ENSMUSG00000027247	Arhgap1	Rho GTPase activating protein 1 [Source:MGI Symbol;Acc:MGI:2445003]	2099.15	-0.124059	0.0520402	-2.38404	0.0171237	0.0952621
ENSMUSG00000027104	Atf2	activating transcription factor 2 [Source:MGI Symbol;Acc:MGI:109349]	7083.23	-0.116967	0.0431169	-2.713	0.00666772	0.0505517
ENSMUSG00000063019	Manbal	mannosidase, beta A, lysosomal-like [Source:MGI Symbol;Acc:MGI:1916411]	1564.49	-0.131592	0.055208	-2.39659	0.0165485	0.0935688
ENSMUSG00000027099	Mtx2	metaxin 2 [Source:MGI Symbol;Acc:MGI:1859652]	2103.53	-0.123012	0.0518115	-2.37372	0.0176099	0.0968415
ENSMUSG00000026854	Usp20	ubiquitin specific peptidase 20 [Source:MGI Symbol;Acc:MGI:1921520]	2681.77	-0.131661	0.0504116	-2.60814	0.0091037	0.06279
ENSMUSG00000016933	Plcg1	phospholipase C, gamma 1 [Source:MGI Symbol;Acc:MGI:97615]	1478.49	-0.194672	0.0563005	-3.46394	0.000532323	0.00771869
ENSMUSG00000017943	Gdap1l1	ganglioside-induced differentiation-associated protein 1-like 1 [Source:MGI Symbol;Acc:MGI:2385163]	2447.16	-0.21171	0.0516594	-4.1027	4.08e-05	0.00105267
ENSMUSG00000048486	Fitm2	fat storage-inducing transmembrane protein 2 [Source:MGI Symbol;Acc:MGI:2444508]	1651.77	-0.129107	0.0545399	-2.37309	0.0176401	0.0969357
ENSMUSG00000018326	Ywhab	tyrosine 3-monooxygenase/tryptophan 5-monooxygenase activation protein, beta polypeptide [Source:MGI Symbol;Acc:MGI:1891917]	31738.3	-0.112162	0.0445347	-2.52949	0.0114228	0.0732954
ENSMUSG00000027367	Stard7	START domain containing 7 [Source:MGI Symbol;Acc:MGI:2139090]	7133.3	-0.1415	0.0433345	-3.26782	0.0010838	0.0131692
ENSMUSG00000059173	Pde1a	phosphodiesterase 1A, calmodulin-dependent [Source:MGI Symbol;Acc:MGI:1201792]	11291.6	-0.206801	0.0405505	-5.09962	3.4e-07	2.28e-05
ENSMUSG00000027002	Nckap1	NCK-associated protein 1 [Source:MGI Symbol;Acc:MGI:1355333]	40363.8	-0.220193	0.0381322	-5.7763	7.64e-09	9.65e-07
ENSMUSG00000048388	Fam171b	family with sequence similarity 171, member B [Source:MGI Symbol;Acc:MGI:2444579]	24924.2	-0.157514	0.0398783	-3.94868	7.86e-05	0.0017363
ENSMUSG00000037902	Sirpa	signal-regulatory protein alpha [Source:MGI Symbol;Acc:MGI:108563]	22100.6	-0.10542	0.0403536	-2.61242	0.00899036	0.0621729
ENSMUSG00000006800	Sulf2	sulfatase 2 [Source:MGI Symbol;Acc:MGI:1919293]	2837.78	-0.130327	0.0501579	-2.59573	0.00943909	0.0644672
ENSMUSG00000039621	Prex1	phosphatidylinositol-3,4,5-trisphosphate-dependent Rac exchange factor 1 [Source:MGI Symbol;Acc:MGI:3040696]	1615.8	-0.203972	0.055132	-3.68305	0.000230458	0.00400256
ENSMUSG00000038900	Rpl12	ribosomal protein L12 [Source:MGI Symbol;Acc:MGI:98002]	2650.72	-0.242141	0.0509366	-4.76356	1.9e-06	9.29e-05
ENSMUSG00000015095	Fbxw5	F-box and WD-40 domain protein 5 [Source:MGI Symbol;Acc:MGI:1354731]	3518.97	-0.155778	0.0479219	-3.25546	0.0011321	0.013644
ENSMUSG00000015087	Rabl6	RAB, member RAS oncogene family-like 6 [Source:MGI Symbol;Acc:MGI:2442633]	6803.89	-0.161354	0.0430847	-3.74637	0.000179412	0.00333823
ENSMUSG00000079037	Prnp	prion protein [Source:MGI Symbol;Acc:MGI:97769]	55916.8	-0.11901	0.0367995	-3.23306	0.00122471	0.0144551
ENSMUSG00000027342	Pcna	proliferating cell nuclear antigen [Source:MGI Symbol;Acc:MGI:97503]	764.366	-0.153801	0.0622498	-2.48854	0.0128269	0.0790266
ENSMUSG00000027546	Atp9a	ATPase, class II, type 9A [Source:MGI Symbol;Acc:MGI:1330826]	22488.3	-0.132113	0.0410929	-3.21791	0.00129129	0.0149091
ENSMUSG00000027131	Emc4	ER membrane protein complex subunit 4 [Source:MGI Symbol;Acc:MGI:1915282]	3148.84	-0.140367	0.0516956	-2.71876	0.0065528	0.0498954
ENSMUSG00000026878	Rab14	RAB14, member RAS oncogene family [Source:MGI Symbol;Acc:MGI:1915615]	7608.12	-0.13802	0.0419508	-3.28814	0.00100851	0.0124165
ENSMUSG00000027273	Snap25	synaptosomal-associated protein 25 [Source:MGI Symbol;Acc:MGI:98331]	148008	-0.148095	0.0367703	-4.03027	5.57e-05	0.00132992
ENSMUSG00000026895	Ndufa8	NADH:ubiquinone oxidoreductase subunit A8 [Source:MGI Symbol;Acc:MGI:1915625]	4062.63	-0.157258	0.0509607	-3.09449	0.0019715	0.0205856
ENSMUSG00000039983	Ccdc32	coiled-coil domain containing 32 [Source:MGI Symbol;Acc:MGI:2685477]	3252.1	-0.12258	0.0506826	-2.4248	0.0153168	0.0894664
ENSMUSG00000027457	Snph	syntaphilin [Source:MGI Symbol;Acc:MGI:2139270]	21811.3	-0.170985	0.0409955	-4.15229	3.29e-05	0.000901733
ENSMUSG00000035236	Scai	suppressor of cancer cell invasion [Source:MGI Symbol;Acc:MGI:2443716]	3145.67	-0.15999	0.0484101	-3.30014	0.000966363	0.0120576
ENSMUSG00000075334	Rprm	reprimo, TP53 dependent G2 arrest mediator candidate [Source:MGI Symbol;Acc:MGI:1915124]	1269.45	-0.13789	0.0582318	-2.42914	0.0151347	0.0886686
ENSMUSG00000026834	Acvr1c	activin A receptor, type IC [Source:MGI Symbol;Acc:MGI:2661081]	1263.1	-0.215545	0.0572859	-3.75965	0.000170151	0.00320609
ENSMUSG00000005881	Ergic3	ERGIC and golgi 3 [Source:MGI Symbol;Acc:MGI:1913616]	3270.17	-0.142811	0.0484854	-2.95194	0.00315787	0.0294523
ENSMUSG00000039050	Osbpl2	oxysterol binding protein-like 2 [Source:MGI Symbol;Acc:MGI:2442832]	1906.82	-0.200521	0.0531235	-3.77295	0.00016133	0.00306304
ENSMUSG00000026797	Stxbp1	syntaxin binding protein 1 [Source:MGI Symbol;Acc:MGI:107363]	16466	-0.128773	0.040122	-3.20887	0.00133257	0.015267
ENSMUSG00000027303	Ptpra	protein tyrosine phosphatase, receptor type, A [Source:MGI Symbol;Acc:MGI:97808]	9361.06	-0.13978	0.0429478	-3.25239	0.00114439	0.0137475
ENSMUSG00000027180	Fbxo3	F-box protein 3 [Source:MGI Symbol;Acc:MGI:1929084]	2325.82	-0.175877	0.0508525	-3.45736	0.000545499	0.00781812
ENSMUSG00000039844	Rapgef1	Rap guanine nucleotide exchange factor (GEF) 1 [Source:MGI Symbol;Acc:MGI:104580]	3164.35	-0.198069	0.0521426	-3.79775	0.000146013	0.00282291
ENSMUSG00000031343	Gabra3	gamma-aminobutyric acid (GABA) A receptor, subunit alpha 3 [Source:MGI Symbol;Acc:MGI:95615]	1793.6	-0.206953	0.0561405	-3.67193	0.000240724	0.00414616
ENSMUSG00000031242	Chmp1b2	charged multivesicular body protein 1B2 [Source:MGI Symbol;Acc:MGI:1914278]	3231.46	-0.129659	0.0494113	-2.61799	0.008845	0.061542
ENSMUSG00000002012	Pnck	pregnancy upregulated non-ubiquitously expressed CaM kinase [Source:MGI Symbol;Acc:MGI:1347357]	2599.02	-0.142556	0.0566446	-2.52206	0.0116671	0.0744129
ENSMUSG00000002015	Bcap31	B cell receptor associated protein 31 [Source:MGI Symbol;Acc:MGI:1350933]	1821.23	-0.139106	0.0551349	-2.52019	0.0117292	0.0746546
ENSMUSG00000001173	Ocrl	OCRL, inositol polyphosphate-5-phosphatase [Source:MGI Symbol;Acc:MGI:109589]	1956.47	-0.234291	0.0527124	-4.4327	9.31e-06	0.000338664
ENSMUSG00000041658	Rragb	Ras-related GTP binding B [Source:MGI Symbol;Acc:MGI:3038613]	3105.53	-0.152647	0.0491898	-3.11225	0.00185665	0.0196071
ENSMUSG00000025287	Acot9	acyl-CoA thioesterase 9 [Source:MGI Symbol;Acc:MGI:1928939]	904.859	-0.173024	0.061987	-2.80227	0.00507439	0.041719
ENSMUSG00000071708	Sms	spermine synthase [Source:MGI Symbol;Acc:MGI:109490]	4142.8	-0.117342	0.046029	-2.5583	0.0105184	0.069474
ENSMUSG00000046269	Usp27x	ubiquitin specific peptidase 27, X chromosome [Source:MGI Symbol;Acc:MGI:1859645]	1336	-0.138719	0.0567445	-2.47157	0.0134523	0.0818381
ENSMUSG00000067194	Eif1ax	eukaryotic translation initiation factor 1A, X-linked [Source:MGI Symbol;Acc:MGI:1913485]	13638.7	-0.127145	0.0396634	-3.20569	0.0013474	0.015379
ENSMUSG00000031299	Pdha1	pyruvate dehydrogenase E1 alpha 1 [Source:MGI Symbol;Acc:MGI:97532]	8602.92	-0.170143	0.0418133	-4.0672	4.76e-05	0.00120149
ENSMUSG00000015291	Gdi1	guanosine diphosphate (GDP) dissociation inhibitor 1 [Source:MGI Symbol;Acc:MGI:99846]	12656.2	-0.229296	0.0402407	-5.69614	1.23e-08	1.38e-06
ENSMUSG00000042425	Frmpd3	FERM and PDZ domain containing 3 [Source:MGI Symbol;Acc:MGI:3646547]	1094.94	-0.172064	0.0607062	-2.83068	0.00464494	0.0389518
ENSMUSG00000031201	Brcc3	BRCA1/BRCA2-containing complex, subunit 3 [Source:MGI Symbol;Acc:MGI:2389572]	1576.2	-0.227061	0.055079	-4.1186	3.81e-05	0.00100221
ENSMUSG00000031167	Rbm3	RNA binding motif (RNP1, RRM) protein 3 [Source:MGI Symbol;Acc:MGI:1099460]	1700.29	-0.168018	0.0562521	-3.11053	0.00186753	0.019694
ENSMUSG00000035232	Pdk3	pyruvate dehydrogenase kinase, isoenzyme 3 [Source:MGI Symbol;Acc:MGI:2384308]	2207.3	-0.205718	0.0527054	-3.89454	9.84e-05	0.00208099
ENSMUSG00000064127	Med14	mediator complex subunit 14 [Source:MGI Symbol;Acc:MGI:1349442]	2627.37	-0.223425	0.0508376	-4.37634	1.21e-05	0.000411001
ENSMUSG00000006373	Pgrmc1	progesterone receptor membrane component 1 [Source:MGI Symbol;Acc:MGI:1858305]	19059.1	-0.166136	0.0426839	-3.89154	9.96e-05	0.00210082
ENSMUSG00000050379	Septin6	septin 6 [Source:MGI Symbol;Acc:MGI:1888939]	4195.72	-0.114909	0.0464133	-2.46668	0.0136373	0.0824194
ENSMUSG00000025630	Hprt	hypoxanthine guanine phosphoribosyl transferase [Source:MGI Symbol;Acc:MGI:96217]	7827.03	-0.151022	0.0494205	-3.06529	0.00217457	0.0221759
ENSMUSG00000027782	Kpna4	karyopherin (importin) alpha 4 [Source:MGI Symbol;Acc:MGI:1100848]	4429.41	-0.132645	0.045621	-2.91666	0.00353803	0.0324677
ENSMUSG00000027787	Nmd3	NMD3 ribosome export adaptor [Source:MGI Symbol;Acc:MGI:2140103]	890.774	-0.145218	0.0610953	-2.40219	0.0162973	0.0928817
ENSMUSG00000089911	Mfsd14a	major facilitator superfamily domain containing 14A [Source:MGI Symbol;Acc:MGI:1201609]	1857.62	-0.142108	0.0542305	-2.61668	0.00887906	0.0616156
ENSMUSG00000027835	Pdcd10	programmed cell death 10 [Source:MGI Symbol;Acc:MGI:1928396]	1216.77	-0.176716	0.0586319	-3.04665	0.00231411	0.0233423
ENSMUSG00000033377	Palmd	palmdelphin [Source:MGI Symbol;Acc:MGI:2148896]	1991.28	-0.193359	0.0547328	-3.57798	0.000346266	0.00550467
ENSMUSG00000054942	Miga1	mitoguardin 1 [Source:MGI Symbol;Acc:MGI:1924567]	3607.42	-0.200225	0.0486092	-4.12101	3.77e-05	0.00100131
ENSMUSG00000028020	Glrb	glycine receptor, beta subunit [Source:MGI Symbol;Acc:MGI:95751]	9878.28	-0.153824	0.0408908	-3.76486	0.000166645	0.00314803
ENSMUSG00000038975	Rabggtb	Rab geranylgeranyl transferase, b subunit [Source:MGI Symbol;Acc:MGI:99537]	1669.35	-0.172471	0.0585595	-2.97288	0.00295022	0.0281522
ENSMUSG00000053870	Fpgt	fucose-1-phosphate guanylyltransferase [Source:MGI Symbol;Acc:MGI:1922790]	1472.29	-0.130776	0.0556888	-2.35292	0.0186266	0.0999164
ENSMUSG00000040037	Negr1	neuronal growth regulator 1 [Source:MGI Symbol;Acc:MGI:2444846]	7334.65	-0.128096	0.0431244	-2.97468	0.00293299	0.0280782
ENSMUSG00000049940	Pgrmc2	progesterone receptor membrane component 2 [Source:MGI Symbol;Acc:MGI:1918054]	2899.11	-0.13074	0.0493215	-2.65214	0.00799825	0.0569856
ENSMUSG00000041084	Ostc	oligosaccharyltransferase complex subunit (non-catalytic) [Source:MGI Symbol;Acc:MGI:1913607]	2184.09	-0.12613	0.0525145	-2.39547	0.0165989	0.0937161
ENSMUSG00000001416	Cct3	chaperonin containing Tcp1, subunit 3 (gamma) [Source:MGI Symbol;Acc:MGI:104708]	3510.77	-0.12143	0.0495138	-2.45944	0.0139155	0.0835063
ENSMUSG00000028013	Ppa2	pyrophosphatase (inorganic) 2 [Source:MGI Symbol;Acc:MGI:1922026]	1918.14	-0.131425	0.0543946	-2.41954	0.0155402	0.0902038
ENSMUSG00000027499	Pkia	protein kinase inhibitor, alpha [Source:MGI Symbol;Acc:MGI:104747]	11523.4	-0.101944	0.0426294	-2.40762	0.0160568	0.0923872
ENSMUSG00000043542	Zc2hc1a	zinc finger, C2HC-type containing 1A [Source:MGI Symbol;Acc:MGI:1914556]	3800.48	-0.11347	0.0474038	-2.38523	0.0170682	0.0950597
ENSMUSG00000027500	Stmn2	stathmin-like 2 [Source:MGI Symbol;Acc:MGI:98241]	11751.7	-0.125041	0.0438958	-2.85927	0.00424622	0.0370434
ENSMUSG00000028161	Ppp3ca	protein phosphatase 3, catalytic subunit, alpha isoform [Source:MGI Symbol;Acc:MGI:107164]	135159	-0.102913	0.039691	-2.59211	0.0095389	0.0648505
ENSMUSG00000008730	Hipk1	homeodomain interacting protein kinase 1 [Source:MGI Symbol;Acc:MGI:1314873]	6278.1	-0.122468	0.0444505	-2.75529	0.00586403	0.0463057
ENSMUSG00000028266	Lmo4	LIM domain only 4 [Source:MGI Symbol;Acc:MGI:109360]	10469.5	-0.103966	0.0434665	-2.38668	0.0170015	0.0948302
ENSMUSG00000028039	Efna3	ephrin A3 [Source:MGI Symbol;Acc:MGI:106644]	2897.12	-0.147345	0.0492731	-2.99052	0.00278499	0.0269549
ENSMUSG00000027900	Dram2	DNA-damage regulated autophagy modulator 2 [Source:MGI Symbol;Acc:MGI:1914421]	806.838	-0.148187	0.0621236	-2.40003	0.0163935	0.0932395
ENSMUSG00000027893	Ahcyl1	S-adenosylhomocysteine hydrolase-like 1 [Source:MGI Symbol;Acc:MGI:2385184]	7781.48	-0.115057	0.0441131	-2.60628	0.00915309	0.0629773
ENSMUSG00000005034	Prkacb	protein kinase, cAMP dependent, catalytic, beta [Source:MGI Symbol;Acc:MGI:97594]	10143.7	-0.113342	0.0417863	-2.7175	0.00657771	0.0499825
ENSMUSG00000050192	Eif5a2	eukaryotic translation initiation factor 5A2 [Source:MGI Symbol;Acc:MGI:1933735]	4210.49	-0.122291	0.0456188	-2.67528	0.00746666	0.0546671
ENSMUSG00000068749	Psma5	proteasome subunit alpha 5 [Source:MGI Symbol;Acc:MGI:1347009]	1426.26	-0.143584	0.0601226	-2.38909	0.0168902	0.0945048
ENSMUSG00000041959	S100a10	S100 calcium binding protein A10 (calpactin) [Source:MGI Symbol;Acc:MGI:1339468]	992.356	-0.15342	0.0623562	-2.55332	0.01067	0.0700389
ENSMUSG00000068739	Sars	seryl-aminoacyl-tRNA synthetase [Source:MGI Symbol;Acc:MGI:102809]	4205.55	-0.115523	0.0457935	-2.52447	0.0115872	0.0739666
ENSMUSG00000068921	Dap3	death associated protein 3 [Source:MGI Symbol;Acc:MGI:1929538]	2999.24	-0.125652	0.049856	-2.51591	0.0118724	0.0752055
ENSMUSG00000027739	Rab33b	RAB33B, member RAS oncogene family [Source:MGI Symbol;Acc:MGI:1330805]	1285.88	-0.146018	0.0572017	-2.5605	0.0104523	0.0691602
ENSMUSG00000068798	Rap1a	RAS-related protein 1a [Source:MGI Symbol;Acc:MGI:97852]	1341.35	-0.139687	0.0571166	-2.4671	0.0136211	0.0824194
ENSMUSG00000000563	Atp5pb	ATP synthase peripheral stalk-membrane subunit b [Source:MGI Symbol;Acc:MGI:1100495]	11368	-0.184686	0.0433267	-4.26922	1.96e-05	0.000606772
ENSMUSG00000042404	Dennd4b	DENN domain containing 4B [Source:MGI Symbol;Acc:MGI:2446201]	1155.02	-0.160303	0.0580845	-2.75048	0.00595089	0.0467013
ENSMUSG00000057236	Rbbp4	retinoblastoma binding protein 4, chromatin remodeling factor [Source:MGI Symbol;Acc:MGI:1194912]	4735.49	-0.149172	0.0475141	-3.13676	0.00170828	0.0183005
ENSMUSG00000029020	Mfn2	mitofusin 2 [Source:MGI Symbol;Acc:MGI:2442230]	6445.69	-0.232636	0.0465219	-4.99888	5.77e-07	3.57e-05
ENSMUSG00000040455	Usp45	ubiquitin specific petidase 45 [Source:MGI Symbol;Acc:MGI:101850]	4037.44	-0.113306	0.0473624	-2.39245	0.0167362	0.0943428
ENSMUSG00000061887	Ssbp3	single-stranded DNA binding protein 3 [Source:MGI Symbol;Acc:MGI:1919725]	3668.71	-0.114766	0.0471443	-2.42906	0.015138	0.0886686
ENSMUSG00000028618	Tmem59	transmembrane protein 59 [Source:MGI Symbol;Acc:MGI:1929278]	5457.61	-0.110593	0.0471478	-2.35319	0.0186129	0.0999147
ENSMUSG00000006442	Srm	spermidine synthase [Source:MGI Symbol;Acc:MGI:102690]	1362.07	-0.155548	0.0590094	-2.61227	0.0089943	0.0621729
ENSMUSG00000028782	Adgrb2	adhesion G protein-coupled receptor B2 [Source:MGI Symbol;Acc:MGI:2451244]	39291	-0.15565	0.0418419	-3.72518	0.000195177	0.00356807
ENSMUSG00000034636	Zyg11b	zyg-ll family member B, cell cycle regulator [Source:MGI Symbol;Acc:MGI:2685277]	8428.41	-0.121233	0.0449236	-2.70028	0.00692812	0.0519015
ENSMUSG00000028909	Ptpru	protein tyrosine phosphatase, receptor type, U [Source:MGI Symbol;Acc:MGI:1321151]	2502.73	-0.199504	0.0536219	-3.72462	0.00019561	0.00356807
ENSMUSG00000054428	Atpif1	ATPase inhibitory factor 1 [Source:MGI Symbol;Acc:MGI:1196457]	4412.11	-0.166851	0.0510563	-3.29485	0.000984743	0.0122049
ENSMUSG00000054405	Dnajc8	DnaJ heat shock protein family (Hsp40) member C8 [Source:MGI Symbol;Acc:MGI:1915848]	3515.61	-0.131967	0.048315	-2.72523	0.00642566	0.0493277
ENSMUSG00000037622	Wdtc1	WD and tetratricopeptide repeats 1 [Source:MGI Symbol;Acc:MGI:2685541]	3573.05	-0.124679	0.0470289	-2.64777	0.00810245	0.0575073
ENSMUSG00000028931	Kcnab2	potassium voltage-gated channel, shaker-related subfamily, beta member 2 [Source:MGI Symbol;Acc:MGI:109239]	38437.8	-0.121405	0.0376651	-3.22377	0.00126513	0.0147759
ENSMUSG00000029029	Wrap73	WD repeat containing, antisense to Trp73 [Source:MGI Symbol;Acc:MGI:1891749]	936.777	-0.232842	0.0601275	-3.87934	0.000104739	0.0021921
ENSMUSG00000012117	Dhdds	dehydrodolichyl diphosphate synthase [Source:MGI Symbol;Acc:MGI:1914672]	2082.05	-0.148256	0.0523029	-2.83043	0.00464862	0.0389518
ENSMUSG00000034171	Faah	fatty acid amide hydrolase [Source:MGI Symbol;Acc:MGI:109609]	5663.66	-0.226098	0.0437263	-5.17152	2.32e-07	1.67e-05
ENSMUSG00000028822	Tmem50a	transmembrane protein 50A [Source:MGI Symbol;Acc:MGI:1919067]	3121.36	-0.134356	0.0520537	-2.586	0.00970965	0.0656507
ENSMUSG00000028488	Sh3gl2	SH3-domain GRB2-like 2 [Source:MGI Symbol;Acc:MGI:700009]	10572.8	-0.142751	0.0460271	-3.11353	0.00184861	0.0195499
ENSMUSG00000070934	Rraga	Ras-related GTP binding A [Source:MGI Symbol;Acc:MGI:1915691]	2442.99	-0.133379	0.0533347	-2.50389	0.0122835	0.0770208
ENSMUSG00000028673	Fuca1	fucosidase, alpha-L- 1, tissue [Source:MGI Symbol;Acc:MGI:95593]	1814.41	-0.125699	0.0535814	-2.37641	0.017482	0.0964957
ENSMUSG00000029064	Gnb1	guanine nucleotide binding protein (G protein), beta 1 [Source:MGI Symbol;Acc:MGI:95781]	22965.9	-0.096549	0.0398649	-2.42271	0.0154052	0.0898036
ENSMUSG00000006699	Cdc42	cell division cycle 42 [Source:MGI Symbol;Acc:MGI:106211]	13298.9	-0.213393	0.0416836	-5.11887	3.07e-07	2.09e-05
ENSMUSG00000040972	Igsf21	immunoglobulin superfamily, member 21 [Source:MGI Symbol;Acc:MGI:2681842]	1372.25	-0.209379	0.0600352	-3.4902	0.000482668	0.0072597
ENSMUSG00000028525	Pde4b	phosphodiesterase 4B, cAMP specific [Source:MGI Symbol;Acc:MGI:99557]	2283.52	-0.187644	0.0522714	-3.59701	0.000321899	0.00520648
ENSMUSG00000028646	Rragc	Ras-related GTP binding C [Source:MGI Symbol;Acc:MGI:1858751]	3745.24	-0.137175	0.0473164	-2.90112	0.00371829	0.0336231
ENSMUSG00000028367	Txn1	thioredoxin 1 [Source:MGI Symbol;Acc:MGI:98874]	3118.47	-0.137551	0.0519527	-2.65467	0.0079385	0.0567232
ENSMUSG00000028284	Map3k7	mitogen-activated protein kinase kinase kinase 7 [Source:MGI Symbol;Acc:MGI:1346877]	1919.1	-0.199284	0.0530647	-3.75476	0.000173509	0.00325285
ENSMUSG00000028381	Ugcg	UDP-glucose ceramide glucosyltransferase [Source:MGI Symbol;Acc:MGI:1332243]	4004.23	-0.172113	0.0461525	-3.71847	0.000200436	0.00363783
ENSMUSG00000028278	Rragd	Ras-related GTP binding D [Source:MGI Symbol;Acc:MGI:1098604]	5868.51	-0.126537	0.0452087	-2.79405	0.00520523	0.0425591
ENSMUSG00000028277	Ube2j1	ubiquitin-conjugating enzyme E2J 1 [Source:MGI Symbol;Acc:MGI:1926245]	6809.72	-0.112212	0.0440151	-2.54893	0.0108053	0.0706151
ENSMUSG00000044288	Cnr1	cannabinoid receptor 1 (brain) [Source:MGI Symbol;Acc:MGI:104615]	7456.46	-0.185087	0.0442976	-4.17279	3.01e-05	0.000830428
ENSMUSG00000028249	Sdcbp	syndecan binding protein [Source:MGI Symbol;Acc:MGI:1337026]	19583.4	-0.0948667	0.038647	-2.45474	0.0140988	0.0843429
ENSMUSG00000047187	Rab2a	RAB2A, member RAS oncogene family [Source:MGI Symbol;Acc:MGI:1928750]	19016.6	-0.114129	0.0416218	-2.73866	0.006169	0.047857
ENSMUSG00000028207	Asph	aspartate-beta-hydroxylase [Source:MGI Symbol;Acc:MGI:1914186]	5511.89	-0.113551	0.0441138	-2.57126	0.0101329	0.0677106
ENSMUSG00000028409	Smu1	smu-1 suppressor of mec-8 and unc-52 homolog (C. elegans) [Source:MGI Symbol;Acc:MGI:1915546]	2325.09	-0.207863	0.0518062	-4.00684	6.15e-05	0.00142282
ENSMUSG00000040536	Necab1	N-terminal EF-hand calcium binding protein 1 [Source:MGI Symbol;Acc:MGI:1916602]	1883.19	-0.199241	0.0537942	-3.68273	0.000230751	0.00400256
ENSMUSG00000041153	Osgin2	oxidative stress induced growth inhibitor family member 2 [Source:MGI Symbol;Acc:MGI:2384798]	1305.77	-0.171974	0.0603202	-2.93732	0.00331057	0.0306838
ENSMUSG00000028252	Ccnc	cyclin C [Source:MGI Symbol;Acc:MGI:1858199]	1526.28	-0.141372	0.0554888	-2.53627	0.0112039	0.0722657
ENSMUSG00000035572	Dcaf10	DDB1 and CUL4 associated factor 10 [Source:MGI Symbol;Acc:MGI:2140179]	1212.54	-0.163004	0.0579591	-2.81855	0.00482411	0.0400606
ENSMUSG00000028330	Ncbp1	nuclear cap binding protein subunit 1 [Source:MGI Symbol;Acc:MGI:1891840]	2280.9	-0.127367	0.0512326	-2.49832	0.0124783	0.0777336
ENSMUSG00000028337	Coro2a	coronin, actin binding protein 2A [Source:MGI Symbol;Acc:MGI:1345966]	720.056	-0.155309	0.063395	-2.45024	0.0142762	0.084993
ENSMUSG00000039809	Gabbr2	gamma-aminobutyric acid (GABA) B receptor, 2 [Source:MGI Symbol;Acc:MGI:2386030]	15400	-0.11907	0.0469491	-2.53727	0.0111721	0.0721702
ENSMUSG00000039579	Grin3a	glutamate receptor ionotropic, NMDA3A [Source:MGI Symbol;Acc:MGI:1933206]	1089.65	-0.250309	0.0600697	-4.06407	4.82e-05	0.00120543
ENSMUSG00000003810	Mast2	microtubule associated serine/threonine kinase 2 [Source:MGI Symbol;Acc:MGI:894676]	4172.81	-0.197304	0.0489529	-4.03221	5.53e-05	0.00132754
ENSMUSG00000041351	Rap1gap	Rap1 GTPase-activating protein [Source:MGI Symbol;Acc:MGI:109338]	4077.77	-0.186259	0.0466573	-3.9954	6.46e-05	0.00146181
ENSMUSG00000028719	Cmpk1	cytidine monophosphate (UMP-CMP) kinase 1 [Source:MGI Symbol;Acc:MGI:1913838]	3342.76	-0.125619	0.0507318	-2.48548	0.0129378	0.0796436
ENSMUSG00000028964	Park7	Parkinson disease (autosomal recessive, early onset) 7 [Source:MGI Symbol;Acc:MGI:2135637]	6833.78	-0.115632	0.0438639	-2.63759	0.00834979	0.0587572
ENSMUSG00000029330	Cds1	CDP-diacylglycerol synthase 1 [Source:MGI Symbol;Acc:MGI:1921846]	5434.75	-0.131471	0.0477138	-2.76165	0.00575099	0.0456635
ENSMUSG00000029613	Eif2ak1	eukaryotic translation initiation factor 2 alpha kinase 1 [Source:MGI Symbol;Acc:MGI:1353448]	2336.44	-0.163032	0.0513916	-3.17435	0.00150175	0.0165415
ENSMUSG00000070639	Lrrc8b	leucine rich repeat containing 8 family, member B [Source:MGI Symbol;Acc:MGI:2141353]	5978.75	-0.234605	0.0461706	-5.0837	3.7e-07	2.43e-05
ENSMUSG00000054720	Lrrc8c	leucine rich repeat containing 8 family, member C [Source:MGI Symbol;Acc:MGI:2140839]	1079.38	-0.211827	0.0589025	-3.61306	0.000302606	0.00495927
ENSMUSG00000029472	Anapc5	anaphase-promoting complex subunit 5 [Source:MGI Symbol;Acc:MGI:1929722]	8005.46	-0.152845	0.0423032	-3.61313	0.000302527	0.00495927
ENSMUSG00000029623	Pdap1	PDGFA associated protein 1 [Source:MGI Symbol;Acc:MGI:2448536]	4516.64	-0.108525	0.0455084	-2.38935	0.0168782	0.0945048
ENSMUSG00000029152	Ociad1	OCIA domain containing 1 [Source:MGI Symbol;Acc:MGI:1915345]	16446.7	-0.143437	0.0404979	-3.54445	0.000393429	0.00607239
ENSMUSG00000029153	Ociad2	OCIA domain containing 2 [Source:MGI Symbol;Acc:MGI:1916377]	11879.1	-0.144346	0.0445975	-3.24451	0.00117654	0.0140203
ENSMUSG00000051674	Dcun1d4	DCN1, defective in cullin neddylation 1, domain containing 4 (S. cerevisiae) [Source:MGI Symbol;Acc:MGI:2140972]	5084.81	-0.130466	0.0452497	-2.88115	0.0039623	0.0353884
ENSMUSG00000049907	Rasl11b	RAS-like, family 11, member B [Source:MGI Symbol;Acc:MGI:1916189]	3738.06	-0.133117	0.0497816	-2.65919	0.00783279	0.0564569
ENSMUSG00000029438	Bcl7a	B cell CLL/lymphoma 7A [Source:MGI Symbol;Acc:MGI:1924295]	3694.55	-0.148205	0.0481976	-3.07395	0.00211245	0.0216314
ENSMUSG00000063406	Tmed5	transmembrane p24 trafficking protein 5 [Source:MGI Symbol;Acc:MGI:1921586]	1793.49	-0.1507	0.0547803	-2.77051	0.00559686	0.0448262
ENSMUSG00000029649	Pomp	proteasome maturation protein [Source:MGI Symbol;Acc:MGI:1913787]	4524.32	-0.175277	0.0528314	-3.3363	0.000849006	0.0109809
ENSMUSG00000029246	Ppat	phosphoribosyl pyrophosphate amidotransferase [Source:MGI Symbol;Acc:MGI:2387203]	738.629	-0.158869	0.0622905	-2.58291	0.00979711	0.0659417
ENSMUSG00000057614	Gnai1	guanine nucleotide binding protein (G protein), alpha inhibiting 1 [Source:MGI Symbol;Acc:MGI:95771]	12877.4	-0.108761	0.0413373	-2.62864	0.00857279	0.0599853
ENSMUSG00000029121	Crmp1	collapsin response mediator protein 1 [Source:MGI Symbol;Acc:MGI:107793]	9513.97	-0.16571	0.0427072	-3.87554	0.000106391	0.00221245
ENSMUSG00000050248	Evc2	EvC ciliary complex subunit 2 [Source:MGI Symbol;Acc:MGI:1915775]	2810.6	-0.22309	0.0513459	-4.3437	1.4e-05	0.000458211
ENSMUSG00000042249	Grk3	G protein-coupled receptor kinase 3 [Source:MGI Symbol;Acc:MGI:87941]	2854.36	-0.337009	0.0508473	-6.62117	3.56e-11	8.27e-09
ENSMUSG00000005103	Wdr1	WD repeat domain 1 [Source:MGI Symbol;Acc:MGI:1337100]	11376.9	-0.12538	0.042487	-2.95298	0.0031472	0.0293897
ENSMUSG00000029017	Pmpcb	peptidase (mitochondrial processing) beta [Source:MGI Symbol;Acc:MGI:1920328]	1996.13	-0.148992	0.0539471	-2.77101	0.00558819	0.0448262
ENSMUSG00000028932	Psmc2	proteasome (prosome, macropain) 26S subunit, ATPase 2 [Source:MGI Symbol;Acc:MGI:109555]	3744.14	-0.125983	0.0478603	-2.63997	0.00829122	0.0584559
ENSMUSG00000029592	Usp30	ubiquitin specific peptidase 30 [Source:MGI Symbol;Acc:MGI:2140991]	1442.75	-0.176377	0.0567268	-3.10871	0.00187907	0.0197595
ENSMUSG00000029430	Ran	RAN, member RAS oncogene family [Source:MGI Symbol;Acc:MGI:1333112]	5818.27	-0.132825	0.0448762	-2.96134	0.00306306	0.028858
ENSMUSG00000029577	Ube3b	ubiquitin protein ligase E3B [Source:MGI Symbol;Acc:MGI:1891295]	4419.47	-0.144492	0.0476994	-3.03056	0.00244102	0.0243905
ENSMUSG00000028969	Cdk5	cyclin-dependent kinase 5 [Source:MGI Symbol;Acc:MGI:101765]	5103.59	-0.106772	0.0442798	-2.41547	0.0157148	0.0909188
ENSMUSG00000006262	Mob1b	MOB kinase activator 1B [Source:MGI Symbol;Acc:MGI:1915723]	2081.8	-0.138258	0.0521627	-2.67282	0.00752158	0.0548529
ENSMUSG00000028945	Rheb	Ras homolog enriched in brain [Source:MGI Symbol;Acc:MGI:97912]	7186.02	-0.136227	0.0440988	-3.08775	0.00201678	0.0209994
ENSMUSG00000039000	Ube3c	ubiquitin protein ligase E3C [Source:MGI Symbol;Acc:MGI:2140998]	5565.81	-0.228689	0.0454804	-5.02927	4.92e-07	3.1e-05
ENSMUSG00000032959	Pebp1	phosphatidylethanolamine binding protein 1 [Source:MGI Symbol;Acc:MGI:1344408]	10673.2	-0.13592	0.0449357	-3.02836	0.00245885	0.0245027
ENSMUSG00000039178	Tbc1d19	TBC1 domain family, member 19 [Source:MGI Symbol;Acc:MGI:1914499]	857.483	-0.216959	0.061304	-3.53296	0.000410934	0.00631631
ENSMUSG00000032898	Fbxo21	F-box protein 21 [Source:MGI Symbol;Acc:MGI:1924223]	5261.83	-0.140869	0.0444408	-3.17161	0.00151597	0.0166488
ENSMUSG00000032840	Spring1	SREBF pathway regulator in golgi 1 [Source:MGI Symbol;Acc:MGI:1924042]	2279.95	-0.210724	0.0523165	-4.03898	5.37e-05	0.00131554
ENSMUSG00000029166	Mapre3	microtubule-associated protein, RP/EB family, member 3 [Source:MGI Symbol;Acc:MGI:2140967]	4881.56	-0.140011	0.0471166	-2.97359	0.00294334	0.0281227
ENSMUSG00000029148	Nrbp1	nuclear receptor binding protein 1 [Source:MGI Symbol;Acc:MGI:2183436]	3409.04	-0.117806	0.0483065	-2.43337	0.0149592	0.0880008
ENSMUSG00000014956	Ppp1cb	protein phosphatase 1 catalytic subunit beta [Source:MGI Symbol;Acc:MGI:104871]	19970.3	-0.156323	0.0389351	-4.01513	5.94e-05	0.0013914
ENSMUSG00000029578	Wipi2	WD repeat domain, phosphoinositide interacting 2 [Source:MGI Symbol;Acc:MGI:1923831]	5553.61	-0.189424	0.0445545	-4.2521	2.12e-05	0.000645026
ENSMUSG00000066640	Fbxl18	F-box and leucine-rich repeat protein 18 [Source:MGI Symbol;Acc:MGI:2444450]	1964.22	-0.174795	0.0552374	-3.16438	0.00155413	0.0169675
ENSMUSG00000070493	Chchd2	coiled-coil-helix-coiled-coil-helix domain containing 2 [Source:MGI Symbol;Acc:MGI:1261428]	8529.02	-0.125606	0.0506552	-2.48885	0.0128157	0.0790266
ENSMUSG00000004849	Ap1s1	adaptor protein complex AP-1, sigma 1 [Source:MGI Symbol;Acc:MGI:1098244]	8853.34	-0.209129	0.0497345	-4.20619	2.6e-05	0.000738729
ENSMUSG00000029712	Actl6b	actin-like 6B [Source:MGI Symbol;Acc:MGI:1933548]	3254.87	-0.138819	0.0500823	-2.75325	0.00590066	0.0464896
ENSMUSG00000039244	Ints15	integrator complex subunit 15 [Source:MGI Symbol;Acc:MGI:2442621]	774.791	-0.164823	0.0624778	-2.64658	0.00813096	0.0576176
ENSMUSG00000041453	Rpl21	ribosomal protein L21 [Source:MGI Symbol;Acc:MGI:1278340]	3747.51	-0.130689	0.0490871	-2.65496	0.00793174	0.0567232
ENSMUSG00000058013	Septin11	septin 11 [Source:MGI Symbol;Acc:MGI:1277214]	2187.95	-0.123636	0.0517728	-2.35694	0.0184264	0.0994117
ENSMUSG00000029550	Sppl3	signal peptide peptidase 3 [Source:MGI Symbol;Acc:MGI:1891433]	2455.39	-0.171441	0.0516098	-3.31471	0.000917374	0.011662
ENSMUSG00000037426	Depdc5	DEP domain containing 5 [Source:MGI Symbol;Acc:MGI:2141101]	1727.7	-0.257389	0.0568457	-4.53544	5.75e-06	0.000229436
ENSMUSG00000018965	Ywhah	tyrosine 3-monooxygenase/tryptophan 5-monooxygenase activation protein, eta polypeptide [Source:MGI Symbol;Acc:MGI:109194]	29756.8	-0.118608	0.0377118	-3.14668	0.00165135	0.0178711
ENSMUSG00000030282	Cmas	cytidine monophospho-N-acetylneuraminic acid synthetase [Source:MGI Symbol;Acc:MGI:1337124]	3546.61	-0.149265	0.049125	-3.03903	0.00237344	0.0237792
ENSMUSG00000052852	Reep1	receptor accessory protein 1 [Source:MGI Symbol;Acc:MGI:1098827]	6350.97	-0.158082	0.0444601	-3.55712	0.00037494	0.00584764
ENSMUSG00000030120	Mlf2	myeloid leukemia factor 2 [Source:MGI Symbol;Acc:MGI:1353554]	22423.2	-0.113608	0.0379305	-2.99643	0.00273161	0.0266135
ENSMUSG00000030127	Cops7a	COP9 signalosome subunit 7A [Source:MGI Symbol;Acc:MGI:1349400]	4909.52	-0.112113	0.0455515	-2.45976	0.0139029	0.0835063
ENSMUSG00000034245	Hdac11	histone deacetylase 11 [Source:MGI Symbol;Acc:MGI:2385252]	4940.38	-0.143242	0.0445836	-3.20313	0.00135942	0.0154553
ENSMUSG00000042742	Bmt2	base methyltransferase of 25S rRNA 2 [Source:MGI Symbol;Acc:MGI:2141466]	2288.62	-0.249347	0.0527512	-4.739	2.15e-06	0.000101559
ENSMUSG00000015733	Capza2	capping actin protein of muscle Z-line subunit alpha 2 [Source:MGI Symbol;Acc:MGI:106222]	25191.2	-0.182731	0.0391175	-4.68431	2.81e-06	0.00012716
ENSMUSG00000004980	Hnrnpa2b1	heterogeneous nuclear ribonucleoprotein A2/B1 [Source:MGI Symbol;Acc:MGI:104819]	5120.27	-0.12847	0.0521734	-2.45919	0.0139252	0.0835063
ENSMUSG00000000399	Ndufa9	NADH:ubiquinone oxidoreductase subunit A9 [Source:MGI Symbol;Acc:MGI:1913358]	4116.17	-0.1668	0.0496313	-3.36508	0.000765211	0.0101627
ENSMUSG00000038301	Snx10	sorting nexin 10 [Source:MGI Symbol;Acc:MGI:1919232]	9194.29	-0.237535	0.0423045	-5.60524	2.08e-08	2.14e-06
ENSMUSG00000030347	D6Wsu163e	DNA segment, Chr 6, Wayne State University 163, expressed [Source:MGI Symbol;Acc:MGI:107893]	1277.03	-0.143732	0.0570651	-2.51949	0.0117526	0.0747016
ENSMUSG00000030061	Uba3	ubiquitin-like modifier activating enzyme 3 [Source:MGI Symbol;Acc:MGI:1341217]	2880.45	-0.126237	0.0501474	-2.52982	0.0114121	0.0732901
ENSMUSG00000030352	Tspan9	tetraspanin 9 [Source:MGI Symbol;Acc:MGI:1924558]	979.573	-0.165422	0.0617048	-2.60568	0.0091691	0.0630095
ENSMUSG00000029787	Avl9	AVL9 cell migration associated [Source:MGI Symbol;Acc:MGI:1926187]	3711.37	-0.150535	0.0473258	-3.18298	0.00145765	0.0162056
ENSMUSG00000059486	Kbtbd2	kelch repeat and BTB (POZ) domain containing 2 [Source:MGI Symbol;Acc:MGI:2384811]	2832.58	-0.123679	0.0498185	-2.4706	0.0134888	0.0818811
ENSMUSG00000013736	Trnt1	tRNA nucleotidyl transferase, CCA-adding, 1 [Source:MGI Symbol;Acc:MGI:1917297]	1540.1	-0.169604	0.0574913	-2.95881	0.00308832	0.0289491
ENSMUSG00000005362	Crbn	cereblon [Source:MGI Symbol;Acc:MGI:1913277]	3517.76	-0.14625	0.0493659	-2.98471	0.00283851	0.0273372
ENSMUSG00000029804	Herc3	hect domain and RLD 3 [Source:MGI Symbol;Acc:MGI:1921248]	6546.32	-0.144459	0.0450465	-3.20512	0.00135005	0.015379
ENSMUSG00000033769	Exoc6b	exocyst complex component 6B [Source:MGI Symbol;Acc:MGI:1923164]	8274.98	-0.150204	0.0447494	-3.35317	0.000798905	0.010483
ENSMUSG00000025889	Snca	synuclein, alpha [Source:MGI Symbol;Acc:MGI:1277151]	28374.4	-0.223937	0.0410905	-5.45247	4.97e-08	4.44e-06
ENSMUSG00000033706	Smyd5	SET and MYND domain containing 5 [Source:MGI Symbol;Acc:MGI:108048]	1541.24	-0.177316	0.0565809	-3.12871	0.00175575	0.0186743
ENSMUSG00000030224	Strap	serine/threonine kinase receptor associated protein [Source:MGI Symbol;Acc:MGI:1329037]	8892.61	-0.167966	0.0450496	-3.7309	0.000190795	0.00349743
ENSMUSG00000039629	Strip2	striatin interacting protein 2 [Source:MGI Symbol;Acc:MGI:2444363]	1165.43	-0.197568	0.0588777	-3.40776	0.000654993	0.00900494
ENSMUSG00000039130	Zc3hc1	zinc finger, C3HC type 1 [Source:MGI Symbol;Acc:MGI:1916023]	1188.46	-0.163687	0.0580319	-2.83279	0.00461438	0.0389063
ENSMUSG00000025607	Copg2	coatomer protein complex, subunit gamma 2 [Source:MGI Symbol;Acc:MGI:1858683]	3170.73	-0.174539	0.0480008	-3.62902	0.000284498	0.00475701
ENSMUSG00000030123	Plxnd1	plexin D1 [Source:MGI Symbol;Acc:MGI:2154244]	841.735	-0.251054	0.0630901	-4.03802	5.39e-05	0.00131639
ENSMUSG00000030134	Rasgef1a	RasGEF domain family, member 1A [Source:MGI Symbol;Acc:MGI:1917977]	22756.7	-0.0911476	0.0382231	-2.3839	0.0171302	0.0952621
ENSMUSG00000029840	Mtpn	myotrophin [Source:MGI Symbol;Acc:MGI:99445]	29272.6	-0.137566	0.0379559	-3.62533	0.000288594	0.00478241
ENSMUSG00000040797	Iqsec3	IQ motif and Sec7 domain 3 [Source:MGI Symbol;Acc:MGI:2677208]	5997.82	-0.160244	0.0469656	-3.41387	0.000640469	0.00887097
ENSMUSG00000062995	Ica1	islet cell autoantigen 1 [Source:MGI Symbol;Acc:MGI:96391]	2513.55	-0.241787	0.0524842	-4.61795	3.88e-06	0.000165418
ENSMUSG00000030057	Cnbp	cellular nucleic acid binding protein [Source:MGI Symbol;Acc:MGI:88431]	15151.5	-0.113785	0.0474099	-2.41524	0.0157246	0.0909188
ENSMUSG00000079477	Rab7	RAB7, member RAS oncogene family [Source:MGI Symbol;Acc:MGI:105068]	6078.83	-0.130305	0.0460612	-2.83064	0.00464548	0.0389518
ENSMUSG00000057666	Gapdh	glyceraldehyde-3-phosphate dehydrogenase [Source:MGI Symbol;Acc:MGI:95640]	11442.3	-0.0973366	0.0413125	-2.35398	0.0185738	0.0998161
ENSMUSG00000030337	Vamp1	vesicle-associated membrane protein 1 [Source:MGI Symbol;Acc:MGI:1313276]	3457.33	-0.129355	0.0479842	-2.70323	0.00686698	0.0516479
ENSMUSG00000030272	Camk1	calcium/calmodulin-dependent protein kinase I [Source:MGI Symbol;Acc:MGI:1098535]	1020.78	-0.156453	0.0604971	-2.57166	0.0101213	0.0676939
ENSMUSG00000038459	Abhd17c	abhydrolase domain containing 17C [Source:MGI Symbol;Acc:MGI:1917428]	3083.56	-0.155582	0.0500671	-3.09469	0.0019702	0.0205856
ENSMUSG00000030518	Entrep2	endosomal transmembrane epsin interactor 2 [Source:MGI Symbol;Acc:MGI:1917888]	5011.04	-0.136864	0.0493591	-2.76261	0.0057342	0.0456001
ENSMUSG00000075701	Selenos	selenoprotein S [Source:MGI Symbol;Acc:MGI:95994]	1958.28	-0.182634	0.0540498	-3.40805	0.000654301	0.00900494
ENSMUSG00000030621	Me3	malic enzyme 3, NADP(+)-dependent, mitochondrial [Source:MGI Symbol;Acc:MGI:1916679]	1664.57	-0.184426	0.0545916	-3.36739	0.000758831	0.0101141
ENSMUSG00000030410	Dmwd	dystrophia myotonica-containing WD repeat motif [Source:MGI Symbol;Acc:MGI:94907]	3828.63	-0.184294	0.0477787	-3.8576	0.000114505	0.00235286
ENSMUSG00000031021	Tmem9b	TMEM9 domain family, member B [Source:MGI Symbol;Acc:MGI:1915254]	4398.57	-0.148303	0.0469022	-3.16266	0.00156334	0.0170429
ENSMUSG00000035901	Dennd5a	DENN domain containing 5A [Source:MGI Symbol;Acc:MGI:1201681]	14063.6	-0.108377	0.0438482	-2.47377	0.0133698	0.0817604
ENSMUSG00000038371	Sbf2	SET binding factor 2 [Source:MGI Symbol;Acc:MGI:1921831]	1971.99	-0.172229	0.0536985	-3.20219	0.00136389	0.0154782
ENSMUSG00000030647	Ndufc2	NADH:ubiquinone oxidoreductase subunit C2 [Source:MGI Symbol;Acc:MGI:1344370]	4338.61	-0.148513	0.0522787	-2.84441	0.00444944	0.0382077
ENSMUSG00000070570	Slc17a7	solute carrier family 17 (sodium-dependent inorganic phosphate cotransporter), member 7 [Source:MGI Symbol;Acc:MGI:1920211]	52110.5	-0.183418	0.0386803	-4.74319	2.1e-06	0.000100118
ENSMUSG00000055116	Arntl	aryl hydrocarbon receptor nuclear translocator-like [Source:MGI Symbol;Acc:MGI:1096381]	1867.66	-0.141046	0.0532339	-2.65059	0.00803516	0.0570843
ENSMUSG00000038187	Btbd10	BTB (POZ) domain containing 10 [Source:MGI Symbol;Acc:MGI:1916065]	4918.2	-0.118276	0.0445071	-2.65769	0.00786792	0.0565529
ENSMUSG00000030751	Psma1	proteasome subunit alpha 1 [Source:MGI Symbol;Acc:MGI:1347005]	3849.94	-0.145928	0.0500147	-2.92244	0.003473	0.0319499
ENSMUSG00000040952	Rps19	ribosomal protein S19 [Source:MGI Symbol;Acc:MGI:1333780]	1811.04	-0.170301	0.057997	-2.9668	0.00300912	0.028531
ENSMUSG00000090862	Rps13	ribosomal protein S13 [Source:MGI Symbol;Acc:MGI:1915302]	2380.64	-0.134499	0.0547033	-2.47828	0.0132016	0.0808651
ENSMUSG00000008683	Rps15a	ribosomal protein S15A [Source:MGI Symbol;Acc:MGI:2389091]	3331.04	-0.152871	0.0518645	-2.96232	0.00305332	0.0288543
ENSMUSG00000030654	Arl6ip1	ADP-ribosylation factor-like 6 interacting protein 1 [Source:MGI Symbol;Acc:MGI:1858943]	14017	-0.159596	0.0407361	-3.92345	8.73e-05	0.00190038
ENSMUSG00000030718	Ppme1	protein phosphatase methylesterase 1 [Source:MGI Symbol;Acc:MGI:1919840]	5287.53	-0.109873	0.0440341	-2.49175	0.0127114	0.0787071
ENSMUSG00000030704	Rab6a	RAB6A, member RAS oncogene family [Source:MGI Symbol;Acc:MGI:894313]	28320.6	-0.103104	0.0375912	-2.74221	0.0061028	0.0475416
ENSMUSG00000030946	Lhpp	phospholysine phosphohistidine inorganic pyrophosphate phosphatase [Source:MGI Symbol;Acc:MGI:1923679]	923.447	-0.159415	0.0610431	-2.62779	0.00859422	0.0600786
ENSMUSG00000030884	Uqcrc2	ubiquinol cytochrome c reductase core protein 2 [Source:MGI Symbol;Acc:MGI:1914253]	5860.28	-0.174228	0.0461397	-3.78958	0.000150902	0.00290987
ENSMUSG00000041769	Ppp2r2d	protein phosphatase 2, regulatory subunit B, delta [Source:MGI Symbol;Acc:MGI:1289252]	2813.2	-0.22541	0.0494599	-4.57011	4.87e-06	0.000201052
ENSMUSG00000001248	Gramd1a	GRAM domain containing 1A [Source:MGI Symbol;Acc:MGI:105490]	2516.73	-0.197415	0.0502357	-3.94071	8.12e-05	0.00178967
ENSMUSG00000033790	Tubgcp5	tubulin, gamma complex associated protein 5 [Source:MGI Symbol;Acc:MGI:2178836]	884.148	-0.143323	0.0607341	-2.35958	0.0182957	0.0990717
ENSMUSG00000063317	Usp31	ubiquitin specific peptidase 31 [Source:MGI Symbol;Acc:MGI:1923429]	7736.26	-0.11217	0.0445416	-2.51734	0.0118245	0.0749657
ENSMUSG00000034951	Cog7	component of oligomeric golgi complex 7 [Source:MGI Symbol;Acc:MGI:2685013]	1351.74	-0.294704	0.0573212	-5.14811	2.63e-07	1.86e-05
ENSMUSG00000108358	Gm44509	predicted gene 44509 [Source:MGI Symbol;Acc:MGI:5753085]	1105.1	-0.159918	0.0587927	-2.72385	0.00645255	0.0493853
ENSMUSG00000052889	Prkcb	protein kinase C, beta [Source:MGI Symbol;Acc:MGI:97596]	36346.1	-0.101915	0.0425918	-2.39888	0.0164451	0.0933529
ENSMUSG00000033676	Gabrb3	gamma-aminobutyric acid (GABA) A receptor, subunit beta 3 [Source:MGI Symbol;Acc:MGI:95621]	23733.8	-0.158195	0.0409588	-3.86453	0.000111305	0.00230175
ENSMUSG00000025326	Ube3a	ubiquitin protein ligase E3A [Source:MGI Symbol;Acc:MGI:105098]	4453.49	-0.157269	0.0487655	-3.21969	0.0012833	0.0148812
ENSMUSG00000053046	Brsk2	BR serine/threonine kinase 2 [Source:MGI Symbol;Acc:MGI:1923020]	7476.62	-0.123594	0.0431365	-2.86509	0.0041689	0.0365329
ENSMUSG00000037887	Dusp8	dual specificity phosphatase 8 [Source:MGI Symbol;Acc:MGI:106626]	7180.92	-0.104408	0.0435759	-2.39704	0.0165283	0.0935688
ENSMUSG00000025508	Rplp2	ribosomal protein, large P2 [Source:MGI Symbol;Acc:MGI:1914436]	3219.39	-0.139574	0.0542863	-2.57371	0.0100613	0.0673538
ENSMUSG00000015981	Stk32c	serine/threonine kinase 32C [Source:MGI Symbol;Acc:MGI:2385336]	2960.65	-0.117314	0.049154	-2.36939	0.0178172	0.097216
ENSMUSG00000014402	Tsg101	tumor susceptibility gene 101 [Source:MGI Symbol;Acc:MGI:106581]	1849.98	-0.135423	0.0538474	-2.52666	0.0115153	0.0736347
ENSMUSG00000030854	Ptpn5	protein tyrosine phosphatase, non-receptor type 5 [Source:MGI Symbol;Acc:MGI:97807]	2619.97	-0.128311	0.0511195	-2.50068	0.0123957	0.0773974
ENSMUSG00000003099	Ppp5c	protein phosphatase 5, catalytic subunit [Source:MGI Symbol;Acc:MGI:102666]	4787.31	-0.136169	0.0448972	-3.03102	0.00243733	0.0243864
ENSMUSG00000020078	Vps26a	VPS26 retromer complex component A [Source:MGI Symbol;Acc:MGI:1353654]	2289.7	-0.224438	0.0525467	-4.28052	1.86e-05	0.000584066
ENSMUSG00000052681	Rap1b	RAS related protein 1b [Source:MGI Symbol;Acc:MGI:894315]	3032.84	-0.152454	0.0493604	-3.08482	0.00203674	0.0211431
ENSMUSG00000028630	Dyrk2	dual-specificity tyrosine-(Y)-phosphorylation regulated kinase 2 [Source:MGI Symbol;Acc:MGI:1330301]	4085.39	-0.157001	0.0503492	-3.12071	0.00180418	0.0191346
ENSMUSG00000071253	Slc25a16	solute carrier family 25 (mitochondrial carrier, Graves disease autoantigen), member 16 [Source:MGI Symbol;Acc:MGI:1920382]	2402.44	-0.21161	0.0505711	-4.18117	2.9e-05	0.000806371
ENSMUSG00000054027	Nt5dc3	5'-nucleotidase domain containing 3 [Source:MGI Symbol;Acc:MGI:3513266]	3991.7	-0.132615	0.0483048	-2.74446	0.00606106	0.0474155
ENSMUSG00000035311	Gnptab	N-acetylglucosamine-1-phosphate transferase, alpha and beta subunits [Source:MGI Symbol;Acc:MGI:3643902]	3042.07	-0.144063	0.0500377	-2.8785	0.00399575	0.0354414
ENSMUSG00000019782	Rwdd1	RWD domain containing 1 [Source:MGI Symbol;Acc:MGI:1913771]	1109.68	-0.156471	0.0598516	-2.68728	0.00720368	0.053413
ENSMUSG00000060904	Arl1	ADP-ribosylation factor-like 1 [Source:MGI Symbol;Acc:MGI:99436]	6100.79	-0.158148	0.0439959	-3.59937	0.00031899	0.0051707
ENSMUSG00000019777	Hdac2	histone deacetylase 2 [Source:MGI Symbol;Acc:MGI:1097691]	3608.73	-0.176667	0.0506588	-3.48749	0.00048757	0.00727459
ENSMUSG00000019951	Uhrf1bp1l	UHRF1 (ICBP90) binding protein 1-like [Source:MGI Symbol;Acc:MGI:2442888]	5050.8	-0.157104	0.0469811	-3.35931	0.00078136	0.0103461
ENSMUSG00000020115	Tbk1	TANK-binding kinase 1 [Source:MGI Symbol;Acc:MGI:1929658]	1331.59	-0.15104	0.0576396	-2.6239	0.00869286	0.060597
ENSMUSG00000019831	Wasf1	WASP family, member 1 [Source:MGI Symbol;Acc:MGI:1890563]	10461.5	-0.139445	0.0412963	-3.3709	0.000749221	0.0100401
ENSMUSG00000019979	Apaf1	apoptotic peptidase activating factor 1 [Source:MGI Symbol;Acc:MGI:1306796]	2023.91	-0.140911	0.0571797	-2.50503	0.012244	0.0769034
ENSMUSG00000061904	Slc25a3	solute carrier family 25 (mitochondrial carrier, phosphate carrier), member 3 [Source:MGI Symbol;Acc:MGI:1353498]	9199.11	-0.26477	0.0466249	-5.67978	1.35e-08	1.49e-06
ENSMUSG00000038332	Sesn1	sestrin 1 [Source:MGI Symbol;Acc:MGI:2155278]	2216.97	-0.157481	0.0549144	-2.92461	0.00344894	0.0317679
ENSMUSG00000020015	Cdk17	cyclin-dependent kinase 17 [Source:MGI Symbol;Acc:MGI:97517]	19577.5	-0.144475	0.0389306	-3.70913	0.000207975	0.00372948
ENSMUSG00000019797	Mtres1	mitochondrial transcription rescue factor 1 [Source:MGI Symbol;Acc:MGI:1915101]	1034.82	-0.147444	0.0603982	-2.49661	0.0125387	0.0779624
ENSMUSG00000074785	Plxnc1	plexin C1 [Source:MGI Symbol;Acc:MGI:1890127]	2023.82	-0.166493	0.0545219	-3.02417	0.00249316	0.0247781
ENSMUSG00000020027	Socs2	suppressor of cytokine signaling 2 [Source:MGI Symbol;Acc:MGI:1201787]	1093.43	-0.172358	0.0596511	-2.89292	0.00381676	0.0342833
ENSMUSG00000019923	Zwint	ZW10 interactor [Source:MGI Symbol;Acc:MGI:1289227]	24148.2	-0.134428	0.0434639	-3.09678	0.00195634	0.020485
ENSMUSG00000071072	Ptges3	prostaglandin E synthase 3 [Source:MGI Symbol;Acc:MGI:1929282]	3890.52	-0.11867	0.0462325	-2.56218	0.0104018	0.0688874
ENSMUSG00000058799	Nap1l1	nucleosome assembly protein 1-like 1 [Source:MGI Symbol;Acc:MGI:1855693]	3929.6	-0.114318	0.0474652	-2.41168	0.0158792	0.0916696
ENSMUSG00000020130	Tbc1d15	TBC1 domain family, member 15 [Source:MGI Symbol;Acc:MGI:1913937]	918.807	-0.165606	0.0604189	-2.74975	0.00596401	0.0467548
ENSMUSG00000090841	Myl6	myosin, light polypeptide 6, alkali, smooth muscle and non-muscle [Source:MGI Symbol;Acc:MGI:109318]	5723.72	-0.113683	0.0468396	-2.42801	0.015182	0.088819
ENSMUSG00000055493	Epm2a	epilepsy, progressive myoclonic epilepsy, type 2 gene alpha [Source:MGI Symbol;Acc:MGI:1341085]	2423.8	-0.128844	0.0511395	-2.52746	0.0114891	0.0736347
ENSMUSG00000019806	Aig1	androgen-induced 1 [Source:MGI Symbol;Acc:MGI:1913503]	1637.27	-0.133315	0.0545677	-2.45987	0.0138989	0.0835063
ENSMUSG00000015501	Hivep2	human immunodeficiency virus type I enhancer binding protein 2 [Source:MGI Symbol;Acc:MGI:1338076]	15675.4	-0.275604	0.0463847	-5.96308	2.48e-09	3.75e-07
ENSMUSG00000020003	Pex7	peroxisomal biogenesis factor 7 [Source:MGI Symbol;Acc:MGI:1321392]	1127.22	-0.151297	0.0595142	-2.56451	0.0103321	0.0687061
ENSMUSG00000061983	Rps12	ribosomal protein S12 [Source:MGI Symbol;Acc:MGI:98105]	1847.45	-0.200214	0.0565296	-3.58502	0.000337049	0.00538119
ENSMUSG00000019998	Stx7	syntaxin 7 [Source:MGI Symbol;Acc:MGI:1858210]	7432.83	-0.110325	0.043694	-2.52099	0.0117024	0.0745742
ENSMUSG00000020265	Sumo3	small ubiquitin-like modifier 3 [Source:MGI Symbol;Acc:MGI:1336201]	5605.1	-0.107045	0.0449983	-2.40249	0.0162837	0.0928817
ENSMUSG00000000374	Trappc10	trafficking protein particle complex 10 [Source:MGI Symbol;Acc:MGI:1336209]	5729.43	-0.19711	0.0451817	-4.36631	1.26e-05	0.000426424
ENSMUSG00000023175	Bsg	basigin [Source:MGI Symbol;Acc:MGI:88208]	14379.8	-0.113772	0.0446725	-2.54746	0.0108509	0.0707262
ENSMUSG00000063457	Rps15	ribosomal protein S15 [Source:MGI Symbol;Acc:MGI:98117]	4478.13	-0.19965	0.0501158	-3.99593	6.44e-05	0.00146181
ENSMUSG00000034902	Pip5k1c	phosphatidylinositol-4-phosphate 5-kinase, type 1 gamma [Source:MGI Symbol;Acc:MGI:1298224]	14237	-0.161833	0.0411902	-3.92967	8.51e-05	0.00185738
ENSMUSG00000034781	Gna11	guanine nucleotide binding protein, alpha 11 [Source:MGI Symbol;Acc:MGI:95766]	7698.85	-0.135738	0.0417513	-3.25404	0.00113777	0.0136901
ENSMUSG00000034560	Washc4	WASH complex subunit 4 [Source:MGI Symbol;Acc:MGI:2441787]	1150.06	-0.190321	0.0588479	-3.25105	0.0011498	0.0137902
ENSMUSG00000020225	Tmbim4	transmembrane BAX inhibitor motif containing 4 [Source:MGI Symbol;Acc:MGI:1915462]	995.038	-0.154623	0.061169	-2.5479	0.0108372	0.0706992
ENSMUSG00000013833	Med16	mediator complex subunit 16 [Source:MGI Symbol;Acc:MGI:2158394]	1677.77	-0.143687	0.0558823	-2.5674	0.0102465	0.0682246
ENSMUSG00000035754	Wdr18	WD repeat domain 18 [Source:MGI Symbol;Acc:MGI:2158400]	2437.61	-0.140494	0.0506615	-2.77049	0.00559724	0.0448262
ENSMUSG00000000759	Tubgcp3	tubulin, gamma complex associated protein 3 [Source:MGI Symbol;Acc:MGI:2183752]	972.078	-0.163368	0.0597982	-2.71616	0.00660438	0.0501338
ENSMUSG00000041438	Utp4	UTP4 small subunit processome component [Source:MGI Symbol;Acc:MGI:1096573]	1425.3	-0.148819	0.0581573	-2.57962	0.00989101	0.0664541
ENSMUSG00000039067	Psmd7	proteasome (prosome, macropain) 26S subunit, non-ATPase, 7 [Source:MGI Symbol;Acc:MGI:1351511]	3451.36	-0.1576	0.0489217	-3.22008	0.00128153	0.0148812
ENSMUSG00000038291	Snx25	sorting nexin 25 [Source:MGI Symbol;Acc:MGI:2142610]	3401.72	-0.214126	0.0474162	-4.53287	5.82e-06	0.000231008
ENSMUSG00000031633	Slc25a4	solute carrier family 25 (mitochondrial carrier, adenine nucleotide translocator), member 4 [Source:MGI Symbol;Acc:MGI:1353495]	26503.7	-0.15518	0.0423092	-3.67136	0.000241263	0.00414616
ENSMUSG00000038416	Cdc16	CDC16 cell division cycle 16 [Source:MGI Symbol;Acc:MGI:1917207]	1930.09	-0.160168	0.0536897	-2.97448	0.0029349	0.0280782
ENSMUSG00000038365	Fbxo25	F-box protein 25 [Source:MGI Symbol;Acc:MGI:1914072]	3083.67	-0.196188	0.0484108	-4.03895	5.37e-05	0.00131554
ENSMUSG00000008892	Vdac3	voltage-dependent anion channel 3 [Source:MGI Symbol;Acc:MGI:106922]	1843.33	-0.191341	0.0578452	-3.30216	0.000959422	0.0119912
ENSMUSG00000031539	Ap3m2	adaptor-related protein complex 3, mu 2 subunit [Source:MGI Symbol;Acc:MGI:1929214]	6401.86	-0.138534	0.044071	-3.14075	0.00168517	0.0181367
ENSMUSG00000060038	Dhps	deoxyhypusine synthase [Source:MGI Symbol;Acc:MGI:2683592]	1258.4	-0.155998	0.059007	-2.63033	0.00853021	0.0598556
ENSMUSG00000031839	Hsbp1	heat shock factor binding protein 1 [Source:MGI Symbol;Acc:MGI:1915446]	8943.55	-0.133876	0.0477183	-2.82785	0.00468618	0.0391228
ENSMUSG00000037852	Cpe	carboxypeptidase E [Source:MGI Symbol;Acc:MGI:101932]	74145.1	-0.0973532	0.0390137	-2.49474	0.0126051	0.0781788
ENSMUSG00000031604	Msmo1	methylsterol monoxygenase 1 [Source:MGI Symbol;Acc:MGI:1913484]	1962.74	-0.131748	0.0537711	-2.42371	0.015363	0.0896659
ENSMUSG00000031837	Necab2	N-terminal EF-hand calcium binding protein 2 [Source:MGI Symbol;Acc:MGI:2152211]	1972.83	-0.213117	0.0577431	-3.68878	0.000225332	0.00393616
ENSMUSG00000031605	Klhl2	kelch-like 2, Mayven [Source:MGI Symbol;Acc:MGI:1924363]	21077	-0.147966	0.0399885	-3.70204	0.000213872	0.00379853
ENSMUSG00000006273	Atp6v1b2	ATPase, H+ transporting, lysosomal V1 subunit B2 [Source:MGI Symbol;Acc:MGI:109618]	20913	-0.118315	0.0415695	-2.84516	0.00443896	0.0381863
ENSMUSG00000031667	Aktip	AKT interacting protein [Source:MGI Symbol;Acc:MGI:3693832]	2942.14	-0.117915	0.0487887	-2.43635	0.0148362	0.0874157
ENSMUSG00000055932	Fto	fat mass and obesity associated [Source:MGI Symbol;Acc:MGI:1347093]	2975.15	-0.195742	0.0500089	-3.91011	9.23e-05	0.00198522
ENSMUSG00000033009	Ogfod1	2-oxoglutarate and iron-dependent oxygenase domain containing 1 [Source:MGI Symbol;Acc:MGI:2442978]	6058.91	-0.189169	0.0449247	-4.20906	2.56e-05	0.000733349
ENSMUSG00000031783	Polr2c	polymerase (RNA) II (DNA directed) polypeptide C [Source:MGI Symbol;Acc:MGI:109299]	1576.45	-0.190557	0.0555739	-3.42809	0.00060784	0.00851435
ENSMUSG00000031878	Nae1	NEDD8 activating enzyme E1 subunit 1 [Source:MGI Symbol;Acc:MGI:2384561]	1801.19	-0.239155	0.0575261	-4.1846	2.86e-05	0.000797311
ENSMUSG00000031523	Dlc1	deleted in liver cancer 1 [Source:MGI Symbol;Acc:MGI:1354949]	1428.27	-0.136408	0.0567059	-2.40714	0.0160782	0.0923872
ENSMUSG00000031601	Cnot7	CCR4-NOT transcription complex, subunit 7 [Source:MGI Symbol;Acc:MGI:1298230]	5266.61	-0.112753	0.0450728	-2.50649	0.0121938	0.0767825
ENSMUSG00000039431	Mtmr7	myotubularin related protein 7 [Source:MGI Symbol;Acc:MGI:1891693]	2550.45	-0.138777	0.049994	-2.78206	0.00540157	0.0438745
ENSMUSG00000031889	Phaf1	phagosome assembly factor 1 [Source:MGI Symbol;Acc:MGI:2443049]	1572.29	-0.160041	0.0556458	-2.87461	0.00404531	0.0357955
ENSMUSG00000014846	Tppp3	tubulin polymerization-promoting protein family member 3 [Source:MGI Symbol;Acc:MGI:1915221]	809.86	-0.147002	0.0644335	-2.36902	0.0178352	0.097216
ENSMUSG00000013160	Atp6v0d1	ATPase, H+ transporting, lysosomal V0 subunit D1 [Source:MGI Symbol;Acc:MGI:1201778]	9216	-0.199566	0.0428148	-4.66459	3.09e-06	0.000137472
ENSMUSG00000055707	Klhl26	kelch-like 26 [Source:MGI Symbol;Acc:MGI:2443079]	3322.59	-0.146435	0.0498512	-2.93689	0.00331522	0.0306885
ENSMUSG00000036840	Siah1a	siah E3 ubiquitin protein ligase 1A [Source:MGI Symbol;Acc:MGI:108064]	1642.77	-0.133873	0.0543593	-2.4748	0.0133309	0.08159
ENSMUSG00000031840	Rab3a	RAB3A, member RAS oncogene family [Source:MGI Symbol;Acc:MGI:97843]	20345.1	-0.135526	0.0396579	-3.41688	0.000633434	0.00878993
ENSMUSG00000034189	Hsdl1	hydroxysteroid dehydrogenase like 1 [Source:MGI Symbol;Acc:MGI:1919802]	2510.32	-0.2032	0.0520393	-3.90263	9.52e-05	0.00204171
ENSMUSG00000031818	Cox4i1	cytochrome c oxidase subunit 4I1 [Source:MGI Symbol;Acc:MGI:88473]	21470.8	-0.161341	0.0468263	-3.47023	0.000520015	0.00756979
ENSMUSG00000052934	Fbxo31	F-box protein 31 [Source:MGI Symbol;Acc:MGI:1354708]	8028.02	-0.123313	0.0443636	-2.77567	0.00550873	0.0445015
ENSMUSG00000001472	Tcf25	transcription factor 25 (basic helix-loop-helix) [Source:MGI Symbol;Acc:MGI:1914105]	26505.3	-0.0966071	0.0377719	-2.55702	0.0105574	0.0696697
ENSMUSG00000003033	Ap1m1	adaptor-related protein complex AP-1, mu subunit 1 [Source:MGI Symbol;Acc:MGI:102776]	1017.64	-0.209611	0.0595559	-3.52399	0.000425101	0.00650711
ENSMUSG00000015994	Fnta	farnesyltransferase, CAAX box, alpha [Source:MGI Symbol;Acc:MGI:104683]	1968.4	-0.126441	0.0540868	-2.35876	0.0183363	0.0992191
ENSMUSG00000005469	Prkaca	protein kinase, cAMP dependent, catalytic, alpha [Source:MGI Symbol;Acc:MGI:97592]	7282.81	-0.196264	0.0438357	-4.47928	7.49e-06	0.000279412
ENSMUSG00000040040	Ift88	intraflagellar transport 88 [Source:MGI Symbol;Acc:MGI:98715]	733.549	-0.146995	0.0621371	-2.36962	0.0178062	0.097216
ENSMUSG00000021987	Mtmr6	myotubularin related protein 6 [Source:MGI Symbol;Acc:MGI:2145637]	7148.19	-0.177244	0.0422562	-4.19393	2.74e-05	0.000768583
ENSMUSG00000021877	Arf4	ADP-ribosylation factor 4 [Source:MGI Symbol;Acc:MGI:99433]	3627.57	-0.124966	0.0497365	-2.52001	0.0117352	0.0746546
ENSMUSG00000048279	Sacs	sacsin [Source:MGI Symbol;Acc:MGI:1354724]	3820.87	-0.116046	0.0482957	-2.40716	0.0160769	0.0923872
ENSMUSG00000021930	Spryd7	SPRY domain containing 7 [Source:MGI Symbol;Acc:MGI:1913924]	4039.5	-0.134304	0.0472656	-2.8455	0.00443411	0.0381863
ENSMUSG00000014547	Wdfy2	WD repeat and FYVE domain containing 2 [Source:MGI Symbol;Acc:MGI:2442811]	1069.99	-0.143379	0.0588384	-2.42897	0.0151418	0.0886686
ENSMUSG00000042682	Selenok	selenoprotein K [Source:MGI Symbol;Acc:MGI:1931466]	3038.35	-0.215251	0.0535216	-4.0329	5.51e-05	0.00132754
ENSMUSG00000035078	Mtmr9	myotubularin related protein 9 [Source:MGI Symbol;Acc:MGI:2442842]	2968.85	-0.144331	0.048625	-2.96181	0.00305836	0.0288543
ENSMUSG00000022035	Ccdc25	coiled-coil domain containing 25 [Source:MGI Symbol;Acc:MGI:1914429]	2392.95	-0.147884	0.053455	-2.77053	0.00559655	0.0448262
ENSMUSG00000022052	Ppp2r2a	protein phosphatase 2, regulatory subunit B, alpha [Source:MGI Symbol;Acc:MGI:1919228]	2711.91	-0.250032	0.0514424	-4.86625	1.14e-06	6.21e-05
ENSMUSG00000061244	Exoc5	exocyst complex component 5 [Source:MGI Symbol;Acc:MGI:2145645]	5608.56	-0.107358	0.0449783	-2.38891	0.0168983	0.0945048
ENSMUSG00000021910	Nisch	nischarin [Source:MGI Symbol;Acc:MGI:1928323]	10884.1	-0.113119	0.0428259	-2.64137	0.00825707	0.0583259
ENSMUSG00000021816	Ppp3cb	protein phosphatase 3, catalytic subunit, beta isoform [Source:MGI Symbol;Acc:MGI:107163]	18118.7	-0.353947	0.0388082	-9.1206	7.47e-20	5.04e-17
ENSMUSG00000021901	Bap1	Brca1 associated protein 1 [Source:MGI Symbol;Acc:MGI:1206586]	8162.77	-0.110522	0.0426082	-2.59355	0.00949903	0.0647574
ENSMUSG00000021893	Capn7	calpain 7 [Source:MGI Symbol;Acc:MGI:1338030]	2091.66	-0.195759	0.0522371	-3.74522	0.000180233	0.00334513
ENSMUSG00000043881	Kbtbd7	kelch repeat and BTB (POZ) domain containing 7 [Source:MGI Symbol;Acc:MGI:2685141]	1464.71	-0.164723	0.058395	-2.80557	0.00502277	0.0413863
ENSMUSG00000021770	Samd8	sterile alpha motif domain containing 8 [Source:MGI Symbol;Acc:MGI:1914880]	7436.27	-0.142758	0.042493	-3.35839	0.000783972	0.0103562
ENSMUSG00000021771	Vdac2	voltage-dependent anion channel 2 [Source:MGI Symbol;Acc:MGI:106915]	6545.37	-0.152733	0.0432164	-3.53499	0.000407784	0.00628089
ENSMUSG00000021936	Mapk8	mitogen-activated protein kinase 8 [Source:MGI Symbol;Acc:MGI:1346861]	4448.69	-0.168404	0.0453981	-3.7021	0.000213825	0.00379853
ENSMUSG00000041078	Grid1	glutamate receptor, ionotropic, delta 1 [Source:MGI Symbol;Acc:MGI:95812]	3872.64	-0.131687	0.0474854	-2.77365	0.00554321	0.0446679
ENSMUSG00000022212	Cpne6	copine VI [Source:MGI Symbol;Acc:MGI:1334445]	16369.9	-0.212095	0.0393023	-5.39554	6.83e-08	5.83e-06
ENSMUSG00000015759	Cnih1	cornichon family AMPA receptor auxiliary protein 1 [Source:MGI Symbol;Acc:MGI:1277202]	2554.25	-0.146497	0.0514937	-2.86641	0.0041515	0.0364556
ENSMUSG00000062014	Gmfb	glia maturation factor, beta [Source:MGI Symbol;Acc:MGI:1927133]	11922.4	-0.140068	0.0399302	-3.50891	0.00044995	0.00684514
ENSMUSG00000021750	Fam107a	family with sequence similarity 107, member A [Source:MGI Symbol;Acc:MGI:3041256]	2377.81	-0.260284	0.0573968	-4.50726	6.57e-06	0.000253929
ENSMUSG00000021748	Pdhb	pyruvate dehydrogenase (lipoamide) beta [Source:MGI Symbol;Acc:MGI:1915513]	4011.17	-0.136931	0.0497534	-2.75842	0.00580821	0.0460193
ENSMUSG00000032348	Gsta4	glutathione S-transferase, alpha 4 [Source:MGI Symbol;Acc:MGI:1309515]	2989.99	-0.120517	0.0503434	-2.37585	0.0175088	0.096513
ENSMUSG00000032328	Tmem30a	transmembrane protein 30A [Source:MGI Symbol;Acc:MGI:106402]	25076.6	-0.15935	0.0385589	-4.1342	3.56e-05	0.000965101
ENSMUSG00000032262	Elovl4	elongation of very long chain fatty acids (FEN1/Elo2, SUR4/Elo3, yeast)-like 4 [Source:MGI Symbol;Acc:MGI:1933331]	3842.53	-0.120451	0.0473525	-2.54626	0.0108883	0.0709079
ENSMUSG00000032279	Idh3a	isocitrate dehydrogenase 3 (NAD+) alpha [Source:MGI Symbol;Acc:MGI:1915084]	8248.95	-0.206481	0.0426284	-4.84563	1.26e-06	6.74e-05
ENSMUSG00000032263	Bckdhb	branched chain ketoacid dehydrogenase E1, beta polypeptide [Source:MGI Symbol;Acc:MGI:88137]	882.847	-0.146771	0.0612526	-2.38607	0.0170297	0.0949165
ENSMUSG00000032324	Tspan3	tetraspanin 3 [Source:MGI Symbol;Acc:MGI:1928098]	15103.6	-0.102132	0.0430357	-2.37552	0.0175242	0.096513
ENSMUSG00000032936	Camkv	CaM kinase-like vesicle-associated [Source:MGI Symbol;Acc:MGI:2384296]	44243.6	-0.192153	0.038457	-4.99377	5.92e-07	3.63e-05
ENSMUSG00000032009	Sesn3	sestrin 3 [Source:MGI Symbol;Acc:MGI:1922997]	1865.76	-0.133449	0.0530832	-2.50316	0.0123091	0.0771165
ENSMUSG00000032011	Thy1	thymus cell antigen 1, theta [Source:MGI Symbol;Acc:MGI:98747]	31103	-0.13743	0.0383871	-3.57982	0.00034383	0.00547768
ENSMUSG00000032131	Abcg4	ATP binding cassette subfamily G member 4 [Source:MGI Symbol;Acc:MGI:1890594]	1565.1	-0.177121	0.0552991	-3.18755	0.00143485	0.0160427
ENSMUSG00000025237	Parp6	poly (ADP-ribose) polymerase family, member 6 [Source:MGI Symbol;Acc:MGI:1914537]	3190.03	-0.122409	0.0499619	-2.44963	0.0143002	0.0849996
ENSMUSG00000032449	Slc25a36	solute carrier family 25, member 36 [Source:MGI Symbol;Acc:MGI:1924909]	1875.12	-0.141738	0.0530569	-2.67381	0.00749947	0.0547454
ENSMUSG00000032177	Pde4a	phosphodiesterase 4A, cAMP specific [Source:MGI Symbol;Acc:MGI:99558]	2007.16	-0.183382	0.0549533	-3.3223	0.00089279	0.0114474
ENSMUSG00000003308	Keap1	kelch-like ECH-associated protein 1 [Source:MGI Symbol;Acc:MGI:1858732]	2352.64	-0.12555	0.0508885	-2.47137	0.0134596	0.0818381
ENSMUSG00000047766	Lrrc49	leucine rich repeat containing 49 [Source:MGI Symbol;Acc:MGI:2442689]	2011.98	-0.140665	0.0525546	-2.67391	0.00749727	0.0547454
ENSMUSG00000032096	Arcn1	archain 1 [Source:MGI Symbol;Acc:MGI:2387591]	5505.71	-0.144631	0.0437786	-3.30474	0.000950641	0.0119434
ENSMUSG00000007892	Rplp1	ribosomal protein, large, P1 [Source:MGI Symbol;Acc:MGI:1927099]	6508.26	-0.171014	0.0493589	-3.47458	0.000511648	0.00750687
ENSMUSG00000032087	Dscaml1	DS cell adhesion molecule like 1 [Source:MGI Symbol;Acc:MGI:2150309]	4293.3	-0.128055	0.0502473	-2.555	0.0106188	0.0699506
ENSMUSG00000041729	Coro2b	coronin, actin binding protein, 2B [Source:MGI Symbol;Acc:MGI:2444283]	3933.39	-0.211173	0.0477783	-4.42163	9.8e-06	0.000347959
ENSMUSG00000032557	Uba5	ubiquitin-like modifier activating enzyme 5 [Source:MGI Symbol;Acc:MGI:1913913]	2369.65	-0.157165	0.0525954	-2.9908	0.00278248	0.0269549
ENSMUSG00000004771	Rab11a	RAB11A, member RAS oncogene family [Source:MGI Symbol;Acc:MGI:1858202]	6386.11	-0.124408	0.0450605	-2.7642	0.0057063	0.045474
ENSMUSG00000032076	Cadm1	cell adhesion molecule 1 [Source:MGI Symbol;Acc:MGI:1889272]	8226.12	-0.139986	0.0436777	-3.19797	0.00138399	0.0155677
ENSMUSG00000032393	Dpp8	dipeptidylpeptidase 8 [Source:MGI Symbol;Acc:MGI:1921638]	8201.21	-0.120212	0.0420952	-2.8569	0.00427798	0.0371894
ENSMUSG00000043067	Dpy19l1	dpy-19-like 1 (C. elegans) [Source:MGI Symbol;Acc:MGI:1915685]	1927.08	-0.14878	0.0530371	-2.78854	0.00529465	0.0431476
ENSMUSG00000032388	Spg21	SPG21, maspardin [Source:MGI Symbol;Acc:MGI:106403]	1971.44	-0.211241	0.0525357	-4.03135	5.55e-05	0.00132813
ENSMUSG00000046785	Epm2aip1	EPM2A (laforin) interacting protein 1 [Source:MGI Symbol;Acc:MGI:1925031]	4499.6	-0.10781	0.0454063	-2.37063	0.0177577	0.097216
ENSMUSG00000032224	Fam81a	family with sequence similarity 81, member A [Source:MGI Symbol;Acc:MGI:1924136]	6925.58	-0.11937	0.0436693	-2.73293	0.0062773	0.0484939
ENSMUSG00000032512	Wdr48	WD repeat domain 48 [Source:MGI Symbol;Acc:MGI:1914811]	1985.41	-0.140339	0.0525409	-2.68169	0.00732517	0.0539505
ENSMUSG00000034858	Atosa	atos homolog A [Source:MGI Symbol;Acc:MGI:2387648]	1545.58	-0.15627	0.0551241	-2.83886	0.00452746	0.0385059
ENSMUSG00000025651	Uqcrc1	ubiquinol-cytochrome c reductase core protein 1 [Source:MGI Symbol;Acc:MGI:107876]	7424.07	-0.109148	0.0422281	-2.58979	0.00960341	0.0651419
ENSMUSG00000041624	Gucy1a2	guanylate cyclase 1, soluble, alpha 2 [Source:MGI Symbol;Acc:MGI:2660877]	1196.75	-0.156607	0.0584689	-2.70365	0.00685828	0.0516388
ENSMUSG00000025894	Aasdhppt	aminoadipate-semialdehyde dehydrogenase-phosphopantetheinyl transferase [Source:MGI Symbol;Acc:MGI:1914868]	2243.56	-0.152192	0.0521211	-2.9338	0.00334844	0.0309189
ENSMUSG00000032185	Carm1	coactivator-associated arginine methyltransferase 1 [Source:MGI Symbol;Acc:MGI:1913208]	1510.03	-0.194398	0.0553945	-3.50079	0.000463881	0.00704264
ENSMUSG00000001833	Septin7	septin 7 [Source:MGI Symbol;Acc:MGI:1335094]	10447.3	-0.200088	0.0420117	-4.7664	1.88e-06	9.29e-05
ENSMUSG00000032101	Ddx25	DEAD box helicase 25 [Source:MGI Symbol;Acc:MGI:1353582]	2096.09	-0.19907	0.0533864	-3.74362	0.000181389	0.00335819
ENSMUSG00000042208	Sanbr	SANT and BTB domain regulator of CSR [Source:MGI Symbol;Acc:MGI:1918925]	2066.44	-0.276756	0.0521525	-5.31439	1.07e-07	8.54e-06
ENSMUSG00000006127	Inpp5k	inositol polyphosphate 5-phosphatase K [Source:MGI Symbol;Acc:MGI:1194899]	1002.21	-0.201569	0.0597747	-3.42266	0.000620117	0.00863743
ENSMUSG00000009894	Snap47	synaptosomal-associated protein, 47 [Source:MGI Symbol;Acc:MGI:1915076]	14709.9	-0.149217	0.0399393	-3.7378	0.000185634	0.00342452
ENSMUSG00000020849	Ywhae	tyrosine 3-monooxygenase/tryptophan 5-monooxygenase activation protein, epsilon polypeptide [Source:MGI Symbol;Acc:MGI:894689]	24264.8	-0.127227	0.038516	-3.30414	0.000952689	0.0119472
ENSMUSG00000038150	Ormdl3	ORM1-like 3 (S. cerevisiae) [Source:MGI Symbol;Acc:MGI:1913862]	3681.98	-0.141598	0.0490421	-2.8928	0.00381819	0.0342833
ENSMUSG00000020462	Cfap36	cilia and flagella associated protein 36 [Source:MGI Symbol;Acc:MGI:1913994]	5751.86	-0.122835	0.0481721	-2.56255	0.0103908	0.0688874
ENSMUSG00000016559	H3f3b	H3.3 histone B [Source:MGI Symbol;Acc:MGI:1101768]	10203.6	-0.154864	0.0485304	-3.22362	0.00126582	0.0147759
ENSMUSG00000020300	Cpeb4	cytoplasmic polyadenylation element binding protein 4 [Source:MGI Symbol;Acc:MGI:1914829]	5919.96	-0.107413	0.043968	-2.44071	0.0146586	0.0866444
ENSMUSG00000017176	Nt5c3b	5'-nucleotidase, cytosolic IIIB [Source:MGI Symbol;Acc:MGI:1915356]	960.986	-0.16824	0.0611074	-2.76406	0.00570875	0.045474
ENSMUSG00000048732	Klhl11	kelch-like 11 [Source:MGI Symbol;Acc:MGI:2388648]	3005.18	-0.215683	0.0508114	-4.24368	2.2e-05	0.000655575
ENSMUSG00000052949	Rnf157	ring finger protein 157 [Source:MGI Symbol;Acc:MGI:2442484]	13824.9	-0.168038	0.0431335	-3.89585	9.79e-05	0.00208099
ENSMUSG00000020271	Fbxw11	F-box and WD-40 domain protein 11 [Source:MGI Symbol;Acc:MGI:2144023]	6891.67	-0.191482	0.0427735	-4.48336	7.35e-06	0.00027751
ENSMUSG00000020823	Sec14l1	SEC14-like lipid binding 1 [Source:MGI Symbol;Acc:MGI:1921386]	9683.51	-0.155623	0.0424383	-3.67009	0.000242463	0.00415486
ENSMUSG00000010803	Gabra1	gamma-aminobutyric acid (GABA) A receptor, subunit alpha 1 [Source:MGI Symbol;Acc:MGI:95613]	14974.4	-0.0969824	0.0411453	-2.35757	0.0183952	0.0993928
ENSMUSG00000035198	Tubg1	tubulin, gamma 1 [Source:MGI Symbol;Acc:MGI:101834]	888.485	-0.158028	0.0617215	-2.54354	0.0109736	0.0712757
ENSMUSG00000020340	Cyfip2	cytoplasmic FMR1 interacting protein 2 [Source:MGI Symbol;Acc:MGI:1924134]	27824	-0.114231	0.0400211	-2.85694	0.00427744	0.0371894
ENSMUSG00000020372	Rack1	receptor for activated C kinase 1 [Source:MGI Symbol;Acc:MGI:101849]	4873.14	-0.147119	0.0495126	-2.97897	0.00289219	0.027777
ENSMUSG00000078652	Psme3	proteaseome (prosome, macropain) activator subunit 3 (PA28 gamma, Ki) [Source:MGI Symbol;Acc:MGI:1096366]	3104.35	-0.159176	0.049015	-3.2463	0.00116914	0.0139545
ENSMUSG00000020366	Mapk9	mitogen-activated protein kinase 9 [Source:MGI Symbol;Acc:MGI:1346862]	6859.22	-0.165414	0.0428686	-3.85713	0.000114727	0.00235286
ENSMUSG00000020376	Rnf130	ring finger protein 130 [Source:MGI Symbol;Acc:MGI:1891717]	6708.61	-0.12435	0.0448413	-2.77311	0.00555227	0.0446679
ENSMUSG00000033352	Map2k4	mitogen-activated protein kinase kinase 4 [Source:MGI Symbol;Acc:MGI:1346869]	10550.5	-0.214855	0.0409156	-5.25299	1.5e-07	1.15e-05
ENSMUSG00000025132	Arhgdia	Rho GDP dissociation inhibitor (GDI) alpha [Source:MGI Symbol;Acc:MGI:2178103]	5614.52	-0.113021	0.0478783	-2.36967	0.0178041	0.097216
ENSMUSG00000020349	Ppp2ca	protein phosphatase 2 (formerly 2A), catalytic subunit, alpha isoform [Source:MGI Symbol;Acc:MGI:1321159]	23006.3	-0.143622	0.0387169	-3.70819	0.000208745	0.00373427
ENSMUSG00000017686	Rhot1	ras homolog family member T1 [Source:MGI Symbol;Acc:MGI:1926078]	4241.04	-0.204202	0.0480286	-4.25187	2.12e-05	0.000645026
ENSMUSG00000018398	Septin8	septin 8 [Source:MGI Symbol;Acc:MGI:894310]	12015.3	-0.0993661	0.0413636	-2.40209	0.0163018	0.0928817
ENSMUSG00000025155	Dus1l	dihydrouridine synthase 1-like (S. cerevisiae) [Source:MGI Symbol;Acc:MGI:1915980]	1428.84	-0.149772	0.0563501	-2.66676	0.0076587	0.0555255
ENSMUSG00000020894	Vamp2	vesicle-associated membrane protein 2 [Source:MGI Symbol;Acc:MGI:1313277]	17749.5	-0.127528	0.0445704	-2.86911	0.00411632	0.036251
ENSMUSG00000025162	Csnk1d	casein kinase 1, delta [Source:MGI Symbol;Acc:MGI:1355272]	6196.36	-0.181462	0.0439119	-4.13182	3.6e-05	0.000971463
ENSMUSG00000035992	Fnip1	folliculin interacting protein 1 [Source:MGI Symbol;Acc:MGI:2444668]	2948.85	-0.121294	0.0500325	-2.44409	0.0145216	0.0859033
ENSMUSG00000037533	Rapgef6	Rap guanine nucleotide exchange factor (GEF) 6 [Source:MGI Symbol;Acc:MGI:2384761]	2631.21	-0.120637	0.0497115	-2.44446	0.0145071	0.0858858
ENSMUSG00000020267	Hint1	histidine triad nucleotide binding protein 1 [Source:MGI Symbol;Acc:MGI:1321133]	6916.19	-0.135364	0.0499111	-2.73758	0.00618936	0.0479643
ENSMUSG00000020457	Drg1	developmentally regulated GTP binding protein 1 [Source:MGI Symbol;Acc:MGI:1343297]	3923.07	-0.213621	0.0472077	-4.52272	6.11e-06	0.000237297
ENSMUSG00000020515	Cnot8	CCR4-NOT transcription complex, subunit 8 [Source:MGI Symbol;Acc:MGI:1916375]	2088.1	-0.185655	0.0534576	-3.47081	0.000518891	0.00756979
ENSMUSG00000018425	Dhx40	DEAH (Asp-Glu-Ala-His) box polypeptide 40 [Source:MGI Symbol;Acc:MGI:1914737]	1599.66	-0.146511	0.0577194	-2.53164	0.0113529	0.0729732
ENSMUSG00000018548	Trim37	tripartite motif-containing 37 [Source:MGI Symbol;Acc:MGI:2153072]	20860.2	-0.130754	0.0385601	-3.39117	0.000695949	0.00946286
ENSMUSG00000004748	Mtfp1	mitochondrial fission process 1 [Source:MGI Symbol;Acc:MGI:1916686]	4869.41	-0.121036	0.0492886	-2.48162	0.0130788	0.0802453
ENSMUSG00000020720	Psmd12	proteasome (prosome, macropain) 26S subunit, non-ATPase, 12 [Source:MGI Symbol;Acc:MGI:1914247]	2791.73	-0.126926	0.0505307	-2.52721	0.0114971	0.0736347
ENSMUSG00000018286	Psmb6	proteasome (prosome, macropain) subunit, beta type 6 [Source:MGI Symbol;Acc:MGI:104880]	5786.95	-0.167679	0.0479868	-3.51148	0.000445613	0.00679308
ENSMUSG00000014606	Slc25a11	solute carrier family 25 (mitochondrial carrier oxoglutarate carrier), member 11 [Source:MGI Symbol;Acc:MGI:1915113]	4919.94	-0.127401	0.0445774	-2.85461	0.00430895	0.037371
ENSMUSG00000071866	Ppia	peptidylprolyl isomerase A [Source:MGI Symbol;Acc:MGI:97749]	17732.3	-0.147332	0.0436891	-3.39122	0.000695821	0.00946286
ENSMUSG00000033953	Ppp3r1	protein phosphatase 3, regulatory subunit B, alpha isoform (calcineurin B, type I) [Source:MGI Symbol;Acc:MGI:107172]	62473.9	-0.160029	0.0368041	-4.34825	1.37e-05	0.000450795
ENSMUSG00000000581	C1d	C1D nuclear receptor co-repressor [Source:MGI Symbol;Acc:MGI:1927354]	3040.71	-0.140686	0.0525896	-2.67831	0.00739936	0.0543045
ENSMUSG00000020152	Actr2	ARP2 actin-related protein 2 [Source:MGI Symbol;Acc:MGI:1913963]	17114.9	-0.302871	0.0411665	-7.35316	1.94e-13	6.25e-11
ENSMUSG00000020149	Rab1a	RAB1A, member RAS oncogene family [Source:MGI Symbol;Acc:MGI:97842]	9030.71	-0.151603	0.0446049	-3.40262	0.000667428	0.00914204
ENSMUSG00000020745	Pafah1b1	platelet-activating factor acetylhydrolase, isoform 1b, subunit 1 [Source:MGI Symbol;Acc:MGI:109520]	29960.8	-0.181185	0.037734	-4.80159	1.57e-06	8.15e-05
ENSMUSG00000057113	Npm1	nucleophosmin 1 [Source:MGI Symbol;Acc:MGI:106184]	3201.96	-0.176416	0.050947	-3.47066	0.000519183	0.00756979
ENSMUSG00000020936	Nmt1	N-myristoyltransferase 1 [Source:MGI Symbol;Acc:MGI:102579]	11640.7	-0.104615	0.0412976	-2.5348	0.0112512	0.0725076
ENSMUSG00000048076	Arf1	ADP-ribosylation factor 1 [Source:MGI Symbol;Acc:MGI:99431]	20745.8	-0.148797	0.0396723	-3.7466	0.000179249	0.00333823
ENSMUSG00000033389	Arhgap44	Rho GTPase activating protein 44 [Source:MGI Symbol;Acc:MGI:2144423]	9429.97	-0.14643	0.04441	-3.2956	0.000982122	0.0122049
ENSMUSG00000038967	Pdk2	pyruvate dehydrogenase kinase, isoenzyme 2 [Source:MGI Symbol;Acc:MGI:1343087]	1563.18	-0.202158	0.0551388	-3.68962	0.000224591	0.00393247
ENSMUSG00000020716	Nf1	neurofibromin 1 [Source:MGI Symbol;Acc:MGI:97306]	3917.86	-0.131667	0.0469337	-2.80141	0.00508802	0.0417848
ENSMUSG00000019590	Cyb561	cytochrome b-561 [Source:MGI Symbol;Acc:MGI:103253]	2537.83	-0.14541	0.0507914	-2.84754	0.00440585	0.0380337
ENSMUSG00000049354	Dcaf7	DDB1 and CUL4 associated factor 7 [Source:MGI Symbol;Acc:MGI:1919083]	9112.71	-0.102575	0.0436039	-2.35621	0.0184626	0.0994676
ENSMUSG00000020708	Psmc5	protease (prosome, macropain) 26S subunit, ATPase 5 [Source:MGI Symbol;Acc:MGI:105047]	4844.62	-0.163633	0.0458178	-3.57623	0.000348579	0.00552598
ENSMUSG00000061981	Flot2	flotillin 2 [Source:MGI Symbol;Acc:MGI:103309]	3441.44	-0.122253	0.047416	-2.57789	0.00994047	0.0667252
ENSMUSG00000010277	Bltp2	bridge-like lipid transfer protein family member 2 [Source:MGI Symbol;Acc:MGI:1919753]	7938.1	-0.235321	0.0446342	-5.27529	1.33e-07	1.03e-05
ENSMUSG00000025173	Wdr45b	WD repeat domain 45B [Source:MGI Symbol;Acc:MGI:1914090]	2694.55	-0.21437	0.0507397	-4.2286	2.35e-05	0.000688188
ENSMUSG00000006575	Rundc3a	RUN domain containing 3A [Source:MGI Symbol;Acc:MGI:1858752]	13040.8	-0.130632	0.0406225	-3.21495	0.00130469	0.0150404
ENSMUSG00000020390	Ube2b	ubiquitin-conjugating enzyme E2B [Source:MGI Symbol;Acc:MGI:102944]	7371.24	-0.126362	0.0454492	-2.79107	0.00525347	0.0428591
ENSMUSG00000038683	Pak1ip1	PAK1 interacting protein 1 [Source:MGI Symbol;Acc:MGI:1915333]	2059.96	-0.197584	0.0544223	-3.63726	0.000275551	0.00464681
ENSMUSG00000021662	Arhgef28	Rho guanine nucleotide exchange factor (GEF) 28 [Source:MGI Symbol;Acc:MGI:1346016]	5340.72	-0.197783	0.0456248	-4.32879	1.5e-05	0.000481853
ENSMUSG00000021534	Cfap90	cilia and flagella associated protein 90 [Source:MGI Symbol;Acc:MGI:1916565]	957.213	-0.151516	0.0605267	-2.49578	0.0125682	0.0780155
ENSMUSG00000021536	Adcy2	adenylate cyclase 2 [Source:MGI Symbol;Acc:MGI:99676]	5208.56	-0.213612	0.046271	-4.61787	3.88e-06	0.000165418
ENSMUSG00000038175	Mylip	myosin regulatory light chain interacting protein [Source:MGI Symbol;Acc:MGI:2388271]	1248.56	-0.221143	0.0574889	-3.86278	0.000112102	0.00231179
ENSMUSG00000069237	Fam8a1	family with sequence similarity 8, member A1 [Source:MGI Symbol;Acc:MGI:2145496]	5357.93	-0.14638	0.0445242	-3.29255	0.000992819	0.012264
ENSMUSG00000021377	Dek	DEK proto-oncogene (DNA binding) [Source:MGI Symbol;Acc:MGI:1926209]	1783.49	-0.132658	0.0551114	-2.39545	0.0165998	0.0937161
ENSMUSG00000048978	Nrsn1	neurensin 1 [Source:MGI Symbol;Acc:MGI:894662]	3271.5	-0.159364	0.0497305	-3.21112	0.0013222	0.0152121
ENSMUSG00000021385	Ippk	inositol 1,3,4,5,6-pentakisphosphate 2-kinase [Source:MGI Symbol;Acc:MGI:1922928]	2767.68	-0.146428	0.0503585	-2.91349	0.00357413	0.0326777
ENSMUSG00000021474	Sfxn1	sideroflexin 1 [Source:MGI Symbol;Acc:MGI:2137677]	1572.02	-0.145783	0.0554657	-2.62306	0.00871451	0.0606909
ENSMUSG00000021218	Gdi2	guanosine diphosphate (GDP) dissociation inhibitor 2 [Source:MGI Symbol;Acc:MGI:99845]	6097.8	-0.176808	0.0452272	-3.91163	9.17e-05	0.00197851
ENSMUSG00000021537	Cetn3	centrin 3 [Source:MGI Symbol;Acc:MGI:1097706]	1915.85	-0.15917	0.0564856	-2.84553	0.00443376	0.0381863
ENSMUSG00000021193	Pitrm1	pitrilysin metallepetidase 1 [Source:MGI Symbol;Acc:MGI:1916867]	756.186	-0.150974	0.0623605	-2.40582	0.0161362	0.0925821
ENSMUSG00000021700	Rab3c	RAB3C, member RAS oncogene family [Source:MGI Symbol;Acc:MGI:1914545]	17300.3	-0.209729	0.0413273	-5.07477	3.88e-07	2.52e-05
ENSMUSG00000021548	Ccnh	cyclin H [Source:MGI Symbol;Acc:MGI:1913921]	1776.09	-0.177323	0.0557713	-3.16085	0.00157312	0.0170992
ENSMUSG00000021764	Ndufs4	NADH:ubiquinone oxidoreductase core subunit S4 [Source:MGI Symbol;Acc:MGI:1343135]	4164.32	-0.12454	0.0520011	-2.39883	0.0164474	0.0933529
ENSMUSG00000021687	Scamp1	secretory carrier membrane protein 1 [Source:MGI Symbol;Acc:MGI:1349480]	11767.8	-0.096768	0.0406914	-2.37812	0.0174012	0.0963184
ENSMUSG00000015671	Psma2	proteasome subunit alpha 2 [Source:MGI Symbol;Acc:MGI:104885]	5098.84	-0.137715	0.0504034	-2.74372	0.00607465	0.0474569
ENSMUSG00000008859	Rala	v-ral simian leukemia viral oncogene A (ras related) [Source:MGI Symbol;Acc:MGI:1927243]	3309.32	-0.13407	0.0489788	-2.73425	0.00625223	0.0483926
ENSMUSG00000041236	Vps41	VPS41 HOPS complex subunit [Source:MGI Symbol;Acc:MGI:1929215]	8237.45	-0.191979	0.0428534	-4.47972	7.47e-06	0.000279412
ENSMUSG00000021559	Dapk1	death associated protein kinase 1 [Source:MGI Symbol;Acc:MGI:1916885]	7262.7	-0.198474	0.0437783	-4.53851	5.67e-06	0.000227351
ENSMUSG00000061482	H4c4	H4 clustered histone 4 [Source:MGI Symbol;Acc:MGI:2448423]	4320.75	-0.114253	0.0476149	-2.39071	0.0168157	0.0945048
ENSMUSG00000060678	H4c3	H4 clustered histone 3 [Source:MGI Symbol;Acc:MGI:2448421]	2976.43	-0.171709	0.0518387	-3.3103	0.000931949	0.0117867
ENSMUSG00000021595	Nsun2	NOL1/NOP2/Sun domain family member 2 [Source:MGI Symbol;Acc:MGI:107252]	3977.08	-0.193596	0.0462341	-4.19768	2.7e-05	0.000761207
ENSMUSG00000021660	Btf3	basic transcription factor 3 [Source:MGI Symbol;Acc:MGI:1202875]	2289.88	-0.132864	0.0524211	-2.55176	0.010718	0.0702384
ENSMUSG00000038042	Ptpdc1	protein tyrosine phosphatase domain containing 1 [Source:MGI Symbol;Acc:MGI:2145430]	1435.68	-0.207218	0.0564744	-3.66357	0.000248721	0.00424484
ENSMUSG00000021024	Psma6	proteasome subunit alpha 6 [Source:MGI Symbol;Acc:MGI:1347006]	3399.06	-0.207608	0.0511083	-4.07121	4.68e-05	0.00118503
ENSMUSG00000021248	Tmed10	transmembrane p24 trafficking protein 10 [Source:MGI Symbol;Acc:MGI:1915831]	3493.4	-0.128755	0.0475823	-2.70292	0.0068734	0.0516479
ENSMUSG00000052632	Asap2	ArfGAP with SH3 domain, ankyrin repeat and PH domain 2 [Source:MGI Symbol;Acc:MGI:2685438]	1996.59	-0.151247	0.052381	-2.87326	0.00406258	0.0358628
ENSMUSG00000020986	Sec23a	SEC23 homolog A, COPII coat complex component [Source:MGI Symbol;Acc:MGI:1349635]	6659.55	-0.15386	0.0428109	-3.59063	0.000329883	0.00530098
ENSMUSG00000021000	Mia2	MIA SH3 domain ER export factor 2 [Source:MGI Symbol;Acc:MGI:2159614]	1237.76	-0.15675	0.0574821	-2.73397	0.00625766	0.0483926
ENSMUSG00000051890	Klhdc1	kelch domain containing 1 [Source:MGI Symbol;Acc:MGI:2672853]	863.718	-0.192254	0.0612322	-3.10958	0.00187355	0.0197294
ENSMUSG00000020978	Klhdc2	kelch domain containing 2 [Source:MGI Symbol;Acc:MGI:1916804]	6485.23	-0.161075	0.0450558	-3.58744	0.000333934	0.00534737
ENSMUSG00000043061	Tmem18	transmembrane protein 18 [Source:MGI Symbol;Acc:MGI:2387176]	1520.65	-0.149272	0.0553507	-2.68434	0.00726741	0.0536315
ENSMUSG00000021066	Atl1	atlastin GTPase 1 [Source:MGI Symbol;Acc:MGI:1921241]	3716.34	-0.179295	0.047162	-3.80024	0.000144557	0.00280941
ENSMUSG00000020572	Nampt	nicotinamide phosphoribosyltransferase [Source:MGI Symbol;Acc:MGI:1929865]	3855.72	-0.201054	0.0473816	-4.24556	2.18e-05	0.000654948
ENSMUSG00000033530	Ttc7b	tetratricopeptide repeat domain 7B [Source:MGI Symbol;Acc:MGI:2144724]	5317.92	-0.219445	0.0457976	-4.7906	1.66e-06	8.4e-05
ENSMUSG00000021072	Tmx1	thioredoxin-related transmembrane protein 1 [Source:MGI Symbol;Acc:MGI:1919986]	2816.72	-0.121691	0.0521694	-2.35383	0.0185811	0.0998161
ENSMUSG00000021076	Actr10	ARP10 actin-related protein 10 [Source:MGI Symbol;Acc:MGI:1891654]	6313.75	-0.117298	0.0454132	-2.57961	0.00989113	0.0664541
ENSMUSG00000060073	Psma3	proteasome subunit alpha 3 [Source:MGI Symbol;Acc:MGI:104883]	2421.14	-0.122409	0.0521498	-2.35695	0.0184258	0.0994117
ENSMUSG00000021087	Rtn1	reticulon 1 [Source:MGI Symbol;Acc:MGI:1933947]	44551.5	-0.0978177	0.0385058	-2.54079	0.0110602	0.0717123
ENSMUSG00000036257	Pnpla8	patatin-like phospholipase domain containing 8 [Source:MGI Symbol;Acc:MGI:1914702]	6467.8	-0.109941	0.0429589	-2.5627	0.010386	0.0688874
ENSMUSG00000021209	Ppp4r4	protein phosphatase 4, regulatory subunit 4 [Source:MGI Symbol;Acc:MGI:1921771]	4587.15	-0.156717	0.0480653	-3.27987	0.00103854	0.012723
ENSMUSG00000021114	Atp6v1d	ATPase, H+ transporting, lysosomal V1 subunit D [Source:MGI Symbol;Acc:MGI:1921084]	13030.3	-0.12053	0.0418426	-2.88208	0.00395059	0.0353363
ENSMUSG00000056770	Setd3	SET domain containing 3 [Source:MGI Symbol;Acc:MGI:1289184]	4977.98	-0.185853	0.045259	-4.11383	3.89e-05	0.00101082
ENSMUSG00000021259	Cyp46a1	cytochrome P450, family 46, subfamily a, polypeptide 1 [Source:MGI Symbol;Acc:MGI:1341877]	4300.26	-0.262547	0.047635	-5.50423	3.71e-08	3.48e-06
ENSMUSG00000020608	Smc6	structural maintenance of chromosomes 6 [Source:MGI Symbol;Acc:MGI:1914491]	2242.83	-0.227968	0.0515481	-4.43069	9.39e-06	0.000338924
ENSMUSG00000054459	Vsnl1	visinin-like 1 [Source:MGI Symbol;Acc:MGI:1349453]	9933.63	-0.209032	0.0486811	-4.28422	1.83e-05	0.000581805
ENSMUSG00000054013	Tmem179	transmembrane protein 179 [Source:MGI Symbol;Acc:MGI:2144891]	8383.3	-0.166884	0.046372	-3.59259	0.000327402	0.00527252
ENSMUSG00000021144	Mta1	metastasis associated 1 [Source:MGI Symbol;Acc:MGI:2150037]	1502.38	-0.18873	0.0554167	-3.41043	0.000648604	0.00895025
ENSMUSG00000006356	Crip2	cysteine rich protein 2 [Source:MGI Symbol;Acc:MGI:1915587]	1997.13	-0.183718	0.054907	-3.31651	0.00091149	0.011607
ENSMUSG00000020585	Laptm4a	lysosomal-associated protein transmembrane 4A [Source:MGI Symbol;Acc:MGI:108017]	6930.73	-0.120544	0.0436439	-2.76461	0.00569905	0.045474
ENSMUSG00000021036	Sptlc2	serine palmitoyltransferase, long chain base subunit 2 [Source:MGI Symbol;Acc:MGI:108074]	1142.8	-0.143214	0.0584434	-2.42258	0.0154108	0.0898036
ENSMUSG00000061477	Rps7	ribosomal protein S7 [Source:MGI Symbol;Acc:MGI:1333818]	2770.27	-0.153866	0.0560882	-2.755	0.0058693	0.0463057
ENSMUSG00000020590	Snx13	sorting nexin 13 [Source:MGI Symbol;Acc:MGI:2661416]	5039.21	-0.202855	0.0468324	-4.33173	1.48e-05	0.000478881
ENSMUSG00000021277	Traf3	TNF receptor-associated factor 3 [Source:MGI Symbol;Acc:MGI:108041]	2386.24	-0.180941	0.0535079	-3.37729	0.000732027	0.0098503
ENSMUSG00000037075	Rnf139	ring finger protein 139 [Source:MGI Symbol;Acc:MGI:1923091]	1513.28	-0.232754	0.0564022	-4.11992	3.79e-05	0.00100131
ENSMUSG00000022350	Washc5	WASH complex subunit 5 [Source:MGI Symbol;Acc:MGI:2146110]	974.772	-0.176929	0.0597709	-2.95897	0.00308671	0.0289491
ENSMUSG00000041708	Mpped1	metallophosphoesterase domain containing 1 [Source:MGI Symbol;Acc:MGI:106316]	16143.7	-0.189572	0.0423674	-4.47275	7.72e-06	0.000286644
ENSMUSG00000018865	Sult4a1	sulfotransferase family 4A, member 1 [Source:MGI Symbol;Acc:MGI:1888971]	21912.8	-0.160169	0.0381445	-4.19952	2.67e-05	0.000757921
ENSMUSG00000022434	Fam118a	family with sequence similarity 118, member A [Source:MGI Symbol;Acc:MGI:1920475]	1821.83	-0.146146	0.0541939	-2.71961	0.00653594	0.0498181
ENSMUSG00000016541	Atxn10	ataxin 10 [Source:MGI Symbol;Acc:MGI:1859293]	6354.46	-0.117237	0.0438654	-2.66837	0.007622	0.0553336
ENSMUSG00000015002	Efr3a	EFR3 homolog A [Source:MGI Symbol;Acc:MGI:1923990]	9316.65	-0.149526	0.0410559	-3.64551	0.000266861	0.00452323
ENSMUSG00000022205	Sub1	SUB1 homolog, transcriptional regulator [Source:MGI Symbol;Acc:MGI:104811]	24737.6	-0.120073	0.041061	-2.91571	0.00354877	0.032526
ENSMUSG00000039458	Mtmr12	myotubularin related protein 12 [Source:MGI Symbol;Acc:MGI:2443034]	3017.28	-0.127311	0.0485354	-2.62528	0.00865786	0.0604097
ENSMUSG00000022195	6030458C11Rik	RIKEN cDNA 6030458C11 gene [Source:MGI Symbol;Acc:MGI:1925127]	2165.55	-0.1555	0.0516408	-3.00697	0.00263863	0.0258693
ENSMUSG00000056069	Otulinl	OTU deubiquitinase with linear linkage specificity like [Source:MGI Symbol;Acc:MGI:2687281]	1307.82	-0.145261	0.0576396	-2.50454	0.0122612	0.0769459
ENSMUSG00000022607	Ptk2	PTK2 protein tyrosine kinase 2 [Source:MGI Symbol;Acc:MGI:95481]	5395.17	-0.194487	0.0439405	-4.42679	9.56e-06	0.000343036
ENSMUSG00000022257	Laptm4b	lysosomal-associated protein transmembrane 4B [Source:MGI Symbol;Acc:MGI:1890494]	2726.22	-0.144396	0.0498623	-2.8937	0.00380737	0.0342833
ENSMUSG00000048307	Ankrd46	ankyrin repeat domain 46 [Source:MGI Symbol;Acc:MGI:1916089]	14315.6	-0.10647	0.0421825	-2.52693	0.0115064	0.0736347
ENSMUSG00000037465	Klf10	Kruppel-like factor 10 [Source:MGI Symbol;Acc:MGI:1101353]	1990.23	-0.152509	0.0554042	-2.753	0.00590514	0.0464896
ENSMUSG00000024479	Mal2	mal, T cell differentiation protein 2 [Source:MGI Symbol;Acc:MGI:2146021]	23422.8	-0.106055	0.0397177	-2.66142	0.00778116	0.0561939
ENSMUSG00000037362	Ccn3	cellular communication network factor 3 [Source:MGI Symbol;Acc:MGI:109185]	19719.2	-0.166532	0.0403657	-4.12047	3.78e-05	0.00100131
ENSMUSG00000000532	Acvr1b	activin A receptor, type 1B [Source:MGI Symbol;Acc:MGI:1338944]	5742.62	-0.230162	0.0458214	-5.02251	5.1e-07	3.18e-05
ENSMUSG00000022433	Csnk1e	casein kinase 1, epsilon [Source:MGI Symbol;Acc:MGI:1351660]	2254.29	-0.178064	0.0513391	-3.47686	0.000507322	0.00748779
ENSMUSG00000022186	Oxct1	3-oxoacid CoA transferase 1 [Source:MGI Symbol;Acc:MGI:1914291]	8640.86	-0.137214	0.0425486	-3.21889	0.00128687	0.0148812
ENSMUSG00000075590	Nrbp2	nuclear receptor binding protein 2 [Source:MGI Symbol;Acc:MGI:2385017]	1079.14	-0.190439	0.0600394	-3.17684	0.0014889	0.0164488
ENSMUSG00000037119	Fam91a1	family with sequence similarity 91, member A1 [Source:MGI Symbol;Acc:MGI:1277178]	2552.7	-0.127389	0.0506796	-2.51228	0.0119953	0.0756613
ENSMUSG00000022295	Atp6v1c1	ATPase, H+ transporting, lysosomal V1 subunit C1 [Source:MGI Symbol;Acc:MGI:1913585]	11989.2	-0.194688	0.0404779	-4.81061	1.5e-06	7.87e-05
ENSMUSG00000022587	Ly6e	lymphocyte antigen 6 complex, locus E [Source:MGI Symbol;Acc:MGI:106651]	5126.25	-0.120022	0.0469498	-2.55521	0.0106123	0.0699506
ENSMUSG00000022415	Syngr1	synaptogyrin 1 [Source:MGI Symbol;Acc:MGI:1328323]	18974.8	-0.186835	0.0422327	-4.43043	9.4e-06	0.000338924
ENSMUSG00000022339	Ebag9	estrogen receptor-binding fragment-associated gene 9 [Source:MGI Symbol;Acc:MGI:1859920]	1191.54	-0.201293	0.0578999	-3.49851	0.000467865	0.00708863
ENSMUSG00000022816	Fstl1	follistatin-like 1 [Source:MGI Symbol;Acc:MGI:102793]	1139.41	-0.14791	0.0596987	-2.47168	0.0134479	0.0818381
ENSMUSG00000047261	Gap43	growth associated protein 43 [Source:MGI Symbol;Acc:MGI:95639]	7950.12	-0.227894	0.0465999	-4.88638	1.03e-06	5.69e-05
ENSMUSG00000022973	Synj1	synaptojanin 1 [Source:MGI Symbol;Acc:MGI:1354961]	10689.2	-0.130851	0.0409014	-3.19902	0.00137895	0.0155346
ENSMUSG00000022789	Dnm1l	dynamin 1-like [Source:MGI Symbol;Acc:MGI:1921256]	7958.01	-0.133896	0.0417508	-3.205	0.00135063	0.015379
ENSMUSG00000063358	Mapk1	mitogen-activated protein kinase 1 [Source:MGI Symbol;Acc:MGI:1346858]	29484.9	-0.195538	0.0377662	-5.17534	2.27e-07	1.66e-05
ENSMUSG00000022658	Tagln3	transgelin 3 [Source:MGI Symbol;Acc:MGI:1926784]	9582.04	-0.108183	0.0438278	-2.4839	0.0129952	0.0798647
ENSMUSG00000022750	Klhl22	kelch-like 22 [Source:MGI Symbol;Acc:MGI:1337995]	2989.32	-0.172895	0.0487661	-3.54825	0.000387799	0.00599795
ENSMUSG00000003531	Dgcr6	DiGeorge syndrome critical region gene 6 [Source:MGI Symbol;Acc:MGI:1202877]	1725.98	-0.158033	0.0575228	-2.75783	0.00581873	0.0460536
ENSMUSG00000022841	Ap2m1	adaptor-related protein complex 2, mu 1 subunit [Source:MGI Symbol;Acc:MGI:1298405]	6885.78	-0.101334	0.0427428	-2.36922	0.0178257	0.097216
ENSMUSG00000022865	Cxadr	coxsackie virus and adenovirus receptor [Source:MGI Symbol;Acc:MGI:1201679]	773.744	-0.155511	0.0620755	-2.51791	0.0118054	0.0749089
ENSMUSG00000006998	Psmd2	proteasome (prosome, macropain) 26S subunit, non-ATPase, 2 [Source:MGI Symbol;Acc:MGI:1096584]	6419.9	-0.11539	0.0434755	-2.65514	0.00792745	0.0567232
ENSMUSG00000025613	Cct8	chaperonin containing Tcp1, subunit 8 (theta) [Source:MGI Symbol;Acc:MGI:107183]	5256.62	-0.136639	0.0466007	-2.93471	0.00333857	0.0308661
ENSMUSG00000022840	Adcy5	adenylate cyclase 5 [Source:MGI Symbol;Acc:MGI:99673]	5698.83	-0.174963	0.0458345	-3.81568	0.000135809	0.00266029
ENSMUSG00000022956	Atp5o	ATP synthase, H+ transporting, mitochondrial F1 complex, O subunit [Source:MGI Symbol;Acc:MGI:106341]	5006.65	-0.15222	0.0528948	-2.89033	0.00384833	0.0345049
ENSMUSG00000024150	Mcfd2	multiple coagulation factor deficiency 2 [Source:MGI Symbol;Acc:MGI:2183439]	4613.23	-0.165374	0.0470757	-3.51884	0.000433432	0.00662099
ENSMUSG00000036438	Calm2	calmodulin 2 [Source:MGI Symbol;Acc:MGI:103250]	129925	-0.117512	0.038145	-3.08319	0.00204793	0.0211753
ENSMUSG00000038910	Plcl2	phospholipase C-like 2 [Source:MGI Symbol;Acc:MGI:1352756]	5303.76	-0.144123	0.0444209	-3.24361	0.00118024	0.0140418
ENSMUSG00000017831	Rab5a	RAB5A, member RAS oncogene family [Source:MGI Symbol;Acc:MGI:105926]	4980.66	-0.136694	0.0448167	-3.06007	0.00221287	0.0224431
ENSMUSG00000001229	Dpp9	dipeptidylpeptidase 9 [Source:MGI Symbol;Acc:MGI:2443967]	2025.05	-0.134455	0.052593	-2.55399	0.0106495	0.0700283
ENSMUSG00000024212	Mllt1	myeloid/lymphoid or mixed-lineage leukemia; translocated to, 1 [Source:MGI Symbol;Acc:MGI:1927238]	3198.17	-0.130183	0.0525782	-2.47165	0.0134492	0.0818381
ENSMUSG00000002496	Tsc2	TSC complex subunit 2 [Source:MGI Symbol;Acc:MGI:102548]	3399.35	-0.199708	0.048671	-4.11368	3.89e-05	0.00101082
ENSMUSG00000023805	Synj2	synaptojanin 2 [Source:MGI Symbol;Acc:MGI:1201671]	3446.21	-0.153616	0.0488159	-3.14228	0.0016764	0.0180895
ENSMUSG00000023868	Pde10a	phosphodiesterase 10A [Source:MGI Symbol;Acc:MGI:1345143]	3289.03	-0.129397	0.0504553	-2.54995	0.0107738	0.0705335
ENSMUSG00000024059	Clip4	CAP-GLY domain containing linker protein family, member 4 [Source:MGI Symbol;Acc:MGI:1919100]	3157.82	-0.122258	0.0486929	-2.51183	0.0120109	0.0756949
ENSMUSG00000039770	Ypel5	yippee like 5 [Source:MGI Symbol;Acc:MGI:1916937]	7806.92	-0.137973	0.0421561	-3.28971	0.00100289	0.0123679
ENSMUSG00000054469	Lclat1	lysocardiolipin acyltransferase 1 [Source:MGI Symbol;Acc:MGI:2684937]	1279.99	-0.150701	0.0569646	-2.63962	0.00829984	0.0584611
ENSMUSG00000068039	Tcp1	t-complex protein 1 [Source:MGI Symbol;Acc:MGI:98535]	5582.51	-0.188099	0.0444947	-4.22831	2.35e-05	0.000688188
ENSMUSG00000034413	Neurl1b	neuralized E3 ubiquitin protein ligase 1B [Source:MGI Symbol;Acc:MGI:3643092]	5692.04	-0.19237	0.0476994	-4.03439	5.47e-05	0.00132386
ENSMUSG00000014769	Psmb1	proteasome (prosome, macropain) subunit, beta type 1 [Source:MGI Symbol;Acc:MGI:104884]	6902.57	-0.14179	0.0494914	-2.88007	0.00397585	0.0353884
ENSMUSG00000024242	Map4k3	mitogen-activated protein kinase kinase kinase kinase 3 [Source:MGI Symbol;Acc:MGI:2154405]	6098.96	-0.247188	0.0468816	-5.27393	1.34e-07	1.03e-05
ENSMUSG00000055817	Mta3	metastasis associated 3 [Source:MGI Symbol;Acc:MGI:2151172]	2870.35	-0.230907	0.0489343	-4.72529	2.3e-06	0.000107294
ENSMUSG00000024012	Mtch1	mitochondrial carrier 1 [Source:MGI Symbol;Acc:MGI:1929261]	22849.7	-0.130714	0.0392595	-3.32572	0.000881891	0.0113864
ENSMUSG00000062202	Btbd9	BTB (POZ) domain containing 9 [Source:MGI Symbol;Acc:MGI:1916625]	4090.28	-0.211229	0.048089	-4.39111	1.13e-05	0.000385926
ENSMUSG00000024298	Zfp871	zinc finger protein 871 [Source:MGI Symbol;Acc:MGI:1921793]	2891.01	-0.136232	0.0504085	-2.69655	0.00700614	0.052433
ENSMUSG00000008668	Rps18	ribosomal protein S18 [Source:MGI Symbol;Acc:MGI:98146]	1621.81	-0.196087	0.0582605	-3.39545	0.000685161	0.00935043
ENSMUSG00000040048	Ndufb10	NADH:ubiquinone oxidoreductase subunit B10 [Source:MGI Symbol;Acc:MGI:1915592]	5305.17	-0.114114	0.0481519	-2.37092	0.0177439	0.097216
ENSMUSG00000024403	Atp6v1g2	ATPase, H+ transporting, lysosomal V1 subunit G2 [Source:MGI Symbol;Acc:MGI:1913487]	14010.7	-0.126955	0.0399175	-3.17993	0.00147311	0.0163474
ENSMUSG00000059714	Flot1	flotillin 1 [Source:MGI Symbol;Acc:MGI:1100500]	4139.29	-0.110836	0.0463834	-2.38811	0.0169351	0.094602
ENSMUSG00000024603	Dctn4	dynactin 4 [Source:MGI Symbol;Acc:MGI:1914915]	4672.38	-0.107508	0.0453726	-2.37062	0.0177584	0.097216
ENSMUSG00000024277	Mapre2	microtubule-associated protein, RP/EB family, member 2 [Source:MGI Symbol;Acc:MGI:106271]	6863.03	-0.195111	0.0425516	-4.57921	4.67e-06	0.000193575
ENSMUSG00000024617	Camk2a	calcium/calmodulin-dependent protein kinase II alpha [Source:MGI Symbol;Acc:MGI:88256]	63966.4	-0.117227	0.0416292	-2.82425	0.00473909	0.0394429
ENSMUSG00000024269	Tpgs2	tubulin polyglutamylase complex subunit 2 [Source:MGI Symbol;Acc:MGI:1913898]	2915.78	-0.131422	0.0495805	-2.65098	0.00802591	0.0570843
ENSMUSG00000024259	Slc25a46	solute carrier family 25, member 46 [Source:MGI Symbol;Acc:MGI:1914703]	6528.13	-0.252726	0.0432867	-5.85056	4.9e-09	6.99e-07
ENSMUSG00000024382	Ercc3	excision repair cross-complementing rodent repair deficiency, complementation group 3 [Source:MGI Symbol;Acc:MGI:95414]	1398.28	-0.169198	0.0565036	-2.9939	0.0027544	0.0267653
ENSMUSG00000038128	Camk4	calcium/calmodulin-dependent protein kinase IV [Source:MGI Symbol;Acc:MGI:88258]	2320.18	-0.126013	0.0523674	-2.40252	0.0162825	0.0928817
ENSMUSG00000005873	Reep5	receptor accessory protein 5 [Source:MGI Symbol;Acc:MGI:1270152]	11701.2	-0.168349	0.0398934	-4.21921	2.45e-05	0.000710979
ENSMUSG00000024360	Etf1	eukaryotic translation termination factor 1 [Source:MGI Symbol;Acc:MGI:2385071]	6346.1	-0.10585	0.0444376	-2.38772	0.0169533	0.0946325
ENSMUSG00000001383	Zmat2	zinc finger, matrin type 2 [Source:MGI Symbol;Acc:MGI:1913742]	11937.3	-0.111033	0.0400067	-2.77773	0.00547399	0.0443172
ENSMUSG00000024516	Sec11c	SEC11 homolog C, signal peptidase complex subunit [Source:MGI Symbol;Acc:MGI:1913536]	2921.87	-0.178824	0.0502591	-3.55089	0.000383931	0.00595053
ENSMUSG00000024454	Hdac3	histone deacetylase 3 [Source:MGI Symbol;Acc:MGI:1343091]	2513.45	-0.24356	0.0512183	-4.75228	2.01e-06	9.7e-05
ENSMUSG00000024539	Ptpn2	protein tyrosine phosphatase, non-receptor type 2 [Source:MGI Symbol;Acc:MGI:97806]	1098.64	-0.145217	0.0586869	-2.47867	0.0131873	0.0808441
ENSMUSG00000079614	Seh1l	SEH1-like (S. cerevisiae [Source:MGI Symbol;Acc:MGI:1919374]	2137.3	-0.26608	0.0517409	-5.14384	2.69e-07	1.89e-05
ENSMUSG00000024425	Ndfip1	Nedd4 family interacting protein 1 [Source:MGI Symbol;Acc:MGI:1929601]	28848	-0.159804	0.0462969	-3.45183	0.000556801	0.00790381
ENSMUSG00000024487	Yipf5	Yip1 domain family, member 5 [Source:MGI Symbol;Acc:MGI:1914430]	2207.8	-0.141819	0.0521393	-2.72806	0.00637076	0.0490119
ENSMUSG00000050321	Neto1	neuropilin (NRP) and tolloid (TLL)-like 1 [Source:MGI Symbol;Acc:MGI:2180216]	5390.83	-0.159881	0.0458999	-3.48891	0.000485002	0.0072597
ENSMUSG00000024424	Ttc39c	tetratricopeptide repeat domain 39C [Source:MGI Symbol;Acc:MGI:1919997]	1912.04	-0.233285	0.0538525	-4.36294	1.28e-05	0.000429138
ENSMUSG00000044252	Osbpl1a	oxysterol binding protein-like 1A [Source:MGI Symbol;Acc:MGI:1927551]	5494.3	-0.151566	0.0451125	-3.35916	0.000781807	0.0103461
ENSMUSG00000024231	Cul2	cullin 2 [Source:MGI Symbol;Acc:MGI:1918995]	1685.81	-0.223149	0.0544433	-4.09186	4.28e-05	0.00109172
ENSMUSG00000073639	Rab18	RAB18, member RAS oncogene family [Source:MGI Symbol;Acc:MGI:102790]	5420.12	-0.160546	0.0462088	-3.47487	0.000511095	0.00750687
ENSMUSG00000024867	Pip5k1b	phosphatidylinositol-4-phosphate 5-kinase, type 1 beta [Source:MGI Symbol;Acc:MGI:107930]	2665.73	-0.14846	0.0503915	-2.97155	0.002963	0.0282238
ENSMUSG00000056201	Cfl1	cofilin 1, non-muscle [Source:MGI Symbol;Acc:MGI:101757]	24865.8	-0.124439	0.0386516	-3.22215	0.00127234	0.0148286
ENSMUSG00000024789	Jak2	Janus kinase 2 [Source:MGI Symbol;Acc:MGI:96629]	1728.5	-0.141438	0.0544608	-2.58711	0.00967856	0.0655599
ENSMUSG00000074746	Pdzd8	PDZ domain containing 8 [Source:MGI Symbol;Acc:MGI:2677270]	3533.68	-0.116604	0.0477255	-2.43817	0.014762	0.0870474
ENSMUSG00000024896	Minpp1	multiple inositol polyphosphate histidine phosphatase 1 [Source:MGI Symbol;Acc:MGI:1336159]	3701.93	-0.129329	0.0477098	-2.71192	0.00668941	0.0505517
ENSMUSG00000024948	Map4k2	mitogen-activated protein kinase kinase kinase kinase 2 [Source:MGI Symbol;Acc:MGI:1346883]	944.359	-0.181745	0.0600482	-3.02147	0.0025155	0.0249667
ENSMUSG00000053799	Exoc6	exocyst complex component 6 [Source:MGI Symbol;Acc:MGI:1351611]	2561.23	-0.1677	0.0513638	-3.26114	0.00110963	0.0134168
ENSMUSG00000042729	Wdr74	WD repeat domain 74 [Source:MGI Symbol;Acc:MGI:2147427]	1460.82	-0.135921	0.0572101	-2.3971	0.0165253	0.0935688
ENSMUSG00000011752	Pgam1	phosphoglycerate mutase 1 [Source:MGI Symbol;Acc:MGI:97552]	1805.85	-0.138153	0.0534393	-2.59288	0.00951757	0.0648242
ENSMUSG00000025178	Pi4k2a	phosphatidylinositol 4-kinase type 2 alpha [Source:MGI Symbol;Acc:MGI:1934031]	4033.99	-0.151831	0.046935	-3.234	0.00122069	0.0144305
ENSMUSG00000025190	Got1	glutamic-oxaloacetic transaminase 1, soluble [Source:MGI Symbol;Acc:MGI:95791]	10871.8	-0.0971941	0.0405281	-2.39728	0.0165171	0.0935688
ENSMUSG00000025217	Btrc	beta-transducin repeat containing protein [Source:MGI Symbol;Acc:MGI:1338871]	2176.8	-0.175323	0.0525435	-3.32455	0.000885627	0.0113981
ENSMUSG00000041035	Dpcd	deleted in primary ciliary dyskinesia [Source:MGI Symbol;Acc:MGI:1924407]	1749.01	-0.145173	0.0545114	-2.64648	0.00813352	0.0576176
ENSMUSG00000025223	Ldb1	LIM domain binding 1 [Source:MGI Symbol;Acc:MGI:894762]	3157.24	-0.128146	0.052408	-2.4513	0.0142341	0.0848109
ENSMUSG00000058624	Gda	guanine deaminase [Source:MGI Symbol;Acc:MGI:95678]	10125.2	-0.30765	0.0434006	-7.08237	1.42e-12	4.21e-10
ENSMUSG00000040385	Ppp1ca	protein phosphatase 1 catalytic subunit alpha [Source:MGI Symbol;Acc:MGI:103016]	7995.15	-0.167834	0.0438428	-3.8275	0.00012945	0.00256277
ENSMUSG00000005986	Ankrd13d	ankyrin repeat domain 13 family, member D [Source:MGI Symbol;Acc:MGI:1915673]	1814.33	-0.195331	0.0536462	-3.6264	0.000287403	0.00478241
ENSMUSG00000024858	Grk2	G protein-coupled receptor kinase 2 [Source:MGI Symbol;Acc:MGI:87940]	6503.98	-0.188851	0.0448692	-4.20871	2.57e-05	0.000733349
ENSMUSG00000025212	Sfxn3	sideroflexin 3 [Source:MGI Symbol;Acc:MGI:2137679]	2268.87	-0.154202	0.0531697	-2.90052	0.00372544	0.0336468
ENSMUSG00000064341	mt-Nd1	mitochondrially encoded NADH dehydrogenase 1 [Source:MGI Symbol;Acc:MGI:101787]	16229.8	-0.1777	0.0397607	-4.46832	7.88e-06	0.000291188
ENSMUSG00000064345	mt-Nd2	mitochondrially encoded NADH dehydrogenase 2 [Source:MGI Symbol;Acc:MGI:102500]	6649.13	-0.146757	0.0454728	-3.23238	0.00122766	0.0144669
ENSMUSG00000064351	mt-Co1	mitochondrially encoded cytochrome c oxidase I [Source:MGI Symbol;Acc:MGI:102504]	66996.7	-0.181587	0.0378792	-4.79196	1.65e-06	8.4e-05
ENSMUSG00000064363	mt-Nd4	mitochondrially encoded NADH dehydrogenase 4 [Source:MGI Symbol;Acc:MGI:102498]	5309.43	-0.160771	0.050114	-3.2209	0.0012779	0.0148701
ENSMUSG00000064370	mt-Cytb	mitochondrially encoded cytochrome b [Source:MGI Symbol;Acc:MGI:102501]	12163.9	-0.129053	0.047976	-2.68387	0.00727754	0.0536529
ENSMUSG00000070695	Cntnap5a	contactin associated protein-like 5A [Source:MGI Symbol;Acc:MGI:3643623]	1242.38	0.167596	0.0596859	2.85339	0.00432549	0.0374708
ENSMUSG00000057335	Cep170	centrosomal protein 170 [Source:MGI Symbol;Acc:MGI:1918348]	3115.95	0.12299	0.0492061	2.50275	0.0123234	0.0771408
ENSMUSG00000026235	Epha4	Eph receptor A4 [Source:MGI Symbol;Acc:MGI:98277]	23668.9	0.262533	0.0458224	5.72263	1.05e-08	1.22e-06
ENSMUSG00000039630	Hnrnpu	heterogeneous nuclear ribonucleoprotein U [Source:MGI Symbol;Acc:MGI:1858195]	11074.8	0.152132	0.040358	3.77397	0.000160671	0.00306304
ENSMUSG00000050711	Scg2	secretogranin II [Source:MGI Symbol;Acc:MGI:103033]	16543.6	0.141692	0.0415495	3.4003	0.000673128	0.00920313
ENSMUSG00000038608	Dock10	dedicator of cytokinesis 10 [Source:MGI Symbol;Acc:MGI:2146320]	1565.33	0.300087	0.0595532	5.07228	3.93e-07	2.52e-05
ENSMUSG00000004110	Cacna1e	calcium channel, voltage-dependent, R type, alpha 1E subunit [Source:MGI Symbol;Acc:MGI:106217]	14092.6	0.198991	0.0429202	4.6353	3.56e-06	0.000154743
ENSMUSG00000056708	Ier5	immediate early response 5 [Source:MGI Symbol;Acc:MGI:1337072]	2994.44	0.149103	0.0493956	3.00976	0.00261457	0.0256916
ENSMUSG00000038855	Itpkb	inositol 1,4,5-trisphosphate 3-kinase B [Source:MGI Symbol;Acc:MGI:109235]	1276.45	0.163523	0.0571379	2.83964	0.00451651	0.0384967
ENSMUSG00000036766	Dner	delta/notch-like EGF repeat containing [Source:MGI Symbol;Acc:MGI:2152889]	3320.59	0.192565	0.0501156	3.83991	0.000123077	0.00245625
ENSMUSG00000026496	Parp1	poly (ADP-ribose) polymerase family, member 1 [Source:MGI Symbol;Acc:MGI:1340806]	6284.57	0.233295	0.0454601	5.1303	2.89e-07	1.99e-05
ENSMUSG00000026219	Trip12	thyroid hormone receptor interactor 12 [Source:MGI Symbol;Acc:MGI:1309481]	6236.57	0.209713	0.0440715	4.75893	1.95e-06	9.44e-05
ENSMUSG00000025982	Sf3b1	splicing factor 3b, subunit 1 [Source:MGI Symbol;Acc:MGI:1932339]	6820.53	0.260323	0.0433601	5.99985	1.98e-09	3.12e-07
ENSMUSG00000070565	Rasal2	RAS protein activator like 2 [Source:MGI Symbol;Acc:MGI:2443881]	3503.36	0.127445	0.0476529	2.66925	0.00760208	0.055277
ENSMUSG00000038349	Plcl1	phospholipase C-like 1 [Source:MGI Symbol;Acc:MGI:3036262]	1052.01	0.14095	0.0610036	2.3751	0.017544	0.0965507
ENSMUSG00000026587	Astn1	astrotactin 1 [Source:MGI Symbol;Acc:MGI:1098567]	6513.84	0.155693	0.0427929	3.63607	0.000276825	0.00464965
ENSMUSG00000015829	Tnr	tenascin R [Source:MGI Symbol;Acc:MGI:99516]	3848.14	0.255763	0.046565	5.48436	4.15e-08	3.8e-06
ENSMUSG00000026615	Eprs	glutamyl-prolyl-tRNA synthetase [Source:MGI Symbol;Acc:MGI:97838]	1906.48	0.224104	0.0527317	4.26086	2.04e-05	0.000627309
ENSMUSG00000048000	Gigyf2	GRB10 interacting GYF protein 2 [Source:MGI Symbol;Acc:MGI:2138584]	2813.97	0.166104	0.0495087	3.35258	0.000800625	0.010483
ENSMUSG00000026034	Clk1	CDC-like kinase 1 [Source:MGI Symbol;Acc:MGI:107403]	1058.6	0.309058	0.0594686	5.21699	1.82e-07	1.35e-05
ENSMUSG00000037624	Kcnk2	potassium channel, subfamily K, member 2 [Source:MGI Symbol;Acc:MGI:109366]	1210.42	0.141293	0.0578585	2.43953	0.0147065	0.0867896
ENSMUSG00000010175	Prox1	prospero homeobox 1 [Source:MGI Symbol;Acc:MGI:97772]	1959.09	0.184653	0.0585905	3.20508	0.00135027	0.015379
ENSMUSG00000053024	Cntn2	contactin 2 [Source:MGI Symbol;Acc:MGI:104518]	1951.2	0.206859	0.0533879	3.87915	0.000104822	0.0021921
ENSMUSG00000040225	Prrc2c	proline-rich coiled-coil 2C [Source:MGI Symbol;Acc:MGI:1913754]	4998.48	0.159798	0.0464522	3.44113	0.000579286	0.00817608
ENSMUSG00000026131	Dst	dystonin [Source:MGI Symbol;Acc:MGI:104627]	5713.66	0.243002	0.0449311	5.40832	6.36e-08	5.49e-06
ENSMUSG00000037470	Uggt1	UDP-glucose glycoprotein glucosyltransferase 1 [Source:MGI Symbol;Acc:MGI:2443162]	1489.67	0.179952	0.0561566	3.21079	0.00132369	0.0152121
ENSMUSG00000025969	Nrp2	neuropilin 2 [Source:MGI Symbol;Acc:MGI:1100492]	2298.59	0.147525	0.0514148	2.83703	0.00455347	0.0386343
ENSMUSG00000026458	Ppfia4	protein tyrosine phosphatase, receptor type, f polypeptide (PTPRF), interacting protein (liprin), alpha 4 [Source:MGI Symbol;Acc:MGI:1915757]	3840.49	0.185485	0.0512629	3.61527	0.00030003	0.00493885
ENSMUSG00000026116	Tmem131	transmembrane protein 131 [Source:MGI Symbol;Acc:MGI:1927110]	2204	0.173247	0.0533093	3.24644	0.00116857	0.0139545
ENSMUSG00000073557	Ppp1r12b	protein phosphatase 1, regulatory subunit 12B [Source:MGI Symbol;Acc:MGI:1916417]	6274.34	0.107024	0.0447622	2.39118	0.0167943	0.0945048
ENSMUSG00000014602	Kif1a	kinesin family member 1A [Source:MGI Symbol;Acc:MGI:108391]	17762.6	0.139056	0.0407157	3.41266	0.000643318	0.00889384
ENSMUSG00000026090	Cracdl	capping protein inhibiting regulator of actin like [Source:MGI Symbol;Acc:MGI:1919347]	29924.8	0.179183	0.039674	4.50519	6.63e-06	0.000254696
ENSMUSG00000015222	Map2	microtubule-associated protein 2 [Source:MGI Symbol;Acc:MGI:97175]	47960	0.409273	0.0385014	10.628	2.21e-26	2.05e-23
ENSMUSG00000038463	Olfml2b	olfactomedin-like 2B [Source:MGI Symbol;Acc:MGI:2443310]	2424.98	0.153916	0.0515357	2.9668	0.00300913	0.028531
ENSMUSG00000026663	Atf6	activating transcription factor 6 [Source:MGI Symbol;Acc:MGI:1926157]	4757.46	0.132225	0.0497231	2.66825	0.00762476	0.0553336
ENSMUSG00000026335	Pam	peptidylglycine alpha-amidating monooxygenase [Source:MGI Symbol;Acc:MGI:97475]	9652.63	0.124857	0.0419689	2.9781	0.00290043	0.0278202
ENSMUSG00000067028	Cntnap5b	contactin associated protein-like 5B [Source:MGI Symbol;Acc:MGI:3664583]	762.647	0.176174	0.0627814	2.79286	0.00522438	0.0426687
ENSMUSG00000041483	Zfp281	zinc finger protein 281 [Source:MGI Symbol;Acc:MGI:3029290]	4051.64	0.116939	0.045916	2.55172	0.0107193	0.0702384
ENSMUSG00000026319	Relch	RAB11 binding and LisH domain, coiled-coil and HEAT repeat containing [Source:MGI Symbol;Acc:MGI:1922832]	2483.53	0.196059	0.0508585	3.85496	0.000115751	0.00235725
ENSMUSG00000039372	Marchf4	membrane associated ring-CH-type finger 4 [Source:MGI Symbol;Acc:MGI:2683550]	812.044	0.168911	0.062485	2.70734	0.00678244	0.0511716
ENSMUSG00000026185	Igfbp5	insulin-like growth factor binding protein 5 [Source:MGI Symbol;Acc:MGI:96440]	1686.46	0.161926	0.059346	2.82939	0.00466368	0.039034
ENSMUSG00000038034	Igsf8	immunoglobulin superfamily, member 8 [Source:MGI Symbol;Acc:MGI:2154090]	10252.6	0.198258	0.0405478	4.89133	1e-06	5.63e-05
ENSMUSG00000007097	Atp1a2	ATPase, Na+/K+ transporting, alpha 2 polypeptide [Source:MGI Symbol;Acc:MGI:88106]	1740.06	0.195713	0.0564025	3.47117	0.000518193	0.00756979
ENSMUSG00000032487	Ptgs2	prostaglandin-endoperoxide synthase 2 [Source:MGI Symbol;Acc:MGI:97798]	4100.69	0.390918	0.0486972	8.0295	9.79e-16	4.27e-13
ENSMUSG00000006005	Tpr	translocated promoter region, nuclear basket protein [Source:MGI Symbol;Acc:MGI:1922066]	2688.1	0.380453	0.050118	7.59073	3.18e-14	1.31e-11
ENSMUSG00000028354	Fmn2	formin 2 [Source:MGI Symbol;Acc:MGI:1859252]	1984.3	0.12778	0.0527923	2.43235	0.0150013	0.0881788
ENSMUSG00000036907	C1ql2	complement component 1, q subcomponent-like 2 [Source:MGI Symbol;Acc:MGI:3032521]	3234.58	0.178617	0.0650871	2.77305	0.0055534	0.0446679
ENSMUSG00000056050	Mia3	MIA SH3 domain ER export factor 3 [Source:MGI Symbol;Acc:MGI:2443183]	4089.72	0.217004	0.0467159	4.6331	3.6e-06	0.000155486
ENSMUSG00000026553	Copa	coatomer protein complex subunit alpha [Source:MGI Symbol;Acc:MGI:1334462]	3582.83	0.115485	0.049166	2.36776	0.0178962	0.0974773
ENSMUSG00000048874	Phf3	PHD finger protein 3 [Source:MGI Symbol;Acc:MGI:2446126]	4291.11	0.145893	0.0473008	3.0788	0.00207835	0.0214003
ENSMUSG00000020423	Btg2	BTG anti-proliferation factor 2 [Source:MGI Symbol;Acc:MGI:108384]	4222.03	0.616875	0.0606698	10.6364	2.02e-26	2.05e-23
ENSMUSG00000034088	Hdlbp	high density lipoprotein (HDL) binding protein [Source:MGI Symbol;Acc:MGI:99256]	6316.04	0.18692	0.0440483	4.2448	2.19e-05	0.000654948
ENSMUSG00000057182	Scn3a	sodium channel, voltage-gated, type III, alpha [Source:MGI Symbol;Acc:MGI:98249]	1808.58	0.144784	0.055732	2.59359	0.00949795	0.0647574
ENSMUSG00000038914	Dido1	death inducer-obliterator 1 [Source:MGI Symbol;Acc:MGI:1344352]	2586.8	0.1771	0.0529131	3.34808	0.000813732	0.0105985
ENSMUSG00000043909	Trp53bp1	transformation related protein 53 binding protein 1 [Source:MGI Symbol;Acc:MGI:1351320]	2783.02	0.279668	0.0501337	5.53401	3.13e-08	3.02e-06
ENSMUSG00000027254	Map1a	microtubule-associated protein 1 A [Source:MGI Symbol;Acc:MGI:1306776]	33994.7	0.253478	0.0404573	6.27016	3.61e-10	6.87e-08
ENSMUSG00000038116	Phf20	PHD finger protein 20 [Source:MGI Symbol;Acc:MGI:2444148]	4283.35	0.160184	0.0462913	3.45866	0.00054286	0.00779534
ENSMUSG00000057738	Sptan1	spectrin alpha, non-erythrocytic 1 [Source:MGI Symbol;Acc:MGI:98386]	24247.3	0.362184	0.0406681	8.90417	5.38e-19	3.07e-16
ENSMUSG00000043415	Otud1	OTU domain containing 1 [Source:MGI Symbol;Acc:MGI:1918448]	1182.25	0.149878	0.0587034	2.55925	0.0104897	0.069346
ENSMUSG00000002455	Prpf6	pre-mRNA splicing factor 6 [Source:MGI Symbol;Acc:MGI:1922946]	2225.28	0.210614	0.0515902	4.07211	4.66e-05	0.00118451
ENSMUSG00000041762	Gpr155	G protein-coupled receptor 155 [Source:MGI Symbol;Acc:MGI:1915776]	1673.88	0.14044	0.0567431	2.49578	0.0125679	0.0780155
ENSMUSG00000040549	Ckap5	cytoskeleton associated protein 5 [Source:MGI Symbol;Acc:MGI:1923036]	4740.88	0.244255	0.0453292	5.38814	7.12e-08	5.94e-06
ENSMUSG00000055485	Soga1	suppressor of glucose, autophagy associated 1 [Source:MGI Symbol;Acc:MGI:2444575]	1061.6	0.239385	0.0591071	4.06277	4.85e-05	0.0012081
ENSMUSG00000027200	Sema6d	sema domain, transmembrane domain (TM), and cytoplasmic domain, (semaphorin) 6D [Source:MGI Symbol;Acc:MGI:2387661]	1131.72	0.145496	0.0597181	2.44519	0.0144776	0.0857796
ENSMUSG00000035093	Secisbp2l	SECIS binding protein 2-like [Source:MGI Symbol;Acc:MGI:1917604]	7766.95	0.147961	0.0438597	3.36994	0.00075185	0.0100572
ENSMUSG00000062661	Ncs1	neuronal calcium sensor 1 [Source:MGI Symbol;Acc:MGI:109166]	35030.1	0.182204	0.041395	4.40721	1.05e-05	0.000366688
ENSMUSG00000068735	Trp53i11	transformation related protein 53 inducible protein 11 [Source:MGI Symbol;Acc:MGI:2670995]	2266.88	0.159802	0.0567826	2.8669	0.00414517	0.0364556
ENSMUSG00000003660	Snrnp200	small nuclear ribonucleoprotein 200 (U5) [Source:MGI Symbol;Acc:MGI:2444401]	2756.9	0.186785	0.0506835	3.6817	0.000231687	0.00400942
ENSMUSG00000039262	Prrc2b	proline-rich coiled-coil 2B [Source:MGI Symbol;Acc:MGI:1923304]	23699.2	0.139363	0.0436561	3.18335	0.0014558	0.0162056
ENSMUSG00000002546	Golga2	golgi autoantigen, golgin subfamily a, 2 [Source:MGI Symbol;Acc:MGI:2139395]	4010.72	0.184886	0.0479792	3.85084	0.000117713	0.00237473
ENSMUSG00000017740	Slc12a5	solute carrier family 12, member 5 [Source:MGI Symbol;Acc:MGI:1862037]	13759.5	0.20797	0.0418972	4.96021	7.04e-07	4.25e-05
ENSMUSG00000027184	Caprin1	cell cycle associated protein 1 [Source:MGI Symbol;Acc:MGI:1858234]	9750.33	0.15487	0.0410456	3.77232	0.000161734	0.00306304
ENSMUSG00000026959	Grin1	glutamate receptor, ionotropic, NMDA1 (zeta 1) [Source:MGI Symbol;Acc:MGI:95819]	5655.85	0.224438	0.0454186	4.93873	7.86e-07	4.67e-05
ENSMUSG00000016386	Mpped2	metallophosphoesterase domain containing 2 [Source:MGI Symbol;Acc:MGI:1924265]	1887.09	0.125388	0.0529134	2.38294	0.017175	0.0952967
ENSMUSG00000074576	Mocs3	molybdenum cofactor synthesis 3 [Source:MGI Symbol;Acc:MGI:1916622]	850.81	0.159198	0.0634896	2.52475	0.0115781	0.0739666
ENSMUSG00000074968	Ano3	anoctamin 3 [Source:MGI Symbol;Acc:MGI:3613666]	6020.45	0.141931	0.049639	2.87972	0.00398024	0.0353884
ENSMUSG00000026864	Hspa5	heat shock protein 5 [Source:MGI Symbol;Acc:MGI:95835]	13672.9	0.197559	0.0404002	4.88739	1.02e-06	5.69e-05
ENSMUSG00000033955	Tnks1bp1	tankyrase 1 binding protein 1 [Source:MGI Symbol;Acc:MGI:2446193]	4685.08	0.370537	0.0491045	7.54117	4.66e-14	1.82e-11
ENSMUSG00000027350	Chgb	chromogranin B [Source:MGI Symbol;Acc:MGI:88395]	24159.8	0.336452	0.045789	7.36278	1.8e-13	6.25e-11
ENSMUSG00000044042	Fmn1	formin 1 [Source:MGI Symbol;Acc:MGI:101815]	848.903	0.187688	0.0614727	3.04787	0.00230467	0.0232999
ENSMUSG00000062098	Btbd3	BTB (POZ) domain containing 3 [Source:MGI Symbol;Acc:MGI:2385155]	14871.3	0.120348	0.0443428	2.72161	0.00649657	0.0496199
ENSMUSG00000026924	Sec16a	SEC16 homolog A, endoplasmic reticulum export factor [Source:MGI Symbol;Acc:MGI:2139207]	2298.93	0.149187	0.0527766	2.82649	0.00470608	0.039212
ENSMUSG00000027351	Spred1	sprouty protein with EVH-1 domain 1, related sequence [Source:MGI Symbol;Acc:MGI:2150016]	15178.6	0.112507	0.0402186	2.79698	0.00515832	0.042222
ENSMUSG00000027433	Xrn2	5'-3' exoribonuclease 2 [Source:MGI Symbol;Acc:MGI:894687]	1661.16	0.146724	0.0542184	2.71217	0.00668442	0.0505517
ENSMUSG00000040007	Bahd1	bromo adjacent homology domain containing 1 [Source:MGI Symbol;Acc:MGI:2139371]	2921.33	0.122695	0.0514436	2.38319	0.0171632	0.0952967
ENSMUSG00000026872	Zeb2	zinc finger E-box binding homeobox 2 [Source:MGI Symbol;Acc:MGI:1344407]	21296.7	0.147827	0.0454063	3.24195	0.00118713	0.0141013
ENSMUSG00000035168	Tanc1	tetratricopeptide repeat, ankyrin repeat and coiled-coil containing 1 [Source:MGI Symbol;Acc:MGI:1914110]	6388.54	0.1261	0.0460526	2.73197	0.00629559	0.0485847
ENSMUSG00000040794	C1qtnf4	C1q and tumor necrosis factor related protein 4 [Source:MGI Symbol;Acc:MGI:1914695]	7763.95	0.157271	0.0494408	3.20905	0.00133174	0.015267
ENSMUSG00000102869	Norad	non-coding RNA activated by DNA damage [Source:MGI Symbol;Acc:MGI:1914767]	8757.86	0.172471	0.044233	3.90043	9.6e-05	0.00205434
ENSMUSG00000087006	Gm13889	predicted gene 13889 [Source:MGI Symbol;Acc:MGI:3652053]	4592.42	0.22668	0.0619026	3.63368	0.000279405	0.0046824
ENSMUSG00000056501	Cebpb	CCAAT/enhancer binding protein (C/EBP), beta [Source:MGI Symbol;Acc:MGI:88373]	767.119	0.153123	0.061668	2.46723	0.0136163	0.0824194
ENSMUSG00000031227	Magee1	MAGE family member E1 [Source:MGI Symbol;Acc:MGI:2148149]	5172.61	0.218506	0.0449387	4.86246	1.16e-06	6.28e-05
ENSMUSG00000031229	Atrx	ATRX, chromatin remodeler [Source:MGI Symbol;Acc:MGI:103067]	4677.53	0.314015	0.0448626	7.01252	2.34e-12	6.68e-10
ENSMUSG00000025272	Tro	trophinin [Source:MGI Symbol;Acc:MGI:1928994]	4126.33	0.147742	0.0471566	3.131	0.0017421	0.0185824
ENSMUSG00000031376	Atp2b3	ATPase, Ca++ transporting, plasma membrane 3 [Source:MGI Symbol;Acc:MGI:1347353]	6090.17	0.127469	0.0431884	2.95036	0.00317404	0.0295659
ENSMUSG00000055733	Nap1l3	nucleosome assembly protein 1-like 3 [Source:MGI Symbol;Acc:MGI:1859565]	1564.49	0.145064	0.0550313	2.63608	0.00838689	0.0589624
ENSMUSG00000051323	Pcdh19	protocadherin 19 [Source:MGI Symbol;Acc:MGI:2685563]	4968.04	0.113722	0.0443578	2.56786	0.0102329	0.068195
ENSMUSG00000047485	Klhl34	kelch-like 34 [Source:MGI Symbol;Acc:MGI:2685234]	1457.92	0.168486	0.0563305	2.99945	0.00270471	0.0264208
ENSMUSG00000049804	Armcx4	armadillo repeat containing, X-linked 4 [Source:MGI Symbol;Acc:MGI:2147887]	2620.37	0.132434	0.0508896	2.60794	0.00910895	0.06279
ENSMUSG00000033436	Armcx2	armadillo repeat containing, X-linked 2 [Source:MGI Symbol;Acc:MGI:1914666]	4103.95	0.127428	0.047574	2.67817	0.0074025	0.0543045
ENSMUSG00000031425	Plp1	proteolipid protein (myelin) 1 [Source:MGI Symbol;Acc:MGI:97623]	7095.43	0.193777	0.0443701	4.40092	1.08e-05	0.000373944
ENSMUSG00000031153	Gripap1	GRIP1 associated protein 1 [Source:MGI Symbol;Acc:MGI:1859616]	2792.21	0.176425	0.0495662	3.55976	0.000371196	0.0058016
ENSMUSG00000031154	Otud5	OTU domain containing 5 [Source:MGI Symbol;Acc:MGI:1859615]	3516.85	0.144996	0.0481895	3.00956	0.00261622	0.0256916
ENSMUSG00000045103	Dmd	dystrophin, muscular dystrophy [Source:MGI Symbol;Acc:MGI:94909]	2276.11	0.124577	0.0517709	2.40768	0.0160543	0.0923872
ENSMUSG00000025151	Maged1	MAGE family member D1 [Source:MGI Symbol;Acc:MGI:1930187]	18139.8	0.103699	0.0386874	2.68075	0.00734578	0.0540486
ENSMUSG00000025656	Arhgef9	CDC42 guanine nucleotide exchange factor (GEF) 9 [Source:MGI Symbol;Acc:MGI:2442233]	19501.4	0.184685	0.0409775	4.50287	6.7e-06	0.000255244
ENSMUSG00000031010	Usp9x	ubiquitin specific peptidase 9, X chromosome [Source:MGI Symbol;Acc:MGI:894681]	8480.03	0.141499	0.0413202	3.42612	0.000612276	0.00856033
ENSMUSG00000000881	Dlg3	discs large MAGUK scaffold protein 3 [Source:MGI Symbol;Acc:MGI:1888986]	11735.7	0.192757	0.0418195	4.60764	4.07e-06	0.000172773
ENSMUSG00000079481	Nhsl2	NHS-like 2 [Source:MGI Symbol;Acc:MGI:3645090]	3402.2	0.125343	0.0483492	2.59585	0.00943571	0.0644672
ENSMUSG00000050148	Ubqln2	ubiquilin 2 [Source:MGI Symbol;Acc:MGI:1860283]	5536.99	0.121963	0.0460598	2.65082	0.00802967	0.0570843
ENSMUSG00000043384	Gprasp1	G protein-coupled receptor associated sorting protein 1 [Source:MGI Symbol;Acc:MGI:1917418]	15067.6	0.210769	0.039277	5.36705	8e-08	6.51e-06
ENSMUSG00000072966	Gprasp2	G protein-coupled receptor associated sorting protein 2 [Source:MGI Symbol;Acc:MGI:2442071]	3239.72	0.131535	0.0481056	2.72292	0.00647077	0.0494737
ENSMUSG00000031060	Rbm10	RNA binding motif protein 10 [Source:MGI Symbol;Acc:MGI:2384310]	1741.75	0.142457	0.0557552	2.5681	0.0102257	0.068195
ENSMUSG00000001924	Uba1	ubiquitin-like modifier activating enzyme 1 [Source:MGI Symbol;Acc:MGI:98890]	9989.08	0.115405	0.0425623	2.70383	0.00685454	0.0516388
ENSMUSG00000041133	Smc1a	structural maintenance of chromosomes 1A [Source:MGI Symbol;Acc:MGI:1344345]	1480.61	0.161889	0.0571523	2.83261	0.00461698	0.0389063
ENSMUSG00000031310	Zmym3	zinc finger, MYM-type 3 [Source:MGI Symbol;Acc:MGI:1927231]	3539.45	0.150007	0.0469419	3.19936	0.00137735	0.0155346
ENSMUSG00000062232	Rapgef2	Rap guanine nucleotide exchange factor (GEF) 2 [Source:MGI Symbol;Acc:MGI:2659071]	13945.9	0.115016	0.0479179	2.39037	0.0168315	0.0945048
ENSMUSG00000028004	Npy2r	neuropeptide Y receptor Y2 [Source:MGI Symbol;Acc:MGI:108418]	2241.44	0.145165	0.0544413	2.6742	0.00749073	0.0547454
ENSMUSG00000032826	Ank2	ankyrin 2, brain [Source:MGI Symbol;Acc:MGI:88025]	20929.7	0.237665	0.0407849	5.82816	5.6e-09	7.7e-07
ENSMUSG00000058897	Col25a1	collagen, type XXV, alpha 1 [Source:MGI Symbol;Acc:MGI:1924268]	1151.2	0.229891	0.0582706	3.9725	7.11e-05	0.00158561
ENSMUSG00000004892	Bcan	brevican [Source:MGI Symbol;Acc:MGI:1096385]	1043.45	0.244068	0.0590608	4.12243	3.75e-05	0.00100117
ENSMUSG00000038170	Pde4dip	phosphodiesterase 4D interacting protein (myomegalin) [Source:MGI Symbol;Acc:MGI:1891434]	7889.26	0.295118	0.0456121	6.46845	9.9e-11	2.1e-08
ENSMUSG00000033161	Atp1a1	ATPase, Na+/K+ transporting, alpha 1 polypeptide [Source:MGI Symbol;Acc:MGI:88105]	18381.9	0.21197	0.0395036	5.36567	8.07e-08	6.51e-06
ENSMUSG00000028063	Lmna	lamin A [Source:MGI Symbol;Acc:MGI:96794]	1705.45	0.179088	0.0539033	3.30226	0.000959085	0.0119912
ENSMUSG00000027799	Nbea	neurobeachin [Source:MGI Symbol;Acc:MGI:1347075]	13018.5	0.171703	0.0445732	3.84754	0.000119312	0.00240047
ENSMUSG00000025128	Bhlhe22	basic helix-loop-helix family, member e22 [Source:MGI Symbol;Acc:MGI:1930001]	9012.84	0.139503	0.0417848	3.34241	0.000830553	0.010761
ENSMUSG00000068923	Syt11	synaptotagmin XI [Source:MGI Symbol;Acc:MGI:1859547]	20100.5	0.100174	0.0384106	2.60724	0.00912742	0.062859
ENSMUSG00000027763	Mbnl1	muscleblind like splicing factor 1 [Source:MGI Symbol;Acc:MGI:1928482]	5890.21	0.112877	0.0476466	2.37051	0.0177633	0.097216
ENSMUSG00000027692	Tnik	TRAF2 and NCK interacting kinase [Source:MGI Symbol;Acc:MGI:1916264]	5726.99	0.178739	0.0457439	3.9139	9.08e-05	0.00196571
ENSMUSG00000069072	Slc7a14	solute carrier family 7 (cationic amino acid transporter, y+ system), member 14 [Source:MGI Symbol;Acc:MGI:3040688]	7435.55	0.256627	0.0461013	5.56542	2.62e-08	2.62e-06
ENSMUSG00000027965	Olfm3	olfactomedin 3 [Source:MGI Symbol;Acc:MGI:2387329]	992.502	0.181424	0.061476	2.90947	0.00362045	0.032939
ENSMUSG00000068747	Sort1	sortilin 1 [Source:MGI Symbol;Acc:MGI:1338015]	28434.3	0.100324	0.0402883	2.48857	0.0128258	0.0790266
ENSMUSG00000028053	Ash1l	ASH1 like histone lysine methyltransferase [Source:MGI Symbol;Acc:MGI:2183158]	7165.14	0.163185	0.0458817	3.55408	0.000379308	0.00589118
ENSMUSG00000041263	Rusc1	RUN and SH3 domain containing 1 [Source:MGI Symbol;Acc:MGI:1919546]	3680.29	0.178957	0.0501523	3.56096	0.000369506	0.00578737
ENSMUSG00000041544	Disp3	dispatched RND transporter family member 3 [Source:MGI Symbol;Acc:MGI:2444403]	710.111	0.162073	0.0623324	2.58485	0.00974205	0.0658098
ENSMUSG00000063077	Kif1b	kinesin family member 1B [Source:MGI Symbol;Acc:MGI:108426]	18773.8	0.136422	0.039554	3.44801	0.000564733	0.00799155
ENSMUSG00000039953	Clstn1	calsyntenin 1 [Source:MGI Symbol;Acc:MGI:1929895]	55297.6	0.124539	0.0408232	3.0476	0.00230677	0.0232999
ENSMUSG00000008305	Tle1	transducin-like enhancer of split 1 [Source:MGI Symbol;Acc:MGI:104636]	4527.8	0.139942	0.0481916	2.89274	0.00381901	0.0342833
ENSMUSG00000039713	Plekhg5	pleckstrin homology domain containing, family G (with RhoGef domain) member 5 [Source:MGI Symbol;Acc:MGI:2652860]	5538.64	0.171624	0.0477288	3.58723	0.00033421	0.00534737
ENSMUSG00000028557	Rnf11	ring finger protein 11 [Source:MGI Symbol;Acc:MGI:1352759]	11185.7	0.348553	0.0403502	8.63751	5.75e-18	3.05e-15
ENSMUSG00000048706	Lurap1l	leucine rich adaptor protein 1-like [Source:MGI Symbol;Acc:MGI:106510]	3078.92	0.206286	0.0485412	4.2372	2.26e-05	0.00066675
ENSMUSG00000028402	Mpdz	multiple PDZ domain crumbs cell polarity complex component [Source:MGI Symbol;Acc:MGI:1343489]	2640.44	0.259337	0.0510003	5.09321	3.52e-07	2.33e-05
ENSMUSG00000037348	Paqr7	progestin and adipoQ receptor family member VII [Source:MGI Symbol;Acc:MGI:1919154]	1667.57	0.15267	0.0542924	2.80692	0.0050018	0.0412593
ENSMUSG00000037266	Rsrp1	arginine/serine rich protein 1 [Source:MGI Symbol;Acc:MGI:106498]	1250.06	0.23468	0.0571149	4.173	3.01e-05	0.000830428
ENSMUSG00000037996	Slc24a2	solute carrier family 24 (sodium/potassium/calcium exchanger), member 2 [Source:MGI Symbol;Acc:MGI:1923626]	26198.2	0.146719	0.0444588	3.30498	0.000949839	0.0119434
ENSMUSG00000001089	Luzp1	leucine zipper protein 1 [Source:MGI Symbol;Acc:MGI:107629]	6243.76	0.128979	0.0459023	2.81083	0.00494138	0.0408517
ENSMUSG00000052684	Jun	jun proto-oncogene [Source:MGI Symbol;Acc:MGI:96646]	5561.95	0.257545	0.0484204	5.31254	1.08e-07	8.54e-06
ENSMUSG00000041936	Agrn	agrin [Source:MGI Symbol;Acc:MGI:87961]	3826.29	0.197696	0.0491739	4.01923	5.84e-05	0.00137178
ENSMUSG00000028760	Eif4g3	eukaryotic translation initiation factor 4 gamma, 3 [Source:MGI Symbol;Acc:MGI:1923935]	4740.46	0.199774	0.0451551	4.42518	9.64e-06	0.000343942
ENSMUSG00000078517	Emc1	ER membrane protein complex subunit 1 [Source:MGI Symbol;Acc:MGI:2443696]	3377.18	0.271922	0.0484528	5.60949	2.03e-08	2.12e-06
ENSMUSG00000040860	Crocc	ciliary rootlet coiled-coil, rootletin [Source:MGI Symbol;Acc:MGI:3529431]	944.267	0.243222	0.0610802	3.98808	6.66e-05	0.00150311
ENSMUSG00000006215	Zbtb17	zinc finger and BTB domain containing 17 [Source:MGI Symbol;Acc:MGI:107410]	1660.99	0.152171	0.0554937	2.7403	0.00613837	0.0477653
ENSMUSG00000090125	Pou3f1	POU domain, class 3, transcription factor 1 [Source:MGI Symbol;Acc:MGI:101896]	7552.69	0.124823	0.0452448	2.76245	0.00573686	0.0456001
ENSMUSG00000043962	Thrap3	thyroid hormone receptor associated protein 3 [Source:MGI Symbol;Acc:MGI:2442637]	2188.09	0.176821	0.0540644	3.26888	0.00107974	0.0131626
ENSMUSG00000028849	Map7d1	MAP7 domain containing 1 [Source:MGI Symbol;Acc:MGI:2384297]	7814.46	0.139398	0.0439469	3.1695	0.00152702	0.0167207
ENSMUSG00000028431	Elp1	elongator complex protein 1 [Source:MGI Symbol;Acc:MGI:1914544]	1522.76	0.159711	0.0567605	2.83175	0.0046294	0.0389518
ENSMUSG00000028289	Epha7	Eph receptor A7 [Source:MGI Symbol;Acc:MGI:95276]	8309	0.238522	0.050016	4.78394	1.72e-06	8.62e-05
ENSMUSG00000050812	Ecpas	Ecm29 proteasome adaptor and scaffold [Source:MGI Symbol;Acc:MGI:2140220]	3121.9	0.125185	0.0483943	2.57625	0.00998796	0.0669229
ENSMUSG00000036241	Ube2r2	ubiquitin-conjugating enzyme E2R 2 [Source:MGI Symbol;Acc:MGI:1914865]	2850.4	0.124802	0.0496592	2.51811	0.0117987	0.0749089
ENSMUSG00000028309	Rnf20	ring finger protein 20 [Source:MGI Symbol;Acc:MGI:1925927]	1828.97	0.149494	0.0534859	2.78284	0.00538858	0.0438169
ENSMUSG00000028649	Macf1	microtubule-actin crosslinking factor 1 [Source:MGI Symbol;Acc:MGI:108559]	9310.94	0.292534	0.0440689	6.636	3.22e-11	7.72e-09
ENSMUSG00000034042	Gpbp1l1	GC-rich promoter binding protein 1-like 1 [Source:MGI Symbol;Acc:MGI:1924360]	1481.94	0.228008	0.0588987	3.87588	0.00010624	0.00221245
ENSMUSG00000028833	Ncdn	neurochondrin [Source:MGI Symbol;Acc:MGI:1347351]	116575	0.241256	0.0369844	6.52578	6.76e-11	1.48e-08
ENSMUSG00000028820	Sfpq	splicing factor proline/glutamine rich (polypyrimidine tract binding protein associated) [Source:MGI Symbol;Acc:MGI:1918764]	3661.28	0.204628	0.0470455	4.36503	1.27e-05	0.000426975
ENSMUSG00000028452	Vcp	valosin containing protein [Source:MGI Symbol;Acc:MGI:99919]	2986.33	0.186697	0.0484696	3.85265	0.000116848	0.00236369
ENSMUSG00000028541	B4galt2	UDP-Gal:betaGlcNAc beta 1,4- galactosyltransferase, polypeptide 2 [Source:MGI Symbol;Acc:MGI:1858493]	2317.51	0.129671	0.050862	2.54526	0.0109195	0.0710485
ENSMUSG00000040407	Akap9	A kinase (PRKA) anchor protein (yotiao) 9 [Source:MGI Symbol;Acc:MGI:2178217]	2128.21	0.254106	0.0537731	4.72558	2.29e-06	0.000107294
ENSMUSG00000029212	Gabrb1	gamma-aminobutyric acid (GABA) A receptor, subunit beta 1 [Source:MGI Symbol;Acc:MGI:95619]	6955.34	0.107159	0.0445328	2.40515	0.016166	0.0926305
ENSMUSG00000029309	Sparcl1	SPARC-like 1 [Source:MGI Symbol;Acc:MGI:108110]	12553.7	0.171486	0.0428535	4.00367	6.24e-05	0.00143253
ENSMUSG00000034462	Pkd2	polycystin 2, transient receptor potential cation channel [Source:MGI Symbol;Acc:MGI:1099818]	1476.28	0.147139	0.055527	2.65695	0.00788501	0.0565529
ENSMUSG00000049606	Zfp644	zinc finger protein 644 [Source:MGI Symbol;Acc:MGI:1277212]	4153.74	0.145519	0.0475906	3.06161	0.00220151	0.0223584
ENSMUSG00000049550	Clip1	CAP-GLY domain containing linker protein 1 [Source:MGI Symbol;Acc:MGI:1928401]	7723.82	0.125429	0.04575	2.73998	0.00614438	0.0477653
ENSMUSG00000036435	Exoc1	exocyst complex component 1 [Source:MGI Symbol;Acc:MGI:2445020]	1627.42	0.148145	0.0543489	2.72425	0.00644483	0.0493771
ENSMUSG00000029651	Mtus2	microtubule associated tumor suppressor candidate 2 [Source:MGI Symbol;Acc:MGI:1915388]	2094.1	0.184631	0.0544981	3.38268	0.000717823	0.0096893
ENSMUSG00000063531	Sema3e	sema domain, immunoglobulin domain (Ig), short basic domain, secreted, (semaphorin) 3E [Source:MGI Symbol;Acc:MGI:1340034]	4202.01	0.169699	0.0491006	3.44782	0.000565135	0.00799155
ENSMUSG00000029502	Golga3	golgi autoantigen, golgin subfamily a, 3 [Source:MGI Symbol;Acc:MGI:96958]	2739.32	0.190337	0.0498033	3.81749	0.000134818	0.00264786
ENSMUSG00000029501	Ankle2	ankyrin repeat and LEM domain containing 2 [Source:MGI Symbol;Acc:MGI:1261856]	1888.87	0.166589	0.0537714	3.10123	0.00192721	0.0202085
ENSMUSG00000029093	Sorcs2	sortilin-related VPS10 domain containing receptor 2 [Source:MGI Symbol;Acc:MGI:1932289]	978.691	0.184521	0.0597245	3.07483	0.00210625	0.0216276
ENSMUSG00000079215	Zfp664	zinc finger protein 664 [Source:MGI Symbol;Acc:MGI:2442505]	2611.82	0.207595	0.0537022	3.85272	0.000116815	0.00236369
ENSMUSG00000070576	Mn1	meningioma 1 [Source:MGI Symbol;Acc:MGI:1261813]	3124.29	0.142377	0.0534145	2.65666	0.0078918	0.0565529
ENSMUSG00000058153	Sez6l	seizure related 6 homolog like [Source:MGI Symbol;Acc:MGI:1935121]	8489.59	0.191043	0.0422167	4.52363	6.08e-06	0.000237297
ENSMUSG00000040003	Magi2	membrane associated guanylate kinase, WW and PDZ domain containing 2 [Source:MGI Symbol;Acc:MGI:1354953]	4601.26	0.12836	0.04729	2.72035	0.00652135	0.049758
ENSMUSG00000008348	Ubc	ubiquitin C [Source:MGI Symbol;Acc:MGI:98889]	4585.27	0.341664	0.0457804	7.45612	8.91e-14	3.31e-11
ENSMUSG00000029245	Epha5	Eph receptor A5 [Source:MGI Symbol;Acc:MGI:99654]	6155.7	0.146242	0.0477595	3.0634	0.00218837	0.0222554
ENSMUSG00000061755	Bod1l	biorientation of chromosomes in cell division 1-like [Source:MGI Symbol;Acc:MGI:2444804]	2715.43	0.325324	0.0517582	6.28722	3.23e-10	6.31e-08
ENSMUSG00000060961	Slc4a4	solute carrier family 4 (anion exchanger), member 4 [Source:MGI Symbol;Acc:MGI:1927555]	1557.7	0.17662	0.0599778	3.00667	0.00264129	0.0258693
ENSMUSG00000055204	Ankrd17	ankyrin repeat domain 17 [Source:MGI Symbol;Acc:MGI:1932101]	5173.02	0.165066	0.0496859	3.32146	0.000895472	0.0114598
ENSMUSG00000041638	Gcn1	GCN1 activator of EIF2AK4 [Source:MGI Symbol;Acc:MGI:2444248]	1525.5	0.150102	0.056959	2.63001	0.00853813	0.0598556
ENSMUSG00000038056	Kmt2c	lysine (K)-specific methyltransferase 2C [Source:MGI Symbol;Acc:MGI:2444959]	2783.65	0.154752	0.050372	3.07402	0.00211193	0.0216314
ENSMUSG00000061576	Dpp6	dipeptidylpeptidase 6 [Source:MGI Symbol;Acc:MGI:94921]	10166.2	0.149198	0.0409819	3.63682	0.000276029	0.00464681
ENSMUSG00000029174	Tbc1d1	TBC1 domain family, member 1 [Source:MGI Symbol;Acc:MGI:1889508]	3077.83	0.134042	0.0530863	2.51526	0.0118946	0.0752814
ENSMUSG00000035456	Prdm8	PR domain containing 8 [Source:MGI Symbol;Acc:MGI:1924880]	1107.22	0.292145	0.0592059	4.9231	8.52e-07	4.9e-05
ENSMUSG00000029599	Ddx54	DEAD box helicase 54 [Source:MGI Symbol;Acc:MGI:1919240]	1857.25	0.160169	0.0555185	2.87912	0.00398784	0.0354135
ENSMUSG00000029608	Rph3a	rabphilin 3A [Source:MGI Symbol;Acc:MGI:102788]	5292.93	0.297689	0.0517571	5.77557	7.67e-09	9.65e-07
ENSMUSG00000037736	Limch1	LIM and calponin homology domains 1 [Source:MGI Symbol;Acc:MGI:1924819]	2432.66	0.225739	0.0529842	4.28097	1.86e-05	0.000584066
ENSMUSG00000038552	Fndc4	fibronectin type III domain containing 4 [Source:MGI Symbol;Acc:MGI:1917195]	5930.29	0.110262	0.0459802	2.40168	0.01632	0.0929138
ENSMUSG00000063146	Clip2	CAP-GLY domain containing linker protein 2 [Source:MGI Symbol;Acc:MGI:1313136]	6457.17	0.144555	0.0474738	3.04287	0.00234332	0.023541
ENSMUSG00000002748	Baz1b	bromodomain adjacent to zinc finger domain, 1B [Source:MGI Symbol;Acc:MGI:1353499]	3068.06	0.22223	0.0520123	4.28237	1.85e-05	0.000584066
ENSMUSG00000039860	Srrm3	serine/arginine repetitive matrix 3 [Source:MGI Symbol;Acc:MGI:1920309]	1733.69	0.15559	0.0552871	2.81447	0.0048858	0.0405276
ENSMUSG00000029705	Cux1	cut-like homeobox 1 [Source:MGI Symbol;Acc:MGI:88568]	787.308	0.223861	0.0618863	3.62578	0.000288091	0.00478241
ENSMUSG00000029580	Actb	actin, beta [Source:MGI Symbol;Acc:MGI:87904]	105601	0.106753	0.0399838	2.66933	0.00760036	0.055277
ENSMUSG00000060261	Gtf2i	general transcription factor II I [Source:MGI Symbol;Acc:MGI:1202722]	5473.68	0.151942	0.0439232	3.46235	0.000535486	0.00773434
ENSMUSG00000111375	Btbd8	BTB (POZ) domain containing 8 [Source:MGI Symbol;Acc:MGI:3646208]	5060.57	0.19598	0.0464562	4.21208	2.53e-05	0.000728108
ENSMUSG00000036667	Tcaf1	TRPM8 channel-associated factor 1 [Source:MGI Symbol;Acc:MGI:1914665]	6443.1	0.163297	0.046554	3.49372	0.000476332	0.00718757
ENSMUSG00000002222	Rmnd5a	required for meiotic nuclear division 5 homolog A [Source:MGI Symbol;Acc:MGI:1915727]	8749.66	0.10536	0.0437517	2.41106	0.0159062	0.0917543
ENSMUSG00000039419	Cntnap2	contactin associated protein-like 2 [Source:MGI Symbol;Acc:MGI:1914047]	6073.21	0.212916	0.0484869	4.39105	1.13e-05	0.000385926
ENSMUSG00000063063	Ctnna2	catenin (cadherin associated protein), alpha 2 [Source:MGI Symbol;Acc:MGI:88275]	5945.89	0.150438	0.0466802	3.22775	0.00124768	0.0146563
ENSMUSG00000063870	Chd4	chromodomain helicase DNA binding protein 4 [Source:MGI Symbol;Acc:MGI:1344380]	5550.54	0.283801	0.0439562	6.45368	1.09e-10	2.25e-08
ENSMUSG00000032625	Thsd7a	thrombospondin, type I, domain containing 7A [Source:MGI Symbol;Acc:MGI:2685683]	1810.6	0.222954	0.0560149	3.99665	6.42e-05	0.00146181
ENSMUSG00000030020	Prickle2	prickle planar cell polarity protein 2 [Source:MGI Symbol;Acc:MGI:1925144]	22451.3	0.135487	0.0419352	3.22604	0.00125515	0.0146975
ENSMUSG00000030016	Zfp638	zinc finger protein 638 [Source:MGI Symbol;Acc:MGI:1203484]	4885.29	0.20317	0.0454604	4.4671	7.93e-06	0.000291393
ENSMUSG00000037984	Neurod6	neurogenic differentiation 6 [Source:MGI Symbol;Acc:MGI:106593]	12291.3	0.132398	0.0411117	3.22711	0.00125049	0.0146662
ENSMUSG00000030077	Chl1	cell adhesion molecule L1-like [Source:MGI Symbol;Acc:MGI:1098266]	9278.03	0.159866	0.0416977	3.83162	0.000127305	0.00252703
ENSMUSG00000030209	Grin2b	glutamate receptor, ionotropic, NMDA2B (epsilon 2) [Source:MGI Symbol;Acc:MGI:95821]	27208.1	0.109803	0.0454667	2.39684	0.0165373	0.0935688
ENSMUSG00000001424	Snd1	staphylococcal nuclease and tudor domain containing 1 [Source:MGI Symbol;Acc:MGI:1929266]	4709.32	0.148323	0.048094	3.07769	0.00208613	0.0214508
ENSMUSG00000030231	Plekha5	pleckstrin homology domain containing, family A member 5 [Source:MGI Symbol;Acc:MGI:1923802]	2114.36	0.129761	0.0547698	2.364	0.0180787	0.098255
ENSMUSG00000029772	Ahcyl2	S-adenosylhomocysteine hydrolase-like 2 [Source:MGI Symbol;Acc:MGI:1921590]	5914.46	0.123573	0.0435131	2.83858	0.00453148	0.0385059
ENSMUSG00000030315	Vgll4	vestigial like family member 4 [Source:MGI Symbol;Acc:MGI:2652840]	712.535	0.166436	0.0628796	2.65675	0.0078899	0.0565529
ENSMUSG00000029765	Plxna4	plexin A4 [Source:MGI Symbol;Acc:MGI:2179061]	9766.87	0.154133	0.0446009	3.45584	0.000548588	0.00784724
ENSMUSG00000038665	Dgki	diacylglycerol kinase, iota [Source:MGI Symbol;Acc:MGI:2443430]	3342.73	0.11796	0.0498961	2.36645	0.0179597	0.0977516
ENSMUSG00000038538	Ubn2	ubinuclein 2 [Source:MGI Symbol;Acc:MGI:2444236]	944.131	0.169117	0.0604849	2.84229	0.00447908	0.0383577
ENSMUSG00000045962	Wnk1	WNK lysine deficient protein kinase 1 [Source:MGI Symbol;Acc:MGI:2442092]	3353.59	0.161531	0.0505319	3.19558	0.00139548	0.0156733
ENSMUSG00000031865	Dctn1	dynactin 1 [Source:MGI Symbol;Acc:MGI:107745]	9980.05	0.29071	0.0461845	6.29306	3.11e-10	6.25e-08
ENSMUSG00000032827	Ppp1r9a	protein phosphatase 1, regulatory subunit 9A [Source:MGI Symbol;Acc:MGI:2442401]	14917.9	0.286938	0.0412323	6.96061	3.39e-12	9.32e-10
ENSMUSG00000030302	Atp2b2	ATPase, Ca++ transporting, plasma membrane 2 [Source:MGI Symbol;Acc:MGI:105368]	16037.1	0.193864	0.0472816	4.09988	4.13e-05	0.00105822
ENSMUSG00000030284	Creld1	cysteine-rich with EGF-like domains 1 [Source:MGI Symbol;Acc:MGI:2152539]	2616.89	0.126526	0.0512437	2.461	0.0138549	0.0835063
ENSMUSG00000062444	Ap3b2	adaptor-related protein complex 3, beta 2 subunit [Source:MGI Symbol;Acc:MGI:1100869]	4513.45	0.225532	0.0489559	4.60548	4.12e-06	0.000173588
ENSMUSG00000031078	Cttn	cortactin [Source:MGI Symbol;Acc:MGI:99695]	10497.8	0.0951114	0.0403628	2.35529	0.0185083	0.0995695
ENSMUSG00000070462	Tlnrd1	talin rod domain containing 1 [Source:MGI Symbol;Acc:MGI:1891420]	1878.45	0.213241	0.0538552	3.96802	7.25e-05	0.00161085
ENSMUSG00000030738	Eif3c	eukaryotic translation initiation factor 3, subunit C [Source:MGI Symbol;Acc:MGI:1926966]	5595.51	0.123121	0.0439651	2.799	0.00512605	0.0420041
ENSMUSG00000030516	Tjp1	tight junction protein 1 [Source:MGI Symbol;Acc:MGI:98759]	1921.3	0.127453	0.0540372	2.37705	0.0174519	0.0964007
ENSMUSG00000047085	Lrrc4b	leucine rich repeat containing 4B [Source:MGI Symbol;Acc:MGI:3027390]	11060.1	0.106835	0.0420928	2.53704	0.0111794	0.0721702
ENSMUSG00000049583	Grm5	glutamate receptor, metabotropic 5 [Source:MGI Symbol;Acc:MGI:1351342]	17986.1	0.124289	0.0402618	3.08406	0.00204197	0.0211431
ENSMUSG00000030683	Sez6l2	seizure related 6 homolog like 2 [Source:MGI Symbol;Acc:MGI:2385295]	8136.51	0.270324	0.0443609	6.09731	1.08e-09	1.77e-07
ENSMUSG00000005533	Igf1r	insulin-like growth factor I receptor [Source:MGI Symbol;Acc:MGI:96433]	1358.2	0.187438	0.0572829	3.26771	0.0010842	0.0131692
ENSMUSG00000042492	Tbc1d10b	TBC1 domain family, member 10b [Source:MGI Symbol;Acc:MGI:1915699]	4886.18	0.125318	0.0455433	2.7518	0.00592688	0.0465723
ENSMUSG00000078671	Chd2	chromodomain helicase DNA binding protein 2 [Source:MGI Symbol;Acc:MGI:2448567]	1624.32	0.181295	0.0548578	3.3047	0.000950775	0.0119434
ENSMUSG00000053395	Cacng8	calcium channel, voltage-dependent, gamma subunit 8 [Source:MGI Symbol;Acc:MGI:1932376]	7379.17	0.150578	0.0444216	3.38567	0.000710038	0.00960167
ENSMUSG00000003545	Fosb	FBJ osteosarcoma oncogene B [Source:MGI Symbol;Acc:MGI:95575]	6281.81	0.263323	0.0457651	5.75263	8.79e-09	1.05e-06
ENSMUSG00000030811	Fbxl19	F-box and leucine-rich repeat protein 19 [Source:MGI Symbol;Acc:MGI:3039600]	3280.84	0.245591	0.0497899	4.9332	8.09e-07	4.73e-05
ENSMUSG00000052572	Dlg2	discs large MAGUK scaffold protein 2 [Source:MGI Symbol;Acc:MGI:1344351]	15753.3	0.117101	0.0411961	2.84226	0.00447955	0.0383577
ENSMUSG00000005610	Eif4g2	eukaryotic translation initiation factor 4, gamma 2 [Source:MGI Symbol;Acc:MGI:109207]	23264.4	0.11552	0.03829	3.01675	0.00255504	0.0252915
ENSMUSG00000041328	Pcf11	PCF11 cleavage and polyadenylation factor subunit [Source:MGI Symbol;Acc:MGI:1919579]	1852.77	0.142251	0.0545411	2.614	0.00894885	0.0619741
ENSMUSG00000002985	Apoe	apolipoprotein E [Source:MGI Symbol;Acc:MGI:88057]	2750.51	0.143589	0.0519907	2.78127	0.00541474	0.0439013
ENSMUSG00000035623	Rsf1	remodeling and spacing factor 1 [Source:MGI Symbol;Acc:MGI:2682305]	1989.52	0.157495	0.0538573	2.92755	0.00341647	0.0315079
ENSMUSG00000038156	Spon1	spondin 1, (f-spondin) extracellular matrix protein [Source:MGI Symbol;Acc:MGI:2385287]	4680.91	0.122581	0.0450822	2.72492	0.00643174	0.0493277
ENSMUSG00000003863	Ppfia3	protein tyrosine phosphatase, receptor type, f polypeptide (PTPRF), interacting protein (liprin), alpha 3 [Source:MGI Symbol;Acc:MGI:1924037]	6297.72	0.15958	0.0475391	3.35287	0.000799778	0.010483
ENSMUSG00000041037	Irgq	immunity-related GTPase family, Q [Source:MGI Symbol;Acc:MGI:2667176]	3860.32	0.118899	0.0492582	2.41529	0.0157227	0.0909188
ENSMUSG00000063511	Snrnp70	small nuclear ribonucleoprotein 70 (U1) [Source:MGI Symbol;Acc:MGI:98341]	2112.26	0.232391	0.0532053	4.3572	1.32e-05	0.000436616
ENSMUSG00000058402	Zfp420	zinc finger protein 420 [Source:MGI Symbol;Acc:MGI:2444666]	970.076	0.157227	0.0596354	2.65224	0.00799596	0.0569856
ENSMUSG00000040435	Ppp1r15a	protein phosphatase 1, regulatory subunit 15A [Source:MGI Symbol;Acc:MGI:1927072]	2509.88	0.598387	0.0539552	11.072	1.72e-28	2.55e-25
ENSMUSG00000055407	Map6	microtubule-associated protein 6 [Source:MGI Symbol;Acc:MGI:1201690]	3721.95	0.218812	0.0479951	4.56014	5.11e-06	0.000207379
ENSMUSG00000002265	Peg3	paternally expressed 3 [Source:MGI Symbol;Acc:MGI:104748]	6823.59	0.266213	0.0430938	6.18271	6.3e-10	1.11e-07
ENSMUSG00000030852	Tacc2	transforming, acidic coiled-coil containing protein 2 [Source:MGI Symbol;Acc:MGI:1928899]	2348.85	0.1226	0.0508416	2.40385	0.0162235	0.0927913
ENSMUSG00000054499	Dedd2	death effector domain-containing DNA binding protein 2 [Source:MGI Symbol;Acc:MGI:1914629]	1114.01	0.177845	0.0584669	3.04185	0.0023513	0.0235893
ENSMUSG00000030956	Fam53b	family with sequence similarity 53, member B [Source:MGI Symbol;Acc:MGI:1925188]	1240.51	0.167307	0.0586099	2.86229	0.00420598	0.0367788
ENSMUSG00000045039	Megf8	multiple EGF-like-domains 8 [Source:MGI Symbol;Acc:MGI:2446294]	4845.47	0.228883	0.0472526	4.84026	1.3e-06	6.88e-05
ENSMUSG00000035064	Eef2k	eukaryotic elongation factor-2 kinase [Source:MGI Symbol;Acc:MGI:1195261]	886.875	0.151939	0.0610795	2.49268	0.0126783	0.0785673
ENSMUSG00000030779	Rbbp6	retinoblastoma binding protein 6, ubiquitin ligase [Source:MGI Symbol;Acc:MGI:894835]	3324.08	0.191895	0.0478015	4.00875	6.1e-05	0.00141618
ENSMUSG00000030987	Stim1	stromal interaction molecule 1 [Source:MGI Symbol;Acc:MGI:107476]	3532.11	0.113997	0.0482484	2.36313	0.0181214	0.0983845
ENSMUSG00000066129	Kndc1	kinase non-catalytic C-lobe domain (KIND) containing 1 [Source:MGI Symbol;Acc:MGI:1923734]	1934.26	0.147243	0.0553821	2.66019	0.00780969	0.0563452
ENSMUSG00000056856	Jakmip3	janus kinase and microtubule interacting protein 3 [Source:MGI Symbol;Acc:MGI:1921254]	760.85	0.181692	0.062821	2.906	0.00366078	0.033161
ENSMUSG00000005566	Trim28	tripartite motif-containing 28 [Source:MGI Symbol;Acc:MGI:109274]	6036.76	0.147395	0.0439316	3.35095	0.000805358	0.0105207
ENSMUSG00000049516	Spty2d1	SPT2 chromatin protein domain containing 1 [Source:MGI Symbol;Acc:MGI:2142062]	1747.45	0.168823	0.0569139	2.95975	0.00307889	0.0289491
ENSMUSG00000062044	Lmtk3	lemur tyrosine kinase 3 [Source:MGI Symbol;Acc:MGI:3039582]	3694.58	0.179656	0.0467864	3.8446	0.000120748	0.00242279
ENSMUSG00000096146	Kcnj11	potassium inwardly rectifying channel, subfamily J, member 11 [Source:MGI Symbol;Acc:MGI:107501]	1656.13	0.14463	0.0549798	2.64006	0.00828916	0.0584559
ENSMUSG00000070802	Pnma8b	PNMA family member 8B [Source:MGI Symbol;Acc:MGI:3645856]	13933.6	0.193033	0.0393882	4.89959	9.6e-07	5.44e-05
ENSMUSG00000011751	Sptbn4	spectrin beta, non-erythrocytic 4 [Source:MGI Symbol;Acc:MGI:1890574]	6927.94	0.290614	0.0442612	6.56344	5.26e-11	1.18e-08
ENSMUSG00000040424	Hipk4	homeodomain interacting protein kinase 4 [Source:MGI Symbol;Acc:MGI:2685008]	801.819	0.241527	0.0616197	3.93404	8.35e-05	0.00182925
ENSMUSG00000003363	Pld3	phospholipase D family, member 3 [Source:MGI Symbol;Acc:MGI:1333782]	14080.1	0.222418	0.0412187	5.39274	6.94e-08	5.85e-06
ENSMUSG00000030376	Slc8a2	solute carrier family 8 (sodium/calcium exchanger), member 2 [Source:MGI Symbol;Acc:MGI:107996]	9411.6	0.154184	0.0429518	3.60116	0.000316806	0.00515782
ENSMUSG00000066306	Numa1	nuclear mitotic apparatus protein 1 [Source:MGI Symbol;Acc:MGI:2443665]	1921.88	0.355977	0.0585095	6.09473	1.1e-09	1.77e-07
ENSMUSG00000037012	Hk1	hexokinase 1 [Source:MGI Symbol;Acc:MGI:96103]	8859.15	0.163156	0.0431627	3.78226	0.000155412	0.00298907
ENSMUSG00000038916	Soga3	SOGA family member 3 [Source:MGI Symbol;Acc:MGI:1914662]	5851.74	0.112921	0.0475984	2.37017	0.0177799	0.097216
ENSMUSG00000020075	Ddx21	DExD box helicase 21 [Source:MGI Symbol;Acc:MGI:1860494]	860.511	0.145506	0.0607769	2.37745	0.0174327	0.0963664
ENSMUSG00000020114	Cand1	cullin associated and neddylation disassociated 1 [Source:MGI Symbol;Acc:MGI:1261820]	6526.44	0.172121	0.0426563	4.03508	5.46e-05	0.00132386
ENSMUSG00000039485	Tspyl4	TSPY-like 4 [Source:MGI Symbol;Acc:MGI:106393]	11151.8	0.108186	0.0405103	2.67142	0.00755314	0.055029
ENSMUSG00000069662	Marcks	myristoylated alanine rich protein kinase C substrate [Source:MGI Symbol;Acc:MGI:96907]	2602.64	0.153768	0.0536409	2.91065	0.00360683	0.0328554
ENSMUSG00000048661	Lemd3	LEM domain containing 3 [Source:MGI Symbol;Acc:MGI:3580376]	2929.32	0.151472	0.0490036	3.10189	0.0019229	0.0201918
ENSMUSG00000075232	Amd1	S-adenosylmethionine decarboxylase 1 [Source:MGI Symbol;Acc:MGI:88004]	1442.55	0.151043	0.0566744	2.68491	0.0072549	0.0535924
ENSMUSG00000078429	Ctdsp2	CTD (carboxy-terminal domain, RNA polymerase II, polypeptide A) small phosphatase 2 [Source:MGI Symbol;Acc:MGI:1098748]	3166.62	0.118876	0.0498892	2.38337	0.0171552	0.0952967
ENSMUSG00000048756	Foxo3	forkhead box O3 [Source:MGI Symbol;Acc:MGI:1890081]	2816.24	0.168775	0.053646	3.14622	0.00165395	0.0178732
ENSMUSG00000040462	Os9	amplified in osteosarcoma [Source:MGI Symbol;Acc:MGI:1924301]	3368.56	0.138461	0.0482827	2.86478	0.00417294	0.0365329
ENSMUSG00000019467	Arhgef25	Rho guanine nucleotide exchange factor (GEF) 25 [Source:MGI Symbol;Acc:MGI:1277173]	20248	0.150337	0.0404309	3.71843	0.000200463	0.00363783
ENSMUSG00000074657	Kif5a	kinesin family member 5A [Source:MGI Symbol;Acc:MGI:109564]	30625.3	0.123826	0.040438	3.0637	0.00218615	0.0222554
ENSMUSG00000040354	Mars1	methionine-tRNA synthetase 1 [Source:MGI Symbol;Acc:MGI:1345633]	861.219	0.148457	0.0609252	2.44018	0.0146799	0.0867012
ENSMUSG00000036478	Btg1	BTG anti-proliferation factor 1 [Source:MGI Symbol;Acc:MGI:88215]	1146.22	0.14859	0.0579722	2.56937	0.0101885	0.0680209
ENSMUSG00000019943	Atp2b1	ATPase, Ca++ transporting, plasma membrane 1 [Source:MGI Symbol;Acc:MGI:104653]	68394.7	0.118889	0.0412033	2.8801	0.00397551	0.0353884
ENSMUSG00000069601	Ank3	ankyrin 3, epithelial [Source:MGI Symbol;Acc:MGI:88026]	14653.2	0.163962	0.0416299	3.93892	8.18e-05	0.00179776
ENSMUSG00000019960	Dusp6	dual specificity phosphatase 6 [Source:MGI Symbol;Acc:MGI:1914853]	10736	0.145178	0.0454062	3.19977	0.0013754	0.0155346
ENSMUSG00000038039	Gcc2	GRIP and coiled-coil domain containing 2 [Source:MGI Symbol;Acc:MGI:1917547]	2210.59	0.298411	0.0515053	5.78744	7.15e-09	9.31e-07
ENSMUSG00000040054	Baz2a	bromodomain adjacent to zinc finger domain, 2A [Source:MGI Symbol;Acc:MGI:2151152]	969.917	0.145559	0.0605663	2.40855	0.0160158	0.0923149
ENSMUSG00000003226	Ranbp2	RAN binding protein 2 [Source:MGI Symbol;Acc:MGI:894323]	7879.78	0.216235	0.0427301	5.05995	4.19e-07	2.66e-05
ENSMUSG00000053825	Ppfia2	protein tyrosine phosphatase, receptor type, f polypeptide (PTPRF), interacting protein (liprin), alpha 2 [Source:MGI Symbol;Acc:MGI:2443834]	8759.34	0.157944	0.0428177	3.68696	0.000226949	0.00395509
ENSMUSG00000019916	P4ha1	procollagen-proline, 2-oxoglutarate 4-dioxygenase (proline 4-hydroxylase), alpha 1 polypeptide [Source:MGI Symbol;Acc:MGI:97463]	2457.22	0.11954	0.0510792	2.36297	0.018129	0.0983845
ENSMUSG00000019907	Ppp1r12a	protein phosphatase 1, regulatory subunit 12A [Source:MGI Symbol;Acc:MGI:1309528]	7036.72	0.110617	0.0450027	2.45731	0.0139983	0.0838769
ENSMUSG00000096054	Syne1	spectrin repeat containing, nuclear envelope 1 [Source:MGI Symbol;Acc:MGI:1927152]	20054.6	0.236403	0.0410764	5.75511	8.66e-09	1.05e-06
ENSMUSG00000019996	Map7	microtubule-associated protein 7 [Source:MGI Symbol;Acc:MGI:1328328]	2578.18	0.197314	0.0518872	3.79954	0.000144966	0.00281
ENSMUSG00000037608	Bclaf1	BCL2-associated transcription factor 1 [Source:MGI Symbol;Acc:MGI:1917580]	5105.77	0.219009	0.0469806	4.65105	3.3e-06	0.000145074
ENSMUSG00000033444	Specc1l	sperm antigen with calponin homology and coiled-coil domains 1-like [Source:MGI Symbol;Acc:MGI:1921642]	1357.81	0.151878	0.0567641	2.68839	0.00717966	0.0533903
ENSMUSG00000001151	Pcnt	pericentrin (kendrin) [Source:MGI Symbol;Acc:MGI:102722]	921.133	0.212617	0.0608119	3.47525	0.000510371	0.00750687
ENSMUSG00000061032	Rrp1	ribosomal RNA processing 1 [Source:MGI Symbol;Acc:MGI:1203500]	13334.1	0.0992319	0.0394664	2.51306	0.0119688	0.075558
ENSMUSG00000003068	Stk11	serine/threonine kinase 11 [Source:MGI Symbol;Acc:MGI:1341870]	1870.08	0.138696	0.0531555	2.60166	0.00927742	0.0636558
ENSMUSG00000036499	Eea1	early endosome antigen 1 [Source:MGI Symbol;Acc:MGI:2442192]	1667.73	0.169055	0.0555129	3.04606	0.00231859	0.0233558
ENSMUSG00000031618	Nr3c2	nuclear receptor subfamily 3, group C, member 2 [Source:MGI Symbol;Acc:MGI:99459]	16738.6	0.123943	0.0431724	2.8662	0.00415429	0.0364556
ENSMUSG00000031592	Pcm1	pericentriolar material 1 [Source:MGI Symbol;Acc:MGI:1277958]	2937.28	0.132963	0.0511969	2.58962	0.00960807	0.0651419
ENSMUSG00000036270	Edc4	enhancer of mRNA decapping 4 [Source:MGI Symbol;Acc:MGI:2446249]	1443.91	0.146394	0.0564396	2.59004	0.0095964	0.0651419
ENSMUSG00000031626	Sorbs2	sorbin and SH3 domain containing 2 [Source:MGI Symbol;Acc:MGI:1924574]	2583.74	0.175119	0.0506293	3.47965	0.000502065	0.00742496
ENSMUSG00000033732	Sf3b3	splicing factor 3b, subunit 3 [Source:MGI Symbol;Acc:MGI:1289341]	2195.01	0.137609	0.0515535	2.66217	0.00776396	0.056179
ENSMUSG00000055675	Kbtbd11	kelch repeat and BTB (POZ) domain containing 11 [Source:MGI Symbol;Acc:MGI:1922151]	9859.26	0.12715	0.044465	2.85155	0.00435061	0.0376445
ENSMUSG00000034656	Cacna1a	calcium channel, voltage-dependent, P/Q type, alpha 1A subunit [Source:MGI Symbol;Acc:MGI:109482]	3528.88	0.206144	0.0498771	4.12989	3.63e-05	0.000972709
ENSMUSG00000031960	Aars	alanyl-tRNA synthetase [Source:MGI Symbol;Acc:MGI:2384560]	3805.92	0.185757	0.0467098	3.97704	6.98e-05	0.00156157
ENSMUSG00000003316	Glg1	golgi apparatus protein 1 [Source:MGI Symbol;Acc:MGI:104967]	8806.49	0.254451	0.0425628	5.97652	2.28e-09	3.53e-07
ENSMUSG00000096914	Galntl6	UDP-N-acetyl-alpha-D-galactosamine:polypeptide N-acetylgalactosaminyltransferase-like 6 [Source:MGI Symbol;Acc:MGI:1913581]	2164.45	0.141074	0.0557197	2.50576	0.012219	0.0768762
ENSMUSG00000049946	BC030500	cDNA sequence BC030500 [Source:MGI Symbol;Acc:MGI:2447770]	1241.17	0.203524	0.057292	3.56986	0.000357167	0.00561781
ENSMUSG00000031540	Kat6a	K(lysine) acetyltransferase 6A [Source:MGI Symbol;Acc:MGI:2442415]	1639.22	0.217124	0.054725	3.97685	6.98e-05	0.00156157
ENSMUSG00000002341	Ncan	neurocan [Source:MGI Symbol;Acc:MGI:104694]	5321.7	0.224587	0.0479657	4.67221	2.98e-06	0.000133415
ENSMUSG00000005534	Insr	insulin receptor [Source:MGI Symbol;Acc:MGI:96575]	1331.38	0.161181	0.0565182	2.84942	0.00437994	0.0378541
ENSMUSG00000065954	Tacc1	transforming, acidic coiled-coil containing protein 1 [Source:MGI Symbol;Acc:MGI:2443510]	9363.2	0.115057	0.0463871	2.48413	0.012987	0.0798647
ENSMUSG00000031778	Cx3cl1	chemokine (C-X3-C motif) ligand 1 [Source:MGI Symbol;Acc:MGI:1097153]	29087.8	0.172189	0.0406036	4.2382	2.25e-05	0.00066645
ENSMUSG00000051495	Irf2bp2	interferon regulatory factor 2 binding protein 2 [Source:MGI Symbol;Acc:MGI:2443921]	3203.32	0.166456	0.05189	3.20093	0.00136985	0.0155027
ENSMUSG00000038894	Irs2	insulin receptor substrate 2 [Source:MGI Symbol;Acc:MGI:109334]	6196.29	0.159354	0.0439522	3.62669	0.000287079	0.00478241
ENSMUSG00000031622	Sin3b	transcriptional regulator, SIN3B (yeast) [Source:MGI Symbol;Acc:MGI:107158]	4990.77	0.106151	0.0445164	2.37791	0.017411	0.0963184
ENSMUSG00000036550	Cnot1	CCR4-NOT transcription complex, subunit 1 [Source:MGI Symbol;Acc:MGI:2442402]	3128.71	0.141905	0.0498129	2.84424	0.00445173	0.0382077
ENSMUSG00000058301	Upf1	UPF1 regulator of nonsense transcripts homolog (yeast) [Source:MGI Symbol;Acc:MGI:107995]	2140.19	0.232825	0.0527254	4.41619	1e-05	0.000354394
ENSMUSG00000034799	Unc13a	unc-13 homolog A [Source:MGI Symbol;Acc:MGI:3051532]	9302.16	0.165288	0.0456753	3.60725	0.000309465	0.00506051
ENSMUSG00000071076	Jund	jun D proto-oncogene [Source:MGI Symbol;Acc:MGI:96648]	4016.98	0.176154	0.0465966	3.77328	0.000161112	0.00306304
ENSMUSG00000025318	Jph3	junctophilin 3 [Source:MGI Symbol;Acc:MGI:1891497]	21146.4	0.126877	0.0436186	2.91228	0.003588	0.032724
ENSMUSG00000017478	Zc3h18	zinc finger CCCH-type containing 18 [Source:MGI Symbol;Acc:MGI:1923264]	1590.18	0.16311	0.0565622	2.88077	0.003967	0.0353884
ENSMUSG00000035569	Ankrd11	ankyrin repeat domain 11 [Source:MGI Symbol;Acc:MGI:1924337]	9502.06	0.175781	0.0472988	3.70927	0.000207859	0.00372948
ENSMUSG00000031529	Tnks	tankyrase, TRF1-interacting ankyrin-related ADP-ribose polymerase [Source:MGI Symbol;Acc:MGI:1341087]	4479.64	0.193764	0.0462188	4.19378	2.74e-05	0.000768583
ENSMUSG00000031862	Atp13a1	ATPase type 13A1 [Source:MGI Symbol;Acc:MGI:2180801]	957.59	0.197379	0.0602865	3.26161	0.0011078	0.0134165
ENSMUSG00000031530	Dusp4	dual specificity phosphatase 4 [Source:MGI Symbol;Acc:MGI:2442191]	2468.31	0.187217	0.0523058	3.55658	0.000375717	0.00584764
ENSMUSG00000055148	Klf2	Kruppel-like factor 2 (lung) [Source:MGI Symbol;Acc:MGI:1342772]	733.817	0.327408	0.0641522	5.07251	3.93e-07	2.52e-05
ENSMUSG00000021945	Zmym2	zinc finger, MYM-type 2 [Source:MGI Symbol;Acc:MGI:1923257]	3876.07	0.113207	0.0466972	2.4185	0.0155845	0.0903898
ENSMUSG00000037536	Fbxo34	F-box protein 34 [Source:MGI Symbol;Acc:MGI:1926188]	4532.16	0.143997	0.0476218	3.01311	0.00258589	0.0254949
ENSMUSG00000033060	Lmo7	LIM domain only 7 [Source:MGI Symbol;Acc:MGI:1353586]	4063.8	0.129177	0.0471652	2.73866	0.00616906	0.047857
ENSMUSG00000022119	Rbm26	RNA binding motif protein 26 [Source:MGI Symbol;Acc:MGI:1921463]	1357.33	0.17286	0.0581149	3.02095	0.00251983	0.0249763
ENSMUSG00000022114	Spry2	sprouty RTK signaling antagonist 2 [Source:MGI Symbol;Acc:MGI:1345138]	3592.69	0.208459	0.0477932	4.35451	1.33e-05	0.000440044
ENSMUSG00000000197	Nalcn	sodium leak channel, non-selective [Source:MGI Symbol;Acc:MGI:2444306]	3265.13	0.161348	0.0481464	3.35061	0.00080634	0.0105207
ENSMUSG00000033595	Lgi3	leucine-rich repeat LGI family, member 3 [Source:MGI Symbol;Acc:MGI:2182619]	3008.37	0.121049	0.0486857	2.45186	0.014212	0.0847468
ENSMUSG00000021843	Ktn1	kinectin 1 [Source:MGI Symbol;Acc:MGI:109153]	1806.59	0.205926	0.0535375	3.84195	0.000122059	0.0024425
ENSMUSG00000054423	Cadps	Ca2+-dependent secretion activator [Source:MGI Symbol;Acc:MGI:1350922]	8517.57	0.113904	0.0419305	2.71181	0.0066917	0.0505517
ENSMUSG00000022103	Gfra2	glial cell line derived neurotrophic factor family receptor alpha 2 [Source:MGI Symbol;Acc:MGI:1195462]	946.532	0.161281	0.0601246	2.69276	0.00708637	0.0529355
ENSMUSG00000033487	Fndc3a	fibronectin type III domain containing 3A [Source:MGI Symbol;Acc:MGI:1196463]	1647.19	0.168643	0.0548764	3.08442	0.00203951	0.0211431
ENSMUSG00000022000	Zc3h13	zinc finger CCCH type containing 13 [Source:MGI Symbol;Acc:MGI:1914552]	1586.61	0.301938	0.0552107	5.47199	4.45e-08	4.03e-06
ENSMUSG00000036422	Pcdh8	protocadherin 8 [Source:MGI Symbol;Acc:MGI:1306800]	3789.4	0.469037	0.0468062	10.0184	1.27e-23	1.04e-20
ENSMUSG00000035566	Pcdh17	protocadherin 17 [Source:MGI Symbol;Acc:MGI:2684924]	5236.55	0.152523	0.0481996	3.15896	0.00158332	0.0171599
ENSMUSG00000049532	Sall2	spalt like transcription factor 2 [Source:MGI Symbol;Acc:MGI:1354373]	2641.19	0.13551	0.0532819	2.53311	0.0113056	0.0727953
ENSMUSG00000054051	Ercc6	excision repair cross-complementing rodent repair deficiency, complementation group 6 [Source:MGI Symbol;Acc:MGI:1100494]	1075.64	0.161821	0.0592988	2.73005	0.00633247	0.0488185
ENSMUSG00000022208	Jph4	junctophilin 4 [Source:MGI Symbol;Acc:MGI:2443113]	27244.6	0.133137	0.0432175	3.06925	0.00214594	0.021914
ENSMUSG00000021866	Anxa11	annexin A11 [Source:MGI Symbol;Acc:MGI:108481]	2008.95	0.148244	0.0523243	2.83394	0.00459775	0.0388325
ENSMUSG00000022185	Acin1	apoptotic chromatin condensation inducer 1 [Source:MGI Symbol;Acc:MGI:1891824]	2452.54	0.195718	0.0511786	3.82139	0.000132703	0.00261323
ENSMUSG00000022199	Slc22a17	solute carrier family 22 (organic cation transporter), member 17 [Source:MGI Symbol;Acc:MGI:1926225]	26263.8	0.101518	0.0411084	2.46783	0.0135934	0.0824194
ENSMUSG00000032786	Alas1	aminolevulinic acid synthase 1 [Source:MGI Symbol;Acc:MGI:87989]	1641.63	0.167962	0.054292	3.08532	0.00203335	0.0211423
ENSMUSG00000031996	Aplp2	amyloid beta (A4) precursor-like protein 2 [Source:MGI Symbol;Acc:MGI:88047]	8936.68	0.202284	0.0429683	4.70486	2.54e-06	0.00011714
ENSMUSG00000039542	Ncam1	neural cell adhesion molecule 1 [Source:MGI Symbol;Acc:MGI:97281]	6956.14	0.241954	0.0423215	5.71817	1.08e-08	1.23e-06
ENSMUSG00000032253	Phip	pleckstrin homology domain interacting protein [Source:MGI Symbol;Acc:MGI:1932404]	2639.95	0.121337	0.0518759	2.35574	0.0184856	0.0995194
ENSMUSG00000031925	Maml2	mastermind like transcriptional coactivator 2 [Source:MGI Symbol;Acc:MGI:2389460]	937.704	0.151877	0.0627855	2.42143	0.0154594	0.0899434
ENSMUSG00000049313	Sorl1	sortilin-related receptor, LDLR class A repeats-containing [Source:MGI Symbol;Acc:MGI:1202296]	15866.3	0.168706	0.0397207	4.24651	2.17e-05	0.000654948
ENSMUSG00000066607	Insyn1	inhibitory synaptic factor 1 [Source:MGI Symbol;Acc:MGI:2442108]	7794.97	0.171009	0.0425275	4.02036	5.81e-05	0.00136956
ENSMUSG00000032120	C2cd2l	C2 calcium-dependent domain containing 2-like [Source:MGI Symbol;Acc:MGI:1919014]	10379.3	0.157801	0.0409406	3.85465	0.000115894	0.00235725
ENSMUSG00000032294	Pkm	pyruvate kinase, muscle [Source:MGI Symbol;Acc:MGI:97591]	27999.1	0.162032	0.0377754	4.28891	1.8e-05	0.000572104
ENSMUSG00000032174	Icam5	intercellular adhesion molecule 5, telencephalin [Source:MGI Symbol;Acc:MGI:109430]	14701	0.232054	0.0399111	5.81324	6.13e-09	8.27e-07
ENSMUSG00000044791	Setd2	SET domain containing 2 [Source:MGI Symbol;Acc:MGI:1918177]	2667.79	0.222067	0.0512969	4.33635	1.45e-05	0.000471718
ENSMUSG00000041837	Pdcd7	programmed cell death 7 [Source:MGI Symbol;Acc:MGI:1859170]	1314.06	0.164046	0.0573533	2.8593	0.00424575	0.0370434
ENSMUSG00000040524	Zfp609	zinc finger protein 609 [Source:MGI Symbol;Acc:MGI:2674092]	1927.84	0.149968	0.0534084	2.8121	0.00492199	0.0407367
ENSMUSG00000032500	Dclk3	doublecortin-like kinase 3 [Source:MGI Symbol;Acc:MGI:3039580]	1359.22	0.226374	0.0568382	4.01043	6.06e-05	0.00141498
ENSMUSG00000032437	Stt3b	STT3, subunit of the oligosaccharyltransferase complex, homolog B (S. cerevisiae) [Source:MGI Symbol;Acc:MGI:1915542]	3838.03	0.171579	0.0465463	3.69703	0.000218133	0.00385848
ENSMUSG00000052698	Tln2	talin 2 [Source:MGI Symbol;Acc:MGI:1917799]	6121.11	0.18659	0.0478943	3.8952	9.81e-05	0.00208099
ENSMUSG00000038708	Golga4	golgi autoantigen, golgin subfamily a, 4 [Source:MGI Symbol;Acc:MGI:1859646]	2666.55	0.282389	0.0503018	5.61622	1.95e-08	2.1e-06
ENSMUSG00000032212	Sltm	SAFB-like, transcription modulator [Source:MGI Symbol;Acc:MGI:1913910]	1838.2	0.135405	0.0532162	2.53184	0.0113466	0.0729732
ENSMUSG00000006932	Ctnnb1	catenin (cadherin associated protein), beta 1 [Source:MGI Symbol;Acc:MGI:88276]	12674.9	0.151005	0.0397315	3.80132	0.000143927	0.00280451
ENSMUSG00000032216	Nedd4	neural precursor cell expressed, developmentally down-regulated 4 [Source:MGI Symbol;Acc:MGI:97297]	14936.4	0.199452	0.0415795	4.80069	1.58e-06	8.15e-05
ENSMUSG00000034593	Myo5a	myosin VA [Source:MGI Symbol;Acc:MGI:105976]	8358.46	0.109293	0.0427488	2.55411	0.0106458	0.0700283
ENSMUSG00000042487	Leo1	Leo1, Paf1/RNA polymerase II complex component [Source:MGI Symbol;Acc:MGI:2685031]	832.922	0.171748	0.061024	2.80696	0.00500111	0.0412593
ENSMUSG00000054871	Tmem158	transmembrane protein 158 [Source:MGI Symbol;Acc:MGI:1919559]	4472.76	0.217085	0.0483785	4.50442	6.66e-06	0.000254696
ENSMUSG00000032030	Cul5	cullin 5 [Source:MGI Symbol;Acc:MGI:1922967]	3764.82	0.118366	0.0483303	2.45406	0.0141254	0.0844338
ENSMUSG00000006676	Usp19	ubiquitin specific peptidase 19 [Source:MGI Symbol;Acc:MGI:1918722]	2859.55	0.124666	0.0506212	2.46081	0.0138623	0.0835063
ENSMUSG00000023192	Grm2	glutamate receptor, metabotropic 2 [Source:MGI Symbol;Acc:MGI:1351339]	1118.28	0.22255	0.0598697	3.73745	0.000185895	0.00342452
ENSMUSG00000032740	Ccdc88a	coiled coil domain containing 88A [Source:MGI Symbol;Acc:MGI:1925177]	2868.12	0.191441	0.0488854	3.9162	9e-05	0.00195272
ENSMUSG00000017210	Med24	mediator complex subunit 24 [Source:MGI Symbol;Acc:MGI:1344385]	2669.7	0.135187	0.0506223	2.6652	0.00769431	0.0557293
ENSMUSG00000020458	Rtn4	reticulon 4 [Source:MGI Symbol;Acc:MGI:1915835]	26364.8	0.139411	0.0387295	3.60384	0.000313546	0.00511597
ENSMUSG00000005417	Mprip	myosin phosphatase Rho interacting protein [Source:MGI Symbol;Acc:MGI:1349438]	20080.5	0.247303	0.0426167	5.79604	6.79e-09	9e-07
ENSMUSG00000020315	Sptbn1	spectrin beta, non-erythrocytic 1 [Source:MGI Symbol;Acc:MGI:98388]	19823.2	0.385735	0.0427332	9.02011	1.88e-19	1.16e-16
ENSMUSG00000020841	Cpd	carboxypeptidase D [Source:MGI Symbol;Acc:MGI:107265]	5560.03	0.138582	0.0450295	3.07283	0.00212038	0.0216828
ENSMUSG00000020802	Ube2o	ubiquitin-conjugating enzyme E2O [Source:MGI Symbol;Acc:MGI:2444266]	2447.87	0.202215	0.0538167	3.75199	0.000175439	0.00328074
ENSMUSG00000020326	Ccng1	cyclin G1 [Source:MGI Symbol;Acc:MGI:102890]	4351.12	0.210474	0.0461103	4.56477	5e-06	0.000203972
ENSMUSG00000025571	Tnrc6c	trinucleotide repeat containing 6C [Source:MGI Symbol;Acc:MGI:2443265]	2847.6	0.124129	0.0510807	2.42894	0.0151432	0.0886686
ENSMUSG00000004040	Stat3	signal transducer and activator of transcription 3 [Source:MGI Symbol;Acc:MGI:103038]	832.878	0.188939	0.0625675	3.02445	0.00249086	0.0247781
ENSMUSG00000010086	Rnf112	ring finger protein 112 [Source:MGI Symbol;Acc:MGI:106611]	11898.8	0.148502	0.0410092	3.61975	0.000294891	0.00486505
ENSMUSG00000017132	Cyth1	cytohesin 1 [Source:MGI Symbol;Acc:MGI:1334257]	3254.18	0.124741	0.0489169	2.55339	0.0106679	0.0700389
ENSMUSG00000042331	Specc1	sperm antigen with calponin homology and coiled-coil domains 1 [Source:MGI Symbol;Acc:MGI:2442356]	4002.91	0.180133	0.048849	3.6922	0.000222318	0.00390187
ENSMUSG00000025579	Gaa	glucosidase, alpha, acid [Source:MGI Symbol;Acc:MGI:95609]	9264.22	0.167319	0.0457327	3.6587	0.000253496	0.00430654
ENSMUSG00000017119	Nbr1	NBR1, autophagy cargo receptor [Source:MGI Symbol;Acc:MGI:108498]	4502.37	0.271123	0.0463987	5.84381	5.1e-09	7.15e-07
ENSMUSG00000034936	Arl4d	ADP-ribosylation factor-like 4D [Source:MGI Symbol;Acc:MGI:1933155]	895.901	0.898915	0.0615484	14.5331	7.48e-48	1.85e-44
ENSMUSG00000017376	Nlk	nemo like kinase [Source:MGI Symbol;Acc:MGI:1201387]	2821.57	0.146127	0.0505357	2.89438	0.00379904	0.0342698
ENSMUSG00000036264	Fstl4	follistatin-like 4 [Source:MGI Symbol;Acc:MGI:2443199]	696.67	0.215538	0.0639558	3.42419	0.000616644	0.00860519
ENSMUSG00000044352	Sowaha	sosondowah ankyrin repeat domain family member A [Source:MGI Symbol;Acc:MGI:2687280]	18542.1	0.144287	0.0389598	3.70321	0.000212886	0.00379853
ENSMUSG00000020900	Myh10	myosin, heavy polypeptide 10, non-muscle [Source:MGI Symbol;Acc:MGI:1930780]	3866.47	0.205183	0.0483757	4.23979	2.24e-05	0.000664378
ENSMUSG00000052298	Cdc42se2	CDC42 small effector 2 [Source:MGI Symbol;Acc:MGI:1919979]	15801.7	0.113544	0.0399668	2.84054	0.00450369	0.0384315
ENSMUSG00000035152	Ap2b1	adaptor-related protein complex 2, beta 1 subunit [Source:MGI Symbol;Acc:MGI:1919020]	19070.4	0.217894	0.040071	5.43668	5.43e-08	4.74e-06
ENSMUSG00000018411	Mapt	microtubule-associated protein tau [Source:MGI Symbol;Acc:MGI:97180]	11935.5	0.155074	0.0422363	3.66964	0.000242889	0.00415486
ENSMUSG00000018340	Anxa6	annexin A6 [Source:MGI Symbol;Acc:MGI:88255]	3246.62	0.169647	0.0496649	3.43219	0.00059873	0.00840259
ENSMUSG00000020523	Fam114a2	family with sequence similarity 114, member A2 [Source:MGI Symbol;Acc:MGI:1917629]	1627.97	0.130962	0.0548365	2.38944	0.016874	0.0945048
ENSMUSG00000018559	Ctdnep1	CTD nuclear envelope phosphatase 1 [Source:MGI Symbol;Acc:MGI:1914431]	1139.01	0.168503	0.0589554	2.85748	0.00427022	0.0371894
ENSMUSG00000013646	Sh3bp5l	SH3 binding domain protein 5 like [Source:MGI Symbol;Acc:MGI:1933124]	2099.88	0.17295	0.0539369	3.20182	0.0013656	0.0154782
ENSMUSG00000020719	Ddx5	DEAD box helicase 5 [Source:MGI Symbol;Acc:MGI:105037]	19410.2	0.142672	0.0409214	3.4822	0.000497321	0.00737621
ENSMUSG00000047126	Cltc	clathrin, heavy polypeptide (Hc) [Source:MGI Symbol;Acc:MGI:2388633]	23410.6	0.261959	0.0383022	6.83933	7.96e-12	2.11e-09
ENSMUSG00000040481	Bptf	bromodomain PHD finger transcription factor [Source:MGI Symbol;Acc:MGI:2444008]	3152.93	0.142415	0.0526377	2.70231	0.006886	0.0516903
ENSMUSG00000002129	Sf3a1	splicing factor 3a, subunit 1 [Source:MGI Symbol;Acc:MGI:1914715]	1499.51	0.195254	0.0581079	3.35445	0.000795242	0.010483
ENSMUSG00000034156	Tspoap1	TSPO associated protein 1 [Source:MGI Symbol;Acc:MGI:2450877]	4167.58	0.164216	0.0474456	3.46173	0.000536721	0.00773712
ENSMUSG00000009073	Nf2	neurofibromin 2 [Source:MGI Symbol;Acc:MGI:97307]	6399.48	0.139213	0.0464368	3.00051	0.00269528	0.0263633
ENSMUSG00000020396	Nefh	neurofilament, heavy polypeptide [Source:MGI Symbol;Acc:MGI:97309]	1144.89	0.143115	0.0590879	2.41248	0.0158442	0.0915387
ENSMUSG00000040746	Rnf167	ring finger protein 167 [Source:MGI Symbol;Acc:MGI:1917760]	3464.35	0.208736	0.0474459	4.39206	1.12e-05	0.000385926
ENSMUSG00000040463	Mybbp1a	MYB binding protein (P160) 1a [Source:MGI Symbol;Acc:MGI:106181]	820.154	0.205054	0.0615413	3.34745	0.000815572	0.0106039
ENSMUSG00000020455	Trim11	tripartite motif-containing 11 [Source:MGI Symbol;Acc:MGI:2137355]	699.585	0.173774	0.0629915	2.76123	0.00575849	0.0456742
ENSMUSG00000038976	Ppp1r9b	protein phosphatase 1, regulatory subunit 9B [Source:MGI Symbol;Acc:MGI:2387581]	59630.4	0.124829	0.0413922	3.0147	0.00257237	0.0253953
ENSMUSG00000025372	Baiap2	brain-specific angiogenesis inhibitor 1-associated protein 2 [Source:MGI Symbol;Acc:MGI:2137336]	10340.6	0.163355	0.0432012	3.77882	0.000157571	0.00302276
ENSMUSG00000015837	Sqstm1	sequestosome 1 [Source:MGI Symbol;Acc:MGI:107931]	15926.2	0.237623	0.038777	6.12789	8.91e-10	1.5e-07
ENSMUSG00000036620	Mgat4b	mannoside acetylglucosaminyltransferase 4, isoenzyme B [Source:MGI Symbol;Acc:MGI:2143974]	2130.8	0.173859	0.0526186	3.29939	0.000968955	0.0120697
ENSMUSG00000020700	Map3k3	mitogen-activated protein kinase kinase kinase 3 [Source:MGI Symbol;Acc:MGI:1346874]	970.455	0.171005	0.06064	2.82133	0.00478252	0.0397597
ENSMUSG00000020705	Ddx42	DEAD box helicase 42 [Source:MGI Symbol;Acc:MGI:1919297]	3490.28	0.166019	0.0504874	3.28591	0.00101652	0.0124945
ENSMUSG00000020706	Ftsj3	FtsJ RNA methyltransferase homolog 3 (E. coli) [Source:MGI Symbol;Acc:MGI:1860295]	1086.9	0.176051	0.0588462	2.9851	0.00283483	0.0273372
ENSMUSG00000002052	Supt6	SPT6, histone chaperone and transcription elongation factor [Source:MGI Symbol;Acc:MGI:107726]	6176.71	0.254702	0.0441708	5.76314	8.26e-09	1.02e-06
ENSMUSG00000000056	Narf	nuclear prelamin A recognition factor [Source:MGI Symbol;Acc:MGI:1914858]	2822.83	0.123534	0.0503563	2.457	0.0140103	0.0838812
ENSMUSG00000034621	Gpatch8	G patch domain containing 8 [Source:MGI Symbol;Acc:MGI:1918667]	1603.9	0.136186	0.0566633	2.38877	0.0169049	0.0945048
ENSMUSG00000043439	Epop	elongin BC and polycomb repressive complex 2 associated protein [Source:MGI Symbol;Acc:MGI:2143991]	2856.09	0.147521	0.0521914	2.83515	0.00458041	0.0387328
ENSMUSG00000054728	Phactr1	phosphatase and actin regulator 1 [Source:MGI Symbol;Acc:MGI:2659021]	12578.3	0.149228	0.0427626	3.48567	0.000490902	0.00730353
ENSMUSG00000052727	Map1b	microtubule-associated protein 1B [Source:MGI Symbol;Acc:MGI:1306778]	36317.3	0.214325	0.0387248	5.53474	3.12e-08	3.02e-06
ENSMUSG00000049658	Bdp1	B double prime 1, subunit of RNA polymerase III transcription initiation factor IIIB [Source:MGI Symbol;Acc:MGI:1347077]	2113.5	0.143206	0.0537811	2.65734	0.00787593	0.0565529
ENSMUSG00000038132	Rbm24	RNA binding motif protein 24 [Source:MGI Symbol;Acc:MGI:3610364]	1565.89	0.160505	0.0560462	2.85622	0.00428711	0.0372252
ENSMUSG00000021374	Nup153	nucleoporin 153 [Source:MGI Symbol;Acc:MGI:2385621]	2487.4	0.166382	0.0515019	3.23683	0.00120864	0.014311
ENSMUSG00000019132	BC005537	cDNA sequence BC005537 [Source:MGI Symbol;Acc:MGI:2441726]	9065.04	0.131922	0.0416002	3.17281	0.00150972	0.0166047
ENSMUSG00000032621	Srek1	splicing regulatory glutamine/lysine-rich protein 1 [Source:MGI Symbol;Acc:MGI:2145245]	1431.65	0.158644	0.056476	2.80097	0.00509486	0.0417947
ENSMUSG00000076431	Sox4	SRY (sex determining region Y)-box 4 [Source:MGI Symbol;Acc:MGI:98366]	1043.11	0.187111	0.0595787	3.16042	0.00157541	0.0170992
ENSMUSG00000021392	Nol8	nucleolar protein 8 [Source:MGI Symbol;Acc:MGI:1918180]	1231.11	0.137845	0.0572959	2.4058	0.016137	0.0925821
ENSMUSG00000056749	Nfil3	nuclear factor, interleukin 3, regulated [Source:MGI Symbol;Acc:MGI:109495]	1949.8	0.213103	0.0527785	4.02178	5.78e-05	0.00136564
ENSMUSG00000021721	Htr1a	5-hydroxytryptamine (serotonin) receptor 1A [Source:MGI Symbol;Acc:MGI:96273]	2884.4	0.202639	0.052993	3.8258	0.000130348	0.00257368
ENSMUSG00000069227	Gprin1	G protein-regulated inducer of neurite outgrowth 1 [Source:MGI Symbol;Acc:MGI:1349455]	12313.8	0.143045	0.0410003	3.48727	0.000487977	0.00727459
ENSMUSG00000033799	Tasor2	transcription activation suppressor family member 2 [Source:MGI Symbol;Acc:MGI:2145274]	1096.68	0.209113	0.0585464	3.593	0.000326887	0.00527252
ENSMUSG00000021701	Plk2	polo like kinase 2 [Source:MGI Symbol;Acc:MGI:1099790]	29245.9	0.110913	0.0392139	2.82758	0.0046901	0.0391228
ENSMUSG00000021488	Nsd1	nuclear receptor-binding SET-domain protein 1 [Source:MGI Symbol;Acc:MGI:1276545]	8300.43	0.201535	0.0452175	4.45535	8.38e-06	0.000306305
ENSMUSG00000054889	Dsp	desmoplakin [Source:MGI Symbol;Acc:MGI:109611]	1730.92	0.201186	0.0628295	3.2775	0.00104729	0.012788
ENSMUSG00000052087	Rgs14	regulator of G-protein signaling 14 [Source:MGI Symbol;Acc:MGI:1859709]	7601.22	0.105981	0.0429917	2.47178	0.0134444	0.0818381
ENSMUSG00000021196	Pfkp	phosphofructokinase, platelet [Source:MGI Symbol;Acc:MGI:1891833]	4147.87	0.134077	0.0456876	2.93921	0.0032905	0.0305358
ENSMUSG00000005583	Mef2c	myocyte enhancer factor 2C [Source:MGI Symbol;Acc:MGI:99458]	3087.29	0.194259	0.0545694	3.57412	0.000351404	0.00555069
ENSMUSG00000033499	Larp4b	La ribonucleoprotein 4B [Source:MGI Symbol;Acc:MGI:106330]	5343.48	0.119587	0.0455453	2.62529	0.00865762	0.0604097
ENSMUSG00000034675	Dbn1	drebrin 1 [Source:MGI Symbol;Acc:MGI:1931838]	6741.8	0.392226	0.0457884	8.56796	1.05e-17	5.21e-15
ENSMUSG00000021500	Ddx46	DEAD box helicase 46 [Source:MGI Symbol;Acc:MGI:1920895]	1761.55	0.154079	0.0536916	2.87367	0.00405737	0.0358594
ENSMUSG00000007617	Homer1	homer scaffolding protein 1 [Source:MGI Symbol;Acc:MGI:1347345]	28624.4	0.229395	0.0409585	5.59724	2.18e-08	2.21e-06
ENSMUSG00000021690	Jmy	junction-mediating and regulatory protein [Source:MGI Symbol;Acc:MGI:1913096]	2128.91	0.174548	0.0529091	3.31031	0.000931923	0.0117867
ENSMUSG00000021301	Hecw1	HECT, C2 and WW domain containing E3 ubiquitin protein ligase 1 [Source:MGI Symbol;Acc:MGI:2444115]	1593.97	0.185491	0.0555773	3.37284	0.000743967	0.00998772
ENSMUSG00000021314	Amph	amphiphysin [Source:MGI Symbol;Acc:MGI:103574]	10106	0.130092	0.0409287	3.17721	0.001487	0.0164488
ENSMUSG00000021708	Rasgrf2	RAS protein-specific guanine nucleotide-releasing factor 2 [Source:MGI Symbol;Acc:MGI:109137]	1715.7	0.173728	0.0581191	2.97131	0.00296533	0.0282238
ENSMUSG00000061603	Akap6	A kinase (PRKA) anchor protein 6 [Source:MGI Symbol;Acc:MGI:3050566]	11960.8	0.211352	0.0411555	5.13522	2.82e-07	1.96e-05
ENSMUSG00000018707	Dync1h1	dynein cytoplasmic 1 heavy chain 1 [Source:MGI Symbol;Acc:MGI:103147]	8511.46	0.130927	0.0455842	2.86979	0.00410748	0.036216
ENSMUSG00000021270	Hsp90aa1	heat shock protein 90, alpha (cytosolic), class A member 1 [Source:MGI Symbol;Acc:MGI:96250]	14077.8	0.136804	0.0405939	3.36838	0.000756112	0.010096
ENSMUSG00000021244	Ylpm1	YLP motif containing 1 [Source:MGI Symbol;Acc:MGI:1926195]	2779.4	0.140792	0.0495928	2.84114	0.0044953	0.0384315
ENSMUSG00000034271	Jdp2	Jun dimerization protein 2 [Source:MGI Symbol;Acc:MGI:1932093]	1899.52	0.142297	0.0534554	2.6567	0.00789096	0.0565529
ENSMUSG00000034168	Irf2bpl	interferon regulatory factor 2 binding protein-like [Source:MGI Symbol;Acc:MGI:2442463]	4494.45	0.11303	0.0475693	2.37999	0.0173129	0.0959186
ENSMUSG00000062563	Cys1	cystin 1 [Source:MGI Symbol;Acc:MGI:2177632]	1237.48	0.269125	0.0578045	4.67198	2.98e-06	0.000133415
ENSMUSG00000036333	Kidins220	kinase D-interacting substrate 220 [Source:MGI Symbol;Acc:MGI:1924730]	11795.8	0.176048	0.0433302	4.05851	4.94e-05	0.00122627
ENSMUSG00000035614	Togaram1	TOG array regulator of axonemal microtubules 1 [Source:MGI Symbol;Acc:MGI:2684313]	4685.15	0.156519	0.0472138	3.32237	0.000892572	0.0114474
ENSMUSG00000066392	Nrxn3	neurexin III [Source:MGI Symbol;Acc:MGI:1096389]	6186.67	0.142165	0.0466685	3.0438	0.0023361	0.0235003
ENSMUSG00000090946	Ccdc71l	coiled-coil domain containing 71 like [Source:MGI Symbol;Acc:MGI:1919373]	2409.56	0.146122	0.0521797	2.8286	0.00467525	0.0390868
ENSMUSG00000025321	Itgb8	integrin beta 8 [Source:MGI Symbol;Acc:MGI:1338035]	797.961	0.189909	0.063608	3.08271	0.00205122	0.0211798
ENSMUSG00000048118	Arid4a	AT rich interactive domain 4A (RBP1-like) [Source:MGI Symbol;Acc:MGI:2444354]	1433.76	0.152877	0.0565559	2.70181	0.00689642	0.0517162
ENSMUSG00000021188	Trip11	thyroid hormone receptor interactor 11 [Source:MGI Symbol;Acc:MGI:1924393]	1230.94	0.234525	0.0588114	3.97793	6.95e-05	0.00156157
ENSMUSG00000021203	Otub2	OTU domain, ubiquitin aldehyde binding 2 [Source:MGI Symbol;Acc:MGI:1915399]	4097.53	0.13339	0.0468951	2.84073	0.00450102	0.0384315
ENSMUSG00000021057	Akap5	A kinase (PRKA) anchor protein 5 [Source:MGI Symbol;Acc:MGI:2685104]	6161.78	0.118341	0.0481481	2.45252	0.0141858	0.0847267
ENSMUSG00000059970	Hspa2	heat shock protein 2 [Source:MGI Symbol;Acc:MGI:96243]	2216.29	0.126103	0.0519252	2.42694	0.0152267	0.0890101
ENSMUSG00000035247	Hectd1	HECT domain E3 ubiquitin protein ligase 1 [Source:MGI Symbol;Acc:MGI:2384768]	6069.62	0.149963	0.0442505	3.38931	0.000700681	0.00950979
ENSMUSG00000048251	Bcl11b	B cell leukemia/lymphoma 11B [Source:MGI Symbol;Acc:MGI:1929913]	13019.3	0.137873	0.0437681	3.13952	0.00169223	0.0181811
ENSMUSG00000015143	Actn1	actinin, alpha 1 [Source:MGI Symbol;Acc:MGI:2137706]	1804.8	0.219058	0.0532909	4.11756	3.83e-05	0.00100221
ENSMUSG00000037486	Asxl2	ASXL transcriptional regulator 2 [Source:MGI Symbol;Acc:MGI:1922552]	869.199	0.162803	0.0607836	2.68567	0.00723835	0.0535234
ENSMUSG00000037679	Inf2	inverted formin, FH2 and WH2 domain containing [Source:MGI Symbol;Acc:MGI:1917685]	1318	0.222452	0.056699	3.95115	7.78e-05	0.0017236
ENSMUSG00000021061	Sptb	spectrin beta, erythrocytic [Source:MGI Symbol;Acc:MGI:98387]	8906.2	0.480835	0.0485692	9.89909	4.2e-23	3.12e-20
ENSMUSG00000002900	Lamb1	laminin B1 [Source:MGI Symbol;Acc:MGI:96743]	1139.98	0.172908	0.0593543	2.91247	0.00358583	0.032724
ENSMUSG00000021039	Snw1	SNW domain containing 1 [Source:MGI Symbol;Acc:MGI:1913604]	2162.7	0.171979	0.0524963	3.24829	0.00116099	0.0139019
ENSMUSG00000020628	Trappc12	trafficking protein particle complex 12 [Source:MGI Symbol;Acc:MGI:2445089]	2404.58	0.232864	0.0505925	4.59889	4.25e-06	0.00017715
ENSMUSG00000021194	Chga	chromogranin A [Source:MGI Symbol;Acc:MGI:88394]	3270.25	0.233473	0.048334	4.83694	1.32e-06	6.94e-05
ENSMUSG00000001270	Ckb	creatine kinase, brain [Source:MGI Symbol;Acc:MGI:88407]	17544.7	0.16439	0.0410875	4.0031	6.25e-05	0.00143253
ENSMUSG00000041852	Tcf20	transcription factor 20 [Source:MGI Symbol;Acc:MGI:108399]	11402.8	0.128532	0.0473167	2.71172	0.00669347	0.0505517
ENSMUSG00000032501	Trib1	tribbles pseudokinase 1 [Source:MGI Symbol;Acc:MGI:2443397]	938.95	0.322531	0.0616675	5.2262	1.73e-07	1.3e-05
ENSMUSG00000022141	Nipbl	NIPBL cohesin loading factor [Source:MGI Symbol;Acc:MGI:1913976]	1927.02	0.139832	0.0543117	2.58331	0.00978583	0.0659256
ENSMUSG00000054863	Tafa5	TAFA chemokine like family member 5 [Source:MGI Symbol;Acc:MGI:2146182]	6544.57	0.109383	0.0447301	2.44973	0.0142962	0.0849996
ENSMUSG00000022197	Pdzd2	PDZ domain containing 2 [Source:MGI Symbol;Acc:MGI:1922394]	1750.8	0.296702	0.0571331	5.10468	3.31e-07	2.24e-05
ENSMUSG00000025370	Cdh9	cadherin 9 [Source:MGI Symbol;Acc:MGI:107433]	1202.8	0.164499	0.0599741	2.74348	0.00607914	0.0474569
ENSMUSG00000022321	Cdh10	cadherin 10 [Source:MGI Symbol;Acc:MGI:107436]	1453.39	0.133209	0.0565393	2.35784	0.0183818	0.0993928
ENSMUSG00000036606	Plxnb2	plexin B2 [Source:MGI Symbol;Acc:MGI:2154239]	917.556	0.149086	0.0606731	2.44854	0.0143435	0.0851729
ENSMUSG00000022332	Khdrbs3	KH domain containing, RNA binding, signal transduction associated 3 [Source:MGI Symbol;Acc:MGI:1313312]	19062	0.0986176	0.0399304	2.47304	0.013397	0.081792
ENSMUSG00000022263	Trio	triple functional domain (PTPRF interacting) [Source:MGI Symbol;Acc:MGI:1927230]	9070.41	0.201504	0.0477341	4.22257	2.42e-05	0.000703203
ENSMUSG00000022619	Mapk8ip2	mitogen-activated protein kinase 8 interacting protein 2 [Source:MGI Symbol;Acc:MGI:1926555]	17219.6	0.189494	0.0404513	4.68701	2.77e-06	0.000126266
ENSMUSG00000039100	Marchf6	membrane associated ring-CH-type finger 6 [Source:MGI Symbol;Acc:MGI:2442773]	9360.97	0.137979	0.0418825	3.29409	0.000987406	0.0122175
ENSMUSG00000022231	Sema5a	sema domain, seven thrombospondin repeats (type 1 and type 1-like), transmembrane domain (TM) and short cytoplasmic domain, (semaphorin) 5A [Source:MGI Symbol;Acc:MGI:107556]	4067.31	0.190503	0.0650666	2.93971	0.00328522	0.030525
ENSMUSG00000022324	Matn2	matrilin 2 [Source:MGI Symbol;Acc:MGI:109613]	6090.5	0.132662	0.0443783	2.99021	0.00278785	0.0269549
ENSMUSG00000022629	Kif21a	kinesin family member 21A [Source:MGI Symbol;Acc:MGI:109188]	7180.59	0.114262	0.0425517	2.68817	0.00718439	0.0533903
ENSMUSG00000036298	Slc2a13	solute carrier family 2 (facilitated glucose transporter), member 13 [Source:MGI Symbol;Acc:MGI:2146030]	4200.79	0.140756	0.0459764	3.0815	0.00205963	0.0212371
ENSMUSG00000055022	Cntn1	contactin 1 [Source:MGI Symbol;Acc:MGI:105980]	22557.3	0.1023	0.0395647	2.58619	0.00970425	0.0656507
ENSMUSG00000037487	Ubr5	ubiquitin protein ligase E3 component n-recognin 5 [Source:MGI Symbol;Acc:MGI:1918040]	4217.18	0.174986	0.0458447	3.80738	0.000140446	0.00274386
ENSMUSG00000022443	Myh9	myosin, heavy polypeptide 9, non-muscle [Source:MGI Symbol;Acc:MGI:107717]	1842.91	0.215886	0.0579722	3.71788	0.000200904	0.00363783
ENSMUSG00000023034	Nr4a1	nuclear receptor subfamily 4, group A, member 1 [Source:MGI Symbol;Acc:MGI:1352454]	4160.59	0.191673	0.064736	2.92185	0.00347956	0.0319706
ENSMUSG00000058655	Eif4b	eukaryotic translation initiation factor 4B [Source:MGI Symbol;Acc:MGI:95304]	11181.9	0.200417	0.0420323	4.76465	1.89e-06	9.29e-05
ENSMUSG00000055065	Ddx17	DEAD box helicase 17 [Source:MGI Symbol;Acc:MGI:1914290]	6745.92	0.155485	0.0424253	3.67777	0.000235282	0.00406216
ENSMUSG00000047888	Tnrc6b	trinucleotide repeat containing 6b [Source:MGI Symbol;Acc:MGI:2443730]	3316.64	0.139268	0.0501281	2.77623	0.00549925	0.0444732
ENSMUSG00000042292	Mrtfa	myocardin related transcription factor A [Source:MGI Symbol;Acc:MGI:2384495]	3060.34	0.162554	0.0509107	3.19386	0.00140383	0.0157433
ENSMUSG00000022391	Rangap1	RAN GTPase activating protein 1 [Source:MGI Symbol;Acc:MGI:103071]	6486.69	0.138068	0.0427402	3.2317	0.00123054	0.0144779
ENSMUSG00000022477	Aco2	aconitase 2, mitochondrial [Source:MGI Symbol;Acc:MGI:87880]	10502.3	0.0999853	0.0416365	2.40248	0.0162842	0.0928817
ENSMUSG00000022565	Plec	plectin [Source:MGI Symbol;Acc:MGI:1277961]	4379.34	0.288897	0.0492233	5.86229	4.57e-09	6.65e-07
ENSMUSG00000022426	Josd1	Josephin domain containing 1 [Source:MGI Symbol;Acc:MGI:1921408]	5054.89	0.142381	0.0481749	2.95484	0.00312828	0.0292498
ENSMUSG00000048154	Kmt2d	lysine (K)-specific methyltransferase 2D [Source:MGI Symbol;Acc:MGI:2682319]	2537.79	0.176254	0.0520233	3.38834	0.000703177	0.00952626
ENSMUSG00000054619	Mettl7a1	methyltransferase like 7A1 [Source:MGI Symbol;Acc:MGI:1916523]	759.459	0.194762	0.0617625	3.17557	0.00149544	0.0164966
ENSMUSG00000002489	Tiam1	T cell lymphoma invasion and metastasis 1 [Source:MGI Symbol;Acc:MGI:103306]	4382.94	0.223274	0.0646348	3.45418	0.000551976	0.00786539
ENSMUSG00000071637	Cebpd	CCAAT/enhancer binding protein (C/EBP), delta [Source:MGI Symbol;Acc:MGI:103573]	934.366	0.191365	0.060172	3.14066	0.00168565	0.0181367
ENSMUSG00000052459	Atp6v1a	ATPase, H+ transporting, lysosomal V1 subunit A [Source:MGI Symbol;Acc:MGI:1201780]	18210.1	0.109765	0.0423539	2.59253	0.00952719	0.0648303
ENSMUSG00000022962	Gart	phosphoribosylglycinamide formyltransferase [Source:MGI Symbol;Acc:MGI:95654]	847.095	0.148712	0.0608982	2.44832	0.0143523	0.0851729
ENSMUSG00000022961	Son	Son DNA binding protein [Source:MGI Symbol;Acc:MGI:98353]	6195.78	0.167355	0.0435964	3.83891	0.000123581	0.00245969
ENSMUSG00000022788	Fgd4	FYVE, RhoGEF and PH domain containing 4 [Source:MGI Symbol;Acc:MGI:2183747]	2174.29	0.19888	0.0529317	3.75525	0.000173169	0.00325285
ENSMUSG00000022773	Ypel1	yippee like 1 [Source:MGI Symbol;Acc:MGI:1913303]	1872.55	0.126825	0.0535392	2.36008	0.0182711	0.0990108
ENSMUSG00000022957	Itsn1	intersectin 1 (SH3 domain protein 1A) [Source:MGI Symbol;Acc:MGI:1338069]	5240.5	0.166313	0.0480043	3.46884	0.000522706	0.00759407
ENSMUSG00000035356	Nfkbiz	nuclear factor of kappa light polypeptide gene enhancer in B cells inhibitor, zeta [Source:MGI Symbol;Acc:MGI:1931595]	897.918	0.255342	0.0614337	4.17054	3.04e-05	0.000835544
ENSMUSG00000022601	Zbtb11	zinc finger and BTB domain containing 11 [Source:MGI Symbol;Acc:MGI:2443876]	2962.5	0.125962	0.0497616	2.5388	0.0111234	0.0720491
ENSMUSG00000052504	Epha3	Eph receptor A3 [Source:MGI Symbol;Acc:MGI:99612]	1178.77	0.191639	0.060432	3.19027	0.00142139	0.0159161
ENSMUSG00000064115	Cadm2	cell adhesion molecule 2 [Source:MGI Symbol;Acc:MGI:2442722]	14245.2	0.140147	0.044855	3.13208	0.00173572	0.018541
ENSMUSG00000052516	Robo2	roundabout guidance receptor 2 [Source:MGI Symbol;Acc:MGI:1890110]	5164.04	0.226462	0.0462597	4.89958	9.6e-07	5.44e-05
ENSMUSG00000022893	Adamts1	a disintegrin-like and metallopeptidase (reprolysin type) with thrombospondin type 1 motif, 1 [Source:MGI Symbol;Acc:MGI:109249]	1460.14	0.4503	0.0555807	8.15337	3.54e-16	1.64e-13
ENSMUSG00000052299	Ltn1	listerin E3 ubiquitin protein ligase 1 [Source:MGI Symbol;Acc:MGI:1926163]	1761.14	0.153116	0.0544955	2.81305	0.00490742	0.0406615
ENSMUSG00000045983	Eif4g1	eukaryotic translation initiation factor 4, gamma 1 [Source:MGI Symbol;Acc:MGI:2384784]	8127.89	0.220067	0.0426205	5.15913	2.48e-07	1.77e-05
ENSMUSG00000022521	Crebbp	CREB binding protein [Source:MGI Symbol;Acc:MGI:1098280]	4132.79	0.125979	0.0490774	2.56433	0.0103374	0.0687061
ENSMUSG00000005580	Adcy9	adenylate cyclase 9 [Source:MGI Symbol;Acc:MGI:108450]	5070.06	0.145836	0.0483027	3.01253	0.00259083	0.0255097
ENSMUSG00000038055	Dexi	dexamethasone-induced transcript [Source:MGI Symbol;Acc:MGI:1926236]	1443.47	0.132415	0.0556	2.38098	0.0172666	0.0957335
ENSMUSG00000022514	Il1rap	interleukin 1 receptor accessory protein [Source:MGI Symbol;Acc:MGI:104975]	1077.21	0.241828	0.059294	4.10874	3.98e-05	0.00102908
ENSMUSG00000061751	Kalrn	kalirin, RhoGEF kinase [Source:MGI Symbol;Acc:MGI:2685385]	24756.8	0.15042	0.0419402	3.57585	0.000349095	0.00552598
ENSMUSG00000034243	Golgb1	golgi autoantigen, golgin subfamily b, macrogolgin 1 [Source:MGI Symbol;Acc:MGI:1099447]	1961.4	0.299639	0.0531945	5.64713	1.63e-08	1.78e-06
ENSMUSG00000022508	Bcl6	B cell leukemia/lymphoma 6 [Source:MGI Symbol;Acc:MGI:107187]	2236.35	0.234524	0.0518242	4.52874	5.93e-06	0.000233075
ENSMUSG00000024143	Rhoq	ras homolog family member Q [Source:MGI Symbol;Acc:MGI:1931553]	898.933	0.15326	0.0619245	2.45972	0.0139045	0.0835063
ENSMUSG00000040097	Flywch1	FLYWCH-type zinc finger 1 [Source:MGI Symbol;Acc:MGI:2442638]	13570.6	0.101702	0.0414711	2.45187	0.0142118	0.0847468
ENSMUSG00000039218	Srrm2	serine/arginine repetitive matrix 2 [Source:MGI Symbol;Acc:MGI:1923206]	7700.19	0.102391	0.043287	2.36603	0.0179801	0.0977908
ENSMUSG00000024109	Nrxn1	neurexin I [Source:MGI Symbol;Acc:MGI:1096391]	23060.7	0.10405	0.0402969	2.58331	0.00978563	0.0659256
ENSMUSG00000024172	St6gal2	beta galactoside alpha 2,6 sialyltransferase 2 [Source:MGI Symbol;Acc:MGI:2445190]	4081.43	0.127692	0.0502865	2.54311	0.0109871	0.071301
ENSMUSG00000002833	Hdgfl2	HDGF like 2 [Source:MGI Symbol;Acc:MGI:1194492]	2382.24	0.128597	0.0511976	2.50083	0.0123904	0.0773974
ENSMUSG00000071054	Safb	scaffold attachment factor B [Source:MGI Symbol;Acc:MGI:2146974]	1650.18	0.163995	0.055416	2.96412	0.00303551	0.0287445
ENSMUSG00000007670	Khsrp	KH-type splicing regulatory protein [Source:MGI Symbol;Acc:MGI:1336214]	3085.54	0.215917	0.0495357	4.35854	1.31e-05	0.000435902
ENSMUSG00000046329	Slc25a23	solute carrier family 25 (mitochondrial carrier; phosphate carrier), member 23 [Source:MGI Symbol;Acc:MGI:1914222]	3910.96	0.145795	0.0488684	2.98465	0.00283903	0.0273372
ENSMUSG00000056515	Rab31	RAB31, member RAS oncogene family [Source:MGI Symbol;Acc:MGI:1914603]	1081.39	0.250576	0.0596617	4.21534	2.49e-05	0.000720445
ENSMUSG00000034647	Ankrd12	ankyrin repeat domain 12 [Source:MGI Symbol;Acc:MGI:1914357]	3836.8	0.143385	0.0484659	2.95915	0.00308492	0.0289491
ENSMUSG00000052105	Mtcl1	microtubule crosslinking factor 1 [Source:MGI Symbol;Acc:MGI:1915867]	1981.46	0.231692	0.0573725	4.00617	6.17e-05	0.00142282
ENSMUSG00000046201	Scaf8	SR-related CTD-associated factor 8 [Source:MGI Symbol;Acc:MGI:1925212]	1867.21	0.149101	0.055966	2.65413	0.00795138	0.0567606
ENSMUSG00000024044	Epb41l3	erythrocyte membrane protein band 4.1 like 3 [Source:MGI Symbol;Acc:MGI:103008]	4895.13	0.128899	0.0468961	2.74808	0.00599446	0.046944
ENSMUSG00000024054	Smchd1	SMC hinge domain containing 1 [Source:MGI Symbol;Acc:MGI:1921605]	1422.56	0.18116	0.0573054	3.17031	0.00152275	0.0166986
ENSMUSG00000024112	Cacna1h	calcium channel, voltage-dependent, T type, alpha 1H subunit [Source:MGI Symbol;Acc:MGI:1928842]	3259.73	0.144438	0.0484579	2.98336	0.00285106	0.0274174
ENSMUSG00000023830	Igf2r	insulin-like growth factor 2 receptor [Source:MGI Symbol;Acc:MGI:96435]	1655.09	0.225608	0.0558841	4.03517	5.46e-05	0.00132386
ENSMUSG00000068036	Afdn	afadin, adherens junction formation factor [Source:MGI Symbol;Acc:MGI:1314653]	3260.01	0.175771	0.0516217	3.40369	0.000664828	0.00912326
ENSMUSG00000024190	Dusp1	dual specificity phosphatase 1 [Source:MGI Symbol;Acc:MGI:105120]	1336.4	0.351774	0.0613451	5.74184	9.37e-09	1.1e-06
ENSMUSG00000007564	Ppp2r1a	protein phosphatase 2, regulatory subunit A, alpha [Source:MGI Symbol;Acc:MGI:1926334]	19403.2	0.121271	0.0392223	3.09215	0.00198714	0.0207199
ENSMUSG00000054640	Slc8a1	solute carrier family 8 (sodium/calcium exchanger), member 1 [Source:MGI Symbol;Acc:MGI:107956]	16967	0.123347	0.041691	2.94979	0.00317991	0.0295835
ENSMUSG00000024120	Lrpprc	leucine-rich PPR-motif containing [Source:MGI Symbol;Acc:MGI:1919666]	2363.77	0.230201	0.0508428	4.52903	5.93e-06	0.000233075
ENSMUSG00000002625	Akap8l	A kinase (PRKA) anchor protein 8-like [Source:MGI Symbol;Acc:MGI:1860606]	1990.23	0.134777	0.0534834	2.5022	0.0123425	0.0771952
ENSMUSG00000059208	Hnrnpm	heterogeneous nuclear ribonucleoprotein M [Source:MGI Symbol;Acc:MGI:1926465]	2543.59	0.169197	0.0504145	3.35281	0.000799956	0.010483
ENSMUSG00000051390	Zbtb22	zinc finger and BTB domain containing 22 [Source:MGI Symbol;Acc:MGI:1931870]	1571.42	0.226758	0.0549042	4.11727	3.83e-05	0.00100221
ENSMUSG00000024163	Mapk8ip3	mitogen-activated protein kinase 8 interacting protein 3 [Source:MGI Symbol;Acc:MGI:1353598]	13903.6	0.187679	0.0418506	4.48289	7.36e-06	0.00027751
ENSMUSG00000024392	Bag6	BCL2-associated athanogene 6 [Source:MGI Symbol;Acc:MGI:1919439]	4805.92	0.253896	0.0458487	5.53907	3.04e-08	3.01e-06
ENSMUSG00000039220	Ppp1r10	protein phosphatase 1, regulatory subunit 10 [Source:MGI Symbol;Acc:MGI:1289273]	1084.41	0.145198	0.0586939	2.4665	0.0136441	0.0824194
ENSMUSG00000052713	Zfp608	zinc finger protein 608 [Source:MGI Symbol;Acc:MGI:2442338]	1758.09	0.208851	0.0540285	3.86738	0.000110012	0.00228136
ENSMUSG00000024302	Dtna	dystrobrevin alpha [Source:MGI Symbol;Acc:MGI:106039]	3747.45	0.128923	0.0506209	2.54821	0.0108276	0.0706984
ENSMUSG00000024384	Iws1	IWS1, SUPT6 interacting protein [Source:MGI Symbol;Acc:MGI:1920723]	1125.38	0.179052	0.0587995	3.05643	0.00223991	0.0226864
ENSMUSG00000024383	Map3k2	mitogen-activated protein kinase kinase kinase 2 [Source:MGI Symbol;Acc:MGI:1346873]	2015.6	0.130735	0.0532602	2.4666	0.0136403	0.0824194
ENSMUSG00000005871	Apc	APC, WNT signaling pathway regulator [Source:MGI Symbol;Acc:MGI:88039]	11373.6	0.106595	0.041362	2.57658	0.00997832	0.0669188
ENSMUSG00000003778	Brd8	bromodomain containing 8 [Source:MGI Symbol;Acc:MGI:1925906]	1463.15	0.265504	0.0568321	4.65435	3.25e-06	0.00014362
ENSMUSG00000024359	Hspa9	heat shock protein 9 [Source:MGI Symbol;Acc:MGI:96245]	6877.76	0.115806	0.0424713	2.72555	0.00641951	0.0493277
ENSMUSG00000024483	Ankhd1	ankyrin repeat and KH domain containing 1 [Source:MGI Symbol;Acc:MGI:1921733]	1302.22	0.155651	0.059525	2.61456	0.00893431	0.0619312
ENSMUSG00000024456	Diaph1	diaphanous related formin 1 [Source:MGI Symbol;Acc:MGI:1194490]	2325.76	0.194068	0.0521075	3.7099	0.000207339	0.00372948
ENSMUSG00000024544	Ldlrad4	low density lipoprotein receptor class A domain containing 4 [Source:MGI Symbol;Acc:MGI:1277150]	1845.84	0.198493	0.0545509	3.63966	0.000272999	0.00461672
ENSMUSG00000051401	Kctd16	potassium channel tetramerisation domain containing 16 [Source:MGI Symbol;Acc:MGI:1914659]	1692.95	0.132928	0.0540847	2.46507	0.0136987	0.0826825
ENSMUSG00000025880	Smad7	SMAD family member 7 [Source:MGI Symbol;Acc:MGI:1100518]	2080.79	0.162851	0.0521237	3.13231	0.00173436	0.018541
ENSMUSG00000041225	Arhgap12	Rho GTPase activating protein 12 [Source:MGI Symbol;Acc:MGI:1922665]	8141.63	0.194122	0.0455677	4.25251	2.11e-05	0.000645026
ENSMUSG00000048410	Zfp407	zinc finger protein 407 [Source:MGI Symbol;Acc:MGI:2685179]	913.05	0.148503	0.062073	2.39372	0.0166786	0.0940898
ENSMUSG00000024232	Bambi	BMP and activin membrane-bound inhibitor [Source:MGI Symbol;Acc:MGI:1915260]	759.431	0.158706	0.0635265	2.47325	0.0133889	0.081792
ENSMUSG00000024286	Ccny	cyclin Y [Source:MGI Symbol;Acc:MGI:1915224]	11161.2	0.209123	0.0424794	4.92393	8.48e-07	4.9e-05
ENSMUSG00000024294	Mib1	MIB E3 ubiquitin protein ligase 1 [Source:MGI Symbol;Acc:MGI:2443157]	15490.4	0.102659	0.0409516	2.50537	0.0122324	0.076895
ENSMUSG00000033863	Klf9	Kruppel-like factor 9 [Source:MGI Symbol;Acc:MGI:1333856]	22586	0.108249	0.0406811	2.66149	0.00777959	0.0561939
ENSMUSG00000006456	Rbm14	RNA binding motif protein 14 [Source:MGI Symbol;Acc:MGI:1929092]	800.424	0.165811	0.061766	2.6926	0.00708965	0.0529355
ENSMUSG00000024873	Cnih2	cornichon family AMPA receptor auxiliary protein 2 [Source:MGI Symbol;Acc:MGI:1277225]	23035.6	0.145173	0.0425572	3.42087	0.000624201	0.00867803
ENSMUSG00000035173	Ccdc186	coiled-coil domain containing 186 [Source:MGI Symbol;Acc:MGI:2445022]	2122.56	0.169492	0.0522416	3.23975	0.00119636	0.0141882
ENSMUSG00000024853	Sf3b2	splicing factor 3b, subunit 2 [Source:MGI Symbol;Acc:MGI:2441856]	7267.53	0.250936	0.0454873	5.51361	3.52e-08	3.35e-06
ENSMUSG00000047658	Gal3st3	galactose-3-O-sulfotransferase 3 [Source:MGI Symbol;Acc:MGI:3617843]	1949.07	0.15534	0.0533387	2.90885	0.00362764	0.032964
ENSMUSG00000039148	Sart1	squamous cell carcinoma antigen recognized by T cells 1 [Source:MGI Symbol;Acc:MGI:1309453]	2288.54	0.14298	0.0531307	2.68678	0.00721441	0.053413
ENSMUSG00000024924	Vldlr	very low density lipoprotein receptor [Source:MGI Symbol;Acc:MGI:98935]	4127.16	0.118373	0.0462853	2.56244	0.0103938	0.0688874
ENSMUSG00000040929	Rfx3	regulatory factor X, 3 (influences HLA class II expression) [Source:MGI Symbol;Acc:MGI:106582]	3680	0.214041	0.0523768	4.13102	3.61e-05	0.000971463
ENSMUSG00000024935	Slc1a1	solute carrier family 1 (neuronal/epithelial high affinity glutamate transporter, system Xag), member 1 [Source:MGI Symbol;Acc:MGI:105083]	3761.82	0.129041	0.0470643	2.74241	0.00609903	0.0475416
ENSMUSG00000046138	9930021J03Rik	RIKEN cDNA 9930021J03 gene [Source:MGI Symbol;Acc:MGI:2444398]	2767.69	0.185675	0.0536045	3.46031	0.000539563	0.00776302
ENSMUSG00000053536	Cstf2t	cleavage stimulation factor, 3' pre-RNA subunit 2, tau [Source:MGI Symbol;Acc:MGI:1932622]	4753.8	0.225047	0.0453062	4.96689	6.8e-07	4.14e-05
ENSMUSG00000045098	Kmt5b	lysine methyltransferase 5B [Source:MGI Symbol;Acc:MGI:2444557]	2469.3	0.12103	0.051042	2.37554	0.0175235	0.096513
ENSMUSG00000035049	Rrp12	ribosomal RNA processing 12 homolog [Source:MGI Symbol;Acc:MGI:2147437]	812.243	0.169129	0.0615187	2.75596	0.00585193	0.046267
ENSMUSG00000024740	Ddb1	damage specific DNA binding protein 1 [Source:MGI Symbol;Acc:MGI:1202384]	5396.82	0.129241	0.0447011	2.88902	0.00386444	0.0346075
ENSMUSG00000024736	Tmem132a	transmembrane protein 132A [Source:MGI Symbol;Acc:MGI:2147810]	3988.45	0.225341	0.046295	4.87162	1.11e-06	6.09e-05
ENSMUSG00000025221	Kcnip2	Kv channel-interacting protein 2 [Source:MGI Symbol;Acc:MGI:2135916]	10408.7	0.278964	0.0418506	6.66625	2.62e-11	6.49e-09
ENSMUSG00000015176	Nolc1	nucleolar and coiled-body phosphoprotein 1 [Source:MGI Symbol;Acc:MGI:1918019]	2372.5	0.188009	0.050726	3.69625	0.000218806	0.00385848
ENSMUSG00000037126	Psd	pleckstrin and Sec7 domain containing [Source:MGI Symbol;Acc:MGI:1920978]	37570.6	0.130346	0.0379352	3.43751	0.000587098	0.00827062
ENSMUSG00000025060	Slk	STE20-like kinase [Source:MGI Symbol;Acc:MGI:103241]	4727.47	0.12055	0.0492571	2.44666	0.0144185	0.0854978
ENSMUSG00000063434	Sorcs3	sortilin-related VPS10 domain containing receptor 3 [Source:MGI Symbol;Acc:MGI:1913923]	2187.97	0.206783	0.0516935	4.00926	6.09e-05	0.00141618
ENSMUSG00000052387	Trpm3	transient receptor potential cation channel, subfamily M, member 3 [Source:MGI Symbol;Acc:MGI:2443101]	1653.5	0.197892	0.0571857	3.4624	0.000535377	0.00773434
ENSMUSG00000024958	Gpr137	G protein-coupled receptor 137 [Source:MGI Symbol;Acc:MGI:2147529]	2852.32	0.347911	0.0557175	6.26452	3.74e-10	6.94e-08
ENSMUSG00000067889	Sptbn2	spectrin beta, non-erythrocytic 2 [Source:MGI Symbol;Acc:MGI:1313261]	43376.7	0.313006	0.0644383	4.84842	1.24e-06	6.69e-05
ENSMUSG00000092341	Malat1	metastasis associated lung adenocarcinoma transcript 1 (non-coding RNA) [Source:MGI Symbol;Acc:MGI:1919539]	16861.9	0.223707	0.0459391	4.93655	7.95e-07	4.69e-05
ENSMUSG00000071659	Hnrnpul2	heterogeneous nuclear ribonucleoprotein U-like 2 [Source:MGI Symbol;Acc:MGI:1915943]	5872.48	0.138412	0.0442229	3.1305	0.00174512	0.0185879
ENSMUSG00000071650	Ganab	alpha glucosidase 2 alpha neutral subunit [Source:MGI Symbol;Acc:MGI:1097667]	2778	0.224634	0.0492959	4.565	4.99e-06	0.000203972
ENSMUSG00000064349	mt-Tc	mitochondrially encoded tRNA cysteine [Source:MGI Symbol;Acc:MGI:102490]	3245.48	0.204683	0.0509527	4.02343	5.74e-05	0.00136042
ENSMUSG00000095041			1442.3	0.160911	0.0559743	2.87618	0.00402514	0.0356595
