# Supplementary material for: Syngap+/− CA1 Pyramidal Neurons Exhibit Upregulated Translation of Long MRNAs Associated with LTP
Source: eNeuro. 2025 May 6;12(5):ENEURO.0086-25.2025. doi: 10.1523/ENEURO.0086-25.2025 (PMC12091090; doi:10.1523/ENEURO.0086-25.2025)
Supplement: Table 2-3 — GSEA comparison between Syngap+/- /WT, LTP/unstimulated, and Fmr1-/y /WT. Comparison of gene sets changed in Syngap+/- TRAP, LTP ribotag, and Fmr1-/y TRAP. Download Table 2-3, XLSX file. [file eneuro-12-ENEURO.0086-25.2025-s025.xlsx]

## Sheet: all
Table 2-3. GSEA comparison between Syngap+/- /WT, LTP/unstimulated, and Fmr1-/y /WT. Comparison of gene sets changed in Syngap+/- TRAP, LTP ribotag, and Fmr1-/y TRAP.
		Syngap+/- vs WT CA1 TRAP GSEA							LTP vs unstimulated TRAP GSEA							Fmr1-/y vs WT CA1 TRAP GSEA
	TERM NAME	Number of genes	Enrichment score	Normalized Enrichment Score	pvalue	padj	Ranked gene names	Core enriched genes	Number of genes	Enrichment score	Normalized Enrichment Score	pvalue	padj	Ranked gene names	Core enriched genes	Number of genes	Enrichment score	Normalized Enrichment Score	pvalue	padj	Ranked gene names	Core enriched genes
1	GOBP_3_UTR_MEDIATED_MRNA_STABILIZATION	20	0.159229	0.849638	0.619919	0.866333	Dazl|Hnrnpa0|Tent4a|Rbm24|Mapkapk2|Rbm38|Tirap|Rbm10|Larp4b|Ptbp1|Elavl1|Elavl4|Hnrnpc|Zfp36|Tardbp|Myd88|Angel2|Tent4b|Mettl16|Rbm47|	Dazl|Hnrnpa0|Tent4a|Rbm24|Mapkapk2|Rbm38|Tirap|Rbm10|	NA	NA	NA	NA	NA	NA	NA	20	-0.097054	-0.516662	0.99002	0.990813	Rbm38|Rbm47|Hnrnpa0|Mapkapk2|Angel2|Ptbp1|Elavl4|Tirap|Hnrnpc|Tent4a|Dazl|Zfp36|Rbm24|Rbm10|Larp4b|Myd88|Elavl1|Tent4b|Mettl16|Tardbp|	Rbm38|Rbm47|Hnrnpa0|Mapkapk2|Angel2|Ptbp1|Elavl4|Tirap|Hnrnpc|Tent4a|Dazl|Zfp36|Rbm24|Rbm10|Larp4b|Myd88|
2	GOBP_ACETYL_COA_METABOLIC_PROCESS	32	0.180552	1.20541	0.226531	0.606355	Pdk4|Hmgcs1|Acaa2|Tdo2|Mvd|Pdha1|Pdk3|Nudt7|Vdac1|Mvk|Dld|Hmgcs2|Fasn|Pdhx|Cs|Dip2a|Acacb|Ppcs|Acat1|Acaca|Pmvk|Mpc1|Pdhb|Acss2|Pipox|Dlat|Pdk2|Mpc2|Acly|Acss1|Pdk1|Mlycd|	Pdk4|Hmgcs1|Acaa2|Tdo2|Mvd|Pdha1|Pdk3|Nudt7|Vdac1|Mvk|Dld|Hmgcs2|Fasn|Pdhx|Cs|Dip2a|Acacb|	31	-0.196687	-1.28521	0.185185	0.33482	Acat1|Ppcs|Mpc2|Hmgcs1|Dlat|Mvk|Dip2a|Dld|Cs|Pdhb|Pdha1|Pdk1|Pdk2|Pdk3|	Tdo2|Acly|Acot12|Pdhx|Mvd|Pmvk|Acss2|Mlycd|Acacb|Acss1|Acaa2|Fasn|Pipox|Pdk4|Mpc1|Nudt7|Acaca|Acat1|Ppcs|Mpc2|Hmgcs1|Dlat|Mvk|Dip2a|Dld|Cs|Pdhb|Pdha1|Pdk1|Pdk2|Pdk3|	32	0.238882	1.60184	0.0570866	0.372114	Pdhx|Pdhb|Pdk1|Mpc2|Pdk2|Pmvk|Nudt7|Fasn|Mvk|Acly|Pdk3|Pdk4|Acot12|Pdha1|Acaa2|Mlycd|Vdac1|Hmgcs2|Ppcs|Mvd|Mpc1|Dlat|Acss2|Acacb|Acss1|Tdo2|Cs|Hmgcs1|Dld|Acat1|Acaca|Dip2a|	Pdhx|Pdhb|Pdk1|Mpc2|Pdk2|Pmvk|Nudt7|Fasn|Mvk|Acly|Pdk3|Pdk4|Acot12|Pdha1|Acaa2|Mlycd|Vdac1|Hmgcs2|
3	GOBP_ACID_SECRETION	34	0.118683	0.81878	0.682773	0.889247	Cckbr|Nf1|Hrh3|Casr|Ptger3|Myc|Abat|Htr2c|Chrm5|Stard10|Trpc4|Sv2a|Abcb4|P2rx7|Slc9a3r1|Htr6|Cacnb4|Hip1r|Cacna1a|Oprl1|Slc6a1|Drd2|Gabbr1|Htr1b|Hrh2|Snx10|Pak1|Slc26a6|Ntsr1|Slc9a4|Grik1|Htr1a|Apba1|Oxtr|	Cckbr|Nf1|Hrh3|Casr|Ptger3|Myc|	32	0.211986	1.42212	0.0944882	0.210432	Cacna1a|Htr1a|Hip1r|P2rx7|Htr1b|Stard10|Slc6a1|Sv2a|Myc|Abcb4|Slc9a4|	Cacna1a|Htr1a|Hip1r|P2rx7|Htr1b|Stard10|Slc6a1|Sv2a|Myc|Abcb4|Slc9a4|Htr6|Ntsr1|Grik1|Apba1|Gabbr1|Cacnb4|Cckbr|Slc26a6|Hrh2|Ghrl|Oprl1|Pak1|Ptger3|Trpc4|Chrm5|Hrh3|Abat|Nf1|Oxtr|Htr2c|Snx10|	37	-0.182022	-1.31089	0.152083	0.386262	Oprl1|Ptger3|Chrm5|Abcb4|Htr1a|Drd2|Pak1|Htr1b|Ntsr1|Slc26a7|Gabbr1|Htr6|Stard10|Ghrl|P2rx7|Slc9a3r1|Kcnq1|Sv2a|Cckbr|Nf1|Slc6a1|Slc26a6|Hrh3|Trpc4|Grik1|Oxtr|Casr|Htr2c|Snx10|Abat|Hrh2|Apba1|Cacnb4|Slc9a4|Myc|Hip1r|Cacna1a|	Slc26a6|Hrh3|Trpc4|Grik1|Oxtr|Casr|Htr2c|Snx10|Abat|Hrh2|Apba1|Cacnb4|Slc9a4|Myc|Hip1r|Cacna1a|
4	GOBP_ACIDIC_AMINO_ACID_TRANSPORT	58	-0.0598201	-0.543899	0.973129	0.991848	Nf1|Hrh3|Kcnj10|Slc12a2|Myo6|Itgb1|Epm2a|Abat|Rab3gap1|Grm1|Slc25a13|Slc6a13|Arl6ip5|Slc38a2|Dpysl2|Nr3c1|Vps54|Stxbp1|Npy5r|Slc6a6|Grin2b|Slc32a1|Ntrk2|Bdnf|P2rx7|Slc9a3r1|Grm7|Slc7a11|Slc1a3|Slc1a1|Per2|Htr6|Gipc1|Snca|Slc17a7|Slc25a18|Septin2|Slc1a6|Slc6a1|Gabbr1|Syt4|Arl6ip1|Slc25a12|Pak1|Ntsr1|Slc17a8|Cln8|Cck|Psen1|Slc17a6|Dtnbp1|Adora1|Slc1a2|Slc25a22|Apba1|Grm2|Slc1a4|Gja1|	Nf1|Hrh3|Kcnj10|Slc12a2|Myo6|	57	-0.129195	-1.16278	0.256461	0.443094	Hrh3|Slc25a22|Rab3gap1|Abat|Stxbp1|Epm2a|Nf1|Arl6ip1|Slc17a7|Lrrc8c|Snca|	Grm2|Slc1a2|Grm1|Slc1a1|Slc1a4|Grin2b|P2rx7|Slc12a2|Slc6a1|Slc7a11|Nr3c1|Ntrk2|Slc1a3|Il1b|Slc6a6|Htr6|Gja1|Slc17a8|Npy5r|Slc13a3|Psen1|Myo6|Septin2|Bdnf|Kcnj10|Syt4|Slc1a6|Slc25a13|Cck|Ntsr1|Cln8|Adora1|Apba1|Dpysl2|Gabbr1|Grm7|Itgb1|Slc25a18|Pak1|Gipc1|Slc25a12|Lrrc8a|Per2|Arl6ip5|Dtnbp1|Lrrc8d|Hrh3|Slc25a22|Rab3gap1|Abat|Stxbp1|Epm2a|Nf1|Arl6ip1|Slc17a7|Lrrc8c|Snca|	60	-0.0989312	-0.885614	0.589744	0.763775	Slc25a18|Slc17a6|Slc6a6|Psen1|Slc17a7|Gipc1|Grm2|Npy5r|Slc25a22|Epm2a|Per2|Snca|Pak1|Adora1|Ntsr1|Slc7a11|Syt4|Gabbr1|Slc38a2|Cck|Slc1a4|Htr6|Itgb1|Stxbp1|Slc6a13|Arl6ip5|P2rx7|Slc9a3r1|Adora2a|Gja1|Slc25a12|Nf1|Slc1a2|Rab3gap1|Slc12a2|Dpysl2|Cln8|Slc6a1|Slc1a6|Ntrk2|Arl6ip1|Hrh3|Septin2|Slc17a8|Slc25a13|Dtnbp1|Slc1a1|Vps54|Bdnf|Grin2b|Grm7|Abat|Apba1|Slc32a1|Avpr1a|Slc1a3|Grm1|Kcnj10|Nr3c1|Myo6|	Septin2|Slc17a8|Slc25a13|Dtnbp1|Slc1a1|Vps54|Bdnf|Grin2b|Grm7|Abat|Apba1|Slc32a1|Avpr1a|Slc1a3|Grm1|Kcnj10|Nr3c1|Myo6|
5	GOBP_ACROSOME_REACTION	NA	NA	NA	NA	NA	NA	NA	21	-0.179097	-1.00085	0.450939	0.609916	Plcd4|Ccdc87|Iftap|Plcb1|Syt6|Gnpda1|Abhd2|Trim36|Stxbp1|Rab3a|Glrb|	Cacna1h|Unc13b|Rims1|Stx2|Pcsk4|Adcy3|Plb1|B4galt1|Pkdrej|Hyal3|Plcd4|Ccdc87|Iftap|Plcb1|Syt6|Gnpda1|Abhd2|Trim36|Stxbp1|Rab3a|Glrb|	23	0.104742	0.615849	0.956262	0.973585	Abhd2|Gnpda1|Plcd4|B4galt1|Rab3a|Iftap|Syt6|Plb1|Pcsk4|Stxbp1|Eqtn|Acr|Plcb1|Stx2|Spink13|Unc13b|Pkdrej|Trim36|Glrb|Cacna1h|Ccdc87|Rims1|Adcy3|	Abhd2|Gnpda1|Plcd4|B4galt1|Rab3a|Iftap|Syt6|Plb1|Pcsk4|Stxbp1|Eqtn|Acr|Plcb1|Stx2|Spink13|Unc13b|Pkdrej|Trim36|Glrb|Cacna1h|Ccdc87|Rims1|
6	GOBP_ACTIN_CYTOSKELETON_REORGANIZATION	96	-0.0579982	-0.664753	0.875	0.968432	Cxadr|Shc1|S1pr1|Rala|Rnh1|Mkln1|Sptan1|Sipa1l1|Actr3|Carmil3|Tnik|Plec|Rictor|Bcar1|Daam2|Ntrk3|Sema3e|Tgfb1|Dmtn|Cd2ap|Carmil1|Iqgap2|Tjp1|Dapk3|Whamm|Cdc42|Bcas3|Mink1|Parvg|Arhgdib|Fmn2|Antxr1|Notch2|Ptk2b|Auts2|Cdc42bpa|Rap2a|Arpc2|Trpv4|Pip5k1a|Baiap2l1|Smap1|Tek|Cttn|Baiap2|Ezr|Trpm2|Esam|Grb2|Phpt1|Fer|Fgf7|Brsk2|Kit|Myh9|Ntf3|Rapgef3|Abl1|Flna|Gdpd2|Lpin1|Fgf10|Farp2|Plek|Ptpn1|Abi3bp|Th…	Baiap2l1|Smap1|Tek|Cttn|Baiap2|Ezr|Trpm2|Esam|Grb2|Phpt1|Fer|Fgf7|Brsk2|Kit|Myh9|Ntf3|Rapgef3|Abl1|Flna|Gdpd2|Lpin1|Fgf10|Farp2|Plek|Ptpn1|Abi3bp|Thsd7a|Phactr1|Hras|Csf1r|Nrp1|Arhgdia|Cdc42bpg|Pak1|Hmcn1|Fmnl3|Syde1|F11r|Gsn|Carmil2|Nedd9|Rhoa|Hax1|Efs|Mcu|Gab1|Ccl27a|Eps8|Thsd7b|Dtnbp1|Ptk7|Capn10|Parvb|Atp2c1|Asb2|Parva|	95	0.122964	1.38169	0.118447	0.23639	Sptan1|Plec|Thsd7a|Myh9|Nrp1|Tnik|Sema3e|Gsn|Baiap2|Flna|Phactr1|Iqgap2|Tjp1|Bcar1|Cttn|Lpin1|Carmil1|Whamm|Dapk3|S1pr1|Parvg|Bcas3|Gab1|Ptk7|Ntf3|Notch2|Fgf10|Cdc42bpg|Dmtn|Parvb|Fgf7|Thsd7b|Syde1|Atp2c1|Ntrk3|	Sptan1|Plec|Thsd7a|Myh9|Nrp1|Tnik|Sema3e|Gsn|Baiap2|Flna|Phactr1|Iqgap2|Tjp1|Bcar1|Cttn|Lpin1|Carmil1|Whamm|Dapk3|S1pr1|Parvg|Bcas3|Gab1|Ptk7|Ntf3|Notch2|Fgf10|Cdc42bpg|Dmtn|Parvb|Fgf7|Thsd7b|Syde1|Atp2c1|Ntrk3|Pdlim4|Rap2a|Rapgef3|Ptk2b|Tgfb1|Esam|Hmcn1|Mkln1|Cd2ap|Asb2|Cdc42bpa|Abl1|Stap1|Smap1|Auts2|Plek|F11r|Antxr1|Ezr|Cass4|Fes|Hck|Farp2|Efs|Phpt1|Rictor|Pip5k1a|Shc1|Carmil2|Trpv4|Pak1|Mdk|P…	105	0.0605951	0.740347	0.800407	0.933223	Ccl27a|Carmil3|Syde1|Cttn|Rnh1|Parvg|Plek|Gdpd2|Rala|Csf1r|Capn10|Nedd9|Pip5k1a|Dmtn|Notch2|F11r|Cxadr|Ezr|Ntf3|Tek|Hmcn1|Rapgef3|Fer|Arhgdib|Pak1|Cdc42|Parva|Grb2|Carmil2|Cd2ap|Trpv4|Arpc2|Thsd7b|Cdh1|Rhod|Myh9|Shc1|Thsd7a|Phactr1|Abl1|Nrp1|S1pr2|Baiap2|Fgf10|Abi3bp|Trpm2|Pdlim4|Baiap2l1|Iqgap2|Smap1|Arhgdia|Parvb|Hck|Rictor|Rhoa|Gsn|Bcar1|Fmnl3|Cdc42bpg|Micall2|Lpin1|Stap1|Fgf7|Baiap2l2|Plec|Wh…	Ccl27a|Carmil3|Syde1|Cttn|Rnh1|Parvg|Plek|Gdpd2|Rala|Csf1r|Capn10|Nedd9|Pip5k1a|Dmtn|Notch2|F11r|Cxadr|Ezr|Ntf3|Tek|Hmcn1|Rapgef3|Fer|Arhgdib|Pak1|Cdc42|Parva|Grb2|Carmil2|
7	GOBP_ACTIN_FILAMENT_BASED_MOVEMENT	104	0.0836924	0.998926	0.437859	0.761884	Sun2|Myo6|Ptger3|Nup155|Dsp|Frmd6|Wasf2|Akap6|Pkp2|Myo5a|Myo1f|Cacna1h|Pde4d|Actn4|Shtn1|Myh10|Dbn1|Myo1b|Syne2|Gpd1l|Myh7|Scn5a|Ryr2|Myo1e|Sgcd|Wasl|Ank2|Cacna1c|Pde4b|Wipf1|Fnbp1l|Uty|Nedd4l|Myo1d|Myh14|Nos1|Cacna1d|Myo5b|Kcne3|Atp2a2|Hcn4|Rnf207|Snta1|Tpm1|Fgf13|Scn3b|Stc1|Ccdc88c|Pard3|Myo15a|Camk2d|Cacna2d1|Akap9|Kcnh2|Gja5|Scn4b|Fxyd1|Abcc9|Epb41l5|Myh9|Atp1a1|Emp2|Myl6|Ctnna3|Sri|Myrip|Myl…	Sun2|Myo6|Ptger3|Nup155|Dsp|Frmd6|Wasf2|Akap6|Pkp2|Myo5a|Myo1f|Cacna1h|Pde4d|Actn4|Shtn1|Myh10|Dbn1|Myo1b|Syne2|Gpd1l|Myh7|Scn5a|Ryr2|Myo1e|Sgcd|Wasl|Ank2|Cacna1c|Pde4b|Wipf1|Fnbp1l|	103	0.244877	2.89728	0	0.000172	Kcnj2|Dbn1|Akap9|Ank2|Limch1|Myh9|Atp1a1|Akap6|Myh10|Dsp|Atp1a2|Gsn|Flna|Wipf3|Cacna1h|Sun2|Scn4b|Cacna1c|Myo5a|Pard3|Scn3b|Actn4|Scn1a|Nup155|Scn1b|Dsg2|Rock1|Syne2|Myo7a|Emp2|Jup|Myh14|Scn2b|Cacna2d1|Myo1b|Scn5a|Ryr2|Epb41l5|Wasf2|Atp2a2|Ccdc88c|Trpm4|Fgf13|Pkp2|Myo9b|Sgcd|Wipf2|Myo1h|Myh7|Cacna1g|Myrip|Rnf207|Myo1c|Myo19|	Kcnj2|Dbn1|Akap9|Ank2|Limch1|Myh9|Atp1a1|Akap6|Myh10|Dsp|Atp1a2|Gsn|Flna|Wipf3|Cacna1h|Sun2|Scn4b|Cacna1c|Myo5a|Pard3|Scn3b|Actn4|Scn1a|Nup155|Scn1b|Dsg2|Rock1|Syne2|Myo7a|Emp2|Jup|Myh14|Scn2b|Cacna2d1|Myo1b|Scn5a|Ryr2|Epb41l5|Wasf2|Atp2a2|Ccdc88c|Trpm4|Fgf13|Pkp2|Myo9b|Sgcd|Wipf2|Myo1h|Myh7|Cacna1g|Myrip|Rnf207|Myo1c|Myo19|Fxyd1|Myo6|Wasl|Tnnt2|Myo1e|Dlg1|Myo5c|Tnnc1|Kcne4|Pdpn|Acta2|Stc1|Kcne1l…	113	-0.0882813	-1.11282	0.313883	0.546147	Fgf13|Myl6|Ptger3|Myo1e|Stc1|Sri|Emp2|Pard3|Myo1c|Myo9b|Myh7|Fnbp1l|Atp1a2|Evl|Kcnh2|Camk2d|Ctnna3|Myh8|Vil1|Epdr1|Parva|Adora1|Bin1|Myl6b|Dsg2|Adrb1|Cacna1c|Wasf2|Sun2|Pdpn|Kcnn2|Myh2|Cav1|Myo19|Myh9|Myo1f|Pkp2|Scn1a|Scn1b|Myh6|Trpm4|Atp1a1|Snta1|Acta2|Myo5c|Kcnj2|Pln|Myo5a|Tnnt2|Cacna2d1|Sumo1|Ryr2|Myrip|Kcnq1|Scn4b|Kcnj8|Tnnc1|Gsn|Abcc9|Dsc2|Gpd1l|Wasl|Myo1h|Ank2|Myo5b|Frmd6|Myh7b|Kcnj5|Cacnb2…	Myo1h|Ank2|Myo5b|Frmd6|Myh7b|Kcnj5|Cacnb2|Scn2b|Scn3b|Myh10|Ccdc88c|Nedd4l|Syne2|Nup155|Kcne2|Shtn1|Uty|Casq2|Actn4|Rnf207|Myh14|Atp2a2|Kcne1l|Fxyd1|Was|Tpm1|Pik3ca|Cacna1h|Sgcd|Akap9|Limch1|Akap6|Nos1|Dbn1|Pde4d|Myo1d|Cacna1g|Dlg1|Myo1b|Rock1|Flna|Myo7a|Scn5a|Epb41l5|Myo6|Dsp|Jup|Pde4b|Hcn4|Wipf1|Cacna1d|
8	GOBP_ACTIN_FILAMENT_BASED_TRANSPORT	20	0.307413	1.6265	0.0316206	0.283674	Sun2|Myo6|Myo5a|Myo1f|Actn4|Myo1b|Syne2|Myo1e|Wasl|Fnbp1l|Myo1d|Myo5b|Myo15a|Myrip|Myo1c|Myo19|Myo1g|Myo7a|Myo1h|Myo5c|	Sun2|Myo6|Myo5a|Myo1f|Actn4|Myo1b|Syne2|Myo1e|Wasl|Fnbp1l|Myo1d|Myo5b|	NA	NA	NA	NA	NA	NA	NA	NA	NA	NA	NA	NA	NA	NA
9	GOBP_ACTIN_FILAMENT_BUNDLE_ORGANIZATION	154	-0.0879144	-1.29099	0.175649	0.597473	Ttc8|Rdx|Pak2|Arhgef10l|S1pr1|Kank3|Ppp1r9a|Itgb1|Pxn|Wasf2|Mtor|Clasp1|Bbs4|Actn4|Abl2|Shtn1|Myh10|Dbn1|Sorbs1|Myo1b|Spag6l|Tac1|Arap1|Arhgap28|Dmtn|Spire2|Spire1|Carmil1|Coro1b|Swap70|Tjp1|Map3k1|Lima1|Cdc42|Ppm1e|Braf|Aif1l|Dlc1|Kank2|Rhoc|Pik3r1|Rac1|Pls3|Fmn2|Rhpn1|Cul3|Ptk2b|Actg1|Marcks|Rgcc|Shroom2|Rock2|Tpm1|Alms1|Src|Ccdc88a|Myoc|Lcp1|Frmd7|Add2|Pls1|Actn1|Kiss1r|Sh3pxd2b|Phldb2|Baiap2l…	Rapgef3|Pfn1|Dpysl3|Fhod1|Inpp5k|Arhgef15|Abl1|Wnt4|Rhpn2|Pdxp|Arhgef18|Fhdc1|Flna|Arhgef10|Cd47|Plek|Limch1|Ccn2|Fam171a1|Fermt2|Cx3cl1|Phactr1|Bag4|Itgb1bp1|Espn|Aif1|Evl|Tacr1|Coro2b|Prkcq|Cfl1|Nrp1|Stmn1|Arhgap6|Fscn1|Synpo|Pak1|Pik3r2|Asap3|Gas7|Dbnl|Hsp90b1|Tsc1|Limd2|Sdc4|S100a10|F11r|Tmeff2|Tesk1|Smad3|Rhoa|Nf2|Arhgef5|Cald1|Mtss1|Itgb5|Prkn|Eps8|Srf|Kctd13|Sorbs3|Cgnl1|Pdlim1|Mkks|Tgfb3|…	156	0.108612	1.56385	0.0570265	0.13615	Dbn1|Ppp1r9a|Limch1|Actn1|Nrp1|Myh10|Ccdc88a|Cx3cl1|Baiap2|Marcks|Flna|Phactr1|Pxn|Nf2|Fmn2|Tjp1|Tsc1|Clasp1|Cald1|Tesk1|Actn4|Rdx|Clasp2|Hsp90b1|Carmil1|Kank3|Pik3r2|Synpo|Add2|S1pr1|Pdxp|Mtss1|Kctd13|Actg1|Gas7|Myo1b|Sdc4|Pls3|Map3k1|Sh3pxd2b|Shroom1|Wasf2|Rflnb|Arhgef18|Arhgef10|Sorbs1|Wnt11|Dmtn|Fermt2|Rhpn2|Prkcq|Arhgef15|Itgb1bp1|Pdlim4|Ppm1e|Id1|Arhgap6|Cgnl1|Itgb5|Arap1|Lima1|Rapgef3|Rhoc…	Dbn1|Ppp1r9a|Limch1|Actn1|Nrp1|Myh10|Ccdc88a|Cx3cl1|Baiap2|Marcks|Flna|Phactr1|Pxn|Nf2|Fmn2|Tjp1|Tsc1|Clasp1|Cald1|Tesk1|Actn4|Rdx|Clasp2|Hsp90b1|Carmil1|Kank3|Pik3r2|Synpo|Add2|S1pr1|Pdxp|Mtss1|Kctd13|Actg1|Gas7|Myo1b|Sdc4|Pls3|Map3k1|Sh3pxd2b|Shroom1|Wasf2|Rflnb|Arhgef18|Arhgef10|Sorbs1|Wnt11|Dmtn|Fermt2|Rhpn2|Prkcq|Arhgef15|Itgb1bp1|Pdlim4|Ppm1e|Id1|Arhgap6|Cgnl1|Itgb5|Arap1|Lima1|Rapgef3|Rhoc…	166	-0.156275	-2.37397	0.00191939	0.0208319	Kctd13|Fhod1|Limd2|Pawr|Tesk1|Plek|Src|Met|Cfl1|Prkn|Dmtn|F11r|Fhdc1|Evl|Pfn1|Cul3|Fscn1|Tgfb3|Ezr|Pdxp|Aif1|Kank4|Rapgef3|Vil1|Pfn2|Rhpn1|Wnt4|Coro2b|Serpinf2|Pak1|Cdc42|Synpo2|Sorbs3|Aif1l|Arhgap6|Shroom1|Wasf2|Spire2|Smad3|Inpp5k|Arhgef18|Arhgef5|Arrb1|Rflnb|Synpo2l|Rhoc|Rhod|Myh9|Fam107a|Add2|Phactr1|Gas7|Abl1|Itgb1bp1|Itgb1|Nrp1|Arhgap28|Baiap2|Asap3|Bag4|Rgcc|Prkcq|Ptger4|Arhgef10l|Id1|Kiss…	Actn1|Myh10|Braf|Tacr1|Pdlim1|Clasp1|Tjp1|Cgnl1|Cx3cl1|Pls1|Pik3r1|Kank2|Rac1|Spire1|Ppm1e|Ccn2|Sdc4|Arhgef15|Fmn2|Frmd7|Shtn1|Tac1|Actn4|Phldb2|Actg1|Hsp90b1|Ppm1f|Rhpn2|Kank3|Was|Tmeff2|Myoc|Dlc1|Tpm1|Pik3r2|S100a10|Rock2|Ptk2b|Eln|Spag6l|Marcks|Srf|Mkks|Tsc1|Ccdc88a|Eps8|Limch1|Shank3|Ppfia1|Fermt2|Lima1|Clasp2|Dbn1|Cald1|Synpo|S1pr1|Pak2|Map3k1|Ppp1r9a|Sh3pxd2b|Shroom2|Arap1|Arhgef10|Alms1|Sh…
10	GOBP_ACTIN_FILAMENT_DEPOLYMERIZATION	49	0.0836338	0.699325	0.868852	0.959322	Rdx|Sptbn1|Sptan1|Svil|Twf2|Actn2|Add3|Capza1|Dmtn|Sptb|Capza2|Sema5a|Carmil1|Swap70|Lima1|Wdr1|Mical2|Shroom2|Arpc2|Tpm1|Dstn|Add2|Capzb|Vill|Mtpn|Add1|Twf1|Myh9|Plekhh2|Tmod1|Pik3ca|Pdxp|Avil|Mical3|Plek|Tmod2|Evl|Cfl1|Flii|Cfl2|Dbnl|Cracd|Gsn|Carmil2|Sh3bp1|Eps8|Tmod3|Mical1|Specc1l|	Rdx|Sptbn1|Sptan1|Svil|Twf2|Actn2|Add3|Capza1|Dmtn|Sptb|Capza2|Sema5a|Carmil1|Swap70|Lima1|	53	0.1952	1.65557	0.0366089	0.100586	Sptb|Sptbn1|Sptan1|Myh9|Sema5a|Gsn|Specc1l|Actn2|Cracd|Rdx|Tmod1|Carmil1|Mical3|Flii|Add2|Pdxp|Twf2|Mphosph8|Plekhh2|Add3|Dmtn|	Sptb|Sptbn1|Sptan1|Myh9|Sema5a|Gsn|Specc1l|Actn2|Cracd|Rdx|Tmod1|Carmil1|Mical3|Flii|Add2|Pdxp|Twf2|Mphosph8|Plekhh2|Add3|Dmtn|Lima1|Svil|Tmod4|Sh3bp1|Lmod1|Capg|Mical1|Plek|Vill|Shroom2|Scin|Tmod2|Swap70|Capza1|Carmil2|Evl|Tpm1|Twf1|Add1|Tmod3|Eps8|Mical2|Dstn|Cfl2|Dbnl|Pik3ca|Capzb|Arpc2|Cfl1|Wdr1|Mtpn|Capza2|	51	-0.0661772	-0.554083	0.952381	0.981696	Plek|Svil|Cfl2|Cfl1|Flii|Dmtn|Evl|Mtpn|Pdxp|Vil1|Carmil2|Capza1|Capza2|Arpc2|Actn2|Myh9|Add2|Scin|Dstn|Sptb|Wdr1|Tmod3|Tmod1|Sh3bp1|Twf1|Lmod1|Dbnl|Specc1l|Gsn|Add1|Swap70|Capzb|Tmod2|Twf2|Mical2|Capg|Sptbn1|Sptan1|Tpm1|Pik3ca|Mical1|Eps8|Mical3|Lima1|Plekhh2|Shroom2|Sema5a|Add3|Carmil1|Rdx|Cracd|	Sptb|Wdr1|Tmod3|Tmod1|Sh3bp1|Twf1|Lmod1|Dbnl|Specc1l|Gsn|Add1|Swap70|Capzb|Tmod2|Twf2|Mical2|Capg|Sptbn1|Sptan1|Tpm1|Pik3ca|Mical1|Eps8|Mical3|Lima1|Plekhh2|Shroom2|Sema5a|Add3|Carmil1|Rdx|Cracd|
11	GOBP_ACTIN_FILAMENT_ORGANIZATION	372	-0.0469886	-1.02123	0.402367	0.785137	Ttc8|Diaph2|Shroom4|Ssh1|Rdx|Ppargc1b|Pak2|Arhgef10l|S1pr1|Kank3|Arhgap17|Pick1|Myo6|Rnh1|Ppp1r9a|Sptbn1|Arfgef1|Coro7|Rnd1|Itgb1|Nostrin|Pxn|Gas2l3|Sptan1|Wasf2|Pacsin1|Actr3|Mtor|Carmil3|Clasp1|Myo5a|Plec|Svil|Rictor|Myo1f|Coro1c|Twf2|Actn2|Bbs4|Bcar1|Sh3kbp1|Actn4|Fchsd1|Add3|Abl2|Lats1|Shtn1|Rasa1|Nebl|Myh10|Fat1|Dbn1|Prex1|Sorbs1|Daam2|Myo1b|Spag6l|Washc2|Pfn4|Tac1|Arap1|Pstpip2|Washc3|Nck2|…	Evl|Tacr1|Tnnt2|Washc1|Coro2b|Prkcq|Cfl1|Nrp1|Arhgap12|Myo1g|Capn1|Hip1|Mad2l2|Stmn1|Flii|Arhgap6|Hcls1|Rgs4|Wasf3|Cdc42ep2|Fscn1|Synpo|Myo7a|Pak1|Pik3r2|Cfl2|Arpc5l|Asap3|Gas7|Arf6|Diaph3|Hmcn1|Dbnl|Hsp90b1|Tsc1|Limd2|Sdc4|Kirrel|Bin1|Coro1a|S100a10|F11r|Tmeff2|Arfip1|Cracd|Magel2|Gsn|Carmil2|Nedd9|Tmsb10|Tesk1|Nckap1l|Smad3|Rhoa|Nf2|Arhgef5|Nck1|Hax1|Cald1|Pycard|Efs|Mtss1|Samd14|Mcu|Pecam1|Itg…	393	0.103646	2.34407	0	0.00543197	Sptb|Dbn1|Sptbn1|Sptan1|Plec|Ppp1r9a|Mprip|Limch1|Actn1|Myh9|Nrp1|Myh10|Arhgap12|Diaph1|Ccdc88a|Sema5a|Fmn1|Prox1|Ermn|Sorbs2|Jmy|Cx3cl1|Gsn|Baiap2|Slit2|Marcks|Flna|Specc1l|Ctnna2|Phactr1|Pxn|Trf|Nf2|Hip1r|Actn2|Iqgap2|Fmn2|Tjp1|Tsc1|Prkcd|Ppp1r9b|Hip1|Cdc42ep4|Ttn|Cracd|Bcar1|Clasp1|Cald1|Myo5a|Ctnna1|Tesk1|Actn4|Cttn|Rdx|Arf6|Inppl1|Rufy3|Clasp2|Nebl|Hsp90b1|Tmod1|Arhgef2|Carmil1|Whamm|Kank3|P…	Sptb|Dbn1|Sptbn1|Sptan1|Plec|Ppp1r9a|Mprip|Limch1|Actn1|Myh9|Nrp1|Myh10|Arhgap12|Diaph1|Ccdc88a|Sema5a|Fmn1|Prox1|Ermn|Sorbs2|Jmy|Cx3cl1|Gsn|Baiap2|Slit2|Marcks|Flna|Specc1l|Ctnna2|Phactr1|Pxn|Trf|Nf2|Hip1r|Actn2|Iqgap2|Fmn2|Tjp1|Tsc1|Prkcd|Ppp1r9b|Hip1|Cdc42ep4|Ttn|Cracd|Bcar1|Clasp1|Cald1|Myo5a|Ctnna1|Tesk1|Actn4|Cttn|Rdx|Arf6|Inppl1|Rufy3|Clasp2|Nebl|Hsp90b1|Tmod1|Arhgef2|Carmil1|Whamm|Kank3|P…	397	-0.0866498	-1.97631	0.0106383	0.0706475	Kctd13|Pcdh15|Carmil3|Tmsb4x|Cttn|Fhod1|Brk1|Naa80|Myo1e|Marcksl1|Limd2|Rnh1|Emp2|Coro6|Arpc3|Myo1c|Pawr|Arpc1b|Tesk1|Plek|Gdpd2|Tmsb10|Gas2l1|Coro1a|Arpc5l|Src|Svil|Cfl2|Capn1|Met|Cfl1|Flii|Nedd9|Prkn|Kptn|Dmtn|F11r|Fhdc1|Evl|Pfn1|Cul3|Fscn1|Tgfb3|Ezr|Mtpn|C9orf72|Zbed3|Pdxp|Ctnna3|Aif1|Ssh3|Cyfip2|Arfip2|Hmcn1|Cit|Kank4|Arpc4|Washc3|Rapgef3|Vil1|Fer|Pfn2|Rhpn1|Wnt4|Coro2b|Serpinf2|Pak1|Cdc42|Sy…	Twf2|Actn1|Myh10|Braf|Mical2|Pof1b|Pacsin1|Tacr1|Pstpip1|Pdlim1|Clasp1|Tjp1|Cgnl1|Cx3cl1|Pls1|Capg|Pik3r1|Ssh1|Trf|Gas2l2|Kank2|Rac1|Spire1|Sptbn1|Wasf1|Ppm1e|Elmo3|Sh3kbp1|Ccn2|Cyria|Sdc4|Sptan1|Rgs4|Arhgef15|Sirpa|Tpm3|Kirrel|Fmn2|Frmd7|Actr3|Shtn1|Tac1|Actn4|Coro7|Snx9|Bcl2|Phldb2|Actg1|Prex1|Hsp90b1|Nphs1|Fmn1|Ppm1f|Kank1|Cass4|Rhpn2|Pak3|Kank3|Was|Tmeff2|Ghsr|Myoc|Dlc1|Tpm1|Ppargc1b|Nckap1|P…
12	GOBP_ACTIN_FILAMENT_POLYMERIZATION	136	0.0724444	0.961491	0.501031	0.784173	Diaph2|Ssh1|Rdx|Kank3|Ppp1r9a|Sptbn1|Arfgef1|Sptan1|Actr3|Mtor|Svil|Rictor|Twf2|Bbs4|Fchsd1|Add3|Lats1|Rasa1|Dbn1|Prex1|Daam2|Pfn4|Pstpip2|Washc3|Nck2|Ssh2|Capza1|Arhgap28|Dmtn|Sptb|Spire2|Capza2|Spire1|Nckap1|Wasl|Carmil1|Arpc1b|Map3k1|Kank1|Arpc3|Cyfip1|Diaph1|Catip|Myadm|Rac1|Cyrib|Tmsb4x|Snx9|Arpc1a|Cyfip2|Tenm1|Ptk2b|Ssh3|Arpc2|Prkce|Tpm1|Fhod3|Arpc5|Add2|Pak3|Baiap2l1|Capzb|Cyria|Kank4|Vill…	Diaph2|Ssh1|Rdx|Kank3|Ppp1r9a|Sptbn1|Arfgef1|Sptan1|Actr3|Mtor|Svil|Rictor|Twf2|Bbs4|Fchsd1|Add3|Lats1|Rasa1|Dbn1|Prex1|Daam2|Pfn4|Pstpip2|Washc3|Nck2|Ssh2|Capza1|Arhgap28|Dmtn|Sptb|Spire2|Capza2|Spire1|Nckap1|Wasl|Carmil1|Arpc1b|	NA	NA	NA	NA	NA	NA	NA	145	-0.0440214	-0.619634	0.902299	0.96212	Tmsb4x|Cttn|Arpc3|Myo1c|Arpc1b|Tmsb10|Coro1a|Arpc5l|Svil|Capn1|Cfl1|Flii|Dmtn|Fhdc1|Evl|Pfn1|Mtpn|Aif1|Ssh3|Cyfip2|Kank4|Arpc4|Washc3|Vil1|Fer|Pfn2|Grb2|Carmil2|Bin1|Capza1|Abitram|Nckap1l|Spire2|Msrb2|Capza2|Washc5|Arfgef1|Arpc1a|Arf6|Arpc2|Fchsd1|Tenm1|Myh9|Arpc5|Fam107a|Add2|Cyfip1|Cyrib|Scin|Fchsd2|Gas7|Abl1|Pstpip2|Msrb1|Washc1|Arhgap28|Baiap2|Vasp|Cdc42ep5|Bag4|Fhod3|Pfn4|Sptb|Tmod3|Tmod1|D…	Mtpn|Aif1|Ssh3|Cyfip2|Kank4|Arpc4|Washc3|Vil1|Fer|Pfn2|Grb2|Carmil2|Bin1|Capza1|Abitram|Nckap1l|Spire2|Msrb2|Capza2|Washc5|Arfgef1|Arpc1a|Arf6|Arpc2|Fchsd1|Tenm1|Myh9|Arpc5|Fam107a|Add2|Cyfip1|Cyrib|Scin|Fchsd2|Gas7|Abl1|Pstpip2|Msrb1|Washc1|Arhgap28|Baiap2|Vasp|Cdc42ep5|Bag4|Fhod3|Pfn4|Sptb|Tmod3|Tmod1|Diaph3|Baiap2l1|Arhgap18|Hcls1|Twf1|Lmod1|Dbnl|Gba2|Slit2|Rictor|Rasa1|Rhoa|Lats1|Gsn|Myadm|Wa…
13	GOBP_ACTIN_MEDIATED_CELL_CONTRACTION	78	-0.0847963	-0.885014	0.582692	0.873317	Ptger3|Nup155|Dsp|Frmd6|Akap6|Pkp2|Cacna1h|Pde4d|Shtn1|Dbn1|Gpd1l|Myh7|Scn5a|Ryr2|Sgcd|Ank2|Cacna1c|Pde4b|Uty|Nedd4l|Nos1|Cacna1d|Kcne3|Atp2a2|Hcn4|Rnf207|Snta1|Tpm1|Fgf13|Scn3b|Stc1|Ccdc88c|Pard3|Camk2d|Cacna2d1|Akap9|Kcnh2|Gja5|Scn4b|Fxyd1|Abcc9|Epb41l5|Atp1a1|Emp2|Myl6|Ctnna3|Sri|Myl6b|Pik3ca|Cav1|Flna|Dlg1|Cacnb2|Tnnc1|Limch1|Dsg2|Kcne1l|Sumo1|Tnnt2|Kcnj2|Epdr1|Rock1|Bin1|Adrb1|Gsn|Cacna1g|Sc…	Fgf13|Scn3b|Stc1|Ccdc88c|Pard3|Camk2d|Cacna2d1|Akap9|Kcnh2|Gja5|Scn4b|Fxyd1|Abcc9|Epb41l5|Atp1a1|Emp2|Myl6|Ctnna3|Sri|Myl6b|Pik3ca|Cav1|Flna|Dlg1|Cacnb2|Tnnc1|Limch1|Dsg2|Kcne1l|Sumo1|Tnnt2|Kcnj2|Epdr1|Rock1|Bin1|Adrb1|Gsn|Cacna1g|Scn1a|Scn1b|Scn2b|Adora1|Myo9b|Myh6|Jup|Kcnn2|Trpm4|Atp1a2|Parva|Myh7b|	78	0.23183	2.35521	0	0.00520708	Kcnj2|Dbn1|Akap9|Ank2|Limch1|Atp1a1|Akap6|Dsp|Atp1a2|Gsn|Flna|Cacna1h|Scn4b|Cacna1c|Pard3|Scn3b|Scn1a|Nup155|Scn1b|Dsg2|Rock1|Emp2|Jup|Scn2b|Cacna2d1|Scn5a|Ryr2|Epb41l5|Atp2a2|Ccdc88c|Trpm4|Fgf13|Pkp2|Myo9b|Sgcd|	Kcnj2|Dbn1|Akap9|Ank2|Limch1|Atp1a1|Akap6|Dsp|Atp1a2|Gsn|Flna|Cacna1h|Scn4b|Cacna1c|Pard3|Scn3b|Scn1a|Nup155|Scn1b|Dsg2|Rock1|Emp2|Jup|Scn2b|Cacna2d1|Scn5a|Ryr2|Epb41l5|Atp2a2|Ccdc88c|Trpm4|Fgf13|Pkp2|Myo9b|Sgcd|Myh7|Cacna1g|Rnf207|Fxyd1|Tnnt2|Dlg1|Tnnc1|Kcne4|Pdpn|Acta2|Stc1|Kcne1l|Kcna5|Myh8|Abcc9|Cacna1d|Adora1|Hcn4|Cav1|Ctnna3|Kcnn2|Kcne3|Nos1|Myl6b|Adrb1|Snta1|Tpm1|Bin1|Ptger3|Parva|Kcnh2|Ca…	88	-0.0844621	-0.914107	0.558763	0.733919	Fgf13|Myl6|Ptger3|Stc1|Sri|Emp2|Pard3|Myo9b|Myh7|Atp1a2|Kcnh2|Camk2d|Ctnna3|Myh8|Vil1|Epdr1|Parva|Adora1|Bin1|Myl6b|Dsg2|Adrb1|Cacna1c|Pdpn|Kcnn2|Myh2|Cav1|Pkp2|Scn1a|Scn1b|Myh6|Trpm4|Atp1a1|Snta1|Acta2|Kcnj2|Pln|Tnnt2|Cacna2d1|Sumo1|Ryr2|Kcnq1|Scn4b|Kcnj8|Tnnc1|Gsn|Abcc9|Dsc2|Gpd1l|Ank2|Frmd6|Myh7b|Kcnj5|Cacnb2|Scn2b|Scn3b|Ccdc88c|Nedd4l|Nup155|Kcne2|Shtn1|Uty|Casq2|Rnf207|Atp2a2|Kcne1l|Fxyd1|Tp…	Ank2|Frmd6|Myh7b|Kcnj5|Cacnb2|Scn2b|Scn3b|Ccdc88c|Nedd4l|Nup155|Kcne2|Shtn1|Uty|Casq2|Rnf207|Atp2a2|Kcne1l|Fxyd1|Tpm1|Pik3ca|Cacna1h|Sgcd|Akap9|Limch1|Akap6|Nos1|Dbn1|Pde4d|Cacna1g|Dlg1|Rock1|Flna|Scn5a|Epb41l5|Dsp|Jup|Pde4b|Hcn4|Cacna1d|
14	GOBP_ACTIN_NUCLEATION	50	0.154738	1.27214	0.170124	0.552971	Pick1|Rnh1|Wasf2|Actr3|Carmil3|Washc2|Washc3|Trim27|Washc4|Spire2|Spire1|Nckap1|Wasl|Carmil1|Iqgap2|Coro1b|Arpc1b|Whamm|Arf1|Arpc3|Cyfip1|Ap1ar|Arpc1a|Fmn2|Dnai3|Wasf1|Arpc2|Actr2|Arpc5|Jmy|Fmn1|Ctnna2|Brk1|Hip1r|Abi2|Gmfb|Evl|Washc1|Wasf3|Arpc5l|Coro1a|Arfip1|Magel2|Gsn|Carmil2|Arpc4|Washc5|Arfip2|Arpin|Fchsd2|	Pick1|Rnh1|Wasf2|Actr3|Carmil3|Washc2|Washc3|Trim27|Washc4|Spire2|Spire1|Nckap1|Wasl|Carmil1|Iqgap2|Coro1b|Arpc1b|Whamm|Arf1|Arpc3|Cyfip1|Ap1ar|Arpc1a|Fmn2|Dnai3|	50	-0.203673	-1.69622	0.0296443	0.0973347	Carmil2|Arpin|Evl|Spire1|Abi2|Arpc5|Arpc3|Arfip2|Wasf3|Arpc1a|Coro1b|Actr3|Pick1|Spire2|Fchsd2|Washc3|Arpc5l|Arpc2|Carmil3|Wasf1|Gmfb|Arf1|Washc5|Washc4|Nckap1|Actr2|	Fmn1|Jmy|Gsn|Ctnna2|Hip1r|Iqgap2|Fmn2|Carmil1|Whamm|Trim27|Washc2|Wasf2|Arfip1|Cyfip1|Coro1a|Magel2|Wasl|Lmod1|Arpc1b|Ap1ar|Arpc4|Brk1|Scin|Washc1|Carmil2|Arpin|Evl|Spire1|Abi2|Arpc5|Arpc3|Arfip2|Wasf3|Arpc1a|Coro1b|Actr3|Pick1|Spire2|Fchsd2|Washc3|Arpc5l|Arpc2|Carmil3|Wasf1|Gmfb|Arf1|Washc5|Washc4|Nckap1|Actr2|	54	0.156264	1.37361	0.133197	0.559542	Carmil3|Brk1|Rnh1|Arpc3|Arpc1b|Coro1a|Arpc5l|Evl|Arfip2|Arpc4|Washc3|Vil1|Carmil2|Abi2|Wasf2|Spire2|Washc5|Arpc1a|Arpc2|Ctnna2|Arpc5|Cyfip1|Arfip1|Trim27|Dnai3|Scin|Fchsd2|Washc1|Gmfb|Ap1ar|Arf1|Wasf3|Iqgap2|Lmod1|Magel2|Gsn|Wasl|Actr2|Whamm|Spire1|Wasf1|Fmn2|Actr3|Fmn1|Was|Nckap1|Washc4|Pick1|Arpin|Washc2|Jmy|Carmil1|Coro1b|Hip1r|	Carmil3|Brk1|Rnh1|Arpc3|Arpc1b|Coro1a|Arpc5l|Evl|Arfip2|Arpc4|Washc3|Vil1|Carmil2|Abi2|Wasf2|Spire2|Washc5|Arpc1a|Arpc2|Ctnna2|Arpc5|Cyfip1|Arfip1|Trim27|Dnai3|Scin|Fchsd2|Washc1|Gmfb|Ap1ar|
15	GOBP_ACTIN_POLYMERIZATION_OR_DEPOLYMERIZATION	161	-0.050571	-0.72784	0.790514	0.952671	Diaph2|Ssh1|Rdx|Kank3|Ppp1r9a|Sptbn1|Arfgef1|Sptan1|Actr3|Mtor|Svil|Rictor|Twf2|Actn2|Bbs4|Fchsd1|Add3|Lats1|Rasa1|Dbn1|Prex1|Daam2|Pfn4|Pstpip2|Washc3|Nck2|Ssh2|Capza1|Arhgap28|Dmtn|Sptb|Spire2|Capza2|Sema5a|Spire1|Nckap1|Wasl|Carmil1|Arpc1b|Swap70|Map3k1|Wipf1|Lima1|Kank1|Enah|Arpc3|Wdr1|Cyfip1|Diaph1|Catip|Myadm|Rac1|Cyrib|Tmsb4x|Mical2|Snx9|Arpc1a|Cyfip2|Tenm1|Ptk2b|Ssh3|Shroom2|Arpc2|Prkce|T…	Diaph2|Ssh1|Rdx|Kank3|Ppp1r9a|Sptbn1|Arfgef1|Sptan1|Actr3|Mtor|Svil|Rictor|Twf2|Actn2|Bbs4|Fchsd1|Add3|Lats1|Rasa1|Dbn1|Prex1|Daam2|Pfn4|Pstpip2|Washc3|Nck2|Ssh2|Capza1|Arhgap28|Dmtn|Sptb|Spire2|Capza2|Sema5a|Spire1|Nckap1|Wasl|Carmil1|Arpc1b|Swap70|Map3k1|Wipf1|	171	0.0998729	1.51621	0.0778689	0.159421	Sptb|Dbn1|Sptbn1|Sptan1|Ppp1r9a|Myh9|Diaph1|Sema5a|Fmn1|Gsn|Baiap2|Slit2|Specc1l|Hip1r|Actn2|Prkcd|Cdc42ep4|Cracd|Cttn|Rdx|Arf6|Tmod1|Carmil1|Kank3|Pik3r2|Nck2|Mical3|Flii|Add2|Tmsb10|Pdxp|Enah|Twf2|Cdc42ep2|Mtss1|Ttc17|Ssh2|Arfgef1|Icam1|Gas7|Diaph3|Daam2|	Sptb|Dbn1|Sptbn1|Sptan1|Ppp1r9a|Myh9|Diaph1|Sema5a|Fmn1|Gsn|Baiap2|Slit2|Specc1l|Hip1r|Actn2|Prkcd|Cdc42ep4|Cracd|Cttn|Rdx|Arf6|Tmod1|Carmil1|Kank3|Pik3r2|Nck2|Mical3|Flii|Add2|Tmsb10|Pdxp|Enah|Twf2|Cdc42ep2|Mtss1|Ttc17|Ssh2|Arfgef1|Icam1|Gas7|Diaph3|Daam2|Pecam1|Diaph2|Map3k1|Mphosph8|Plekhh2|Add3|Vasp|Cyfip1|Dmtn|Cdc42ep1|Coro1a|Ghsr|Kank1|Rasa1|Myo1c|Kirrel|Msrb2|Tlr2|Lima1|Fhod3|Pstpip2|Svil|…	172	-0.0554917	-0.849244	0.680639	0.796413	Tmsb4x|Cttn|Brk1|Naa80|Arpc3|Myo1c|Arpc1b|Plek|Tmsb10|Coro1a|Arpc5l|Svil|Cfl2|Capn1|Cfl1|Flii|Dmtn|Fhdc1|Evl|Pfn1|Mtpn|Pdxp|Aif1|Ssh3|Cyfip2|Cit|Kank4|Arpc4|Washc3|Vil1|Fer|Pfn2|Grb2|Carmil2|Bin1|Capza1|Abitram|Nckap1l|Abi2|Spire2|Msrb2|Capza2|Washc5|Arfgef1|Arpc1a|Arf6|Arpc2|Fchsd1|Actn2|Tenm1|Myh9|Arpc5|Fam107a|Add2|Cyfip1|Cyrib|Scin|Fchsd2|Gas7|Abl1|Dstn|Pstpip2|Msrb1|Washc1|Arhgap28|Baiap2|Va…	Snx9|Prex1|Nphs1|Fmn1|Kank1|Pak3|Kank3|Was|Ghsr|Tpm1|Nckap1|Pik3r2|Pik3ca|Mical1|Nck1|Ptk2b|Eln|Mkks|Eps8|Daam2|Hax1|Mical3|Lima1|Dbn1|Nck2|Catip|Diaph1|Plekhg2|Diaph2|Esam|Plekhh2|Map3k1|Mlst8|Prkce|Ppp1r9a|Shroom2|Dlg1|Sema5a|Arhgap35|Abi1|Add3|Pecam1|Carmil1|Rdx|Mtss1|Hip1r|Ttc17|Prkcd|Cracd|Wipf1|
16	GOBP_ACTION_POTENTIAL	120	0.0764412	0.991646	0.426559	0.764183	Cxadr|Ptpn3|Cntnap2|Nup155|Dsp|Kcnh7|Mtor|Pkp2|Cln3|Foxp1|Kcnc2|Chrna5|Cacna1h|Fmr1|Usp53|P2rx4|Slmap|Tac1|Gpd1l|Tmem161b|Ntrk3|Scn9a|Pmp22|Dmd|Kcnmb4|Npr2|Scn5a|Ank3|Ryr2|Scn8a|Ank2|Cacna1c|Fkbp1b|Grin2a|Scn2a|Nedd4l|Kcnd2|Gna14|Myh14|Cacna1d|Trpc4|Gria1|Scn3a|Kcne3|Hnrnpa1|Grik2|Hcn2|Atp2a2|Gnaq|Hcn4|Dcdc2a|Rnf207|Cacnb3|Grin2b|Snta1|Ntrk2|Mecp2|Kcnip1|Dpp6|Fgf13|Scn3b|P2rx7|Chrnb2|Rapgef4|Camk…	Cxadr|Ptpn3|Cntnap2|Nup155|Dsp|Kcnh7|Mtor|Pkp2|Cln3|Foxp1|Kcnc2|Chrna5|Cacna1h|Fmr1|Usp53|P2rx4|Slmap|Tac1|Gpd1l|Tmem161b|Ntrk3|Scn9a|Pmp22|Dmd|Kcnmb4|Npr2|Scn5a|Ank3|Ryr2|Scn8a|Ank2|Cacna1c|Fkbp1b|Grin2a|Scn2a|Nedd4l|Kcnd2|Gna14|Myh14|Cacna1d|Trpc4|Gria1|Scn3a|Kcne3|Hnrnpa1|Grik2|Hcn2|Atp2a2|Gnaq|Hcn4|Dcdc2a|Rnf207|Cacnb3|Grin2b|Snta1|Ntrk2|Mecp2|Kcnip1|Dpp6|Fgf13|Scn3b|P2rx7|Chrnb2|Rapgef4|Camk…	121	0.166183	2.12952	0	0.0154554	Kcnj2|Akap9|Ank2|Cntnap2|Dsp|Cntnap1|Nrcam|Ank3|Slc8a2|Flna|Dpp6|Scn3a|Cacna1h|Scn4b|Scn2a|Dmd|Cacna1c|Grin2b|P2rx7|Scn3b|Scn1a|Nup155|Scn1b|Slmap|Dsg2|Scn8a|Kcnd2|Grin2a|Mecp2|Jup|Myh14|Scn2b|Cacna2d1|Scn5a|Ryr2|Atp2a2|Kcnb1|Gba|Ntrk2|Trpm4|Drd1|Fgf13|Pkp2|Gpr88|Cacna1i|Grik2|Kcnh7|Gria1|	Kcnj2|Akap9|Ank2|Cntnap2|Dsp|Cntnap1|Nrcam|Ank3|Slc8a2|Flna|Dpp6|Scn3a|Cacna1h|Scn4b|Scn2a|Dmd|Cacna1c|Grin2b|P2rx7|Scn3b|Scn1a|Nup155|Scn1b|Slmap|Dsg2|Scn8a|Kcnd2|Grin2a|Mecp2|Jup|Myh14|Scn2b|Cacna2d1|Scn5a|Ryr2|Atp2a2|Kcnb1|Gba|Ntrk2|Trpm4|Drd1|Fgf13|Pkp2|Gpr88|Cacna1i|Grik2|Kcnh7|Gria1|Ntrk3|Cacna1g|Rnf207|Cln3|Pmp22|Gnaq|Dlg1|Usp53|Mtor|Dcdc2a|Kcnmb2|Clcn1|Slc9a1|Kcne4|Ntsr1|Kcnh6|Kcne1l|P2rx…	132	-0.157113	-2.15321	0	0.0399168	Fgf13|Npr2|Fkbp1b|P2rx4|Slc8a2|Ndp|Chrna4|Pawr|Chrna5|Adra1a|Clcn1|Kcnh2|Cxadr|Camk2d|Ctnna3|Kcnb1|Gjd2|Slmap|Bin1|Ntsr1|Dsg2|Gpr88|Cacna1c|P2rx1|Cacnb3|Cnr1|Calm3|Kcnn2|Hcn2|Cav1|Fgf12|Kcnab2|Pkp2|Scn1a|Tmem161b|Cntnap1|Rapgef4|Kcnma1|Scn1b|Tbx18|Trpm4|Snta1|Hnrnpa1|Kcnh6|Kcnj2|Kcnc4|Mecp2|P2rx7|Ywhah|Cntnap2|Chrna7|Ptpn3|Cacna2d1|Sumo1|Ryr2|Nrcam|Kcnq1|Scn4b|Kcnj8|Dsc2|Gpd1l|Calm1|Kcnc2|Gba|Ank…	Ank2|Gpr35|Mtor|Kcnj5|Cacnb2|Scn2b|Scn3b|Dmd|Ank3|Tacr1|Kcna2|Gnaq|Nedd4l|Scn2a|Nup155|Grik2|Dpp6|Ntrk2|P2rx3|Kcne2|Scn8a|Chrnb4|Tac1|Kcna1|Rnf207|Myh14|Cd36|Slc9a1|Atp2a2|Kcne1l|Kcnmb2|Trpc4|Kcnd2|Foxp1|Scn9a|Gria1|Dcdc2a|Hcn1|Drd1|Kcnip1|Gna11|Cacna1h|Gna14|Akap9|Grin2a|Grin2b|Cacnb4|Cacna1i|Kcnh7|Cacna1g|Chrna1|Ntrk3|Dlg1|Chrnb2|Scn3a|Flna|Kcnmb4|Usp53|Scn7a|Scn5a|Hcn3|Pmp22|Cln3|Dsp|Jup|Hcn4|…
17	GOBP_ACTIVATED_T_CELL_PROLIFERATION	30	-0.170758	-1.09515	0.320988	0.723353	Casp3|Il4|Hmgb1|Ppp3ca|Il18|Icosl|Stat5b|Gpam|Prkar1a|Itgb2|Itgam|Jak3|Ager|Scrib|Lrrc32|Abl1|Rc3h1|Prnp|Satb1|Itgal|Arg1|Laptm5|Fyn|Igf1|Cd24a|Pycard|Fadd|Igfbp2|Ephb6|Rps3|	Icosl|Stat5b|Gpam|Prkar1a|Itgb2|Itgam|Jak3|Ager|Scrib|Lrrc32|Abl1|Rc3h1|Prnp|Satb1|Itgal|Arg1|Laptm5|Fyn|Igf1|Cd24a|Pycard|Fadd|Igfbp2|Ephb6|Rps3|	32	-0.219653	-1.48082	0.0741483	0.193188	Cd86|Lrrc32|Igf1|Itgb2|Abl1|Cd274|Jak3|Itgam|Tnfsf9|Igfbp2|Il18|Btn2a2|Fadd|Gpam|Ephb6|Lilrb4b|Fyn|Stat5b|Casp3|Hmgb1|Rc3h1|Icosl|Cd24a|Rps3|Ppp3ca|Prnp|	Scrib|Satb1|Prkar1a|Il27ra|Laptm5|Il4|Cd86|Lrrc32|Igf1|Itgb2|Abl1|Cd274|Jak3|Itgam|Tnfsf9|Igfbp2|Il18|Btn2a2|Fadd|Gpam|Ephb6|Lilrb4b|Fyn|Stat5b|Casp3|Hmgb1|Rc3h1|Icosl|Cd24a|Rps3|Ppp3ca|Prnp|	33	0.0939459	0.645796	0.898969	0.966466	Il18|Fadd|Igf1|Cd24a|Il4|Prnp|Satb1|Itgb2|Rps3|Itgad|Casp3|Ephb6|Abl1|Gpam|Igf2|Il23a|Laptm5|Cd274|Igfbp2|Pycard|Stat5b|Scrib|Prkar1a|Cd86|Rc3h1|Ppp3ca|Jak3|Il2ra|Icosl|Fyn|Itgam|Lrrc32|Hmgb1|	Il18|Fadd|Igf1|Cd24a|Il4|Prnp|Satb1|Itgb2|Rps3|Itgad|Casp3|Ephb6|Abl1|Gpam|Igf2|Il23a|Laptm5|Cd274|Igfbp2|Pycard|Stat5b|Scrib|Prkar1a|Cd86|Rc3h1|Ppp3ca|Jak3|Il2ra|Icosl|
18	GOBP_ACTIVATION_OF_CYSTEINE_TYPE_ENDOPEPTIDASE_ACTIVITY	NA	NA	NA	NA	NA	NA	NA	NA	NA	NA	NA	NA	NA	NA	22	0.186422	1.06489	0.358491	0.771755	Fadd|Bak1|Pawr|Bad|Cyfip2|Casp8|Nlrc4|Casp9|Ifi208|Mndal|Ripk2|Perp|Apaf1|Tbc1d10a|Nlrp6|Ifi207|Cycs|Pycard|Casp6|Asph|Ifi203|Lgmn|	Fadd|Bak1|Pawr|Bad|Cyfip2|Casp8|Nlrc4|Casp9|Ifi208|Mndal|Ripk2|Perp|Apaf1|Tbc1d10a|Nlrp6|Ifi207|Cycs|Pycard|Casp6|
19	GOBP_ACTIVATION_OF_CYSTEINE_TYPE_ENDOPEPTIDASE_ACTIVITY_INVOLVED_IN_APOPTOTIC_PROCESS	58	-0.18027	-1.59716	0.0404858	0.412628	Casp9|Myc|Rnf7|Anp32b|Vcp|Bbc3|Cycs|Hspd1|Pml|Dlc1|Ret|Diablo|Rps27l|Nlrc4|Bid|Pdcd6|Dnaja3|Stat1|Robo1|F2r|Slc1a1|Apaf1|Acer2|Snca|Ift57|Bax|Mtch1|Hip1r|F3|Fam162a|Rack1|Bcl2l11|Slc11a2|Dap|Nod1|Laptm5|Senp1|Casp8|Hip1|Cradd|Bok|Aifm1|Bad|Cck|Casp8ap2|Smad3|Bak1|Pycard|Casp2|Mul1|Pidd1|Pparg|Jak2|Col4a3|Bcl10|Xdh|Eif2ak3|Nkx3-1|	Ret|Diablo|Rps27l|Nlrc4|Bid|Pdcd6|Dnaja3|Stat1|Robo1|F2r|Slc1a1|Apaf1|Acer2|Snca|Ift57|Bax|Mtch1|Hip1r|F3|Fam162a|Rack1|Bcl2l11|Slc11a2|Dap|Nod1|Laptm5|Senp1|Casp8|Hip1|Cradd|Bok|Aifm1|Bad|Cck|Casp8ap2|Smad3|Bak1|Pycard|Casp2|Mul1|Pidd1|Pparg|Jak2|Col4a3|Bcl10|Xdh|Eif2ak3|Nkx3-1|	64	-0.0943999	-0.891976	0.581053	0.718163	Cycs|Anp32b|Bcl10|Fam162a|Pdcd6|Cradd|Bax|Mtch1|Dlc1|Apaf1|Jak2|Rack1|Bid|Snca|	Vcp|Robo1|Hip1r|Slc1a1|Hip1|Casp8ap2|Cflar|Senp1|Stat1|Pml|Myc|Casp9|Eif2ak3|Ngf|F2r|Nlrp3|Hspd1|Casp2|Laptm5|Atp2a3|Diablo|Ret|Pmaip1|Acer2|Pparg|Bak1|Bad|Rps27l|Bcl2l11|Lck|Cck|Xdh|Nkx3-1|P2rx1|Bok|Smad3|Nlrc4|Nod1|Ngfr|Pidd1|Dap|Casp1|Slc11a2|Bbc3|F3|Tnf|Ift57|Rnf7|Mul1|Dnaja3|Cycs|Anp32b|Bcl10|Fam162a|Pdcd6|Cradd|Bax|Mtch1|Dlc1|Apaf1|Jak2|Rack1|Bid|Snca|	65	0.158455	1.4909	0.0665362	0.466672	Acer2|Slc11a2|Bak1|Dnaja3|Jak2|F3|Bax|Bcl10|Mul1|Bad|Rnf7|Aifm1|Nkx3-1|Snca|Nod1|Bid|Col4a3|Pparg|Ngfr|Casp8|P2rx1|Smad3|Dap|Bbc3|Bok|Casp8ap2|Nlrc4|Casp9|Hspd1|Cck|Rps27l|Slc22a2|Pdcd6|Pmaip1|Fam162a|Diablo|Robo1|Pidd1|Apaf1|Ngf|Nlrp3|Mtch1|Laptm5|Khdc1b|Ift57|Stat1|Cycs|Pycard|Casp2|Vcp|Cradd|Lck|Eif2ak3|Dlc1|Slc1a1|Pml|Senp1|Rack1|Myc|Ret|Anp32b|F2r|Hip1|Hip1r|Bcl2l11|	Acer2|Slc11a2|Bak1|Dnaja3|Jak2|F3|Bax|Bcl10|Mul1|Bad|Rnf7|Aifm1|Nkx3-1|Snca|Nod1|Bid|Col4a3|Pparg|Ngfr|Casp8|P2rx1|Smad3|Dap|Bbc3|Bok|Casp8ap2|Nlrc4|Casp9|Hspd1|Cck|Rps27l|Slc22a2|Pdcd6|Pmaip1|Fam162a|Diablo|Robo1|Pidd1|Apaf1|Ngf|Nlrp3|Mtch1|Laptm5|
20	GOBP_ACTIVATION_OF_GTPASE_ACTIVITY	89	-0.0554021	-0.61519	0.921212	0.981691	Tbc1d22b|Tbc1d17|Tbc1d10b|Sipa1l1|Evi5l|Tbc1d15|Dock7|Rapgef1|Coro1c|Foxj1|Mtss2|Crkl|Tbc1d4|Rasa1|Apc2|Ntrk3|Sgsm3|Tbc1d25|Sgsm1|Ndel1|Bcr|Rasgrp1|Rap1gap|Bcas3|Rhog|Arhgef26|Tbc1d14|Sipa1l2|Tbc1d8b|Ptk2b|Tbc1d2|Tbc1d22a|Agap2|Abr|Rasgrf1|Eif5|Tbc1d30|Pip5k1a|Tbc1d7|Tiam2|Tbc1d10a|Rcc2|Scrib|Sipa1l3|Iqsec3|Tbck|Evi5|Tbc1d9|Tbc1d5|Akt2|Ccdc125|Ntf3|Tbc1d12|Agap1|Ngef|Ccl21a|Arhgef15|Grtp1|Arhgef1…	Slc27a4|Tbc1d9b|Gmip|Agap3|Arhgap25|Arhgap42|Arhgap29|Sgsm2|Tbc1d13|Tbc1d1|	93	-0.104426	-1.1771	0.232465	0.428166	Tbck|Bcr|Sgsm3|Foxj1|Tbc1d16|Arhgap42|Nedd9|Tbc1d2b|Arhgap22|Tbc1d25|Tbc1d22a|Sipa1|Tbc1d9b|Sgsm2|Tbc1d9|Sipa1l1|Tbc1d22b|Crk|Rasgrp1|Usp6nl|Coro1c|Mtss2|Tbc1d7|Tbc1d13|Tbc1d8|Arhgef26|Rap1gap2|Iqsec3|Tbc1d15|Rap1gap|Rapgef1|Garnl3|	Tiam1|Rangap1|Tbc1d1|Tsc1|Tbc1d10b|Apc2|Tiam2|Agap2|Tbc1d17|Sipa1l2|Scrib|Ralgapa2|Sipa1l3|Bcas3|Rundc1|Ntf3|Arhgef10|Akt2|Wnt5a|Tbc1d10a|Rcc2|Arhgef15|Sgsm1|Ntrk3|Tbc1d30|Epha2|Rabgap1|Rasa1|Tax1bp3|Arhgef19|Tbc1d8b|Tbc1d14|Arhgap25|Gmip|Tbc1d4|Ptk2b|Ccdc125|Agap3|Epha1|Rabgap1l|Rhog|Evi5l|Arhgap45|Tbc1d2|Abr|Tbc1d12|Agap1|Rasgrf1|Crkl|Grtp1|Ngef|Tbc1d5|Ndel1|Evi5|Pip5k1a|Arhgap24|Ralgapb|Arhgap…	95	-0.149551	-1.74143	0.0196078	0.147539	Tbc1d25|Tiam2|Tbc1d22b|Rap1gap2|Tbc1d22a|Sgsm1|Nedd9|Pip5k1a|Tbck|Crk|Tbc1d30|Ngef|Tbc1d12|Ntf3|Tbc1d10b|Eif5|Arhgap22|Tbc1d9b|Tbc1d2|Ndel1|Ralgapb|Tbc1d17|Tbc1d14|Tax1bp3|Garnl3|Akt2|Arhgef5|Tbc1d2b|Evi5|Tbc1d10c|Arhgap42|Abr|Plekhg4|Wnt5a|Tbc1d13|Agap3|Gmip|Epha1|Ccdc125|Tbc1d10a|Rasa1|Tbc1d4|Tiam1|Agap1|Evi5l|Rcc2|Ccl21a|Mtss2|Coro1c|Rasgrf1|Tbc1d9|Arhgap24|Arhgap25|Crkl|Arhgef26|Usp6nl|Scrib|…	Agap1|Evi5l|Rcc2|Ccl21a|Mtss2|Coro1c|Rasgrf1|Tbc1d9|Arhgap24|Arhgap25|Crkl|Arhgef26|Usp6nl|Scrib|Arhgef15|Ect2|Tbc1d8b|Sipa1|Sgsm3|Arhgap45|Rabgap1l|Rasgrp1|Bcr|Foxj1|Rangap1|Agap2|Ptk2b|Iqsec3|Tbc1d5|Tsc1|Arhgef19|Sipa1l1|Tbc1d1|Tbc1d8|Grtp1|Rhog|Tbc1d16|Sipa1l2|Ntrk3|Arhgef10|Sgsm2|Rap1gap|Apc2|Bcas3|Rapgef1|Ralgapa2|Tbc1d7|Sipa1l3|Slc27a4|Dock7|Tbc1d15|Arhgap29|
21	GOBP_ACTIVATION_OF_IMMUNE_RESPONSE	273	-0.0531387	-0.993936	0.456212	0.803322	Gpld1|Phb|Ap3b1|Eif2b3|Khdrbs1|Usp12|Tril|Rps6ka3|Peli3|Prkdc|Hmgb1|Plcg1|Otulin|Rnf135|Nploc4|Pik3ap1|Otud4|Usp9x|Eif2b4|Fcho1|Erbin|Lrrc14|Cd276|Ifi203|Sfpq|Alpk1|Epg5|Wdfy1|Tnip2|Cmtm3|Foxp1|Irak2|Aim2|Ikbkg|Rapgef1|Matr3|Rc3h2|Rftn1|Pde4d|Ubash3a|Bcar1|Nfkbiz|Zdhhc5|Eif2b2|Crkl|Mapkapk2|Mfhas1|Tlr3|Nfkb1|Rela|Usp15|Masp1|Ifih1|Pdpk1|Dennd1b|Sla2|Lbp|Trim12a|Esr1|Tkfc|Tirap|Phb2|Dab2ip|Ankrd17…	Tifa|Dusp3|C1qc|Ezr|Dgkz|Cd59a|Ufd1|Bag6|Mapk1|Cyld|Svep1|Ighm|C4a|Malt1|Grb2|Cacnb4|Lsm14a|Pqbp1|Phpt1|Cd55|Trim30a|Rtn4|Bax|Mef2c|Vav3|Tbk1|Tyrobp|Dhx58|Zcchc3|Nlrx1|C3ar1|Cd160|Hexim1|Ube2n|Sec14l1|Nfkbid|Tspan6|Pum2|Pspc1|Sh2b2|Mapkapk3|Prkch|Gps2|Fyb|Fyb2|Pten|Ada|Abl1|Irgm2|Cav1|Znfx1|Eif2b5|Rap1a|C4b|Lrrc19|Nras|Cd47|Nr1d1|Rc3h1|Irf3|App|Masp2|Nfkbil1|Nr4a3|Sting1|Prnp|Sppl3|Plcl2|Sos1|Nag…	178	-0.0577494	-0.891139	0.596958	0.719118	Il1b|C4b|Mog|Ubash3a|Gpld1|Zap70|Hexim1|Cd276|Shb|Csk|Sla2|Aim2|Usp12|Eif2b4|Psen2|A2m|Cfh|Nono|Laptm5|Tlr2|Prkd2|Fcer1g|Dusp3|Psen1|Cd46|Dennd1b|Mndal|Blnk|Tec|Appl2|Trem2|Cd59a|Ptprj|Eif2b5|Ighm|Cfp|Ptprc|Pspc1|C1qc|Vav3|Abl1|Stap1|Cmklr1|Colec11|Ptpn6|Lck|Ifi203|Plscr1|Tnfrsf21|Tlr9|Nod2|Ezr|Cgas|Zc3h12a|C1qb|Mavs|Lgals3|Crkl|Malt1|Nfam1|C8g|C1ra|Rab29|Casp6|Plcg2|Fyb|Nlrc4|Cyld|Btn2a2|Zp3r|C1…	Nfkbiz|Bag6|Sfpq|Mef2c|Wnk1|Usp9x|Stk11|Hsp90aa1|Csmd3|Bcar1|Khdrbs1|Rnf31|Nras|Nr4a3|Ikbkg|Rela|Matr3|Sin3a|Cd38|Nfkbid|Rbck1|Xrcc6|Serping1|Cblb|Bcl2|Prkch|C3ar1|Elf1|Tyrobp|Il1b|C4b|Mog|Ubash3a|Gpld1|Zap70|Hexim1|Cd276|Shb|Csk|Sla2|Aim2|Usp12|Eif2b4|Psen2|A2m|Cfh|Nono|Laptm5|Tlr2|Prkd2|Fcer1g|Dusp3|Psen1|Cd46|Dennd1b|Mndal|Blnk|Tec|Appl2|Trem2|Cd59a|Ptprj|Eif2b5|Ighm|Cfp|Ptprc|Pspc1|C1qc|Vav3|…	310	-0.0872256	-1.7697	0.0276008	0.138026	Rab7b|Nop53|Naglu|Dennd1b|Arrb2|Zdhhc5|Krt1|Irak1|Cd247|Gpatch3|Mfhas1|Eif2b5|Phb2|Psen1|Nr1h3|Tmem126a|Pawr|Nploc4|Tlr4|Rabgef1|Rab29|Bax|Alpk1|Bcl10|Traf3|Foxp3|Ptpn6|Flot1|Plscr2|Eif2b1|Nfkbia|Tyrobp|Plcg1|Ptprc|Ptgs2os|Tkfc|Ikbkg|Cd46|Cd180|Cd55|Cd38|Vav3|Dhx58|Irak2|Susd4|Otud4|Ezr|Ighm|Fcer1g|Nod1|Casp1|Ada|Rab11fip2|C1qbp|Mapkapk2|Znfx1|Irf1|Prnp|Usp46|Gramd4|Tbk1|Nfkb1|Nfatc2|Tspan6|Phb|S…	Myd88|Ly96|Cd86|Rc3h1|C5ar2|Usp15|Ptpn22|Mapk1|Itk|Cactin|Cblb|Havcr2|Plcl2|Rps6ka3|Stk11|Slc15a2|Prkcb|Cr1l|Lck|Eif2b4|Cd36|Syk|Sh2b2|Erbin|Unc93b1|Bcl2|Rap1a|Plekha1|Icosl|Foxp1|Ddx3x|Slc15a3|Tlr13|Riok3|Tifa|Sting1|Slc15a4|Ubash3a|Trim12c|Cmklr1|Hras|Ticam1|Sfpq|C1qa|Nono|Cyld|Pspc1|Gpr108|Appl2|Tec|Ifih1|Wdfy1|Plcg2|Matr3|Elf1|Tlr3|Rbck1|Khdrbs1|C1qb|Ptpn2|Cd81|Lat2|Hsp90aa1|Sppl3|Dgkz|Rnf135…
22	GOBP_ACTIVATION_OF_INNATE_IMMUNE_RESPONSE	146	0.0823062	1.16708	0.250513	0.640294	Phb|Ap3b1|Tril|Rps6ka3|Peli3|Prkdc|Hmgb1|Otulin|Rnf135|Nploc4|Pik3ap1|Otud4|Erbin|Lrrc14|Ifi203|Sfpq|Alpk1|Epg5|Wdfy1|Tnip2|Irak2|Aim2|Matr3|Rftn1|Nfkbiz|Zdhhc5|Mapkapk2|Mfhas1|Tlr3|Rela|Usp15|Masp1|Ifih1|Pdpk1|Lbp|Trim12a|Esr1|Tkfc|Tirap|Phb2|Dab2ip|Ankrd17|Hspd1|Pum1|Pja2|Nr1h3|Nono|Gpatch3|Hsp90aa1|Traf3|Irgm1|Ly96|Riok3|Inava|Rab7b|Trim12c|Sin3a|Cgas|Rigi|Slc15a4|Appl1|Appl2|Nlrc4|Igtp|Ddx3x|…	Phb|Ap3b1|Tril|Rps6ka3|Peli3|Prkdc|Hmgb1|Otulin|Rnf135|Nploc4|Pik3ap1|Otud4|Erbin|Lrrc14|Ifi203|Sfpq|Alpk1|Epg5|Wdfy1|Tnip2|Irak2|Aim2|Matr3|Rftn1|Nfkbiz|Zdhhc5|Mapkapk2|Mfhas1|Tlr3|Rela|Usp15|Masp1|Ifih1|Pdpk1|Lbp|Trim12a|Esr1|Tkfc|Tirap|Phb2|Dab2ip|Ankrd17|Hspd1|	29	0.0882397	0.57661	0.960938	0.967905	NA	NA	166	-0.0959159	-1.41361	0.105469	0.312856	Rab7b|Nop53|Naglu|Arrb2|Zdhhc5|Irak1|Gpatch3|Mfhas1|Phb2|Nr1h3|Tmem126a|Nploc4|Tlr4|Alpk1|Bcl10|Traf3|Flot1|Nfkbia|Tyrobp|Ptgs2os|Tkfc|Cd180|Dhx58|Irak2|Otud4|Nod1|Casp1|Rab11fip2|C1qbp|Mapkapk2|Znfx1|Irf1|Gramd4|Tbk1|Tspan6|Phb|Sec14l1|Rsad2|Nlrx1|Zc3hav1|Arf6|Otulin|Trim12a|Ptprs|Ufd1|Cd14|Gps2|Cav1|Trim30a|Nlrc4|Hspd1|Lbp|Rela|Pqbp1|Irgm2|Aim2|Ifi208|Sarm1|Mndal|Hspa1a|Ripk2|Tril|Mapkapk3|Lyn|…	Ticam1|Sfpq|Nono|Pspc1|Gpr108|Appl2|Ifih1|Wdfy1|Plcg2|Matr3|Tlr3|Hsp90aa1|Rnf135|Clpb|Peli1|Pdpk1|Hexim1|Prkce|Ankrd17|Tlr9|Rftn1|Ap3b1|Pik3ap1|App|Prkdc|Pja2|Masp1|Peli3|Ifi203|Ubqln1|Nr1d1|Tyro3|Mavs|Tnip1|Tnfaip3|Rtn4|Rigi|Sin3a|Xrcc5|Lgr4|Hmgb1|
23	GOBP_ACTIVATION_OF_PROTEIN_KINASE_ACTIVITY	76	0.0836143	0.859463	0.630081	0.859365	Phb|Vegfa|Prrc1|Il4|Pdgfb|Irak2|Ikbkg|Mt3|Nrg1|Stradb|Chrna3|Bora|Il18|Tgfbr2|Fbn1|Traf2|Ntrk3|Traf4|Zfp91|Osbpl8|Tirap|Phb2|Agt|Pdgfc|Kif14|Clspn|Ptk2b|Pibf1|Camkk1|Camkk2|Stk11|Cab39|Src|Ccdc88a|Tpx2|Adra2c|Slc1a1|Wnk4|Adcy8|Malt1|Ghr|Emp2|Ntf3|Adra2a|Il6ra|Abl1|Dlg1|Prkcz|Drd2|Prnp|Map3k7|Itgb1bp1|Prlr|Itgb3|Tgfb2|Ppp2r3c|Ppia|Sesn2|Traf6|Acvr2b|Insr|Igf1|Wnt5a|Irak1|Mas1|Adnp|Card10|Cops8|Ang…	Phb|Vegfa|Prrc1|Il4|Pdgfb|Irak2|Ikbkg|Mt3|Nrg1|Stradb|Chrna3|Bora|Il18|Tgfbr2|Fbn1|Traf2|Ntrk3|Traf4|Zfp91|Osbpl8|Tirap|Phb2|	79	0.103439	1.06804	0.355769	0.498816	NA	NA	85	0.155124	1.71803	0.0263692	0.277159	Mas1|Il18|Irak1|Igf1|Jak2|Emp2|Phb2|Chrna3|Tlr4|Axin1|Src|Strada|Stradb|Ikbkg|Irak2|Il4|Acvr2b|Ntf3|Ppia|Bora|Osbpl8|Prnp|Adcy8|Drd2|Phb|Gas6|Wnk4|Angpt1|Traf2|Zfp91|Card10|Itgb3|Agt|Camkk1|Adra2a|Pdgfb|Sesn2|Fbn1|Vegfa|Camkk2|Wnt5a|Il6ra|Abl1|Itgb1bp1|Tpx2|Prkcz|Tirap|Pdgfc|Tgfbr2|Il23a|Ang|Slc11a1|Prlr|Chil1|Adra2b|Insr|Kif14|Traf4|Adra2c|Cops8|Clspn|Tlr1|Tom1l1|Nrg1|Malt1|Cd86|Ect2|Stk11|Ghr|M…	Mas1|Il18|Irak1|Igf1|Jak2|Emp2|Phb2|Chrna3|Tlr4|Axin1|Src|Strada|Stradb|Ikbkg|Irak2|Il4|Acvr2b|Ntf3|Ppia|Bora|Osbpl8|Prnp|Adcy8|Drd2|Phb|Gas6|Wnk4|Angpt1|Traf2|Zfp91|Card10|Itgb3|Agt|Camkk1|Adra2a|Pdgfb|Sesn2|Fbn1|Vegfa|Camkk2|Wnt5a|Il6ra|Abl1|Itgb1bp1|
24	GOBP_ACTIVATION_OF_PROTEIN_KINASE_B_ACTIVITY	20	-0.129725	-0.699028	0.835031	0.957634	Pdgfb|Mt3|Nrg1|Il18|Ntrk3|Osbpl8|Src|Ccdc88a|Adra2c|Slc1a1|Ntf3|Adra2a|Prkcz|Itgb1bp1|Ppia|Insr|Igf1|Wnt5a|Fgf1|Gas6|	Pdgfb|Mt3|Nrg1|Il18|Ntrk3|Osbpl8|	21	0.181087	0.989061	0.433925	0.578452	NA	NA	22	0.136956	0.769715	0.736948	0.926875	Il18|Igf1|Src|Ntf3|Ppia|Osbpl8|Gas6|Adra2a|Pdgfb|Wnt5a|Itgb1bp1|Prkcz|Ang|Adra2b|Insr|Adra2c|Nrg1|Slc1a1|Ccdc88a|Fgf1|Ntrk3|Mt3|	Il18|Igf1|Src|Ntf3|Ppia|Osbpl8|Gas6|Adra2a|Pdgfb|Wnt5a|Itgb1bp1|
25	GOBP_ACTIVIN_RECEPTOR_SIGNALING_PATHWAY	28	-0.162411	-1.0311	0.392276	0.772898	Dact1|Lefty1|Dact2|Dand5|Zic2|Acvr2a|Synj2bp|Lemd3|Smad7|Inhbb|Magi2|Zc3h3|Men1|Igsf1|Tgfbr1|Acvr1b|Fgf10|Csnk2b|Acvr2b|Ski|Smad3|Megf8|Acvr1|Acvr1c|Cited2|Inhba|Fgf9|Smad2|	Acvr2b|Ski|Smad3|Megf8|Acvr1|Acvr1c|Cited2|Inhba|Fgf9|Smad2|	31	0.253583	1.69166	0.0261569	0.0881123	Lefty1|Megf8|Igsf1|Smad7|Lemd3|Magi2|Zic2|Synj2bp|Dact2|Dand5|	Lefty1|Megf8|Igsf1|Smad7|Lemd3|Magi2|Zic2|Synj2bp|Dact2|Dand5|Fgf10|Inhba|Fgf9|Zc3h3|Tgif1|Ski|Hjv|Fst|Inhbb|Cited2|Smad3|Tgfbr1|Acvr2a|Men1|Acvr1|Acvr2b|Smad2|Csnk2b|Dact1|Acvr1c|Acvr1b|	32	-0.121679	-0.826647	0.660532	0.815739	Zic2|Lefty1|Synj2bp|Dact1|Dact2|Acvr2b|Cited2|Smad7|Megf8|Smad3|Men1|Zc3h3|Tdgf1|Fgf10|Igsf1|Fst|Tgif2|Lemd3|Smad2|Csnk2b|Ski|Tgif1|Acvr2a|Dand5|Acvr1c|Acvr1|Inhba|Magi2|Inhbb|Acvr1b|Tgfbr1|Fgf9|	Csnk2b|Ski|Tgif1|Acvr2a|Dand5|Acvr1c|Acvr1|Inhba|Magi2|Inhbb|Acvr1b|Tgfbr1|Fgf9|
26	GOBP_ACTOMYOSIN_STRUCTURE_ORGANIZATION	171	-0.0456488	-0.682677	0.855397	0.9632	Ttc8|Pak2|Arhgef10l|S1pr1|Kank3|Ppp1r9a|Myh11|Hdac2|Itgb1|Pxn|Wasf2|Ep300|Frmd3|Mtor|Clasp1|Epb41l4b|Plec|Actn2|Bbs4|Pdgfra|Pdgfrb|Nebl|Myh10|Sorbs1|Spag6l|Tac1|Arap1|Casq1|Epb41l4a|Flnc|Pgm5|Arhgap28|Myh7|Myo18a|Carmil1|Epb41l2|Epb41|Tjp1|Klhl41|Cdc42|Ppm1e|Neb|Braf|Dlc1|Wdr1|Myh14|Kank2|Ldb3|Rhoc|Pik3r1|Rac1|Cdc42bpb|Prox1|Rhpn1|Cul3|Ptk2b|Mef2a|Actg1|Cdc42bpa|Cflar|Prkar1a|Rgcc|Csrp2|Mfn2|Rock…	Ttc8|Pak2|Arhgef10l|S1pr1|Kank3|Ppp1r9a|Myh11|Hdac2|Itgb1|Pxn|Wasf2|Ep300|Frmd3|Mtor|Clasp1|Epb41l4b|Plec|Actn2|Bbs4|Pdgfra|Pdgfrb|Nebl|Myh10|Sorbs1|Spag6l|Tac1|Arap1|Casq1|Epb41l4a|Flnc|Pgm5|Arhgap28|Myh7|Myo18a|Carmil1|Epb41l2|Epb41|Tjp1|Klhl41|Cdc42|Ppm1e|Neb|Braf|Dlc1|Wdr1|Myh14|Kank2|Ldb3|Rhoc|Pik3r1|Rac1|Cdc42bpb|Prox1|Rhpn1|Cul3|Ptk2b|Mef2a|Actg1|Cdc42bpa|Cflar|Prkar1a|Rgcc|Csrp2|Mfn2|Rock…	177	0.110362	1.7093	0.0254403	0.0827977	Plec|Ppp1r9a|Limch1|Myh9|Nrp1|Myh10|Mef2c|Ccdc88a|Prox1|Phactr1|Pxn|Nf2|Actn2|Epb41l3|Tjp1|Tsc1|Mylk3|Ttn|Cit|Epb41|Clasp1|Cflar|Rtkn|Tesk1|Pdcd6ip|Clasp2|Racgap1|Nebl|Tmod1|Carmil1|Rock1|Kank3|Pik3r2|Cdc42bpb|Synpo|Flii|S1pr1|Pgm5|Kctd13|Csrp1|Myh14|Actg1|Sdc4|Flnc|Sh3pxd2b|Cdc42bpg|Epb41l5|Wasf2|Arhgef18|Arhgef10|Sorbs1|Wnt11|Myh11|Prkar1a|Fermt2|Rhpn2|Myh7|Prkcq|Arhgef15|Cnn2|Itgb1bp1|Pdlim4|P…	Plec|Ppp1r9a|Limch1|Myh9|Nrp1|Myh10|Mef2c|Ccdc88a|Prox1|Phactr1|Pxn|Nf2|Actn2|Epb41l3|Tjp1|Tsc1|Mylk3|Ttn|Cit|Epb41|Clasp1|Cflar|Rtkn|Tesk1|Pdcd6ip|Clasp2|Racgap1|Nebl|Tmod1|Carmil1|Rock1|Kank3|Pik3r2|Cdc42bpb|Synpo|Flii|S1pr1|Pgm5|Kctd13|Csrp1|Myh14|Actg1|Sdc4|Flnc|Sh3pxd2b|Cdc42bpg|Epb41l5|Wasf2|Arhgef18|Arhgef10|Sorbs1|Wnt11|Myh11|Prkar1a|Fermt2|Rhpn2|Myh7|Prkcq|Arhgef15|Cnn2|Itgb1bp1|Pdlim4|P…	181	-0.127651	-1.97675	0.010395	0.0707735	Kctd13|Frmd3|Fhod1|Tesk1|Pdgfra|Src|Casq1|Cfl2|Myh7|Met|Flii|Ldb3|F11r|Fhdc1|Evl|Pfn1|Trpm7|Cul3|Tgfb3|Kank4|Cdc42bpb|Epb41|Rapgef3|Ankrd23|Pfn2|Rhpn1|Wnt4|Coro2b|Serpinf2|Pak1|Cdc42|Sorbs3|Arhgap6|Six4|Wasf2|Smad3|Inpp5k|Cnn2|Alkbh4|Arhgef18|Arhgef5|Lurap1|Actn2|Arrb1|Klhl41|Mef2a|Synpo2l|Acta1|Rhoc|Pdgfrb|Cflar|Frmd5|Myh9|Mef2c|Phactr1|Abl1|Itgb1bp1|Itgb1|Nrp1|Arhgap28|Myh6|Asap3|Bag4|Rgcc|Mylk…	Myh10|Braf|Anln|Tacr1|Pdlim1|Tnnt1|Clasp1|Tjp1|Cgnl1|Pik3r1|Kank2|Rac1|Ppm1e|Ccn2|Prkar1a|Sdc4|Arhgef15|Ect2|Frmd7|Casq2|Tac1|Myh14|Phldb2|Actg1|Myl9|Ppm1f|Rhpn2|Cnn3|Kank3|Was|Tmeff2|Ep300|Csrp2|Myoc|Dlc1|Tpm1|Pik3r2|S100a10|Rock2|Ptk2b|Epb41l1|Smad4|Eln|Spag6l|Srf|Mkks|Tsc1|Ccdc88a|Limch1|Neb|Ppfia1|Epb41l4b|Rtkn|Fermt2|Clasp2|Cdc42bpa|Synpo|S1pr1|Pdcd6ip|Pak2|Epb41l4a|Ppp1r9a|Sh3pxd2b|Arap1|Ar…
27	GOBP_ACUTE_INFLAMMATORY_RESPONSE	47	-0.08269	-0.669061	0.872984	0.966772	Il4|Ptger3|Fn1|Kl|Tac1|Prcp|Ash1l|Lbp|Fcer1g|Stat3|Npy|Npy5r|Ano6|Stat5b|C2cd4a|Dnase1|Dnase1l3|Casp6|Ext1|C2cd4b|Tnfrsf11a|Pik3cg|Mylk3|Serpina3n|Selenos|B4galt1|Alox5|F8|Rhbdd3|Adra2a|F3|Ctnnbip1|Gstp1|Serpinb9|Ptgs2|Ccl5|Eif2ak1|Park7|Il20rb|Cnr1|Adora1|Pparg|Adcyap1|Acvr1|Ednrb|Adam8|Ephb6|	Il4|Ptger3|Fn1|Kl|Tac1|Prcp|Ash1l|Lbp|Fcer1g|Stat3|Npy|Npy5r|Ano6|Stat5b|C2cd4a|Dnase1|Dnase1l3|Casp6|Ext1|C2cd4b|Tnfrsf11a|Pik3cg|Mylk3|Serpina3n|Selenos|B4galt1|Alox5|F8|Rhbdd3|Adra2a|F3|Ctnnbip1|Gstp1|Serpinb9|Ptgs2|Ccl5|Eif2ak1|Park7|Il20rb|Cnr1|	63	0.10777	0.9981	0.410156	0.570549	NA	NA	61	0.0841718	0.777421	0.723361	0.929653	Ptger3|Gstp1|Dnase1|F3|Kl|F8|Npy5r|B4galt1|Il4|Fcer1g|C2cd4a|Serpinf2|Fcgr1|Adora1|Pparg|Cnr1|Cd163|Serpinb9|F2|Adra2a|Lbp|Ephb6|Alox5ap|Aoc3|Selenos|Eif2ak1|Il20rb|Mylk3|Fcgr3|Prcp|Dnase1l3|Nlrp3|Park7|Nlrp6|Fn1|Ctnnbip1|Stat3|Fcgr2b|Ext1|Ptges|Spn|Stat5b|Casp6|Hp|Ccr5|Hpse|C2cd4b|Adam8|Tac1|Npy|Rhbdd3|Tnfrsf11a|Pik3cg|Acvr1|Ano6|Serpina3n|Il31ra|Ednrb|Adcyap1|Ash1l|Ptgs2|	Ptger3|Gstp1|Dnase1|F3|Kl|F8|Npy5r|B4galt1|Il4|Fcer1g|C2cd4a|Serpinf2|Fcgr1|Adora1|Pparg|Cnr1|Cd163|Serpinb9|F2|Adra2a|Lbp|Ephb6|Alox5ap|Aoc3|Selenos|Eif2ak1|Il20rb|Mylk3|Fcgr3|Prcp|Dnase1l3|Nlrp3|Park7|Nlrp6|Fn1|Ctnnbip1|Stat3|Fcgr2b|Ext1|Ptges|Spn|Stat5b|Casp6|Hp|Ccr5|Hpse|C2cd4b|Adam8|Tac1|Npy|Rhbdd3|Tnfrsf11a|Pik3cg|Acvr1|Ano6|Serpina3n|Il31ra|Ednrb|Adcyap1|Ash1l|
28	GOBP_ACYLGLYCEROL_HOMEOSTASIS	24	0.113302	0.654071	0.879518	0.979002	Pnpla8|Lpl|Sirt1|Scarb1|Il18|Lipc|Mia2|Nr1h3|Med13|Fundc2|Map2k1|Dgat2|Fundc2b|Angptl3|Rora|Slc25a27|Mtln|Angptl8|Angptl4|Fitm2|Sesn2|Apoe|Adora1|Xbp1|	Pnpla8|Lpl|Sirt1|Scarb1|Il18|Lipc|Mia2|Nr1h3|Med13|Fundc2|Map2k1|Dgat2|Fundc2b|Angptl3|Rora|Slc25a27|Mtln|Angptl8|Angptl4|Fitm2|	21	-0.24383	-1.31817	0.152577	0.30644	Rora|Sirt1|Sesn2|Xbp1|Scarb1|Map2k1|Slc25a27|Pnpla8|Fitm2|Mia2|	Apoe|Med13|Nr1h3|Mtln|Lpl|Lipc|Dgat2|Angptl4|Adora1|Il18|Fundc2|Rora|Sirt1|Sesn2|Xbp1|Scarb1|Map2k1|Slc25a27|Pnpla8|Fitm2|Mia2|	22	0.236665	1.31165	0.156	0.594655	Dgat2|Il18|Nr1h3|Scarb1|Xbp1|Fitm2|Adora1|Lpl|Apoe|Sesn2|Lipc|Slc25a27|Mtln|Mia2|Rora|Med13|Sirt1|Fundc2|Pnpla8|Fundc2b|Angptl3|Map2k1|	Dgat2|Il18|Nr1h3|Scarb1|Xbp1|Fitm2|Adora1|Lpl|Apoe|Sesn2|Lipc|Slc25a27|Mtln|Mia2|Rora|Med13|Sirt1|Fundc2|
29	GOBP_ADAPTATION_OF_SIGNALING_PATHWAY	25	0.169361	1.01266	0.41517	0.753215	Dnm2|Pld2|Grk4|Ptger3|Rdh11|Grk6|Apln|Ubqln2|Necab2|Camk2b|Dnm1|Arr3|Arrb1|Grm5|Rs1|Grk3|Entrep1|Drd2|App|Htr2b|Htr1b|Gipr|Grk2|Arrb2|Grk5|	Dnm2|Pld2|Grk4|Ptger3|Rdh11|Grk6|Apln|Ubqln2|Necab2|Camk2b|Dnm1|Arr3|Arrb1|Grm5|Rs1|Grk3|Entrep1|Drd2|App|Htr2b|Htr1b|Gipr|Grk2|Arrb2|	24	-0.160194	-0.948319	0.496154	0.660763	Grm5|Ubqln2|Htr1b|Rdh11|Grk4|Grk5|	Grm5|Ubqln2|Htr1b|Rdh11|Grk4|Grk5|Apln|Adrb2|Arr3|Sag|App|Dnm2|Gipr|Pld2|Ptger3|Ly6g6e|Dnm1|Camk2b|Arrb1|Arrb2|Grk6|Grk2|Necab2|Grk3|	28	0.184889	1.18361	0.248954	0.686249	Ptger3|Arrb2|Apln|Necab2|Rdh11|Dnm2|Entrep1|Drd2|Htr1b|Grk2|Grk4|Arrb1|Rs1|Grk5|Aplnr|Camk2b|Pld2|Ly6g6e|Dnm1|Arr3|Grm5|Htr2b|Grk3|Gipr|Ubqln2|Sag|Grk6|App|	Ptger3|Arrb2|Apln|Necab2|Rdh11|Dnm2|Entrep1|Drd2|Htr1b|Grk2|Grk4|Arrb1|Rs1|Grk5|Aplnr|Camk2b|Pld2|
30	GOBP_ADAPTIVE_IMMUNE_RESPONSE	230	-0.0546818	-0.958134	0.502016	0.824126	Phb|Il33|Atad5|Vegfa|H2-T24|Ctnnbl1|Il4|Hmgb1|Gfus|Rnf19b|Gadd45g|Nbn|Mtor|Sirt1|Mill2|Nedd4|Fbxo38|Jam3|Rc3h2|Rftn1|Foxj1|H2-T22|Nfkbiz|Xrcc4|Shld2|Lef1|Kdm5d|Vsir|Traf3ip2|Tfe3|Il18|Sema4a|Traf2|Trim27|Dpp4|Dennd1b|Tgfb1|Sla2|Bach2|Swap70|Zbtb1|Hspd1|Fcer1g|Rif1|Msh6|Stat3|H2-K1|Stx7|Tec|Bcl6|C1s1|Csf2rb2|Nsd2|Inpp5d|Dusp10|Arg2|Shld1|Rorc|Smad7|Tyk2|Eomes|Marchf8|Lat|Serping1|Ephb2|Cyrib|Lig4|…	Irf1|Hras|Arg1|Cd44|H2-DMa|Rnf168|Zbtb7b|Prkcq|Cr2|Kdelr1|Myo1g|C1qbp|Mad2l2|Clcf1|Fas|Il18bp|Il12a|Il20rb|Cd46|Ripk2|Traf6|Ccl19|Pkn1|Dbnl|Otud5|Lgals9|Tsc1|Msh2|Prkd2|Shld3|Myd88|Fyn|Prr7|Il27ra|Rnf8|Cd24a|Nckap1l|Lyn|Pnp|Susd4|Mfsd6|Pycard|Pla2g4a|Fadd|Tfrc|Camk4|Ebag9|Havcr2|Ercc1|Cr1l|Thoc1|Tnfrsf21|Tnfaip3|Otub1|Prkcd|Exosc3|Mif|Unc93b1|Orai1|Mlh1|Jak2|Dclre1c|Bcl10|Trpm4|Mcoln1|Pag1|Kmt5c|…	251	0.0438691	0.820736	0.681102	0.762324	NA	NA	274	-0.0428896	-0.80747	0.705882	0.83221	Kdelr1|Dennd1b|Il18|Fadd|Adam17|Cd247|Jak2|Emp2|Mcoln1|Csf2rb|Kmt5c|Gfus|Bcl10|Foxp3|Ptpn6|Mif|Fbxo38|Ctnnbl1|Jag1|Crlf2|Ptprc|Ppp3cb|Arid5a|Cd46|Enpp1|Cd55|Traf3ip2|Il18bp|Rif1|Fgl2|Cd24a|Susd4|Arg2|Il4|Cx3cr1|Ighm|Fcer1g|Otub1|Stat6|Ada|C1qbp|Irf1|Pag1|Akirin2|Phb|Shld1|Il21r|Tnfrsf13b|Il1r1|Fcgr1|Tnfsf13b|Pirb|Ercc1|Lef1|Rsad2|Jam3|C1rl|Parp3|Sla2|Nckap1l|Stard7|Smad7|Eomes|Traf2|Erap1|Rorc|En…	H2-M10.2|Malt1|Pik3cd|Masp2|Myd88|Cd86|Rc3h1|Itk|Adgre1|Havcr2|Ung|Mr1|Jak3|Prkcb|Cr1l|Prr7|Il12a|Alcam|Map3k7|Syk|Unc93b1|Trp53bp1|Bach2|Ebag9|Tnfrsf13c|Sanbr|Icosl|Foxj1|H2-T23|Was|Eif2ak4|Relb|Slc15a4|Inpp5d|Exosc3|Pms2|Ptk2b|Tnfrsf11a|Lag3|Hras|Tsc1|Exo1|C1qa|Csf3r|Paxip1|Tmem98|Tec|Tfrc|Notch1|Otud5|Thoc1|Shld2|Il31ra|Supt6|C1qb|Cd81|Lat2|Fyn|C3ar1|Ephb2|Tgfb1|Trac|B2m|Rftn1|Kdm5d|Dlg1|Tnfrs…
31	GOBP_ADAPTIVE_IMMUNE_RESPONSE_BASED_ON_SOMATIC_RECOMBINATION_OF_IMMUNE_RECEPTORS_BUILT_FROM_IMMUNOGLOBULIN_SUPERFAMILY_DOMAINS	180	-0.0521399	-0.813149	0.686235	0.914006	Phb|Il33|Atad5|Vegfa|H2-T24|Il4|Hmgb1|Gfus|Gadd45g|Nbn|Mtor|Mill2|Fbxo38|Rc3h2|Rftn1|Foxj1|H2-T22|Nfkbiz|Xrcc4|Shld2|Lef1|Kdm5d|Vsir|Traf3ip2|Il18|Sema4a|Traf2|Dpp4|Dennd1b|Tgfb1|Bach2|Swap70|Zbtb1|Hspd1|Fcer1g|Rif1|Msh6|Stat3|H2-K1|Stx7|Bcl6|C1s1|Csf2rb2|Nsd2|Inpp5d|Shld1|Rorc|Smad7|Tyk2|Serping1|Ephb2|Cyrib|Lig4|Tcirg1|Fgl2|Icosl|Dusp22|Pou2f2|Ahr|Cfh|C1qb|Slc15a4|Sanbr|Pms2|Crlf2|Arid5a|Ung|Mr…	Il17ra|Cracr2a|H2-T10|Ppp3cb|Lyst|C1qc|Fzd5|H2-T23|Ager|Rab27a|Enpp1|Il1r1|Svep1|Ighm|Malt1|Cd55|Hprt|Ndfip1|Stard7|Mef2c|Tnfrsf1b|Rora|C3ar1|Notch1|Nfkbid|Emp2|Csf3r|Loxl3|Hmces|Il6ra|Ada|Jag1|C4b|Dlg1|Serpinb9|Tmem98|Ctsh|Prkcz|Il4ra|Rc3h1|Pvr|Masp2|Map3k7|Paxip1|Irf1|Hras|Arg1|H2-DMa|Rnf168|Zbtb7b|Prkcq|Cr2|Kdelr1|Myo1g|C1qbp|Mad2l2|Clcf1|Fas|Il18bp|Il12a|Il20rb|Cd46|Ripk2|Traf6|Ccl19|Pkn1|Otu…	200	0.0566604	0.944623	0.500998	0.622714	NA	NA	215	-0.0402196	-0.683323	0.863179	0.930136	Kdelr1|Dennd1b|Il18|Fadd|Adam17|Jak2|Emp2|Csf2rb|Kmt5c|Gfus|Bcl10|Foxp3|Ptpn6|Fbxo38|Jag1|Crlf2|Ptprc|Ppp3cb|Arid5a|Cd46|Enpp1|Cd55|Traf3ip2|Il18bp|Rif1|Fgl2|Cd24a|Susd4|Il4|Ighm|Fcer1g|Stat6|Ada|C1qbp|Irf1|Phb|Shld1|Il21r|Il1r1|Fcgr1|Tnfsf13b|Pirb|Ercc1|Lef1|Rsad2|C1rl|Parp3|Nckap1l|Stard7|Smad7|Traf2|Rorc|Entpd7|Card9|Mlh1|Rc3h2|Serpinb9|Tcirg1|Pnp|Stx7|Ccl19|Socs5|Rnf8|Hspd1|C4bp|Vegfa|Nfkbid|…	Ppp3cb|Arid5a|Cd46|Enpp1|Cd55|Traf3ip2|Il18bp|Rif1|Fgl2|Cd24a|Susd4|Il4|Ighm|Fcer1g|Stat6|Ada|C1qbp|Irf1|Phb|Shld1|Il21r|Il1r1|Fcgr1|Tnfsf13b|Pirb|Ercc1|Lef1|Rsad2|C1rl|Parp3|Nckap1l|Stard7|Smad7|Traf2|Rorc|Entpd7|Card9|Mlh1|Rc3h2|Serpinb9|Tcirg1|Pnp|Stx7|Ccl19|Socs5|Rnf8|Hspd1|C4bp|Vegfa|Nfkbid|Cyrib|Lyst|Mef2c|Ephb6|Il6ra|Cracr2a|Hfe|Ighg2c|Ripk2|C1qc|Loxl3|Fcer2a|Shld3|Zp3r|Il33|Trpm4|C4b|Lgal…
32	GOBP_ADAPTIVE_THERMOGENESIS	125	0.093685	1.19702	0.247485	0.612502	Kdm3a|Ppargc1b|Ehmt1|Acot11|Vegfa|Nova1|Prdm16|Nr1h2|Il4|Fh1|Kdm6b|Rheb|Gadd45g|Dync1h1|Hnrnpu|Pctp|Esrrg|Arntl|Ebf2|Dock7|Apc|Arrdc3|Smarca4|Mc4r|Acadl|Fabp5|Tfe3|Ogt|Cxcr4|Il18|Adamts5|Clic5|Lepr|Flcn|Rb1|Nrd1|Nr1h3|Actn3|Ckb|Pdgfc|Map2k6|Nova2|Zfp516|Zfp423|Gnas|Ip6k1|Appl2|Cpt2|Stk11|Kdm1a|Rbpj|G0s2|Mfn2|Decr1|Trpv4|Alms1|Lama4|Sorl1|Scd1|Plcl1|Stat6|Igf1r|Trpv2|Letmd1|Gpr3|Mfap2|Hadh|Per2|Sl…	Kdm3a|Ppargc1b|Ehmt1|Acot11|Vegfa|Nova1|Prdm16|Nr1h2|Il4|Fh1|Kdm6b|Rheb|Gadd45g|Dync1h1|Hnrnpu|Pctp|Esrrg|Arntl|Ebf2|Dock7|Apc|Arrdc3|Smarca4|Mc4r|Acadl|Fabp5|Tfe3|Ogt|Cxcr4|Il18|	127	0.0676721	0.879875	0.613497	0.69711	NA	NA	137	-0.081567	-1.08154	0.346693	0.568796	Gnas|Adipor1|Il18|Ache|Slc25a44|Bscl2|Prdm16|Adam17|Jak2|Nr1h3|Gpr3|Tlr4|Thra|Nr1h2|Acot11|Abhd6|Ucp2|Letmd1|Cpt2|Hdac3|Npr3|Dio2|Adamts5|Per2|Sirt6|Flcn|Il4|Acvr2b|Stat6|Prkab2|Ksr2|Sln|Pparg|Rb1|Trpv4|Adrb1|Ybx2|Lnpep|Fabp5|Grb10|Acadl|Cav1|Mfap2|Kdm1a|Slc25a5|Pemt|Cidea|Vegfa|Ucp3|Kdm3a|Dhrs7b|Atf4|Pm20d1|Igf1r|Pwwp2b|Fh1|Decr1|Elovl6|Il4ra|Ghrl|Pdgfc|Id1|Ogt|Igf2bp2|Slc25a4|Rbpj|Foxc2|Actn3|R…	Dync1h1|Ppargc1b|Mc4r|Trpv2|Clic5|Cnot3|Apc|Oxtr|Arntl|Cmklr1|Zfp516|Epas1|Oma1|Appl2|Acot13|Notch1|Smarca4|Map2k6|Ckb|Ehmt1|Adcyap1|Nrd1|Hnrnpu|Alms1|Plcl1|Nr1d1|Nova1|Scd1|Ddit3|Dock7|Pgam5|Arrdc3|Kdm6b|Tle3|Aldh1a1|Lgr4|Tfe3|
33	GOBP_ADENYLATE_CYCLASE_ACTIVATING_ADRENERGIC_RECEPTOR_SIGNALING_PATHWAY	20	-0.105065	-0.576995	0.957692	0.989099	Drd5|Rapgef2|Arrdc3|Atp2b4|Pde4b|Gpr101|Nos1|Gnas|Adra2c|Crtc3|Gnai2|Adra2a|Akap13|Drd2|Adra1a|Chga|Adrb1|Adcy9|Adra1d|Drd1|	Drd5|Rapgef2|Arrdc3|Atp2b4|	21	0.227933	1.26437	0.180233	0.315263	Chga|Adcy9|Arrdc3|Gnas|Adra1d|Rapgef2|	Chga|Adcy9|Arrdc3|Gnas|Adra1d|Rapgef2|Adra2c|Drd1|Gpr101|Adrb2|Atp2b4|Crtc3|Gnai2|Akap13|Nos1|Adrb1|Drd5|Adrb3|Adra2a|Adra1a|Pde4b|	23	-0.169346	-0.950812	0.508772	0.697889	Gnas|Chga|Gnai2|Adra1a|Drd2|Drd5|Adrb1|Adra2a|Pln|Adra2b|Atp2b4|Adra2c|Gpr101|Adcy9|Adra1b|Drd1|Nos1|Adra1d|Crtc3|Rapgef2|Akap13|Arrdc3|Pde4b|	Drd1|Nos1|Adra1d|Crtc3|Rapgef2|Akap13|Arrdc3|Pde4b|
34	GOBP_ADENYLATE_CYCLASE_ACTIVATING_G_PROTEIN_COUPLED_RECEPTOR_SIGNALING_PATHWAY	85	-0.143429	-1.5358	0.0733198	0.438781	Drd5|Ptger3|Ramp2|Rapgef2|Crhr1|Adgrg1|Arrdc3|Adcy1|Mc4r|Atp2b4|Adgrb2|Pde4b|Adcy6|Adgrb3|Adcy4|Pde10a|Gpr101|Gpr157|Tcp11|Nos1|Adcy5|Adgrl3|Gnaq|Vip|Gnas|Tmem116|Prkar1a|Adra2c|Slc9a3r1|Adcy7|Rapgef4|Mrap2|Gpr26|Pde4a|Adcy2|Crtc3|Adcy8|Gpr4|Pth1r|Gnai2|Ptger1|Adra2a|Gpr62|Oprl1|Gnal|Akap13|Drd2|App|Calcrl|Sstr4|Rxfp1|Adra1a|Prkaca|Adgrl1|Adgrl2|Gipr|Adgre5|Chga|Galr1|Oprd1|Grk2|Adcy3|Adrb1|Adgrf…	Adra2c|Slc9a3r1|Adcy7|Rapgef4|Mrap2|Gpr26|Pde4a|Adcy2|Crtc3|Adcy8|Gpr4|Pth1r|Gnai2|Ptger1|Adra2a|Gpr62|Oprl1|Gnal|Akap13|Drd2|App|Calcrl|Sstr4|Rxfp1|Adra1a|Prkaca|Adgrl1|Adgrl2|Gipr|Adgre5|Chga|Galr1|Oprd1|Grk2|Adcy3|Adrb1|Adgrf5|Adgrb1|Adgrd1|Gsk3a|Gna13|Gpr161|Abca1|Adgrl4|Htr7|Glp1r|Ramp1|Aplp1|Adcyap1|Htr5a|Htr4|Galr2|Adcy9|Oprm1|Adra1d|Grk5|Drd1|Rit2|	98	-0.0652866	-0.758493	0.776699	0.84263	NA	NA	104	-0.106773	-1.2675	0.195219	0.422024	Oprl1|Ptger3|Htr5a|Gnas|Gsk3a|Adcy2|Gpr161|Ramp1|Chga|Gnai2|Tmem116|Adra1a|Oprm1|Calcrl|Galr1|Adcy8|Drd2|Drd5|Ramp3|Crhr1|Adgrf5|Grk2|Adrb1|Vip|Adcy7|Pthlh|Adgrl1|Mrap2|Pde4a|Adra2a|Gpr62|Grk5|Adgrd1|Gpr26|S1pr4|Rapgef4|Cxcl10|Adcy1|Pln|Ptger4|Gper1|Slc9a3r1|Adgrb2|Adora2a|Adgrf4|Galr2|Mc3r|Mrap|Gpr157|Adra2b|Adcy6|Atp2b4|Adgrg6|Ptgfr|Prkaca|Adra2c|Tshr|Gpr101|Gpr4|Pde10a|Sstr4|Gnaq|Tcp11|Gnal|Pt…	Atp2b4|Adgrg6|Ptgfr|Prkaca|Adra2c|Tshr|Gpr101|Gpr4|Pde10a|Sstr4|Gnaq|Tcp11|Gnal|Pth1r|Adgrg2|Prkar1a|Adcy9|Adgre1|Adgrf2|Htr7|Adgrb3|Aplp1|Adra1b|Gipr|Adgrl2|Adgrl4|Oprd1|Abca1|Mc4r|Adcy5|Drd1|Nme2|Mc5r|Adgrg1|Nos1|Adgre5|Gna13|Adra1d|Adcyap1|Rxfp1|Htr4|App|Adgrl3|Ramp2|Crtc3|Rit2|Rapgef2|Akap13|Adgrb1|Glp1r|Adcy3|Arrdc3|Pde4b|
35	GOBP_ADENYLATE_CYCLASE_INHIBITING_G_PROTEIN_COUPLED_RECEPTOR_SIGNALING_PATHWAY	55	-0.240027	-2.07281	0.00193798	0.194367	Hrh3|S1pr1|Casr|Chrm3|Gnai3|Chrm5|Adcy6|Adcy4|Sstr2|Adcy5|Htr5b|Npb|Grm8|Chrm4|Adcy7|Prmt5|Grm7|Htr1f|Adcy2|Akap5|Rgs2|Gnai2|Adra2a|Chrm2|Oprl1|Chrm1|Flna|Oprk1|Gpr37|Npr3|Drd2|Gabbr2|App|P2ry12|Gabbr1|Gpr176|Htr1b|Itgb3|Gnaz|Oprd1|S1pr3|Ric8a|Akap12|Gpr37l1|Psap|Palm|Adora1|Pde2a|Htr5a|Htr1a|Oprm1|Npy2r|Lpar1|Ednra|Grm4|	Grm8|Chrm4|Adcy7|Prmt5|Grm7|Htr1f|Adcy2|Akap5|Rgs2|Gnai2|Adra2a|Chrm2|Oprl1|Chrm1|Flna|Oprk1|Gpr37|Npr3|Drd2|Gabbr2|App|P2ry12|Gabbr1|Gpr176|Htr1b|Itgb3|Gnaz|Oprd1|S1pr3|Ric8a|Akap12|Gpr37l1|Psap|Palm|Adora1|Pde2a|Htr5a|Htr1a|Oprm1|Npy2r|Lpar1|Ednra|Grm4|	53	0.161858	1.35481	0.116732	0.254355	Rgs2|Htr1a|Flna|Npy2r|Akap12|Akap5|Pde2a|Htr1b|Chrm1|Htr5b|Psap|S1pr1|Npb|Htr1f|Gpr37|Grm4|S1pr3|Htr4|Chrm4|Gpr37l1|	Rgs2|Htr1a|Flna|Npy2r|Akap12|Akap5|Pde2a|Htr1b|Chrm1|Htr5b|Psap|S1pr1|Npb|Htr1f|Gpr37|Grm4|S1pr3|Htr4|Chrm4|Gpr37l1|Grm8|Itgb3|Ric8a|Chrm2|App|Edn1|Chrm3|Ednra|Adora1|Gpr176|Gabbr1|Grm7|P2ry12|Lpar1|Gnai2|Ptgdr2|Oprm1|Sstr2|Oprl1|Oprd1|Gnaz|Oprk1|Gnai3|Palm|Htr5a|Prmt5|Npr3|Chrm5|Hrh3|Adra2a|Gabbr2|Adcy6|Adcy5|	56	0.153686	1.36367	0.115538	0.562204	Oprl1|Chrm4|Chrm5|Chrm2|Htr5a|Ric8a|S1pr3|Adcy2|Palm|Ednra|Npr3|Gnai2|Htr1a|Oprm1|Gpr37l1|Drd2|Htr1b|Adora1|Sstr2|Cort|Adcy7|Itgb3|Gabbr2|Gabbr1|P2ry12|Adra2a|Chrm3|Npy2r|Htr1d|Chrm1|Gnaz|Gpr176|P2ry1|Akap12|Htr1f|Adcy6|Oprk1|Gnai3|Prmt5|Psap|Grm8|Hrh3|Oprd1|Grm4|Adcy5|Casr|Akap5|Htr5b|Rgs2|Grm7|S1pr1|App|Flna|Lpar1|Gpr37|Pde2a|	Oprl1|Chrm4|Chrm5|Chrm2|Htr5a|Ric8a|S1pr3|Adcy2|Palm|Ednra|Npr3|Gnai2|Htr1a|Oprm1|Gpr37l1|Drd2|Htr1b|Adora1|Sstr2|Cort|Adcy7|Itgb3|Gabbr2|Gabbr1|P2ry12|Adra2a|Chrm3|Npy2r|
36	GOBP_ADENYLATE_CYCLASE_MODULATING_G_PROTEIN_COUPLED_RECEPTOR_SIGNALING_PATHWAY	140	-0.151545	-2.0693	0.003861	0.187792	Hrh3|Drd5|S1pr1|Gna12|Casr|Chrm3|Ptger3|Ramp2|Rapgef2|Crhr1|Adgrg1|Arrdc3|Adcy1|Mc4r|Atp2b4|Adgrb2|Gnai3|Gpr171|Vipr1|Pde4b|Chrm5|Adcy6|Adgrb3|Adcy4|Pde10a|Gpr101|Gpr157|Tcp11|Gna14|Nos1|Sstr2|Cacna1d|Adcy5|Adgrl3|Glp2r|Gnaq|Vip|Gnas|Tmem116|Htr5b|Prkar1a|Npb|Gnai1|Grm8|Chrm4|Adra2c|Slc9a3r1|Adcy7|Rapgef4|Mrap2|Gpr26|Prmt5|Grm7|Htr1f|Pde4a|Adcy2|Crtc3|Adcy8|Gpr4|Pth1r|Akap5|Rgs2|Gna11|Gnai2|Ptger…	Grm8|Chrm4|Adra2c|Slc9a3r1|Adcy7|Rapgef4|Mrap2|Gpr26|Prmt5|Grm7|Htr1f|Pde4a|Adcy2|Crtc3|Adcy8|Gpr4|Pth1r|Akap5|Rgs2|Gna11|Gnai2|Ptger1|Gnao1|Adra2a|Gpr62|Chrm2|Oprl1|Gnal|Akap13|Chrm1|Flna|Oprk1|Prkacb|Gpr37|Npr3|Adcyap1r1|Drd2|Gabbr2|App|P2ry12|Calcrl|Gabbr1|Gpr176|Sstr4|Htr1b|Rxfp1|Adra1a|Prkaca|Adgrl1|Itgb3|Adgrl2|Gipr|Adgre5|Chga|Galr1|Cnr1|Gnaz|Oprd1|S1pr3|Grk2|Adcy3|Ric8a|Adrb1|Adgrf5|Rims2…	152	0.0601719	0.84482	0.666667	0.734888	NA	NA	165	-0.098126	-1.44207	0.0941176	0.295687	Oprl1|Chrm4|Ptger3|Chrm5|Chrm2|Htr5a|Ric8a|Gnas|Gsk3a|S1pr3|Adcy2|Gpr161|Ramp1|Palm|Chga|Ednra|Npr3|Gnai2|Tmem116|Adra1a|Htr1a|Oprm1|Calcrl|Galr1|Gpr37l1|Adcy8|Drd2|Drd5|Ramp3|Crhr1|Htr1b|Adgrf5|Adora1|Grk2|Sstr2|Crhr2|Adrb1|Vip|Cort|Adcy7|Gnat2|Cnr1|Itgb3|Pthlh|Adgrl1|Mrap2|Gabbr2|Gabbr1|P2ry12|Pde4a|Adra2a|Gpr62|Chrm3|Grk5|Adgrd1|Npy2r|Gpr26|S1pr4|Rapgef4|Htr1d|Chrm1|Cxcl10|Adcy1|Pln|Gnaz|Ptger…	Sstr4|Gnaq|Tcp11|Rims2|Gnal|Prmt5|Psap|Pth1r|Grm8|Adgrg2|Prkar1a|Adcy9|Adgre1|Adgrf2|Htr7|Adgrb3|Aplp1|Adra1b|Gipr|Hrh3|Rln1|Adgrl2|Adgrl4|Vipr1|Gpr171|Oprd1|Abca1|Mc4r|Grm4|Adcy5|Drd1|Nme2|Casr|Gna11|Gnai1|Mc5r|Gna14|Akap5|Htr5b|Adgrg1|Nos1|Adgre5|Gna13|Rgs2|Adra1d|Grm7|Gna12|S1pr1|Adcyap1|Rxfp1|Htr4|App|Flna|Adgrl3|Ramp2|Crtc3|Rit2|Lpar1|Gpr37|Rapgef2|Akap13|Adgrb1|Glp1r|Pde2a|Adcy3|Adcyap1r1|A…
37	GOBP_ADHERENS_JUNCTION_ORGANIZATION	51	0.156789	1.31964	0.167619	0.509184	Rdx|Pak2|Vegfa|Ramp2|Dsp|Pkp2|Plec|Dlg5|Cdh10|Jam3|Numb|Numbl|Cdh6|Cdh11|Tjp1|Ctnnb1|Cdc42|Actb|Smad7|Inava|Camsap3|Cdh22|Cdh9|Vcl|Epha4|Cdh7|Tbcd|Afdn|Csk|Hipk1|Cdh24|Cdh5|Plekha7|Ptpn23|Add1|Kifc3|Zfp703|Abi2|Cdh8|Adam10|Fermt2|Cdh20|Cdh18|Cdh2|Mtss1|Bmp6|Specc1l|Cdh12|Efnb2|Cdh4|Cdh13|	Rdx|Pak2|Vegfa|Ramp2|Dsp|Pkp2|Plec|Dlg5|Cdh10|Jam3|Numb|Numbl|Cdh6|Cdh11|Tjp1|Ctnnb1|Cdc42|Actb|Smad7|Inava|Camsap3|Cdh22|Cdh9|Vcl|Epha4|Cdh7|	49	0.290369	2.42915	0	0.00347954	Plec|Epha4|Dsp|Afdn|Cdh9|Smad7|Specc1l|Ctnnb1|Cdh10|Tjp1|Actb|Rdx|Cdh6|Vcl|Mtss1|Cdh8|Numbl|Cdh24|Numb|Vegfa|Dchs1|Ptpn23|Fermt2|Cdh5|Plekha7|Csk|Tbcd|	Plec|Epha4|Dsp|Afdn|Cdh9|Smad7|Specc1l|Ctnnb1|Cdh10|Tjp1|Actb|Rdx|Cdh6|Vcl|Mtss1|Cdh8|Numbl|Cdh24|Numb|Vegfa|Dchs1|Ptpn23|Fermt2|Cdh5|Plekha7|Csk|Tbcd|Ramp2|Camsap3|Cdh7|Bmp6|Adam10|Cdh11|Dlg5|Inava|Cdh19|Zfp703|Cdh12|Cdh22|Abi2|Cdh20|Pak2|Add1|Cdh18|Jam3|Efnb2|Hipk1|Kifc3|Cdc42|	55	-0.163232	-1.46301	0.0772358	0.27993	Efnb2|Camsap3|Cdh13|Ptpn23|Cdh12|Cdh15|Tbcd|Cdc42|Kifc3|Jam3|Smad7|Abi2|Cdh1|Ctnnb1|Pkp2|Vegfa|Cdh18|Hipk1|Bmp6|Vcl|Cdh3|Numbl|Cdh4|Specc1l|Csk|Inava|Add1|Cdh9|Plec|Cdh6|Cdh24|Cdh10|Tjp1|Actb|Cdh7|Epha4|Cdh5|Cdh2|Cdh19|Cdh11|Numb|Cdh22|Afdn|Fermt2|Plekha7|Pak2|Cdh20|Dlg5|Ramp2|Cdh8|Rdx|Mtss1|Dsp|Adam10|Zfp703|	Cdh7|Epha4|Cdh5|Cdh2|Cdh19|Cdh11|Numb|Cdh22|Afdn|Fermt2|Plekha7|Pak2|Cdh20|Dlg5|Ramp2|Cdh8|Rdx|Mtss1|Dsp|Adam10|Zfp703|
38	GOBP_ADIPOSE_TISSUE_DEVELOPMENT	55	0.0968996	0.845644	0.639676	0.86827	Atf2|Norad|Sirt1|Ebf2|Arrdc3|Vps13b|Bbs4|Id2|Rasal2|Amer1|Cdk4|Chaserr|Fto|Bltp1|Sptlc2|Plaat3|Prkaa1|Rorc|Zfp516|Ap1s2|Lmna|Creb5|Ncoa2|Ncoa1|Lncpint|Tbl1xr1|Sorl1|Ubb|Klf7|Dgat2|Sh3pxd2b|Enpp1|Umodl1|Arid5b|Parp1|Pum2|Pik3ca|Spg20|Paxip1|Ppard|Hras|Adrm1|Lrp5|Dhrs7b|Pgrmc2|Dyrk1b|Csf1|Sox8|Pparg|Trpm4|Ppargc1a|Selenom|Xbp1|Slc25a25|Bscl2|	Atf2|Norad|Sirt1|Ebf2|Arrdc3|Vps13b|Bbs4|Id2|Rasal2|Amer1|Cdk4|Chaserr|Fto|Bltp1|Sptlc2|Plaat3|Prkaa1|Rorc|Zfp516|Ap1s2|Lmna|Creb5|Ncoa2|Ncoa1|Lncpint|Tbl1xr1|Sorl1|Ubb|Klf7|Dgat2|	54	-0.11068	-0.939256	0.545825	0.667978	Selenom|Bscl2|Dyrk1b|Ghrl|Paxip1|Slc25a25|Spi1|Ppargc1a|Klf7|Sirt1|Xbp1|Tbl1xr1|Ubb|Sox8|Ap1s2|Pik3ca|Hras|Id2|Arid5b|Bbs4|Atf2|Prkaa1|Pgrmc2|Sptlc2|Fto|	Parp1|Lmna|Norad|Sorl1|Arrdc3|Rasal2|Spg20|Lncpint|Chaserr|Ncoa1|Sh3pxd2b|Csf1|Trpm4|Zfp516|Dgat2|Umodl1|Ppard|Enpp1|Lrp5|Pparg|Rorc|Dhrs7b|Cdk4|Ncoa2|Pum2|Plaat3|Amer1|Creb5|Adrm1|Selenom|Bscl2|Dyrk1b|Ghrl|Paxip1|Slc25a25|Spi1|Ppargc1a|Klf7|Sirt1|Xbp1|Tbl1xr1|Ubb|Sox8|Ap1s2|Pik3ca|Hras|Id2|Arid5b|Bbs4|Atf2|Prkaa1|Pgrmc2|Sptlc2|Fto|	58	0.0990137	0.897499	0.587398	0.861863	Dgat2|Sptlc2|Bscl2|Cdk4|Amer1|Sox8|Mir103-2|Selenom|Xbp1|Ubb|Spg20|Pgrmc2|Enpp1|Dyrk1b|Spi1|Atf2|Pparg|Chaserr|Rorc|Lrp5|Lmna|Adrm1|Dhrs7b|Fto|Trpm4|Ghrl|Plaat3|Norad|Klf7|Parp1|Prkaa1|Sirt1|Ppard|Arid5b|Pum2|Id2|Bltp1|Bbs4|Umodl1|Ppargc1a|Tbl1xr1|Vps13b|Sorl1|Ebf2|Ap1s2|Ncoa2|Slc25a25|Csf1|Pik3ca|Ncoa1|Zfp516|Hras|Paxip1|Sh3pxd2b|Lncpint|Rasal2|Creb5|Arrdc3|	Dgat2|Sptlc2|Bscl2|Cdk4|Amer1|Sox8|Mir103-2|Selenom|Xbp1|Ubb|Spg20|Pgrmc2|Enpp1|Dyrk1b|Spi1|Atf2|
39	GOBP_ADRENERGIC_RECEPTOR_SIGNALING_PATHWAY	25	0.123589	0.733409	0.792157	0.941602	Drd5|Lmbrd2|Rapgef2|Arrdc3|Pde4d|Atp2b4|Pde4b|Gpr101|Nos1|Gnas|Zdhhc21|Adra2c|Crtc3|Rgs2|Gnai2|Adra2a|Akap13|Drd2|Adra1a|Chga|Adrb1|Gsk3a|Adcy9|Adra1d|Drd1|	Drd5|Lmbrd2|Rapgef2|Arrdc3|Pde4d|Atp2b4|	26	0.211493	1.30827	0.147002	0.286263	Rgs2|Chga|Adcy9|Arrdc3|Gnas|Adra1d|Rapgef2|	Rgs2|Chga|Adcy9|Arrdc3|Gnas|Adra1d|Rapgef2|Adra2c|Drd1|Gpr101|Adrb2|Atp2b4|Crtc3|Zdhhc21|Gnai2|Akap13|Nos1|Adrb1|Drd5|Adrb3|Lmbrd2|Pde4d|Gsk3a|Adra2a|Adra1a|Pde4b|	29	-0.18361	-1.14938	0.292157	0.51329	Gnas|Gsk3a|Chga|Gnai2|Adra1a|Drd2|Drd5|Adrb1|Adra2a|Pln|Kcnq1|Adra2b|Atp2b4|Adra2c|Gpr101|Lmbrd2|Adcy9|Adra1b|Zdhhc21|Drd1|Nos1|Rgs2|Adra1d|Pde4d|Crtc3|Rapgef2|Akap13|Arrdc3|Pde4b|	Lmbrd2|Adcy9|Adra1b|Zdhhc21|Drd1|Nos1|Rgs2|Adra1d|Pde4d|Crtc3|Rapgef2|Akap13|Arrdc3|Pde4b|
40	GOBP_ADULT_BEHAVIOR	158	-0.0621635	-0.912509	0.557769	0.846433	Kcnj10|Clcn3|Hipk2|Cntnap2|Gabrg2|Ctns|Tbce|Crhr1|Nlgn2|Nlgn3|Chrna5|Unc79|Bbs4|Kalrn|Sptbn4|Abl2|Id2|Abat|Chd7|Cstb|Chrna3|Htr2c|Pbx3|Pmp22|Ppara|Mafg|Scn8a|Septin5|Idua|Cacna1c|Wdr47|Efnb3|Sptbn2|Ehmt2|Gigyf2|Atp6v1b1|Pum1|Prex2|Shank2|Crebbp|Npc1|Gbx1|Bbs2|Ppt1|Nos1|Hexa|Npy|Cdk5|Atxn1|Tuba1a|Epha4|Bc1|Agtpbp1|Alk|Fxn|Arcn1|Dab1|Pafah1b1|Fgf14|Inpp5f|Tpgs1|Mecp2|Atg7|Bdnf|Zic1|Chrnb2|Met|Grm7|…	Grm7|Slc7a11|Chl1|Klhl1|Shank3|Slitrk6|Slc1a1|Shank1|Enpp1|Oxr1|Cacnb4|Slitrk1|Snca|Cdh23|Parp1|Grin1|Nrxn3|Homer1|Ppp1r1b|Ndufs4|Nrxn2|Chrna7|Tmod1|Ccnd2|Kcnma1|Uchl3|Pten|Pcdh17|Nr4a2|Ulk4|Cacna1a|Sez6|Nrxn1|Fgf12|Oprk1|Adam22|Dmrt3|Abhd12|Slitrk5|Drd2|Aldh2|Sez6l|App|Nr4a3|Cnp|Lgi4|Naglu|Uchl1|Chrnb1|Sez6l2|Zfhx2|Crhbp|Atp1a3|Park7|Oprd1|Ntsr1|Ncstn|Arrb2|Btbd9|Sncg|Glrb|Tsc1|Cln8|Trmt1l|Mapt|…	157	0.150472	2.19456	0.00201207	0.0108678	Sptbn2|Sptbn4|Sez6l2|Epha4|Parp1|Homer1|Grin1|Grm2|Cntnap2|Cntn2|Cacna1a|Atp1a2|Sez6l|Slc1a2|Gigyf2|Chl1|Mapt|Pcdh17|Kalrn|Nrxn3|Npc1|Chd7|Slc1a1|Atp1a3|Tsc1|Crebbp|Cacna1c|Nrxn1|Trmt1l|Efnb3|Scn1a|Pum1|Atxn1|Ncstn|Nr4a3|Wdr47|Scn8a|Tmod1|Gabrg2|Crhr1|Nrxn2|Mecp2|Slc7a11|Cnp|Aldh2|Shank2|Tpgs1|Clcn3|Nlgn3|Drd1|Grin2d|Ngf|Ehmt2|Cdh23|Slitrk6|Zmpste24|Zic1|Ghsr|Adam22|Ppp1r1b|Sez6|	Sptbn2|Sptbn4|Sez6l2|Epha4|Parp1|Homer1|Grin1|Grm2|Cntnap2|Cntn2|Cacna1a|Atp1a2|Sez6l|Slc1a2|Gigyf2|Chl1|Mapt|Pcdh17|Kalrn|Nrxn3|Npc1|Chd7|Slc1a1|Atp1a3|Tsc1|Crebbp|Cacna1c|Nrxn1|Trmt1l|Efnb3|Scn1a|Pum1|Atxn1|Ncstn|Nr4a3|Wdr47|Scn8a|Tmod1|Gabrg2|Crhr1|Nrxn2|Mecp2|Slc7a11|Cnp|Aldh2|Shank2|Tpgs1|Clcn3|Nlgn3|Drd1|Grin2d|Ngf|Ehmt2|Cdh23|Slitrk6|Zmpste24|Zic1|Ghsr|Adam22|Ppp1r1b|Sez6|Cxcl12|Prex2|Hipk…	168	-0.11994	-1.78763	0.016129	0.134711	Crhbp|Pcdh15|Zic1|Naglu|Arrb2|Cdh23|Ctns|Chrna4|Chrna3|Rnf180|Axin1|Cxcl12|Lgi4|Met|Dmrt3|Chrna5|Grm2|Prkn|Grin2d|Ppara|Cdk5|Enpp1|Atp1a2|Htra2|Oprm1|Tbce|Snca|Cstb|Arcn1|Usp46|Cend1|Drd2|Uchl1|Crhr1|Mafg|Ntsr1|Btbd9|Gigyf2|Cartpt|Slc7a11|Uchl3|Atg7|Sdk1|Cacna1c|Nrxn2|Ehmt2|Nlgn3|Shank2|Slc10a4|Tpgs1|Fgf12|Inpp5f|Scn1a|Fxn|Bc1|Ppp1r1b|Kcnma1|Agrp|Homer2|Alk|Dab1|Nlgn2|Ghrl|Mecp2|Chl1|Atp6v1b1|Tmo…	Atxn1|Mapt|Epha4|Ghsr|Npy|Adh1|Oprd1|Abhd12|Sptbn4|Agtpbp1|Grik1|Trmt1l|Klhl1|Drd1|Slc1a1|Glrb|Ulk4|Kalrn|Pax5|Slitrk1|Bdnf|Tsc1|Eps8|Atp1a3|Shank3|Htr2c|Nos1|Zmpste24|Grm7|Abat|Crebbp|Aldh2|Cacnb4|Efnb3|Prex2|Nrxn1|Unc79|Zfhx2|Idua|Sptbn2|App|Chrnb2|Sez6|Shank1|Kcnj10|Abl2|Nrxn3|Bbs2|Pmp22|Cnp|Chrnb1|Wdr47|Ccnd2|Sez6l|Htr2a|Hipk2|Cacna1a|
41	GOBP_ADULT_LOCOMOTORY_BEHAVIOR	95	-0.062629	-0.707641	0.84507	0.953012	Kcnj10|Clcn3|Hipk2|Ctns|Tbce|Nlgn2|Kalrn|Sptbn4|Abl2|Id2|Chd7|Cstb|Pbx3|Pmp22|Scn8a|Idua|Cacna1c|Wdr47|Efnb3|Gigyf2|Pum1|Prex2|Shank2|Npc1|Gbx1|Ppt1|Hexa|Atxn1|Tuba1a|Epha4|Bc1|Agtpbp1|Fxn|Arcn1|Dab1|Pafah1b1|Fgf14|Inpp5f|Mecp2|Atg7|Zic1|Chl1|Klhl1|Slitrk6|Enpp1|Oxr1|Cacnb4|Snca|Cdh23|Grin1|Ndufs4|Tmod1|Ccnd2|Kcnma1|Uchl3|Nr4a2|Cacna1a|Sez6|Fgf12|Adam22|Dmrt3|Abhd12|Drd2|Sez6l|App|Cnp|Lgi4|Uchl1|…	Tmod1|Ccnd2|Kcnma1|Uchl3|Nr4a2|Cacna1a|Sez6|Fgf12|Adam22|Dmrt3|Abhd12|Drd2|Sez6l|App|Cnp|Lgi4|Uchl1|Sez6l2|Atp1a3|Park7|Oprd1|Ntsr1|Arrb2|Btbd9|Sncg|Glrb|Tsc1|Cln8|Trmt1l|Mapt|Ntan1|Scn1a|Zmpste24|Prkn|Eps8|Htra2|Cntn2|Axin1|Grin2d|Cend1|Pcdh15|Atp1a2|Cxcl12|Drd1|	91	0.179068	1.99838	0.00567108	0.027081	Sptbn4|Sez6l2|Epha4|Grin1|Cntn2|Cacna1a|Atp1a2|Sez6l|Gigyf2|Chl1|Mapt|Kalrn|Npc1|Chd7|Atp1a3|Tsc1|Cacna1c|Trmt1l|Efnb3|Scn1a|Pum1|Atxn1|Wdr47|Scn8a|Tmod1|Mecp2|Cnp|Shank2|Clcn3|Drd1|Grin2d|Ngf|Cdh23|Slitrk6|Zmpste24|Zic1|Adam22|Sez6|	Sptbn4|Sez6l2|Epha4|Grin1|Cntn2|Cacna1a|Atp1a2|Sez6l|Gigyf2|Chl1|Mapt|Kalrn|Npc1|Chd7|Atp1a3|Tsc1|Cacna1c|Trmt1l|Efnb3|Scn1a|Pum1|Atxn1|Wdr47|Scn8a|Tmod1|Mecp2|Cnp|Shank2|Clcn3|Drd1|Grin2d|Ngf|Cdh23|Slitrk6|Zmpste24|Zic1|Adam22|Sez6|Cxcl12|Prex2|Hipk2|Axin1|Pmp22|Idua|Nr4a2|Kcnj10|Enpp1|App|Abl2|Fgf14|Klhl1|Atg7|Ntsr1|Cln8|Ntan1|Dab1|Ccnd2|Kcnma1|Cacnb4|Abhd12|Ctns|Pcdh15|Prkn|Htra2|Lgi4|Pbx3|Opr…	96	-0.103045	-1.17431	0.248988	0.49102	Pcdh15|Zic1|Arrb2|Cdh23|Ctns|Axin1|Cxcl12|Lgi4|Dmrt3|Prkn|Grin2d|Enpp1|Atp1a2|Htra2|Tbce|Snca|Cstb|Arcn1|Cend1|Drd2|Uchl1|Ntsr1|Btbd9|Gigyf2|Uchl3|Atg7|Cacna1c|Shank2|Fgf12|Inpp5f|Scn1a|Fxn|Bc1|Kcnma1|Dab1|Nlgn2|Mecp2|Chl1|Tmod1|Adam22|Ngf|Nr4a2|Cntn2|Oxr1|Pbx3|Chd7|Park7|Pum1|Clcn3|Grin1|Ntan1|Npc1|Ndufs4|Sncg|Id2|Slitrk6|Ppt1|Pafah1b1|Tshr|Sez6l2|Cln8|Tuba1a|Scn8a|Hexa|Fgf14|Atxn1|Mapt|Epha4|Op…	Atxn1|Mapt|Epha4|Oprd1|Abhd12|Sptbn4|Agtpbp1|Trmt1l|Klhl1|Drd1|Glrb|Kalrn|Tsc1|Eps8|Atp1a3|Zmpste24|Cacnb4|Efnb3|Prex2|Idua|App|Sez6|Kcnj10|Abl2|Pmp22|Cnp|Wdr47|Ccnd2|Sez6l|Hipk2|Cacna1a|
42	GOBP_AEROBIC_ELECTRON_TRANSPORT_CHAIN	56	-0.116406	-1.02112	0.417004	0.783911	mt-Nd2|Ndufs3|mt-Cytb|mt-Nd4|Ndufaf1|mt-Nd1|mt-Co1|Ndufs2|Cycs|Dld|Pink1|Cox7a2l|Ndufb8|mt-Nd6|Ndufa8|Ndufs1|Uqcrfs1|Sdhb|mt-Nd5|Cox5a|Cox4i1|Sdhaf2|Bdnf|Ndufc2|Iscu|Cyc1|Ndufs6|Dnajc15|Ndufb6|Ndufv1|Uqcr10|Ndufa7|Uqcrb|Ndufb9|Sdhd|Cox7c|Ndufa10|Cox7a2|Park7|Ndufv2|Sdha|Ndufs8|Sdhc|Uqcrc2|Uqcc3|Uqcr11|Coq9|Cox5b|Cox6c|Cox8a|Afg1l|Uqcrq|Uqcrh|Cox6a1|Ndufs7|Uqcrc1|	Dnajc15|Ndufb6|Ndufv1|Uqcr10|Ndufa7|Uqcrb|Ndufb9|Sdhd|Cox7c|Ndufa10|Cox7a2|Park7|Ndufv2|Sdha|Ndufs8|Sdhc|Uqcrc2|Uqcc3|Uqcr11|Coq9|Cox5b|Cox6c|Cox8a|Afg1l|Uqcrq|Uqcrh|Cox6a1|Ndufs7|Uqcrc1|	52	-0.510491	-4.34563	0	0	Cox7c|Iscu|Ndufs1|Ndufa7|Uqcc3|Uqcrfs1|Sdhc|Sdha|Uqcrh|Uqcr10|Uqcr11|Ndufv2|Afg1l|mt-Nd6|Uqcrb|Ndufaf1|Ndufs7|Sdhaf2|Cycs|Ndufs8|Dld|Ndufb8|Cyc1|Ndufs3|Ndufs6|Cox5b|mt-Nd5|Cox6a1|Sdhb|Ndufb6|Uqcrc1|Park7|Ndufb9|mt-Cytb|mt-Nd2|Ndufc2|Ndufa10|Ndufa8|mt-Nd4|Cox4i1|Uqcrc2|mt-Nd1|mt-Co1|Ndufs2|	Pink1|Coq9|Dnajc15|Sdhd|Bdnf|Cox5a|Ndufv1|Uqcrq|Cox7c|Iscu|Ndufs1|Ndufa7|Uqcc3|Uqcrfs1|Sdhc|Sdha|Uqcrh|Uqcr10|Uqcr11|Ndufv2|Afg1l|mt-Nd6|Uqcrb|Ndufaf1|Ndufs7|Sdhaf2|Cycs|Ndufs8|Dld|Ndufb8|Cyc1|Ndufs3|Ndufs6|Cox5b|mt-Nd5|Cox6a1|Sdhb|Ndufb6|Uqcrc1|Park7|Ndufb9|mt-Cytb|mt-Nd2|Ndufc2|Ndufa10|Ndufa8|mt-Nd4|Cox4i1|Uqcrc2|mt-Nd1|mt-Co1|Ndufs2|	59	0.387085	3.53927	0	0	Uqcr10|Ndufv1|Cox7a2l|mt-Nd1|Uqcr11|Ndufs6|Cyc1|mt-Cytb|Cox4i1|Sdhc|Cox7c|Cox6c|Uqcrh|Iscu|mt-Nd4|Ndufs1|Cox8a|Uqcrb|Uqcc3|mt-Co1|Uqcrfs1|Cox5b|Ndufa7|Sdhd|mt-Nd2|Ndufa10|Ndufb9|Ndufaf1|Ndufb8|Cox6a1|Uqcrc1|Uqcrq|Afg1l|Ndufs3|Ndufv2|Ndufs8|Ndufa8|Cox7a2|Coq9|mt-Nd3|Cox7a1|Ndufs7|Cox5a|Dnajc15|Cox6a2|Sdha|Park7|Sdhaf2|Cycs|Sdhb|Pink1|mt-Nd5|Dld|mt-Nd6|Ndufc2|Bdnf|Ndufb6|Uqcrc2|Ndufs2|	Uqcr10|Ndufv1|Cox7a2l|mt-Nd1|Uqcr11|Ndufs6|Cyc1|mt-Cytb|Cox4i1|Sdhc|Cox7c|Cox6c|Uqcrh|Iscu|mt-Nd4|Ndufs1|Cox8a|Uqcrb|Uqcc3|mt-Co1|Uqcrfs1|Cox5b|Ndufa7|Sdhd|mt-Nd2|Ndufa10|Ndufb9|Ndufaf1|Ndufb8|Cox6a1|Uqcrc1|Uqcrq|Afg1l|Ndufs3|Ndufv2|Ndufs8|Ndufa8|Cox7a2|Coq9|mt-Nd3|Cox7a1|
43	GOBP_AEROBIC_RESPIRATION	164	-0.0721105	-1.09798	0.325843	0.717793	Tmem135|Ireb2|Pde12|Ppif|Tefm|mt-Nd2|Fh1|Aco1|Ndufs3|Abcd1|Myc|Atp5a1|mt-Cytb|Oxa1l|mt-Nd4|Coq7|Pank2|Ndufaf1|Pdha1|Vcp|mt-Nd1|mt-Co1|Sucla2|Ndufs2|Cox10|Hif1a|Idh1|Cycs|Uqcc2|Idh2|Ndufv3|Antkmt|Mtch2|Dld|Pink1|Mlxipl|Gadd45gip1|Cox7a2l|Actn3|Ndufb8|Ndufa11|mt-Nd6|Ndufa8|Atp5pb|Suclg2|Cs|Ndufs1|Coa6|Ogdhl|Atpsckmt|Dguok|Fxn|Ndufb11|Cat|Ogdh|Atp7a|Uqcrfs1|Ndufa1|Ndufb5|Sdhb|Stoml2|Bid|Ndufa5|mt-Nd…	Atp5b|Sdhd|Slc25a23|Cox7c|Idh3b|Ndufa10|Cox7a2|Cbfa2t3|Atp5j|Idh3g|Dlat|Park7|Ndufv2|Sdha|Atp5j2|Bloc1s1|Ide|Atp5e|Ndufs8|Sdhc|Bnip3|Ndufa6|Msh2|Mtfr1l|Uqcrc2|Ndufa12|Ak4|Tafazzin|Uqcc3|Ndufa3|Uqcr11|Rhoa|Mtfr1|Shmt2|Coq9|Mdh2|Suclg1|Cox5b|Macroh2a1|Mrps36|Cox6c|Ndufb7|Ndufa2|Cox8a|Pde2a|Sirt3|Afg1l|Atp5d|Slc25a33|Chchd10|Uqcrq|Uqcrh|Nop53|Cox6a1|Ndufb2|Ndufs7|Uqcrc1|Dhtkd1|Arl2|	164	-0.371617	-5.58951	0	0	Ppif|Cox7c|Abcd1|Iscu|Fh1|Ndufs1|Trpv4|Ndufa7|Ide|Aco1|Atp5b|Adsl|Mdh1|Ndufb11|Atp5j|Hif1a|Uqcc3|Pank2|Nipsnap2|Idh3b|Uqcrfs1|Sdhc|Gadd45gip1|Stoml2|Ndufab1|Cox7a2l|Ndufs5|Ndufa6|Sdha|Uqcrh|Uqcr10|Uqcr11|Cox7a2|Ndufc1|Arl2|Dlat|Rhoa|Mdh2|Macroh2a1|Slc25a33|Ndufv2|Ndufb1|Afg1l|mt-Nd6|Atp5j2|Uqcrb|Ndufaf1|Ndufa3|Ndufs7|Akt1|Ndufa5|Ndufb7|Atp5k|Sdhaf2|Cycs|Suclg1|Ndufs8|Uqcc2|Idh3g|Dld|Ndufa11|Ndufb…	Vcp|Slc25a23|Coa6|Aco2|Pde2a|Pink1|Cat|Atp7a|Myc|Idh2|Ogdhl|Cbfa2t3|Atp5a1|Atpsckmt|Tafazzin|Coq9|Suclg2|Bloc1s1|Sirt3|Pde12|Dnajc15|Sdhd|Ogdh|Bdnf|Mtfr1l|Mtfr1|Msh2|Dguok|Dhtkd1|Cox5a|Dnajc30|Dlst|Mrps36|Ireb2|Nop53|Actn3|Ndufv1|Atp5e|Oxa1l|Cox7a1|Tefm|Chchd10|Ndufa2|Antkmt|Uqcrq|Nupr1|Mdh1b|Shmt2|Ppif|Cox7c|Abcd1|Iscu|Fh1|Ndufs1|Trpv4|Ndufa7|Ide|Aco1|Atp5b|Adsl|Mdh1|Ndufb11|Atp5j|Hif1a|Uqcc3|Pa…	170	0.261793	3.93154	0	0	Cox10|Chchd10|Nop53|Atp5j|Uqcr10|Ndufv1|Ndufc1|Cox7a2l|mt-Nd1|Ndufb1|Uqcr11|Ndufs6|Ndufb4|Cyc1|mt-Cytb|Cox4i1|Mtfr1l|Sdhc|Atp5j2|Atp5c1|Cox7c|Ndp|Ndufb7|Ndufb3|Cox6c|Pdhb|Ndufab1|Atp5h|Uqcrh|Iscu|Slc25a33|Ireb2|Ndufa11|mt-Nd4|Ndufs1|Cox8a|Atp7a|Uqcrb|Uqcc3|Uqcc2|mt-Co1|Uqcrfs1|Ndufb2|Ndufa6|Cox5b|Mlxipl|Ndufa7|Mtch2|Ndufa12|Atpsckmt|Shmt2|Atp5d|Ogdh|Ndufb10|Sdhd|Gadd45gip1|Coq7|Ndufa3|Tmem135|mt-…	Cox10|Chchd10|Nop53|Atp5j|Uqcr10|Ndufv1|Ndufc1|Cox7a2l|mt-Nd1|Ndufb1|Uqcr11|Ndufs6|Ndufb4|Cyc1|mt-Cytb|Cox4i1|Mtfr1l|Sdhc|Atp5j2|Atp5c1|Cox7c|Ndp|Ndufb7|Ndufb3|Cox6c|Pdhb|Ndufab1|Atp5h|Uqcrh|Iscu|Slc25a33|Ireb2|Ndufa11|mt-Nd4|Ndufs1|Cox8a|Atp7a|Uqcrb|Uqcc3|Uqcc2|mt-Co1|Uqcrfs1|Ndufb2|Ndufa6|Cox5b|Mlxipl|Ndufa7|Mtch2|Ndufa12|Atpsckmt|Shmt2|Atp5d|Ogdh|Ndufb10|Sdhd|Gadd45gip1|Coq7|Ndufa3|Tmem135|mt-…
44	GOBP_AGING	59	0.114611	1.03363	0.382937	0.740574	Shc1|Gna12|Fbxo4|Sec63|Norad|mt-Nd4|Kl|Cdkn1c|Pde4d|Abat|Pmp22|Hyal2|Acmsd|Eif2s1|Atp8a2|Rnf165|Arhgef12|Sin3a|Wrn|Gnaq|Cd68|Foxo3|Slc18a2|Scp2|Lncpint|Trp63|Akt1|Apex1|Ctc1|Msra|Serp1|Mapk3|Ogg1|Enpp1|Mapk1|Ercc2|Grb2|Ncam1|Gna11|Ndufs6|Tsc2|Gnao1|Apod|Eif2b5|Alpl|Adra1a|Aldoc|Cnr1|Polg|Apoe|Gsk3a|Ercc1|Gna13|Avpr1b|Slc1a2|Sod1|Capn10|Adra1d|Ednra|	Shc1|Gna12|Fbxo4|Sec63|Norad|mt-Nd4|Kl|Cdkn1c|Pde4d|Abat|Pmp22|Hyal2|Acmsd|Eif2s1|Atp8a2|Rnf165|Arhgef12|Sin3a|Wrn|Gnaq|Cd68|Foxo3|Slc18a2|Scp2|Lncpint|Trp63|Akt1|Apex1|Ctc1|Msra|Serp1|Mapk3|Ogg1|Enpp1|Mapk1|Ercc2|Grb2|Ncam1|Gna11|Ndufs6|Tsc2|	61	-0.112708	-1.04184	0.372277	0.571143	Ncam1|Slc1a2|Norad|Foxo3|Apoe|Adra1d|Slc18a2|Wrn|Arhgef12|Serp1|Polg|Lncpint|Sin3a|Kl|Apex1|	Ncam1|Slc1a2|Norad|Foxo3|Apoe|Adra1d|Slc18a2|Wrn|Arhgef12|Serp1|Polg|Lncpint|Sin3a|Kl|Apex1|Msra|Apod|Fbxo4|Pmp22|Cd68|Gnaq|Mmp2|Eif2b5|Ercc1|Enpp1|Aldoc|Gna12|Trp63|Edn1|Ednra|C1qa|Agtr1a|Ctc1|Ogg1|Gnao1|Shc1|Gna13|Rnf165|Atp8a2|Hyal2|Grb2|Ercc2|Cisd2|Capn10|Sod1|Scp2|Mapk3|Mmp9|Akt1|Pde4d|Gsk3a|Ndufs6|Sec63|Abat|Eif2s1|Gna11|Adra1a|mt-Nd4|Cnr1|Mapk1|Tsc2|	64	-0.123211	-1.15056	0.258799	0.513405	Gsk3a|Ndufs6|Eif2b5|Hyal2|Kl|Ctc1|Polg|mt-Nd4|Sec63|Ednra|Capn10|Adra1a|Mapk3|Enpp1|Atp8a2|Serp1|Sod1|Trp63|Grb2|Ercc1|Cnr1|Fbxo4|Apoe|Ercc2|Scp2|Shc1|Mmp2|Ncam1|Krt25|Avpr1b|Gnao1|Eif2s1|Ogg1|Rnf165|Alpl|Norad|Akt1|Slc1a2|Wrn|Foxo3|Gnaq|Mapk1|Adra1b|Apex1|Aldoc|Arhgef12|Gna11|Pax5|Cdkn1c|C1qa|Apod|Gna13|Tsc2|Adra1d|Gna12|Abat|Pde4d|Avpr1a|Lncpint|Msra|Pmp22|Cd68|Slc18a2|Sin3a|	Aldoc|Arhgef12|Gna11|Pax5|Cdkn1c|C1qa|Apod|Gna13|Tsc2|Adra1d|Gna12|Abat|Pde4d|Avpr1a|Lncpint|Msra|Pmp22|Cd68|Slc18a2|Sin3a|
45	GOBP_ALCOHOL_BIOSYNTHETIC_PROCESS	103	-0.149922	-1.7904	0.0117188	0.327451	Lss|Asah2|Sec14l2|Hmgcs1|Plcg1|Pcbd2|Cyp51|Dab2|Mvd|Cacna1h|Nfkb1|Mvk|Nus1|Por|Erlin2|Itpka|Sptlc2|Prkaa1|Pgp|Qdpr|Hmgcs2|Itpkb|Fdft1|Ppip5k1|Lpcat3|Ppip5k2|Ptk2b|Hsd17b7|Ip6k2|Ipmk|Insig1|Ip6k1|Scp2|Ebp|Abcg4|Tm7sf2|Pex2|Cyb5r3|Lbr|Sc5d|G6pdx|Pth1r|Ippk|Acer2|Snca|Insig2|Sptlc1|Erlin1|Pcbd1|Myh9|Pmvk|Prkaa2|P2ry6|Pck2|Sptssb|Wnt4|Got1|Bmp2|Spr|Dhfr|Plek|H6pd|Sptssa|Cftr|Adcyap1r1|Msmo1|Scap|Plcd…	Sc5d|G6pdx|Pth1r|Ippk|Acer2|Snca|Insig2|Sptlc1|Erlin1|Pcbd1|Myh9|Pmvk|Prkaa2|P2ry6|Pck2|Sptssb|Wnt4|Got1|Bmp2|Spr|Dhfr|Plek|H6pd|Sptssa|Cftr|Adcyap1r1|Msmo1|Scap|Plcd1|Dhcr24|Park7|Fdps|Sphk2|Akr1b3|Rest|Ntsr1|Plcg2|Nsdhl|Pts|Abca2|Apoe|Acer3|Dgkq|Mas1|Dhdds|Avpr1b|Fgf1|Dkk3|Isyna1|Abcg1|Moxd1|Srd5a3|Clcn2|Dhcr7|Sod1|Bmp6|Asah1|Srebf1|Srebf2|Gch1|Hmgcr|Fgf2|Ephx1|Gba|	104	-0.170411	-2.03417	0.00408163	0.0236183	Erlin2|Cyp2r1|Acer3|Pts|Itpkc|Sod1|Hmgcs1|Pgp|Scp2|Spr|Wnt4|Bmp2|Mvk|Ipmk|Ip6k2|Qdpr|Sc5d|Ip6k1|Mas1|Fdft1|Ppip5k2|Dgkq|Srd5a3|Insig1|Pck2|Insig2|Ebp|Scap|Nus1|Got1|Fdps|Erlin1|Park7|Sptlc1|Prkaa1|Msmo1|Sptlc2|Ippk|Dhdds|Ppip5k1|Abcg4|Plcg1|Snca|	Itpkb|Cacna1h|Apoe|Srebf1|Hmgcr|Itpka|H6pd|Plcd1|Dhfr|Rest|Isyna1|Gba|Nfkb1|Fgf1|Moxd1|Ptafr|Sptssb|Tm7sf2|Cyb5r3|Dbh|Dkk3|Mvd|Lbr|Pex2|Pmvk|Ptk2b|Gch1|Pcbd2|Sec14l2|Acer2|Por|Fgf2|Lss|Adcyap1r1|Gper1|Asah1|Plek|Bmp6|Ntsr1|Prkaa2|Pth1r|Sphk1|Clcn2|Abca2|G6pdx|Sphk2|Plcg2|Cyp51|Dhcr24|Lpcat3|Asah2|Abcg1|P2ry6|Srebf2|Nsdhl|Dhcr7|Akr1b3|Ephx1|Hsd17b7|Pcbd1|Sptssa|Erlin2|Cyp2r1|Acer3|Pts|Itpkc|Sod1|H…	111	0.122372	1.53856	0.0587084	0.426583	Mas1|Acer2|Isyna1|Sptlc2|Pts|Spr|Cyb5r3|Nus1|Sptssb|Pck2|G6pdx|Plek|Moxd1|Ebp|Tm7sf2|Pmvk|Plcg1|Qdpr|Ppip5k2|Itpka|Dhdds|Pex2|Snca|Fdps|Dhfr|Srebf1|Mvk|Nfkb1|Ippk|Srd5a3|Sod1|Wnt4|Plcd1|Ntsr1|Ephx1|Por|Dhcr7|Npc1l1|Sphk2|Fdft1|Pgp|Sptssa|Dab2|Apoe|Itpkb|Nsdhl|Scp2|Myh9|Hmgcs2|Insig2|Pcbd2|Dhcr24|Insig1|Avpr1b|Mvd|Bmp6|Hsd17b7|Prkaa2|Gper1|Cftr|P2ry1|Park7|Prkaa1|Scap|Dgkq|Akr1b3|Ip6k1|Srebf2|Ptaf…	Mas1|Acer2|Isyna1|Sptlc2|Pts|Spr|Cyb5r3|Nus1|Sptssb|Pck2|G6pdx|Plek|Moxd1|Ebp|Tm7sf2|Pmvk|Plcg1|Qdpr|Ppip5k2|Itpka|Dhdds|Pex2|Snca|Fdps|Dhfr|Srebf1|Mvk|Nfkb1|Ippk|Srd5a3|Sod1|Wnt4|Plcd1|Ntsr1|Ephx1|Por|Dhcr7|Npc1l1|Sphk2|Fdft1|Pgp|Sptssa|Dab2|Apoe|Itpkb|Nsdhl|Scp2|Myh9|Hmgcs2|Insig2|
46	GOBP_ALCOHOL_CATABOLIC_PROCESS	20	0.220538	1.19676	0.243461	0.612279	Inpp5a|Inpp1|Mt3|Scarb1|Tkfc|Sord|Cyp46a1|Synj2|Impa2|Adh5|Cyp39a1|Pten|Bpnt2|Bpnt1|Nudt3|Ntsr1|Apoe|Tpi1|Impa1|Srd5a3|	Inpp5a|Inpp1|Mt3|Scarb1|Tkfc|Sord|Cyp46a1|Synj2|Impa2|	28	-0.333595	-2.04188	0.00393701	0.0226713	Inpp5e|Impa1|Inpp5a|Inpp1|Scarb1|Bpnt2|Tpi1|Srd5a3|Mtmr2|Inpp5b|Synj1|Mtmr7|Synj2|Inpp5k|Ocrl|Cyp46a1|	Apoe|Inpp4b|Tkfc|Inpp5j|Sord|Nudt3|Pten|Ntsr1|Bpnt1|Impa2|Adh5|Mt3|Inpp5e|Impa1|Inpp5a|Inpp1|Scarb1|Bpnt2|Tpi1|Srd5a3|Mtmr2|Inpp5b|Synj1|Mtmr7|Synj2|Inpp5k|Ocrl|Cyp46a1|	22	0.164496	0.922114	0.546	0.846497	Bpnt2|Scarb1|Inpp1|Tkfc|Bpnt1|Srd5a3|Inpp5a|Ntsr1|Apoe|Nudt3|Cyp39a1|Impa2|Tpi1|Pten|Sord|Cyp27a1|Adh5|Impa1|Adh1|Synj2|Cyp46a1|Mt3|	Bpnt2|Scarb1|Inpp1|Tkfc|Bpnt1|Srd5a3|Inpp5a|Ntsr1|Apoe|Nudt3|Cyp39a1|
47	GOBP_ALCOHOL_METABOLIC_PROCESS	236	-0.0581207	-1.01448	0.413174	0.789433	Lss|Asah2|Cebpa|Sec14l2|Inpp5a|Hmgcs1|Il4|Plcg1|Inpp1|Pcbd2|Pctp|Nudt10|Cyp51|Dab2|Mvd|Fdx1|Mt3|Cacna1h|Scarb1|Plcb1|Acadl|Npc2|Nfkb1|Lmf1|Sult2b1|Idh1|Thrb|Plcb3|Arv1|Lipc|Ttc39b|Pmp22|Fech|Idh2|Ldlr|Dhrs3|Mvk|Nus1|Por|Erlin2|Dpm3|Tkfc|Lepr|Sord|Itpka|Abca5|Tpk1|Cyp46a1|Synj2|Lima1|Sptlc2|Impa2|Plpp2|Napepld|Npc1|Prkaa1|Pgp|Naaa|Qdpr|Akr1c18|Rdh11|Hmgcs2|Itpkb|Fdxr|Dpm1|Fdft1|Ldlrap1|Inppl1|Ppip…	Sc5d|Mttp|Slc5a3|G6pdx|Cyp7b1|Pth1r|Ippk|Aco2|Acer2|Sgpp2|Dpm2|Snca|Insig2|Sptlc1|Erlin1|Grk3|Lrp2|Pcsk9|Pcbd1|Myh9|Pmvk|Cyp39a1|Gpd1|Prkaa2|Kcnma1|P2ry6|Idh3a|Pten|Pck2|Bpnt2|Gk|Cyp11a1|Sptssb|Wnt4|Got1|Rbp1|Bmp2|Spr|Aldh1a1|Bpnt1|Itpk1|Coq3|Dhfr|Plek|H6pd|Sptssa|Cftr|Pecr|Adcyap1r1|Dhrs7|Nudt3|App|Thtpa|Rdh1|Gk5|Msmo1|Rdh12|Coq2|Idh3b|Smpd1|Lipe|Scap|Idh3g|Plcd1|Dhcr24|Fgfr1|Acadvl|Park7|Fdps|S…	241	-0.111532	-2.03207	0.00196078	0.0238277	Hsd17b7|Npc2|Pcbd1|Ednrb|Dhrs3|Sult2b1|Sptssa|Idh3b|Naaa|Erlin2|Cyp2r1|Inpp5e|Acer3|Cebpa|Impa1|Pts|Rdh14|Inpp5a|Akr1a1|Arv1|Itpkc|Inpp1|Sod1|Scarb1|Hmgcs1|Pgp|Scp2|Spr|Nudt10|Wnt4|Bpnt2|Bmp2|Mvk|Smpd1|Ipmk|Tpi1|Ip6k2|Qdpr|Gde1|Sc5d|Itpk1|Ttc39b|Ip6k1|Pip4p1|Mas1|Fdft1|Dpm1|Aldh3a2|Fech|Dpagt1|Idh3g|Ppip5k2|Plpp1|Dgkq|Sqle|Srd5a3|Sgpp1|Insig1|Pck2|Insig2|Ebp|Scap|Galk1|Nus1|Fdxr|Got1|Fdps|Mtmr2|I…	Aplp2|Hdlbp|Itpkb|Disp3|Cacna1h|Apoe|Npc1|Vldlr|Srebf1|Abca1|Hmgcr|Aco2|Shpk|Slc5a3|Aldh1a1|Inppl1|Cat|Abca5|Inpp4b|Rdh11|Idh2|Cyp7b1|Itpka|Napepld|Mttp|Mecp2|Ephx2|Abhd4|H6pd|Gpd1|Plcd1|Acadvl|Tkfc|Dhfr|Rest|Inpp5j|Cyp11a1|Soat1|Thtpa|Isyna1|Gba|Coq2|Nfkb1|Tpk1|Cyp1b1|Fgf1|Moxd1|Ptafr|Rdh10|Rbp4|Sptssb|Lipe|Sord|Lrp1|Tm7sf2|Cyb5r3|Lcat|Dbh|Plb1|Lipc|Dkk3|Mvd|Cyp2d22|Nudt4|Thrb|Lima1|Sgpp2|Nudt3|…	252	0.0333456	0.597727	0.911704	0.980062	Rdh14|Mas1|Acer2|Dgat2|Isyna1|Sptlc2|Pts|Fech|Spr|Ttr|Bpnt2|Galk1|Cyb5r3|Nus1|Sptssb|Pck2|G6pdx|Plek|Moxd1|Plpp3|Scarb1|Rdh11|Ebp|Inpp1|Pecr|Tm7sf2|Pmvk|Plcg1|Cbr4|Qdpr|Tkfc|Lmf1|Nudt11|Enpp1|Ppip5k2|Itpka|Dhdds|Rdh10|Pex2|Il4|Thtpa|Snca|Ldlr|Fdps|Dhfr|Bpnt1|Tpk1|Srebf1|Mvk|Stard4|Nfkb1|Ippk|Srd5a3|Inpp5a|Sod1|Wnt4|Plcd1|Dpagt1|Ntsr1|Ephx1|Dpm2|Pcsk9|Por|Idh1|Dhcr7|Npc1l1|Disp3|Sphk2|Fdft1|Pgp|My…	Rdh14|Mas1|Acer2|Dgat2|Isyna1|Sptlc2|Pts|Fech|Spr|Ttr|Bpnt2|Galk1|Cyb5r3|Nus1|Sptssb|Pck2|G6pdx|Plek|Moxd1|Plpp3|Scarb1|Rdh11|Ebp|Inpp1|Pecr|Tm7sf2|Pmvk|Plcg1|Cbr4|Qdpr|Tkfc|Lmf1|Nudt11|Enpp1|Ppip5k2|Itpka|Dhdds|Rdh10|Pex2|Il4|Thtpa|Snca|Ldlr|Fdps|Dhfr|Bpnt1|Tpk1|Srebf1|Mvk|Stard4|Nfkb1|Ippk|Srd5a3|Inpp5a|Sod1|
48	GOBP_ALPHA_AMINO_ACID_CATABOLIC_PROCESS	55	0.225971	1.97584	0.0178926	0.106428	Gad1|Shmt1|Cbs|Ppat|Hibadh|Aldh6a1|Hibch|Mccc2|Tdo2|Gldc|Got2|Csad|Atp2b4|Acadsb|Acmsd|Oat|Adhfe1|Asrgl1|Fah|Qdpr|Nos1|Arg2|Aldh4a1|Gad2|Hmgcll1|Glud1|Otc|Hsd17b10|Bckdk|Nos3|Aass|Gls|Gls2|Ahcy|Bcat2|Ddah2|Acat1|Gstz1|Gcsh|Prodh|Ivd|Ido2|Blmh|Got1|Pipox|Arg1|Ddah1|Sardh|Amt|Hmgcl|Cdo1|Shmt2|Ddo|Mtrr|Scly|	Gad1|Shmt1|Cbs|Ppat|Hibadh|Aldh6a1|Hibch|Mccc2|Tdo2|Gldc|Got2|Csad|Atp2b4|Acadsb|Acmsd|Oat|Adhfe1|Asrgl1|Fah|Qdpr|Nos1|Arg2|Aldh4a1|Gad2|Hmgcll1|Glud1|Otc|Hsd17b10|Bckdk|Nos3|Aass|Gls|Gls2|Ahcy|Bcat2|Ddah2|Acat1|	56	-0.19311	-1.67597	0.0178571	0.104413	Atp2b4|Ahcy|Csad|Pipox|Gcat|Mccc2|Prodh|Got2|Aass|Thnsl2|Shmt2|Ddah2|Hmgcll1|Ido2|Hibch|Nos1|Scly|Ivd|Acat1|Hoga1|Arg2|Blmh|Oat|Fah|Aldh6a1|Gls|Qdpr|Acadsb|Aldh4a1|Hibadh|Hmgcl|Glud1|Bckdk|Gstz1|Got1|Gcsh|Hsd17b10|Ppat|	Gad1|Gad2|Ddah1|Gls2|Tdo2|Bcat2|Asrgl1|Cdo1|Ddo|Gldc|Mtrr|Amt|Cbs|Shmt1|Sardh|Tha1|Adhfe1|Nos3|Atp2b4|Ahcy|Csad|Pipox|Gcat|Mccc2|Prodh|Got2|Aass|Thnsl2|Shmt2|Ddah2|Hmgcll1|Ido2|Hibch|Nos1|Scly|Ivd|Acat1|Hoga1|Arg2|Blmh|Oat|Fah|Aldh6a1|Gls|Qdpr|Acadsb|Aldh4a1|Hibadh|Hmgcl|Glud1|Bckdk|Gstz1|Got1|Gcsh|Hsd17b10|Ppat|	57	-0.130892	-1.19218	0.229167	0.475847	Hmgcl|Adhfe1|Amt|Gstz1|Hmgcll1|Gls2|Gcsh|Qdpr|Shmt2|Bckdk|Arg2|Gcat|Ivd|Hibch|Cbs|Hsd17b10|Gad1|Bcat2|Cdo1|Afmid|Sdsl|Blmh|Gad2|Got2|Tha1|Nos3|Shmt1|Atp2b4|Hoga1|Oat|Hibadh|Aass|Ahcy|Mccc2|Dao|Aldh6a1|Got1|Scly|Tdo2|Asrgl1|Acat1|Sardh|Acadsb|Gls|Ddah2|Glud1|Nos1|Fah|Ido2|Gldc|Mtrr|Aldh4a1|Prodh|Ddo|Ddah1|Ppat|Csad|	Shmt1|Atp2b4|Hoga1|Oat|Hibadh|Aass|Ahcy|Mccc2|Dao|Aldh6a1|Got1|Scly|Tdo2|Asrgl1|Acat1|Sardh|Acadsb|Gls|Ddah2|Glud1|Nos1|Fah|Ido2|Gldc|Mtrr|Aldh4a1|Prodh|Ddo|Ddah1|Ppat|Csad|
49	GOBP_ALPHA_AMINO_ACID_METABOLIC_PROCESS	138	0.104084	1.42198	0.0948454	0.420955	Mthfd1|Plod3|Gad1|Shmt1|Cbs|Ppat|Fh1|Hibadh|Aldh6a1|Hibch|Azin1|Mccc2|Cln3|Gclc|Tdo2|Mmut|Gldc|Apc|Got2|Mthfr|Mthfd2l|Csad|Kyat1|Mri1|Mtr|Srr|Atp2b4|Phgdh|Asl|Mthfsl|Txnrd1|Cps1|Sephs2|Cad|Acadsb|Acmsd|Oat|Gclm|Adhfe1|Sephs1|Asrgl1|Asns|Fah|Qdpr|Htt|Nos1|Arg2|Fpgs|Aldh4a1|Gad2|Slc38a1|Hmgcll1|Glud1|Gmps|Azin2|Pycr2|Mpst|Aspa|Otc|Psph|Hsd17b10|Gfpt1|Atp7a|Bckdk|Mtap|Nos3|Aass|Plod2|Gls|Gls2|Mecp2|…	Mthfd1|Plod3|Gad1|Shmt1|Cbs|Ppat|Fh1|Hibadh|Aldh6a1|Hibch|Azin1|Mccc2|Cln3|Gclc|Tdo2|Mmut|Gldc|Apc|Got2|Mthfr|Mthfd2l|Csad|Kyat1|Mri1|Mtr|Srr|Atp2b4|Phgdh|Asl|Mthfsl|Txnrd1|Cps1|Sephs2|Cad|Acadsb|Acmsd|Oat|Gclm|Adhfe1|Sephs1|Asrgl1|Asns|Fah|Qdpr|Htt|Nos1|Arg2|Fpgs|Aldh4a1|Gad2|Slc38a1|Hmgcll1|Glud1|Gmps|Azin2|Pycr2|Mpst|Aspa|Otc|Psph|Hsd17b10|Gfpt1|Atp7a|Bckdk|Mtap|Nos3|Aass|Plod2|Gls|Gls2|Mecp2|…	139	-0.104697	-1.47327	0.0732673	0.196948	Atp2b4|Ahcy|Csad|Pipox|Gcat|Mccc2|Mtap|Gpt2|Prodh|Got2|Noxred1|Apip|Ass1|Icmt|Aass|Asl|Thnsl2|Psat1|Shmt2|Ddah2|Tph2|Hmgcll1|Ido2|Bcat1|Fh1|Baat|Cth|Hibch|Nos1|Azin1|Pycr2|Pfas|Pycr1|Scly|Pcbd1|Ivd|Sephs1|Srr|Acat1|Tst|Hoga1|Arg2|Pemt|Blmh|Thap4|Oat|Comt|Fah|Nit2|Dglucy|Odc1|Aldh6a1|Spr|Ctps|Sephs2|Gls|Qdpr|Acadsb|Aldh4a1|Gmps|Gamt|Hibadh|Mpst|Ctps2|Hmgcl|Asns|Glud1|Adi1|Bckdk|Gclm|Gstz1|Pcmt1|Go…	Gart|Gad1|Gad2|Apc|Mthfd1|Ddah1|Gls2|Tdo2|Atf4|Atp7a|Iyd|Aldh18a1|Mri1|Ilvbl|Bcat2|Sirt4|Mecp2|Slc7a11|Glul|Htt|Asrgl1|Plod3|Phgdh|Dhfr|Cdo1|Ddo|Aldh5a1|Mthfd2l|Gldc|Mtrr|Plod2|Mtr|Atcay|Psph|Amt|Cln3|Cyp2d22|Gfpt1|Cbs|Txnrd1|Shmt1|Slc39a8|Fpgs|Sardh|Tha1|Kyat1|Cad|Kyat3|Adhfe1|Pycrl|Gfpt2|Mmut|Adssl1|Gnmt|Slc7a7|Nos3|Mthfr|Atp2b4|Ahcy|Csad|Pipox|Gcat|Mccc2|Mtap|Gpt2|Prodh|Got2|Noxred1|Apip|Ass1|…	152	-0.0583094	-0.857795	0.626747	0.789798	Hmgcl|Adi1|Spr|Adhfe1|Pycr2|Amt|Ndp|Gstz1|Gclc|Hmgcll1|Gls2|Atp7a|Ucp2|Gcsh|Mthfs|Aldh5a1|Thap4|Qdpr|Nat8l|Shmt2|Bckdk|Mtap|Arg2|Gcat|Dhfr|Aasdhppt|Noxred1|Ilvbl|Ivd|Hibch|Mtr|Azin1|Asl|Cbs|Slc7a11|Hsd17b10|Gad1|Bcat2|Fpgs|Nit2|Gmps|Cdo1|Afmid|Pemt|Amdhd1|Sdsl|Odc1|Atf4|Apip|Dglucy|Cth|Iyd|Blmh|Pycr1|Pycrl|Mthfr|Mthfsl|Fh1|Gad2|Got2|Tst|Asns|Tha1|Th|Mmut|Mecp2|Tph2|Slc38a1|Ldc1|Gfpt2|Adss|Pcmt1|P…	Txnrd1|Sardh|Kyat1|Apc|Acadsb|Gls|Ddah2|Glud1|Azin2|Aldh18a1|Nos1|Enoph1|Gamt|Mthfd1|Plod2|Fah|Srr|Gpt2|Ido2|Gldc|Comt|Mtrr|Aldh4a1|Glul|Glyat|Psat1|Prodh|Ddo|Sirt4|Ddah1|Cln3|Plod3|Ctps2|Ppat|Mthfd2l|Csad|
50	GOBP_ALPHA_BETA_T_CELL_ACTIVATION	103	0.0932296	1.07954	0.335953	0.71286	Ap3b1|Nkap|Il4|Hmgb1|Cbfb|Itch|Gadd45g|Atf2|Myc|Zbtb16|Mtor|Blm|Foxp1|Cd83|Rc3h2|Nfkbiz|Abl2|Kmt2a|Gli3|Lef1|Ncor1|Vsir|Il18|Sema4a|Tgfbr2|Tgfb1|Ap3d1|Dock2|Stat3|Shb|Braf|Bcl6|Sh3rf1|Arg2|Rorc|Smad7|Tyk2|Eomes|Shh|Itpkb|Tcirg1|Bcl11b|Atp7a|Mapk8ip1|Stoml2|Relb|Stat6|Tcf7|Socs5|Jak3|Cracr2a|Zfp35|Armc5|Ager|Men1|Malt1|Cd55|Hsph1|Ndfip1|Rora|Cd160|Cebpb|Nfkbid|Loxl3|Il6ra|Ada|Twsg1|Abl1|Tmem98|Prk…	Ap3b1|Nkap|Il4|Hmgb1|Cbfb|Itch|Gadd45g|Atf2|Myc|Zbtb16|Mtor|Blm|Foxp1|Cd83|Rc3h2|Nfkbiz|Abl2|Kmt2a|Gli3|Lef1|Ncor1|Vsir|Il18|Sema4a|Tgfbr2|	113	0.100571	1.23601	0.205821	0.338033	Gadd45g|Nfkbiz|Bcl6|Stat3|Itpkb|Smad7|Cebpb|Otud5|Bcl11b|Ap3b1|Ncor1|Sema4a|Atp7a|Myc|Psap|Rara|Nfkbid|Prr7|Itch|Cblb|Bcl2|Ap3d1|Stat6|Blm|Satb1|Zbtb16|Tcirg1|Spn|Nkap|Nlrp3|Zap70|Prkcq|Shb|Hsph1|Armc5|Cbfb|Prdm1|Il4|Wdfy4|Tgfbr2|Tgfb1|Rsad2|Zfp35|Ptprc|Cd44|Tyk2|Mtor|Fut7|Rorc|Abl1|Hfe|Gli3|Loxl3|Abl2|Cd274|Cd80|Jak3|Shh|Cd1d1|Il12rb2|Zc3h12a|Cracr2a|Lgals9|Tmem98|Twsg1|Ctsl|Malt1|Psmb11|Rasal3|…	Gadd45g|Nfkbiz|Bcl6|Stat3|Itpkb|Smad7|Cebpb|Otud5|Bcl11b|Ap3b1|Ncor1|Sema4a|Atp7a|Myc|Psap|Rara|Nfkbid|Prr7|Itch|Cblb|Bcl2|Ap3d1|Stat6|Blm|Satb1|Zbtb16|Tcirg1|Spn|Nkap|Nlrp3|Zap70|Prkcq|Shb|Hsph1|Armc5|Cbfb|Prdm1|Il4|Wdfy4|Tgfbr2|Tgfb1|Rsad2|Zfp35|Ptprc|Cd44|Tyk2|Mtor|Fut7|Rorc|Abl1|Hfe|Gli3|Loxl3|Abl2|Cd274|Cd80|Jak3|Shh|Cd1d1|Il12rb2|Zc3h12a|Cracr2a|Lgals9|Tmem98|Twsg1|Ctsl|Malt1|Psmb11|Rasal3|…	121	0.0630838	0.821557	0.688034	0.902725	Slc4a2|Il18|Jak2|Twsg1|Rpl22|Atp7a|Foxp3|Ptprc|Armc5|Zbtb16|Cd55|Cd24a|Arg2|Il4|Stat6|Ada|Blm|Irf1|Rasal3|Atf2|Satb1|Cd83|Lef1|Rsad2|Mapk8ip1|Sh3rf1|Nckap1l|Smad7|Stoml2|Cd80|Eomes|Rorc|Entpd7|Prdm1|Men1|Cd160|Rc3h2|Tcirg1|Itpkb|Pnp|Ccl19|Socs5|Nfkbid|Il6ra|Abl1|Cracr2a|Hfe|Ripk2|Gpr183|Loxl3|Myb|Wdfy4|Lgals9|Cd44|Ndfip1|Il4ra|Prkcz|Prkcq|Ptger4|Ncor1|Tgfbr2|Il23a|Zc3h12a|Nlrp3|Adora2a|Vsir|Il12r…	Slc4a2|Il18|Jak2|Twsg1|Rpl22|Atp7a|Foxp3|Ptprc|Armc5|Zbtb16|Cd55|Cd24a|Arg2|Il4|Stat6|Ada|Blm|Irf1|Rasal3|Atf2|Satb1|Cd83|Lef1|Rsad2|Mapk8ip1|Sh3rf1|Nckap1l|Smad7|Stoml2|Cd80|Eomes|Rorc|Entpd7|Prdm1|Men1|Cd160|Rc3h2|Tcirg1|Itpkb|Pnp|Ccl19|Socs5|Nfkbid|Il6ra|Abl1|Cracr2a|Hfe|Ripk2|Gpr183|Loxl3|Myb|Wdfy4|Lgals9|Cd44|Ndfip1|Il4ra|Prkcz|Prkcq|Ptger4|Ncor1|Tgfbr2|Il23a|Zc3h12a|
51	GOBP_ALPHA_BETA_T_CELL_DIFFERENTIATION	77	0.142387	1.46344	0.0801688	0.385293	Ap3b1|Nkap|Il4|Hmgb1|Cbfb|Gadd45g|Atf2|Zbtb16|Mtor|Blm|Foxp1|Cd83|Rc3h2|Nfkbiz|Abl2|Kmt2a|Gli3|Lef1|Ncor1|Il18|Sema4a|Tgfbr2|Tgfb1|Ap3d1|Stat3|Shb|Braf|Bcl6|Sh3rf1|Rorc|Smad7|Eomes|Shh|Itpkb|Bcl11b|Atp7a|Relb|Stat6|Tcf7|Socs5|Jak3|Cracr2a|Zfp35|Armc5|Men1|Malt1|Rora|Nfkbid|Loxl3|Il6ra|Ada|Abl1|Tmem98|Prkcz|Il4ra|Rc3h1|Slc4a2|Satb1|Ctsl|Irf1|Zbtb7b|Ripk2|Ccl19|Otud5|Rpl22|Rara|Prr7|Nckap1l|Rhoa|Pn…	Ap3b1|Nkap|Il4|Hmgb1|Cbfb|Gadd45g|Atf2|Zbtb16|Mtor|Blm|Foxp1|Cd83|Rc3h2|Nfkbiz|Abl2|Kmt2a|Gli3|Lef1|Ncor1|Il18|Sema4a|Tgfbr2|Tgfb1|Ap3d1|Stat3|Shb|Braf|Bcl6|Sh3rf1|Rorc|Smad7|Eomes|Shh|Itpkb|	82	0.104956	1.11168	0.295918	0.453681	NA	NA	87	-0.0686089	-0.767409	0.754639	0.863236	Slc4a2|Il18|Rpl22|Atp7a|Foxp3|Armc5|Zbtb16|Il4|Stat6|Ada|Blm|Irf1|Atf2|Satb1|Cd83|Lef1|Rsad2|Sh3rf1|Nckap1l|Smad7|Eomes|Rorc|Entpd7|Prdm1|Men1|Rc3h2|Itpkb|Pnp|Ccl19|Socs5|Nfkbid|Il6ra|Abl1|Cracr2a|Ripk2|Gpr183|Loxl3|Myb|Il4ra|Prkcz|Ptger4|Ncor1|Tgfbr2|Il23a|Zc3h12a|Nlrp3|Zbtb7b|Rora|Rhoa|Stat3|Klhl25|Bcl11b|Gadd45g|Mtor|Runx1|Spn|Braf|Nfkbiz|Psap|Malt1|Rc3h1|Itk|Jak3|Prr7|Syk|Bcl2|Rara|Ap3d1|Foxp…	Slc4a2|Il18|Rpl22|Atp7a|Foxp3|Armc5|Zbtb16|Il4|Stat6|Ada|Blm|Irf1|Atf2|Satb1|Cd83|Lef1|Rsad2|Sh3rf1|Nckap1l|Smad7|Eomes|Rorc|Entpd7|Prdm1|Men1|Rc3h2|Itpkb|Pnp|Ccl19|Socs5|Nfkbid|Il6ra|Abl1|Cracr2a|Ripk2|Gpr183|Loxl3|Myb|Il4ra|Prkcz|Ptger4|Ncor1|Tgfbr2|Il23a|Zc3h12a|
52	GOBP_ALPHA_BETA_T_CELL_PROLIFERATION	28	-0.201586	-1.31472	0.147475	0.591344	Itch|Myc|Blm|Vsir|Il18|Tgfbr2|Dock2|Sh3rf1|Arg2|Tyk2|Mapk8ip1|Cd55|Ndfip1|Twsg1|Slc4a2|Irf1|Cd44|Zbtb7b|Prkcq|Il12a|Ripk2|Lgals9|Cd24a|Rasal3|Jak2|Cblb|Cd81|Syk|	Slc4a2|Irf1|Cd44|Zbtb7b|Prkcq|Il12a|Ripk2|Lgals9|Cd24a|Rasal3|Jak2|Cblb|Cd81|Syk|	32	-0.162458	-1.08092	0.335329	0.530124	Ptprc|Cd44|Tyk2|Cd274|Cd80|Il12rb2|Lgals9|Twsg1|Rasal3|Vsir|Il18|Zbtb7b|Irf1|Il12a|Mapk8ip1|Dock2|Cd81|Ripk2|Sh3rf1|Arg2|Cd55|Syk|Cd24a|Jak2|Ndfip1|	Myc|Itch|Cblb|Blm|Zap70|Prkcq|Tgfbr2|Ptprc|Cd44|Tyk2|Cd274|Cd80|Il12rb2|Lgals9|Twsg1|Rasal3|Vsir|Il18|Zbtb7b|Irf1|Il12a|Mapk8ip1|Dock2|Cd81|Ripk2|Sh3rf1|Arg2|Cd55|Syk|Cd24a|Jak2|Ndfip1|	37	0.188555	1.3696	0.131048	0.563102	Slc4a2|Il18|Jak2|Twsg1|Foxp3|Ptprc|Cd55|Cd24a|Arg2|Blm|Irf1|Rasal3|Mapk8ip1|Sh3rf1|Cd80|Ripk2|Lgals9|Cd44|Ndfip1|Prkcq|Tgfbr2|Il23a|Vsir|Il12rb2|Zbtb7b|Dock2|Tyk2|Cd274|Ptpn22|Cblb|Elf4|Itch|Il12a|Il2ra|Syk|Cd81|Myc|	Slc4a2|Il18|Jak2|Twsg1|Foxp3|Ptprc|Cd55|Cd24a|Arg2|Blm|Irf1|Rasal3|Mapk8ip1|Sh3rf1|Cd80|Ripk2|Lgals9|Cd44|Ndfip1|Prkcq|Tgfbr2|Il23a|Vsir|Il12rb2|Zbtb7b|Dock2|Tyk2|Cd274|Ptpn22|Cblb|Elf4|Itch|Il12a|Il2ra|Syk|
53	GOBP_ALTERNATIVE_MRNA_SPLICING_VIA_SPLICEOSOME	74	0.145159	1.45662	0.0843137	0.393296	Rbm11|Rbm15|Khdrbs1|Nova1|Hnrnpa0|Srsf2|Hnrnpu|Sfpq|Rbm24|Rbm15b|Khdrbs2|Fmr1|Celf6|Dhx9|Thrap3|Rbm38|Rsrc1|Rbm4|Malat1|Rbm10|Rbm8a|Ncbp1|Tia1|Strap|Nova2|Cdk13|Hnrnpa1|Srsf12|Rbfox1|Puf60|Ythdc1|Magoh|Mbnl1|Rbm25|Celf1|Tra2b|Srrm4|Srsf6|Rbm7|Ddx5|Dyrk1a|Fxr2|Srsf1|Hnrnpm|Ptbp1|Fxr1|Ddx17|Celf2|Pqbp1|Zbtb7a|Celf5|Slu7|Celf4|Rbfox3|Sap18b|Mbnl2|Fam172a|Sfswap|Nsrp1|Khdrbs3|Rbfox2|Sap18|Hnrnpl|Rest…	Rbm11|Rbm15|Khdrbs1|Nova1|Hnrnpa0|Srsf2|Hnrnpu|Sfpq|Rbm24|Rbm15b|Khdrbs2|Fmr1|Celf6|Dhx9|Thrap3|Rbm38|Rsrc1|Rbm4|Malat1|Rbm10|Rbm8a|Ncbp1|Tia1|Strap|Nova2|Cdk13|Hnrnpa1|Srsf12|Rbfox1|Puf60|Ythdc1|Magoh|Mbnl1|Rbm25|Celf1|Tra2b|Srrm4|Srsf6|Rbm7|Ddx5|Dyrk1a|Fxr2|Srsf1|Hnrnpm|Ptbp1|Fxr1|Ddx17|Celf2|Pqbp1|Zbtb7a|Celf5|	73	0.232571	2.26878	0	0.00749995	Malat1|Sfpq|Thrap3|Hnrnpm|Rbm24|Ddx17|Hnrnpu|Ddx5|Rbm10|Rbm25|Khdrbs1|Mbnl1|Nova2|Mbnl2|Rbm5|Khdrbs3|Cdk13|Rbm15|Rbfox1|Slu7|Ythdc1|Srsf9|Raver2|Hnrnpl|Nsrp1|Dhx9|Rest|Zbtb7a|Rbfox3|Fxr1|Rbfox2|Celf4|Celf5|	Malat1|Sfpq|Thrap3|Hnrnpm|Rbm24|Ddx17|Hnrnpu|Ddx5|Rbm10|Rbm25|Khdrbs1|Mbnl1|Nova2|Mbnl2|Rbm5|Khdrbs3|Cdk13|Rbm15|Rbfox1|Slu7|Ythdc1|Srsf9|Raver2|Hnrnpl|Nsrp1|Dhx9|Rest|Zbtb7a|Rbfox3|Fxr1|Rbfox2|Celf4|Celf5|Celf3|Celf2|Sfswap|Tia1|Nova1|Fxr2|Fam172a|Srrm4|Celf1|Rbm15b|Rbmx|Zc3h10|Scnm1|Ptbp1|Srsf1|Wtap|Ncbp2|Dyrk1a|Rbm4|Celf6|Puf60|Rbm38|Rsrc1|Srsf2|Pqbp1|Srsf12|Rbm7|Fmr1|Rnps1|Tra2b|Srsf6|Magoh|R…	74	-0.182205	-1.7917	0.0229446	0.134287	Rbm38|Celf6|Celf3|Rbm47|Rnps1|Khdrbs3|Rbm17|Scnm1|Zbtb7a|Rbfox3|Sap18|Hnrnpa0|Tia1|Srsf1|Celf5|Rbmx|Srsf2|Puf60|Slu7|Ptbp1|Rbm15|Sap18b|Pqbp1|Srsf12|Rbfox2|Ddx17|Rbm4|Cdk13|Magoh|Hnrnpa1|Rbm5|Srrm4|Celf2|Celf4|Rbm20|Mbnl2|Celf1|Rbm24|Malat1|Nova2|Strap|Rbm8a|Rbm10|Rsrc1|Thrap3|Ddx5|Ncbp1|Sfswap|Mbnl1|Ncbp2|Sfpq|Rbfox1|Khdrbs1|Ythdc1|Rbm25|Nsrp1|Fxr2|Fam172a|Dyrk1a|Hnrnpu|Dhx9|Rbm7|Hnrnpm|Tra2b|Sr…	Rbfox1|Khdrbs1|Ythdc1|Rbm25|Nsrp1|Fxr2|Fam172a|Dyrk1a|Hnrnpu|Dhx9|Rbm7|Hnrnpm|Tra2b|Srsf6|Rbm11|Fxr1|Hnrnpl|Nova1|Wtap|Khdrbs2|Rbm15b|Rest|Fmr1|
54	GOBP_AMEBOIDAL_TYPE_CELL_MIGRATION	366	0.0639692	1.40012	0.0973282	0.43443	Pkn2|Gpld1|Lgals8|Dnaja4|Lefty1|Nf1|Pik3r3|Sp1|Vegfa|Sema4b|Radil|Pik3c2a|Dcn|Gna12|Arhgap5|Il4|Hmgb1|Dicer1|Itga3|Plcg1|Gfus|Vash1|Ptprr|Rreb1|Itgb1|Fn1|Pxn|Sash1|Prkd1|Atp5a1|Serpinf1|Nrp2|Wasf2|Actr3|Mtor|Cln3|Clasp1|Epb41l4b|Pdgfb|Sirt1|Itga4|Tns1|Rhob|Apc|Tns3|Plec|Arsb|Foxp1|Rffl|Gpx1|Capn7|Coro1c|Scarb1|Iqgap1|Bcar1|Plxnd1|Actn4|Plk2|Snai2|Atp2b4|Smoc2|Sema6c|Pdcd10|P2rx4|Hif1a|Hdac6|Rhoj|…	Pkn2|Gpld1|Lgals8|Dnaja4|Lefty1|Nf1|Pik3r3|Sp1|Vegfa|Sema4b|Radil|Pik3c2a|Dcn|Gna12|Arhgap5|Il4|Hmgb1|Dicer1|Itga3|Plcg1|Gfus|Vash1|Ptprr|Rreb1|Itgb1|Fn1|Pxn|Sash1|Prkd1|Atp5a1|Serpinf1|Nrp2|Wasf2|Actr3|Mtor|Cln3|Clasp1|Epb41l4b|Pdgfb|Sirt1|Itga4|Tns1|Rhob|Apc|Tns3|Plec|Arsb|Foxp1|Rffl|Gpx1|Capn7|Coro1c|Scarb1|Iqgap1|Bcar1|Plxnd1|Actn4|Plk2|Snai2|Atp2b4|Smoc2|Sema6c|Pdcd10|P2rx4|Hif1a|Hdac6|Rhoj|…	372	0.125419	2.76542	0	0.000518	Ptgs2|Klf4|Macf1|Plec|Lefty1|Jun|Megf8|Mia3|Myh9|Nrp1|Sema5b|Mef2c|Nr4a1|Sema5a|Prox1|Plekhg5|Map3k3|Sema3e|Anxa6|Robo1|Irs2|Slit2|Lemd3|Zeb2|Nrp2|Pxn|Sema6d|Apoe|Akap12|Rtn4|Schip1|Itgav|Sash1|Slc8a1|Synj2bp|Bcar1|Clasp1|Notch1|Spred1|Sp1|Plk2|Apc|Sema3a|Fbxw7|Tesk1|Nanos1|Arf6|Smoc2|Vash1|Sema4a|Clasp2|Bmpr2|Sox9|Pml|Rock1|Adgrb1|Pik3r2|Irs1|Sema7a|Cenpv|Mta2|Akt3|Ptp4a3|Mcc|Emp2|Mecp2|Glul|Jup…	Ptgs2|Klf4|Macf1|Plec|Lefty1|Jun|Megf8|Mia3|Myh9|Nrp1|Sema5b|Mef2c|Nr4a1|Sema5a|Prox1|Plekhg5|Map3k3|Sema3e|Anxa6|Robo1|Irs2|Slit2|Lemd3|Zeb2|Nrp2|Pxn|Sema6d|Apoe|Akap12|Rtn4|Schip1|Itgav|Sash1|Slc8a1|Synj2bp|Bcar1|Clasp1|Notch1|Spred1|Sp1|Plk2|Apc|Sema3a|Fbxw7|Tesk1|Nanos1|Arf6|Smoc2|Vash1|Sema4a|Clasp2|Bmpr2|Sox9|Pml|Rock1|Adgrb1|Pik3r2|Irs1|Sema7a|Cenpv|Mta2|Akt3|Ptp4a3|Mcc|Emp2|Mecp2|Glul|Jup…	391	-0.127284	-2.91552	0	0.00084	Efnb2|Capn7|P2rx4|Syde1|Ric8a|Tns1|Vash1|Adipor1|Stc1|Igf1|Adam17|Lefty1|Synj2bp|Emp2|Ptp4a3|Sox8|Stard13|Dnaja4|Itgav|Hyal2|Nus1|Tesk1|Schip1|Mta2|Coro1a|Plpp3|Scarb1|Src|Gipc1|Gfus|Cxcl12|Angpt2|Met|Ednra|Cfl1|Fbxw7|Sema4c|Sema3f|Serpinf1|Plcg1|Pip5k1a|Dmtn|Cdh13|Ago2|Ptpn23|Atoh8|Evl|Pfn1|Sema3d|Kitl|Smo|Rffl|Akt3|Il4|Lama5|Tek|C1qbp|Bsg|Vhl|Vil1|Pax6|Fer|Arhgdib|Rhob|Pfn2|Nanos1|Itgb2|Sema4f|…	Braf|Sema4d|Anln|Tacr1|Pdlim1|Mapre2|Clasp1|Amotl2|Adipor2|Dpp4|Klf4|Kank2|Sema3b|Rac1|Radil|Pik3cd|Fgfr1|Adamts9|Ccbe1|Ephb4|Csnk2b|Sdc4|Fgf18|Adam8|Rab11a|Actr3|Prkca|Htr2b|Tac1|Vstm4|Actn4|Cygb|Cxcr4|Egf|Has1|Fgf16|Jcad|Thbs1|Fbn2|Rab13|Ppm1f|Efna1|Kank1|Fstl1|Fgf2|Lrp6|Map3k3|Smoc2|Pak3|Plxnd1|Sema6c|Spred1|Hdac5|Foxp1|Ythdf3|Tgfb2|Macir|Cdh5|Cdh2|Hdac9|Nckap1|Pik3r2|Dock1|Anxa3|Dicer1|Pml|Et…
55	GOBP_AMIDE_TRANSPORT	311	-0.0697974	-1.41743	0.104126	0.496856	Pde1c|Gpld1|Cckbr|Nf1|Hrh3|Gltp|Baiap3|Kcnj10|Stim1|Pick1|Hcfc1|Myo6|Casr|Chrm3|Efna5|Pclo|Stxbp5l|Ptger3|Pla2g6|Smpd3|Itgb1|Pask|Crhr1|Nlgn2|Itsn1|Raf1|Sirt1|Epm2a|Arntl|Myo5a|Slc9b2|Egfr|Sybu|Ndufaf2|Plcb1|Kalrn|Mc4r|Abat|Rab3gap1|Chd7|Doc2b|Hif1a|Ppp3ca|Pfkfb2|Arhgef7|Grm1|Htr2c|Kif5b|Map4k4|Fbn1|Slc25a13|Clock|Aacs|Cacna1e|Ica1|Irs2|Trpc1|Uqcc2|Rbm4|Plekha8|Lepr|Cacna1c|Foxo1|Arl6ip5|Slc2a2|P…	Abca1|Slc17a6|Dtnbp1|Psap|Vsnl1|Stxbp4|Glp1r|Adora1|Cplx3|Slc1a2|Slc25a22|Sirt3|Abcg1|Pparg|Snap25|Edn3|Adcyap1|Cyb5r4|Orai1|Vgf|Jak2|Cpe|Nucb2|Apba1|Srebf1|Abcc5|Abcb1b|Acvr1c|Trpm4|Ptprn2|Stx4a|Abcg2|Sidt2|Hmgcr|Eipr1|Gpr68|Sfrp1|Rab11b|Pltp|Grm2|Capn10|Smad2|Slc16a2|Slc1a4|Anxa7|Npy2r|Gja1|Nnat|Slc38a3|Kcnj11|Tm7sf3|Cd38|Cplx1|Tbc1d1|Ucp2|	253	-0.0724864	-1.3518	0.142023	0.27984	Ucp2|Rab11fip5|Slc15a4|Abcg2|Lrp2|Birc5|Phpt1|Rbm4|Slc8b1|Tap1|Gipr|Arhgef7|Gabbr1|Hadh|Ptpn11|Abcb1b|Pla2g6|Abcg1|Stxbp5l|Cplx3|Agt|Cckbr|Ncoa6|Slc26a6|Crhbp|Slc16a2|Slc14a1|Nadk|Sfrp1|Ghrl|Trpv4|Nos1|Dynll1|Ensa|Pfkl|Prkn|C1qtnf12|Efna5|Adcyap1|Mc4r|Ptger4|Stxbp4|Ptger3|Hif1a|Nr1d1|Pask|Ube2q1|Dgat1|Oga|Fkbp1b|Acsl4|Rasl10b|Tnf|Psmd9|Slc25a32|Klf7|Pfkfb2|Dio2|Crh|Sirt1|Mpc2|Capn10|Ndufaf2|Pde8b…	Abcc8|Chga|Rfx3|Cacna1e|Sox4|Myt1|Ccdc186|Itsn1|Irs2|C2cd2l|Kalrn|Pou3f3|Vgf|Epha5|Npy2r|Kcnj11|Zbed6|Tbc1d1|Gpr68|Chd7|Plekha3|Car2|Cacna1c|Srebf1|Abca1|Plekha8|Myo5a|Hmgcr|Mafa|Hcfc1|Abcc5|Slc18a2|Midn|Serp1|Slc9b2|Syt7|Snx19|Irs1|Slc46a1|Abcc1|Psap|Doc2b|Neurod1|Cd38|Crhr1|Sirt4|Sybu|Slc7a11|Glul|Slc15a2|Tap2|Htt|Rims2|Gltp|Pclo|Rest|Aacs|Madd|Gck|Kcnb1|Adcy8|Trpm4|Disp1|Pltp|Il1b|Cpt1a|Tcirg1…	332	-0.0707407	-1.52309	0.0567515	0.24355	Crhbp|Gpr27|Slc25a18|Slc17a6|Fkbp1b|Ptger3|Dynll1|Gnas|Cyb5r4|Apln|Sidt2|Stim1|Sri|Syt9|F2rl2|Nnat|Aacs|Jak2|Psen1|Abcb9|Ecrg4|Pck2|Slc17a7|Ildr2|Pim3|Gipc1|Mpc2|Chga|Cdk16|Ucp2|Nadk|Uqcc2|Bad|Smpd3|Ube2q1|Hmgn3|Grm2|Capn10|Npy5r|Dio2|Prkn|Slc14a2|Ensa|Slc25a22|Ppp3cb|Baiap3|Snx19|Epm2a|Itsn1|Cptp|Stxbp5l|C2cd2l|Cd38|Camk2n1|Pfkm|Sytl4|Per2|Sirt6|Rab3a|Ptpmt1|Acvr2b|Snca|Ano1|Rab11fip2|Srebf1|Ser…	Slc17a8|Abca1|Stx1a|Mc4r|Slc15a4|Slc25a13|Adcy5|Pde1c|Dtnbp1|Slc1a1|Kif5b|Vps54|Casr|Gna11|Kalrn|Pick1|Arntl|Tcf7l2|Hcfc1|Acvr1c|Bdnf|Tm7sf3|Glud1|Sybu|Htr2c|Nos1|Abcb1b|C1qtnf12|Slc14a1|Slc38a3|Tbc1d1|Oga|Grin2b|Irs1|Osbp|Foxo1|Grm7|Abcg2|Abat|Apba1|Efna5|Rab8b|Stxbp4|Pfkfb2|Rab11fip5|Adcyap1|Rph3al|Avpr1a|Prkce|Map4k4|Zbed6|Glul|Inhbb|Slc1a3|Grm1|Irs2|Hif1a|Mafa|Nr1d1|Gpld1|Pde3b|Kcnj10|Sirt4|G…
56	GOBP_AMINE_BIOSYNTHETIC_PROCESS	24	-0.172848	-1.01529	0.425447	0.789058	Azin1|Kl|Insm1|Amd1|Vps35|Oaz2|Azin2|Atp7a|Sms|Cyp2d22|Snca|Nr4a2|Sat1|Gpr37|Aldh2|Oaz1|Tgfb2|Paox|Park7|Odc1|Epas1|Moxd1|Gch1|Srm|	Cyp2d22|Snca|Nr4a2|Sat1|Gpr37|Aldh2|Oaz1|Tgfb2|Paox|Park7|Odc1|Epas1|Moxd1|Gch1|Srm|	33	-0.097583	-0.654114	0.904483	0.929914	NA	NA	34	0.10833	0.760463	0.747628	0.926603	Oaz2|Kl|Moxd1|Amd1|Atp7a|Oaz1|Paox|Snca|Sat1|Azin1|Crhr2|Amd2|Ddc|Odc1|Th|Sms|Nr4a2|Ldc1|Nnmt|Park7|Agtr2|Insm1|Gch1|Agmat|Dao|Cyp2d22|Vps35|Tgfb2|Srm|Epas1|Azin2|Aldh2|Gpr37|Oaz3|	Oaz2|Kl|Moxd1|Amd1|Atp7a|Oaz1|Paox|
57	GOBP_AMINE_METABOLIC_PROCESS	82	-0.0744612	-0.777914	0.721881	0.928182	Sncaip|Fh1|Azin1|Cln3|Tdo2|Myo5a|Kl|Apc|Pde1b|Maoa|Atp2b4|Abat|Insm1|Htr2c|Aoc2|Amd1|Acmsd|Vcam1|Vps35|Grin2a|Napepld|Sncb|Naaa|Dhps|Oaz2|Npy|Smox|Tacr3|Azin2|Atp7a|Abhd4|Mecp2|Gde1|Itgam|Chrnb2|Chka|Sms|Slc7a11|Hnmt|Slc1a1|Hprt|Cyp2d22|Snca|Slc7a7|Ndufs4|Ido2|Chrna7|Sirt4|Nr4a2|Pnkd|Sat1|Gpr37|Spr|Drd2|Aldh2|Sat2|Oaz1|Sult1a1|Tgfb2|Paox|Vhl|Pebp1|Maob|Park7|Akr1b3|Atcay|Odc1|Prkn|Hdac10|Npr1|Epa…	Hdac10|Npr1|Epas1|Moxd1|Htr1a|Rnf180|Comt|Gdpd1|Gch1|Srm|Rtl4|Ly6e|Ednra|Drd1|	91	-0.0966268	-1.06683	0.347023	0.547265	Naaa|Oaz1|Chrna7|Aoc2|Comt|Tacr3|Odc1|Spr|Sncb|Tgfb2|Sat2|Nnmt|Gde1|Vhl|Maoa|Oaz2|Hnmt|Pnkd|Gdpd1|Park7|Sms|Ly6e|Azin2|Ndufs4|Abat|Pebp1|Hprt|Srm|Dhps|Htr2c|Snca|	Htr1a|Amd1|Slc1a1|Npr1|Myo5a|Apc|Tdo2|Atp7a|Napepld|Grin2a|Sirt4|Mecp2|Slc7a11|Kl|Abhd4|Hdc|Sult1a1|Aldh2|Gpr37|Pde1b|Smox|Drd1|Insm1|Rtl4|Moxd1|Atcay|Cln3|Dbh|Cyp2d22|Crhr2|Vps35|Sncaip|Gch1|Nr4a2|Hdac10|Npy|Chka|Ddc|Epas1|Slc7a7|Oaz3|Rnf180|Itgam|Pnmt|Sat1|Atp2b4|Ednra|Slc6a3|Agtr1a|Chrnb2|Tph2|Rnls|Ido2|Fh1|Maob|Vcam1|Akr1b3|Azin1|Prkn|Paox|Naaa|Oaz1|Chrna7|Aoc2|Comt|Tacr3|Odc1|Spr|Sncb|Tgfb2|…	97	-0.0659716	-0.751114	0.783505	0.876425	Vcam1|Spr|Oaz2|Kl|Rtl4|Rnf180|Moxd1|Amd1|Atp7a|Oaz1|Ednra|Paox|Prkn|Htr1a|Hnmt|Snca|Sat1|Pebp1|Vhl|Drd2|Azin1|Aoc2|Slc7a11|Crhr2|Sncb|Tacr3|Maob|Gdpd1|Abhd4|Afmid|Amd2|Ddc|Npr1|Dmgdh|Odc1|Aoc3|Fh1|Gde1|Th|Mecp2|Tph2|Hdac10|Myo5a|Chrna7|Sms|Nr4a2|Smox|Ldc1|Nnmt|Park7|Atcay|Ndufs4|Napepld|Akr1b3|Hprt|Sult1a1|Atp2b4|Haao|Maoa|Agtr2|Insm1|Gch1|Pnkd|Agmat|Slc7a7|Dao|Sncaip|Cyp2d22|Tdo2|Rnls|Ly6e|Vps35…	Vps35|Npy|Tgfb2|Drd1|Slc1a1|Apc|Srm|Grin2a|Epas1|Azin2|Chka|Htr2c|Sat2|Abat|Naaa|Ido2|Itgam|Aldh2|Comt|Chrnb2|Dhps|Sirt4|Gpr37|Cln3|Pde1b|Oaz3|
58	GOBP_AMINE_TRANSPORT	92	-0.179914	-2.05371	0.00195695	0.195901	Hrh3|Slc12a2|Ptger3|Itgb1|Crhr1|Myo5a|Abat|Rab3gap1|Chrna3|Htr2c|Syt10|Ptgs1|Syt12|Pink1|Arl6ip5|Slc38a2|Dpysl2|Agt|Arg2|Nr3c1|Slc38a1|Stxbp1|Tor1a|Npy5r|Vip|Stx1a|Slc18a2|Grin2b|Sv2a|Prkcb|P2rx7|Chrnb2|Grm7|Per2|Syt13|Htr6|Rgs2|Rtn4|Snca|Kcnb1|Syt17|Chrna7|Syt7|Cacna1a|Septin2|Oprk1|Entpd1|Slc6a1|Syt6|Kcna2|Drd2|Syt5|P2ry12|Gabbr1|Syt4|Slc7a5|Htr1b|Sdhd|Arl6ip1|Arg1|Plcd1|Chga|Rgs4|Nat8l|Cnr1|Gr…	Per2|Syt13|Htr6|Rgs2|Rtn4|Snca|Kcnb1|Syt17|Chrna7|Syt7|Cacna1a|Septin2|Oprk1|Entpd1|Slc6a1|Syt6|Kcna2|Drd2|Syt5|P2ry12|Gabbr1|Syt4|Slc7a5|Htr1b|Sdhd|Arl6ip1|Arg1|Plcd1|Chga|Rgs4|Nat8l|Cnr1|Grk2|Ntsr1|Slc17a8|Sncg|Syt9|Rab3a|Cck|Ace2|Syt11|Psen1|Syt1|Dtnbp1|Grik1|Adora1|Htr1a|Syt2|Slc43a2|Oxtr|Rab3b|Pcp4|Grm2|Cxcl12|Htr2a|Chrna4|Npy2r|Syt3|Slc38a3|	92	0.0993034	1.09575	0.332	0.469521	NA	NA	103	0.0966104	1.14342	0.293542	0.711356	Ptger3|Entpd1|Syt9|Chrna4|Psen1|Chrna3|Pcp4|Chga|Cxcl12|Grm2|Npy5r|Nat8l|Sdhd|Htr1a|Per2|Rab3a|Arg2|Snca|Kcnb1|Drd2|Ptgs1|Plcd1|Crhr1|Htr1b|Adora1|Syt5|Grk2|Ntsr1|Syt6|Cartpt|Crhr2|Vip|Cnr1|Tor1a|Rab3b|Syt4|Gabbr1|Slc38a2|P2ry12|Agt|Ddc|Cck|Npy2r|Htr6|Syt12|Itgb1|Slc22a2|Stxbp1|Syt15|Th|Arl6ip5|Syt1|Syt17|P2rx7|Slc38a1|Myo5a|Chrna7|Syt3|P2ry1|Adora2a|Slc43a2|Sncg|Sv2a|Syt7|Oprk1|Agtr2|Rab3gap1|Ta…	Ptger3|Entpd1|Syt9|Chrna4|Psen1|Chrna3|Pcp4|Chga|Cxcl12|Grm2|Npy5r|Nat8l|Sdhd|Htr1a|Per2|Rab3a|Arg2|Snca|Kcnb1|Drd2|Ptgs1|Plcd1|Crhr1|Htr1b|Adora1|Syt5|Grk2|Ntsr1|Syt6|Cartpt|Crhr2|Vip|Cnr1|Tor1a|Rab3b|Syt4|Gabbr1|Slc38a2|P2ry12|Agt|Ddc|Cck|Npy2r|Htr6|Syt12|Itgb1|Slc22a2|Stxbp1|Syt15|Th|Arl6ip5|Syt1|Syt17|P2rx7|Slc38a1|Myo5a|Chrna7|Syt3|P2ry1|Adora2a|Slc43a2|
59	GOBP_AMINO_ACID_ACTIVATION	44	0.0783872	0.607414	0.921212	0.985124	Vars|Cars2|Pars2|Yars2|Lars2|Aasdh|Dars|Cars|Farsb|Qrsl1|Gatb|Sars|Aars2|Lars|Mars2|Gars|Qars|Aars|Rars2|Tarsl2|Hars2|Kars|Eprs|Wars1|Tars|Nars|Dalrd3|Mars1|Vars2|Nars2|Farsa|Iars2|Dars2|Iars|Wars2|Hars|Yars|Gatc|Fars2|Ears2|Lrrc47|Rars|Tars2|Sars2|	Vars|Cars2|Pars2|Yars2|Lars2|Aasdh|Dars|Cars|Farsb|Qrsl1|Gatb|Sars|Aars2|Lars|Mars2|Gars|Qars|Aars|Rars2|Tarsl2|Hars2|	43	-0.330594	-2.58371	0	0.00115634	Fars2|Dalrd3|Iars|Hars|Mars2|Farsb|Cars2|Tars2|Gars|Tarsl2|Aasdh|Nars|Nars2|Vars2|Rars|Yars2|Kars|Ears2|Pars2|Sars|Rars2|Iars2|Qrsl1|Dars|	Eprs|Aars|Mars1|Lars|Farsa|Vars|Yars|Gatb|Cars|Gatc|Dars2|Qars|Tars|Aarsd1|Lars2|Wars2|Hars2|Aars2|Sars2|Fars2|Dalrd3|Iars|Hars|Mars2|Farsb|Cars2|Tars2|Gars|Tarsl2|Aasdh|Nars|Nars2|Vars2|Rars|Yars2|Kars|Ears2|Pars2|Sars|Rars2|Iars2|Qrsl1|Dars|	45	-0.152382	-1.19785	0.239919	0.470318	Gatb|Iars2|Qrsl1|Fars2|Yars2|Hars|Gatc|Pars2|Lars|Farsb|Vars2|Aarsd1|Wars1|Nars2|Aars2|Aasdh|Hars2|Nars|Sars2|Wars2|Dalrd3|Vars|Tars|Ears2|Dars2|Qars|Sars|Kars|Lrrc47|Gars|Iars|Yars|Rars|Mars2|Cars2|Aars|Rars2|Lars2|Mars1|Tars2|Eprs|Tarsl2|Cars|Farsa|Dars|	Gars|Iars|Yars|Rars|Mars2|Cars2|Aars|Rars2|Lars2|Mars1|Tars2|Eprs|Tarsl2|Cars|Farsa|Dars|
60	GOBP_AMINO_ACID_BIOSYNTHETIC_PROCESS	50	0.20087	1.71071	0.0375	0.234559	Mthfd1|Plod3|Gad1|Shmt1|Cbs|Cln3|Got2|Mthfr|Mthfd2l|Mri1|Mtr|Srr|Atp2b4|Abat|Phgdh|Asl|Sephs2|Cad|Sephs1|Asns|Gad2|Slc38a1|Pycr2|Otc|Psph|Mtap|Aass|Plod2|Gls|Gls2|Pycrl|Bcat2|Psat1|Slc1a3|Apip|Aasdhppt|Got1|Aldh1a1|Dhfr|Ilvbl|Glul|Slc25a12|Park7|Enoph1|Bcat1|Shmt2|Ass1|Aldh18a1|Mtrr|Adi1|	Mthfd1|Plod3|Gad1|Shmt1|Cbs|Cln3|Got2|Mthfr|Mthfd2l|Mri1|Mtr|Srr|Atp2b4|Abat|Phgdh|Asl|Sephs2|Cad|Sephs1|Asns|Gad2|Slc38a1|Pycr2|Otc|Psph|Mtap|Aass|Plod2|Gls|Gls2|Pycrl|Bcat2|	NA	NA	NA	NA	NA	NA	NA	54	-0.116145	-0.993383	0.440476	0.653798	Adi1|Pycr2|Gls2|Shmt2|Mtap|Dhfr|Aasdhppt|Noxred1|Ilvbl|Mtr|Asl|Cbs|Gad1|Bcat2|Sdsl|Apip|Cth|Pycr1|Pycrl|Mthfr|Gad2|Got2|Asns|Tha1|Slc38a1|Park7|Slc25a12|Sephs2|Cad|Bcat1|Shmt1|Atp2b4|Sephs1|Psph|Aass|Ass1|Got1|Phgdh|Mri1|Gls|Aldh18a1|Enoph1|Mthfd1|Abat|Plod2|Srr|Mtrr|Glul|Slc1a3|Psat1|Cln3|Plod3|Aldh1a1|Mthfd2l|	Aldh18a1|Enoph1|Mthfd1|Abat|Plod2|Srr|Mtrr|Glul|Slc1a3|Psat1|Cln3|Plod3|Aldh1a1|Mthfd2l|
61	GOBP_AMINO_ACID_CATABOLIC_PROCESS	66	0.189613	1.80617	0.01222	0.185681	Gad1|Shmt1|Cbs|Ppat|Hibadh|Aldh6a1|Hibch|Mccc2|Tdo2|Gldc|Got2|Etfa|Csad|Atp2b4|Abat|Etfb|Acadsb|Acmsd|Oat|Dld|Adhfe1|Asrgl1|Fah|Qdpr|Nos1|Bckdhb|Arg2|Aldh4a1|Gad2|Hmgcll1|Glud1|Otc|Hsd17b10|Bckdk|Nos3|Aass|Gls|Gls2|Ahcy|Bcat2|Ddah2|Acat1|Gstz1|Gcsh|Slc25a44|Prodh|Ivd|Ido2|Blmh|Got1|Pipox|Arg1|Ddah1|Sardh|Bcat1|Amt|Aldh5a1|Hmgcl|Cdo1|Shmt2|Auh|Acad8|Ddo|Dbt|Mtrr|Scly|	Gad1|Shmt1|Cbs|Ppat|Hibadh|Aldh6a1|Hibch|Mccc2|Tdo2|Gldc|Got2|Etfa|Csad|Atp2b4|Abat|Etfb|Acadsb|Acmsd|Oat|Dld|Adhfe1|Asrgl1|Fah|Qdpr|Nos1|Bckdhb|Arg2|Aldh4a1|Gad2|Hmgcll1|Glud1|Otc|Hsd17b10|Bckdk|Nos3|Aass|Gls|Gls2|Ahcy|Bcat2|Ddah2|Acat1|	NA	NA	NA	NA	NA	NA	NA	69	-0.116584	-1.13447	0.281633	0.522826	Hmgcl|Slc25a44|Adhfe1|Amt|Gstz1|Hmgcll1|Auh|Gls2|Gcsh|Aldh5a1|Qdpr|Shmt2|Bckdk|Arg2|Gcat|Ivd|Bckdhb|Hibch|Acad8|Cbs|Hsd17b10|Gad1|Bcat2|Cdo1|Afmid|Amdhd1|Sdsl|Blmh|Gad2|Got2|Tha1|Nos3|Bcat1|Shmt1|Atp2b4|Hoga1|Oat|Hibadh|Aass|Ahcy|Mccc2|Etfb|Dbt|Dao|Aldh6a1|Got1|Scly|Tdo2|Asrgl1|Dld|Acat1|Sardh|Acadsb|Gls|Ddah2|Glud1|Nos1|Abat|Fah|Ido2|Gldc|Mtrr|Aldh4a1|Prodh|Ddo|Etfa|Ddah1|Ppat|Csad|	Bcat1|Shmt1|Atp2b4|Hoga1|Oat|Hibadh|Aass|Ahcy|Mccc2|Etfb|Dbt|Dao|Aldh6a1|Got1|Scly|Tdo2|Asrgl1|Dld|Acat1|Sardh|Acadsb|Gls|Ddah2|Glud1|Nos1|Abat|Fah|Ido2|Gldc|Mtrr|Aldh4a1|Prodh|Ddo|Etfa|Ddah1|Ppat|Csad|
62	GOBP_AMINO_ACID_IMPORT_ACROSS_PLASMA_MEMBRANE	44	-0.203517	-1.62296	0.0464646	0.407787	Kcnj10|Itgb1|Gfap|Slc7a1|Grm1|Slc6a13|Slc38a4|Arl6ip5|Slc22a4|Slc7a3|Slc38a2|Agt|Arg2|Slc38a1|Slc6a6|Slc7a11|Slc1a3|Slc1a1|Per2|Rgs2|Septin2|Slc1a6|Slc7a5|Arl6ip1|Arg1|Slc7a2|Rgs4|Slc6a20b|Slc3a2|Ntsr1|Slc17a8|Cln8|Ace2|Psen1|Slc6a20a|Prkcd|Slc1a2|Slc7a8|Slc43a2|Slc16a2|Slc1a4|Slc36a1|Slc38a3|Slc6a9|	Slc7a5|Arl6ip1|Arg1|Slc7a2|Rgs4|Slc6a20b|Slc3a2|Ntsr1|Slc17a8|Cln8|Ace2|Psen1|Slc6a20a|Prkcd|Slc1a2|Slc7a8|Slc43a2|Slc16a2|Slc1a4|Slc36a1|Slc38a3|Slc6a9|	35	0.182444	1.27935	0.169261	0.305056	Rgs2|Slc1a2|Grm1|Gfap|Slc1a1|Prkcd|Slc1a4|Slc43a2|Slc3a2|	Rgs2|Slc1a2|Grm1|Gfap|Slc1a1|Prkcd|Slc1a4|Slc43a2|Slc3a2|Slc7a11|Rgs4|Slc1a3|Slc6a6|Psen1|Septin2|Slc7a2|Slc7a1|Kcnj10|Slc1a6|Ntsr1|Cln8|Slc1a5|Itgb1|Agt|Slc16a2|Slc7a5|Slc7a3|Slc22a4|Arg2|Slc7a8|Slc6a9|Per2|Arl6ip5|Arl6ip1|Slc36a1|	45	-0.0843602	-0.671491	0.8778	0.93714	Slc6a6|Slc6a20a|Psen1|Per2|Arg2|Slc16a2|Slc22a4|Ntsr1|Slc7a11|Slc36a1|Slc38a2|Agt|Slc1a4|Slc6a9|Itgb1|Slc22a2|Slc6a13|Arl6ip5|Slc38a1|Gfap|Slc7a8|Slc43a2|Slc1a5|Slc38a5|Slc38a4|Slc6a20b|Slc1a2|Slc7a3|Cln8|Slc1a6|Slc7a2|Rgs4|Arl6ip1|Septin2|Slc7a5|Slc17a8|Slc1a1|Slc38a3|Rgs2|Slc1a3|Grm1|Kcnj10|Slc7a1|Prkcd|Slc3a2|	Slc16a2|Slc22a4|Ntsr1|Slc7a11|Slc36a1|Slc38a2|Agt|Slc1a4|Slc6a9|Itgb1|Slc22a2|Slc6a13|Arl6ip5|Slc38a1|Gfap|Slc7a8|Slc43a2|Slc1a5|Slc38a5|Slc38a4|Slc6a20b|Slc1a2|Slc7a3|Cln8|Slc1a6|Slc7a2|Rgs4|Arl6ip1|Septin2|Slc7a5|Slc17a8|Slc1a1|Slc38a3|Rgs2|Slc1a3|Grm1|Kcnj10|Slc7a1|Prkcd|Slc3a2|
63	GOBP_AMINO_ACID_METABOLIC_PROCESS	199	0.080271	1.32677	0.159449	0.503005	Mthfd1|Plod3|Vars|Gad1|Shmt1|Cbs|Ppat|Fh1|Hibadh|Aldh6a1|Hibch|Azin1|Cars2|Mccc2|Cln3|Pars2|Gclc|Tdo2|Yars2|Mmut|Gldc|Apc|Got2|Mthfr|Etfa|Lars2|Mthfd2l|Csad|Kyat1|Mri1|Mtr|Srr|Atp2b4|Abat|Phgdh|Asl|Etfb|Aasdh|Mthfsl|Txnrd1|Cps1|Dars|Cars|Farsb|Sephs2|Qrsl1|Cad|Acadsb|Acmsd|Oat|Gclm|Dld|Adhfe1|Sephs1|Asrgl1|Asns|Fah|Gatb|Acy1|Qdpr|Htt|Sars|Nos1|Aars2|Lars|Bckdhb|Arg2|Fpgs|Aldh4a1|Gad2|Slc38a1|Mars…	Mthfd1|Plod3|Vars|Gad1|Shmt1|Cbs|Ppat|Fh1|Hibadh|Aldh6a1|Hibch|Azin1|Cars2|Mccc2|Cln3|Pars2|Gclc|Tdo2|Yars2|Mmut|Gldc|Apc|Got2|Mthfr|Etfa|Lars2|Mthfd2l|Csad|Kyat1|Mri1|Mtr|Srr|Atp2b4|Abat|Phgdh|Asl|Etfb|Aasdh|Mthfsl|Txnrd1|Cps1|Dars|Cars|Farsb|Sephs2|Qrsl1|Cad|Acadsb|Acmsd|Oat|Gclm|Dld|Adhfe1|Sephs1|Asrgl1|Asns|Fah|Gatb|Acy1|Qdpr|Htt|Sars|Nos1|Aars2|Lars|Bckdhb|Arg2|Fpgs|Aldh4a1|Gad2|Slc38a1|Mars…	NA	NA	NA	NA	NA	NA	NA	216	-0.0764893	-1.28587	0.168224	0.405353	Gatb|Iars2|Hmgcl|Qrsl1|Adi1|Slc25a44|Spr|Adhfe1|Pycr2|Amt|Fars2|Ndp|Yars2|Gstz1|Gclc|Hmgcll1|Auh|Accs|Gls2|Atp7a|Ucp2|Gcsh|Mthfs|Aldh5a1|Hars|Thap4|Gatc|Pars2|Lars|Qdpr|Nat8l|Shmt2|Bckdk|Mtap|Arg2|Gcat|Dhfr|Aasdhppt|Noxred1|Ilvbl|Farsb|Ivd|Bckdhb|Vars2|Hibch|Mtr|Acad8|Azin1|Slc16a2|Asl|Aarsd1|Cbs|Slc7a11|Hsd17b10|Gad1|Bcat2|Fpgs|Wars1|Nit2|Gmps|Nars2|Cdo1|Afmid|Ddc|Pemt|Amdhd1|Aars2|Sdsl|Odc1|Atf…	Txnrd1|Sardh|Kyat1|Apc|Acadsb|Gls|Yars|Ddah2|Glud1|Azin2|Aldh18a1|Rars|Nos1|Enoph1|Gamt|Mars2|Cars2|Aars|Mthfd1|Abat|Plod2|Fah|Srr|Gpt2|Rars2|Ido2|Gldc|Lars2|Mars1|Comt|Tars2|Mtrr|Aldh4a1|Glul|Eprs|Slc1a3|Tarsl2|Glyat|Cars|Psat1|Prodh|Farsa|Ddo|Etfa|Sirt4|Dars|Ddah1|Cln3|Plod3|Tph1|Ctps2|Ppat|Aldh1a1|Mthfd2l|Csad|
64	GOBP_AMINO_ACID_TRANSMEMBRANE_TRANSPORT	74	-0.163163	-1.63022	0.0585859	0.401992	Kcnj10|Slc25a15|Itgb1|Slc13a3|Cln3|Epm2a|Gfap|Slc7a1|Grm1|Slc38a10|Slc25a13|Slc38a6|Slc6a13|Slc25a29|Slc38a4|Arl6ip5|Slc22a4|Slc7a3|Slc38a2|Lrrc8a|Agt|Arg2|Slc38a1|Slc6a6|Slc15a4|Slc6a7|Slc7a6|Slc7a11|Slc1a3|Slc1a1|Sfxn2|Slc36a4|Per2|Rgs2|Slc17a7|Slc7a7|Slc25a18|Lrrc8c|Septin2|Slc1a6|Slc7a5|Mfsd12|Arl6ip1|Arg1|Slc25a12|Slc7a2|Rgs4|Slc66a1|Slc6a20b|Slc3a2|Ntsr1|Slc17a8|Sfxn1|Slc7a10|Cln8|Ace2|Psen…	Slc7a5|Mfsd12|Arl6ip1|Arg1|Slc25a12|Slc7a2|Rgs4|Slc66a1|Slc6a20b|Slc3a2|Ntsr1|Slc17a8|Sfxn1|Slc7a10|Cln8|Ace2|Psen1|Slc6a20a|Slc17a6|Prkcd|Sfxn3|Slc1a2|Slc25a22|Slc7a8|Lrrc8d|Slc43a2|Slc38a7|Slc16a2|Slc1a4|Slc25a38|Slc38a9|Slc36a1|Slc38a3|Slc6a9|	72	-0.0823563	-0.818283	0.669355	0.791207	NA	NA	76	-0.0884451	-0.900263	0.55123	0.748756	Slc25a18|Slc17a6|Slc36a4|Slc6a6|Slc6a20a|Psen1|Slc17a7|Slc38a6|Lrrc8a|Mfsd12|Slc25a22|Epm2a|Sfxn1|Slc66a1|Slc25a15|Per2|Arg2|Lrrc8c|Slc38a10|Slc16a2|Slc22a4|Ntsr1|Slc7a11|Slc36a1|Slc6a7|Slc38a2|Agt|Slc1a4|Slc6a9|Itgb1|Slc22a2|Slc6a13|Arl6ip5|Slc38a7|Slc38a1|Gfap|Slc11a1|Slc7a8|Slc43a2|Slc25a12|Slc1a5|Slc38a5|Slc38a4|Slc6a20b|Slc1a2|Slc7a3|Slc25a38|Sfxn3|Slc7a7|Cln8|Slc1a6|Slc7a2|Rgs4|Arl6ip1|Sept…	Slc25a18|Slc17a6|Slc36a4|Slc6a6|Slc6a20a|Psen1|Slc17a7|Slc38a6|Lrrc8a|Mfsd12|Slc25a22|Epm2a|Sfxn1|Slc66a1|Slc25a15|Per2|Arg2|Lrrc8c|Slc38a10|
65	GOBP_AMINO_ACID_TRANSPORT	127	-0.121692	-1.67751	0.0260521	0.375603	Nf1|Hrh3|Kcnj10|Slc12a2|Myo6|Slc25a15|Itgb1|Ctns|Myc|Slc13a3|Cln3|Epm2a|Gfap|Abat|Rab3gap1|Slc7a1|Grm1|Htr2c|Slc38a10|Slc25a13|Slc38a6|Slc6a13|Slc25a29|Slc38a4|Arl6ip5|Slc22a4|Slc7a3|Slc38a2|Dpysl2|Slc16a10|Slc17a5|Lrrc8a|Agt|Arg2|Nr3c1|Vps54|Trpc4|Slc38a1|Stxbp1|Npy5r|Slc7a14|Slc6a6|Slc15a4|Slc6a7|Slc7a6|Grin2b|Sv2a|Slc32a1|Ntrk2|Bdnf|P2rx7|Slc9a3r1|Grm7|Slc7a11|Slc1a3|Slc1a1|Sfxn2|Slc36a4|Per2|…	Gabbr1|Syt4|Slc7a5|Htr1b|Mfsd12|Xk|Arl6ip1|Arg1|Slc25a12|Slc7a2|Sfxn4|Rgs4|Slc66a1|Slc6a20b|Pak1|Slc3a2|Ntsr1|Slc17a8|Sfxn1|Slc7a10|Cln8|Lrp5|Sfxn5|Cck|Ace2|Psen1|Slc6a20a|Slc6a15|Slc17a6|Dtnbp1|Prkcd|Sfxn3|Grik1|Adora1|Slc1a2|Slc25a22|Slc7a8|Nfe2l1|Htr1a|Apba1|Lrrc8d|Slc43a2|Slc7a4|Slc38a7|Slc6a17|Grm2|Slc16a2|Slc1a4|Slc25a38|Slc38a9|Slc36a1|Gja1|Slc38a3|Slc6a9|	125	0.0750668	0.966569	0.482688	0.598768	NA	NA	135	-0.0885794	-1.20507	0.211066	0.46624	Slc25a18|Slc17a6|Slc25a44|Slc36a4|Slc6a6|Ctns|Slc6a20a|Psen1|Slc17a7|Slc38a6|Gipc1|Lrrc8a|Mfsd12|Grm2|Npy5r|Slc25a22|Epm2a|Sfxn1|Slc66a1|Htr1a|Slc25a15|Per2|Arg2|Snca|Lrrc8c|Slc38a10|Slc7a4|Slc16a2|Slc6a17|Pak1|Htr1b|Slc22a4|Adora1|Ntsr1|Slc7a11|Slc36a1|Xk|Slc6a7|Pdpn|Lrp5|Syt4|Gabbr1|Slc38a2|Agt|Cck|Slc1a4|Slc6a9|Htr6|Itgb1|Slc22a2|Stxbp1|Slc6a13|Sfxn4|Sfxn5|Arl6ip5|Slc38a7|P2rx7|Slc38a1|Gfap|Sl…	Trpc4|Slc6a15|Llgl2|Septin2|Slc7a5|Sfxn2|Slc17a8|Slc15a4|Slc25a13|Grik1|Dtnbp1|Slc6a12|Slc1a1|Slc25a29|Vps54|Bdnf|Htr2c|Slc38a3|Grin2b|Slc7a10|Rgs2|Grm7|Abat|Apba1|Slc32a1|Cacnb4|Slc38a9|Avpr1a|Slc1a3|Lrrc8d|Grm1|Myc|Kcnj10|Slc7a6|Cln3|Nr3c1|Slc7a1|Myo6|Slc13a3|Prkcd|Slc3a2|Cacna1a|
66	GOBP_AMINO_SUGAR_METABOLIC_PROCESS	33	0.157509	1.09101	0.32438	0.704613	Gnpda2|Pgm3|Amdhd2|Ogt|Nagk|Mgat3|Chst2|Gne|Hexb|Uap1l1|Chia1|Extl2|Gfpt1|Chst1|Npl|Oga|Mdp1|Uap1|Chil5|Renbp|Dpagt1|Chst3|Fn3k|St6gal1|Gfpt2|Aldh1a1|Ovgp1|Gnpda1|B3galnt2|Mgat1|St6gal2|Ctbs|Csgalnact1|	Gnpda2|Pgm3|Amdhd2|Ogt|Nagk|Mgat3|Chst2|Gne|Hexb|Uap1l1|Chia1|Extl2|Gfpt1|Chst1|Npl|Oga|Mdp1|Uap1|Chil5|Renbp|Dpagt1|Chst3|Fn3k|	33	0.0944342	0.647042	0.905812	0.928292	NA	NA	35	-0.172307	-1.19781	0.229376	0.470022	Gnpda2|Gnpda1|St6gal1|Hexb|Chil5|Mgat1|Nagk|Dpagt1|Chst7|Uap1l1|Ogt|Uap1|Gfpt2|Mdp1|Chil1|Chia1|Extl2|Chst1|Hoga1|Mgat3|Gfpt1|Ovgp1|Npl|B3galnt2|Pgm3|Amdhd2|Oga|Chst2|Ctbs|Chst3|Fn3k|St6gal2|Gne|Aldh1a1|Csgalnact1|	Ogt|Uap1|Gfpt2|Mdp1|Chil1|Chia1|Extl2|Chst1|Hoga1|Mgat3|Gfpt1|Ovgp1|Npl|B3galnt2|Pgm3|Amdhd2|Oga|Chst2|Ctbs|Chst3|Fn3k|St6gal2|Gne|Aldh1a1|Csgalnact1|
67	GOBP_AMINOGLYCAN_BIOSYNTHETIC_PROCESS	45	-0.164829	-1.28842	0.170683	0.600236	Pxylp1|Smpd3|Pdgfb|B3galt6|Cltc|Chsy3|Pdgfrb|Nfkb1|Tgfb1|Chpf|Csgalnact2|Chpf2|Hexa|B4galt7|B3gnt3|Ap2a1|B3gat1|Chst1|Xylt2|Ext1|Slc10a7|B4galt5|Chst12|Egf|Chst3|Has3|Chst11|Has1|Hyal1|Hs3st2|Ext2|Slc35d1|Hs3st1|Xylt1|Ccnd3|B3gat3|Angpt1|B4galt4|Ndst2|Ugdh|Abcc5|Dse|Chsy1|Csgalnact1|Glce|	Ext2|Slc35d1|Hs3st1|Xylt1|Ccnd3|B3gat3|Angpt1|B4galt4|Ndst2|Ugdh|Abcc5|Dse|Chsy1|Csgalnact1|Glce|	54	0.106011	0.894	0.589041	0.678857	NA	NA	51	0.122937	1.04178	0.40159	0.784104	B4galt5|Ndst2|B4galt7|Ext2|Glce|Chpf2|Slc10a7|Pxylp1|Smpd3|B3gat3|Ccnd3|Hs3st1|Nfkb1|Chpf|Abcc5|Hs3st3b1|Angpt1|Csgalnact2|Chsy1|Chst7|Pdgfrb|B3gat1|Pdgfb|B3gnt3|Chst14|Chst12|Ptger4|Hs3st3a1|Dse|Slc35d1|Hyal1|Chsy3|Chst1|B3gnt8|Ext1|Has3|B3galt6|B4galt4|Hexa|Hs3st2|Egf|Has1|Ap2a1|Xylt2|Chst11|Xylt1|Cltc|Tgfb1|Chst3|Ugdh|Csgalnact1|	B4galt5|Ndst2|B4galt7|Ext2|Glce|Chpf2|Slc10a7|Pxylp1|Smpd3|B3gat3|Ccnd3|Hs3st1|Nfkb1|Chpf|Abcc5|Hs3st3b1|Angpt1|Csgalnact2|Chsy1|Chst7|Pdgfrb|B3gat1|Pdgfb|
68	GOBP_AMINOGLYCAN_CATABOLIC_PROCESS	23	-0.130953	-0.739645	0.779093	0.945923	Arsb|Hmmr|Hyal2|Tgfb1|Idua|Hexb|Hexa|Sgsh|Chia1|Galns|Gusb|Chil5|Cemip2|Slc9a1|Ovgp1|Cd44|Stab2|Ids|Hyal1|Gns|Cemip|Ctbs|Fgf2|	Slc9a1|Ovgp1|Cd44|Stab2|Ids|Hyal1|Gns|Cemip|Ctbs|Fgf2|	25	0.252806	1.48618	0.0873984	0.173873	Cemip|Galns|Ctbs|Hexb|Cemip2|Idua|Tgfb1|Arsb|Lyve1|Cd44|Fgf2|Hmmr|Slc9a1|Ovgp1|Sgsh|Hyal1|Hyal3|Stab2|Gns|Chil1|Chia1|Gusb|Ids|Hyal2|	Cemip|Galns|Ctbs|Hexb|Cemip2|Idua|Tgfb1|Arsb|Lyve1|Cd44|Fgf2|Hmmr|Slc9a1|Ovgp1|Sgsh|Hyal1|Hyal3|Stab2|Gns|Chil1|Chia1|Gusb|Ids|Hyal2|Hexa|	26	-0.226178	-1.34346	0.142857	0.363268	Hyal2|Hexb|Chil5|Pglyrp1|Lyve1|Arsb|Cd44|Hyal1|Chil1|Chia1|Gns|Stab2|Galns|Ovgp1|Cemip|Ids|Hexa|Gusb|Slc9a1|Fgf2|Hmmr|Sgsh|Ctbs|Tgfb1|Idua|Cemip2|	Hyal1|Chil1|Chia1|Gns|Stab2|Galns|Ovgp1|Cemip|Ids|Hexa|Gusb|Slc9a1|Fgf2|Hmmr|Sgsh|Ctbs|Tgfb1|Idua|Cemip2|
69	GOBP_AMINOGLYCAN_METABOLIC_PROCESS	85	-0.153535	-1.67286	0.0264766	0.381849	Pxylp1|Dcn|Smpd3|Pdgfb|Itih3|B3galt6|Arsb|Cltc|Chsy3|Pdgfrb|Nfkb1|Hmmr|Hyal2|Tgfb1|Spock3|Chpf|Idua|Csgalnact2|Chpf2|Hexb|Tnfaip6|Ndnf|Hexa|Sgsh|B4galt7|B3gnt3|Ap2a1|B3gat1|Chia1|Galns|Chst1|Xylt2|Gusb|Ext1|Habp4|Slc10a7|Chil5|B4galt5|Chst12|Egf|Ndst1|Chst3|Itih2|Bpnt2|Has3|Cemip2|Chst11|Has1|Slc9a1|Ovgp1|Naglu|Cd44|Foxc1|Stab2|Ids|Hyal1|Hs3st2|Gns|Ext2|Spock2|Slc35d1|Itih5|Hs3st1|Xylt1|Ccnd3|B3g…	Gns|Ext2|Spock2|Slc35d1|Itih5|Hs3st1|Xylt1|Ccnd3|B3gat3|Egflam|Angpt1|B4galt4|Dsel|Hs2st1|Ndst2|Ugdh|Abcc5|Cln6|Cemip|Ednrb|Ctbs|Dse|Fgf2|Bgn|Chsy1|Csgalnact1|Glce|Ednra|	94	0.112657	1.26803	0.175197	0.312764	Cltc|B4galt4|Abcc5|Cemip|B3gat3|B3gnt2|Chst11|Galns|Chsy3|Chpf|Ap2a1|Xylt2|Ndst2|Hs3st1|Ext2|B3gat1|Nfkb1|Spock3|Il1b|Chpf2|Ctbs|Tnfaip6|Ccnd3|Chst7|Pxylp1|Ext1|Hexb|Ndnf|Itih5|Hpse|Chst12|Bgn|Cemip2|Idua|Tgfb1|Has1|Foxc1|Arsb|Lyve1|Cd44|B4galt5|Fgf2|Pdgfrb|Hmmr|Slc9a1|Ovgp1|Slc10a7|Sgsh|Egf|Hyal1|Hyal3|Cln6|Spock2|Angpt1|Stab2|Gns|Has3|Chsy1|Ugdh|Ednra|Chil1|Csgalnact1|Slc35d1|B3gnt8|Dse|Habp4|C…	Cltc|B4galt4|Abcc5|Cemip|B3gat3|B3gnt2|Chst11|Galns|Chsy3|Chpf|Ap2a1|Xylt2|Ndst2|Hs3st1|Ext2|B3gat1|Nfkb1|Spock3|Il1b|Chpf2|Ctbs|Tnfaip6|Ccnd3|Chst7|Pxylp1|Ext1|Hexb|Ndnf|Itih5|Hpse|Chst12|Bgn|Cemip2|Idua|Tgfb1|Has1|Foxc1|Arsb|Lyve1|Cd44|B4galt5|Fgf2|Pdgfrb|Hmmr|Slc9a1|Ovgp1|Slc10a7|Sgsh|Egf|Hyal1|Hyal3|Cln6|Spock2|Angpt1|Stab2|Gns|Has3|Chsy1|Ugdh|Ednra|Chil1|Csgalnact1|Slc35d1|B3gnt8|Dse|Habp4|C…	95	0.0825638	0.94104	0.504065	0.836767	B4galt5|Naglu|Ndst2|Bpnt2|B4galt7|Hyal2|Ext2|Dsel|Glce|Chpf2|Slc10a7|Ndnf|Pxylp1|Ednra|Smpd3|B3gat3|Ccnd3|Hexb|Chil5|Hs3st1|Nfkb1|Chpf|Abcc5|Tnfaip6|Foxc1|Egflam|Hs3st3b1|Pglyrp1|Angpt1|Lyve1|Csgalnact2|Chsy1|Dcn|Chst7|Pdgfrb|B3gat1|Habp4|Arsb|Pdgfb|B3gnt3|Chst14|Chst12|Cd44|Ptger4|Hs3st3a1|Dse|Slc35d1|Hyal1|Chil1|Chia1|Chsy3|Gns|Itih2|Chst1|B3gnt8|Ext1|Spock2|Has3|B3galt6|B4galt4|Stab2|Galns|Ovg…	B4galt5|Naglu|Ndst2|Bpnt2|B4galt7|Hyal2|Ext2|Dsel|Glce|Chpf2|Slc10a7|Ndnf|Pxylp1|Ednra|Smpd3|B3gat3|Ccnd3|Hexb|Chil5|Hs3st1|Nfkb1|Chpf|Abcc5|Tnfaip6|Foxc1|Egflam|Hs3st3b1|Pglyrp1|Angpt1|Lyve1|Csgalnact2|Chsy1|Dcn|Chst7|Pdgfrb|B3gat1|Habp4|Arsb|Pdgfb|
70	GOBP_AMMONIUM_ION_METABOLIC_PROCESS	NA	NA	NA	NA	NA	NA	NA	21	0.288727	1.58741	0.0526316	0.12601	Htr1a|Atp2b2|Atp7a|Grin2a|Hdc|Aldh2|Pde1b|Chdh|Cyp2d22|Gch1|Ache|Bche|Chka|Ddc|Enpp6|Rnf180|	Htr1a|Atp2b2|Atp7a|Grin2a|Hdc|Aldh2|Pde1b|Chdh|Cyp2d22|Gch1|Ache|Bche|Chka|Ddc|Enpp6|Rnf180|Tph2|Spr|Maoa|Hnmt|Btbd9|	22	0.209899	1.1595	0.287402	0.705848	Ache|Spr|Rnf180|Atp7a|Htr1a|Hnmt|Enpp6|Btbd9|Chdh|Atp2b2|Ddc|Dmgdh|Tph2|Maoa|Gch1|Cyp2d22|Bche|Grin2a|Chka|Aldh2|Pde1b|Tph1|	Ache|Spr|Rnf180|Atp7a|Htr1a|Hnmt|Enpp6|Btbd9|Chdh|Atp2b2|Ddc|Dmgdh|
71	GOBP_AMP_METABOLIC_PROCESS	26	-0.212361	-1.27362	0.153996	0.601864	Nt5e|Ppat|Ampd3|Ak1|Ak2|Prps2|Uox|Ak9|Ampd2|Adk|Adss|Hprt|Ada|Adsl|Adssl1|Paics|Ak4|Nudt2|Pnp|Aprt|Pfas|Gart|Nt5c1a|Xdh|Ak3|Atic|	Adssl1|Paics|Ak4|Nudt2|Pnp|Aprt|Pfas|Gart|Nt5c1a|Xdh|Ak3|Atic|	25	-0.227675	-1.38467	0.126233	0.253117	Ak3|Adsl|Pfas|Pnp|Ak2|Ampd2|Adk|Aprt|Ak1|Ak4|Adss|Nudt2|Hprt|Ppat|	Gart|Nt5c1a|Atic|Nt5e|Ampd3|Ak9|Adssl1|Paics|Xdh|Urah|Prps2|Ak3|Adsl|Pfas|Pnp|Ak2|Ampd2|Adk|Aprt|Ak1|Ak4|Adss|Nudt2|Hprt|Ppat|	24	0.112267	0.658582	0.896617	0.961638	Prps2|Ak1|Ampd3|Aprt|Atic|Ada|Paics|Pnp|Nudt2|Ak3|Adss|Ampd2|Nt5c1a|Hprt|Nt5e|Gart|Ak9|Pfas|Adsl|Ak4|Adssl1|Ak2|Adk|Ppat|	Prps2|Ak1|Ampd3|Aprt|Atic|Ada|Paics|Pnp|Nudt2|Ak3|Adss|Ampd2|Nt5c1a|Hprt|Nt5e|Gart|Ak9|Pfas|Adsl|Ak4|Adssl1|
72	GOBP_AMYLOID_BETA_CLEARANCE	27	-0.202684	-1.25466	0.180162	0.612578	Il4|Cyp51|Cltc|Ldlr|Rab11a|Rab5a|Picalm|Abca7|Itgb2|Itgam|Lrp1|Igf1r|Ifngr1|Lrp2|Mme|Clu|Pla2g3|App|Ide|Rock1|Insr|Apoe|Srf|Lrp4|Lrpap1|Hmgcr|Rab11b|	Rab11a|Rab5a|Picalm|Abca7|Itgb2|Itgam|Lrp1|Igf1r|Ifngr1|Lrp2|Mme|Clu|Pla2g3|App|Ide|Rock1|Insr|Apoe|Srf|Lrp4|Lrpap1|Hmgcr|Rab11b|	31	0.168926	1.10612	0.312127	0.458516	NA	NA	31	-0.260019	-1.74383	0.0147992	0.147869	Pla2g3|Lrp4|Ifngr1|Il4|Ldlr|Itgb2|Lrpap1|Rab11b|Apoe|Igf1r|C5ar1|Trem2|Insr|Rab5a|Hmgcr|Picalm|Lrp2|Rab11a|Mme|Cd36|Ide|Cyp51|Clu|Srf|Ttpa|Cltc|Itgam|App|Rock1|Lrp1|Abca7|	Rab5a|Hmgcr|Picalm|Lrp2|Rab11a|Mme|Cd36|Ide|Cyp51|Clu|Srf|Ttpa|Cltc|Itgam|App|Rock1|Lrp1|Abca7|
73	GOBP_AMYLOID_BETA_FORMATION	NA	NA	NA	NA	NA	NA	NA	44	0.208266	1.64215	0.0403226	0.105485	Epha4|Sorl1|Abca7|Apoe|Slc2a13|Rtn4|Spon1|Sp1|Lrrtm3|Gga3|Ncstn|Psenen|Rock1|Rela|	Epha4|Sorl1|Abca7|Apoe|Slc2a13|Rtn4|Spon1|Sp1|Lrrtm3|Gga3|Ncstn|Psenen|Rock1|Rela|Ntrk2|Clu|Psen2|Psen1|Aph1c|Gsap|Aph1b|Efna1|Igf1|Bace1|Adam10|Rtn2|Abca2|Aph1a|Dyrk1a|Picalm|Abcg1|Rock2|Bin1|Ifngr1|Casp3|Tnf|Chrna7|Hap1|Rtn3|Pin1|Gsk3a|Rtn1|Prnp|Tmed10|	NA	NA	NA	NA	NA	NA	NA
74	GOBP_AMYLOID_BETA_METABOLIC_PROCESS	51	-0.193805	-1.6698	0.0305927	0.376152	Casp3|Sp1|Rela|Apeh|Mgat3|Unc13a|Aph1b|Bace2|Spon1|Hap1|Epha4|Picalm|Abca7|Rock2|Ntrk2|Sorl1|Dyrk1a|Ifngr1|Csnk1e|Rtn4|Gsap|Mme|Clu|Chrna7|Slc2a13|Aph1a|Adam10|Rtn3|Prnp|Psenen|Ide|Pin1|Ncstn|Rock1|Bin1|Gga3|Abca2|Apoe|Igf1|Psen1|Ace|Gsk3a|Aph1c|Bace1|Psen2|Abcg1|Tmed10|Rtn1|Rtn2|Lrrtm3|Becn1|	Ide|Pin1|Ncstn|Rock1|Bin1|Gga3|Abca2|Apoe|Igf1|Psen1|Ace|Gsk3a|Aph1c|Bace1|Psen2|Abcg1|Tmed10|Rtn1|Rtn2|Lrrtm3|Becn1|	54	0.167856	1.46597	0.0798403	0.18497	Epha4|Sorl1|Abca7|Unc13a|Apoe|Slc2a13|Rtn4|Spon1|Sp1|Lrrtm3|Gga3|Ncstn|Psenen|Rock1|Rela|	Epha4|Sorl1|Abca7|Unc13a|Apoe|Slc2a13|Rtn4|Spon1|Sp1|Lrrtm3|Gga3|Ncstn|Psenen|Rock1|Rela|Mme|Ntrk2|Clu|Ace|Apeh|Psen2|Psen1|Aph1c|Gsap|Aph1b|Efna1|Igf1|Bace1|Adam10|Rtn2|Abca2|Mgat3|Aph1a|Becn1|Dyrk1a|Picalm|Abcg1|Rock2|Bace2|Ide|Bin1|Ifngr1|Casp3|Tnf|Chrna7|Hap1|Rtn3|Nat8f1|Nat8f4|Pin1|Gsk3a|Rtn1|Prnp|Tmed10|	52	-0.0996396	-0.857003	0.61191	0.790515	Gsk3a|Psenen|Lrrtm3|Igf1|Psen1|Rtn2|Tmed10|Ifngr1|Aph1a|Prnp|Bace2|Gga3|Pin1|Bin1|Apoe|Apeh|Casp3|Ace|Gsap|Rela|Spon1|Rtn1|Csnk1e|Aph1b|Becn1|Chrna7|Bace1|Rtn3|Abcg1|Mgat3|Hap1|Sorl1|Ncstn|Picalm|Ntrk2|Unc13a|Mme|Ide|Efna1|Aph1c|Abca2|Epha4|Clu|Rock2|Sp1|Dyrk1a|Rock1|Rtn4|Psen2|Slc2a13|Adam10|Abca7|	Hap1|Sorl1|Ncstn|Picalm|Ntrk2|Unc13a|Mme|Ide|Efna1|Aph1c|Abca2|Epha4|Clu|Rock2|Sp1|Dyrk1a|Rock1|Rtn4|Psen2|Slc2a13|Adam10|Abca7|
75	GOBP_AMYLOID_FIBRIL_FORMATION	24	-0.187237	-1.06869	0.353965	0.745929	Pfdn4|Ldlr|Fus|Ripk1|Usp8|Pfdn1|Vbp1|B2m|Mdm2|Pfdn6|Hspg2|Snca|Pfdn2|Clu|Chrna7|App|Tardbp|Cryab|Cdsn|Mapt|Gsn|Apoe|Psen1|Pfdn5|	B2m|Mdm2|Pfdn6|Hspg2|Snca|Pfdn2|Clu|Chrna7|App|Tardbp|Cryab|Cdsn|Mapt|Gsn|Apoe|Psen1|Pfdn5|	21	-0.167782	-0.924718	0.537525	0.681223	Gsn|Mapt|Apoe|Cryab|Clu|Ripk1|Psen1|B2m|Pfdn6|Trem2|Ldlr|	Gsn|Mapt|Apoe|Cryab|Clu|Ripk1|Psen1|B2m|Pfdn6|Trem2|Ldlr|App|Hspg2|Chrna7|Cd36|Mdm2|Pfdn5|Vbp1|Pfdn1|Pfdn2|Pfdn4|	25	-0.195899	-1.18526	0.230769	0.482563	Pfdn5|Psen1|Snca|Ldlr|Pfdn6|Pfdn2|Apoe|Pfdn1|Chrna7|Hspg2|Trem2|Mdm2|Gsn|Cryab|Cd36|Mapt|Pfdn4|Clu|B2m|Vbp1|App|Fus|Tardbp|Ripk1|Usp8|	Cd36|Mapt|Pfdn4|Clu|B2m|Vbp1|App|Fus|Tardbp|Ripk1|Usp8|
76	GOBP_AMYLOID_PRECURSOR_PROTEIN_CATABOLIC_PROCESS	55	-0.228437	-2.01604	0.0100402	0.218321	Casp3|Sp1|Cln3|Rela|Unc13a|Aph1b|Spon1|Hap1|Epha4|Picalm|Abca7|Ranbp9|Rock2|Ntrk2|Sorl1|Dyrk1a|Ifngr1|Ager|Csnk1e|Adam9|Rtn4|Gsap|Clu|Chrna7|Slc2a13|Aph1a|Adam10|Rtn3|App|Prnp|Psenen|Adam19|Dhcr24|Pin1|Ncstn|Rock1|Bin1|Gga3|Abca2|Apoe|Igf1|Lyn|Psen1|Gsk3a|Flot2|Aph1c|Efna3|Bace1|Psen2|Abcg1|Tmed10|Rtn1|Rtn2|Adam17|Lrrtm3|	Picalm|Abca7|Ranbp9|Rock2|Ntrk2|Sorl1|Dyrk1a|Ifngr1|Ager|Csnk1e|Adam9|Rtn4|Gsap|Clu|Chrna7|Slc2a13|Aph1a|Adam10|Rtn3|App|Prnp|Psenen|Adam19|Dhcr24|Pin1|Ncstn|Rock1|Bin1|Gga3|Abca2|Apoe|Igf1|Lyn|Psen1|Gsk3a|Flot2|Aph1c|Efna3|Bace1|Psen2|Abcg1|Tmed10|Rtn1|Rtn2|Adam17|Lrrtm3|	55	0.162798	1.41589	0.109015	0.214321	Epha4|Sorl1|Abca7|Unc13a|Apoe|Slc2a13|Rtn4|Spon1|Sp1|Lrrtm3|Gga3|Ncstn|Psenen|Rock1|Rela|	Epha4|Sorl1|Abca7|Unc13a|Apoe|Slc2a13|Rtn4|Spon1|Sp1|Lrrtm3|Gga3|Ncstn|Psenen|Rock1|Rela|Ntrk2|Clu|Cln3|Psen2|Adam17|Psen1|Aph1c|Gsap|Aph1b|Ranbp9|Efna1|Igf1|App|Bace1|Adam10|Rtn2|Abca2|Aph1a|Dyrk1a|Dhcr24|Lyn|Picalm|Abcg1|Rock2|Adam19|Bin1|Ifngr1|Casp3|Tnf|Chrna7|Hap1|Rtn3|Adam9|Pin1|Gsk3a|Rtn1|Prnp|Flot2|Tmed10|Efna3|	55	-0.112979	-0.98423	0.433962	0.663517	Gsk3a|Psenen|Lrrtm3|Igf1|Adam17|Psen1|Rtn2|Tmed10|Ifngr1|Aph1a|Prnp|Efna3|Gga3|Pin1|Bin1|Apoe|Casp3|Gsap|Rela|Dhcr24|Spon1|Flot2|Rtn1|Lyn|Csnk1e|Aph1b|Chrna7|Bace1|Rtn3|Abcg1|Adam9|Hap1|Sorl1|Ncstn|Picalm|Ntrk2|Unc13a|Adam19|Efna1|Aph1c|Abca2|Epha4|Clu|Rock2|Sp1|Dyrk1a|App|Rock1|Rtn4|Ranbp9|Cln3|Psen2|Slc2a13|Adam10|Abca7|	Hap1|Sorl1|Ncstn|Picalm|Ntrk2|Unc13a|Adam19|Efna1|Aph1c|Abca2|Epha4|Clu|Rock2|Sp1|Dyrk1a|App|Rock1|Rtn4|Ranbp9|Cln3|Psen2|Slc2a13|Adam10|Abca7|
77	GOBP_AMYLOID_PRECURSOR_PROTEIN_METABOLIC_PROCESS	70	-0.237035	-2.269	0	0.114518	Casp3|Sp1|Cln3|Rela|Unc13a|Aph1b|Bace2|Spon1|Hap1|Ldlrap1|Epha4|Aatf|Necab2|Picalm|Abca7|Ranbp9|Rock2|Ntrk2|Sorl1|Dyrk1a|Ifngr1|Ager|Csnk1e|Adam9|Rtn4|Gsap|Clu|Chrna7|Slc2a13|Dlg1|Aph1a|Adam10|Ago2|Rtn3|App|Prnp|Psenen|Naglu|Adam19|Dhcr24|Itm2c|Pin1|Itm2a|Ncstn|Rock1|Bin1|Gga3|Soat1|Abca2|Tmcc2|Apoe|Igf1|Itm2b|Lyn|Psen1|Gsk3a|Flot2|Aph1c|Efna3|Bace1|Psen2|Abcg1|Necab1|Tmed10|Rtn1|Nsg1|Necab3|Rtn2…	Aph1a|Adam10|Ago2|Rtn3|App|Prnp|Psenen|Naglu|Adam19|Dhcr24|Itm2c|Pin1|Itm2a|Ncstn|Rock1|Bin1|Gga3|Soat1|Abca2|Tmcc2|Apoe|Igf1|Itm2b|Lyn|Psen1|Gsk3a|Flot2|Aph1c|Efna3|Bace1|Psen2|Abcg1|Necab1|Tmed10|Rtn1|Nsg1|Necab3|Rtn2|Adam17|Lrrtm3|	70	0.104255	0.985968	0.453027	0.581278	NA	NA	71	0.107183	1.02878	0.396694	0.782115	Necab3|Gsk3a|Naglu|Aatf|Psenen|Lrrtm3|Igf1|Adam17|Psen1|Rtn2|Pawr|Necab2|Tmed10|Ago2|Nsg1|Ifngr1|Aph1a|Prnp|Bace2|Efna3|Gga3|Pin1|Bin1|Apoe|Casp3|Gsap|Itm2c|Rela|Dhcr24|Necab1|Spon1|Itm2b|Flot2|Rtn1|Lyn|Csnk1e|Itm2a|Aph1b|Soat1|Chrna7|Bace1|Rtn3|Abcg1|Adam9|Hap1|Sorl1|Ncstn|Picalm|Ntrk2|Unc13a|Adam19|Tmcc2|Efna1|Aph1c|Abca2|Epha4|Ldlrap1|Clu|Rock2|Sp1|Dyrk1a|Dlg1|App|Rock1|Rtn4|Ranbp9|Cln3|Psen2|…	Necab3|Gsk3a|Naglu|Aatf|Psenen|Lrrtm3|Igf1|Adam17|Psen1|Rtn2|Pawr|Necab2|Tmed10|Ago2|Nsg1|Ifngr1|Aph1a|Prnp|Bace2|Efna3|Gga3|Pin1|Bin1|
78	GOBP_ANATOMICAL_STRUCTURE_HOMEOSTASIS	NA	NA	NA	NA	NA	NA	NA	253	0.127585	2.31954	0	0.00607301	Ptgs2|Gpr137|Dctn1|Map1a|Crocc|Abcc8|Ncdn|Homer1|Grin1|Cacna1a|Atp2b2|Ankrd11|Norad|Cx3cl1|Gaa|Gigyf2|Ercc6|Slc8a2|Cep290|Ctnnb1|Slc24a2|Abca3|Trf|Stk11|Slc1a1|Gnas|Tjp1|Dmd|Itgav|Cracd|Car2|Wnk3|Notch1|Col11a2|Apc|Kmt2a|Trim32|P2rx7|Aldh1a1|Slc12a2|Nanos1|Sox9|Mtf1|Atp7a|Tfrc|Neurod1|Akt3|Cd38|S1pr1|Poc1b|Rpa1|Cd34|Large1|Ubash3b|Disc1|Mbp|Tpp1|Prkca|Mfsd2a|Xiap|Atp1b2|Bcl2|Atp2a2|Car7|Vegfa|Csf…	Ptgs2|Gpr137|Dctn1|Map1a|Crocc|Abcc8|Ncdn|Homer1|Grin1|Cacna1a|Atp2b2|Ankrd11|Norad|Cx3cl1|Gaa|Gigyf2|Ercc6|Slc8a2|Cep290|Ctnnb1|Slc24a2|Abca3|Trf|Stk11|Slc1a1|Gnas|Tjp1|Dmd|Itgav|Cracd|Car2|Wnk3|Notch1|Col11a2|Apc|Kmt2a|Trim32|P2rx7|Aldh1a1|Slc12a2|Nanos1|Sox9|Mtf1|Atp7a|Tfrc|Neurod1|Akt3|Cd38|S1pr1|Poc1b|Rpa1|Cd34|Large1|Ubash3b|Disc1|Mbp|Tpp1|Prkca|Mfsd2a|Xiap|Atp1b2|Bcl2|Atp2a2|Car7|Vegfa|Csf…	NA	NA	NA	NA	NA	NA	NA
79	GOBP_ANATOMICAL_STRUCTURE_MATURATION	199	-0.0409903	-0.678425	0.876268	0.962499	Cebpa|Nf1|Aldh1a2|Brca2|Bap1|Fat4|Vegfa|S1pr1|Dazl|Cntnap2|Cbfb|Rnd1|Zbtb16|Bcl11a|Mtor|Fem1b|Tut4|Pdgfb|Myo5a|Catsper2|Ascl1|Fam210b|Cdkn1c|Foxj1|Plcb1|Sptbn4|Abl2|Id2|H3f3a|Hif1a|Ythdf2|Fermt1|Tut7|Cdc25b|Pmp22|Npr2|Epha8|Tgfb1|Ank3|Dld|Cabyr|Cdk5r1|Ankrd17|Dlg2|Grip2|Ctnnb1|Adgrb3|Rb1|Kdr|Shb|Grb14|Tcp11|Neurog2|Nsun2|Actn3|Anks1|B4galt6|Brd1|Rere|Gsk3b|Rac1|Kif14|Gpat4|Actl6b|Hes1|Opa1|Ano6|A…	Nom1|Cspg4|Plxnb1|Grem1|Lhx6|Cntn2|Sox8|Psen2|Sox10|Epas1|Pparg|Washc5|Nfasc|Maea|Rac3|Nrcam|Gdf11|Pcsk4|Cend1|Ednrb|Pgr|Mreg|Rflnb|Ddit3|Runx2|Xbp1|Gba|Atp6ap2|Gja1|Dchs1|Ednra|Bcl2|	213	0.103316	1.71041	0.0321932	0.0828143	Ptgs2|Klf2|Sptbn4|Kcnip2|Grin1|Rfx3|Cntnap2|Cntn2|Cacna1a|Nrcam|Foxo3|Ankrd17|Ank3|Asxl2|Ctnnb1|Cdk5r2|Ppp2r1a|Akap5|Dlg2|Notch1|Myo5a|Mir132|Pgr|Nrxn1|Ptbp3|Thbs3|Nom1|Nfasc|Mir212|Dag1|Slc24a4|Bcl11a|S1pr1|Mecp2|Ythdf2|Neurog2|Map3k13|Plxnb1|Anks1|Tdrd5|Fzd5|Zbtb7a|Brca2|Tut7|Bcl2|Gpat4|Kcnb1|Gba|Rflnb|Vegfa|Dchs1|Grip2|C1ql1|Dleu2|Zbtb16|Ngf|Dazl|Slc26a8|Wnt5a|Pou2f2|Cdh5|Sox10|Scarf1|Rere|Npp…	Ptgs2|Klf2|Sptbn4|Kcnip2|Grin1|Rfx3|Cntnap2|Cntn2|Cacna1a|Nrcam|Foxo3|Ankrd17|Ank3|Asxl2|Ctnnb1|Cdk5r2|Ppp2r1a|Akap5|Dlg2|Notch1|Myo5a|Mir132|Pgr|Nrxn1|Ptbp3|Thbs3|Nom1|Nfasc|Mir212|Dag1|Slc24a4|Bcl11a|S1pr1|Mecp2|Ythdf2|Neurog2|Map3k13|Plxnb1|Anks1|Tdrd5|Fzd5|Zbtb7a|Brca2|Tut7|Bcl2|Gpat4|Kcnb1|Gba|Rflnb|Vegfa|Dchs1|Grip2|C1ql1|Dleu2|Zbtb16|Ngf|Dazl|Slc26a8|Wnt5a|Pou2f2|Cdh5|Sox10|Scarf1|Rere|Npp…	224	-0.106216	-1.84877	0.0101215	0.11297	Sclt1|Ryr1|Plxnb1|Npr2|Hes5|Actl6b|Cdc25b|Tusc2|B4galt5|Map3k13|Igf1|Epha8|Psen1|Sox8|Pla2g3|G6pdx|Bap1|Pgr|Abhd2|Xbp1|Ift80|Ebp|Lgi4|Ednra|C1ql1|Pax2|Zbtb7a|Mreg|Zbtb16|Enpp1|Catsperz|Cx3cr1|Aldh1a2|Bfsp2|Arcn1|Cend1|Pebp1|Adamts12|Kcnb1|Fbxo5|Msx2|Tut7|Gdf11|Kcnip2|Catspere2|Cdk5r1|Nppc|Slc26a8|Hes1|Pparg|Rb1|Washc5|Maea|Nfix|Ppp2r1a|Rflnb|Ccl19|Ercc2|Catsper2|H3f3a|Barx2|Ctnnb1|Pdgfb|Wnt1|Vegf…	Gpat4|Mecp2|Cdh3|Dag1|Neurog2|Cntnap2|Rbpj|Fzd5|Cftr|Ngf|Myo5a|Anks1|Rec8|Actn3|Nr4a2|Cspg4|Fermt1|Srrm4|Cntn2|Fat4|Gja1|Nrcam|Dazl|Dchs1|Rflna|Grin1|Sox18|Tut4|Ntn4|Gldn|Cebpa|Tfcp2l1|Rhoa|Aurka|Asxl2|Ppard|Akr1b3|Id2|Kif14|Akt1|Dleu2|Plcb1|Rnd1|Ythdf2|Bfsp1|Gba|Dmc1|Prkaca|Ext1|Runx2|Ccl21a|Nf1|Fgfr3|Cngb1|Foxo3|Six3|Mtor|Runx1|Ank3|Sema4d|Cdk5r2|Gnaq|Tcp11|Septin4|Dlg2|Pld6|B4galt6|Pth1r|Rac1|…
80	GOBP_ANDROGEN_RECEPTOR_SIGNALING_PATHWAY	34	0.315079	2.2377	0	0.0375548	Kdm3a|Phb|Safb2|Ar|Trim68|Arid1a|Ep300|Pias2|Sirt1|Dab2|Foxp1|Smarca4|Ncor2|Kdm5d|Ncor1|Rnf6|Hdac1|Tmf1|Ube3a|Prmt2|Zmiz1|Rnf14|Ddx5|Daxx|Ddx17|Zbtb7a|Dnaja1|Rwdd1|Park7|Fkbp4|Igf1|Rhoa|Sfrp1|Nkx3-1|	Kdm3a|Phb|Safb2|Ar|Trim68|Arid1a|Ep300|Pias2|Sirt1|Dab2|Foxp1|Smarca4|Ncor2|Kdm5d|Ncor1|Rnf6|Hdac1|	32	0.14154	0.956695	0.469185	0.610404	NA	NA	35	-0.107105	-0.750169	0.773622	0.876738	Igf1|Fkbp4|Prmt2|Zbtb7a|Nkx3-1|Trim68|Phb|Dab2|Heyl|Kdm3a|Ddx17|Pias2|Tmf1|Rwdd1|Safb2|Ncor1|Park7|Rhoa|Sirt1|Dnaja1|Rnf14|Rnf6|Daxx|Zmiz1|Ddx5|Ube3a|Foxp1|Ep300|Ncor2|Arid1a|Smarca4|Kdm5d|Ar|Sfrp1|Hdac1|	Heyl|Kdm3a|Ddx17|Pias2|Tmf1|Rwdd1|Safb2|Ncor1|Park7|Rhoa|Sirt1|Dnaja1|Rnf14|Rnf6|Daxx|Zmiz1|Ddx5|Ube3a|Foxp1|Ep300|Ncor2|Arid1a|Smarca4|Kdm5d|Ar|Sfrp1|Hdac1|
81	GOBP_ANGIOGENESIS	400	-0.0396639	-0.910854	0.556237	0.847352	Gpld1|Creb3l1|Nf1|Pik3r3|Sp1|Rbm15|Stim1|Setd2|Shc1|Ppp1r15a|Slc12a2|Vegfa|C1galt1|S1pr1|Anpep|Pik3c2a|Adam12|Dcn|Hipk2|Smad5|Hmgb1|Dicer1|Plcg1|Otulin|Rnh1|Vash1|Ramp2|Itgb1|Fn1|Pxn|Sash1|Atf2|Prkd1|Itgb8|Serpinf1|Nrp2|Wasf2|Jak1|Sirt1|Mapk7|Pank2|Brca1|Adgrg1|Rhob|Gpx1|Stk4|Jam3|Fgfr2|Pdgfra|Plxnd1|Dll1|Plk2|Atp2b4|Smoc2|Tert|Tafa5|Pdgfrb|Pdcd10|Col4a2|Lef1|Mtdh|Srpk2|Tlr3|Hif1a|Rhoj|Adgrb2|Cxc…	Sp100|Cldn5|Gpr4|S100a1|Bmpr1a|Nfatc3|Pik3cd|Tmem100|B4galt1|Hspg2|Alox5|Add1|Anxa2|Med1|Rtn4|Ceacam1|Mcam|Egln1|Hif3a|Tgfbr1|Vav3|Nfatc4|Nrxn3|Rora|C3ar1|Cd160|Myh9|Ncl|Notch1|Rspo3|Emp2|Amot|Nr2e1|Hhip|Naa15|Mapk14|Minar1|Rapgef3|Pten|E2f2|Hdac7|Amotl1|Bmp4|F3|Foxo4|Krit1|Abl1|Pik3ca|Bmper|Cemip2|Nrxn1|Cav1|Egfl7|Flna|Sirt6|Cd34|Cib1|Smad1|Ephb1|Nras|Hdac5|Erap1|Ptgs2|Sema6a|Ctsh|Ccn2|Ago2|Npr3…	417	0.147809	3.53817	0	0	Ppp1r15a|Adamts1|Ptgs2|Klf2|Col4a2|Col4a1|Klf4|Jun|Abcc8|Thsd7a|Setd2|Mia3|Myh9|Nrp1|Spry2|Ism1|Angptl6|Nr4a1|Sema5a|Itgb8|Stat3|Ephb1|Cx3cl1|Map3k3|Sema3e|Robo1|Clic4|Pkm|Slit2|Flna|Gtf2i|Lemd3|Ctnnb1|Btg1|Nrp2|Pxn|Nrxn3|Scg2|Rtn4|Foxo4|Tjp1|Itgav|Sash1|Ccn1|Synj2bp|Cald1|Stim1|Notch1|Spred1|Sp1|Plk2|Tafa5|Nras|Nrxn1|Ddah1|Fbxw7|Prkx|Slc12a2|Fzd8|Smoc2|Apold1|Vash1|Rbm15|Sema4a|Ephb2|Stat1|Pml|R…	Ppp1r15a|Adamts1|Ptgs2|Klf2|Col4a2|Col4a1|Klf4|Jun|Abcc8|Thsd7a|Setd2|Mia3|Myh9|Nrp1|Spry2|Ism1|Angptl6|Nr4a1|Sema5a|Itgb8|Stat3|Ephb1|Cx3cl1|Map3k3|Sema3e|Robo1|Clic4|Pkm|Slit2|Flna|Gtf2i|Lemd3|Ctnnb1|Btg1|Nrp2|Pxn|Nrxn3|Scg2|Rtn4|Foxo4|Tjp1|Itgav|Sash1|Ccn1|Synj2bp|Cald1|Stim1|Notch1|Spred1|Sp1|Plk2|Tafa5|Nras|Nrxn1|Ddah1|Fbxw7|Prkx|Slc12a2|Fzd8|Smoc2|Apold1|Vash1|Rbm15|Sema4a|Ephb2|Stat1|Pml|R…	444	-0.0671135	-1.61527	0.0452756	0.199764	Efnb2|Npr2|Bmpr1a|Adam15|Hspb6|Ccm2|Vash1|Anpep|Il18|Apln|Stim1|Ism1|Col4a1|Rnh1|Ndp|Synj2bp|Emp2|Stard13|Itgav|Nus1|F3|Ramp1|Btg1|Rxra|Pdgfra|Mapk14|Ppp1r15a|Prkx|Xbp1|Spry2|Cxcl12|Angpt2|Ndnf|Ednra|Kctd10|Anxa2|Fbxw7|Npr3|Serpinf1|Plcg1|Hgs|Sh2b3|Notch2|Notch4|Cdh13|Epn1|Ago2|B4galt1|Pxdn|Vegfb|Vav3|Cybb|Calcrl|Sirt6|Flcn|Akt3|Cx3cr1|Rspo3|Hif3a|Pknox1|Fbln5|Tek|Mfge8|Arhgap22|Bsg|Tnfrsf12a|Hta…	Amotl2|Cx3cl1|Adipor2|Plau|Ncl|Klf4|Mapk7|Mdk|Klf5|Sars|Col8a1|Aimp1|Hpse|Pik3cd|Fgfr1|Cd34|Vav2|Adamts9|Klf2|Ccbe1|Ephb4|Ccn2|Hgf|Fgf18|Adam8|Meis1|Prkca|Ccdc134|Pgk1|Hs6st1|Vstm4|Mtdh|Dll1|Adgrb3|Prkcb|Cxcr4|Egf|Il12a|Map3k7|Syk|Jcad|Thbs1|Actg1|Rnf213|Thbs2|Efna1|Fgf2|Eif2ak3|Map3k3|E2f7|Smoc2|Jak1|Plxnd1|Dysf|Spred1|Hdac5|Emilin2|Angptl3|Ghsr|Tspan12|Tgfb2|Cdh5|Hdac9|Ago1|Tcf4|Pik3r2|Anxa3|Pi…
82	GOBP_ANGIOGENESIS_INVOLVED_IN_WOUND_HEALING	20	0.278397	1.54803	0.0515464	0.32273	Slc12a2|Vegfa|Gpx1|Smoc2|Tafa5|Hif1a|Cxcr4|Prcp|Npr2|Kdr|Ndnf|Pik3cb|Vegfb|Gpr4|B4galt1|Alox5|Cx3cl1|Stard13|Xbp1|Adipor2|	Slc12a2|Vegfa|Gpx1|Smoc2|Tafa5|Hif1a|Cxcr4|Prcp|Npr2|	20	0.211914	1.12269	0.310891	0.443414	NA	NA	21	-0.152527	-0.837546	0.677866	0.804023	Npr2|Stard13|Xbp1|Ndnf|B4galt1|Vegfb|Vegfa|Tafa5|Prcp|Foxc2|Slc12a2|Gpr4|Gpx1|Cx3cl1|Adipor2|Hpse|Cxcr4|Smoc2|Kdr|Hif1a|Pik3cb|	Npr2|Stard13|Xbp1|Ndnf|B4galt1|Vegfb|
83	GOBP_ANIMAL_ORGAN_FORMATION	48	-0.16128	-1.32959	0.141176	0.576343	Eya1|Gli2|Ar|Robo2|Fgfr2|Gli3|Tgfbr2|Ctnnb1|Shh|Hes1|Frs2|Rdh10|Rbpj|Map2k2|Ext1|Trp63|Axin2|Gng5|Map2k1|Robo1|Tbr1|Mapk3|Mapk1|Bmpr1a|Mef2c|Bmp7|Lrp2|Wnt2|Notch1|Mks1|Emp2|Bmp4|Bmp2|Fgf10|Smarcd3|Pax2|Fgfr1|Spry1|Tbx1|Wnt2b|Ift88|Sulf1|Wnt5a|Lemd2|Rbm20|Fgf1|Cited2|Fgf2|	Frs2|Rdh10|Rbpj|Map2k2|Ext1|Trp63|Axin2|Gng5|Map2k1|Robo1|Tbr1|Mapk3|Mapk1|Bmpr1a|Mef2c|Bmp7|Lrp2|Wnt2|Notch1|Mks1|Emp2|Bmp4|Bmp2|Fgf10|Smarcd3|Pax2|Fgfr1|Spry1|Tbx1|Wnt2b|Ift88|Sulf1|Wnt5a|Lemd2|Rbm20|Fgf1|Cited2|Fgf2|	46	0.157206	1.24874	0.197211	0.328769	Robo2|Pim1|Mef2c|Robo1|Spry1|Ctnnb1|Wnt2|Tbr1|Lemd2|Notch1|Fgf10|Ar|Wnt11|Fgf1|Wnt5a|Rdh10|Fgfr2|Mks1|Ext1|Axin2|Wnt2b|Tgfbr2|Eya1|Wnt3a|Fgf2|Gli3|Cited2|Gli2|Shh|	Robo2|Pim1|Mef2c|Robo1|Spry1|Ctnnb1|Wnt2|Tbr1|Lemd2|Notch1|Fgf10|Ar|Wnt11|Fgf1|Wnt5a|Rdh10|Fgfr2|Mks1|Ext1|Axin2|Wnt2b|Tgfbr2|Eya1|Wnt3a|Fgf2|Gli3|Cited2|Gli2|Shh|Trp63|Fgfr1|Nog|Lrp2|Map2k2|Gng5|Sulf1|Smarcd3|Rbpj|Mapk3|Bmp2|Map2k1|Frs2|Bmpr1a|Ift88|Mapk1|Hes1|	51	-0.123424	-1.07442	0.344697	0.575734	Bmpr1a|Emp2|Nog|Pax2|Axin2|Mapk3|Rdh10|Sulf1|Smarcd3|Trp63|Cited2|Spry1|Hes1|Eya1|Ctnnb1|Mef2c|Wnt5a|Robo1|Fgf10|Bmp7|Isl1|Tgfbr2|Pim1|Rbpj|Folr1|Hhex|Rbm20|Robo2|Gli2|Ext1|Fgfr1|Lrp2|Mapk1|Lemd2|Frs2|Fgf2|Wnt2|Ift88|Mks1|Map2k2|Notch1|Gng5|Fgf1|Tbr1|Wnt2b|Bmp4|Map2k1|Ar|Bmp2|Fgfr2|Gli3|	Fgfr1|Lrp2|Mapk1|Lemd2|Frs2|Fgf2|Wnt2|Ift88|Mks1|Map2k2|Notch1|Gng5|Fgf1|Tbr1|Wnt2b|Bmp4|Map2k1|Ar|Bmp2|Fgfr2|Gli3|
84	GOBP_ANIMAL_ORGAN_MATURATION	27	-0.193769	-1.19846	0.244	0.656603	Aldh1a2|Fat4|Zbtb16|Actn3|Ano6|Ret|Ryr1|Asxl2|Thbs3|Ebp|Ext1|Enpp1|Fgfr3|Sema4d|Bmp2|Ift80|Pax2|Snx10|Mbtps2|Adamts12|Igf1|Rhoa|Xylt1|Plxnb1|Grem1|Rflnb|Dchs1|	Fgfr3|Sema4d|Bmp2|Ift80|Pax2|Snx10|Mbtps2|Adamts12|Igf1|Rhoa|Xylt1|Plxnb1|Grem1|Rflnb|Dchs1|	25	0.106292	0.63332	0.9	0.937148	NA	NA	28	0.174513	1.09493	0.321792	0.747465	Ryr1|Plxnb1|Igf1|Ift80|Ebp|Pax2|Zbtb16|Enpp1|Aldh1a2|Adamts12|Rflnb|Actn3|Fat4|Dchs1|Rflna|Rhoa|Asxl2|Ext1|Fgfr3|Sema4d|Xylt1|Ano6|Grem1|Snx10|Thbs3|Bmp2|Ret|Mbtps2|	Ryr1|Plxnb1|Igf1|Ift80|Ebp|Pax2|Zbtb16|Enpp1|Aldh1a2|Adamts12|
85	GOBP_ANION_HOMEOSTASIS	NA	NA	NA	NA	NA	NA	NA	32	0.18228	1.22014	0.213307	0.351134	Grm2|Slc12a5|Cacna1a|Ckb|Wnk1|Slc12a9|Slc1a1|Slc12a2|Slc12a4|Slc7a11|	Grm2|Slc12a5|Cacna1a|Ckb|Wnk1|Slc12a9|Slc1a1|Slc12a2|Slc12a4|Slc7a11|Pthlh|Cybrd1|Slc12a6|Slc12a8|Spp1|Sfrp4|Enpp1|Stc1|Kctd7|Xpr1|Slc12a7|Ank|Wnk4|Atp6v1b1|Kcne3|Rnls|Car12|Stk39|Cyb561d2|Gls|Cyb561|Ptk2|	NA	NA	NA	NA	NA	NA	NA
86	GOBP_ANION_TRANSMEMBRANE_TRANSPORT	NA	NA	NA	NA	NA	NA	NA	150	0.0678117	0.963951	0.484277	0.601769	NA	NA	NA	NA	NA	NA	NA	NA	NA
87	GOBP_ANION_TRANSPORT	NA	NA	NA	NA	NA	NA	NA	325	0.0539057	1.07713	0.338645	0.489344	NA	NA	NA	NA	NA	NA	NA	NA	NA
88	GOBP_ANOIKIS	28	0.119021	0.741439	0.784708	0.936324	Pdk4|Bcl2l1|Itgb1|Tfdp1|Ikbkg|Snai2|Sik1|Ptk2|Itga5|Clca3a2|Cryba1|Stk11|Ankrd13c|Ntrk2|Src|Mcl1|Tsc2|Notch1|Tle1|Pik3ca|Cav1|Map3k7|Mybbp1a|Ptrh2|Bmf|E2f1|Tle5|Bcl2|	Pdk4|Bcl2l1|Itgb1|Tfdp1|Ikbkg|Snai2|Sik1|	30	0.126518	0.811164	0.698225	0.77298	NA	NA	29	0.126775	0.816186	0.718812	0.905382	Bmf|E2f1|Tfdp1|Src|Bcl2l1|Tle5|Ikbkg|Tle1|Pdk4|Mybbp1a|Cav1|Dapk2|Itgb1|Chek2|Brms1|Snai2|Cryba1|Ntrk2|Stk11|Map3k7|Mcl1|Bcl2|Ankrd13c|Pik3ca|Notch1|Tsc2|Ptk2|Ptrh2|Sik1|	Bmf|E2f1|Tfdp1|Src|Bcl2l1|Tle5|Ikbkg|Tle1|
89	GOBP_ANTERIOR_POSTERIOR_AXIS_SPECIFICATION	38	-0.105791	-0.75732	0.772455	0.936961	Lefty1|Tasor|Rnf2|Pgap1|Tmed2|Tcf7l1|Nckap1|Ctnnb1|Ets2|Shh|Ripply2|Aurka|Wls|Frs2|Lrp6|Prickle1|Fzd5|Epb41l5|Six2|Hey2|Otx2|Tbx18|Bmp4|Gpc3|Zic3|Smad4|Pcsk6|Kdm6a|Tdrd5|Tbx3|Ldb1|Ski|Wnt5a|Nrarp|Srf|Hey1|Ddit3|Tifab|	Epb41l5|Six2|Hey2|Otx2|Tbx18|Bmp4|Gpc3|Zic3|Smad4|Pcsk6|Kdm6a|Tdrd5|Tbx3|Ldb1|Ski|Wnt5a|Nrarp|Srf|Hey1|Ddit3|Tifab|	34	0.213227	1.47011	0.0794574	0.181978	Lefty1|Ctnnb1|Ripply2|Tdrd5|Fzd5|Epb41l5|Gpc3|Ets2|Lrp6|Kdm6a|Hey2|Wnt5a|Nrarp|Pcsk6|Smad4|Hey1|Ski|Mesp2|Srf|Wnt3|Ddit3|Wls|	Lefty1|Ctnnb1|Ripply2|Tdrd5|Fzd5|Epb41l5|Gpc3|Ets2|Lrp6|Kdm6a|Hey2|Wnt5a|Nrarp|Pcsk6|Smad4|Hey1|Ski|Mesp2|Srf|Wnt3|Ddit3|Wls|Shh|Tdrd1|Aurka|Pgap1|Tasor|Tdrd7|Rnf2|Tdrkh|Frs2|Tmed2|Ldb1|Nckap1|	42	-0.121134	-0.913297	0.561644	0.734687	Pcsk6|Pgap1|Lefty1|Ldb1|Tcf7l1|Ripply2|Hey2|Lhx1|Nrarp|Otx2|Ctnnb1|Wnt5a|Zic3|Tbx18|Tdgf1|Rnf2|Mesp2|Fzd5|Tmed2|Hhex|Hey1|Tbx3|Aurka|Tasor|Tifab|Pld6|Frs2|Ski|Ets2|Lrp6|Wnt3|Prickle1|Nckap1|Gpc3|Smad4|Srf|Bmp4|Tdrd5|Kdm6a|Epb41l5|Wls|Ddit3|	Frs2|Ski|Ets2|Lrp6|Wnt3|Prickle1|Nckap1|Gpc3|Smad4|Srf|Bmp4|Tdrd5|Kdm6a|Epb41l5|Wls|Ddit3|
90	GOBP_ANTERIOR_POSTERIOR_PATTERN_SPECIFICATION	140	0.0583047	0.798332	0.708253	0.90476	Lefty1|Aldh1a2|Gli2|Cdon|Pcdh8|Hipk2|Prkdc|Tasor|Rnf2|Zbtb16|Pcsk5|Pgap1|Ep300|Palb2|Atm|Apc|Tmed2|Poglut1|Btg2|Dll1|Crkl|Kmt2a|Bptf|Gli3|Lef1|Bhlhe41|Acvr2a|Mib1|Ofd1|Tcf15|Tcf7l1|Kif3a|Nckap1|Rarg|Ctnnb1|Kat2a|Zeb2|Grsf1|Osr1|Alx4|Htt|Pbx1|Ets2|Shh|Celsr2|Tshz1|Hes1|Sf3b1|Ripply2|Plxna2|Bhlhe40|Pds5a|Aurka|Arc|Ssbp3|Wls|Frs2|Ppp2r3a|Xrcc2|Lrp6|Rbpj|Pax6|Crb2|Tulp3|Axin2|Nle1|Hipk1|Prickle1|Pofu…	Lefty1|Aldh1a2|Gli2|Cdon|Pcdh8|Hipk2|Prkdc|Tasor|Rnf2|Zbtb16|Pcsk5|Pgap1|Ep300|Palb2|Atm|Apc|Tmed2|Poglut1|Btg2|Dll1|Crkl|Kmt2a|Bptf|Gli3|Lef1|Bhlhe41|Acvr2a|Mib1|Ofd1|Tcf15|Tcf7l1|Kif3a|Nckap1|Rarg|Ctnnb1|Kat2a|Zeb2|Grsf1|Osr1|Alx4|Htt|Pbx1|Ets2|Shh|Celsr2|Tshz1|Hes1|Sf3b1|Ripply2|Plxna2|Bhlhe40|Pds5a|Aurka|Arc|Ssbp3|Wls|Frs2|Ppp2r3a|Xrcc2|Lrp6|Rbpj|Pax6|Crb2|Tulp3|Axin2|Nle1|Hipk1|Prickle1|Pofu…	137	0.137149	1.8256	0.0172745	0.0548122	Arc|Btg2|Pcdh8|Sf3b1|Lefty1|Ctnnb1|Zeb2|Wnt2|Bptf|Bhlhe41|Pcsk5|Ttn|Notch1|Ctnnbip1|Apc|Kmt2a|Yy1|Mib1|Plxna2|Bmpr2|Bmi1|Neurod1|Ripply2|Htt|Tshz1|Tdrd5|Fzd5|Epb41l5|Gpc3|Ets2|Med12|Dll3|Lrp6|Zbtb16|Kdm6a|Hey2|Wnt5a|Celsr1|Celsr2|Ep300|Nrarp|Dll1|Pcsk6|Gdf11|Bhlhe40|Tcf15|Wnt1|Hipk2|Psen2|Lfng|Axin2|Psen1|Emx2|Scmh1|Wnt2b|Ring1|Smad4|Pbx1|Hey1|Ski|Mesp2|Foxc1|Atm|Srf|Hes7|Wnt3a|Pcgf2|Pax6|Vangl2|…	Arc|Btg2|Pcdh8|Sf3b1|Lefty1|Ctnnb1|Zeb2|Wnt2|Bptf|Bhlhe41|Pcsk5|Ttn|Notch1|Ctnnbip1|Apc|Kmt2a|Yy1|Mib1|Plxna2|Bmpr2|Bmi1|Neurod1|Ripply2|Htt|Tshz1|Tdrd5|Fzd5|Epb41l5|Gpc3|Ets2|Med12|Dll3|Lrp6|Zbtb16|Kdm6a|Hey2|Wnt5a|Celsr1|Celsr2|Ep300|Nrarp|Dll1|Pcsk6|Gdf11|Bhlhe40|Tcf15|Wnt1|Hipk2|Psen2|Lfng|Axin2|Psen1|Emx2|Scmh1|Wnt2b|Ring1|Smad4|Pbx1|Hey1|Ski|Mesp2|Foxc1|Atm|Srf|Hes7|Wnt3a|Pcgf2|Pax6|Vangl2|…	152	-0.0987413	-1.43914	0.0961538	0.29841	Pcgf2|Bmpr1a|Hes5|Pcsk6|Pcdh8|Pgap1|Celsr1|Lfng|Lefty1|Ldb1|Psen1|Tcf7l1|Kat2a|Ripply2|Nog|Hey2|Axin2|Emx2|Ring1|Zbtb16|Nkx3-1|Smo|Xrcc2|Lhx1|Cdon|Acvr2b|Aldh1a2|Hes6|Pax6|Msx2|Gdf11|Nrarp|Vangl2|Mib1|Lef1|Foxc1|Hes1|Smad3|Otx2|Pbx1|Rarg|Lrp5|Tcf15|Ssbp3|Ctnnb1|Hes7|Wnt1|Heyl|Poglut1|Nr2f2|Wnt5a|Zic3|Plxna2|Hipk1|Tulp3|Tbx18|Palb2|Tdgf1|Yy1|Rnf2|Btg2|Mesp2|Dll3|Rbpj|Fzd5|Foxc2|Dmrt2|Tmed2|Crb2|Hh…	Bmi1|Frs2|Ofd1|Pds5a|Dll1|Ski|Ets2|Med12|Acvr2a|Wnt2|Lrp6|Ep300|Wnt3|Prickle1|Nckap1|Ift88|Apc|Gpc3|Smad4|Srf|Zeb2|Bhlhe40|Notch1|Atp6ap2|Kif3a|Kmt2a|Grsf1|Ppp2r3a|Sema3c|Alx4|Ttn|Tshz1|Prkdc|Wnt2b|Sf3b1|Bmp4|Tgfbr1|Tdrd5|Abi1|Bmp2|Taf10|Kdm6a|Bmpr2|Epb41l5|Kdm2b|Atm|Wls|Psen2|Ddit3|Neurod1|Fezf2|Sfrp1|Hipk2|Fuz|Gli3|
91	GOBP_ANTEROGRADE_AXONAL_TRANSPORT	51	0.111278	0.932044	0.534413	0.802543	Ap3b1|Spg7|Mapk8ip3|Sybu|Bloc1s2|Fmr1|Kif5b|Map1a|Ank3|Kif3a|Ap3d1|Dlg2|Ap3s1|Kif1b|Arl8b|Kif5a|Trak1|Hap1|Ap3m2|Ap3b2|Agtpbp1|Kif1a|Bloc1s6|Mecp2|Bloc1s4|Map2|Rab21|Nefl|Trim46|Madd|Kif5c|Snapin|Rab27b|Arl8a|Ap3m1|Spast|Bloc1s3|Cnih2|Bloc1s1|Trak2|Fez1|Agbl4|Dtnbp1|Kif1c|Neto1|Borcs5|Sod1|Ap3s2|Terf2|Caly|Bloc1s5|	Ap3b1|Spg7|Mapk8ip3|Sybu|Bloc1s2|Fmr1|Kif5b|Map1a|Ank3|Kif3a|Ap3d1|Dlg2|Ap3s1|Kif1b|Arl8b|Kif5a|Trak1|Hap1|Ap3m2|Ap3b2|Agtpbp1|Kif1a|Bloc1s6|Mecp2|Bloc1s4|Map2|Rab21|Nefl|Trim46|Madd|Kif5c|Snapin|Rab27b|Arl8a|	49	0.201372	1.68603	0.0270833	0.0896341	Map2|Map1a|Ap3b2|Mapk8ip3|Cnih2|Kif1a|Kif1b|Kif5a|Ap3b1|Dlg2|Rab21|Spast|Bloc1s5|Sybu|Mecp2|Nefl|Kif1c|Madd|Ap3d1|	Map2|Map1a|Ap3b2|Mapk8ip3|Cnih2|Kif1a|Kif1b|Kif5a|Ap3b1|Dlg2|Rab21|Spast|Bloc1s5|Sybu|Mecp2|Nefl|Kif1c|Madd|Ap3d1|Ap3m1|Bloc1s1|Fez1|Bloc1s3|Kif5c|Trim46|Snapin|Kif5b|Bloc1s6|Trak1|Spg7|Terf2|Trak2|Ap3s1|Borcs5|Caly|Rab27b|Bloc1s4|Kif3a|Hap1|Fmr1|Sod1|Ap3s2|Dtnbp1|Arl8a|Bloc1s2|Arl8b|Agtpbp1|Agbl4|Ap3m2|	52	-0.0849279	-0.735929	0.817444	0.88643	Ap3s2|Cnih2|Bloc1s6|Agbl4|Mapk8ip3|Bloc1s3|Bloc1s5|Trim46|Ap3s1|Bloc1s4|Snapin|Sod1|Arl8a|Madd|Bloc1s1|Hspb1|Kif5a|Trak2|Trak1|Nefl|Kif5c|Mecp2|Ap3m1|Fez1|Arl8b|Neto1|Caly|Kif1b|Kif1c|Borcs5|Ap3m2|Ank3|Hap1|Dlg2|Rab21|Kif1a|Ap3d1|Rab27b|Agtpbp1|Dtnbp1|Kif5b|Spast|Sybu|Kif3a|Ap3b1|Map1a|Ap3b2|Map2|Terf2|Bloc1s2|Spg7|Fmr1|	Ap3d1|Rab27b|Agtpbp1|Dtnbp1|Kif5b|Spast|Sybu|Kif3a|Ap3b1|Map1a|Ap3b2|Map2|Terf2|Bloc1s2|Spg7|Fmr1|
92	GOBP_ANTIGEN_PROCESSING_AND_PRESENTATION	63	-0.138352	-1.31347	0.155894	0.59186	Ap3b1|Rab34|H2-T24|Flt3|Pikfyve|Mill2|Rftn1|H2-T22|Kdm5d|Ap3d1|Fcer1g|H2-K1|Marchf1|Arl8b|Marchf8|Thbs1|Fgl2|Cd68|Mr1|Ext1|Relb|Ifi30|B2m|Rab6a|H2-T10|H2-T23|Rab32|Rab27a|Bag6|Calr|Ighm|Rab3c|Rab4a|Atg5|Rab10|Psme1|Ccl21a|Rab8b|Erap1|Ctss|Rab5b|Ctsl|Nod1|Psme2|Rab35|H2-DMa|Washc1|Tapbpl|Ide|Traf6|Ccl19|Mfsd6|Pycard|Tapbp|Wdfy4|Ythdf1|Psap|Unc93b1|Rab33a|Rab3b|Gba|Pdia3|H2-D1|	Ifi30|B2m|Rab6a|H2-T10|H2-T23|Rab32|Rab27a|Bag6|Calr|Ighm|Rab3c|Rab4a|Atg5|Rab10|Psme1|Ccl21a|Rab8b|Erap1|Ctss|Rab5b|Ctsl|Nod1|Psme2|Rab35|H2-DMa|Washc1|Tapbpl|Ide|Traf6|Ccl19|Mfsd6|Pycard|Tapbp|Wdfy4|Ythdf1|Psap|Unc93b1|Rab33a|Rab3b|Gba|Pdia3|H2-D1|	71	-0.0723509	-0.717624	0.864271	0.883205	NA	NA	76	-0.180079	-1.79429	0.00808081	0.132878	Rab34|Fgl2|Ighm|Fcer1g|Nod1|Rab32|Tapbp|Rab4a|Fcgr1|Erap1|Atg5|Rab3b|Marchf8|Ccl19|Rab35|Hfe|Ifi30|Washc1|Wdfy4|Rab6a|Rab33a|Fcgr3|Psme2|Slc11a1|H2-Eb1|Arl8b|H2-DMa|Trem2|Cd74|Mfsd6|H2-D1|Fcgr2b|Tap2|Mill2|Gba|Rab3c|Ext1|Ccl21a|Pycard|Psmb8|Psap|H2-M10.2|Ptpn22|Rab5b|Mr1|Psmb9|Ide|Unc93b1|Thbs1|Pdia3|Ap3d1|H2-T23|Was|Relb|Psme1|Pikfyve|Ythdf1|Rab8b|Tapbpl|Calr|Flt3|Ctss|B2m|Rftn1|Kdm5d|Ap3b1|Rab1…	Psmb8|Psap|H2-M10.2|Ptpn22|Rab5b|Mr1|Psmb9|Ide|Unc93b1|Thbs1|Pdia3|Ap3d1|H2-T23|Was|Relb|Psme1|Pikfyve|Ythdf1|Rab8b|Tapbpl|Calr|Flt3|Ctss|B2m|Rftn1|Kdm5d|Ap3b1|Rab10|Marchf1|H2-T22|Rab27a|Traf6|Cd68|H2-K1|Bag6|H2-T24|Ctsl|
93	GOBP_ANTIGEN_PROCESSING_AND_PRESENTATION_OF_EXOGENOUS_ANTIGEN	NA	NA	NA	NA	NA	NA	NA	21	0.134635	0.738512	0.818913	0.846656	NA	NA	22	-0.260769	-1.45208	0.0867052	0.288094	Fcer1g|Tapbp|Fcgr1|Ifi30|Fcgr3|Psme2|H2-Eb1|H2-DMa|Cd74|Mfsd6|Fcgr2b|Tap2|Mr1|Unc93b1|Ap3d1|Psme1|Pikfyve|Ctss|B2m|Ap3b1|Traf6|H2-K1|	Fcgr3|Psme2|H2-Eb1|H2-DMa|Cd74|Mfsd6|Fcgr2b|Tap2|Mr1|Unc93b1|Ap3d1|Psme1|Pikfyve|Ctss|B2m|Ap3b1|Traf6|H2-K1|
94	GOBP_ANTIGEN_PROCESSING_AND_PRESENTATION_OF_PEPTIDE_ANTIGEN	28	-0.149987	-0.959576	0.48723	0.823737	H2-T24|Pikfyve|Mill2|H2-T22|Fcer1g|H2-K1|Marchf1|Marchf8|Mr1|Ifi30|B2m|H2-T10|H2-T23|Bag6|Calr|Erap1|Ctss|Ctsl|H2-DMa|Tapbpl|Ide|Traf6|Mfsd6|Pycard|Tapbp|Unc93b1|Pdia3|H2-D1|	Ifi30|B2m|H2-T10|H2-T23|Bag6|Calr|Erap1|Ctss|Ctsl|H2-DMa|Tapbpl|Ide|Traf6|Mfsd6|Pycard|Tapbp|Unc93b1|Pdia3|H2-D1|	34	0.197386	1.39544	0.105263	0.227524	Bag6|H2-D1|Marchf1|Tap2|Marchf8|H2-DMa|Erap1|Tapbpl|Tapbp|H2-Eb1|Fcer1g|B2m|Trem2|Mfsd6|H2-K1|Hfe|Ctss|Mr1|Ctsl|H2-T10|Abcb9|Calr|Tap1|Unc93b1|Slc11a1|H2-T22|H2-M3|Fcgr3|Ide|Pdia3|H2-T24|H2-T23|	Bag6|H2-D1|Marchf1|Tap2|Marchf8|H2-DMa|Erap1|Tapbpl|Tapbp|H2-Eb1|Fcer1g|B2m|Trem2|Mfsd6|H2-K1|Hfe|Ctss|Mr1|Ctsl|H2-T10|Abcb9|Calr|Tap1|Unc93b1|Slc11a1|H2-T22|H2-M3|Fcgr3|Ide|Pdia3|H2-T24|H2-T23|Traf6|Pikfyve|	37	-0.255504	-1.87774	0.00804829	0.103119	Fcer1g|Tapbp|Fcgr1|Erap1|Marchf8|Hfe|Ifi30|Fcgr3|Slc11a1|H2-Eb1|H2-DMa|Trem2|Cd74|Mfsd6|H2-D1|Fcgr2b|Tap2|Mill2|Pycard|H2-M10.2|Mr1|Ide|Unc93b1|Pdia3|H2-T23|Pikfyve|Tapbpl|Calr|Ctss|B2m|Marchf1|H2-T22|Traf6|H2-K1|Bag6|H2-T24|Ctsl|	Slc11a1|H2-Eb1|H2-DMa|Trem2|Cd74|Mfsd6|H2-D1|Fcgr2b|Tap2|Mill2|Pycard|H2-M10.2|Mr1|Ide|Unc93b1|Pdia3|H2-T23|Pikfyve|Tapbpl|Calr|Ctss|B2m|Marchf1|H2-T22|Traf6|H2-K1|Bag6|H2-T24|Ctsl|
95	GOBP_ANTIGEN_PROCESSING_AND_PRESENTATION_OF_PEPTIDE_ANTIGEN_VIA_MHC_CLASS_I	NA	NA	NA	NA	NA	NA	NA	23	0.256159	1.47402	0.10084	0.180002	Bag6|H2-D1|Tap2|Erap1|Tapbpl|Tapbp|Fcer1g|B2m|Mfsd6|H2-K1|Hfe|Mr1|H2-T10|Abcb9|Calr|Tap1|H2-T22|H2-M3|Fcgr3|Ide|Pdia3|H2-T24|H2-T23|	Bag6|H2-D1|Tap2|Erap1|Tapbpl|Tapbp|Fcer1g|B2m|Mfsd6|H2-K1|Hfe|Mr1|H2-T10|Abcb9|Calr|Tap1|H2-T22|H2-M3|Fcgr3|Ide|Pdia3|H2-T24|H2-T23|	23	-0.233861	-1.3237	0.151119	0.379789	Fcer1g|Tapbp|Fcgr1|Erap1|Hfe|Ifi30|Fcgr3|Mfsd6|H2-D1|Tap2|Mill2|H2-M10.2|Mr1|Ide|Pdia3|H2-T23|Tapbpl|Calr|B2m|H2-T22|H2-K1|Bag6|H2-T24|	Mfsd6|H2-D1|Tap2|Mill2|H2-M10.2|Mr1|Ide|Pdia3|H2-T23|Tapbpl|Calr|B2m|H2-T22|H2-K1|Bag6|H2-T24|
96	GOBP_ANTIGEN_RECEPTOR_MEDIATED_SIGNALING_PATHWAY	104	-0.113737	-1.33426	0.138833	0.576353	Eif2b3|Khdrbs1|Usp12|Plcg1|Usp9x|Eif2b4|Fcho1|Cd276|Cmtm3|Foxp1|Ikbkg|Rc3h2|Rftn1|Pde4d|Ubash3a|Bcar1|Nfkbiz|Eif2b2|Crkl|Nfkb1|Rela|Dennd1b|Sla2|Pde4b|Nfatc2|Themis2|Shb|Tec|Rnf31|Braf|Plekha1|Icosl|Dusp22|Elf1|Stk11|Cacnb3|Stoml2|Wnk1|Klhl6|Skap1|Prkcb|Dusp3|Ezr|Dgkz|Mapk1|Cyld|Ighm|Malt1|Grb2|Cacnb4|Phpt1|Bax|Mef2c|Vav3|Cd160|Ube2n|Nfkbid|Sh2b2|Prkch|Gps2|Fyb|Fyb2|Ada|Abl1|Eif2b5|Nras|Rc3h1|Prn…	Dusp3|Ezr|Dgkz|Mapk1|Cyld|Ighm|Malt1|Grb2|Cacnb4|Phpt1|Bax|Mef2c|Vav3|Cd160|Ube2n|Nfkbid|Sh2b2|Prkch|Gps2|Fyb|Fyb2|Ada|Abl1|Eif2b5|Nras|Rc3h1|Prnp|Sppl3|Plcl2|Sos1|Hras|Laptm5|Ptprj|Lcp2|Rbck1|Ripk2|Traf6|Plcg2|Rab29|Eif2b1|Prkd2|Fyn|Nfkbia|Carmil2|Nckap1l|Lyn|Blnk|Psen1|Thy1|Tnfrsf21|Psen2|Mog|Usp46|Slc39a10|Bcl10|Ptpn2|Cblb|Cd81|Nfam1|Rps3|Cd38|Syk|Bcl2|	NA	NA	NA	NA	NA	NA	NA	118	-0.0939554	-1.15334	0.271484	0.509707	Dennd1b|Cd247|Eif2b5|Psen1|Pawr|Rab29|Bax|Bcl10|Foxp3|Ptpn6|Eif2b1|Nfkbia|Plcg1|Ptprc|Ikbkg|Cd38|Vav3|Ezr|Ighm|Ada|Prnp|Usp46|Nfkb1|Nfatc2|Grb2|Carmil2|Sla2|Nckap1l|Stoml2|Nras|Cacnb3|Usp12|Rps3|Cd160|Rc3h2|Gps2|Themis3|Thy1|Ptprj|Rela|Nfkbid|Nfam1|Mef2c|Abl1|Ripk2|Cmtm3|Fyb2|Themis|Rnf31|Lyn|Fcho1|Cd226|Klhl6|Themis2|Blnk|Zc3h12a|Ube2n|Laptm5|Eif2b2|Prkd2|Cd276|Ermap|Dusp3|Bcar1|Lcp2|Usp9x|Stap1…	Rc3h1|Ptpn22|Mapk1|Itk|Cblb|Plcl2|Stk11|Prkcb|Lck|Eif2b4|Syk|Sh2b2|Bcl2|Plekha1|Icosl|Foxp1|Ubash3a|Hras|Cyld|Tec|Plcg2|Elf1|Rbck1|Khdrbs1|Ptpn2|Cd81|Lat2|Sppl3|Dgkz|Pde4d|Fyn|Cacnb4|Rftn1|Tnfrsf21|Dusp22|Shb|Prkch|Slc39a10|Traf6|Wnk1|Psen2|Eif2b3|Mog|Pde4b|
97	GOBP_ANTIMICROBIAL_HUMORAL_IMMUNE_RESPONSE_MEDIATED_BY_ANTIMICROBIAL_PEPTIDE	27	-0.182633	-1.11365	0.322457	0.714267	Ccl28|Hmgn2|H2bc21|Tac1|Npy|Lgals4|Vip|Ccl17|B2m|Cxcl14|Klk7|Rpl39|Leap2|Ccl21a|Gapdh|Rps19|App|Ccl25|Ccl19|Fau|Ccl27a|Romo1|Rpl30|Fam3a|Ppl|Cxcl12|Evpl|	B2m|Cxcl14|Klk7|Rpl39|Leap2|Ccl21a|Gapdh|Rps19|App|Ccl25|Ccl19|Fau|Ccl27a|Romo1|Rpl30|Fam3a|Ppl|Cxcl12|Evpl|	31	-0.0993945	-0.661276	0.883858	0.925575	NA	NA	34	0.160535	1.13837	0.286013	0.710905	Ccl27a|H2bc21|Ccl28|Rpl39|Cxcl12|Ccl25|Romo1|Fau|Nts|Rps19|Hmgn2|Cxcl14|Pglyrp1|Vip|F2|Ccl19|Ccl22|Cxcl10|Ccl17|Ang|Evpl|Pomc|Fam3a|Pf4|Ccl21a|Gapdh|Defb22|Ppl|Rpl30|Tac1|Npy|B2m|Klk7|App|	Ccl27a|H2bc21|Ccl28|Rpl39|Cxcl12|Ccl25|Romo1|Fau|Nts|Rps19|Hmgn2|Cxcl14|Pglyrp1|Vip|F2|Ccl19|
98	GOBP_ANTIMICROBIAL_HUMORAL_RESPONSE	31	-0.188662	-1.25774	0.192982	0.608693	Ccl28|Hmgn2|Pla2g6|H2bc21|Tac1|Npy|Lgals4|Vip|Ccl17|B2m|Cxcl14|Klk7|Ighm|Rpl39|Leap2|Ccl21a|Gapdh|Rps19|App|Ccl25|Ppp2r3c|Ccl19|Fau|Ccl27a|Romo1|Rpl30|Fam3a|Ppl|Cxcl12|Evpl|Trf|	B2m|Cxcl14|Klk7|Ighm|Rpl39|Leap2|Ccl21a|Gapdh|Rps19|App|Ccl25|Ppp2r3c|Ccl19|Fau|Ccl27a|Romo1|Rpl30|Fam3a|Ppl|Cxcl12|Evpl|Trf|	38	-0.0705072	-0.518676	0.982072	0.98817	NA	NA	41	0.137443	1.02834	0.435583	0.780988	Ccl27a|H2bc21|Ccl28|Rpl39|Cxcl12|Ccl25|Romo1|Ighm|Fau|Nts|Rps19|Hmgn2|Cxcl14|Pglyrp1|Vip|F2|Ccl19|Jchain|Ighg2c|Ccl22|Wfdc18|Cxcl10|Ccl17|Ang|Pla2g6|Evpl|Pomc|Fam3a|Pf4|Ccl21a|Gapdh|Defb22|Trf|Ppl|Rpl30|Tac1|Ppp2r3c|Npy|B2m|Klk7|App|	Ccl27a|H2bc21|Ccl28|Rpl39|Cxcl12|Ccl25|Romo1|Ighm|Fau|Nts|Rps19|Hmgn2|Cxcl14|Pglyrp1|Vip|F2|Ccl19|Jchain|Ighg2c|Ccl22|Wfdc18|Cxcl10|Ccl17|Ang|Pla2g6|Evpl|Pomc|Fam3a|Pf4|Ccl21a|Gapdh|Defb22|Trf|Ppl|Rpl30|Tac1|
99	GOBP_AORTA_DEVELOPMENT	56	0.102617	0.941244	0.525458	0.798787	Egr2|Dnm2|Eya1|Hectd1|Robo2|Cntrl|Smarca4|Plxnd1|Col3a1|Pdgfrb|Chd7|Myh10|Cxcr4|Tgfbr2|Ephb4|Mylk|Nprl3|Sec24b|Chrd|Hes1|Prox1|Ltbp1|Rbpj|Tab1|Adamts6|Kat6a|Prickle1|Robo1|Lrp1|Sox4|Ndst1|Notch4|Ap2b1|Enpp1|Bmpr1a|Lrp2|Hey2|Notch1|Snx17|Jag1|Tbx2|Naglu|Dctn5|Sufu|Tgfb2|Tbx1|Eng|Acvrl1|Fuz|Srf|Hey1|Pde2a|Nkx3-1|Efnb2|Adamts9|Ednra|	Egr2|Dnm2|Eya1|Hectd1|Robo2|Cntrl|Smarca4|Plxnd1|Col3a1|Pdgfrb|Chd7|Myh10|Cxcr4|Tgfbr2|Ephb4|Mylk|Nprl3|Sec24b|Chrd|Hes1|Prox1|Ltbp1|Rbpj|Tab1|Adamts6|Kat6a|Prickle1|Robo1|Lrp1|Sox4|Ndst1|Notch4|Ap2b1|Enpp1|Bmpr1a|Lrp2|Hey2|Notch1|Snx17|	57	0.220435	1.91512	0.00390625	0.0381523	Egr2|Robo2|Ap2b1|Kat6a|Myh10|Jag1|Sox4|Prox1|Robo1|Hectd1|Chd7|Notch1|Pde2a|Cntrl|Adamts6|Prickle1|Hey2|Lrp1|Adamts9|Smarca4|Chrd|Prdm1|Kif7|Hey1|Tab1|Acvrl1|Eya1|Cxcr4|Srf|Dll4|Enpp1|Snx17|Col3a1|Ltbp1|Efemp2|Pdgfrb|Dnm2|Fkbp10|Notch4|	Egr2|Robo2|Ap2b1|Kat6a|Myh10|Jag1|Sox4|Prox1|Robo1|Hectd1|Chd7|Notch1|Pde2a|Cntrl|Adamts6|Prickle1|Hey2|Lrp1|Adamts9|Smarca4|Chrd|Prdm1|Kif7|Hey1|Tab1|Acvrl1|Eya1|Cxcr4|Srf|Dll4|Enpp1|Snx17|Col3a1|Ltbp1|Efemp2|Pdgfrb|Dnm2|Fkbp10|Notch4|Nkx3-1|Fuz|Ednra|Lrp2|Ngfr|Eng|Sufu|Mylk|Dctn5|Nprl3|Tgfb2|Rbpj|Ndst1|Efnb2|Bmpr1a|Sec24b|Plxnd1|Hes1|	60	0.103065	0.942802	0.518738	0.836647	Efnb2|Bmpr1a|Naglu|Snx17|Hey2|Ednra|Mylk|Jag1|Notch4|Enpp1|Dnm2|Nkx3-1|Efemp2|Adamts6|Dctn5|Ltbp1|Hes1|Eya1|Ngfr|Sufu|Tab1|Prdm1|Chrd|Sox4|Pdgfrb|Aplnr|Robo1|Tgfbr2|Cntrl|Rbpj|Nprl3|Eng|Chd7|Hey1|Kat6a|Robo2|Smad6|Myh10|Kif7|Adamts9|Ephb4|Lrp2|Cxcr4|Col3a1|Plxnd1|Tgfb2|Sec24b|Prickle1|Ndst1|Srf|Notch1|Fkbp10|Smarca4|Hectd1|Prox1|Ap2b1|Lrp1|Pde2a|Fuz|Egr2|	Efnb2|Bmpr1a|Naglu|Snx17|Hey2|Ednra|Mylk|Jag1|Notch4|Enpp1|Dnm2|Nkx3-1|Efemp2|Adamts6|Dctn5|Ltbp1|Hes1|Eya1|Ngfr|Sufu|Tab1|Prdm1|Chrd|Sox4|Pdgfrb|
100	GOBP_AORTA_MORPHOGENESIS	30	-0.0858668	-0.558944	0.945674	0.993169	Eya1|Col3a1|Pdgfrb|Chd7|Tgfbr2|Ephb4|Mylk|Nprl3|Sec24b|Hes1|Prox1|Rbpj|Kat6a|Lrp1|Sox4|Notch4|Bmpr1a|Hey2|Notch1|Jag1|Tbx2|Naglu|Tgfb2|Tbx1|Eng|Acvrl1|Srf|Hey1|Efnb2|Adamts9|	Eya1|Col3a1|Pdgfrb|Chd7|Tgfbr2|Ephb4|Mylk|Nprl3|Sec24b|Hes1|Prox1|Rbpj|Kat6a|Lrp1|Sox4|Notch4|Bmpr1a|Hey2|Notch1|Jag1|Tbx2|Naglu|Tgfb2|Tbx1|Eng|Acvrl1|	28	0.214392	1.38339	0.131846	0.235022	Kat6a|Jag1|Sox4|Prox1|Chd7|Notch1|Hey2|Lrp1|Adamts9|Hey1|Acvrl1|Eya1|Srf|Dll4|Col3a1|Efemp2|Pdgfrb|Fkbp10|Notch4|	Kat6a|Jag1|Sox4|Prox1|Chd7|Notch1|Hey2|Lrp1|Adamts9|Hey1|Acvrl1|Eya1|Srf|Dll4|Col3a1|Efemp2|Pdgfrb|Fkbp10|Notch4|Eng|Mylk|Nprl3|Tgfb2|Rbpj|Efnb2|Bmpr1a|Sec24b|Hes1|	29	0.12734	0.829214	0.686021	0.899959	Efnb2|Bmpr1a|Naglu|Hey2|Mylk|Jag1|Notch4|Efemp2|Hes1|Eya1|Sox4|Pdgfrb|Tgfbr2|Rbpj|Nprl3|Eng|Chd7|Hey1|Kat6a|Adamts9|Ephb4|Col3a1|Tgfb2|Sec24b|Srf|Notch1|Fkbp10|Prox1|Lrp1|	Efnb2|Bmpr1a|Naglu|Hey2|Mylk|Jag1|Notch4|Efemp2|
101	GOBP_AORTIC_VALVE_DEVELOPMENT	25	-0.197474	-1.17928	0.253061	0.670821	Robo2|Tgfbr2|Adamts5|Tgfb1|Rb1|Nos3|Rbpj|Axin2|Robo1|Nfatc1|Tnfrsf1b|Hey2|Notch1|Bmp4|Bmpr2|Bmp2|Tnfrsf1a|Slit3|Rhoa|Tie1|Hey1|Slit2|Sox9|Eln|Smad2|	Nos3|Rbpj|Axin2|Robo1|Nfatc1|Tnfrsf1b|Hey2|Notch1|Bmp4|Bmpr2|Bmp2|Tnfrsf1a|Slit3|Rhoa|Tie1|Hey1|Slit2|Sox9|Eln|Smad2|	20	0.276235	1.4946	0.06875	0.171689	Robo2|Robo1|Slit2|Notch1|Bmpr2|Sox9|Slit3|Hey2|Rb1|Hey1|Tgfb1|Efna1|Tnfrsf1a|Emilin1|Nos3|	Robo2|Robo1|Slit2|Notch1|Bmpr2|Sox9|Slit3|Hey2|Rb1|Hey1|Tgfb1|Efna1|Tnfrsf1a|Emilin1|Nos3|Nfatc1|Tnfrsf1b|Twist1|Rbpj|Bmp2|	29	-0.183389	-1.17849	0.246465	0.490575	Hey2|Axin2|Adamts5|Slit3|Rb1|Tie1|Emilin1|Robo1|Tgfbr2|Rbpj|Hey1|Slit2|Rhoa|Nos3|Robo2|Twist1|Tnfrsf1b|Nfatc1|Smad6|Smad2|Efna1|Eln|Notch1|Tgfb1|Bmp4|Bmp2|Bmpr2|Tnfrsf1a|Sox9|	Hey1|Slit2|Rhoa|Nos3|Robo2|Twist1|Tnfrsf1b|Nfatc1|Smad6|Smad2|Efna1|Eln|Notch1|Tgfb1|Bmp4|Bmp2|Bmpr2|Tnfrsf1a|Sox9|
102	GOBP_APICAL_JUNCTION_ASSEMBLY	55	0.0879024	0.78212	0.742739	0.918592	Pkn2|Pak2|Ramp2|Itgb1|Pkp2|Aloxe3|Mpp7|Dlg5|Actn4|Snai2|Cldn10|Tjp1|Nedd4l|Slc39a9|Wdr1|Marveld2|Rhoc|Cldn1|Vcl|Rab13|Rock2|Ikbkb|Tbcd|Pdcd6ip|Ocln|Afdn|Cldn11|Fbf1|Cdh5|Pard3|Rps6|Fzd5|Esam|Cldn5|Prkch|Abi2|Ocel1|Dlg1|Myo1c|Frmpd2|Prkaca|Cgn|Nphp1|Grhl2|Nphp4|Rock1|F11r|Rhoa|Pecam1|Prkcz2|Srf|Cldn2|Gja1|Ctnna1|Alox12b|	Pkn2|Pak2|Ramp2|Itgb1|Pkp2|Aloxe3|Mpp7|Dlg5|Actn4|Snai2|Cldn10|Tjp1|Nedd4l|Slc39a9|Wdr1|Marveld2|Rhoc|Cldn1|Vcl|Rab13|Rock2|Ikbkb|Tbcd|Pdcd6ip|Ocln|Afdn|Cldn11|Fbf1|Cdh5|Pard3|Rps6|Fzd5|Esam|Cldn5|	59	0.128185	1.12904	0.282	0.438218	NA	NA	60	-0.146326	-1.29706	0.177515	0.396809	Aloxe3|Pard3|Myo1c|Fbf1|Rps6|Ocln|F11r|Ocel1|Prkcz2|Cldn10|Tbcd|Ikbkb|Abi2|Cldn2|Cdh1|Nphp4|Rhoc|Pkp2|Itgb1|Pkn2|Vcl|Slc39a9|Wdr1|Fzd5|Gja1|Cldn34c1|Rhoa|Nphp1|Snai2|Micall2|Frmpd2|Prkaca|Cldn5|Cldn7|Pof1b|Tjp1|Nedd4l|Ect2|Actn4|Rab13|Cdh5|Rock2|Srf|Cgn|Mpp7|Afdn|Cldn11|Pdcd6ip|Grhl2|Pak2|Esam|Dlg1|Alox12b|Rock1|Dlg5|Prkch|Ramp2|Pecam1|Cldn1|Ctnna1|	Rock2|Srf|Cgn|Mpp7|Afdn|Cldn11|Pdcd6ip|Grhl2|Pak2|Esam|Dlg1|Alox12b|Rock1|Dlg5|Prkch|Ramp2|Pecam1|Cldn1|Ctnna1|
103	GOBP_APOPTOTIC_CELL_CLEARANCE	27	-0.0786411	-0.478349	0.998024	0.998634	Hmgb1|Scarb1|Spg11|Jmjd6|Xkr4|Xkr8|Nr1h3|Rac1|Itgav|Thbs1|Abca7|Lrp1|Mfge8|Rab14|Tgm2|Tyrobp|Mertk|Megf10|Xkr6|Itgb3|Tyro3|Rara|Adgrb1|Axl|Rac3|Gas6|Becn1|	Hmgb1|Scarb1|Spg11|Jmjd6|Xkr4|Xkr8|Nr1h3|Rac1|Itgav|Thbs1|	33	0.191437	1.28963	0.169935	0.298411	Abca7|Itgav|Adgrb1|Rara|Nr1h3|Mfge8|Axl|Tyrobp|Xkr6|Mertk|Jmjd6|Lrp1|Megf10|Itgb3|Ccl2|Thbs1|Trem2|Xkr4|Xkr7|	Abca7|Itgav|Adgrb1|Rara|Nr1h3|Mfge8|Axl|Tyrobp|Xkr6|Mertk|Jmjd6|Lrp1|Megf10|Itgb3|Ccl2|Thbs1|Trem2|Xkr4|Xkr7|Rhog|Tgm2|Rhobtb1|Becn1|Spg11|Xkr8|Hmgb1|Gas6|Scarb1|Cd36|Rac1|Rhobtb2|Tyro3|Rab14|	30	-0.235965	-1.52483	0.0533881	0.243084	Nr1h3|Itgav|Scarb1|Tyrobp|Xkr4|Mfge8|Megf10|Gas6|Itgb3|Mertk|Becn1|Trem2|Axl|Tgm2|Rac1|Pear1|Cd36|Thbs1|Rara|Spg11|Jmjd6|Rac3|Xkr8|Rab14|Xkr6|Tyro3|Adgrb1|Lrp1|Abca7|Hmgb1|	Rac1|Pear1|Cd36|Thbs1|Rara|Spg11|Jmjd6|Rac3|Xkr8|Rab14|Xkr6|Tyro3|Adgrb1|Lrp1|Abca7|Hmgb1|
104	GOBP_APOPTOTIC_MITOCHONDRIAL_CHANGES	102	-0.0561731	-0.653461	0.896842	0.971337	Wdr35|Ppif|Bcl2l1|Hrk|Pla2g6|Acaa2|Atf2|Higd1a|Rnf7|Gclc|Gpx1|Bloc1s2|Eya2|Bbc3|Gclm|Mtch2|Pink1|Hspd1|Map3k1|Vps35|Rhot1|Aifm2|Them4|Bcl2l2|Dnm1l|Atg3|Gsk3b|Siva1|Ndufs1|Opa1|Lmna|Ccar2|Erbb4|Plscr3|Timm50|Fxn|Atp7a|Ghitm|Mpv17l|Mfn2|Bid|Casp6|Vdac2|Jun|Hk2|Mff|Akt1|Nol3|Ppp2r2b|Sh3glb1|Triap1|Trp53|Jtb|Mcl1|Stpg1|Pdcd5|Mapk9|Bax|Pim2|Slc25a5|Hip1r|Fam162a|Sod2|Fis1|Prelid1|Camk2a|Ppp2cb|Rhot2|B…	Pink1|Hspd1|Map3k1|Vps35|Rhot1|Aifm2|Them4|Bcl2l2|Dnm1l|Atg3|Gsk3b|Siva1|Ndufs1|Opa1|Lmna|Ccar2|Erbb4|Plscr3|Timm50|Fxn|Atp7a|Ghitm|Mpv17l|Mfn2|Bid|Casp6|Vdac2|Jun|Hk2|Mff|Akt1|Nol3|Ppp2r2b|Sh3glb1|Triap1|Trp53|Jtb|Mcl1|Stpg1|Pdcd5|Mapk9|Bax|Pim2|Slc25a5|Hip1r|Fam162a|Sod2|Fis1|Prelid1|Camk2a|Ppp2cb|Rhot2|Bcl2l11|Slc25a4|Bnip3l|Tmem14a|Nptx1|Fas|Slc35f6|Arrb2|Bnip3|Bok|Aifm1|Bad|Cck|Naif1|Mllt11|…	109	-0.26858	-3.22196	0	1.14e-05	Gsk3b|Moap1|Ppif|Sfn|Ppp2cb|Ndufs1|Hgf|Casp1|Prkn|Pnp|Bbc3|Tmem102|Mpv17l|Bcl2l1|Naif1|Eya2|Trp53|Timm50|Pim2|Ggct|Rnf7|Prelid1|Mul1|Opa1|Bcl2l2|Sh3glb1|Mmp9|Mff|Hrk|Psmd10|Akt1|Fis1|Ier3|Gsk3a|Bloc1s2|Parl|Fam162a|Ghitm|Mllt11|Bnip3|Fxn|Ppp2r2b|Atg3|Arrb2|Pdcd5|Rhot2|Gclm|Bax|Bnip3l|Slc25a5|Cd24a|Higd1a|Atf2|Camk2a|Pam16|Dap3|Them4|Gclc|Dnm1l|Bid|Vdac2|Slc25a4|Mapk9|Atpif1|Mtch2|Rhot1|Mfn2|	Jun|Lmna|Hip1r|Jtb|Pink1|Atp7a|Map3k1|Bcl2|Siva1|Zfp13|Erbb4|Slc35f6|Stpg1|Hspd1|Plscr3|Casp2|Wdr35|Triap1|Ccar2|Vps35|Bmf|Pmaip1|Nptx1|Gper1|Igf1|Bak1|Aifm1|Acaa2|Bad|Bcl2l11|Cck|Gpx1|Plaur|Aifm2|Bok|Sod2|Casp6|Hk2|Chchd10|Nol3|Tmem14a|Pla2g6|Gsk3b|Moap1|Ppif|Sfn|Ppp2cb|Ndufs1|Hgf|Casp1|Prkn|Pnp|Bbc3|Tmem102|Mpv17l|Bcl2l1|Naif1|Eya2|Trp53|Timm50|Pim2|Ggct|Rnf7|Prelid1|Mul1|Opa1|Bcl2l2|Sh3glb1|Mm…	106	0.167952	2.04414	0.00400802	0.0791231	Chchd10|Bmf|Gsk3a|Atpif1|Arrb2|Dap3|Mllt11|Bak1|Igf1|Fis1|Naif1|Sh3glb1|Gclc|Ndufs1|Atp7a|Bax|Hrk|Aifm2|Mul1|Bad|Bcl2l1|Mapk9|Rnf7|Prkn|Aifm1|Mtch2|Stpg1|Prelid1|Pim2|Cd24a|Bnip3l|Pdcd5|Casp1|Siva1|Atf2|Parl|Triap1|Bid|Mpv17l|Atg3|Ier3|Acaa2|Ppp2cb|Bbc3|Bok|Bnip3|Pnp|Lmna|Slc25a5|Hspd1|Mff|Cck|Ccar2|Fxn|Jtb|Opa1|Pmaip1|Rhot2|Fam162a|Ppp2r2b|Bcl2l2|Them4|Rhot1|Gper1|Slc25a4|Plscr3|Camk2a|Hk2|Pla2g…	Chchd10|Bmf|Gsk3a|Atpif1|Arrb2|Dap3|Mllt11|Bak1|Igf1|Fis1|Naif1|Sh3glb1|Gclc|Ndufs1|Atp7a|Bax|Hrk|Aifm2|Mul1|Bad|Bcl2l1|Mapk9|Rnf7|Prkn|Aifm1|Mtch2|Stpg1|Prelid1|Pim2|Cd24a|Bnip3l|Pdcd5|Casp1|Siva1|Atf2|Parl|Triap1|Bid|Mpv17l|Atg3|Ier3|Acaa2|Ppp2cb|Bbc3|Bok|Bnip3|Pnp|Lmna|Slc25a5|Hspd1|Mff|Cck|Ccar2|Fxn|Jtb|Opa1|Pmaip1|Rhot2|Fam162a|Ppp2r2b|Bcl2l2|
105	GOBP_APOPTOTIC_PROCESS_INVOLVED_IN_DEVELOPMENT	32	-0.259371	-1.73724	0.0204082	0.353476	Atf2|Lef1|Xkr4|Pml|Xkr8|Tgfbr3|Ccn1|Ppp2r1b|Fzd5|Scrib|Enpp1|Bax|Bmp7|Tnfrsf1b|Notch1|Six3|Bmp4|Zpr1|Bcl2l11|Megf10|Xkr6|Pax2|Foxc1|Tgfb2|Chek1|Tnfrsf1a|Kcnq1ot1|Cryab|Lrp5|Bak1|Jag2|Wnt7b|	Fzd5|Scrib|Enpp1|Bax|Bmp7|Tnfrsf1b|Notch1|Six3|Bmp4|Zpr1|Bcl2l11|Megf10|Xkr6|Pax2|Foxc1|Tgfb2|Chek1|Tnfrsf1a|Kcnq1ot1|Cryab|Lrp5|Bak1|Jag2|Wnt7b|	29	0.278088	1.80415	0.0181818	0.059073	Ccn1|Notch1|Kcnq1ot1|Pml|Scrib|Jag2|Cryab|Fzd5|Tgfbr3|Xkr6|Megf10|Foxc1|Xkr4|Zpr1|Xkr7|Enpp1|Lrp5|Tnfrsf1a|Bak1|Ppp2r1b|Bcl2l11|	Ccn1|Notch1|Kcnq1ot1|Pml|Scrib|Jag2|Cryab|Fzd5|Tgfbr3|Xkr6|Megf10|Foxc1|Xkr4|Zpr1|Xkr7|Enpp1|Lrp5|Tnfrsf1a|Bak1|Ppp2r1b|Bcl2l11|Tnfrsf1b|Xkr8|Chek1|Spi1|Tgfb2|Wnt7b|Bax|Atf2|	35	0.113333	0.798829	0.719008	0.913668	Bak1|Zpr1|Bax|Pax2|Enpp1|Xkr4|Ppp2r1b|Megf10|Spi1|Atf2|Lef1|Foxc1|Lrp5|Vdr|Jag2|Ccn1|Bmp7|Fzd5|Foxc2|Kcnq1ot1|Tnfrsf1b|Six3|Cryab|Scrib|Chek1|Tgfb2|Pml|Notch1|Xkr8|Xkr6|Bmp4|Tgfbr3|Tnfrsf1a|Bcl2l11|Wnt7b|	Bak1|Zpr1|Bax|Pax2|Enpp1|Xkr4|Ppp2r1b|Megf10|Spi1|Atf2|Lef1|Foxc1|Lrp5|Vdr|
106	GOBP_APOPTOTIC_PROCESS_INVOLVED_IN_MORPHOGENESIS	22	-0.281973	-1.55096	0.0459082	0.435397	Lef1|Pml|Tgfbr3|Ccn1|Ppp2r1b|Fzd5|Scrib|Bax|Bmp7|Tnfrsf1b|Notch1|Bmp4|Bcl2l11|Pax2|Foxc1|Tgfb2|Tnfrsf1a|Cryab|Lrp5|Bak1|Jag2|Wnt7b|	Fzd5|Scrib|Bax|Bmp7|Tnfrsf1b|Notch1|Bmp4|Bcl2l11|Pax2|Foxc1|Tgfb2|Tnfrsf1a|Cryab|Lrp5|Bak1|Jag2|Wnt7b|	NA	NA	NA	NA	NA	NA	NA	25	-0.132243	-0.790311	0.708812	0.844602	Bak1|Bax|Pax2|Ppp2r1b|Spi1|Lef1|Foxc1|Lrp5|Vdr|Jag2|Ccn1|Bmp7|Fzd5|Foxc2|Tnfrsf1b|Cryab|Scrib|Tgfb2|Pml|Notch1|Bmp4|Tgfbr3|Tnfrsf1a|Bcl2l11|Wnt7b|	Bak1|Bax|Pax2|Ppp2r1b|Spi1|Lef1|Foxc1|Lrp5|Vdr|Jag2|Ccn1|Bmp7|Fzd5|Foxc2|
107	GOBP_APOPTOTIC_SIGNALING_PATHWAY	496	-0.0367333	-0.938625	0.505976	0.832933	Creb3l1|Wdr35|Nf1|Eya1|Il33|Casp3|Atad5|Pak2|Brca2|Ppif|Vegfa|Taf6|Bcl2l1|Hipk2|Hyou1|Peli3|Prkdc|Il4|Siah2|Ar|Hrk|Gskip|Ndufs3|Pih1d1|Siah1b|Pla2g6|Phip|Hdac2|Acaa2|Casp9|Birc6|Atf2|Uaca|Nbn|Myc|Higd1a|Rpl26|Plagl2|Cdkn1a|Ep300|Fem1b|Ifi203|Tm2d1|Sfpq|Rnf7|Raf1|Sirt1|Gclc|Trap1|Mapk7|Brca1|Dab2|Creb3|Trps1|Atm|Rffl|Gpx1|Ikbkg|Stk4|Bloc1s2|Bag5|Mbd4|Snai2|Zc3hc1|Nacc2|Rps7|Nfkbiz|Tfpt|Tert|Plekhf…	Nrp1|Tgfb2|Senp1|Hspa1b|Vhl|Tnfrsf1a|Bmpr1b|Kdm6a|Casp8|Tmem14a|Hip1|Rbck1|Caap1|Itm2c|Pea15a|Mdm4|Maged1|Cradd|Fgfr1|Fas|Il12a|Erp29|Dnajc10|Psme3|Ikbke|Park7|Map2k5|Ppia|Spop|Fbxw7|Zfp110|Slc35f6|Ticam1|Tcf7l2|Grina|Arrb2|Mndal|Acsl5|Ube2k|Bnip3|Gsdme|Tradd|Ubqln1|Pdk2|Bok|Aifm1|Msh2|Bad|Ddx47|Mybbp1a|Lrrk2|Gas1|Cck|Mapt|Fyn|Pttg1ip|Casp8ap2|Mllt11|Sgpp1|Igf1|Cd24a|Smad3|Sgk3|Bak1|Itga6|Nck1|Pn…	NA	NA	NA	NA	NA	NA	NA	NA	NA	NA	NA	NA	NA	NA
108	GOBP_APPENDAGE_DEVELOPMENT	153	-0.0350308	-0.504167	0.98994	0.997318	Ift52|Wnt9a|Aldh1a2|Gli2|Dync2h1|Gna12|Dicer1|Hdac2|Prrx1|Zbtb16|Pcsk5|Med31|Atrx|Fgfr2|Rc3h2|Smarca4|Ift140|Col3a1|Wdr19|Slc39a3|Ece1|Gli3|Chd7|Lef1|Intu|Sp8|Nipbl|Kremen1|Lmbr1|Npr2|Hdac1|Idua|Rarg|Cacna1c|Ctnnb1|Ift172|Osr1|Rarb|Aff3|Alx4|Rnf165|C2cd3|Fzd6|Pbx1|Vps54|Shh|Rpgrip1l|Fbxw4|Plxna2|B9d1|Notch2|Sik3|Gnaq|Gnas|Ift122|Atp7a|Flvcr1|Rdh10|Ttbk2|Lrp6|Mycn|Pias4|Bbs7|Ext1|Ptch1|Trp63|Mbnl1…	Ift88|Prkab1|Lrp5|Gas1|Sp9|Rara|Ski|Fuz|Wnt5a|Bak1|Itga6|Tbc1d32|Cibar1|Sall3|Psen1|Dlx5|Msx1|Itgb4|Lrp4|Rspo2|Grem1|Sox9|Megf8|Psen2|Sema3c|Cyp26b1|Pbx2|Wnt7a|Runx2|Fgf9|Fbn2|Acd|Wdpcp|Gja1|Lnpk|	145	0.175713	2.50452	0.00187266	0.00239609	Atrx|Megf8|Cyp26b1|Pcnt|Fmn1|Sox4|Ctnnb1|Nipbl|Chd7|Gnas|Pcsk5|Zfp219|Cacna1c|Mbnl1|Notch1|Rpgrip1l|Plxna2|Tmem231|Pbx2|Bmpr2|Sox11|Sox9|Atp7a|Kremen2|Pkdcc|Rara|Slc7a11|Chst11|Ift140|Wnt9a|Fbn2|Tmem107|Cplane1|Notch2|Fgf10|Aff3|Gpc3|Wdr19|Fras1|Frem2|Lrp6|C2cd3|Ptch1|Zbtb16|Tbc1d32|Itga6|Fgf9|Dicer1|Wnt5a|Fermt2|Ift172|Rdh10|Fgfr2|Sall3|Flvcr1|Prrx1|Gja1|Mks1|Ext1|Psen2|Fbxw4|Lmbr1|Smarca4|Grem1…	Atrx|Megf8|Cyp26b1|Pcnt|Fmn1|Sox4|Ctnnb1|Nipbl|Chd7|Gnas|Pcsk5|Zfp219|Cacna1c|Mbnl1|Notch1|Rpgrip1l|Plxna2|Tmem231|Pbx2|Bmpr2|Sox11|Sox9|Atp7a|Kremen2|Pkdcc|Rara|Slc7a11|Chst11|Ift140|Wnt9a|Fbn2|Tmem107|Cplane1|Notch2|Fgf10|Aff3|Gpc3|Wdr19|Fras1|Frem2|Lrp6|C2cd3|Ptch1|Zbtb16|Tbc1d32|Itga6|Fgf9|Dicer1|Wnt5a|Fermt2|Ift172|Rdh10|Fgfr2|Sall3|Flvcr1|Prrx1|Gja1|Mks1|Ext1|Psen2|Fbxw4|Lmbr1|Smarca4|Grem1…	165	-0.110815	-1.66113	0.034	0.180388	Npr2|Bmpr1a|Gnas|Naglu|Rab23|Bak1|Bpnt2|Psen1|Wdr19|Smoc1|Slc39a3|Nog|Traf3ip1|Atp7a|Bax|Ift80|Pbx2|Med31|Ece1|Ift140|Lrp4|Ift122|Notch2|Fras1|Zbtb16|Enpp1|Rdh10|Crabp2|Aldh1a2|Shox2|Prrx1|Sp8|Msx2|Rspo2|Intu|Kremen1|Zfp219|Trp63|Lef1|Cibar1|Slc7a11|Cacna1c|Tmem231|Megf8|Cplane1|Pbx1|Rarg|Mecom|Tmem107|Rc3h2|Lrp5|Acd|Sox4|Rarb|Slc39a1|Wnt9a|Itga6|Ctnnb1|Iqce|Wnt5a|Zic3|Plxna2|Kremen2|Frem2|Sall3|…	Sp9|Fbn2|Col3a1|Fmn1|Rara|Ift172|Lrp6|C2cd3|Mbnl1|Rpgrip1l|Sik3|Tgfb2|Wnt3|Sall4|Prickle1|Nipbl|Ift88|Dicer1|Mks1|Vps54|Gpc3|Chst11|Atrx|Smad4|Notch1|Grem1|Dlx6|Cyp26b1|Fermt2|Flvcr1|Ttbk2|Wdpcp|Smarca4|Gna12|Med1|Grhl2|Sema3c|Asph|Sox11|Idua|Alx4|Lnpk|Bmp4|Pcnt|Taf10|Bmpr2|Fgfr2|Aff3|Psen2|Hdac2|Hdac1|Bbs7|Fuz|Fgf9|Bcl2l11|Reck|Sox9|Gli3|
109	GOBP_APPENDAGE_MORPHOGENESIS	133	-0.0393477	-0.514891	0.985944	0.996376	Ift52|Wnt9a|Aldh1a2|Gli2|Dync2h1|Gna12|Dicer1|Hdac2|Prrx1|Zbtb16|Pcsk5|Atrx|Fgfr2|Smarca4|Ift140|Col3a1|Wdr19|Ece1|Gli3|Chd7|Lef1|Intu|Sp8|Nipbl|Lmbr1|Npr2|Hdac1|Idua|Rarg|Cacna1c|Ctnnb1|Osr1|Rarb|Aff3|Alx4|Rnf165|C2cd3|Fzd6|Pbx1|Vps54|Shh|Rpgrip1l|Fbxw4|Plxna2|B9d1|Notch2|Sik3|Gnaq|Gnas|Ift122|Atp7a|Flvcr1|Rdh10|Ttbk2|Lrp6|Mycn|Ext1|Ptch1|Trp63|Mbnl1|Tulp3|Nfia|Prickle1|Sox4|Asph|Gja5|Sox11|Fmn1…	Ift88|Lrp5|Gas1|Sp9|Ski|Fuz|Wnt5a|Bak1|Tbc1d32|Cibar1|Sall3|Psen1|Dlx5|Msx1|Lrp4|Rspo2|Grem1|Sox9|Megf8|Psen2|Sema3c|Cyp26b1|Pbx2|Wnt7a|Runx2|Fgf9|Fbn2|Acd|Wdpcp|Gja1|Lnpk|	NA	NA	NA	NA	NA	NA	NA	142	-0.125473	-1.74298	0.0193798	0.147777	Npr2|Bmpr1a|Gnas|Rab23|Bak1|Bpnt2|Psen1|Wdr19|Nog|Traf3ip1|Atp7a|Bax|Pbx2|Ece1|Ift140|Lrp4|Ift122|Notch2|Fras1|Zbtb16|Enpp1|Rdh10|Crabp2|Aldh1a2|Shox2|Prrx1|Sp8|Msx2|Rspo2|Intu|Zfp219|Trp63|Lef1|Cibar1|Cacna1c|Tmem231|Megf8|Cplane1|Pbx1|Rarg|Mecom|Tmem107|Lrp5|Acd|Sox4|Rarb|Wnt9a|Ctnnb1|Iqce|Wnt5a|Zic3|Plxna2|Frem2|Sall3|Sall1|Tulp3|Col2a1|Ptch1|Gas1|Fgf10|Bmp7|Pkdcc|Ift52|Fzd6|Chd7|Gja1|Map3k20|…	Sp9|Fbn2|Col3a1|Fmn1|Lrp6|C2cd3|Mbnl1|Rpgrip1l|Sik3|Tgfb2|Wnt3|Sall4|Prickle1|Nipbl|Ift88|Dicer1|Mks1|Vps54|Gpc3|Chst11|Atrx|Smad4|Notch1|Grem1|Dlx6|Cyp26b1|Flvcr1|Ttbk2|Wdpcp|Smarca4|Gna12|Med1|Grhl2|Sema3c|Asph|Sox11|Idua|Alx4|Lnpk|Bmp4|Pcnt|Fgfr2|Aff3|Psen2|Hdac2|Hdac1|Fuz|Fgf9|Bcl2l11|Reck|Sox9|Gli3|
110	GOBP_ARACHIDONIC_ACID_METABOLIC_PROCESS	23	-0.28188	-1.57832	0.0490798	0.4143	Cyp2u1|Pnpla8|Aloxe3|Gpx1|Ptgs1|Dagla|Mgll|Daglb|Cyp2t4|Sco1|Cyp2d22|Ptgs2|Fads1|Gpx4|Pla2g4a|Cyp4f13|Cyp2j6|Cyp2s1|Cyp2j12|Alox8|Cyp2j9|Ephx1|Alox12b|	Gpx4|Pla2g4a|Cyp4f13|Cyp2j6|Cyp2s1|Cyp2j12|Alox8|Cyp2j9|Ephx1|Alox12b|	26	-0.119493	-0.730985	0.805941	0.87033	NA	NA	30	-0.119424	-0.769924	0.737903	0.860798	Aloxe3|Gpx4|Mgll|Dagla|Ptgs1|Alox12|Ephx1|Cyp1b1|Cyp4f18|Cyp4f13|Fads1|Cyp2j6|Cyp4f15|Pla2g2f|Alox8|Pla2g4a|Cyp2t4|Gpx1|Cyp2j9|Pnpla8|Cyp2d22|Cyp4f14|Cyp2u1|Cyp2j12|Daglb|Sphk1|Alox12b|Cyp2s1|Ptgs2|Sco1|	Cyp4f13|Fads1|Cyp2j6|Cyp4f15|Pla2g2f|Alox8|Pla2g4a|Cyp2t4|Gpx1|Cyp2j9|Pnpla8|Cyp2d22|Cyp4f14|Cyp2u1|Cyp2j12|Daglb|Sphk1|Alox12b|Cyp2s1|Ptgs2|Sco1|
111	GOBP_ARACHIDONIC_ACID_SECRETION	NA	NA	NA	NA	NA	NA	NA	NA	NA	NA	NA	NA	NA	NA	20	0.142334	0.77731	0.708415	0.929057	Atp5j|Pla2g3|Mif|Drd2|Pla2g12a|Ntsr1|Ace|Avpr1b|Proca1|Kiss1r|Pla2g5|Pla2g2f|Pla2g6|Pla2g4a|Sstr4|Pnpla8|Syk|Hrh3|Nmb|Hrh2|	Atp5j|Pla2g3|Mif|Drd2|Pla2g12a|Ntsr1|Ace|Avpr1b|Proca1|Kiss1r|Pla2g5|Pla2g2f|Pla2g6|
112	GOBP_ARF_PROTEIN_SIGNAL_TRANSDUCTION	20	0.12706	0.67458	0.851351	0.973896	Arfgef3|Arfgef1|Map4k4|Psd4|Psd|Arfgef2|Cyth1|Iqsec1|Fbxo8|Psd3|Iqsec2|Iqsec3|Git1|Arfgap1|Git2|Cyth3|Cyth2|Psd2|Cyth4|Mapre2|	Arfgef3|Arfgef1|Map4k4|Psd4|Psd|Arfgef2|Cyth1|	NA	NA	NA	NA	NA	NA	NA	NA	NA	NA	NA	NA	NA	NA
113	GOBP_ARP2_3_COMPLEX_MEDIATED_ACTIN_NUCLEATION	42	0.186549	1.4271	0.103448	0.415094	Pick1|Rnh1|Wasf2|Actr3|Carmil3|Washc2|Washc3|Trim27|Washc4|Nckap1|Wasl|Carmil1|Iqgap2|Coro1b|Arpc1b|Whamm|Arf1|Arpc3|Cyfip1|Ap1ar|Arpc1a|Dnai3|Wasf1|Arpc2|Actr2|Arpc5|Jmy|Ctnna2|Brk1|Hip1r|Abi2|Gmfb|Washc1|Wasf3|Arpc5l|Arfip1|Magel2|Carmil2|Arpc4|Washc5|Arfip2|Fchsd2|	Pick1|Rnh1|Wasf2|Actr3|Carmil3|Washc2|Washc3|Trim27|Washc4|Nckap1|Wasl|Carmil1|Iqgap2|Coro1b|Arpc1b|Whamm|Arf1|Arpc3|Cyfip1|	40	-0.249536	-1.88044	0.00788955	0.0467758	Arpc3|Arfip2|Wasf3|Arpc1a|Coro1b|Actr3|Pick1|Fchsd2|Washc3|Arpc5l|Arpc2|Carmil3|Wasf1|Gmfb|Arf1|Washc5|Washc4|Nckap1|Actr2|	Jmy|Ctnna2|Hip1r|Iqgap2|Carmil1|Whamm|Trim27|Washc2|Wasf2|Arfip1|Cyfip1|Magel2|Wasl|Arpc1b|Ap1ar|Arpc4|Brk1|Washc1|Carmil2|Abi2|Arpc5|Arpc3|Arfip2|Wasf3|Arpc1a|Coro1b|Actr3|Pick1|Fchsd2|Washc3|Arpc5l|Arpc2|Carmil3|Wasf1|Gmfb|Arf1|Washc5|Washc4|Nckap1|Actr2|	43	0.182073	1.41407	0.110039	0.518638	Carmil3|Brk1|Rnh1|Arpc3|Arpc1b|Arpc5l|Arfip2|Arpc4|Washc3|Carmil2|Abi2|Wasf2|Washc5|Arpc1a|Arpc2|Ctnna2|Arpc5|Cyfip1|Arfip1|Trim27|Dnai3|Fchsd2|Washc1|Gmfb|Ap1ar|Arf1|Wasf3|Iqgap2|Magel2|Wasl|Actr2|Whamm|Wasf1|Actr3|Was|Nckap1|Washc4|Pick1|Washc2|Jmy|Carmil1|Coro1b|Hip1r|	Carmil3|Brk1|Rnh1|Arpc3|Arpc1b|Arpc5l|Arfip2|Arpc4|Washc3|Carmil2|Abi2|Wasf2|Washc5|Arpc1a|Arpc2|Ctnna2|Arpc5|Cyfip1|Arfip1|Trim27|Dnai3|Fchsd2|Washc1|Gmfb|Ap1ar|
114	GOBP_ARTERY_DEVELOPMENT	84	0.0848421	0.910358	0.562863	0.820087	Egr2|Dnm2|Nf1|Eya1|Vegfa|Hectd1|Prrx1|Robo2|Cntrl|Smarca4|Plxnd1|Col3a1|Pdgfrb|Gli3|Chd7|Myh10|Cxcr4|Tgfbr2|Ephb4|Ldlr|Mylk|Ctnnb1|Nprl3|Sec24b|Arid2|Smad7|Shh|Chrd|Hes1|Prox1|Ltbp1|Akt3|Zmiz1|Rbpj|Notch3|Tab1|Adamts6|Kat6a|Prickle1|Robo1|Lrp1|Sox4|Angptl3|Ndst1|Notch4|Ap2b1|Hpgd|Gja5|Enpp1|Bmpr1a|Luzp1|Rtn4|Tgfbr1|Lrp2|Hey2|Notch1|Snx17|Bmp4|Jag1|Bmpr2|Tbx2|Naglu|Dctn5|Sufu|Foxc1|Nrp1|Tgfb2|Tbx1…	Egr2|Dnm2|Nf1|Eya1|Vegfa|Hectd1|Prrx1|Robo2|Cntrl|Smarca4|Plxnd1|Col3a1|Pdgfrb|Gli3|Chd7|Myh10|Cxcr4|Tgfbr2|Ephb4|Ldlr|Mylk|Ctnnb1|Nprl3|Sec24b|Arid2|Smad7|Shh|Chrd|Hes1|Prox1|Ltbp1|Akt3|Zmiz1|Rbpj|Notch3|Tab1|Adamts6|Kat6a|Prickle1|Robo1|Lrp1|Sox4|Angptl3|Ndst1|Notch4|Ap2b1|Hpgd|Gja5|Enpp1|Bmpr1a|Luzp1|Rtn4|Tgfbr1|Lrp2|Hey2|Notch1|Snx17|	88	0.209279	2.26812	0	0.0075215	Egr2|Robo2|Ap2b1|Kat6a|Nrp1|Myh10|Jag1|Sox4|Prox1|Robo1|Smad7|Ctnnb1|Hectd1|Apoe|Rtn4|Chd7|Luzp1|Notch1|Pde2a|Bmpr2|Cntrl|Akt3|Adamts6|Prickle1|Vegfa|Wnt11|Hey2|Notch3|Lrp1|Prrx1|Adgrf5|Adamts9|Smarca4|Adgrf4|Chrd|Prdm1|Kif7|Hey1|Tab1|Foxc1|Ldlr|Acvrl1|Eya1|Cxcr4|Srf|Dll4|Enpp1|Snx17|Col3a1|Ltbp1|Efemp2|Ddit3|Pdgfrb|Gli3|Cited2|Dnm2|Arid2|Fkbp10|Notch4|Shh|	Egr2|Robo2|Ap2b1|Kat6a|Nrp1|Myh10|Jag1|Sox4|Prox1|Robo1|Smad7|Ctnnb1|Hectd1|Apoe|Rtn4|Chd7|Luzp1|Notch1|Pde2a|Bmpr2|Cntrl|Akt3|Adamts6|Prickle1|Vegfa|Wnt11|Hey2|Notch3|Lrp1|Prrx1|Adgrf5|Adamts9|Smarca4|Adgrf4|Chrd|Prdm1|Kif7|Hey1|Tab1|Foxc1|Ldlr|Acvrl1|Eya1|Cxcr4|Srf|Dll4|Enpp1|Snx17|Col3a1|Ltbp1|Efemp2|Ddit3|Pdgfrb|Gli3|Cited2|Dnm2|Arid2|Fkbp10|Notch4|Shh|Nkx3-1|Fuz|Edn1|Nog|Ednra|Lrp2|Ngfr|Stra…	92	0.0917522	1.03976	0.393004	0.785546	Efnb2|Bmpr1a|Naglu|Snx17|Nog|Arid2|Hey2|Ednra|Mylk|Jag1|Notch4|Enpp1|Dnm2|Nkx3-1|Akt3|Efemp2|Acvr2b|Ldlr|Adamts6|Prrx1|Stra6|Adgrf5|Cited2|Dctn5|Ltbp1|Foxc1|Hes1|Eya1|Smad7|Ngfr|Sufu|Tab1|Prdm1|Apoe|Chrd|Sox4|Pdgfrb|Ctnnb1|Vegfa|Aplnr|Nrp1|Robo1|Ptger4|Tgfbr2|Cntrl|Rbpj|Foxc2|Nprl3|Eng|Chd7|Adgrf4|Notch3|Folr1|Hey1|Kat6a|Robo2|Nf1|Smad6|Myh10|Mdk|Kif7|Adamts9|Ephb4|Lrp2|Zmiz1|Cxcr4|Col3a1|Plxnd1|…	Efnb2|Bmpr1a|Naglu|Snx17|Nog|Arid2|Hey2|Ednra|Mylk|Jag1|Notch4|Enpp1|Dnm2|Nkx3-1|Akt3|Efemp2|Acvr2b|Ldlr|Adamts6|Prrx1|Stra6|Adgrf5|Cited2|Dctn5|Ltbp1|Foxc1|Hes1|Eya1|Smad7|Ngfr|Sufu|Tab1|Prdm1|Apoe|Chrd|Sox4|
115	GOBP_ARTERY_MORPHOGENESIS	57	0.0639105	0.564337	0.951128	0.988857	Nf1|Eya1|Vegfa|Prrx1|Smarca4|Col3a1|Pdgfrb|Chd7|Tgfbr2|Ephb4|Ldlr|Mylk|Ctnnb1|Nprl3|Sec24b|Arid2|Smad7|Chrd|Hes1|Prox1|Akt3|Zmiz1|Rbpj|Notch3|Kat6a|Lrp1|Sox4|Angptl3|Notch4|Hpgd|Gja5|Bmpr1a|Rtn4|Tgfbr1|Lrp2|Hey2|Notch1|Bmp4|Jag1|Bmpr2|Tbx2|Naglu|Foxc1|Nrp1|Tgfb2|Tbx1|Eng|Acvrl1|Adgrf5|Apoe|Stra6|Srf|Hey1|Cited2|Efnb2|Adamts9|Ednra|	Nf1|Eya1|Vegfa|Prrx1|Smarca4|Col3a1|Pdgfrb|Chd7|Tgfbr2|Ephb4|Ldlr|Mylk|Ctnnb1|Nprl3|Sec24b|Arid2|Smad7|Chrd|Hes1|Prox1|Akt3|Zmiz1|Rbpj|Notch3|Kat6a|Lrp1|Sox4|Angptl3|Notch4|Hpgd|Gja5|Bmpr1a|Rtn4|Tgfbr1|Lrp2|Hey2|Notch1|	59	0.197184	1.7711	0.018	0.0673051	Kat6a|Nrp1|Jag1|Sox4|Prox1|Smad7|Ctnnb1|Apoe|Rtn4|Chd7|Notch1|Bmpr2|Akt3|Vegfa|Wnt11|Hey2|Notch3|Lrp1|Prrx1|Adgrf5|Adamts9|Smarca4|Adgrf4|Chrd|Prdm1|Hey1|Foxc1|Ldlr|Acvrl1|Eya1|Srf|Dll4|Col3a1|Efemp2|Pdgfrb|Cited2|Arid2|Fkbp10|Notch4|	Kat6a|Nrp1|Jag1|Sox4|Prox1|Smad7|Ctnnb1|Apoe|Rtn4|Chd7|Notch1|Bmpr2|Akt3|Vegfa|Wnt11|Hey2|Notch3|Lrp1|Prrx1|Adgrf5|Adamts9|Smarca4|Adgrf4|Chrd|Prdm1|Hey1|Foxc1|Ldlr|Acvrl1|Eya1|Srf|Dll4|Col3a1|Efemp2|Pdgfrb|Cited2|Arid2|Fkbp10|Notch4|Edn1|Nog|Ednra|Lrp2|Stra6|Eng|Mylk|Tgfbr1|Mdk|Ptger4|Hpgd|Nprl3|Tgfb2|Rbpj|Zmiz1|Efnb2|Bmpr1a|Sec24b|Nf1|Hes1|	62	0.117539	1.0898	0.332039	0.753681	Efnb2|Bmpr1a|Naglu|Nog|Arid2|Hey2|Ednra|Mylk|Jag1|Notch4|Akt3|Efemp2|Ldlr|Prrx1|Stra6|Adgrf5|Cited2|Foxc1|Hes1|Eya1|Smad7|Prdm1|Apoe|Chrd|Sox4|Pdgfrb|Ctnnb1|Vegfa|Nrp1|Ptger4|Tgfbr2|Rbpj|Foxc2|Nprl3|Eng|Chd7|Adgrf4|Notch3|Folr1|Hey1|Kat6a|Nf1|Mdk|Adamts9|Ephb4|Lrp2|Zmiz1|Col3a1|Angptl3|Tgfb2|Sec24b|Srf|Notch1|Fkbp10|Smarca4|Bmp4|Tgfbr1|Hpgd|Prox1|Rtn4|Bmpr2|Lrp1|	Efnb2|Bmpr1a|Naglu|Nog|Arid2|Hey2|Ednra|Mylk|Jag1|Notch4|Akt3|Efemp2|Ldlr|Prrx1|Stra6|Adgrf5|Cited2|Foxc1|Hes1|Eya1|Smad7|Prdm1|Apoe|Chrd|Sox4|Pdgfrb|Ctnnb1|Vegfa|Nrp1|Ptger4|Tgfbr2|Rbpj|Foxc2|Nprl3|Eng|Chd7|Adgrf4|Notch3|Folr1|Hey1|
116	GOBP_ASPARTATE_FAMILY_AMINO_ACID_METABOLIC_PROCESS	28	0.159584	0.998081	0.464583	0.761778	Mthfd1|Plod3|Got2|Mthfr|Mthfd2l|Mri1|Mtr|Phgdh|Asrgl1|Asns|Aspa|Mtap|Aass|Plod2|Adss|Apip|Aasdhppt|Got1|Atf4|Pipox|Adssl1|Nat8l|Enoph1|Ass1|Nit2|Ddo|Mtrr|Adi1|	Mthfd1|Plod3|Got2|Mthfr|Mthfd2l|Mri1|Mtr|Phgdh|	30	0.145481	0.930336	0.519455	0.638859	NA	NA	30	-0.17838	-1.15043	0.271967	0.512942	Adi1|Nat8l|Mtap|Gcat|Aasdhppt|Mtr|Nit2|Sdsl|Atf4|Apip|Mthfr|Got2|Asns|Tha1|Adss|Aass|Ass1|Got1|Phgdh|Mri1|Aspa|Adssl1|Asrgl1|Enoph1|Mthfd1|Plod2|Mtrr|Ddo|Plod3|Mthfd2l|	Ass1|Got1|Phgdh|Mri1|Aspa|Adssl1|Asrgl1|Enoph1|Mthfd1|Plod2|Mtrr|Ddo|Plod3|Mthfd2l|
117	GOBP_ASSOCIATIVE_LEARNING	104	0.0787156	0.948291	0.528689	0.793114	Nf1|Drd5|Cntnap2|Itgb1|Ctns|Mtor|Cln3|Crhr1|Rin1|Tanc1|Pde1b|Nlgn3|Btg2|Abl2|Kmt2a|Ckap5|Hif1a|Tac1|Creb1|Cacna1e|Map1a|Tnr|Idua|Cacna1c|Grin2a|Shank2|Braf|Nptn|Htt|Ppt1|Agt|Cdk5|Chrd|Kras|Reln|Atxn1|Tuba1a|B3gat1|Ap1s2|Dcdc2a|Brsk1|Grin2b|Abca7|Rgs14|Tpbg|Mecp2|Ddhd2|Pde8b|Lrrn4|Bdnf|Ndrg4|Chrnb2|Deaf1|Gabra5|Grm7|Slc7a11|Tbr1|Shank3|Slc1a1|Shank1|Ift20|Csmd1|Grin1|Kit|Ppp1r1b|Pias1|Chrna7|B4gal…	Nf1|Drd5|Cntnap2|Itgb1|Ctns|Mtor|Cln3|Crhr1|Rin1|Tanc1|Pde1b|Nlgn3|Btg2|Abl2|Kmt2a|Ckap5|Hif1a|Tac1|Creb1|Cacna1e|Map1a|Tnr|Idua|Cacna1c|Grin2a|Shank2|Braf|Nptn|Htt|Ppt1|Agt|Cdk5|Chrd|Kras|Reln|Atxn1|Tuba1a|B3gat1|Ap1s2|Dcdc2a|Brsk1|Grin2b|Abca7|Rgs14|Tpbg|Mecp2|Ddhd2|Pde8b|Lrrn4|Bdnf|Ndrg4|Chrnb2|Deaf1|Gabra5|Grm7|Slc7a11|Tbr1|Shank3|Slc1a1|Shank1|Ift20|Csmd1|Grin1|Kit|Ppp1r1b|Pias1|Chrna7|B4gal…	106	0.191426	2.26234	0.00193798	0.00773183	Btg2|Tnr|Map1a|Ckap5|Abcc8|Grin1|Cntnap2|Cacna1e|Atp1a2|Specc1|Abca7|Ift20|Tbr1|B4galt2|Slc1a1|Atp1a3|Tsc1|Tanc1|Cacna1c|Grin2b|Rgs14|Kmt2a|Hmgcr|Tafa2|Sgk1|Slc6a1|Csmd1|Atxn1|Neurod2|Grin2a|Synpo|Crhr1|Mecp2|Slc7a11|	Btg2|Tnr|Map1a|Ckap5|Abcc8|Grin1|Cntnap2|Cacna1e|Atp1a2|Specc1|Abca7|Ift20|Tbr1|B4galt2|Slc1a1|Atp1a3|Tsc1|Tanc1|Cacna1c|Grin2b|Rgs14|Kmt2a|Hmgcr|Tafa2|Sgk1|Slc6a1|Csmd1|Atxn1|Neurod2|Grin2a|Synpo|Crhr1|Mecp2|Slc7a11|Htt|Syngap1|Shank2|Pde1b|B3gat1|Nlgn3|Drd1|Peg13|Ppp1r1b|Lgmn|Nptx2|Cln3|Dbh|Adcy3|Chrd|Rapgef3|Glp1r|Idua|Ric8a|Bdnf|Adrb2|Srf|Deaf1|Rin1|Mtor|Dcdc2a|Zzef1|App|Abl2|Cck|Asic1|Tpbg|L…	108	-0.203511	-2.47973	0	0.0125881	Oprl1|Pgrmc1|Ric8a|Ctns|B4galt2|Tafa2|Ift20|Nog|Peg13|Cdk5|Reln|Atp1a2|Rapgef3|Drd2|Nts|Drd5|Crhr1|Slc7a11|Rgs14|Cacna1c|Nlgn3|Shank2|Zzef1|Deaf1|Chrd|Agt|B3gat1|Cck|Gabra5|Cacna1e|Itgb1|Ppp1r1b|Csmd1|Btg2|Ghrl|Neurod2|Mecp2|Sgk1|Cntnap2|Chrna7|Neto1|Pias1|Grin1|Meis2|Asic1|Tanc1|Oprk1|Ppt1|Nf1|Nptn|Mtor|Braf|Tacr1|Ndrg4|Hmgcr|Cln8|Slc6a1|Htt|Tuba1a|Snap25|Tac1|Adra1b|Nptx2|Tnr|Ap1s2|Atxn1|Kras|C…	Braf|Tacr1|Ndrg4|Hmgcr|Cln8|Slc6a1|Htt|Tuba1a|Snap25|Tac1|Adra1b|Nptx2|Tnr|Ap1s2|Atxn1|Kras|Creb1|Dcdc2a|Drd1|Slc1a1|Syngap1|Srf|Bdnf|Tsc1|Grin2a|Hrh1|Atp1a3|Shank3|Kit|Grin2b|Ckap5|Rin1|Tbr1|Lrrn4|Grm7|Hrh2|Synpo|Kmt2a|Tpbg|Idua|App|Chrnb2|Ddhd2|Shank1|Map1a|Hif1a|Abl2|Specc1|Pde8b|Cln3|Pde1b|Glp1r|Lgmn|Abcc8|Brsk1|Adcy3|Abca7|
118	GOBP_ASTROCYTE_DEVELOPMENT	27	-0.133288	-0.841398	0.668616	0.895144	Nf1|Egfr|Mt3|Gfap|Dll1|Pou3f2|Ror1|Ldlr|Agt|Kras|Lrp1|Ifngr1|Smo|Ager|Eif2b5|Nr1d1|App|Lamc3|Naglu|Csf1r|Lamb2|Psen1|Tspan2|Vim|Plp1|Drd1|Grn|	Nf1|Egfr|Mt3|Gfap|Dll1|Pou3f2|Ror1|Ldlr|	24	0.169846	1.00324	0.409543	0.565495	NA	NA	32	-0.174938	-1.15405	0.261224	0.5092	Naglu|Eif2b5|Psen1|Tlr4|Lamb2|Csf1r|Smo|Ifngr1|Ldlr|Ror1|Lamc3|Agt|Cntf|Pou3f2|C5ar1|Gfap|Adora2a|Trem2|Nf1|Dll1|Kras|Plp1|Drd1|Vim|C1qa|App|Mt3|Nr1d1|Grn|Lrp1|Tspan2|Egfr|	Kras|Plp1|Drd1|Vim|C1qa|App|Mt3|Nr1d1|Grn|Lrp1|Tspan2|Egfr|
119	GOBP_ASTROCYTE_DIFFERENTIATION	75	-0.0805259	-0.82644	0.698039	0.903969	Nf1|Actr3|Egfr|Mt3|Gfap|Dll1|Abl2|Id2|Prpf19|Pou3f2|Id4|Ror1|Ntrk3|Ldlr|Stat3|Agt|Nr3c1|Vps54|Eomes|Shh|Kras|Hes1|Epha4|Dab1|Mycn|Kdm4a|Atf5|Mecp2|Pax6|Tal1|Map2k1|Lrp1|Il6st|Ifngr1|Smo|Mapk3|Plpp3|Ager|Mapk1|Sox6|Hes5|Notch1|Nr2e1|Ptpn11|Abl1|Fgfr3|Eif2b5|Bmp2|Nr1d1|Nkx2-2|App|Cul4b|Lamc3|Naglu|Csf1r|Clcf1|Bin1|Ttc21b|Nfix|Gpr37l1|Lamb2|Gap43|Psen1|Serpine2|Sox9|Cntn2|Sox8|Dll3|Tspan2|Vim|Mag|Mb…	Agt|Nr3c1|Vps54|Eomes|Shh|Kras|Hes1|Epha4|Dab1|Mycn|Kdm4a|Atf5|Mecp2|Pax6|Tal1|Map2k1|Lrp1|Il6st|Ifngr1|Smo|Mapk3|Plpp3|Ager|Mapk1|Sox6|Hes5|Notch1|Nr2e1|Ptpn11|Abl1|Fgfr3|Eif2b5|Bmp2|Nr1d1|Nkx2-2|App|Cul4b|Lamc3|Naglu|Csf1r|Clcf1|Bin1|Ttc21b|Nfix|Gpr37l1|Lamb2|Gap43|Psen1|Serpine2|Sox9|Cntn2|Sox8|Dll3|Tspan2|Vim|Mag|Mbd1|Plp1|Drd1|Grn|	69	0.115011	1.12007	0.29901	0.446064	NA	NA	80	-0.176702	-1.83729	0.0137525	0.116112	Hes5|Naglu|Eif2b5|Psen1|Sox8|Tlr4|Plpp3|Nog|Lamb2|Csf1r|Mapk3|Smo|Ifngr1|Ldlr|Gpr37l1|Pax6|Bin1|Hes1|Eomes|Ror1|Nfix|F2|Lamc3|Agt|Mbd1|Cntf|Pou3f2|Abl1|C5ar1|Dab1|Nkx2-2|Dll3|Ptpn11|Mecp2|Gfap|Cntn2|Adora2a|Nr2e1|Trem2|Stat3|Id2|Vax1|Atf5|Nf1|Fgfr3|Mycn|Mapk1|Actr3|Dll1|Epha4|Kras|Plp1|Drd1|Id4|Vps54|Vim|C1qa|Prpf19|Notch1|Ntrk3|App|Mt3|Map2k1|Nr1d1|Bmp2|Abl2|Sox6|Nr3c1|Grn|Lrp1|Ttc21b|Gap43|Tspa…	Ntrk3|App|Mt3|Map2k1|Nr1d1|Bmp2|Abl2|Sox6|Nr3c1|Grn|Lrp1|Ttc21b|Gap43|Tspan2|Cul4b|Serpine2|Il6st|Kdm4a|Egfr|Sox9|Mag|
120	GOBP_ATP_BIOSYNTHETIC_PROCESS	94	-0.088449	-1.0093	0.423154	0.793199	Bcl2l1|mt-Nd2|Il4|Ndufs3|Myc|Atp5a1|mt-Nd4|Vcp|mt-Nd1|Ndufs2|Dmac2l|Slc25a13|Ppara|Tgfb1|Ndufv3|Antkmt|Flcn|Stat3|Ak9|Ndufb8|Ndufa11|mt-Nd6|Ndufa8|Atp5pb|Ndufs1|Atpsckmt|Dguok|Ndufb11|Ndufa1|Eno1b|Eno1|Ndufb5|Sdhb|Stoml2|Ndufa5|mt-Nd5|Atp5k|Atp5h|Atp5c1|Ndufb1|Map2k1|Pkm|Ndufc1|Ndufc2|Ndufa9|Ndufb4|Dnajc30|Ndufb10|Ndufs5|Atp5o|Atp5g2|Parp1|Ndufs6|Ndufs4|Ndufb6|Ndufa13|Ndufv1|Aldoa|Entpd1|Ndufa7|N…	Ndufa1|Eno1b|Eno1|Ndufb5|Sdhb|Stoml2|Ndufa5|mt-Nd5|Atp5k|Atp5h|Atp5c1|Ndufb1|Map2k1|Pkm|Ndufc1|Ndufc2|Ndufa9|Ndufb4|Dnajc30|Ndufb10|Ndufs5|Atp5o|Atp5g2|Parp1|Ndufs6|Ndufs4|Ndufb6|Ndufa13|Ndufv1|Aldoa|Entpd1|Ndufa7|Ndufb3|Ndufab1|Ndufb9|Atp5b|Sdhd|Ndufa10|Slc25a12|Atp5j|Atp5g1|Ndufv2|Sdha|Atp5j2|Sphk2|Atp5e|Ndufs8|Sdhc|Ldhd|Ndufa6|Ndufa12|Ak4|Uqcc3|Ndufa3|Nudt2|Pid1|Prkn|Atp5g3|Atp5l|Ndufb7|Ndufa2…	97	-0.354777	-4.03383	0	0	Ndufs1|Ndufa7|Atp5b|Ndufb11|Prkn|Atp5j|Ppargc1a|Uqcc3|Bcl2l1|Ldhd|Sdhc|Atp5g2|Stoml2|Ndufab1|Ndufs5|Ndufa6|Sdha|Flcn|Ndufc1|Ndufv2|Ndufb1|Map2k1|mt-Nd6|Atp5j2|Ndufa3|Ndufs7|Ndufa5|Ndufb7|Atp5k|Ndufs8|Ndufa11|Ndufb8|Pid1|Ndufv3|Ndufs3|Ndufa1|Ndufs6|Ak4|mt-Nd5|Atp5g3|Ndufb3|Ndufb2|Atp5h|Ndufb4|Ndufa13|Sdhb|Ndufb6|Ndufb5|Atp5d|Ndufb10|Ndufa12|Ndufb9|Ndufs4|Nudt2|Atp5c1|mt-Nd2|Ndufc2|Ndufa10|Atp5o|Nd…	Parp1|Stat3|Vcp|Pkm|Myc|Atp5a1|Atpsckmt|Atp5g1|Eno1|Dmac2l|Tafazzin|Ak9|Sdhd|Il4|Tgfb1|Trem2|Entpd1|Atp5l|Dguok|Dnajc30|Slc25a13|Eno1b|Ndufv1|Atp5e|Ppara|Sphk2|Aldoart1|Ndufa2|Antkmt|Aldoa|Aldoart2|Ak3|Ndufs1|Ndufa7|Atp5b|Ndufb11|Prkn|Atp5j|Ppargc1a|Uqcc3|Bcl2l1|Ldhd|Sdhc|Atp5g2|Stoml2|Ndufab1|Ndufs5|Ndufa6|Sdha|Flcn|Ndufc1|Ndufv2|Ndufb1|Map2k1|mt-Nd6|Atp5j2|Ndufa3|Ndufs7|Ndufa5|Ndufb7|Atp5k|Nduf…	97	0.280791	3.14093	0	0	Atp5j|Ndufv1|Ndufc1|mt-Nd1|Ndufb1|Ndufs6|Ndufb4|Entpd1|Sdhc|Atp5j2|Atp5c1|Atp5g1|Ldhd|Ndufb7|Ndufb3|Ndufab1|Atp5h|Ndufa11|mt-Nd4|Ndufs1|Uqcc3|Ndufb2|Bcl2l1|Ndufa6|Ndufa7|Prkn|Ndufa12|Atpsckmt|Ppara|Atp5d|Ndufb10|Sdhd|Ndufa3|Flcn|Il4|mt-Nd2|Ndufa10|Ndufb9|Ndufa13|Atp5g3|Ndufb8|Ndufa2|Ndufa5|Pid1|Stoml2|Dnajc30|Ndufs3|Ndufv2|Ndufs5|Sphk2|Ndufs8|Atp5b|Ndufa8|Ndufv3|mt-Nd3|Atp5k|Ndufb11|Nudt2|Atp5g2|…	Atp5j|Ndufv1|Ndufc1|mt-Nd1|Ndufb1|Ndufs6|Ndufb4|Entpd1|Sdhc|Atp5j2|Atp5c1|Atp5g1|Ldhd|Ndufb7|Ndufb3|Ndufab1|Atp5h|Ndufa11|mt-Nd4|Ndufs1|Uqcc3|Ndufb2|Bcl2l1|Ndufa6|Ndufa7|Prkn|Ndufa12|Atpsckmt|Ppara|Atp5d|Ndufb10|Sdhd|Ndufa3|Flcn|Il4|mt-Nd2|Ndufa10|Ndufb9|Ndufa13|Atp5g3|Ndufb8|Ndufa2|Ndufa5|Pid1|Stoml2|Dnajc30|Ndufs3|Ndufv2|Ndufs5|Sphk2|Ndufs8|Atp5b|Ndufa8|Ndufv3|mt-Nd3|Atp5k|Ndufb11|Nudt2|Atp5g2|…
121	GOBP_ATP_METABOLIC_PROCESS	200	-0.0413183	-0.674544	0.88664	0.963457	Nt5e|Bcl2l1|mt-Nd2|Il4|Ndufs3|Ctns|Myc|Atp5a1|Ep300|Mtor|Pgam2|mt-Nd4|Ampd3|Ak1|Vcp|Ak2|Adpgk|mt-Nd1|Mpi|Prkag2|Clpx|Ola1|Ndufs2|Dmac2l|Ncor1|Hif1a|Pfkfb2|Eif6|Galt|Ogt|Slc25a13|Aldob|Myh7|Ppara|Tgfb1|Ndufv3|Antkmt|Mtch2|Pfkp|Tkfc|Nmnat1|Zbtb20|Mlxipl|Hdac4|Flcn|Atp6v1b1|Stat3|Ak9|Prkaa1|Pfkl|Hk1|Ak5|Dnm1l|Actn3|Ndufb8|Ndufa11|mt-Nd6|Ndufa8|Atp5pb|Ndufs1|Ampd2|Atpsckmt|Dguok|Atp6v1b2|Cfh|Ndufb11|…	Ndufa1|Eno1b|Eno1|Ndufb5|Sdhb|Stoml2|Ppp2ca|Ndufa5|mt-Nd5|Foxk2|Hspa8|Atp5k|Atp6v1a|Atp5h|Hk2|Atp5c1|Ndufb1|Map2k1|P2rx7|Pkm|Gm3839|Galk1|Ndufc1|Eno2|Nudt5|Gpi1|Ndufc2|Bend3|Myh3|Mlst8|Ndufa9|Khk|Ndufb4|Enpp1|Ddit4|Dnajc30|Kif5c|Foxk1|Ndufb10|Ndufs5|Zbtb7a|Atp5o|Atp5g2|Rptor|Gale|Parp1|Ndufs6|Eno3|Eno4|Git1|Ndufs4|Slc4a4|Ndufb6|Gpd1|Prkaa2|Ndufa13|Ndufv1|Fam20c|Aldoa|Gapdh|Fis1|Sirt6|Entpd1|Ndufa…	200	-0.229438	-3.77942	0	0	Slc25a25|Pfkl|Atp5b|Aldob|Ndufb11|Prkn|Adcyap1|Atp5j|Ppargc1a|Hif1a|Uqcc3|Bcl2l1|Ldhd|Pgam2|Myh3|Sdhc|Atp5g2|Stoml2|Pfkfb2|Ndufab1|Nudt5|Ndufs5|Ndufa6|Git1|Guk1|Sdha|Flcn|Ak2|Adpgk|Hdac4|Ampd2|Ndufc1|Nmnat1|Arl2|Mpi|Khk|Galt|Ndufv2|Foxk2|Tigar|Ndufb1|Tpi1|Ak1|Map2k1|mt-Nd6|Atp5j2|Mlst8|Ndufa3|Ndufs7|Fis1|Ndufa5|Ndufb7|Atp5k|Jmjd8|Ier3|Ndufs8|Atp1b1|Ndufa11|Ndufb8|Pid1|Ndufv3|Bend3|Ndufs3|Ndufa1|N…	Parp1|Atp1a2|Stat3|Vcp|Slc4a4|Hk1|Pkm|Insr|Pfkp|Ogt|Zbtb20|Atp6v1a|Ncor1|P2rx7|Foxk1|Slc2a6|Atp7a|Myc|Cbfa2t3|Gpd1|Clpx|Tkfc|Gpi1|Atp5a1|Zbtb7a|Hspa8|Atpsckmt|Gck|Atp5g1|Eno1|Hkdc1|Nt5e|Dmac2l|Eno2|Tafazzin|Ep300|Rptor|Myh7|Eno3|Fam20c|Cfh|Parg|Htr2a|Bpgm|Psen1|Ampd3|Kif5c|Ak9|Sdhd|Il4|Ogdh|Tgfb1|Trem2|Pfkm|Entpd1|Atp5l|Enpp1|Dguok|Dhtkd1|Dnajc30|Fbp1|Mtor|Igf1|Esrrb|Aldoc|App|Bad|Slc25a13|Actn3|…	210	0.183468	3.12416	0	0	Atp5j|Ndufv1|Ndufc1|Nudt5|mt-Nd1|Gale|Ndufb1|Atpif1|Ndufs6|Ndufb4|Bpgm|Entpd1|Sdhc|Atp5j2|Atp5c1|Igf1|Atp5g1|Fis1|Ctns|Ldhd|Ndufb7|Galk1|Guk1|Ndufb3|Psen1|Ndufab1|Atp5h|Ak1|Hk1|Ndufa11|mt-Nd4|Ndufs1|Eno2|Atp7a|Myh7|Ucp2|Uqcc3|Ampd3|Bad|Ndufb2|Bcl2l1|Ndufa6|Khk|Mlxipl|Zbtb7a|Ndufa7|Prkn|Mpi|Mtch2|Ndufa12|Atpsckmt|Ppara|Tkfc|Atp5d|Ogdh|Ndufb10|Sdhd|Enpp1|Atp1a2|Ndufa3|Pfkm|Pgam1|Foxk1|Prxl2c|Sirt6|…	Atp5j|Ndufv1|Ndufc1|Nudt5|mt-Nd1|Gale|Ndufb1|Atpif1|Ndufs6|Ndufb4|Bpgm|Entpd1|Sdhc|Atp5j2|Atp5c1|Igf1|Atp5g1|Fis1|Ctns|Ldhd|Ndufb7|Galk1|Guk1|Ndufb3|Psen1|Ndufab1|Atp5h|Ak1|Hk1|Ndufa11|mt-Nd4|Ndufs1|Eno2|Atp7a|Myh7|Ucp2|Uqcc3|Ampd3|Bad|Ndufb2|Bcl2l1|Ndufa6|Khk|Mlxipl|Zbtb7a|Ndufa7|Prkn|Mpi|Mtch2|Ndufa12|Atpsckmt|Ppara|Tkfc|Atp5d|Ogdh|Ndufb10|Sdhd|Enpp1|Atp1a2|Ndufa3|Pfkm|Pgam1|Foxk1|Prxl2c|Sirt6|…
122	GOBP_ATP_SYNTHESIS_COUPLED_ELECTRON_TRANSPORT	65	-0.0840311	-0.811844	0.682773	0.912851	mt-Nd2|Ndufs3|mt-Cytb|mt-Nd4|Coq7|Ndufaf1|mt-Nd1|mt-Co1|Ndufs2|Cycs|Ndufv3|Mtch2|Dld|Pink1|Cox7a2l|Ndufb8|mt-Nd6|Ndufa8|Ndufs1|Coa6|Dguok|Uqcrfs1|Sdhb|Bid|mt-Nd5|Cox5a|Cox4i1|Sdhaf2|Bdnf|Ndufc2|Iscu|Cyc1|Snca|Ndufs6|Dnajc15|Ndufb6|Ndufv1|Uqcr10|Ndufa7|Uqcrb|Ndufb9|Sdhd|Cox7c|Ndufa10|Cox7a2|Park7|Ndufv2|Sdha|Ndufs8|Sdhc|Uqcrc2|Ndufa12|Tafazzin|Uqcc3|Uqcr11|Coq9|Cox5b|Cox6c|Cox8a|Afg1l|Uqcrq|Uqcrh|…	Ndufa7|Uqcrb|Ndufb9|Sdhd|Cox7c|Ndufa10|Cox7a2|Park7|Ndufv2|Sdha|Ndufs8|Sdhc|Uqcrc2|Ndufa12|Tafazzin|Uqcc3|Uqcr11|Coq9|Cox5b|Cox6c|Cox8a|Afg1l|Uqcrq|Uqcrh|Cox6a1|Ndufs7|Uqcrc1|	62	-0.498636	-4.59457	0	0	Sdha|Uqcrh|Uqcr10|Uqcr11|Ndufv2|Afg1l|mt-Nd6|Uqcrb|Ndufaf1|Ndufs7|Sdhaf2|Cycs|Ndufs8|Dld|Ndufb8|Cyc1|Ndufv3|Ndufs3|Ndufs6|Cox5b|mt-Nd5|Cox6a1|Coq7|Sdhb|Ndufb6|Uqcrc1|Park7|Ndufa12|Ndufb9|Chchd2|mt-Cytb|mt-Nd2|Ndufc2|Ndufa10|Bid|Ndufa8|mt-Nd4|Cox4i1|Uqcrc2|mt-Nd1|mt-Co1|Mtch2|Ndufs2|Snca|	Coa6|Pink1|Tafazzin|Coq9|Dnajc15|Sdhd|Bdnf|Dguok|Cox5a|Ndufv1|Uqcrq|Cox7c|Iscu|Ndufs1|Ndufa7|Uqcc3|Uqcrfs1|Sdhc|Sdha|Uqcrh|Uqcr10|Uqcr11|Ndufv2|Afg1l|mt-Nd6|Uqcrb|Ndufaf1|Ndufs7|Sdhaf2|Cycs|Ndufs8|Dld|Ndufb8|Cyc1|Ndufv3|Ndufs3|Ndufs6|Cox5b|mt-Nd5|Cox6a1|Coq7|Sdhb|Ndufb6|Uqcrc1|Park7|Ndufa12|Ndufb9|Chchd2|mt-Cytb|mt-Nd2|Ndufc2|Ndufa10|Bid|Ndufa8|mt-Nd4|Cox4i1|Uqcrc2|mt-Nd1|mt-Co1|Mtch2|Ndufs2|Snca|	68	0.383512	3.71661	0	0	Uqcr10|Ndufv1|Cox7a2l|mt-Nd1|Uqcr11|Ndufs6|Cyc1|mt-Cytb|Cox4i1|Sdhc|Cox7c|Cox6c|Uqcrh|Iscu|mt-Nd4|Ndufs1|Cox8a|Uqcrb|Uqcc3|mt-Co1|Uqcrfs1|Cox5b|Ndufa7|Mtch2|Ndufa12|Sdhd|Coq7|mt-Nd2|Snca|Ndufa10|Ndufb9|Ndufaf1|Ndufb8|Cox6a1|Bid|Uqcrc1|Uqcrq|Afg1l|Ndufs3|Ndufv2|Ndufs8|Ndufa8|Cox7a2|Coq9|Ndufv3|mt-Nd3|Cox7a1|Ndufs7|Cox5a|Dnajc15|Cox6a2|Sdha|Coa6|Park7|Tafazzin|Sdhaf2|Cycs|Sdhb|Pink1|mt-Nd5|Dld|mt-N…	Uqcr10|Ndufv1|Cox7a2l|mt-Nd1|Uqcr11|Ndufs6|Cyc1|mt-Cytb|Cox4i1|Sdhc|Cox7c|Cox6c|Uqcrh|Iscu|mt-Nd4|Ndufs1|Cox8a|Uqcrb|Uqcc3|mt-Co1|Uqcrfs1|Cox5b|Ndufa7|Mtch2|Ndufa12|Sdhd|Coq7|mt-Nd2|Snca|Ndufa10|Ndufb9|Ndufaf1|Ndufb8|Cox6a1|Bid|Uqcrc1|Uqcrq|Afg1l|Ndufs3|Ndufv2|Ndufs8|Ndufa8|Cox7a2|Coq9|Ndufv3|mt-Nd3|Cox7a1|
123	GOBP_ATRIOVENTRICULAR_VALVE_DEVELOPMENT	21	-0.24849	-1.3618	0.133588	0.555764	Tgfbr2|Zfpm1|Zfpm2|Ccn1|Axin2|Sox4|Mdm2|Gja5|Bmpr1a|Hey2|Notch1|Bmpr2|Bmp2|Smad4|Naglu|Tgfb2|Mdm4|Slit3|Hey1|Acvr1|Dchs1|	Axin2|Sox4|Mdm2|Gja5|Bmpr1a|Hey2|Notch1|Bmpr2|Bmp2|Smad4|Naglu|Tgfb2|Mdm4|Slit3|Hey1|Acvr1|Dchs1|	20	0.25642	1.37908	0.114228	0.237231	Sox4|Ccn1|Notch1|Zfpm1|Bmpr2|Zfpm2|Slit3|Dchs1|Hey2|Smad4|Hey1|Tgfbr2|	Sox4|Ccn1|Notch1|Zfpm1|Bmpr2|Zfpm2|Slit3|Dchs1|Hey2|Smad4|Hey1|Tgfbr2|Efna1|Mdm4|Twist1|Acvr1|Tgfb2|Mdm2|Bmp2|Bmpr1a|	25	-0.100062	-0.600375	0.931864	0.970105	Bmpr1a|Naglu|Hey2|Axin2|Slit3|Sox4|Zfpm1|Heyl|Aplnr|Ccn1|Mdm4|Tgfbr2|Dchs1|Hey1|Mdm2|Twist1|Smad6|Zfpm2|Efna1|Tgfb2|Smad4|Acvr1|Notch1|Bmp2|Bmpr2|	Bmpr1a|Naglu|
124	GOBP_ATTACHMENT_OF_SPINDLE_MICROTUBULES_TO_KINETOCHORE	30	-0.149664	-0.971186	0.472803	0.814606	Brca2|Hnrnpu|Seh1l|Apc|Spag5|Nuf2|Champ1|Rb1|Cdc42|Spc24|Mapre1|Cenpe|Mad1l1|Racgap1|Rcc2|Cenpc1|Cdca8|Zfp207|Knstrn|Kat2b|Sirt2|Sgo1|Bub3|Abraxas1|Abraxas2|Eml4|Mis12|Becn1|Kat5|Incenp|	Eml4|Mis12|Becn1|Kat5|Incenp|	33	0.11001	0.746555	0.783401	0.841653	NA	NA	37	-0.0901696	-0.63811	0.894632	0.955239	Incenp|Bub3|Abraxas1|Sgo1|Spag5|Eml4|Cdc42|Rb1|Knstrn|Knl1|Seh1l|Mis12|Aurkb|Mapre1|Racgap1|Becn1|Nuf2|Cdt1|Kat2b|Tex14|Rcc2|Spc25|Nek2|Cenpe|Brca2|Ect2|Spc24|Champ1|Zfp207|Apc|Abraxas2|Cenpc1|Sirt2|Kat5|Hnrnpu|Mad1l1|Cdca8|	Aurkb|Mapre1|Racgap1|Becn1|Nuf2|Cdt1|Kat2b|Tex14|Rcc2|Spc25|Nek2|Cenpe|Brca2|Ect2|Spc24|Champ1|Zfp207|Apc|Abraxas2|Cenpc1|Sirt2|Kat5|Hnrnpu|Mad1l1|Cdca8|
125	GOBP_AUDITORY_RECEPTOR_CELL_DEVELOPMENT	26	-0.144117	-0.877428	0.594595	0.877661	Ripor2|Tprn|Myo3b|Clic5|Atp2b2|Pdzd7|Sec24b|Rac1|Pafah1b1|Slc9a3r1|Pls1|Slitrk6|Scrib|Cdh23|Whrn|Slc4a7|Fgfr1|Strc|Myo7a|Rest|Alg10b|Clrn1|Sod1|Pcdh15|Wdpcp|Triobp|	Fgfr1|Strc|Myo7a|Rest|Alg10b|Clrn1|Sod1|Pcdh15|Wdpcp|Triobp|	26	0.165337	0.994511	0.454545	0.573581	NA	NA	28	-0.266988	-1.69902	0.0276008	0.164458	Pcdh15|Alg10b|Cdh23|Sod1|Atp2b2|Triobp|Pdzd7|Slc9a3r1|Kcnq1|Slitrk6|Pafah1b1|Strc|Scrib|Pls1|Rac1|Myo3b|Fgfr1|Lhfpl5|Whrn|Sec24b|Clic5|Tprn|Wdpcp|Ripor2|Myo7a|Slc4a7|Clrn1|Rest|	Slitrk6|Pafah1b1|Strc|Scrib|Pls1|Rac1|Myo3b|Fgfr1|Lhfpl5|Whrn|Sec24b|Clic5|Tprn|Wdpcp|Ripor2|Myo7a|Slc4a7|Clrn1|Rest|
126	GOBP_AUDITORY_RECEPTOR_CELL_MORPHOGENESIS	22	-0.125111	-0.71063	0.821429	0.952688	Ripor2|Tprn|Myo3b|Clic5|Atp2b2|Pdzd7|Sec24b|Rac1|Slc9a3r1|Pls1|Slitrk6|Scrib|Cdh23|Whrn|Strc|Myo7a|Rest|Clrn1|Sod1|Pcdh15|Wdpcp|Triobp|	Ripor2|Tprn|Myo3b|Clic5|Atp2b2|Pdzd7|Sec24b|	22	0.189805	1.06038	0.369863	0.506956	NA	NA	23	-0.293125	-1.65368	0.0277778	0.182669	Pcdh15|Cdh23|Sod1|Atp2b2|Triobp|Pdzd7|Slc9a3r1|Slitrk6|Strc|Scrib|Pls1|Rac1|Myo3b|Lhfpl5|Whrn|Sec24b|Clic5|Tprn|Wdpcp|Ripor2|Myo7a|Clrn1|Rest|	Scrib|Pls1|Rac1|Myo3b|Lhfpl5|Whrn|Sec24b|Clic5|Tprn|Wdpcp|Ripor2|Myo7a|Clrn1|Rest|
127	GOBP_AUTONOMIC_NERVOUS_SYSTEM_DEVELOPMENT	29	0.144037	0.918422	0.520388	0.81104	Egr2|Nf1|Fn1|Nrp2|Ascl1|Insm1|Nav2|Vcam1|Ctnnb1|Adarb1|Hes1|Plxna4|Ret|Ackr3|Plxna3|Trp63|Sox4|Sox11|Fzd3|Ntf3|Kif26a|Nrp1|Tbx1|Phactr4|Sox8|Sox10|Sema3a|Ednrb|Ednra|	Egr2|Nf1|Fn1|Nrp2|Ascl1|Insm1|Nav2|Vcam1|Ctnnb1|Adarb1|Hes1|Plxna4|Ret|Ackr3|Plxna3|Trp63|Sox4|Sox11|Fzd3|	30	0.272885	1.76643	0.026465	0.0681248	Egr2|Nrp1|Sox4|Plxna4|Ctnnb1|Nrp2|Sema3a|Sox11|Ackr3|Ntf3|Kif26a|Fn1|Plxna3|Insm1|Sox10|Phactr4|Arx|Adarb1|	Egr2|Nrp1|Sox4|Plxna4|Ctnnb1|Nrp2|Sema3a|Sox11|Ackr3|Ntf3|Kif26a|Fn1|Plxna3|Insm1|Sox10|Phactr4|Arx|Adarb1|Ret|Sema3f|Nav2|Trp63|Ednra|Fzd3|Ascl1|Vcam1|Ednrb|Sox8|Nf1|Hes1|	31	0.122425	0.80396	0.701613	0.91081	Vcam1|Sox8|Ednra|Sema3f|Ntf3|Trp63|Hes1|Adarb1|Sox4|Nrp2|Sema3a|Ctnnb1|Nav2|Plxna4|Nrp1|Plxna3|Fzd3|Fn1|Nf1|Erbb2|Insm1|Tfap2a|Kif26a|Ascl1|Ackr3|Phactr4|Ednrb|Sox11|Sox10|Ret|Egr2|	Vcam1|Sox8|Ednra|Sema3f|Ntf3|Trp63|Hes1|Adarb1|Sox4|Nrp2|Sema3a|Ctnnb1|Nav2|Plxna4|Nrp1|Plxna3|Fzd3|
128	GOBP_AUTOPHAGOSOME_MATURATION	51	-0.141707	-1.19915	0.229412	0.655961	Pik3r4|Lix1|Ubqln4|Cln3|Epg5|Vcp|Vps4a|Snap29|Vps16|Tbc1d25|Clec16a|Vps33a|Tom1|Uvrag|Irgm1|Smcr8|Atp2a2|Igtp|Chmp5|Chmp2a|Lix1l|Mfsd8|Snapin|Phf23|Pik3c3|Atg5|Chmp6|Irgm2|Chmp1b|Atg12|Calm1|Fyco1|Chmp4b|Vps4b|Chmp7|Stx17|Snx14|Ubqln1|Chmp2b|Atg14|Chmp1a|Tmem39a|Chmp4c|Map1lc3a|Lamp2|Vamp8|Rubcn|Tecpr1|Mcoln1|Vmp1|Becn1|	Fyco1|Chmp4b|Vps4b|Chmp7|Stx17|Snx14|Ubqln1|Chmp2b|Atg14|Chmp1a|Tmem39a|Chmp4c|Map1lc3a|Lamp2|Vamp8|Rubcn|Tecpr1|Mcoln1|Vmp1|Becn1|	50	0.0887446	0.73939	0.777336	0.846258	NA	NA	52	0.108862	0.926316	0.543897	0.841072	Chmp4b|Map1lc3a|Tbc1d25|Chmp1a|Chmp2a|Mcoln1|Fyco1|Tmem39a|Chmp4c|Smcr8|Rubcn|Atg12|Snapin|Vps4a|Atg5|Rubcnl|Snap29|Irgm2|Vamp8|Mfsd8|Phf23|Tom1|Chmp6|Igtp|Becn1|Lix1|Chmp7|Ubqln4|Epg5|Calm1|Snx14|Vps33a|Vps4b|Irgm1|Vcp|Clec16a|Lamp2|Pik3c3|Stx17|Chmp2b|Atp2a2|Vmp1|Tecpr1|Uvrag|Pik3r4|Lix1l|Chmp5|Atg14|Ubqln1|Cln3|Vps16|Chmp1b|	Chmp4b|Map1lc3a|Tbc1d25|Chmp1a|Chmp2a|Mcoln1|Fyco1|Tmem39a|Chmp4c|Smcr8|Rubcn|
129	GOBP_AUTOPHAGOSOME_ORGANIZATION	105	-0.0902493	-1.09873	0.306818	0.717627	Pik3c2b|Atg4b|Fez2|Pik3c2a|Rab33b|Cln3|Pikfyve|Epm2a|Atg2b|Ap4m1|Atg2a|Rab3gap1|Rab3gap2|Scfd1|Spg11|Sec22b|Atg4d|Pip4k2b|Pink1|Ehmt2|Gabarap|Tom1|Lrba|Ubxn2b|Smurf1|Wdr45b|Zfyve26|Irgm1|Atg3|Tcirg1|Tbc1d14|Smcr8|Trp53inp1|Rb1cc1|Ubqln2|Atp2a2|Rab1b|Snx4|Snx30|Atg16l1|Wdr45|Igtp|Bag3|Mfn2|Ralb|Ubxn2a|Atg7|Mtm1|Sh3glb1|C9orf72|Ift20|Phf23|Pik3c3|Atg5|Rab1a|Pip4k2a|Synpo2|Ulk1|Tbc1d12|Mtmr3|Irgm2|N…	Chmp4b|Pip4k2c|Wipi1|Map1lc3b|Stx17|Ubqln1|Ift88|Lrrk2|Atg14|Fez1|Snx18|Gabarapl1|Tmem39a|Emc6|Ctsd|Psen1|Pacs2|Map1lc3a|Atg16l2|Ulk2|Snx7|Elapor1|Atp13a2|Rnf5|Atg13|Ulk3|Trp53inp2|Gba|Arfip2|Atg101|Vmp1|Tmem41b|Gabarapl2|Wipi2|Becn1|	108	-0.197959	-2.39345	0	0.00375616	Mtmr3|Rnf5|Atp13a2|Pip4k2b|Phf23|C9orf72|Stx12|Atg13|Arfip2|Gabarapl1|Atg101|Pip4k2c|Sh3glb1|Atg2a|Pacs2|Gabarap|Mtm1|Snx7|Lrrk2|Gabarapl2|Ambra1|Ulk3|Rab23|Wdr45|Atg12|Nsfl1c|Pikfyve|Smcr8|Atg3|Pip4k2a|Ulk2|Ulk1|Sec22b|Wipi1|Atg4b|Rab3gap1|Fez2|Epm2a|Rab7|Scfd1|Rab33b|Ift88|Rab1a|Wipi2|Wdr45b|Mfn2|	Ift20|Ubqln2|Lrba|Atg16l2|Rab3gap2|Trappc8|Rb1cc1|Pink1|Stx17|Ctsd|Atg16l1|Ap4m1|Trp53inp1|Ubxn2a|Snx18|Elapor1|Snx30|Atp2a2|Gba|Emc6|Ubqln1|Ehmt2|Tcirg1|Bag3|Cln3|Atg4d|Pik3c2a|Fez1|Tmem39a|Psen1|Tbc1d14|Lrsam1|Atg5|Rab43|Stbd1|Ralb|Atg2b|Synpo2|Snx4|Chmp4b|Atg9a|Atg7|Pik3c3|Ubxn2b|Tbc1d12|Pik3c2b|Igtp|Becn1|Map1lc3a|Trp53inp2|Smurf1|Nupr1|Atg14|Moap1|Zfyve26|Tmem41b|Spg11|Rab1b|Atg9b|Map1lc3b|I…	107	0.0982237	1.17425	0.245868	0.695403	Chmp4b|Map1lc3a|Rnf5|Atg9b|Rab23|Atg13|Rab1b|Psen1|Sh3glb1|Wdr45|Atg101|Snx18|Trp53inp2|Ift20|Gabarapl1|Tmem39a|Atg2a|Bag3|Atg16l1|Smcr8|Epm2a|Emc6|Atg12|Tbc1d12|C9orf72|Arfip2|Tmem41b|Gabarapl2|Synpo2|Lrsam1|Tbc1d14|Elapor1|Atg7|Atg3|Ehmt2|Atg5|Tcirg1|Rab7|Sec22b|Map1lc3b|Fez2|Ctsd|Atp13a2|Lrrk2|Irgm2|Pip4k2a|Snx30|Stbd1|Phf23|Rb1cc1|Tom1|Ubxn2a|Wipi2|Ap4m1|Pip4k2c|Igtp|Becn1|Atg4b|Mtmr3|Fez1|Ul…	Chmp4b|Map1lc3a|Rnf5|Atg9b|Rab23|Atg13|Rab1b|Psen1|Sh3glb1|Wdr45|Atg101|Snx18|Trp53inp2|Ift20|Gabarapl1|Tmem39a|Atg2a|Bag3|Atg16l1|Smcr8|Epm2a|Emc6|Atg12|Tbc1d12|C9orf72|Arfip2|Tmem41b|Gabarapl2|Synpo2|Lrsam1|Tbc1d14|Elapor1|Atg7|Atg3|Ehmt2|Atg5|Tcirg1|Rab7|Sec22b|Map1lc3b|Fez2|Ctsd|Atp13a2|Lrrk2|Irgm2|Pip4k2a|Snx30|Stbd1|Phf23|Rb1cc1|Tom1|Ubxn2a|Wipi2|Ap4m1|Pip4k2c|Igtp|Becn1|Atg4b|Mtmr3|
130	GOBP_AUTOPHAGY_OF_MITOCHONDRION	80	-0.144291	-1.51122	0.0661157	0.454834	Atg4b|Spata33|Huwe1|Atg2b|Atg2a|Vps13d|Hif1a|Hdac6|Ogt|Vps13c|Atg4d|Tomm7|Vdac1|Clec16a|Phb2|Pink1|Gabarap|Cers1|Lrba|Dnm1l|Smurf1|Htt|Wdr45b|Atg3|Cisd2|Rb1cc1|Retreg1|Snx30|Wdr45|Mfn2|Fundc2|Hk2|Atg7|Fundc2b|Trp53|Slc25a46|Cttn|Fkbp8|Atg5|Rimoc1|Ulk1|Slc25a5|Atg9a|Fis1|Atg12|Ambra1|Slc25a4|Bnip3l|Fundc1|Fbxl4|Wipi1|Map1lc3b|Fbxw7|Sqstm1|Bnip3|Cdc37|Atg14|Tafazzin|Gabarapl1|Optn|Gsk3a|Prkn|Parl|T…	Wipi1|Map1lc3b|Fbxw7|Sqstm1|Bnip3|Cdc37|Atg14|Tafazzin|Gabarapl1|Optn|Gsk3a|Prkn|Parl|Tigar|Map1lc3a|Htra2|Snx7|Mul1|Atg13|Usp30|Fbxo7|Srebf1|Atpif1|Gba|Rnf41|Capn10|Arfip2|Gabarapl2|Wipi2|Becn1|	80	-0.289901	-3.05039	0	1.85e-05	Atg9b|Fundc2|Prkn|Htra2|Tomm7|Hif1a|Map1lc3b|Trp53|Vdac1|Fundc1|Atg13|Arfip2|Cisd2|Capn10|Gabarapl1|Mul1|Atg2a|Gabarap|Tigar|Retreg1|Snx7|Gabarapl2|Fis1|Ambra1|Gsk3a|Wdr45|Vps13d|Parl|Atg12|Bnip3|Atg3|Phb2|Clec16a|Fbxl4|Bnip3l|Slc25a5|Ulk2|Ulk1|Wipi1|Atg4b|Dnm1l|Slc25a4|Atpif1|Usp30|Wipi2|Wdr45b|Mfn2|Slc25a46|	Sqstm1|Lrba|Ogt|Srebf1|Rnf41|Fbxw7|Cttn|Rb1cc1|Pink1|Huwe1|Htt|Snx30|Gba|Spata33|Tafazzin|Cers1|Atg4d|Atg5|Cdc37|Atg2b|Hdac6|Vps13c|Atg9a|Atg7|Tspo|Becn1|Hk2|Optn|Fbxo7|Map1lc3a|Smurf1|Atg14|Atg9b|Fundc2|Prkn|Htra2|Tomm7|Hif1a|Map1lc3b|Trp53|Vdac1|Fundc1|Atg13|Arfip2|Cisd2|Capn10|Gabarapl1|Mul1|Atg2a|Gabarap|Tigar|Retreg1|Snx7|Gabarapl2|Fis1|Ambra1|Gsk3a|Wdr45|Vps13d|Parl|Atg12|Bnip3|Atg3|Phb2|Cl…	83	0.0882162	0.967434	0.483471	0.828874	Map1lc3a|Cttn|Gsk3a|Atg9b|Atpif1|Atg13|Fis1|Phb2|Wdr45|Gabarapl1|Atg2a|Mul1|Fbxw7|Capn10|Prkn|Atg12|Htra2|Bnip3l|Srebf1|Arfip2|Cdc37|Parl|Gabarapl2|Cisd2|Fundc1|Atg7|Atg3|Atg5|Bnip3|Slc25a46|Fkbp8|Map1lc3b|Slc25a5|Vdac1|Vps13c|Snx30|Rb1cc1|Rnf41|Wipi2|Becn1|Atg4b|Ogt|Slc25a4|Tigar|Hk2|Tomm7|Tafazzin|Atg9a|Fundc2|Mfn2|Gba|Tspo|Ulk1|Smurf1|Dnm1l|Trp53|Lrba|Snx7|Pink1|Huwe1|Htt|Vps13d|Atg4d|Clec16a|…	Map1lc3a|Cttn|Gsk3a|Atg9b|Atpif1|Atg13|Fis1|Phb2|Wdr45|Gabarapl1|Atg2a|Mul1|Fbxw7|Capn10|Prkn|Atg12|Htra2|Bnip3l|Srebf1|Arfip2|Cdc37|Parl|Gabarapl2|Cisd2|Fundc1|Atg7|Atg3|Atg5|Bnip3|Slc25a46|Fkbp8|Map1lc3b|Slc25a5|Vdac1|Vps13c|
131	GOBP_AXIS_ELONGATION	27	-0.153338	-0.958893	0.471338	0.823889	Nkd1|Fgfr2|Tgfb1|Esr1|Spry2|Shh|Ppp2r3a|Rdh10|Lrp6|Prickle1|Zfp568|Yap1|Med1|Six4|Bmp4|Med12|Fgf10|Spry1|Vangl2|Trim28|Wnt5a|Tmtc3|Sox9|Fgf1|Ptk7|Sfrp1|Tnc|	Vangl2|Trim28|Wnt5a|Tmtc3|Sox9|Fgf1|Ptk7|Sfrp1|Tnc|	28	0.331195	2.11301	0.00188679	0.0168241	Spry2|Spry1|Trim28|Sox9|Tmtc3|Zfp568|Ptk7|Areg|Fgf10|Wnt11|Med12|Lrp6|Fgf1|Wnt5a|Rdh10|Fgfr2|Med1|Tgfb1|Wnt3a|Vangl2|	Spry2|Spry1|Trim28|Sox9|Tmtc3|Zfp568|Ptk7|Areg|Fgf10|Wnt11|Med12|Lrp6|Fgf1|Wnt5a|Rdh10|Fgfr2|Med1|Tgfb1|Wnt3a|Vangl2|Shh|Tnc|Six4|Sfrp1|Yap1|Nkd1|Esr1|Ppp2r3a|	28	-0.215838	-1.37677	0.0988372	0.338309	Zfp568|Spry2|Rdh10|Vangl2|Spry1|Six4|Wnt5a|Tmtc3|Nat8f3|Fgf10|Sfrp2|Yap1|Esr1|Nkd1|Trim28|Med12|Lrp6|Ptk7|Prickle1|Tnc|Fgf1|Med1|Tgfb1|Ppp2r3a|Bmp4|Fgfr2|Sfrp1|Sox9|	Med12|Lrp6|Ptk7|Prickle1|Tnc|Fgf1|Med1|Tgfb1|Ppp2r3a|Bmp4|Fgfr2|Sfrp1|Sox9|
132	GOBP_AXIS_SPECIFICATION	69	-0.0733552	-0.720891	0.833676	0.954104	Ttc8|Lefty1|Tasor|Rnf2|Pgap1|Apc|Tmed2|Dll1|Tcf7l1|Frat1|Nckap1|Ahi1|Ctnnb1|Ift172|C2cd3|Ets2|Shh|Chrd|Ripply2|Aurka|Notch2|Wls|Frs2|Lrp6|Ptch1|Pax6|Wdr77|Axin2|Prickle1|Stc1|Arl13b|Cited1|Smo|Fzd5|Bmpr1a|Epb41l5|Six2|Hey2|Otx2|Notch1|Six3|Tbx18|Bmp4|Fgf10|Gpc3|Stil|Senp2|Zic3|Smad4|Pcsk6|Kdm6a|Tdrd5|Tbx3|Ldb1|Ski|Wnt5a|Nrarp|Srf|Hey1|Axin1|Hspb11|Wnt7a|Cited2|Ddit3|Sfrp1|Smad2|Tifab|Mns1|Cobl|	Ets2|Shh|Chrd|Ripply2|Aurka|Notch2|Wls|Frs2|Lrp6|Ptch1|Pax6|Wdr77|Axin2|Prickle1|Stc1|Arl13b|Cited1|Smo|Fzd5|Bmpr1a|Epb41l5|Six2|Hey2|Otx2|Notch1|Six3|Tbx18|Bmp4|Fgf10|Gpc3|Stil|Senp2|Zic3|Smad4|Pcsk6|Kdm6a|Tdrd5|Tbx3|Ldb1|Ski|Wnt5a|Nrarp|Srf|Hey1|Axin1|Hspb11|Wnt7a|Cited2|Ddit3|Sfrp1|Smad2|Tifab|Mns1|Cobl|	67	0.228763	2.20698	0	0.0100869	Lefty1|Ctnnb1|Notch1|Bcor|Apc|Ahi1|Arl13b|Ripply2|Tdrd5|Fzd5|Notch2|Fgf10|Epb41l5|Gpc3|Ets2|Frat1|Lrp6|C2cd3|Ptch1|Kdm6a|Hey2|Wnt5a|Ift172|Nrarp|Dll1|Chrdl1|Pcsk6|Wnt1|Axin1|Axin2|Chrd|Cited1|Mns1|Stil|Smad4|Hey1|Ski|Mesp2|Srf|Pax6|Wnt3|Ddit3|Wls|Cited2|Stc1|Smo|Shh|	Lefty1|Ctnnb1|Notch1|Bcor|Apc|Ahi1|Arl13b|Ripply2|Tdrd5|Fzd5|Notch2|Fgf10|Epb41l5|Gpc3|Ets2|Frat1|Lrp6|C2cd3|Ptch1|Kdm6a|Hey2|Wnt5a|Ift172|Nrarp|Dll1|Chrdl1|Pcsk6|Wnt1|Axin1|Axin2|Chrd|Cited1|Mns1|Stil|Smad4|Hey1|Ski|Mesp2|Srf|Pax6|Wnt3|Ddit3|Wls|Cited2|Stc1|Smo|Shh|Tdrd1|Aurka|Hspb11|Sfrp1|Pgap1|Senp2|Wnt7a|Tasor|Tdrd7|Wdr77|Rnf2|Smad2|Cobl|Ttc8|Tdrkh|Frs2|Bmpr1a|Tmed2|Ldb1|Nckap1|	77	-0.0909291	-0.938123	0.524793	0.713332	Bmpr1a|Pcsk6|Pgap1|Stc1|Lefty1|Ldb1|Tcf7l1|Axin1|Ripply2|Hspb11|Hey2|Axin2|Notch2|Cited1|Frat1|Smo|Lhx1|Pax6|Nrarp|Cited2|Otx2|Chrd|Ctnnb1|Wnt1|Chrdl1|Wnt5a|Zic3|Tbx18|Tdgf1|Ptch1|Rnf2|Mesp2|Senp2|Fgf10|Fzd5|Tmed2|Hhex|Hey1|Tbx3|Wnt7a|Aurka|Cobl|Stil|Tasor|Peg12|Six3|Smad6|Tifab|Smad2|Pld6|Frs2|Dll1|Ski|Ets2|Mns1|Ift172|Lrp6|C2cd3|Wnt3|Wdr77|Prickle1|Nckap1|Apc|Gpc3|Ahi1|Smad4|Srf|Notch1|Arl13b|B…	Frs2|Dll1|Ski|Ets2|Mns1|Ift172|Lrp6|C2cd3|Wnt3|Wdr77|Prickle1|Nckap1|Apc|Gpc3|Ahi1|Smad4|Srf|Notch1|Arl13b|Bmp4|Tdrd5|Kdm6a|Epb41l5|Wls|Ddit3|Sfrp1|Ttc8|
133	GOBP_AXO_DENDRITIC_TRANSPORT	84	0.139019	1.47209	0.0617021	0.377194	Ap3b1|Spg7|Dync1h1|Hnrnpu|Sfpq|Mapk8ip3|Kif3b|Myo5a|Sybu|Bloc1s2|Fmr1|Actr10|Hif1a|Hdac6|Spg11|Bsn|Kif5b|Map1a|Ank3|Kif3a|Ap3d1|Dlg2|Ndel1|Dst|Klc1|Pura|Ap3s1|Htt|Kif1b|Tmem108|Stau2|Arl8b|Kif5a|Trak1|Stau1|Hap1|Ap3m2|Ap3b2|Agtpbp1|Kif1a|Fbxw11|Pafah1b1|Nefm|Wasf1|Bloc1s6|Mecp2|Hspa8|Bloc1s4|Map2|Rab21|Nefl|Trim46|Madd|Kif5c|Snapin|Rab27b|Arl8a|Ap3m1|Spast|Klc2|Armcx3|App|Bloc1s3|Uchl1|Hsbp1|Rabg…	Ap3b1|Spg7|Dync1h1|Hnrnpu|Sfpq|Mapk8ip3|Kif3b|Myo5a|Sybu|Bloc1s2|Fmr1|Actr10|Hif1a|Hdac6|Spg11|Bsn|Kif5b|Map1a|Ank3|Kif3a|Ap3d1|Dlg2|Ndel1|Dst|Klc1|Pura|Ap3s1|Htt|Kif1b|Tmem108|Stau2|Arl8b|Kif5a|Trak1|Stau1|Hap1|Ap3m2|Ap3b2|Agtpbp1|Kif1a|Fbxw11|Pafah1b1|Nefm|Wasf1|Bloc1s6|Mecp2|Hspa8|Bloc1s4|Map2|Rab21|Nefl|Trim46|	82	0.220025	2.30686	0	0.00643024	Map2|Map1a|Dst|Ap3b2|Map6|Sfpq|Mapk8ip3|Mapt|Hnrnpu|Cnih2|Kif1a|Kif1b|Dync1h1|Kif5a|Ap3b1|Dlg2|Myo5a|Bsn|Rab21|Nefm|Spast|Bloc1s5|Sybu|Mecp2|Nefl|Htt|Tmem108|Pura|Armcx3|Kif1c|Hspa8|Madd|	Map2|Map1a|Dst|Ap3b2|Map6|Sfpq|Mapk8ip3|Mapt|Hnrnpu|Cnih2|Kif1a|Kif1b|Dync1h1|Kif5a|Ap3b1|Dlg2|Myo5a|Bsn|Rab21|Nefm|Spast|Bloc1s5|Sybu|Mecp2|Nefl|Htt|Tmem108|Pura|Armcx3|Kif1c|Hspa8|Madd|Ap3d1|Klc2|Klc3|Ap3m1|Bloc1s1|Fez1|Bloc1s3|Kif5c|Trim46|Stau1|Snapin|Hdac6|App|Kif5b|Bloc1s6|Trak1|Spg7|Terf2|Trak2|Ap3s1|Borcs5|Ndel1|Klc1|Kif17|Spg11|Caly|Rab27b|Bloc1s4|Kif3a|Hif1a|Hap1|Fmr1|Sod1|Ap3s2|Stau2|D…	85	-0.128663	-1.38368	0.11245	0.333425	Ap3s2|Cnih2|Bloc1s6|Agbl4|Mapk8ip3|Rabgef1|Bloc1s3|Bloc1s5|Trim46|Ap3s1|Hsbp1|Bloc1s4|Kif17|Snapin|Ndel1|Sod1|Tmem108|Uchl1|Arl8a|Madd|Bloc1s1|Armcx3|Hspb1|Kif5a|Trak2|Flot2|Klc2|Kif3b|Trak1|Nefl|Kif5c|Mecp2|Ap3m1|Myo5a|Fez1|Arl8b|Neto1|Caly|Bsn|Stau2|Actr10|Kif1b|Pafah1b1|Kif1c|Borcs5|Ap3m2|Ank3|Hap1|Klc1|Map6|Dlg2|Hspa8|Rab21|Wasf1|Htt|Kif1a|Ap3d1|Mapt|Rab27b|Dst|Spg11|Dync1h1|Agtpbp1|Dtnbp1|Ki…	Ank3|Hap1|Klc1|Map6|Dlg2|Hspa8|Rab21|Wasf1|Htt|Kif1a|Ap3d1|Mapt|Rab27b|Dst|Spg11|Dync1h1|Agtpbp1|Dtnbp1|Kif5b|Spast|Nefm|Sfpq|Sybu|Hdac6|Stau1|Kif3a|Hnrnpu|Ap3b1|App|Map1a|Ap3b2|Pura|Fbxw11|Hif1a|Map2|Terf2|Bloc1s2|Spg7|Fmr1|
134	GOBP_AXON_DEVELOPMENT	459	0.0251274	0.621331	0.933868	0.984648	Ttc8|Egr2|Dnm2|Gli2|Casp3|Col25a1|Pak2|Vegfa|Sema4b|Cntnap2|Arx|Efna5|Raph1|Map1b|Itgb1|Fn1|Mycbp2|Usp9x|Lmtk2|Nrp2|Septin7|Cntn5|Tbce|Sipa1l1|Trio|Actr3|Bcl11a|Ep300|Zfyve27|Mapk8ip3|L1cam|Dpysl5|Cdkl3|Robo2|Itga4|Taok2|Golga4|Kif13b|Dock7|Apc|Nlgn3|Foxp1|Epha7|Als2|Mt3|Fgfr2|Twf2|Numb|Celsr3|Adcy1|Mtr|Plxnd1|Ntn3|Numbl|Kalrn|Rtn4rl2|Sptbn4|Eif2b2|Shtn1|Sema6c|Ece1|Gli3|Myh10|Nrg1|Dbn1|Pou3f2|Zi…	Ttc8|Egr2|Dnm2|Gli2|Casp3|Col25a1|Pak2|Vegfa|Sema4b|Cntnap2|Arx|Efna5|Raph1|Map1b|Itgb1|Fn1|Mycbp2|Usp9x|Lmtk2|Nrp2|Septin7|Cntn5|Tbce|Sipa1l1|Trio|Actr3|Bcl11a|Ep300|Zfyve27|Mapk8ip3|L1cam|Dpysl5|Cdkl3|Robo2|Itga4|Taok2|Golga4|Kif13b|Dock7|Apc|Nlgn3|Foxp1|Epha7|Als2|Mt3|Fgfr2|Twf2|Numb|Celsr3|Adcy1|Mtr|Plxnd1|Ntn3|Numbl|Kalrn|Rtn4rl2|Sptbn4|Eif2b2|Shtn1|Sema6c|Ece1|Gli3|Myh10|Nrg1|Dbn1|Pou3f2|Zi…	462	0.195365	4.74072	0	0	Map2|Dbn1|Egr2|Klf4|Macf1|Prdm8|Sptbn4|Golga4|Epha4|Jun|Tnr|Map1a|Slit1|Dst|Ncam1|Epha7|Col25a1|Megf8|Robo2|Grin1|Tiam1|Map6|Fstl4|Map1b|Cntnap2|Nrp1|Sema5b|Cntn2|Cacna1a|Myh10|Aplp2|Trio|Boc|D130043K22Rik|Agrn|Cntnap1|Mef2c|Plp1|Epha3|Sema5a|Islr2|Mapk8ip3|Igf1r|Golga2|Nrcam|Ephb1|Sema3e|Cntn4|Pou3f2|Robo1|Ank3|Chl1|L1cam|Mapt|Plxna4|Slit2|Flna|Ctnna2|Kalrn|Arhgef25|Plxnb2|Zeb2|Nrp2|Epha5|Sema6d…	Map2|Dbn1|Egr2|Klf4|Macf1|Prdm8|Sptbn4|Golga4|Epha4|Jun|Tnr|Map1a|Slit1|Dst|Ncam1|Epha7|Col25a1|Megf8|Robo2|Grin1|Tiam1|Map6|Fstl4|Map1b|Cntnap2|Nrp1|Sema5b|Cntn2|Cacna1a|Myh10|Aplp2|Trio|Boc|D130043K22Rik|Agrn|Cntnap1|Mef2c|Plp1|Epha3|Sema5a|Islr2|Mapk8ip3|Igf1r|Golga2|Nrcam|Ephb1|Sema3e|Cntn4|Pou3f2|Robo1|Ank3|Chl1|L1cam|Mapt|Plxna4|Slit2|Flna|Ctnna2|Kalrn|Arhgef25|Plxnb2|Zeb2|Nrp2|Epha5|Sema6d…	488	-0.116972	-2.95464	0	0.000869	Efnb2|Rnd2|Fgf13|Plxnb1|Unc5a|Npr2|Fkbp1b|B4galt5|Ntng2|Cttn|Flrt3|Stk25|Plxnc1|Ache|L1cam|Tiam2|Map3k13|Tubb3|Pitpna|Adam17|Ndp|Epha8|Zic2|Dynlt1a|Jak2|Lama2|Lrtm2|Psen1|Lrig2|Lmo4|Mapk8ip3|Lhx2|Nog|Celsr3|Zpr1|Szt2|Nrn1|Lamb2|Plxna1|Cxcl12|Ece1|Cntn4|Ednra|Zfyve27|Epha10|Csf1r|Mgll|Sema4c|Robo3|Flot1|Sema3f|Arhgef25|Lrp4|Spg20|Tctn1|Trim46|Emb|Cdk5|Metrn|Islr2|Enpp1|Reln|Evl|Dnm2|Tubb2b|Sema3d|…	Pak3|Plxnd1|Dst|Sema6c|Foxp1|Spg11|Nfasc|Dscam|Ep300|Golga4|Tgfb2|Wnt3|Creb1|Dvl1|Cdh2|Plp1|Trpc5|Cdh11|Sptbn4|Prickle1|Rtn4r|Trpv2|Fbxo45|Lmtk2|Scarf1|Kif5b|Apc|Gsk3b|Syngap1|Etv1|Kalrn|Ndn|Dcx|Sema3e|Xylt1|Ptprz1|Smad4|D130043K22Rik|Lmx1a|Nefm|Vim|Tbc1d24|Srf|Slitrk1|Prdm8|Zeb2|Bdnf|Rtn4rl1|Ptn|Hdac6|Bex1|Ntng1|Epha3|Map2k2|Tnc|Notch1|Mbp|Gpm6b|Numb|Sipa1l1|Ythdf1|Trim32|Tsc2|Clasp2|Dbn1|Sema6d…
135	GOBP_AXON_ENSHEATHMENT_IN_CENTRAL_NERVOUS_SYSTEM	29	-0.16511	-1.04325	0.4	0.767765	Kcnj10|Cntnap2|9630013A20Rik|Tenm4|Ckap5|Id4|B4galt6|Fa2h|Mal|B4galt5|Gpm6b|Enpp1|Cntn1|Ercc2|Hes5|Clu|Pten|Ulk4|Fgfr3|Omg|Nkx6-2|Ncstn|Abca2|Myrf|Cntn2|Sox10|Cntnap1|Mag|Plp1|	Gpm6b|Enpp1|Cntn1|Ercc2|Hes5|Clu|Pten|Ulk4|Fgfr3|Omg|Nkx6-2|Ncstn|Abca2|Myrf|Cntn2|Sox10|Cntnap1|Mag|Plp1|	29	0.378054	2.36323	0	0.00503858	Ckap5|Cntnap2|Cntn2|Cntnap1|Plp1|Mal|Mag|Cntn1|Ncstn|Id4|Nkx6-2|Clu|Sox10|Fa2h|Myrf|Fgfr3|Tlr2|Pten|Kcnj10|Enpp1|B4galt5|Ulk4|B4galt6|9630013A20Rik|Hes5|Abca2|	Ckap5|Cntnap2|Cntn2|Cntnap1|Plp1|Mal|Mag|Cntn1|Ncstn|Id4|Nkx6-2|Clu|Sox10|Fa2h|Myrf|Fgfr3|Tlr2|Pten|Kcnj10|Enpp1|B4galt5|Ulk4|B4galt6|9630013A20Rik|Hes5|Abca2|Ercc2|Omg|Tenm4|	29	-0.272451	-1.74223	0.0122449	0.147979	Hes5|B4galt5|Enpp1|Omg|Ercc2|Cntnap1|9630013A20Rik|Tenm4|Cntnap2|Cntn2|Nkx6-2|Fgfr3|Pten|Ncstn|B4galt6|Abca2|Plp1|Clu|Mal|Id4|Ulk4|Fa2h|Gpm6b|Ckap5|Cntn1|Sox10|Kcnj10|Myrf|Mag|	Nkx6-2|Fgfr3|Pten|Ncstn|B4galt6|Abca2|Plp1|Clu|Mal|Id4|Ulk4|Fa2h|Gpm6b|Ckap5|Cntn1|Sox10|Kcnj10|Myrf|Mag|
136	GOBP_AXON_EXTENSION	123	0.122166	1.58127	0.0503597	0.309711	Dnm2|Vegfa|Sema4b|Raph1|Map1b|Itgb1|Fn1|Usp9x|Nrp2|Actr3|Ep300|Zfyve27|L1cam|Cdkl3|Golga4|Nlgn3|Mt3|Twf2|Eif2b2|Shtn1|Sema6c|Dbn1|Spg11|Sema4a|Wdr36|Ntrk3|Rnf6|D130043K22Rik|Macf1|Sema3e|Sema5a|Tnr|Rufy3|Slit1|Dip2b|Cdkl5|Ndel1|Dpysl2|Slc9a6|Smurf1|Cyfip1|Ifrd1|Arhgap32|Hsp90aa1|Tnfrsf12a|Myo5b|Gsk3b|Cdk5|Mgll|Sema6d|Sin3a|Plxna4|Vcl|Auts2|Dscam|Fxn|Dvl1|Pafah1b1|Dclk1|Plxna3|Sema4c|Ndn|Hsp90ab1|…	Dnm2|Vegfa|Sema4b|Raph1|Map1b|Itgb1|Fn1|Usp9x|Nrp2|Actr3|Ep300|Zfyve27|L1cam|Cdkl3|Golga4|Nlgn3|Mt3|Twf2|Eif2b2|Shtn1|Sema6c|Dbn1|Spg11|Sema4a|Wdr36|Ntrk3|Rnf6|D130043K22Rik|Macf1|Sema3e|Sema5a|Tnr|Rufy3|Slit1|Dip2b|Cdkl5|Ndel1|Dpysl2|Slc9a6|Smurf1|Cyfip1|Ifrd1|Arhgap32|Hsp90aa1|Tnfrsf12a|Myo5b|Gsk3b|Cdk5|Mgll|Sema6d|Sin3a|Plxna4|Vcl|Auts2|Dscam|Fxn|Dvl1|Pafah1b1|Dclk1|Plxna3|Sema4c|Ndn|Hsp90ab1|…	126	0.223815	2.98693	0	0.00011	Map2|Dbn1|Macf1|Golga4|Tnr|Slit1|Megf8|Fstl4|Map1b|Nrp1|Sema5b|D130043K22Rik|Sema5a|Islr2|Sema3e|L1cam|Mapt|Plxna4|Slit2|Nrp2|Sema6d|Apoe|Usp9x|Mag|Rtn4|Hsp90aa1|Lhx2|Sema3a|Cttn|Trpc5|Rufy3|Rab21|Sema4a|Clasp2|Bmpr2|Dip2b|Slit3|Sema7a|Vcl|Sin3a|Dvl1|Twf2|Mgll|Sema6c|Disc1|Map3k13|Ntn1|Atp5g1|Vegfa|Nlgn3|Cyfip1|Lamb2|Ngf|Fn1|Wnt5a|Plxna3|Hsp90ab1|Rnf6|Ntrk3|	Map2|Dbn1|Macf1|Golga4|Tnr|Slit1|Megf8|Fstl4|Map1b|Nrp1|Sema5b|D130043K22Rik|Sema5a|Islr2|Sema3e|L1cam|Mapt|Plxna4|Slit2|Nrp2|Sema6d|Apoe|Usp9x|Mag|Rtn4|Hsp90aa1|Lhx2|Sema3a|Cttn|Trpc5|Rufy3|Rab21|Sema4a|Clasp2|Bmpr2|Dip2b|Slit3|Sema7a|Vcl|Sin3a|Dvl1|Twf2|Mgll|Sema6c|Disc1|Map3k13|Ntn1|Atp5g1|Vegfa|Nlgn3|Cyfip1|Lamb2|Ngf|Fn1|Wnt5a|Plxna3|Hsp90ab1|Rnf6|Ntrk3|Cxcl12|Sema4c|Lrp1|Tnfrsf12a|Bdnf|Trim4…	135	-0.131961	-1.83529	0.0117878	0.116287	Cttn|L1cam|Map3k13|Lhx2|Lamb2|Cxcl12|Ednra|Zfyve27|Mgll|Sema4c|Sema3f|Trim46|Cdk5|Islr2|Dnm2|Sema3d|Smo|Slit3|C9orf72|Cdkl3|Anapc2|Tnfrsf12a|Ndel1|Sema4f|Pak1|Ttl|Ssna1|Dclk1|Barhl2|Megf8|Draxin|Nlgn3|Ptprs|Gdi1|Apoe|Cdh1|Nrp2|Sema3a|Cyfip1|Cntf|Vegfa|Fxn|Plxna4|Wnt5a|Slc9a6|Abl1|Itgb1|Nrp1|Arhgap32|Vcl|Plxna3|Edn3|Eif4g2|Ngf|Arhgap4|Cdh4|Ulk2|Dbnl|Eif2b2|Limk1|Fn1|Slit2|Olfm1|Sema4b|Ilk|Usp9x|Pa…	Twf2|Fstl4|Rpl4|Sema4d|Sema3b|Ccr5|Rnf6|Rab21|Cdkl5|Disc1|Actr3|Slit1|Shtn1|Ifrd1|Ntn1|Tnr|Mapt|Sema6c|Spg11|Dscam|Ep300|Golga4|Wnt3|Dvl1|Trpc5|Rtn4r|Trpv2|Gsk3b|Ndn|Dcx|Sema3e|D130043K22Rik|Srf|Bdnf|Clasp2|Dbn1|Sema6d|Hsp90aa1|Raph1|Sema3c|Adnp|Sema4g|Ntrk3|Hsp90ab1|Dip2b|Mt3|Map1b|Sema5a|Macf1|Sema6b|Rtn4|Map2|Bmpr2|Wdr36|Sema6a|Lrp1|Ryk|Sema5b|Auts2|Sema4a|Sin3a|Mag|
137	GOBP_AXON_REGENERATION	48	-0.116061	-0.941371	0.533597	0.831013	Mapk8ip3|Mtr|Rtn4rl2|Nrg1|Kremen1|Ntrk3|D130043K22Rik|Tnr|Ndel1|Nefh|Fkbp1b|Braf|Epha4|Rgma|Map2k2|Inpp5f|Neo1|Jun|Map2k1|Lrp1|Igf1r|Nefl|Enpp1|Lrig2|Klk8|Pten|Flna|Cers2|Dhfr|Rtn4rl1|Ptn|Omg|Bex1|Ptprs|Ptprf|Apoe|Xylt1|Lamb2|Gap43|Stk24|Jak2|Mag|Tnc|Rtn4r|Adam17|Nrep|Bcl2|Grn|	Rtn4rl1|Ptn|Omg|Bex1|Ptprs|Ptprf|Apoe|Xylt1|Lamb2|Gap43|Stk24|Jak2|Mag|Tnc|Rtn4r|Adam17|Nrep|Bcl2|Grn|	NA	NA	NA	NA	NA	NA	NA	53	-0.184542	-1.59293	0.0490566	0.212269	Fkbp1b|Adam17|Jak2|Lrig2|Mapk8ip3|Lamb2|Enpp1|Nrep|Dhfr|Nefh|Ndel1|Mtr|Kremen1|Ptprs|Apoe|Omg|Inpp5f|Cntf|Mmp2|Igf1r|Nefl|Klk8|Folr1|Cers2|Rtn4rl2|Pten|Braf|Nrg1|Klf4|Ptprf|Stk24|Bcl2|Tnr|Epha4|Rtn4r|Scarf1|Xylt1|D130043K22Rik|Rtn4rl1|Ptn|Bex1|Map2k2|Tnc|Rgma|Ntrk3|Map2k1|Flna|Neo1|Jun|Grn|Lrp1|Gap43|Mag|	Braf|Nrg1|Klf4|Ptprf|Stk24|Bcl2|Tnr|Epha4|Rtn4r|Scarf1|Xylt1|D130043K22Rik|Rtn4rl1|Ptn|Bex1|Map2k2|Tnc|Rgma|Ntrk3|Map2k1|Flna|Neo1|Jun|Grn|Lrp1|Gap43|Mag|
138	GOBP_AXONAL_FASCICULATION	25	-0.181561	-1.07295	0.349609	0.742333	Casp3|L1cam|Celsr3|Sema5a|Ptprz1|Cdk5r1|Ephb2|Epha4|Casp6|Ndn|Ncam1|Rtn4|Fezf2|Arhgap35|Nrp1|Amigo1|Cnr1|Wnt5a|Tnfrsf21|Cntn2|Megf8|Ephb3|Epha3|Sema3a|Crtac1|	Nrp1|Amigo1|Cnr1|Wnt5a|Tnfrsf21|Cntn2|Megf8|Ephb3|Epha3|Sema3a|Crtac1|	25	0.425465	2.50051	0	0.00246149	Epha4|Ncam1|Megf8|Nrp1|Cntn2|Epha3|Sema5a|L1cam|Ptprz1|Rtn4|Celsr3|Sema3a|Ephb2|	Epha4|Ncam1|Megf8|Nrp1|Cntn2|Epha3|Sema5a|L1cam|Ptprz1|Rtn4|Celsr3|Sema3a|Ephb2|Wnt5a|Ephb3|Cdk5r1|Tnfrsf21|Casp6|Casp3|Ndn|Arhgap35|Amigo1|Fezf2|Crtac1|Cnr1|	25	-0.192889	-1.14379	0.272541	0.517586	L1cam|Celsr3|Cdk5r1|Megf8|Cnr1|Casp3|Sema3a|Wnt5a|Crtac1|Ncam1|Nrp1|Ephb3|Amigo1|Cntn2|Casp6|Epha4|Ndn|Ptprz1|Epha3|Ephb2|Tnfrsf21|Sema5a|Arhgap35|Rtn4|Fezf2|	Ndn|Ptprz1|Epha3|Ephb2|Tnfrsf21|Sema5a|Arhgap35|Rtn4|Fezf2|
139	GOBP_AXONAL_TRANSPORT	65	0.121668	1.13571	0.292731	0.668914	Ap3b1|Spg7|Dync1h1|Mapk8ip3|Sybu|Bloc1s2|Fmr1|Actr10|Hif1a|Hdac6|Bsn|Kif5b|Map1a|Ank3|Kif3a|Ap3d1|Dlg2|Ndel1|Dst|Ap3s1|Kif1b|Tmem108|Arl8b|Kif5a|Trak1|Hap1|Ap3m2|Ap3b2|Agtpbp1|Kif1a|Fbxw11|Pafah1b1|Bloc1s6|Mecp2|Bloc1s4|Map2|Rab21|Nefl|Trim46|Madd|Kif5c|Snapin|Rab27b|Arl8a|Ap3m1|Spast|Armcx3|Bloc1s3|Uchl1|Hsbp1|Cnih2|Bloc1s1|Trak2|Fez1|Agbl4|Dtnbp1|Kif1c|Map6|Neto1|Borcs5|Sod1|Ap3s2|Terf2|Caly|Bl…	Ap3b1|Spg7|Dync1h1|Mapk8ip3|Sybu|Bloc1s2|Fmr1|Actr10|Hif1a|Hdac6|Bsn|Kif5b|Map1a|Ank3|Kif3a|Ap3d1|Dlg2|Ndel1|Dst|Ap3s1|Kif1b|Tmem108|Arl8b|Kif5a|Trak1|Hap1|Ap3m2|Ap3b2|Agtpbp1|Kif1a|Fbxw11|Pafah1b1|Bloc1s6|Mecp2|Bloc1s4|Map2|Rab21|Nefl|Trim46|Madd|Kif5c|Snapin|Rab27b|Arl8a|	63	0.210652	1.94878	0.00982318	0.0331877	Map2|Map1a|Dst|Ap3b2|Map6|Mapk8ip3|Cnih2|Kif1a|Kif1b|Dync1h1|Kif5a|Ap3b1|Dlg2|Bsn|Rab21|Spast|Bloc1s5|Sybu|Mecp2|Nefl|Tmem108|Armcx3|Kif1c|Madd|Ap3d1|	Map2|Map1a|Dst|Ap3b2|Map6|Mapk8ip3|Cnih2|Kif1a|Kif1b|Dync1h1|Kif5a|Ap3b1|Dlg2|Bsn|Rab21|Spast|Bloc1s5|Sybu|Mecp2|Nefl|Tmem108|Armcx3|Kif1c|Madd|Ap3d1|Ap3m1|Bloc1s1|Fez1|Bloc1s3|Kif5c|Trim46|Snapin|Hdac6|Kif5b|Bloc1s6|Trak1|Spg7|Terf2|Trak2|Ap3s1|Borcs5|Ndel1|Caly|Rab27b|Bloc1s4|Kif3a|Hif1a|Hap1|Fmr1|Sod1|Ap3s2|Dtnbp1|Arl8a|Bloc1s2|Arl8b|Agtpbp1|Agbl4|Uchl1|Actr10|Hsbp1|Ap3m2|Pafah1b1|Fbxw11|	66	-0.0955141	-0.915503	0.573333	0.733143	Ap3s2|Cnih2|Bloc1s6|Agbl4|Mapk8ip3|Bloc1s3|Bloc1s5|Trim46|Ap3s1|Hsbp1|Bloc1s4|Snapin|Ndel1|Sod1|Tmem108|Uchl1|Arl8a|Madd|Bloc1s1|Armcx3|Hspb1|Kif5a|Trak2|Trak1|Nefl|Kif5c|Mecp2|Ap3m1|Fez1|Arl8b|Neto1|Caly|Bsn|Actr10|Kif1b|Pafah1b1|Kif1c|Borcs5|Ap3m2|Ank3|Hap1|Map6|Dlg2|Rab21|Kif1a|Ap3d1|Rab27b|Dst|Dync1h1|Agtpbp1|Dtnbp1|Kif5b|Spast|Sybu|Hdac6|Kif3a|Ap3b1|Map1a|Ap3b2|Fbxw11|Hif1a|Map2|Terf2|Bloc1s…	Ap3d1|Rab27b|Dst|Dync1h1|Agtpbp1|Dtnbp1|Kif5b|Spast|Sybu|Hdac6|Kif3a|Ap3b1|Map1a|Ap3b2|Fbxw11|Hif1a|Map2|Terf2|Bloc1s2|Spg7|Fmr1|
140	GOBP_AXONEMAL_DYNEIN_COMPLEX_ASSEMBLY	25	0.158513	0.950479	0.495274	0.792242	Dnah5|Drc1|Dnah1|Spag1|Dnah17|Dnah8|Odad3|Dnah7b|Ccdc39|Dnai3|Nisch|Ccdc103|Lrrc6|Dnal1|Dnah7c|Ccdc40|Ttc12|Dnah7a|Dnai4|Zmynd10|Odad1|Dnah2|Lrrc61|Ccdc65|Dnaaf5|	Dnah5|Drc1|Dnah1|Spag1|Dnah17|Dnah8|Odad3|Dnah7b|Ccdc39|Dnai3|Nisch|Ccdc103|Lrrc6|Dnal1|Dnah7c|Ccdc40|Ttc12|	27	-0.20231	-1.22867	0.206967	0.379771	Ccdc40|Dnah2|Dnah7b|Odad1|Spag1|Dnah5|Ccdc103|Ttc12|Ccdc63|Odad3|Dnai1|Dnah1|Ccdc39|Dnaaf2|Zmynd10|Dnah7c|Dnai2|Odad4|Dnah7a|Dnaaf5|Odad2|Dnah8|Dnal1|Dnai4|Drc1|Ccdc65|Lrrc49|	Ccdc40|Dnah2|Dnah7b|Odad1|Spag1|Dnah5|Ccdc103|Ttc12|Ccdc63|Odad3|Dnai1|Dnah1|Ccdc39|Dnaaf2|Zmynd10|Dnah7c|Dnai2|Odad4|Dnah7a|Dnaaf5|Odad2|Dnah8|Dnal1|Dnai4|Drc1|Ccdc65|Lrrc49|	33	-0.117499	-0.793871	0.725564	0.843814	Drc1|Dnah1|Zmynd10|Dnah7c|Dnah7b|Lrrc61|Ccdc103|Ttc12|Dnaaf3|Dnaaf1|Dnai2|Dnai3|Spag1|Dnal1|Ccdc40|Nisch|Dnaaf5|Ccdc39|Dnai1|Ccdc65|Ccdc63|Tekt2|Dnaaf2|Dnah7a|Odad3|Dnah5|Dnah8|Odad1|Odad2|Dnah17|Lrrc6|Dnah2|Dnai4|	Drc1|Dnah1|Zmynd10|Dnah7c|Dnah7b|Lrrc61|Ccdc103|Ttc12|Dnaaf3|Dnaaf1|Dnai2|Dnai3|Spag1|Dnal1|Ccdc40|Nisch|Dnaaf5|Ccdc39|Dnai1|Ccdc65|Ccdc63|Tekt2|Dnaaf2|Dnah7a|
141	GOBP_AXONEME_ASSEMBLY	73	-0.047488	-0.486198	0.994094	0.99875	Cep131|Dnah5|Drc1|Stk36|Cntrl|Dnah1|Ak7|Foxj1|Spag1|Spag6l|Ofd1|Dnah17|Dnah8|Cfap69|Cfap65|Odad3|Cluap1|Bbs2|Ttll1|Dnah7b|Cfap43|Ccdc39|Rsph4a|Dnai3|Ttc26|Nisch|Cc2d2a|Rsph9|Ttll5|Tpgs1|Cfap58|Ccdc103|Lrrc6|Dnal1|Cfap157|Dnah7c|Ccdc40|Ttc12|Ube2b|Spag16|Rsph1|Iqcg|Ulk4|Ift46|Cfap44|Cfap91|Spef2|Dnah7a|Dnai4|Cfap47|Pla2g3|Gas8|Hydin|Meig1|Drc7|Zmynd10|Neurl1a|Odad1|Ift88|Spef1|Dnajb13|Dnah2|Lrrc61…	Cfap69|Cfap65|Odad3|Cluap1|Bbs2|Ttll1|Dnah7b|Cfap43|Ccdc39|Rsph4a|Dnai3|Ttc26|Nisch|Cc2d2a|Rsph9|Ttll5|Tpgs1|Cfap58|Ccdc103|Lrrc6|Dnal1|Cfap157|Dnah7c|Ccdc40|Ttc12|Ube2b|Spag16|Rsph1|Iqcg|Ulk4|Ift46|Cfap44|Cfap91|Spef2|Dnah7a|Dnai4|Cfap47|Pla2g3|Gas8|Hydin|Meig1|Drc7|Zmynd10|Neurl1a|Odad1|Ift88|Spef1|Dnajb13|Dnah2|Lrrc61|Tbc1d32|Pierce1|Pierce2|Ccdc65|Cfap206|Dnaaf5|Lrguk|Dcx|Armc2|Mns1|	73	-0.147844	-1.50539	0.0552268	0.181268	Ccdc40|Dnah2|Tbc1d32|Dnah7b|Rsph1|Spag6|Lrguk|Odad1|Iqcg|Spag1|Dnah5|Armc2|Mns1|Ccdc103|Ak7|Ttc12|Cfap44|Meig1|Dnajb13|Spag17|Pla2g3|Cfap47|Cfap157|Ccdc63|Ulk4|Gas8|Odad3|Cfap58|Ofd1|Cluap1|Dnai1|Cplane2|Dnah1|Cfap65|Cfap69|Ccdc39|Dnaaf2|Zmynd10|Hydin|Dnah7c|Dnai2|Odad4|Dnah7a|Drc7|Cfap91|Spef1|Dnaaf5|Odad2|Cfap206|Dnah8|Neurl1a|Foxj1|Cfap43|Dnal1|Dcx|Dnai4|Ttll5|Drc1|Spag6l|Bbs2|Ccdc65|Ttll1|Ift…	Cc2d2a|Cep131|Spef2|Tpgs1|Ccdc40|Dnah2|Tbc1d32|Dnah7b|Rsph1|Spag6|Lrguk|Odad1|Iqcg|Spag1|Dnah5|Armc2|Mns1|Ccdc103|Ak7|Ttc12|Cfap44|Meig1|Dnajb13|Spag17|Pla2g3|Cfap47|Cfap157|Ccdc63|Ulk4|Gas8|Odad3|Cfap58|Ofd1|Cluap1|Dnai1|Cplane2|Dnah1|Cfap65|Cfap69|Ccdc39|Dnaaf2|Zmynd10|Hydin|Dnah7c|Dnai2|Odad4|Dnah7a|Drc7|Cfap91|Spef1|Dnaaf5|Odad2|Cfap206|Dnah8|Neurl1a|Foxj1|Cfap43|Dnal1|Dcx|Dnai4|Ttll5|Drc1|Sp…	86	-0.0914509	-0.996517	0.444444	0.653252	Cfap43|Ttll1|Drc1|Armc2|Ttc26|Pla2g3|Ube2b|Dnah1|Zmynd10|Dnajb13|Cfap69|Dnah7c|Dnah7b|Lrrc61|Rsph4a|Spef1|Ccdc103|Pierce2|Jhy|Drc7|Ttll5|Ttc12|Dnaaf3|Tpgs1|Dnaaf1|Stk36|Dnai2|Dnai3|Spag1|Dnal1|Rsph9|Spag17|Spag16|Cntrl|Cplane2|Cfap206|Ccdc40|Lrguk|Nisch|Dnaaf5|Pierce1|Hoatz|Ccdc39|Cfap47|Spag6|Dnai1|Meig1|Ccdc65|Ccdc63|Cfap157|Tbc1d32|Tekt2|Dnaaf2|Dnah7a|Cfap91|Spef2|Cfap65|Ak7|Ofd1|Mns1|Rsph6a|C…	Rsph9|Spag17|Spag16|Cntrl|Cplane2|Cfap206|Ccdc40|Lrguk|Nisch|Dnaaf5|Pierce1|Hoatz|Ccdc39|Cfap47|Spag6|Dnai1|Meig1|Ccdc65|Ccdc63|Cfap157|Tbc1d32|Tekt2|Dnaaf2|Dnah7a|Cfap91|Spef2|Cfap65|Ak7|Ofd1|Mns1|Rsph6a|Cep131|Foxj1|Odad3|Ift88|Neurl1a|Ulk4|Dcx|Spag6l|Dnah5|Iqcg|Rsph1|Dnah8|Cfap44|Odad1|Odad2|Dnah17|Lrrc6|Dnah2|Ift46|Cc2d2a|Dnai4|Gas8|Bbs2|Cluap1|Hydin|
142	GOBP_B_CELL_ACTIVATION	180	-0.0632336	-0.965775	0.482	0.818907	Phb|Lgals8|Dock11|Casp3|Atad5|Cebpg|Flt3|Prkdc|Il4|Nbn|Zfp36l1|Txlna|Cdkn1a|Bcl11a|Ep300|Phf14|Atm|Tnip2|Foxp1|Foxj1|Dll1|Sh3kbp1|Nfkbiz|Id2|Xrcc4|Shld2|Lef1|Traf3ip2|Polm|Dpp4|Irs2|Tgfb1|Sp3|Top2b|Tirap|Swap70|Phb2|Zbtb1|Hspd1|Rif1|Nfatc2|Msh6|Irf2bp2|Themis2|Shb|Tcf3|Rasgrp1|Bcl6|Nsd2|Dock10|Inpp5d|Shld1|Pik3r1|Ephb2|Lig4|Tcirg1|Pfdn1|Icosl|Stat5b|Notch2|Nhej1|Pou2f2|Ptk2b|Ahr|Slc15a4|Sanbr|Pms…	Rnf168|Laptm5|Cr2|Ptprj|Mad2l2|Clcf1|Fas|Ppp2r3c|Peli1|Ticam1|Itm2a|Pkn1|Plcg2|Slc39a7|Msh2|Bad|Shld3|Il27ra|St3gal1|Rnf8|Cd24a|Ikzf1|Nckap1l|Atp11c|Bak1|Lyn|Pnp|Lfng|Blnk|Tfrc|Cd180|Ercc1|Thoc1|Tnfrsf21|Tnfaip3|Gon4l|Prkcd|Exosc3|Syvn1|Mif|Slc39a10|Mlh1|Dclre1c|Cd320|Ptpn2|Tpd52|Kmt5c|Xbp1|Sfrp1|Cd81|Adam17|Chrna4|Aplf|Nfam1|Igbp1|Cd38|Itfg2|Syk|Bcl2|	180	0.0575645	0.899654	0.57551	0.672257	NA	NA	208	-0.115932	-1.96765	0.00998004	0.0734988	Bak1|Adam17|Lfng|Phb2|Chrna4|Pawr|Tlr4|Kmt5c|Cdkn1a|Xbp1|Bax|Tcf3|Foxp3|Ptpn6|Mif|Bad|Zbtb7a|Tyrobp|Cd320|Ptprc|Notch2|Cd180|Enpp1|Atp11c|Cd38|Traf3ip2|Vav3|Rif1|Cd24a|Il4|Ighm|Stat6|Ada|Spi1|Akirin2|Nfatc2|Phb|Shld1|Mfng|Tnfrsf13b|Tnfsf13b|Pcid2|Ercc1|Lef1|Lgals8|Parp3|Igbp1|Nckap1l|Dcaf1|Mlh1|Tcirg1|Gps2|Pnp|Slc39a7|Tbc1d10c|Il7|Casp3|Slc25a5|Rnf8|Hspd1|Syvn1|Ptprj|Nhej1|Nfam1|Mef2c|Pfdn1|Abl1|…	Nfatc1|Trp53|Msh2|Stat5b|Nfkbiz|Lig4|Fas|Msh6|Dpp4|Pik3r1|Bst1|Malt1|Pik3cd|Tpd52|Sh3kbp1|Cd86|Rc3h1|Lyl1|Dock10|Plcl2|Bmi1|Ung|Dll1|Jak3|Prkcb|Syk|Rasgrp1|Trp53bp1|Bcl2|Tnfrsf13c|Sanbr|Ppp2r3c|Icosl|Foxj1|Polm|Hdac5|Foxp1|Ep300|Itfg2|Hdac9|Slc15a4|Inpp5d|Exosc3|Pms2|Ptk2b|Irf2bp2|Exo1|Ticam1|Hdac7|Cyld|Paxip1|Tfrc|Plcg2|Sp3|Thoc1|Shld2|Kit|Supt6|Tsc2|Mmp14|Ptpn2|Cd81|Lat2|Peli1|Ephb2|Flt3|Tgfb1|…
143	GOBP_B_CELL_ACTIVATION_INVOLVED_IN_IMMUNE_RESPONSE	60	-0.107671	-1.00284	0.440239	0.799263	Lgals8|Dock11|Atad5|Il4|Nbn|Phf14|Dll1|Nfkbiz|Xrcc4|Shld2|Tgfb1|Swap70|Hspd1|Rif1|Msh6|Bcl6|Nsd2|Dock10|Shld1|Lig4|Icosl|Notch2|Ptk2b|Slc15a4|Sanbr|Pms2|Ung|Trp53bp1|Kmt5b|Stat6|Supt6|Enpp1|Ndfip1|Hmces|Ada|Abl1|Paxip1|Plcl2|Rnf168|Mad2l2|Clcf1|Itm2a|Plcg2|Msh2|Shld3|Il27ra|St3gal1|Rnf8|Lfng|Tfrc|Cd180|Ercc1|Thoc1|Tnfaip3|Exosc3|Mlh1|Kmt5c|Xbp1|Aplf|Itfg2|	Paxip1|Plcl2|Rnf168|Mad2l2|Clcf1|Itm2a|Plcg2|Msh2|Shld3|Il27ra|St3gal1|Rnf8|Lfng|Tfrc|Cd180|Ercc1|Thoc1|Tnfaip3|Exosc3|Mlh1|Kmt5c|Xbp1|Aplf|Itfg2|	61	0.205091	1.90047	0.00785855	0.0404899	Dock10|Trp53bp1|Supt6|Bcl6|Kmt5b|St3gal1|Msh6|Shld1|Tfrc|Dock11|Exosc3|Nsd2|Notch2|Stat6|Thoc1|Rnf8|Hspd1|Dll1|Il27ra|Lfng|Mad2l2|Rif1|Lig4|Il4|Ptk2b|Tgfb1|Kmt5c|Msh2|Lgals1|Ercc1|Ptprc|Irf8|Enpp1|Exo1|Itm2a|Cd180|Abl1|Itfg2|Aplf|Parp3|	Dock10|Trp53bp1|Supt6|Bcl6|Kmt5b|St3gal1|Msh6|Shld1|Tfrc|Dock11|Exosc3|Nsd2|Notch2|Stat6|Thoc1|Rnf8|Hspd1|Dll1|Il27ra|Lfng|Mad2l2|Rif1|Lig4|Il4|Ptk2b|Tgfb1|Kmt5c|Msh2|Lgals1|Ercc1|Ptprc|Irf8|Enpp1|Exo1|Itm2a|Cd180|Abl1|Itfg2|Aplf|Parp3|Plcg2|Slc15a4|Swap70|Xrcc4|Hmces|Lgals8|Paxip1|Spi1|Shld2|Atad5|Pms2|Ung|Xbp1|Tnfaip3|Shld3|Mlh1|Icosl|Rnf168|Nbn|Plcl2|Ndfip1|	68	-0.113808	-1.09993	0.32	0.555581	Lfng|Tlr4|Kmt5c|Xbp1|Foxp3|Ptprc|Notch2|Cd180|Enpp1|Rif1|Il4|Stat6|Ada|Spi1|Shld1|Mfng|Ercc1|Lgals8|Parp3|Mlh1|Rnf8|Hspd1|Abl1|St3gal1|Gpr183|Shld3|Lgals1|Ndfip1|Itm2a|Xrcc4|Phf14|Hmces|Rnf168|Irf8|Nsd2|Kmt5b|Swap70|Aplf|Msh2|Nfkbiz|Lig4|Msh6|Dock10|Plcl2|Ung|Dll1|Trp53bp1|Sanbr|Icosl|Itfg2|Slc15a4|Exosc3|Pms2|Ptk2b|Exo1|Paxip1|Tfrc|Plcg2|Thoc1|Shld2|Supt6|Tgfb1|Dock11|Nbn|Tnfaip3|Bcl6|Mad2l2|Ata…	Dock10|Plcl2|Ung|Dll1|Trp53bp1|Sanbr|Icosl|Itfg2|Slc15a4|Exosc3|Pms2|Ptk2b|Exo1|Paxip1|Tfrc|Plcg2|Thoc1|Shld2|Supt6|Tgfb1|Dock11|Nbn|Tnfaip3|Bcl6|Mad2l2|Atad5|
144	GOBP_B_CELL_APOPTOTIC_PROCESS	22	-0.247553	-1.39345	0.113131	0.523786	Myc|Foxp1|Nfkbiz|Crkl|Traf3ip2|Irs2|Noc2l|Bax|Fnip1|Pten|Ada|Cd44|Ormdl3|Pkn1|Cd24a|Bak1|Lyn|Tnfrsf21|Mif|Slc39a10|Bcl10|Bcl2|	Bax|Fnip1|Pten|Ada|Cd44|Ormdl3|Pkn1|Cd24a|Bak1|Lyn|Tnfrsf21|Mif|Slc39a10|Bcl10|Bcl2|	20	-0.195185	-1.03917	0.406186	0.572339	Foxp1|Bcl10|Mif|Bax|Cd24a|Fnip1|Ormdl3|	Irs2|Myc|Bcl2|Noc2l|Pten|Cd44|Bak1|Pkn1|Tnfrsf21|Crkl|Lyn|Slc39a10|Traf3ip2|Foxp1|Bcl10|Mif|Bax|Cd24a|Fnip1|Ormdl3|	24	0.132565	0.77952	0.733333	0.928387	Bak1|Bax|Bcl10|Mif|Traf3ip2|Cd24a|Ada|Aurkb|Lyn|Cd44|Ormdl3|Pkn1|Cd74|Pten|Crkl|Nfkbiz|Noc2l|Bcl2|Foxp1|Fnip1|Tnfrsf21|Irs2|Myc|Slc39a10|	Bak1|Bax|Bcl10|Mif|Traf3ip2|Cd24a|Ada|
145	GOBP_B_CELL_DIFFERENTIATION	95	-0.0847255	-0.970543	0.455285	0.814681	Lgals8|Dock11|Cebpg|Flt3|Prkdc|Zfp36l1|Bcl11a|Ep300|Phf14|Atm|Foxp1|Dll1|Nfkbiz|Id2|Traf3ip2|Polm|Dpp4|Sp3|Top2b|Zbtb1|Irf2bp2|Tcf3|Bcl6|Dock10|Inpp5d|Pik3r1|Tcirg1|Stat5b|Notch2|Nhej1|Pou2f2|Ptk2b|Ahr|Rbpj|Fzd9|Dnajb9|Dcaf1|Hmgb3|Jak3|Trp53|Nfatc1|Rabl3|Hdac9|Enpp1|Cyld|Ighm|Malt1|Zbtb7a|Bax|Mmp14|Zfp36l2|Kit|Fnip1|Yy1|Slc25a5|Gps2|Hdac7|Ada|Abl1|Hdac5|Ezh2|Pcid2|Plcl2|Laptm5|Cr2|Ptprj|Clcf1|Fas…	Trp53|Nfatc1|Rabl3|Hdac9|Enpp1|Cyld|Ighm|Malt1|Zbtb7a|Bax|Mmp14|Zfp36l2|Kit|Fnip1|Yy1|Slc25a5|Gps2|Hdac7|Ada|Abl1|Hdac5|Ezh2|Pcid2|Plcl2|Laptm5|Cr2|Ptprj|Clcf1|Fas|Ppp2r3c|Itm2a|Plcg2|Slc39a7|Msh2|Bad|St3gal1|Cd24a|Ikzf1|Nckap1l|Atp11c|Bak1|Pnp|Lfng|Tnfaip3|Gon4l|Syvn1|Dclre1c|Ptpn2|Tpd52|Xbp1|Sfrp1|Adam17|Nfam1|Itfg2|Syk|Bcl2|	92	0.071256	0.799803	0.714	0.786351	NA	NA	110	-0.127126	-1.55141	0.0563107	0.226808	Bak1|Adam17|Lfng|Xbp1|Bax|Tcf3|Ptpn6|Bad|Zbtb7a|Ptprc|Notch2|Enpp1|Atp11c|Traf3ip2|Cd24a|Ighm|Ada|Spi1|Mfng|Tnfsf13b|Pcid2|Lgals8|Nckap1l|Dcaf1|Tcirg1|Gps2|Pnp|Slc39a7|Il7|Slc25a5|Syvn1|Ptprj|Nhej1|Nfam1|Abl1|St3gal1|Bcl11a|Gpr183|Myb|Lgals1|Yy1|Rabl3|Onecut1|Cmtm7|Itm2a|Cr2|Rbpj|Hmgb3|Laptm5|Cd27|Hhex|Phf14|Irf8|Id2|Dnajb9|Ahr|Zfp36l2|Tshr|Top2b|Nfatc1|Trp53|Msh2|Stat5b|Nfkbiz|Fas|Dpp4|Pik3r1|Ma…	Nfatc1|Trp53|Msh2|Stat5b|Nfkbiz|Fas|Dpp4|Pik3r1|Malt1|Tpd52|Lyl1|Dock10|Plcl2|Dll1|Jak3|Syk|Bcl2|Ppp2r3c|Polm|Hdac5|Foxp1|Ep300|Itfg2|Hdac9|Inpp5d|Ptk2b|Irf2bp2|Hdac7|Cyld|Plcg2|Sp3|Kit|Mmp14|Ptpn2|Flt3|Cebpg|Fnip1|Tlr9|Prkdc|Dock11|Pou2f2|Ezh2|Tnfaip3|Bcl6|Gon4l|Atm|Sfrp1|Dclre1c|Ikzf1|Zbtb1|Zfp36l1|
146	GOBP_B_CELL_HOMEOSTASIS	33	-0.246315	-1.71419	0.0260521	0.365832	Dock11|Casp3|Ikbkg|Rc3h2|Hif1a|Traf3ip2|Dock10|Ahr|Ikbkb|Sos2|Enpp1|Pik3cd|Bax|Mef2c|Sh2b2|Tnfrsf13b|Ada|Abl1|Rc3h1|Bcl2l11|Sos1|Cd44|Ppp2r3c|Pkn1|Nckap1l|Bak1|Lyn|Tnfaip3|Mif|Bcl10|Spns2|Caml|Bcl2|	Sos2|Enpp1|Pik3cd|Bax|Mef2c|Sh2b2|Tnfrsf13b|Ada|Abl1|Rc3h1|Bcl2l11|Sos1|Cd44|Ppp2r3c|Pkn1|Nckap1l|Bak1|Lyn|Tnfaip3|Mif|Bcl10|Spns2|Caml|Bcl2|	32	-0.229777	-1.57792	0.0483871	0.147438	Enpp1|Cd44|Spns2|Sos1|Bak1|Abl1|Bcl2l11|Pkn1|Tnfsf13b|Lyn|Rc3h2|Traf3ip2|Hif1a|Nckap1l|Casp3|Ppp2r3c|Caml|Sos2|Tnfaip3|Ikbkb|Sh2b2|Rc3h1|Bcl10|Ahr|Mif|Pik3cd|Bax|	Dock10|Mef2c|Ikbkg|Dock11|Bcl2|Enpp1|Cd44|Spns2|Sos1|Bak1|Abl1|Bcl2l11|Pkn1|Tnfsf13b|Lyn|Rc3h2|Traf3ip2|Hif1a|Nckap1l|Casp3|Ppp2r3c|Caml|Sos2|Tnfaip3|Ikbkb|Sh2b2|Rc3h1|Bcl10|Ahr|Mif|Pik3cd|Bax|	38	0.163664	1.16005	0.275247	0.705923	Bak1|Caml|Bax|Bcl10|Foxp3|Mif|Ikbkg|Enpp1|Traf3ip2|Ada|Tnfrsf13b|Tnfsf13b|Pirb|Ikbkb|Nckap1l|Rc3h2|Casp3|Mef2c|Abl1|Lyn|Cd44|Pkn1|Cd74|Sos2|Ahr|Sos1|Pik3cd|Spns2|Rc3h1|Dock10|Sh2b2|Bcl2|Tnfrsf13c|Ppp2r3c|Dock11|Hif1a|Tnfaip3|Bcl2l11|	Bak1|Caml|Bax|Bcl10|Foxp3|Mif|Ikbkg|Enpp1|Traf3ip2|Ada|Tnfrsf13b|Tnfsf13b|Pirb|Ikbkb|Nckap1l|
147	GOBP_B_CELL_MEDIATED_IMMUNITY	75	-0.0859671	-0.866512	0.646341	0.885503	Atad5|Il4|Nbn|Foxj1|Nfkbiz|Xrcc4|Shld2|Traf3ip2|Tgfb1|Swap70|Hspd1|Fcer1g|Rif1|Msh6|Bcl6|C1s1|Csf2rb2|Nsd2|Inpp5d|Shld1|Serping1|Lig4|Tcirg1|Fgl2|Icosl|Pou2f2|Cfh|C1qb|Slc15a4|Sanbr|Pms2|Crlf2|Ung|Trp53bp1|Kmt5b|Stat6|Supt6|B2m|C1qc|Enpp1|Svep1|Ighm|Cd55|Ndfip1|Csf3r|Hmces|C4b|Il4ra|Masp2|Paxip1|H2-DMa|Rnf168|Cr2|C1qbp|Mad2l2|Clcf1|Fas|Cd46|Msh2|Shld3|Myd88|Il27ra|Rnf8|Susd4|Tfrc|Ercc1|Cr1l|Thoc1…	Swap70|Hspd1|Fcer1g|Rif1|Msh6|Bcl6|C1s1|Csf2rb2|Nsd2|Inpp5d|Shld1|Serping1|Lig4|Tcirg1|Fgl2|Icosl|Pou2f2|Cfh|C1qb|Slc15a4|Sanbr|Pms2|Crlf2|Ung|Trp53bp1|Kmt5b|Stat6|Supt6|B2m|C1qc|Enpp1|Svep1|Ighm|Cd55|Ndfip1|Csf3r|Hmces|C4b|Il4ra|Masp2|Paxip1|H2-DMa|Rnf168|Cr2|C1qbp|Mad2l2|Clcf1|Fas|Cd46|Msh2|Shld3|Myd88|Il27ra|Rnf8|Susd4|Tfrc|Ercc1|Cr1l|Thoc1|Prkcd|Exosc3|Mlh1|Bcl10|Kmt5c|Cd81|Aplf|	84	0.0904779	0.948698	0.5	0.617766	NA	NA	96	-0.0681113	-0.787987	0.730526	0.846529	Csf2rb|Kmt5c|Bcl10|Foxp3|Ptpn6|Crlf2|Ptprc|Cd46|Enpp1|Cd55|Traf3ip2|Rif1|Fgl2|Susd4|Il4|Ighm|Fcer1g|Stat6|C1qbp|Shld1|Il21r|Fcgr1|Pirb|Ercc1|C1rl|Parp3|Card9|Mlh1|Tcirg1|Rnf8|Hspd1|C4bp|Ighg2c|C1qc|Fcer2a|Shld3|Zp3r|C4b|Irf7|Cd226|Ndfip1|Il4ra|Cr2|Fcgr3|Mpl|Xrcc4|H2-Eb1|H2-DMa|Trem2|Cd74|C1ra|Hmces|Rnf168|Fcgr2b|Nsd2|Kmt5b|Swap70|Aplf|Msh2|Nfkbiz|Lig4|Fas|Msh6|Csf2rb2|Masp2|Myd88|Ung|Cr1l|Trp53bp…	Msh2|Nfkbiz|Lig4|Fas|Msh6|Csf2rb2|Masp2|Myd88|Ung|Cr1l|Trp53bp1|Sanbr|Icosl|Foxj1|Slc15a4|Inpp5d|Exosc3|Pms2|Exo1|C1qa|Csf3r|Paxip1|Tfrc|Thoc1|Shld2|Supt6|C1qb|Cd81|Tgfb1|B2m|Serping1|Pou2f2|Cfh|Nbn|Bcl6|Mad2l2|Prkcd|Atad5|
148	GOBP_B_CELL_PROLIFERATION	52	-0.181358	-1.50481	0.0792683	0.45816	Casp3|Atad5|Il4|Cdkn1a|Atm|Nfkbiz|Lef1|Irs2|Tirap|Hspd1|Nfatc2|Shb|Tcf3|Rasgrp1|Bcl6|Inpp5d|Ephb2|Ahr|Chrnb2|Ighm|Bax|Mef2c|Vav3|Tyrobp|Tsc2|Bmi1|Ctps|Pten|Tnfrsf13b|Ada|Abl1|Rc3h1|Plcl2|Prlr|Cr2|Clcf1|Peli1|Ticam1|Pkn1|Cd24a|Nckap1l|Lyn|Tfrc|Cd180|Tnfrsf21|Prkcd|Mif|Slc39a10|Cd320|Cd81|Cd38|Bcl2|	Bax|Mef2c|Vav3|Tyrobp|Tsc2|Bmi1|Ctps|Pten|Tnfrsf13b|Ada|Abl1|Rc3h1|Plcl2|Prlr|Cr2|Clcf1|Peli1|Ticam1|Pkn1|Cd24a|Nckap1l|Lyn|Tfrc|Cd180|Tnfrsf21|Prkcd|Mif|Slc39a10|Cd320|Cd81|Cd38|Bcl2|	51	0.0895602	0.738427	0.79798	0.846388	NA	NA	64	-0.098435	-0.917719	0.547431	0.732363	Pawr|Tlr4|Cdkn1a|Bax|Tcf3|Mif|Tyrobp|Cd320|Ptprc|Cd180|Cd38|Vav3|Cd24a|Il4|Ighm|Ada|Nfatc2|Tnfrsf13b|Tnfsf13b|Lef1|Nckap1l|Il7|Casp3|Hspd1|Mef2c|Abl1|Gpr183|Lyn|Cr2|Tirap|Prlr|Cfb|Cd27|Pkn1|Cd74|Fcgr2b|Ctps|Ahr|Pten|Nfkbiz|Bst1|Rc3h1|Plcl2|Bmi1|Rasgrp1|Bcl2|Tnfrsf13c|Inpp5d|Ticam1|Tfrc|Tsc2|Cd81|Peli1|Ephb2|Tlr9|Tnfrsf21|Chrnb2|Irs2|Shb|Slc39a10|Bcl6|Atm|Prkcd|Atad5|	Pawr|Tlr4|Cdkn1a|Bax|Tcf3|Mif|Tyrobp|Cd320|Ptprc|Cd180|Cd38|Vav3|Cd24a|Il4|Ighm|Ada|Nfatc2|Tnfrsf13b|Tnfsf13b|Lef1|Nckap1l|
149	GOBP_B_CELL_RECEPTOR_SIGNALING_PATHWAY	34	-0.199676	-1.36612	0.106262	0.557294	Cmtm3|Foxp1|Rftn1|Bcar1|Nfkbiz|Nfkb1|Nfatc2|Tec|Plekha1|Klhl6|Prkcb|Mapk1|Ighm|Grb2|Bax|Mef2c|Vav3|Sh2b2|Prkch|Gps2|Abl1|Plcl2|Sos1|Plcg2|Nfkbia|Nckap1l|Lyn|Blnk|Slc39a10|Cd81|Nfam1|Cd38|Syk|Bcl2|	Mapk1|Ighm|Grb2|Bax|Mef2c|Vav3|Sh2b2|Prkch|Gps2|Abl1|Plcl2|Sos1|Plcg2|Nfkbia|Nckap1l|Lyn|Blnk|Slc39a10|Cd81|Nfam1|Cd38|Syk|Bcl2|	34	-0.187613	-1.3096	0.155689	0.314758	Blnk|Tec|Ighm|Ptprc|Vav3|Abl1|Stap1|Ptpn6|Lck|Nfam1|Plcg2|Lyn|Itk|Slc39a10|Lpxn|Cmtm3|Plekha1|Cd81|Nckap1l|Nfatc2|Sh2b2|Foxp1|Syk|Bax|Prkcb|Gps2|Plcl2|Rftn1|Mapk1|	Mef2c|Bcar1|Cd38|Bcl2|Prkch|Blnk|Tec|Ighm|Ptprc|Vav3|Abl1|Stap1|Ptpn6|Lck|Nfam1|Plcg2|Lyn|Itk|Slc39a10|Lpxn|Cmtm3|Plekha1|Cd81|Nckap1l|Nfatc2|Sh2b2|Foxp1|Syk|Bax|Prkcb|Gps2|Plcl2|Rftn1|Mapk1|	40	-0.14755	-1.09006	0.329389	0.563969	Bax|Ptpn6|Nfkbia|Ptprc|Cd38|Vav3|Ighm|Nfkb1|Nfatc2|Grb2|Nckap1l|Gps2|Nfam1|Mef2c|Abl1|Cmtm3|Lyn|Klhl6|Blnk|Bcar1|Stap1|Sos1|Nfkbiz|Mapk1|Itk|Plcl2|Prkcb|Lck|Syk|Sh2b2|Bcl2|Plekha1|Foxp1|Tec|Plcg2|Cd81|Lat2|Rftn1|Prkch|Slc39a10|	Mapk1|Itk|Plcl2|Prkcb|Lck|Syk|Sh2b2|Bcl2|Plekha1|Foxp1|Tec|Plcg2|Cd81|Lat2|Rftn1|Prkch|Slc39a10|
150	GOBP_BARBED_END_ACTIN_FILAMENT_CAPPING	23	0.126181	0.732061	0.811508	0.942033	Rdx|Svil|Twf2|Add3|Capza1|Capza2|Carmil1|Arpc2|Add2|Capzb|Vill|Mtpn|Add1|Twf1|Avil|Evl|Cfl1|Flii|Dbnl|Cracd|Gsn|Carmil2|Eps8|	Rdx|Svil|Twf2|Add3|Capza1|Capza2|Carmil1|Arpc2|Add2|Capzb|Vill|Mtpn|Add1|Twf1|Avil|Evl|Cfl1|Flii|Dbnl|Cracd|Gsn|Carmil2|	24	-0.170227	-1.0052	0.432377	0.605184	Gsn|Cracd|Carmil1|Flii|Add2|Twf2|Mphosph8|Add3|	Gsn|Cracd|Carmil1|Flii|Add2|Twf2|Mphosph8|Add3|Svil|Capg|Vill|Scin|Capza1|Carmil2|Evl|Twf1|Add1|Eps8|Dbnl|Capzb|Arpc2|Cfl1|Mtpn|Capza2|	24	0.149536	0.869225	0.617476	0.886252	Svil|Cfl1|Flii|Evl|Mtpn|Vil1|Carmil2|Capza1|Capza2|Arpc2|Add2|Scin|Twf1|Dbnl|Gsn|Add1|Capzb|Twf2|Capg|Eps8|Add3|Carmil1|Rdx|Cracd|	Svil|Cfl1|Flii|Evl|Mtpn|Vil1|Carmil2|Capza1|Capza2|Arpc2|Add2|Scin|
151	GOBP_BASE_EXCISION_REPAIR	35	0.159872	1.12169	0.321503	0.676032	Hmgb1|Rpa3|Huwe1|Ercc5|Polq|Hmga1b|Pold1|Pole|Xpa|Rpa2|Ercc6|Usp47|Neil2|Lig3|Parp2|Wrn|Smug1|Polb|Ung|Apex2|Apex1|Ogg1|Parp1|Mpg|Xrcc1|Sirt6|Pcna|Tdg|Fam168a|Lig1|Neil1|Poll|Hmga1|Rps3|Rpa1|	Hmgb1|Rpa3|Huwe1|Ercc5|Polq|Hmga1b|Pold1|Pole|Xpa|Rpa2|Ercc6|Usp47|Neil2|Lig3|Parp2|Wrn|Smug1|Polb|	37	0.150477	1.05805	0.381443	0.508342	NA	NA	38	0.123665	0.8859	0.567288	0.869137	Xpa|Hmga1|Ercc6|Rpa2|Ercc5|Polb|Rpa3|Smug1|Sirt6|Parp2|Mutyh|Pold1|Neil3|Rps3|Xrcc1|Tdg|Pole|Ogg1|Neil1|Fam168a|Parp1|Dna2|Wrn|Neil2|Huwe1|Ung|Apex1|Rpa1|Pcna|Nthl1|Mpg|Polq|Poll|Usp47|Lig3|Apex2|Lig1|Hmgb1|	Xpa|Hmga1|Ercc6|Rpa2|Ercc5|Polb|Rpa3|Smug1|Sirt6|Parp2|Mutyh|Pold1|Neil3|Rps3|Xrcc1|Tdg|
152	GOBP_BASEMENT_MEMBRANE_ORGANIZATION	29	0.123204	0.772226	0.721074	0.925583	Plod3|Ramp2|Itgb1|Clasp1|Col3a1|Fermt1|Pmp22|Gas2|Pxdn|Phldb1|Ext1|Prickle1|Flrt2|Phldb2|Clasp2|Spint2|Col4a1|Dag1|Cav1|Lamc1|Lama2|Ctss|Cav2|Lama1|Hmcn1|Ric8a|Lamb1|Lamb2|Nid1|	Plod3|Ramp2|Itgb1|Clasp1|Col3a1|Fermt1|Pmp22|Gas2|Pxdn|Phldb1|Ext1|Prickle1|Flrt2|Phldb2|Clasp2|Spint2|Col4a1|Dag1|Cav1|Lamc1|Lama2|Ctss|Cav2|Lama1|Hmcn1|Ric8a|Lamb1|	30	0.271526	1.73685	0.0264766	0.0750611	Col4a1|Lamb1|Phldb1|Flrt2|Clasp1|Dag1|Clasp2|Plod3|Lamb2|Pxdn|Gas2|Ext1|Ramp2|Lamc1|Ntn4|Pmp22|Ric8a|Hmcn1|Col3a1|Ctss|Phldb2|	Col4a1|Lamb1|Phldb1|Flrt2|Clasp1|Dag1|Clasp2|Plod3|Lamb2|Pxdn|Gas2|Ext1|Ramp2|Lamc1|Ntn4|Pmp22|Ric8a|Hmcn1|Col3a1|Ctss|Phldb2|Lama2|Fermt1|Cav1|Itgb1|Ntng2|Spint2|Lamb3|Ntng1|Cav2|	34	-0.11976	-0.818684	0.688805	0.822171	Ric8a|Col4a1|Lama2|Lamb2|Nid1|Pxdn|Hmcn1|Cav1|Hpn|Flrt2|Itgb1|Gas2|Lamb3|Dag1|Lamc1|Mmp11|Fermt1|Ntn4|Ext1|Tfap2a|Clasp1|Cav2|Phldb2|Col3a1|Lama1|Prickle1|Clasp2|Spint2|Ctss|Phldb1|Lamb1|Ramp2|Pmp22|Plod3|	Phldb2|Col3a1|Lama1|Prickle1|Clasp2|Spint2|Ctss|Phldb1|Lamb1|Ramp2|Pmp22|Plod3|
153	GOBP_BEHAVIORAL_RESPONSE_TO_PAIN	21	0.225846	1.23715	0.20198	0.581921	Cntnap2|Capn2|Mtor|Crhr1|P2rx4|Cacna1e|Scn9a|Scn3a|Thbs1|Grin2b|Thbs4|Vwa1|Adam11|Akt1|Pirt|Kcnip3|Cacna1a|Git2|Tacr1|Grik1|Htr7|	Cntnap2|Capn2|Mtor|Crhr1|P2rx4|Cacna1e|Scn9a|Scn3a|Thbs1|Grin2b|Thbs4|Vwa1|Adam11|Akt1|	22	0.152078	0.845527	0.657315	0.735182	NA	NA	24	-0.25888	-1.50868	0.0677291	0.253498	P2rx4|Vwa1|Crhr1|Cacna1e|Kcnip3|Capn2|Cntnap2|Adam11|Akt1|Tspo|Mtor|Runx1|Tacr1|P2rx3|Htr7|Thbs1|Git2|Scn9a|Grik1|Grin2b|Scn3a|Thbs4|Pirt|Cacna1a|	Adam11|Akt1|Tspo|Mtor|Runx1|Tacr1|P2rx3|Htr7|Thbs1|Git2|Scn9a|Grik1|Grin2b|Scn3a|Thbs4|Pirt|Cacna1a|
154	GOBP_BILE_ACID_METABOLIC_PROCESS	20	0.112152	0.586032	0.953815	0.987638	Slc27a2|Sirt1|Pank2|Amacr|Arv1|Prox1|Slc27a5|Hsd17b10|Scp2|Pex2|Stard4|Cyp7b1|Kit|Cyp39a1|Nr1d1|Atp8b1|Abcd3|Acaa1a|Gba2|Star|	Slc27a2|Sirt1|Pank2|Amacr|Arv1|Prox1|Slc27a5|Hsd17b10|Scp2|Pex2|Stard4|Cyp7b1|Kit|Cyp39a1|Nr1d1|Atp8b1|	NA	NA	NA	NA	NA	NA	NA	20	-0.120212	-0.637092	0.915493	0.95509	Slc27a2|Acaa1a|Pex2|Star|Stard4|Amacr|Hsd17b10|Scp2|Cyp39a1|Gba2|Pank2|Sirt1|Cyp27a1|Arv1|Atp8b1|Kit|Abcd3|Cyp7b1|Nr1d1|Prox1|	Slc27a2|Acaa1a|Pex2|Star|Stard4|Amacr|Hsd17b10|
155	GOBP_BINDING_OF_SPERM_TO_ZONA_PELLUCIDA	22	0.209707	1.17509	0.264344	0.63734	Cct4|Arsa|Cct5|Adam32|Cct2|Adam18|Tcp1|Spa17|Cct6a|Cct3|Vdac2|Clgn|Adam1a|Cct8|B4galt1|Ubap2l|Aldoa|Hspa1l|Cct7|Ovgp1|Hspa1b|Pcsk4|	Cct4|Arsa|Cct5|Adam32|Cct2|Adam18|Tcp1|Spa17|Cct6a|Cct3|Vdac2|Clgn|Adam1a|Cct8|B4galt1|Ubap2l|Aldoa|Hspa1l|Cct7|Ovgp1|Hspa1b|	NA	NA	NA	NA	NA	NA	NA	27	-0.15097	-0.942732	0.50969	0.707639	Cct5|B4galt1|Hspa1l|Cct4|Cct7|Adam1b|Pcsk4|Zp3r|Cct2|Hspa1b|Adam18|Acr|Zpbp|Cct6a|Clgn|Spa17|Arsa|Zp2|Adam1a|Aldoa|Ovgp1|Adam32|Vdac2|Cct3|Ubap2l|Cct8|Tcp1|	Cct5|B4galt1|Hspa1l|Cct4|Cct7|Adam1b|Pcsk4|Zp3r|Cct2|Hspa1b|Adam18|Acr|Zpbp|Cct6a|Clgn|Spa17|Arsa|Zp2|Adam1a|Aldoa|Ovgp1|Adam32|Vdac2|
156	GOBP_BIOGENIC_AMINE_METABOLIC_PROCESS	71	-0.100976	-1.02174	0.425703	0.784693	Sncaip|Azin1|Tdo2|Myo5a|Kl|Pde1b|Maoa|Abat|Insm1|Htr2c|Aoc2|Amd1|Acmsd|Vps35|Grin2a|Napepld|Sncb|Naaa|Dhps|Oaz2|Npy|Smox|Tacr3|Azin2|Atp7a|Abhd4|Mecp2|Gde1|Itgam|Chrnb2|Chka|Sms|Hnmt|Slc1a1|Hprt|Cyp2d22|Snca|Ndufs4|Ido2|Nr4a2|Pnkd|Sat1|Gpr37|Spr|Drd2|Aldh2|Sat2|Oaz1|Sult1a1|Tgfb2|Paox|Vhl|Maob|Park7|Akr1b3|Odc1|Prkn|Hdac10|Npr1|Epas1|Moxd1|Htr1a|Rnf180|Comt|Gdpd1|Gch1|Srm|Rtl4|Ly6e|Ednra|Drd1|	Hdac10|Npr1|Epas1|Moxd1|Htr1a|Rnf180|Comt|Gdpd1|Gch1|Srm|Rtl4|Ly6e|Ednra|Drd1|	NA	NA	NA	NA	NA	NA	NA	84	-0.0733046	-0.775847	0.753623	0.857233	Spr|Oaz2|Kl|Rtl4|Rnf180|Moxd1|Amd1|Atp7a|Oaz1|Ednra|Paox|Prkn|Htr1a|Hnmt|Snca|Sat1|Vhl|Drd2|Azin1|Aoc2|Crhr2|Sncb|Tacr3|Maob|Gdpd1|Abhd4|Afmid|Amd2|Ddc|Npr1|Odc1|Gde1|Th|Mecp2|Tph2|Hdac10|Myo5a|Sms|Nr4a2|Smox|Ldc1|Nnmt|Park7|Ndufs4|Napepld|Akr1b3|Hprt|Sult1a1|Haao|Maoa|Agtr2|Insm1|Gch1|Pnkd|Agmat|Dao|Sncaip|Cyp2d22|Tdo2|Rnls|Ly6e|Vps35|Npy|Tgfb2|Drd1|Slc1a1|Srm|Grin2a|Epas1|Azin2|Chka|Htr2c|Sat2|…	Rnls|Ly6e|Vps35|Npy|Tgfb2|Drd1|Slc1a1|Srm|Grin2a|Epas1|Azin2|Chka|Htr2c|Sat2|Abat|Naaa|Ido2|Itgam|Aldh2|Comt|Chrnb2|Dhps|Gpr37|Pde1b|Oaz3|
157	GOBP_BIOLOGICAL_PHASE	27	-0.219176	-1.38782	0.121807	0.528466	Myo5a|Fermt1|Jmjd1c|Ctnnb1|Cdk6|Nfib|Akt1|Sycp2|Nfia|Nfatc1|Ube2b|Dek|Piwil2|Notch1|Ptgs2|Ppard|Ctsl|Terf1|Tgfb2|Nfix|Wnt5a|Psen1|Xrcc5|Psen2|Nfe2l1|Mlh1|Mreg|	Akt1|Sycp2|Nfia|Nfatc1|Ube2b|Dek|Piwil2|Notch1|Ptgs2|Ppard|Ctsl|Terf1|Tgfb2|Nfix|Wnt5a|Psen1|Xrcc5|Psen2|Nfe2l1|Mlh1|Mreg|	29	-0.113309	-0.723072	0.820359	0.878996	NA	NA	34	-0.124763	-0.866936	0.608871	0.780263	Psen1|Ube2b|Mreg|Ttk|Msx2|Nfix|Mlh1|Barx2|Ctnnb1|Wnt5a|Chek2|Gpr149|Cdh3|Myo5a|Fermt1|Cdc20|Nfia|Nkx2-1|Jmjd1c|Ppard|Akt1|Terf1|Nfe2l1|Nfatc1|Nfib|Cdk6|Tgfb2|Dek|Sycp2|Notch1|Ptgs2|Psen2|Xrcc5|Ctsl|	Nfix|Mlh1|Barx2|Ctnnb1|Wnt5a|Chek2|Gpr149|Cdh3|Myo5a|Fermt1|Cdc20|Nfia|Nkx2-1|Jmjd1c|Ppard|Akt1|Terf1|Nfe2l1|Nfatc1|Nfib|Cdk6|Tgfb2|Dek|Sycp2|Notch1|Ptgs2|Psen2|Xrcc5|Ctsl|
158	GOBP_BIOLOGICAL_PROCESS_INVOLVED_IN_INTERACTION_WITH_HOST	103	-0.103886	-1.22463	0.207739	0.633254	Phb|Furin|Thoc5|Exoc2|Bcl2l1|Hmgb1|Trim68|Ddb1|Gbp7|Nbn|Rad50|Pikfyve|Scarb1|Vps4a|Thoc2|Thoc3|Mid2|Trim62|Hyal2|Vps16|Fbln1|Trim12a|Dynlt1a|Alyref2|Vps18|Hspd1|Zfp639|Vapb|Vapa|Tpcn2|Thoc7|Trim8|Npc1|Ist1|Thoc6|Uvrag|Ifitm3|Gbp9|Hs3st5|Itgav|Arl8b|Trim12c|Tcp1|Mre11a|Trim59|Chmp5|Nectin4|Snx3|Chmp2a|Nectin1|Eps15|Trim56|Trim11|Tpcn1|Trim30a|Alyref|Chmp6|Chmp1b|Cav1|Ciita|Bcl2l11|Trim26|Trim21|Fu…	Phb|Furin|Thoc5|Exoc2|Bcl2l1|Hmgb1|Trim68|Ddb1|Gbp7|Nbn|Rad50|Pikfyve|Scarb1|Vps4a|Thoc2|Thoc3|Mid2|Trim62|Hyal2|Vps16|Fbln1|Trim12a|Dynlt1a|Alyref2|Vps18|Hspd1|Zfp639|Vapb|Vapa|Tpcn2|Thoc7|Trim8|Npc1|Ist1|Thoc6|Uvrag|Ifitm3|Gbp9|Hs3st5|Itgav|Arl8b|Trim12c|Tcp1|	104	0.0771403	0.897184	0.577731	0.674266	NA	NA	113	0.0940635	1.13394	0.275665	0.711506	Chmp4b|Trim56|Chmp1a|Thoc2l|Nectin4|Chmp2a|Dynlt1a|Rad50|Itgav|Hyal2|Ifitm2|Vps37b|Scarb1|Chmp4c|Trim11|Vapb|Bad|Bcl2l1|Pcx|Thoc7|Thoc2|Vps18|Trim68|Thoc3|Bsg|Ciita|Ctsb|Phb|Mid2|Thoc6|Vps4a|Ddx39b|Gas6|Grk2|Dynlt1b|Kpna6|Mre11a|Pglyrp1|Itgb3|Trim12a|Rnasek|Rab7|Cav1|Trim30a|Trim25|Hspd1|Vamp8|Nrp1|Avpr1b|Trim8|Lgals1|Tpcn2|Chmp6|Trim21|Tpcn1|Spint1|Chmp7|Ifitm7|Arl8b|Gbp7|Gbp3|Cd74|Snx3|Npc1|Ifi…	Chmp4b|Trim56|Chmp1a|Thoc2l|Nectin4|Chmp2a|Dynlt1a|Rad50|Itgav|Hyal2|Ifitm2|Vps37b|Scarb1|Chmp4c|Trim11|Vapb|Bad|Bcl2l1|Pcx|Thoc7|Thoc2|Vps18|Trim68|Thoc3|Bsg|Ciita|Ctsb|Phb|Mid2|Thoc6|Vps4a|Ddx39b|Gas6|Grk2|Dynlt1b|Kpna6|Mre11a|Pglyrp1|
159	GOBP_BIOLOGICAL_PROCESS_INVOLVED_IN_INTERACTION_WITH_SYMBIONT	75	0.134379	1.36121	0.143451	0.468737	Phb|Ccnt1|Sp1|Ddx56|Eea1|Ddb1|Fn1|Ep300|Gpx1|Smarca4|Fmr1|Paip1|Mpeg1|Ythdc2|Lef1|Pi4ka|Stom|Zdhhc9|Hdac1|Snw1|Hspd1|Taf11|Zfp639|Vapb|Napepld|Cdc42|Vapa|Nucks1|Fasn|Ctdp1|Tfap4|Rab5a|Cx3cr1|Tbc1d20|Zdhhc8|Rock2|Sap30|Brd4|Tusc2|Chd1|Hspa8|Jun|Pik3c3|Eif2ak4|Rrp1b|Inpp5k|Gapdh|Lrrc19|Ccl5|Ncf1|Ccnk|Cav2|Eef1a1|Arg1|Csf1r|Cfl1|Tardbp|Rest|Psmc3|Rab29|Myd88|Apoe|Fbxl2|Zdhhc20|Ppib|Prkn|Romo1|Igf2r|…	Phb|Ccnt1|Sp1|Ddx56|Eea1|Ddb1|Fn1|Ep300|Gpx1|Smarca4|Fmr1|Paip1|Mpeg1|Ythdc2|Lef1|Pi4ka|Stom|Zdhhc9|Hdac1|Snw1|Hspd1|Taf11|Zfp639|Vapb|Napepld|Cdc42|Vapa|Nucks1|Fasn|Ctdp1|Tfap4|Rab5a|Cx3cr1|Tbc1d20|Zdhhc8|Rock2|Sap30|Brd4|Tusc2|Chd1|Hspa8|Jun|	64	-0.087804	-0.820549	0.669941	0.789639	NA	NA	81	-0.116718	-1.2183	0.225549	0.456097	Tusc2|Tbc1d20|Jak2|Cdk9|Sap30|Rab29|Cfl1|Csf1r|Vapb|Pcx|Zdhhc8|Prkn|Romo1|Igf2r|Cx3cr1|Tfap4|Fasn|Tmem41b|Phb|Cdc42|Rrp1b|Lef1|Psmc3|Card9|Inpp5k|F2|Apoe|Hspd1|Hpn|Ncf1|Stom|Fbxl2|Sap30bp|Ythdc2|Eef1a1|Zc3h12a|Nlrp6|Fn1|Pomc|Napepld|Paip1|Ptx3|Pik3c2g|Zdhhc20|Brd4|Gapdh|Nucks1|Gpx1|Rab5a|Lrrc19|Cav2|Chd1|Smarcb1|Hspa8|Vapa|Myd88|Pi4ka|Pik3c3|Ddx56|Ep300|Eif2ak4|Rock2|Sp1|Smarca4|Snw1|Ppib|Ccnk|Ct…	Ctdp1|Zdhhc9|Taf11|Tardbp|Jun|Ccnt1|Ddb1|Hdac1|Eea1|Rab9|Zfp639|Rest|Mpeg1|Fmr1|
160	GOBP_BIOLOGICAL_PROCESS_INVOLVED_IN_INTRASPECIES_INTERACTION_BETWEEN_ORGANISMS	51	0.127007	1.05705	0.335404	0.722809	Gad1|Pcm1|Cntnap2|Mtor|Nlgn2|Npas4|Nlgn3|Grid1|Bbs4|Kalrn|Fmr1|Atxn1l|Chd8|Septin5|Mapk8ip2|Shank2|Htt|Gabrb3|Dlg4|Atxn1|Vps13a|Brinp1|Dvl1|Cx3cr1|Ext1|Mecp2|Chrnb2|Shank3|Grp|Shank1|Rptor|Grin1|Nrxn3|Tsc2|Nrxn2|Nr2e1|Pten|Ulk4|Nrxn1|Gng8|Gnb1l|Ptchd1|Tbx1|Cic|Cln8|Nfix|Peg13|Mkks|Oxtr|Eif4ebp2|Drd1|	Gad1|Pcm1|Cntnap2|Mtor|Nlgn2|Npas4|Nlgn3|Grid1|Bbs4|Kalrn|Fmr1|Atxn1l|Chd8|Septin5|Mapk8ip2|Shank2|Htt|Gabrb3|Dlg4|Atxn1|Vps13a|Brinp1|Dvl1|Cx3cr1|Ext1|Mecp2|Chrnb2|Shank3|Grp|Shank1|Rptor|Grin1|Nrxn3|Tsc2|Nrxn2|Nr2e1|Pten|Ulk4|	50	0.270835	2.29779	0	0.00677374	Npas4|Grin1|Cntnap2|Mapk8ip2|Kalrn|Nrxn3|Pcm1|Gad1|Chd8|Eif4ebp2|Nrxn1|Cic|Atxn1|Dvl1|Nrxn2|Mecp2|Htt|Shank2|Dlg4|Ptchd1|Nlgn3|Drd1|Il1b|Peg13|Rptor|Ext1|Vps13a|Cx3cr1|Pten|Nr2e1|Trem2|	Npas4|Grin1|Cntnap2|Mapk8ip2|Kalrn|Nrxn3|Pcm1|Gad1|Chd8|Eif4ebp2|Nrxn1|Cic|Atxn1|Dvl1|Nrxn2|Mecp2|Htt|Shank2|Dlg4|Ptchd1|Nlgn3|Drd1|Il1b|Peg13|Rptor|Ext1|Vps13a|Cx3cr1|Pten|Nr2e1|Trem2|Mkks|Mtor|Ulk4|Cln8|Chrnb2|Shank1|Septin5|Fmr1|Gnb1l|Nlgn2|Brinp1|Atxn1l|Shank3|Bbs4|Grid1|Grp|Gabrb3|Oxtr|Tsc2|	54	-0.214466	-1.83978	0.00803213	0.115664	Peg13|Cx3cr1|Atxn1l|Vps13a|Eif4ebp2|Gad1|Mapk8ip2|Dlg4|Nrxn2|Nlgn3|Shank2|Nfix|Npas4|Nlgn2|Mecp2|Cntnap2|Rptor|Nr2e1|Kcnq1|Grin1|Trem2|Gnb1l|Gabrb3|Chd8|Ext1|Bbs4|Pten|Mtor|Cic|Cln8|Htt|Gng8|Brinp1|Pcm1|Septin5|Atxn1|Grid1|Dvl1|Drd1|Ulk4|Oxtr|Kalrn|Mkks|Shank3|Tsc2|Ptchd1|Grp|Avpr1a|Nrxn1|Chrnb2|Shank1|Nrxn3|Grpr|Fmr1|	Rptor|Nr2e1|Kcnq1|Grin1|Trem2|Gnb1l|Gabrb3|Chd8|Ext1|Bbs4|Pten|Mtor|Cic|Cln8|Htt|Gng8|Brinp1|Pcm1|Septin5|Atxn1|Grid1|Dvl1|Drd1|Ulk4|Oxtr|Kalrn|Mkks|Shank3|Tsc2|Ptchd1|Grp|Avpr1a|Nrxn1|Chrnb2|Shank1|Nrxn3|Grpr|Fmr1|
161	GOBP_BIOLOGICAL_PROCESS_INVOLVED_IN_SYMBIOTIC_INTERACTION	170	-0.0893419	-1.3499	0.131021	0.564006	Phb|Furin|Thoc5|Ccnt1|Sp1|Exoc2|Ddx56|Bcl2l1|Hmgb1|Eea1|Trim68|Ddb1|Gbp7|Fn1|Nbn|Rad50|Ep300|Pikfyve|Gpx1|Scarb1|Smarca4|Vps4a|Thoc2|Fmr1|Paip1|Thoc3|Mid2|Mpeg1|Ythdc2|Lef1|Pi4ka|Trim62|Stom|Zdhhc9|Hyal2|Vps16|Fbln1|Hdac1|Trim12a|Dynlt1a|Snw1|Alyref2|Vps18|Hspd1|Taf11|Zfp639|Vapb|Napepld|Cdc42|Vapa|Tpcn2|Thoc7|Trim8|Npc1|Ist1|Thoc6|Uvrag|Nucks1|Ifitm3|Gbp9|Fasn|Hs3st5|Itgav|Arl8b|Trim12c|Tcp1|Mre…	Trim26|Trim21|Ccl5|Ncf1|Ccnk|Fuca2|Cav2|Rab7|Smpd1|Eef1a1|Arg1|Ddx39b|Itgb3|Csf1r|Cfl1|Nrp1|Rnasek|Tardbp|Chmp4b|Thoc2l|Vps4b|Chmp7|Slc3a2|Rest|Psmc3|Grk2|Rab29|Chmp2b|Bad|Vps37b|Insr|Myd88|Chmp1a|Gsn|Apoe|Fbxl2|AU040320|Zdhhc20|Ace2|Axl|Ppib|P4hb|Prkn|Thoc1|Ifitm2|Romo1|Chmp4c|Tsg101|Gbp3|Igf2r|Ctsb|Vamp8|Exoc7|Avpr1b|Rab9|Smarcb1|Jpt2|Cdk9|Jak2|Pcx|Sap30bp|Kpna6|Gas6|Trim25|Tmem41b|Ly6e|Bsg|	159	-0.0548785	-0.81882	0.6778	0.790869	NA	NA	185	0.0741633	1.1653	0.259494	0.701317	Chmp4b|Trim56|Tusc2|Chmp1a|Thoc2l|Nectin4|Tbc1d20|Chmp2a|Dynlt1a|Rad50|Jak2|Itgav|Hyal2|Ifitm2|Cdk9|Vps37b|Scarb1|Sap30|Rab29|Chmp4c|Cfl1|Trim11|Csf1r|Vapb|Bad|Bcl2l1|Pcx|Zdhhc8|Prkn|Thoc7|Thoc2|Romo1|Vps18|Igf2r|Trim68|Cx3cr1|Thoc3|Tfap4|Fasn|Bsg|Tmem41b|Ciita|Ctsb|Phb|Mid2|Thoc6|Vps4a|Ddx39b|Gas6|Cdc42|Rrp1b|Lef1|Grk2|Dynlt1b|Kpna6|Mre11a|Pglyrp1|Psmc3|Card9|Inpp5k|Itgb3|Trim12a|F2|Rnasek|Apoe|…	Chmp4b|Trim56|Tusc2|Chmp1a|Thoc2l|Nectin4|Tbc1d20|Chmp2a|Dynlt1a|Rad50|Jak2|Itgav|Hyal2|Ifitm2|Cdk9|Vps37b|Scarb1|Sap30|Rab29|Chmp4c|Cfl1|Trim11|Csf1r|Vapb|Bad|Bcl2l1|Pcx|Zdhhc8|Prkn|Thoc7|Thoc2|Romo1|Vps18|Igf2r|Trim68|Cx3cr1|Thoc3|Tfap4|Fasn|Bsg|Tmem41b|Ciita|Ctsb|Phb|Mid2|Thoc6|Vps4a|Ddx39b|Gas6|Cdc42|Rrp1b|Lef1|Grk2|Dynlt1b|
162	GOBP_BIOMINERAL_TISSUE_DEVELOPMENT	125	-0.157333	-2.1494	0.00193798	0.174979	Tmem38b|Atg4b|Stim1|S1pr1|Bmp2k|Fam20a|Dicer1|Nbr1|Smpd3|Cd276|Kl|Fgfr2|Tuft1|Fbxl15|Hif1a|Acvr2a|Ppara|Tgfb1|Atp2b2|Slc8a1|Osr1|Ltbp3|Actn3|Atp2b1|Suv39h1|Tcirg1|Tent5a|Ccn1|Wdr72|Ano6|Ptk2b|Wls|Asxl2|Fam83h|Nos3|Lncpint|Axin2|Fzd9|Clec3b|Prickle1|Rxra|P2rx7|Mia3|Nectin1|Sbds|Gpm6b|Spp1|Tmem119|Enpp1|Ercc2|Bmpr1a|Pth1r|Pkdcc|Alox5|Mef2c|Bmp7|Hey2|Notch1|Cebpb|Bmp4|Wnt4|Gla|Fam20c|Fgfr3|Adgrv1|Sg…	Sbds|Gpm6b|Spp1|Tmem119|Enpp1|Ercc2|Bmpr1a|Pth1r|Pkdcc|Alox5|Mef2c|Bmp7|Hey2|Notch1|Cebpb|Bmp4|Wnt4|Gla|Fam20c|Fgfr3|Adgrv1|Sgms2|Bmpr2|Tfip11|Ddr2|Bmp2|Ift80|Ptgs2|Atf4|Col1a1|Rxrb|Cftr|Alpl|Gpc3|Slc24a3|Slc20a1|Nfe2|Col1a2|Slc4a2|Itgb1bp1|Ecm1|Ptn|Csf1r|Duox2|Bmpr1b|Dmp1|Fgfr1|Tbx1|Snx10|Dnm3os|Tcf7l2|Hacd1|Acvr2b|Sbno2|Ank|Sp7|Icmt|Nfix|Igf1|Smad3|Mtss1|Zmpste24|Dlk1|Hey1|Rspo2|Grem1|Sox9|Atra…	NA	NA	NA	NA	NA	NA	NA	131	-0.0898161	-1.20926	0.244726	0.463927	Bmpr1a|Slc4a2|Dlk1|Suv39h1|Stim1|Sgms2|Igf1|Kl|Rxra|Atraid|Ift80|Hey2|Col1a1|Csf1r|Smpd3|Fbxl15|Sbno2|Axin2|Ppara|Enpp1|Rxrb|Acvr2b|Fbxo5|Msx2|Wnt4|Rspo2|Gas6|Gla|Smad3|Wdr72|Nfix|Pthlh|Vdr|Ecm1|Tcirg1|Rflnb|Tmem38b|Ercc2|Dspp|Atp2b2|Spp1|Bglap3|Mef2c|Cnnm4|Atf4|Fam20a|Itgb1bp1|Duox2|Isg15|Ank|Ccn1|Bmp6|Trpm4|Mgp|Fam20c|Bmp7|Atg4b|Pkdcc|P2rx7|Cftr|Actn3|Col1a2|Gja1|Cebpb|Alpl|Rflna|Hey1|Cd276|Tuf…	Dicer1|Gpc3|Ptk2b|Tcf7l2|Ptn|Acvr1|Sp7|Atp2b1|Ano6|Notch1|Gpm6b|Grem1|Zmpste24|Nell1|Snx10|Tfip11|Slc8a1|S1pr1|Tgfb1|Klf10|Lncpint|Hacd1|Nbr1|Bmp4|Ptgs2|Hif1a|Bmp2|Slc20a1|Bmpr2|Fgfr2|Wls|Mtss1|Nectin1|Lgr4|Sox9|
163	GOBP_BIOMINERALIZATION	NA	NA	NA	NA	NA	NA	NA	127	0.126026	1.69026	0.0178218	0.088535	Ptgs2|Nbr1|Mia3|Mef2c|Atp2b2|Asxl2|Cebpb|Slc8a1|Ccn1|Atp2b1|Stim1|Notch1|Bcor|Cnnm4|P2rx7|Nell1|Sbno2|Bmpr2|Atf4|Sox9|Lncpint|Rxrb|Pkdcc|S1pr1|Kl|Mtss1|Fbxl15|Fbn2|Tent5a|Lgr4|Rflnb|Gpc3|Trpm4|Nt5e|Wnt11|Eif2ak3|Dicer1|Pthlh|Hey2|Tcirg1|Zmpste24|Cd276|Itgb1bp1|Fgfr2|Fam20c|Gja1|Adgrv1|Col1a2|Axin2|Sp7|Fgfr3|Srgn|Grem1|Suv39h1|Hey1|Ptk2b|Slc4a2|Tgfb1|Fzd9|Tfip11|Adrb2|Tmem119|Spp1|	Ptgs2|Nbr1|Mia3|Mef2c|Atp2b2|Asxl2|Cebpb|Slc8a1|Ccn1|Atp2b1|Stim1|Notch1|Bcor|Cnnm4|P2rx7|Nell1|Sbno2|Bmpr2|Atf4|Sox9|Lncpint|Rxrb|Pkdcc|S1pr1|Kl|Mtss1|Fbxl15|Fbn2|Tent5a|Lgr4|Rflnb|Gpc3|Trpm4|Nt5e|Wnt11|Eif2ak3|Dicer1|Pthlh|Hey2|Tcirg1|Zmpste24|Cd276|Itgb1bp1|Fgfr2|Fam20c|Gja1|Adgrv1|Col1a2|Axin2|Sp7|Fgfr3|Srgn|Grem1|Suv39h1|Hey1|Ptk2b|Slc4a2|Tgfb1|Fzd9|Tfip11|Adrb2|Tmem119|Spp1|Enpp1|Txlng|Igf1…	NA	NA	NA	NA	NA	NA	NA
164	GOBP_BLASTOCYST_DEVELOPMENT	112	0.146023	1.77803	0.015748	0.195589	Furin|Thoc5|Sp1|Med21|Brca2|Ctr9|Tet1|Hcfc1|Phf6|Dicer1|Cnot1|Gins4|Nbn|Capn2|Palb2|N4bp2l2|Zfp420|Ppp4r4|Psmc4|Cmtm3|Wdr74|Setdb1|Xab2|Matr3|Kdm4c|Smarca4|Ccdc62|Thoc2|Lats1|Bcor|Cnot2|Ttll4|Sp3|Txnrd3|Tjp1|Zfp830|Ncapg2|Skil|Ndel1|Actl6a|Rbbp8|Cops2|Ttll1|Eomes|Suv39h1|Sf3b1|Tgfbr3|Cul3|Gabpa|Suds3|Mxi1|Fbll1|Pbrm1|Mfn2|Pelo|Nop2|Tbl1xr1|Brd4|G2e3|Nle1|Smim14|Supt6|Rpl13|Zbed6|Sbds|Slc35e2|Tm4s…	Furin|Thoc5|Sp1|Med21|Brca2|Ctr9|Tet1|Hcfc1|Phf6|Dicer1|Cnot1|Gins4|Nbn|Capn2|Palb2|N4bp2l2|Zfp420|Ppp4r4|Psmc4|Cmtm3|Wdr74|Setdb1|Xab2|Matr3|Kdm4c|Smarca4|Ccdc62|Thoc2|Lats1|Bcor|	123	0.0627567	0.81895	0.682446	0.76367	NA	NA	125	-0.149355	-1.95527	0.0119522	0.0774413	Ttll1|Suv39h1|Psmc4|Agbl4|Igf1|Slc35e2|Stmn3|Emg1|N4bp2l2|Rbbp8|Coprs|Zpr1|Rpl13|G2e3|Smim14|Cdk11b|Ctr9|Thoc2|Pelo|Cul3|Wdr74|Ada|Med21|Ndufa2|Ndel1|Mfng|Nop2|Ccdc62|Pnldc1|Cited2|Bysl|Psmc3|Eomes|Plpp4|Kdm4c|Rpl7l1|Rrm2|Sf3b6|Ppp4r4|Cdh1|Actl6a|Bnip2|Pemt|Cops2|Necab1|Rtf1|Tm4sf1|Rrp7a|Cmtm3|Arhgdig|Dad1|Zfp14|Palb2|Capn2|Cnot1|Phf6|Esrrb|Nasp|Cnot2|Lats1|Yap1|Akap3|Nle1|Gins1|Furin|Mfn2|Zfp420…	Txnrd3|Cnot3|Dicer1|Sox2|Taf8|Thoc5|Ube2a|Hcfc1|Srf|Acvr1c|Ncapg2|Uspl1|Hopx|Sp3|Matr3|Supt6|Hbegf|Sp1|Smarca4|St8sia6|Pbrm1|Bcor|Zfp830|Skil|Setdb1|Zbed6|Sf3b1|Suds3|Tgfbr1|Tgfbr3|Gabpa|Nbn|Rtn4|Lats2|Specc1|Tet1|Grn|Lpar6|Junb|Gins4|Xab2|
165	GOBP_BLASTOCYST_FORMATION	42	0.145894	1.12449	0.288802	0.67415	Furin|Sp1|Ctr9|Tet1|Cnot1|Wdr74|Matr3|Kdm4c|Lats1|Cnot2|Sp3|Txnrd3|Tjp1|Skil|Actl6a|Eomes|Sf3b1|Cul3|Gabpa|Mxi1|Pbrm1|Mfn2|Nop2|Nle1|Supt6|Tm4sf1|Yap1|Rtn4|Rbm46|Ada|Bysl|Uspl1|Cnot3|Hopx|Lats2|Rpl7l1|Srf|Sf3b6|Junb|Rrp7a|Cited2|Sox2|	Furin|Sp1|Ctr9|Tet1|Cnot1|Wdr74|Matr3|Kdm4c|Lats1|Cnot2|Sp3|Txnrd3|Tjp1|Skil|Actl6a|Eomes|Sf3b1|Cul3|Gabpa|Mxi1|Pbrm1|Mfn2|Nop2|Nle1|Supt6|	43	0.16316	1.24266	0.217391	0.33344	Junb|Sf3b1|Supt6|Cnot1|Rtn4|Tjp1|Pbrm1|Sp1|Tet1|Mxi1|Matr3|Cnot3|Sp3|Kdm4c|Ctr9|Sox2|Bysl|Actl6a|Tead4|Srf|Nop2|Gabpa|Rbm46|Esrrb|Rpl7l1|Cited2|	Junb|Sf3b1|Supt6|Cnot1|Rtn4|Tjp1|Pbrm1|Sp1|Tet1|Mxi1|Matr3|Cnot3|Sp3|Kdm4c|Ctr9|Sox2|Bysl|Actl6a|Tead4|Srf|Nop2|Gabpa|Rbm46|Esrrb|Rpl7l1|Cited2|Cnot2|Rrp7a|Pnldc1|Lats1|Tm4sf1|Skil|Lats2|Yap1|Cul3|Txnrd3|Nle1|Sf3b6|Furin|Uspl1|Wdr74|Hopx|Mfn2|	46	-0.212203	-1.71527	0.0260521	0.15808	Ctr9|Cul3|Wdr74|Ada|Mfng|Nop2|Pnldc1|Cited2|Bysl|Eomes|Kdm4c|Rpl7l1|Sf3b6|Cdh1|Actl6a|Tm4sf1|Rrp7a|Cnot1|Esrrb|Cnot2|Lats1|Yap1|Nle1|Furin|Mfn2|Tjp1|Mxi1|Ptpn18|Txnrd3|Cnot3|Sox2|Srf|Uspl1|Hopx|Sp3|Matr3|Supt6|Sp1|Pbrm1|Skil|Sf3b1|Gabpa|Rtn4|Lats2|Tet1|Junb|	Txnrd3|Cnot3|Sox2|Srf|Uspl1|Hopx|Sp3|Matr3|Supt6|Sp1|Pbrm1|Skil|Sf3b1|Gabpa|Rtn4|Lats2|Tet1|Junb|
166	GOBP_BLASTOCYST_GROWTH	23	0.25935	1.48102	0.0736842	0.37143	Brca2|Ctr9|Dicer1|Gins4|Nbn|Palb2|Setdb1|Smarca4|Zfp830|Ncapg2|Ndel1|Cops2|Pelo|Brd4|Sbds|Rtf1|Zpr1|Chek1|Taf8|Igf1|Ints1|Acvr1c|Grn|	Brca2|Ctr9|Dicer1|Gins4|Nbn|Palb2|Setdb1|Smarca4|Zfp830|Ncapg2|Ndel1|	27	0.162464	1.00217	0.450855	0.566552	NA	NA	27	-0.252642	-1.55063	0.0653595	0.227228	Igf1|Zpr1|Ctr9|Pelo|Ndel1|Cops2|Rtf1|Palb2|Esrrb|Gins1|Brd4|Sbds|Chek1|Brca2|Ints1|Sall4|Dicer1|Taf8|Acvr1c|Ncapg2|Hbegf|Smarca4|Zfp830|Setdb1|Nbn|Grn|Gins4|	Gins1|Brd4|Sbds|Chek1|Brca2|Ints1|Sall4|Dicer1|Taf8|Acvr1c|Ncapg2|Hbegf|Smarca4|Zfp830|Setdb1|Nbn|Grn|Gins4|
167	GOBP_BLASTODERM_SEGMENTATION	NA	NA	NA	NA	NA	NA	NA	NA	NA	NA	NA	NA	NA	NA	21	0.171634	0.962007	0.493852	0.827324	Pcsk6|Tcf7l1|Nog|Ednra|Sema3f|Lama5|Chrd|Nrp2|Sema3a|Wnt5a|Nrp1|Tdgf1|Fzd5|Tbx3|Tasor|Tifab|Pld6|Frs2|Nckap1|Bmp4|Tdrd5|	Pcsk6|Tcf7l1|Nog|Ednra|Sema3f|Lama5|Chrd|Nrp2|Sema3a|Wnt5a|Nrp1|Tdgf1|
168	GOBP_BLOOD_VESSEL_ENDOTHELIAL_CELL_MIGRATION	96	0.12133	1.39573	0.0905433	0.438028	Gpld1|Nf1|Pik3r3|Sp1|Vegfa|Pik3c2a|Hmgb1|Plcg1|Vash1|Itgb1|Prkd1|Atp5a1|Cln3|Pdgfb|Sirt1|Gpx1|Scarb1|Plk2|Atp2b4|Pdcd10|P2rx4|Hif1a|Rhoj|Cxcr4|Prcp|Ephb4|Tgfb1|Prkca|Nus1|Nr4a1|Spred1|Lemd3|Kdr|Egr3|Hmox1|Thbs1|Ptk2b|Akt3|Col18a1|Rgcc|Nos3|Ets1|Jcad|Mecp2|Akt1|Robo1|Mia3|Fgf18|Cdh5|Hdac9|Map3k3|Angpt2|Mef2c|Myh9|Notch1|Emp2|Amot|Nr2e1|Hdac7|Amotl1|Abl1|Cib1|Hdac5|Ptgs2|Clec14a|Itgb1bp1|Atp5b|Nfe2…	Gpld1|Nf1|Pik3r3|Sp1|Vegfa|Pik3c2a|Hmgb1|Plcg1|Vash1|Itgb1|Prkd1|Atp5a1|Cln3|Pdgfb|Sirt1|Gpx1|Scarb1|Plk2|Atp2b4|Pdcd10|P2rx4|Hif1a|Rhoj|Cxcr4|Prcp|Ephb4|Tgfb1|Prkca|Nus1|Nr4a1|Spred1|Lemd3|Kdr|Egr3|Hmox1|	102	0.228024	2.68495	0	0.000822	Ptgs2|Klf4|Mia3|Myh9|Nrp1|Mef2c|Nr4a1|Map3k3|Robo1|Slit2|Lemd3|Apoe|Notch1|Spred1|Sp1|Plk2|Fbxw7|Vash1|Pik3r2|Akt3|Emp2|Mecp2|Jup|Amot|Stard13|Atp5a1|Prkca|Vegfa|Egr3|Cyp1b1|Amotl1|Fgf18|Ets1|Cdh5|Gpld1|Itgb1bp1|Epha2|Cxcl12|Hmox1|Cln3|Pik3c2a|Adam17|Prkd2|Angpt2|Grem1|Prkd1|Sh3bp1|Rhoj|Thbs1|Nfe2l2|Ptk2b|Nr2e1|Tgfb1|Vegfc|Acvrl1|Cxcr4|Srf|Dll4|Kdr|Fgf2|Pparg|Hdac9|Efna1|Igf1|Tbxa2r|Abl1|	Ptgs2|Klf4|Mia3|Myh9|Nrp1|Mef2c|Nr4a1|Map3k3|Robo1|Slit2|Lemd3|Apoe|Notch1|Spred1|Sp1|Plk2|Fbxw7|Vash1|Pik3r2|Akt3|Emp2|Mecp2|Jup|Amot|Stard13|Atp5a1|Prkca|Vegfa|Egr3|Cyp1b1|Amotl1|Fgf18|Ets1|Cdh5|Gpld1|Itgb1bp1|Epha2|Cxcl12|Hmox1|Cln3|Pik3c2a|Adam17|Prkd2|Angpt2|Grem1|Prkd1|Sh3bp1|Rhoj|Thbs1|Nfe2l2|Ptk2b|Nr2e1|Tgfb1|Vegfc|Acvrl1|Cxcr4|Srf|Dll4|Kdr|Fgf2|Pparg|Hdac9|Efna1|Igf1|Tbxa2r|Abl1|Hdac7|Ad…	104	-0.075178	-0.880397	0.591919	0.768449	Efnb2|P2rx4|Vash1|Igf1|Adam17|Emp2|Stard13|Nus1|Scarb1|Cxcl12|Angpt2|Fbxw7|Plcg1|Akt3|Vhl|Col18a1|Alox12|Vegfc|Pparg|Rhoj|Angpt1|Atp5b|Card10|Hspb1|Apoe|Cyp1b1|Myh9|Pdgfb|Vegfa|Mef2c|Abl1|Itgb1bp1|Itgb1|Hmox1|Nrp1|Igf2|Robo1|Gadd45a|Rgcc|Prcp|Amotl1|Mecp2|Foxc2|Robo4|Pik3r3|Map2k3|Sh3bp1|Nr2e1|Prkd2|Pdcd10|Slit2|Atp5a1|Rhoa|Sirt1|Amot|Nos3|Akt1|Clec14a|Map2k5|Atp2b4|Lemd3|Egr3|Nf1|Cib1|Mia3|Gpx1|…	Robo1|Gadd45a|Rgcc|Prcp|Amotl1|Mecp2|Foxc2|Robo4|Pik3r3|Map2k3|Sh3bp1|Nr2e1|Prkd2|Pdcd10|Slit2|Atp5a1|Rhoa|Sirt1|Amot|Nos3|Akt1|Clec14a|Map2k5|Atp2b4|Lemd3|Egr3|Nf1|Cib1|Mia3|Gpx1|Klf4|Fgfr1|Ephb4|Csnk2b|Fgf18|Adam8|Prkca|Cxcr4|Jcad|Thbs1|Efna1|Fgf2|Map3k3|Spred1|Hdac5|Cdh5|Hdac9|Pik3r2|Ets1|Ptk2b|Srf|Hdac7|Nr4a1|Notch1|Grem1|Sp1|Tgfb1|Kdr|Prkd1|Plk2|Ptgs2|Hif1a|Pik3c2a|Gpld1|Nfe2l2|Cln3|Jup|Hmgb…
169	GOBP_BLOOD_VESSEL_MORPHOGENESIS	479	-0.0323797	-0.816526	0.672691	0.911175	Gpld1|Creb3l1|Nf1|Eya1|Pik3r3|Sp1|Rbm15|Stim1|Setd2|Shc1|Ppp1r15a|Slc12a2|Vegfa|C1galt1|S1pr1|Anpep|Pik3c2a|Adam12|Dcn|Hipk2|Smad5|Hmgb1|Dicer1|Plcg1|Otulin|Rnh1|Vash1|Ramp2|Rapgef2|Prrx1|Itgb1|Fn1|Pxn|Sash1|Atf2|Prkd1|Itgb8|Serpinf1|Zfp36l1|Nrp2|Wasf2|Jak1|Pdgfb|Sirt1|Mapk7|Asb4|Pank2|Brca1|Adgrg1|Rhob|Nedd4|Gpx1|Stk4|Jam3|Fgfr2|Smarca4|Pdgfra|Plxnd1|Dll1|Plk2|Atp2b4|Smoc2|Col3a1|Tert|Tafa5|Pdgf…	Nfatc3|Gjc1|Pik3cd|Yap1|Tmem100|B4galt1|Hspg2|Alox5|Add1|Anxa2|Med1|Rtn4|Ceacam1|Mcam|Bax|Egln1|Hif3a|Tgfbr1|Vav3|Lrp2|Nfatc4|Hey2|Nrxn3|Rora|C3ar1|Cd160|Myh9|Ncl|Notch1|Rspo3|Emp2|Amot|Nr2e1|Hhip|Naa15|Mapk14|Minar1|Rapgef3|Pten|E2f2|Hdac7|Amotl1|Bmp4|F3|Foxo4|Krit1|Abl1|Myo18b|Pik3ca|Wnt4|Bmper|Cemip2|Nrxn1|Cav1|Egfl7|Jag1|Bmpr2|Flna|Rap1a|Sirt6|Cd34|Cib1|Fgf10|Smad1|Ephb1|Nras|Hdac5|Erap1|Ptgs…	NA	NA	NA	NA	NA	NA	NA	NA	NA	NA	NA	NA	NA	NA
170	GOBP_BLOOD_VESSEL_REMODELING	47	-0.184396	-1.49285	0.0646552	0.460217	Vegfa|Cbs|Itga4|Chd7|Il18|Npr2|Bcr|Tgfbr3|Ahr|Atp7a|Abr|Pbrm1|Nos3|Rbpj|Ext1|Nol3|Lrp1|Mdm2|Angpt2|Crb1|Nfatc3|Atg5|Ceacam1|Tgm2|Bax|Mef2c|Rspo3|Jag1|Bmpr2|Flna|Fgf10|Npr3|Foxc1|Tgfb2|Tbx1|Acvrl1|Acvr2b|Igf1|Bak1|Axl|Epas1|Sema3c|Eln|Tmbim1|Gja1|Ednra|Cst3|	Ahr|Atp7a|Abr|Pbrm1|Nos3|Rbpj|Ext1|Nol3|Lrp1|Mdm2|Angpt2|Crb1|Nfatc3|Atg5|Ceacam1|Tgm2|Bax|Mef2c|Rspo3|Jag1|Bmpr2|Flna|Fgf10|Npr3|Foxc1|Tgfb2|Tbx1|Acvrl1|Acvr2b|Igf1|Bak1|Axl|Epas1|Sema3c|Eln|Tmbim1|Gja1|Ednra|Cst3|	44	0.209188	1.61726	0.0433884	0.114657	Jag1|Mef2c|Flna|Chd7|Pbrm1|Bmpr2|Atp7a|Tgfbr3|Fgf10|Axl|Vegfa|Tmbim1|Rspo3|Lrp1|Gja1|Dbh|Ext1|Nfatc3|Angpt2|Atg5|Cbs|Foxc1|Acvrl1|Dll4|Sema3c|Igf1|Bak1|Epas1|	Jag1|Mef2c|Flna|Chd7|Pbrm1|Bmpr2|Atp7a|Tgfbr3|Fgf10|Axl|Vegfa|Tmbim1|Rspo3|Lrp1|Gja1|Dbh|Ext1|Nfatc3|Angpt2|Atg5|Cbs|Foxc1|Acvrl1|Dll4|Sema3c|Igf1|Bak1|Epas1|Abr|Nos3|Lif|Ednra|Itga4|Il18|Nol3|Eln|Crb1|Bcr|Acvr2b|Tgfb2|Rbpj|Mdm2|Ahr|Bax|	50	0.136615	1.1429	0.300813	0.711319	Npr2|Il18|Bak1|Igf1|Ndp|Cst3|Atp7a|Bax|Angpt2|Ednra|Npr3|Jag1|Rspo3|Acvr2b|Nppc|Cbs|Foxc1|Atg5|Abr|Vegfa|Flt4|Mef2c|Fgf10|Rbpj|Foxc2|Nfatc3|Chd7|Gja1|Ceacam1|Mdm2|Nos3|Axl|Itga4|Ahr|Ext1|Tgm2|Tmbim1|Crb1|Nol3|Adra1b|Bcr|Tgfb2|Eln|Epas1|Pbrm1|Sema3c|Flna|Tgfbr3|Bmpr2|Lrp1|	Npr2|Il18|Bak1|Igf1|Ndp|Cst3|Atp7a|Bax|Angpt2|Ednra|Npr3|Jag1|
171	GOBP_BODY_FLUID_SECRETION	68	-0.0691146	-0.67954	0.886792	0.963326	Vegfa|Nr1h2|Ccnd1|Chrm3|Copa|Wnk3|Egfr|Stk39|Kalrn|Hif1a|Ppp3ca|Traf3ip2|Tac1|Creb1|Socs2|Trpc1|Atp2b2|Nr1h3|Chuk|Celsr2|Gpat4|Aqp1|Stat5b|Erbb4|Sytl2|Wnk1|Prkce|Aqp4|Atg7|Prickle1|Madd|Rab14|Wnk4|Enpp1|Anxa2|Atg5|Med1|Atp7b|Kcnma1|Usf2|Ada|Chrm1|Cav1|Oprk1|Fgf10|Npr3|Prlr|Tacr1|Trp73|Zbtb7b|Ddr1|Map1lc3b|Neurl1a|Adrb1|Cdo1|Aprt|Ano1|Vamp8|Adora1|Nme1|Slc4a5|Htr4|Xdh|Eif2ak3|Xbp1|Tifab|Gja1|Alox1…	Vegfa|Nr1h2|Ccnd1|Chrm3|Copa|Wnk3|Egfr|Stk39|Kalrn|Hif1a|Ppp3ca|Traf3ip2|Tac1|Creb1|Socs2|Trpc1|	65	0.0898841	0.847113	0.638831	0.733366	NA	NA	71	0.0537999	0.523838	0.980392	0.994414	Usf2|Nr1h3|Nr1h2|Xbp1|Anxa2|Npr3|Aprt|Enpp1|Traf3ip2|Ano1|Ada|Nme1|Adora1|Wnk4|Wnk3|Atg7|Aqp1|Madd|Adrb1|Atg5|Vdr|Cdo1|Cav1|Map1lc3b|Atp2b2|Chrm3|Vegfa|Vamp8|Kcnma1|Chuk|Chrm1|Fgf10|Ptger4|Gpat4|Prlr|Stk39|Oas2|Gja1|Nlrp6|Erbb4|Zbtb7b|Slc4a5|Trp73|Celsr2|Oprk1|Copa|Atp7b|Aqp4|Tifab|Stat5b|Tacr1|Trpc1|Tac1|Ppp3ca|Eif2ak3|Creb1|Prickle1|Neurl1a|Kalrn|Socs2|Med1|Htr4|Rab14|Prkce|Alox12b|Hif1a|Ddr1|W…	Usf2|Nr1h3|Nr1h2|Xbp1|Anxa2|Npr3|Aprt|Enpp1|Traf3ip2|Ano1|Ada|Nme1|Adora1|Wnk4|Wnk3|Atg7|Aqp1|Madd|Adrb1|Atg5|Vdr|Cdo1|Cav1|Map1lc3b|Atp2b2|Chrm3|Vegfa|Vamp8|Kcnma1|Chuk|Chrm1|Fgf10|Ptger4|Gpat4|Prlr|Stk39|Oas2|Gja1|Nlrp6|Erbb4|Zbtb7b|Slc4a5|Trp73|Celsr2|Oprk1|Copa|
172	GOBP_BODY_MORPHOGENESIS	53	-0.105801	-0.905725	0.571154	0.851636	Cdon|Csrnp1|Ep300|Clasp1|Pdgfra|Rab3gap1|Lef1|Nipbl|Ankrd11|Ofd1|Tgfb1|Nckap1|Zfp950|Crebbp|Braf|Plekha1|Grem2|Ssbp3|Gnas|Ift122|Flvcr1|Lrp6|Phldb1|Zfp281|Kat6a|Prickle1|Phldb2|Clasp2|Asph|Arid5b|Dag1|Ptpn11|Crispld1|Col1a1|Gpc3|Tgfb2|Tbx1|Tcf7l2|Ski|Fuz|Stra6|Dlx5|Msx1|Crispld2|Tgfb3|Cdk2ap1|Tiparp|Schip1|Rras|Specc1l|Sgpl1|Atp6ap2|Gatad2a|	Ski|Fuz|Stra6|Dlx5|Msx1|Crispld2|Tgfb3|Cdk2ap1|Tiparp|Schip1|Rras|Specc1l|Sgpl1|Atp6ap2|Gatad2a|	53	0.151141	1.29498	0.168	0.29549	Kat6a|Ankrd11|Specc1l|Nipbl|Phldb1|Gnas|Crebbp|Schip1|Tiparp|Zfp281|Clasp1|Dag1|Clasp2|	Kat6a|Ankrd11|Specc1l|Nipbl|Phldb1|Gnas|Crebbp|Schip1|Tiparp|Zfp281|Clasp1|Dag1|Clasp2|Gpc3|Lrp6|Rras|Ep300|Flvcr1|Cdk2ap1|Crispld1|Twist2|Csrnp1|Ski|Tgfb1|Mmp2|Wnt3|Tgfb3|Crispld2|Phldb2|Msx1|Gatad2a|Cdon|Ofd1|Fuz|Tcf7l2|Nog|Sgpl1|Ptpn11|Stra6|Ihh|Pdgfra|Plekha1|Braf|Atp6ap2|Zfp950|Tgfb2|Ift122|Arid5b|Asph|Ssbp3|Rab3gap1|Nckap1|Grem2|	57	-0.240939	-2.1874	0	0.0360201	Csrnp1|Gnas|Zfp950|Schip1|Nog|Pdgfra|Col1a1|Ift122|Tgfb3|Cdon|Stra6|Cdk2ap1|Lef1|Ssbp3|Tiparp|Mmp2|Ptpn11|Dag1|Rras|Specc1l|Arid5b|Kat6a|Twist2|Rab3gap1|Msx1|Dlx5|Tfap2a|Braf|Clasp1|Crispld1|Ofd1|Ski|Crispld2|Phldb2|Ankrd11|Plekha1|Zfp281|Lrp6|Ep300|Grem2|Tgfb2|Wnt3|Prickle1|Nckap1|Nipbl|Gpc3|Tcf7l2|Gatad2a|Atp6ap2|Flvcr1|Clasp2|Crebbp|Tgfb1|Asph|Phldb1|Sgpl1|Fuz|	Msx1|Dlx5|Tfap2a|Braf|Clasp1|Crispld1|Ofd1|Ski|Crispld2|Phldb2|Ankrd11|Plekha1|Zfp281|Lrp6|Ep300|Grem2|Tgfb2|Wnt3|Prickle1|Nckap1|Nipbl|Gpc3|Tcf7l2|Gatad2a|Atp6ap2|Flvcr1|Clasp2|Crebbp|Tgfb1|Asph|Phldb1|Sgpl1|Fuz|
173	GOBP_BONE_CELL_DEVELOPMENT	34	0.125524	0.862074	0.630859	0.86125	Wasf2|Ep300|Slc9b2|Foxp1|Fbn1|Sh2b3|Nbeal2|Zfpm1|Zfp385a|Notch2|Pafah1b1|Tesc|Src|Tal1|Abi1|Thpo|Med1|Tyrobp|Kit|Pip4k2a|Fli1|Ptpn11|Fam20c|Flna|Rabgap1l|Meis1|Vps33b|Atp6ap1|Fbxw7|Lrrk1|Ninj1|Srf|Tjp2|Gpr68|	Wasf2|Ep300|Slc9b2|Foxp1|Fbn1|Sh2b3|Nbeal2|Zfpm1|Zfp385a|Notch2|Pafah1b1|Tesc|Src|Tal1|Abi1|Thpo|Med1|Tyrobp|Kit|Pip4k2a|Fli1|Ptpn11|Fam20c|Flna|Rabgap1l|Meis1|Vps33b|Atp6ap1|	35	0.250841	1.75445	0.0176125	0.0709142	Flna|Gpr68|Zfpm1|Fbxw7|Slc9b2|Atp6ap1|Zfp385a|Notch2|Wasf2|Sh2b3|Tyrobp|Fbn1|Ep300|Tjp2|Fam20c|Nbeal2|Thpo|Med1|Src|Srf|Rabgap1l|Gp1ba|Fli1|	Flna|Gpr68|Zfpm1|Fbxw7|Slc9b2|Atp6ap1|Zfp385a|Notch2|Wasf2|Sh2b3|Tyrobp|Fbn1|Ep300|Tjp2|Fam20c|Nbeal2|Thpo|Med1|Src|Srf|Rabgap1l|Gp1ba|Fli1|Ptpn6|Gp5|Ptpn11|Tal1|Tesc|Abi1|Vps33b|Foxp1|Ninj1|Pip4k2a|Kit|Pafah1b1|	36	0.132217	0.948948	0.507937	0.840229	Tesc|Src|Lrrk1|Ptpn6|Fbxw7|Vps33b|Tyrobp|Sh2b3|Notch2|Gp1ba|Fli1|Wasf2|Zfpm1|Fbn1|Pip4k2a|Atp6ap1|Fam20c|Ptpn11|Slc9b2|Ninj1|Pafah1b1|Tjp2|Gp5|Thpo|Meis1|Rabgap1l|Foxp1|Ep300|Srf|Kit|Med1|Nbeal2|Flna|Abi1|Gpr68|Zfp385a|	Tesc|Src|Lrrk1|Ptpn6|Fbxw7|Vps33b|Tyrobp|Sh2b3|Notch2|
174	GOBP_BONE_DEVELOPMENT	188	-0.0717293	-1.14978	0.290722	0.686864	Tmem38b|Fat4|Smad5|Cbs|Dym|Smpd3|Atf2|Zbtb16|Wasf2|Ep300|Slc9b2|Foxp1|Setdb1|Fgfr2|Col3a1|Gli3|Mapk11|Ttc9|Slc38a10|Tgfbr2|Fbn1|Sh2b3|Amer1|Npr2|Ankrd11|Dhrs3|Por|Nbeal2|Foxn3|Idua|Lepr|Rarg|Kat2a|Kdr|Ogn|Zfpm1|Ift172|Rarb|Ltbp3|Nsd2|Actn3|Carm1|Pdgfc|Zfp385a|Asxl1|Map2k6|Thbs1|Pls3|Ripply2|Ano6|Inppl1|Notch2|Bbx|Sik3|Sparc|Cfh|Ryr1|Gnas|Insig1|Asxl2|Pafah1b1|Anxa6|Lrp6|Thbs3|Tesc|Ebp|Ext1|Trpv4|…	Map2k6|Thbs1|Pls3|Ripply2|Ano6|Inppl1|Notch2|Bbx|Sik3|Sparc|Cfh|Ryr1|Gnas|Insig1|Asxl2|Pafah1b1|Anxa6|Lrp6|Thbs3|Tesc|Ebp|Ext1|Trpv4|Epyc|Src|Myoc|Tal1|Tulp3|Axin2|Stc1|Slc10a7|Col27a1|Fgf18|Rpl13|Sh3pxd2b|Ctc1|Trp53|Trim45|Abi1|Sbds|Mmp16|P3h1|Tmem119|Enpp1|Glg1|Thpo|Hspg2|Med1|Smad9|Insig2|Mef2c|Mmp14|Mef2d|Scube2|Evc|Tyrobp|Kit|Pip4k2a|Prpsap2|Fli1|Pappa2|Mapk14|Tmem107|Nab1|Bpnt2|Bmp4|Ptpn11|…	191	0.126889	2.10006	0	0.0178194	Glg1|Trip11|Megf8|Cyp26b1|Mef2c|Ankrd11|Anxa6|Asxl2|Flna|Nab2|Gpr68|Gnas|Ttc9|Zfpm1|Ogn|Asxl1|Fbxw7|Thbs3|Slc38a10|Bbx|Inppl1|Slc9b2|Sox9|Trim45|Mmp16|Rara|Ripply2|Plxnb1|Tmem107|Mmp14|Atp6ap1|Nsd2|Pls3|Rpl13|Nab1|Setdb1|Zfp385a|Scube2|Notch2|Sh3pxd2b|Col10a1|Wasf2|Rflnb|Ext2|Sh2b3|Dchs1|Lrp6|Zbtb16|Tyrobp|Pthlh|Zmpste24|Fgf18|Fbn1|Ep300|Ift172|Smad5|Tjp2|Fgfr2|Nppc|Fam20c|Epyc|Nbeal2|Gja1|Wnt1|E…	Glg1|Trip11|Megf8|Cyp26b1|Mef2c|Ankrd11|Anxa6|Asxl2|Flna|Nab2|Gpr68|Gnas|Ttc9|Zfpm1|Ogn|Asxl1|Fbxw7|Thbs3|Slc38a10|Bbx|Inppl1|Slc9b2|Sox9|Trim45|Mmp16|Rara|Ripply2|Plxnb1|Tmem107|Mmp14|Atp6ap1|Nsd2|Pls3|Rpl13|Nab1|Setdb1|Zfp385a|Scube2|Notch2|Sh3pxd2b|Col10a1|Wasf2|Rflnb|Ext2|Sh2b3|Dchs1|Lrp6|Zbtb16|Tyrobp|Pthlh|Zmpste24|Fgf18|Fbn1|Ep300|Ift172|Smad5|Tjp2|Fgfr2|Nppc|Fam20c|Epyc|Nbeal2|Gja1|Wnt1|E…	212	0.0523531	0.904388	0.577154	0.85445	Ryr1|Plxnb1|Npr2|Gnas|Stc1|Rab23|Igf1|Bpnt2|Tesc|Amer1|Ext2|Ttc9|Ctc1|Mcph1|Kat2a|Ripply2|Mapk14|Src|Rpl13|Ift80|Slc10a7|Ebp|Lrrk1|Ptpn6|Col1a1|Fbxw7|Timp3|Vps33b|Smpd3|Cadm1|Tyrobp|Pappa2|Ptprc|Axin2|Sh2b3|Notch2|Zbtb16|Enpp1|Fbln5|Pex7|Sfrp4|Shox2|Slc38a10|Atf2|Sulf1|Adamts12|Mmp16|Gp1ba|Msx2|Opa3|Cited2|Nppc|Cbs|Foxc1|Por|Fli1|Trpv4|Scube2|Wasf2|Chad|Megf8|Nfix|Rarg|Chsy1|Pthlh|Glg1|Tmem107|Lr…	Ryr1|Plxnb1|Npr2|Gnas|Stc1|Rab23|Igf1|Bpnt2|Tesc|Amer1|Ext2|Ttc9|Ctc1|Mcph1|Kat2a|Ripply2|Mapk14|Src|Rpl13|Ift80|Slc10a7|Ebp|Lrrk1|Ptpn6|Col1a1|Fbxw7|Timp3|Vps33b|Smpd3|Cadm1|Tyrobp|Pappa2|Ptprc|Axin2|Sh2b3|Notch2|
175	GOBP_BONE_GROWTH	25	0.179143	1.07561	0.336756	0.713189	Smpd3|Atf2|Tgfbr2|Npr2|Por|Lepr|Rarg|Kdr|Rarb|Carm1|Thbs1|Anxa6|Thbs3|Ext1|Stc1|Col27a1|Enpp1|Evc|Ddr2|Ift80|Ecm1|Rara|Zmpste24|Sox9|Poc1a|	Smpd3|Atf2|Tgfbr2|Npr2|Por|Lepr|Rarg|Kdr|Rarb|Carm1|Thbs1|Anxa6|Thbs3|Ext1|Stc1|Col27a1|	24	0.162602	0.950653	0.508539	0.616571	NA	NA	31	0.137503	0.935888	0.515873	0.837761	Npr2|Stc1|Ift80|Smpd3|Enpp1|Fbln5|Atf2|Msx2|Nppc|Por|Rarg|Ecm1|Rarb|Dspp|Carm1|Tgfbr2|Col9a1|Evc|Lepr|Col27a1|Ddr2|Ext1|Bnc2|Thbs1|Rara|Zmpste24|Thbs3|Kdr|Anxa6|Poc1a|Sox9|	Npr2|Stc1|Ift80|Smpd3|Enpp1|Fbln5|Atf2|Msx2|Nppc|Por|Rarg|Ecm1|Rarb|Dspp|
176	GOBP_BONE_MATURATION	24	-0.221552	-1.31379	0.172917	0.592235	Fat4|Zbtb16|Actn3|Ano6|Ryr1|Asxl2|Thbs3|Ebp|Ext1|Enpp1|Fgfr3|Sema4d|Bmp2|Ift80|Snx10|Mbtps2|Adamts12|Igf1|Rhoa|Xylt1|Plxnb1|Grem1|Rflnb|Dchs1|	Fgfr3|Sema4d|Bmp2|Ift80|Snx10|Mbtps2|Adamts12|Igf1|Rhoa|Xylt1|Plxnb1|Grem1|Rflnb|Dchs1|	24	-0.0964744	-0.569768	0.970703	0.971589	NA	NA	25	0.150691	0.906384	0.544401	0.853812	Ryr1|Plxnb1|Igf1|Ift80|Ebp|Zbtb16|Enpp1|Adamts12|Rflnb|Actn3|Fat4|Dchs1|Rflna|Rhoa|Asxl2|Ext1|Fgfr3|Sema4d|Xylt1|Ano6|Grem1|Snx10|Thbs3|Bmp2|Mbtps2|	Ryr1|Plxnb1|Igf1|Ift80|Ebp|Zbtb16|Enpp1|
177	GOBP_BONE_MINERALIZATION	94	-0.195069	-2.20566	0	0.147394	Tmem38b|S1pr1|Bmp2k|Nbr1|Smpd3|Cd276|Kl|Fgfr2|Fbxl15|Hif1a|Acvr2a|Slc8a1|Osr1|Ltbp3|Actn3|Atp2b1|Suv39h1|Tent5a|Ccn1|Ano6|Ptk2b|Asxl2|Lncpint|Axin2|Fzd9|Clec3b|Prickle1|Rxra|P2rx7|Mia3|Sbds|Gpm6b|Spp1|Tmem119|Enpp1|Ercc2|Bmpr1a|Pth1r|Pkdcc|Alox5|Mef2c|Bmp7|Bmp4|Wnt4|Gla|Fam20c|Fgfr3|Adgrv1|Sgms2|Bmpr2|Ddr2|Bmp2|Ift80|Ptgs2|Atf4|Rxrb|Alpl|Gpc3|Slc24a3|Nfe2|Col1a2|Ecm1|Ptn|Csf1r|Duox2|Bmpr1b|Snx10|…	Axin2|Fzd9|Clec3b|Prickle1|Rxra|P2rx7|Mia3|Sbds|Gpm6b|Spp1|Tmem119|Enpp1|Ercc2|Bmpr1a|Pth1r|Pkdcc|Alox5|Mef2c|Bmp7|Bmp4|Wnt4|Gla|Fam20c|Fgfr3|Adgrv1|Sgms2|Bmpr2|Ddr2|Bmp2|Ift80|Ptgs2|Atf4|Rxrb|Alpl|Gpc3|Slc24a3|Nfe2|Col1a2|Ecm1|Ptn|Csf1r|Duox2|Bmpr1b|Snx10|Dnm3os|Tcf7l2|Acvr2b|Sbno2|Ank|Icmt|Nfix|Igf1|Smad3|Mtss1|Zmpste24|Dlk1|Rspo2|Grem1|Sox9|Atraid|Txlng|Acvr1|Klf10|Lgr4|Bmp6|Trpm4|Nell1|Eif2ak…	93	0.148679	1.68117	0.034413	0.0913471	Ptgs2|Nbr1|Mia3|Mef2c|Asxl2|Slc8a1|Ccn1|Atp2b1|Bcor|P2rx7|Nell1|Sbno2|Bmpr2|Atf4|Sox9|Lncpint|Rxrb|Pkdcc|S1pr1|Kl|Mtss1|Fbxl15|Fbn2|Tent5a|Lgr4|Rflnb|Gpc3|Trpm4|Wnt11|Eif2ak3|Pthlh|Zmpste24|Cd276|Fgfr2|Fam20c|Gja1|Adgrv1|Col1a2|Axin2|Fgfr3|Srgn|	Ptgs2|Nbr1|Mia3|Mef2c|Asxl2|Slc8a1|Ccn1|Atp2b1|Bcor|P2rx7|Nell1|Sbno2|Bmpr2|Atf4|Sox9|Lncpint|Rxrb|Pkdcc|S1pr1|Kl|Mtss1|Fbxl15|Fbn2|Tent5a|Lgr4|Rflnb|Gpc3|Trpm4|Wnt11|Eif2ak3|Pthlh|Zmpste24|Cd276|Fgfr2|Fam20c|Gja1|Adgrv1|Col1a2|Axin2|Fgfr3|Srgn|Grem1|Suv39h1|Ptk2b|Fzd9|Adrb2|Tmem119|Spp1|Enpp1|Txlng|Igf1|Osr1|Bmp6|Actn3|Ltbp3|Pth1r|Phex|Tmem38b|Ank|Phospho1|Bmp2k|Tcf7l2|Gla|Smad3|Icmt|Wnt10b|Bmpr…	98	-0.0937055	-1.09223	0.313278	0.561584	Bmpr1a|Dlk1|Suv39h1|Sgms2|Igf1|Kl|Rxra|Atraid|Ift80|Csf1r|Smpd3|Fbxl15|Sbno2|Axin2|Enpp1|Rxrb|Acvr2b|Wnt4|Rspo2|Gla|Smad3|Nfix|Pthlh|Vdr|Ecm1|Rflnb|Tmem38b|Ercc2|Spp1|Bglap3|Mef2c|Atf4|Duox2|Isg15|Ank|Ccn1|Bmp6|Trpm4|Mgp|Fam20c|Bmp7|Pkdcc|P2rx7|Actn3|Col1a2|Gja1|Alpl|Rflna|Cd276|Icmt|Asxl2|Ddr2|Dnm3os|Twist1|Osr1|Adgrv1|Sbds|Fgfr3|Slc24a3|Mia3|Bmpr1b|Txlng|Tfap2a|Ltbp3|Tent5a|Bmp2k|Pth1r|Acvr2a|F…	Gpc3|Ptk2b|Tcf7l2|Ptn|Acvr1|Atp2b1|Ano6|Gpm6b|Grem1|Zmpste24|Nell1|Snx10|Slc8a1|S1pr1|Klf10|Lncpint|Nbr1|Bmp4|Ptgs2|Hif1a|Bmp2|Bmpr2|Fgfr2|Mtss1|Lgr4|Sox9|
178	GOBP_BONE_MORPHOGENESIS	76	-0.104082	-1.06065	0.364706	0.757831	Cbs|Smpd3|Atf2|Fgfr2|Col3a1|Gli3|Tgfbr2|Npr2|Dhrs3|Por|Foxn3|Rarg|Rarb|Ltbp3|Actn3|Carm1|Thbs1|Ripply2|Inppl1|Sik3|Gnas|Insig1|Anxa6|Lrp6|Thbs3|Ext1|Trpv4|Axin2|Stc1|Col27a1|Fgf18|Mmp16|Tmem119|Enpp1|Glg1|Hspg2|Insig2|Mef2c|Mmp14|Mef2d|Scube2|Pappa2|Tmem107|Nab1|Bpnt2|Bmp4|Rab23|Atg9a|Fgfr3|Pex7|Ift80|Col1a1|Alpl|Serpinh1|Foxc1|Trip11|Lrp5|Rara|Ski|Nfix|Ext2|Dlx5|Zmpste24|Msx1|Sox9|Megf8|Frem1|Cy…	Mmp16|Tmem119|Enpp1|Glg1|Hspg2|Insig2|Mef2c|Mmp14|Mef2d|Scube2|Pappa2|Tmem107|Nab1|Bpnt2|Bmp4|Rab23|Atg9a|Fgfr3|Pex7|Ift80|Col1a1|Alpl|Serpinh1|Foxc1|Trip11|Lrp5|Rara|Ski|Nfix|Ext2|Dlx5|Zmpste24|Msx1|Sox9|Megf8|Frem1|Cyp26b1|Bmp6|Cited2|Chsy1|Runx2|Csgalnact1|Nab2|Tifab|Poc1a|	77	0.172156	1.74974	0.0127119	0.072138	Glg1|Trip11|Megf8|Cyp26b1|Mef2c|Anxa6|Nab2|Gnas|Thbs3|Inppl1|Sox9|Mmp16|Rara|Ripply2|Tmem107|Mmp14|Nab1|Scube2|Col10a1|Ext2|Lrp6|Pthlh|Zmpste24|Fgf18|Fgfr2|Nppc|Ext1|Axin2|Fgfr3|Thbs1|Cbs|Tgfbr2|Ski|Foxc1|Tmem119|Por|Pappa2|Sfrp4|Enpp1|Rarg|Lrp5|Col3a1|Gli3|Msx1|Cited2|Bmp6|Atg9a|Stc1|Actn3|Ltbp3|Mef2d|	Glg1|Trip11|Megf8|Cyp26b1|Mef2c|Anxa6|Nab2|Gnas|Thbs3|Inppl1|Sox9|Mmp16|Rara|Ripply2|Tmem107|Mmp14|Nab1|Scube2|Col10a1|Ext2|Lrp6|Pthlh|Zmpste24|Fgf18|Fgfr2|Nppc|Ext1|Axin2|Fgfr3|Thbs1|Cbs|Tgfbr2|Ski|Foxc1|Tmem119|Por|Pappa2|Sfrp4|Enpp1|Rarg|Lrp5|Col3a1|Gli3|Msx1|Cited2|Bmp6|Atg9a|Stc1|Actn3|Ltbp3|Mef2d|Poc1a|Chsy1|Phospho1|Rarb|Csgalnact1|Acp5|Hspg2|Col27a1|Ihh|Frem1|Serpinh1|Runx2|Trpv4|Dhrs3|Tw…	87	0.105017	1.14863	0.281947	0.707684	Npr2|Gnas|Stc1|Rab23|Bpnt2|Ext2|Ripply2|Ift80|Col1a1|Smpd3|Pappa2|Axin2|Enpp1|Pex7|Sfrp4|Shox2|Atf2|Mmp16|Msx2|Cited2|Nppc|Cbs|Foxc1|Por|Trpv4|Scube2|Megf8|Nfix|Rarg|Chsy1|Pthlh|Glg1|Tmem107|Lrp5|Rarb|Dspp|Insig2|Mef2c|Serpinh1|Carm1|Insig1|Col2a1|Bmp6|Tgfbr2|Col9a1|Inppl1|Actn3|Hspg2|Col27a1|Alpl|Atg9a|Nab2|Twist1|Trip11|Mef2d|Ext1|Runx2|Nab1|Fgfr3|Msx1|Dlx5|Tfap2a|Tifab|Ltbp3|Dhrs3|Fgf18|Ski|Th…	Npr2|Gnas|Stc1|Rab23|Bpnt2|Ext2|Ripply2|Ift80|Col1a1|Smpd3|Pappa2|Axin2|Enpp1|Pex7|Sfrp4|Shox2|Atf2|Mmp16|Msx2|Cited2|Nppc|Cbs|Foxc1|Por|Trpv4|Scube2|Megf8|Nfix|Rarg|Chsy1|Pthlh|Glg1|Tmem107|Lrp5|
179	GOBP_BONE_REMODELING	75	-0.0893633	-0.909607	0.53816	0.849309	Nf1|Ppargc1b|Pdk4|Vegfa|S1pr1|Tns3|Egfr|Mc4r|Rab3d|Prkca|Idua|Lepr|Ctnnb1|Tmem64|Ltbp3|Inpp5d|Gsk3b|Rac1|Itgav|Tcirg1|P3h4|Gpr137|Notch2|Ncdn|Rassf2|Ptk2b|Oscar|Ubash3b|Lrp6|Ctsk|Ext1|Src|Tnfrsf11a|Csk|P2rx7|Car2|Spp1|Tmem119|Enpp1|Dock5|Pth1r|Ceacam1|Syt7|Gpr137b|Fgfr3|Ctss|Slc4a2|Htr1b|Rab7|Ptn|Itgb3|Csf1r|Tpp1|Tph1|Efna2|Snx10|Traf6|Lrrk1|Lrp5|Cthrc1|Mitf|Suco|Tfrc|Dlk1|Grem1|Plekhm1|Lgr4|Adam…	Tmem64|Ltbp3|Inpp5d|Gsk3b|Rac1|Itgav|Tcirg1|P3h4|Gpr137|Notch2|Ncdn|Rassf2|Ptk2b|Oscar|Ubash3b|Lrp6|Ctsk|Ext1|Src|Tnfrsf11a|Csk|P2rx7|Car2|Spp1|Tmem119|Enpp1|Dock5|Pth1r|Ceacam1|Syt7|Gpr137b|Fgfr3|Ctss|Slc4a2|Htr1b|Rab7|Ptn|Itgb3|Csf1r|Tpp1|Tph1|Efna2|Snx10|Traf6|Lrrk1|Lrp5|Cthrc1|Mitf|Suco|Tfrc|Dlk1|Grem1|Plekhm1|Lgr4|Adam8|Def8|Sfrp1|Inpp4b|Trf|Gja1|Cd38|Syk|	77	0.191586	1.99345	0	0.0276823	Gpr137|Ncdn|Ctnnb1|Trf|Itgav|Car2|Suco|P2rx7|Htr1b|Inpp4b|Syt7|Tfrc|Cd38|S1pr1|Rassf2|Ubash3b|Tpp1|Prkca|Notch2|Lgr4|Vegfa|Efna2|Ppargc1b|Lrp6|Tcirg1|Rab3d|Epha2|Csk|Gja1|Ext1|Fgfr3|Itgb3|Grem1|Gpr55|Ptk2b|Tnfrsf11b|Tmem64|Idua|Src|Adrb2|Tmem119|Spp1|Enpp1|Plekhm1|Lrp5|Oscar|Ctss|Adam8|Wnt16|Ctsk|Ltbp3|Cartpt|	Gpr137|Ncdn|Ctnnb1|Trf|Itgav|Car2|Suco|P2rx7|Htr1b|Inpp4b|Syt7|Tfrc|Cd38|S1pr1|Rassf2|Ubash3b|Tpp1|Prkca|Notch2|Lgr4|Vegfa|Efna2|Ppargc1b|Lrp6|Tcirg1|Rab3d|Epha2|Csk|Gja1|Ext1|Fgfr3|Itgb3|Grem1|Gpr55|Ptk2b|Tnfrsf11b|Tmem64|Idua|Src|Adrb2|Tmem119|Spp1|Enpp1|Plekhm1|Lrp5|Oscar|Ctss|Adam8|Wnt16|Ctsk|Ltbp3|Cartpt|Pth1r|Inpp5d|Pdk4|Acp5|Ihh|Tnfrsf11a|Gsk3b|Sfrp1|Cthrc1|Mdk|Mc4r|Ptger4|Mitf|Gpr137b|Def…	81	-0.116975	-1.21805	0.209052	0.455805	Slc4a2|Dlk1|Gpr137b|Itgav|Mitf|Src|Def8|Lrrk1|Rab3d|Csf1r|Plekhm1|Notch2|Enpp1|Cd38|Tpp1|Gpr137|Oscar|Htr1b|Pdk4|Inpp4b|Cartpt|Itgb3|Lrp5|Tcirg1|Rab7|Il7|Ctnnb1|Vegfa|Spp1|Suco|P3h4|Wnt16|Ptger4|Tmem64|P2rx7|Lepr|Gja1|Efna2|Ceacam1|Rac2|Csk|Syt7|Ext1|Nf1|Car2|Fgfr3|Ltbp3|Mdk|Cthrc1|Trf|Pth1r|Rac1|Adam8|Rassf2|Prkca|Syk|Tmem119|Lrp6|Ppargc1b|Mc4r|Inpp5d|Gsk3b|Ptk2b|Tnfrsf11a|Ctsk|Ptn|Tfrc|Grem1|Sn…	Mdk|Cthrc1|Trf|Pth1r|Rac1|Adam8|Rassf2|Prkca|Syk|Tmem119|Lrp6|Ppargc1b|Mc4r|Inpp5d|Gsk3b|Ptk2b|Tnfrsf11a|Ctsk|Ptn|Tfrc|Grem1|Snx10|S1pr1|Ncdn|Ctss|Idua|Traf6|Sfrp1|Ubash3b|Tph1|Tns3|Dock5|Lgr4|Egfr|
180	GOBP_BONE_RESORPTION	54	0.115054	0.989397	0.480167	0.763329	Nf1|Ppargc1b|Pdk4|Vegfa|S1pr1|Tns3|Egfr|Mc4r|Rab3d|Prkca|Idua|Ctnnb1|Tmem64|Ltbp3|Inpp5d|Rac1|Itgav|Tcirg1|Gpr137|Ncdn|Ptk2b|Oscar|Ubash3b|Lrp6|Ctsk|Ext1|Src|Tnfrsf11a|Csk|P2rx7|Car2|Spp1|Tmem119|Enpp1|Pth1r|Ceacam1|Gpr137b|Ctss|Slc4a2|Rab7|Itgb3|Csf1r|Tpp1|Snx10|Traf6|Lrrk1|Tfrc|Dlk1|Plekhm1|Adam8|Def8|Trf|Cd38|Syk|	Nf1|Ppargc1b|Pdk4|Vegfa|S1pr1|Tns3|Egfr|Mc4r|Rab3d|Prkca|Idua|Ctnnb1|Tmem64|Ltbp3|Inpp5d|Rac1|Itgav|Tcirg1|Gpr137|Ncdn|Ptk2b|Oscar|Ubash3b|Lrp6|Ctsk|Ext1|Src|Tnfrsf11a|Csk|P2rx7|Car2|	56	0.199809	1.74134	0.023301	0.073874	Gpr137|Ncdn|Ctnnb1|Trf|Itgav|Car2|P2rx7|Tfrc|Cd38|S1pr1|Ubash3b|Tpp1|Prkca|Vegfa|Ppargc1b|Lrp6|Tcirg1|Rab3d|Csk|Ext1|Itgb3|Gpr55|Ptk2b|Tnfrsf11b|Tmem64|Idua|Src|Adrb2|Tmem119|Spp1|Enpp1|Plekhm1|Oscar|Ctss|Adam8|Ctsk|Ltbp3|Cartpt|Pth1r|Inpp5d|	Gpr137|Ncdn|Ctnnb1|Trf|Itgav|Car2|P2rx7|Tfrc|Cd38|S1pr1|Ubash3b|Tpp1|Prkca|Vegfa|Ppargc1b|Lrp6|Tcirg1|Rab3d|Csk|Ext1|Itgb3|Gpr55|Ptk2b|Tnfrsf11b|Tmem64|Idua|Src|Adrb2|Tmem119|Spp1|Enpp1|Plekhm1|Oscar|Ctss|Adam8|Ctsk|Ltbp3|Cartpt|Pth1r|Inpp5d|Pdk4|Acp5|Ihh|Tnfrsf11a|Mc4r|Ptger4|Gpr137b|Def8|Rac1|Dlk1|Traf6|Syk|Csf1r|Rab7|Nf1|Snx10|	58	-0.111116	-0.994768	0.437736	0.654067	Slc4a2|Dlk1|Gpr137b|Itgav|Src|Def8|Lrrk1|Rab3d|Csf1r|Plekhm1|Enpp1|Cd38|Tpp1|Gpr137|Oscar|Pdk4|Cartpt|Itgb3|Tcirg1|Rab7|Il7|Ctnnb1|Vegfa|Spp1|Ptger4|Tmem64|P2rx7|Ceacam1|Rac2|Csk|Ext1|Nf1|Car2|Ltbp3|Trf|Pth1r|Rac1|Adam8|Prkca|Syk|Tmem119|Lrp6|Ppargc1b|Mc4r|Inpp5d|Ptk2b|Tnfrsf11a|Ctsk|Tfrc|Snx10|S1pr1|Ncdn|Ctss|Idua|Traf6|Ubash3b|Tns3|Egfr|	Trf|Pth1r|Rac1|Adam8|Prkca|Syk|Tmem119|Lrp6|Ppargc1b|Mc4r|Inpp5d|Ptk2b|Tnfrsf11a|Ctsk|Tfrc|Snx10|S1pr1|Ncdn|Ctss|Idua|Traf6|Ubash3b|Tns3|Egfr|
181	GOBP_BRAIN_MORPHOGENESIS	38	-0.191751	-1.34592	0.14916	0.564585	Nf1|Bbs4|Vps51|Emx1|Bbs2|Tuba1a|Zfp335|Akt3|Fbxw11|Pafah1b1|Foxo3|Afdn|Gak|Smo|Shank3|Otx1|Uchl5|Otx2|Ctnna2|Pten|Spef2|Fancd2|Sos1|Pax2|Fancc|Duox2|Pcnt|Slc4a10|Ift88|Nfix|Wnt5a|Cdh2|Psen1|Mkks|Psen2|Bbs1|Gba|Sox2|	Tuba1a|Zfp335|Akt3|Fbxw11|Pafah1b1|Foxo3|Afdn|Gak|Smo|Shank3|Otx1|Uchl5|Otx2|Ctnna2|Pten|Spef2|Fancd2|Sos1|Pax2|Fancc|Duox2|Pcnt|Slc4a10|Ift88|Nfix|Wnt5a|Cdh2|Psen1|Mkks|Psen2|Bbs1|Gba|Sox2|	32	0.157501	1.06296	0.370672	0.504667	NA	NA	39	-0.218813	-1.66576	0.0225989	0.177007	Psen1|Pax2|Gak|Smo|Akt3|Emx1|Uchl5|Fancd2|Otx2|Nfix|Fancc|Ctnna2|Wnt5a|Duox2|Hhex|Pafah1b1|Gba|Nf1|Bbs4|Pten|Otx1|Foxo3|Sos1|Spef2|Zfp335|Tuba1a|Bbs1|Cdh2|Ift88|Sox2|Mkks|Shank3|Afdn|Vps51|Fbxw11|Slc4a10|Pcnt|Bbs2|Psen2|	Pafah1b1|Gba|Nf1|Bbs4|Pten|Otx1|Foxo3|Sos1|Spef2|Zfp335|Tuba1a|Bbs1|Cdh2|Ift88|Sox2|Mkks|Shank3|Afdn|Vps51|Fbxw11|Slc4a10|Pcnt|Bbs2|Psen2|
182	GOBP_BRANCHED_CHAIN_AMINO_ACID_CATABOLIC_PROCESS	NA	NA	NA	NA	NA	NA	NA	20	-0.494568	-2.60508	0	0.000971	Hmgcll1|Bcat1|Hibch|Ivd|Acat1|Aldh6a1|Bckdha|Slc25a44|Acadsb|Auh|Acad8|Hibadh|Hmgcl|Dld|Bckdk|Hsd17b10|Bckdhb|	Dbt|Bcat2|Mccc2|Hmgcll1|Bcat1|Hibch|Ivd|Acat1|Aldh6a1|Bckdha|Slc25a44|Acadsb|Auh|Acad8|Hibadh|Hmgcl|Dld|Bckdk|Hsd17b10|Bckdhb|	NA	NA	NA	NA	NA	NA	NA
183	GOBP_BRANCHED_CHAIN_AMINO_ACID_METABOLIC_PROCESS	20	0.152684	0.819069	0.698545	0.889272	Hibadh|Aldh6a1|Hibch|Mccc2|Acadsb|Dld|Bckdhb|Hmgcll1|Hsd17b10|Bckdk|Bcat2|Acat1|Slc25a44|Ivd|Ilvbl|Bcat1|Hmgcl|Auh|Acad8|Dbt|	Hibadh|Aldh6a1|Hibch|Mccc2|Acadsb|Dld|Bckdhb|Hmgcll1|Hsd17b10|Bckdk|Bcat2|Acat1|	21	-0.45407	-2.51076	0	0.00175082	Hmgcll1|Bcat1|Hibch|Ivd|Acat1|Aldh6a1|Bckdha|Slc25a44|Acadsb|Auh|Acad8|Hibadh|Hmgcl|Dld|Bckdk|Hsd17b10|Bckdhb|	Dbt|Ilvbl|Bcat2|Mccc2|Hmgcll1|Bcat1|Hibch|Ivd|Acat1|Aldh6a1|Bckdha|Slc25a44|Acadsb|Auh|Acad8|Hibadh|Hmgcl|Dld|Bckdk|Hsd17b10|Bckdhb|	22	0.29975	1.71309	0.0351562	0.275954	Hmgcl|Slc25a44|Hmgcll1|Auh|Bckdk|Ilvbl|Ivd|Bckdhb|Hibch|Acad8|Hsd17b10|Bcat2|Sdsl|Bcat1|Hibadh|Mccc2|Dbt|Dao|Aldh6a1|Dld|Acat1|Acadsb|	Hmgcl|Slc25a44|Hmgcll1|Auh|Bckdk|Ilvbl|Ivd|Bckdhb|Hibch|Acad8|Hsd17b10|Bcat2|
184	GOBP_BRANCHING_INVOLVED_IN_BLOOD_VESSEL_MORPHOGENESIS	34	-0.117127	-0.830243	0.700405	0.901614	Rbm15|Vegfa|Stk4|Plxnd1|Lef1|Cxcr4|Tgfbr2|Sema3e|Sema5a|Ctnnb1|Kdr|Shh|Ppp3r1|Ahr|Tek|Notch4|Col4a1|Nfatc3|Nfatc4|Abl1|Sirt6|Flt1|Nrp1|Tbx1|Eng|Vangl2|Nrarp|Gna13|Srf|Angpt1|Acvr1|Fkbpl|Cxcl12|Ednra|	Rbm15|Vegfa|Stk4|Plxnd1|Lef1|Cxcr4|Tgfbr2|Sema3e|Sema5a|Ctnnb1|Kdr|	34	0.127678	0.891352	0.578035	0.682213	NA	NA	35	0.0904165	0.640588	0.887159	0.96737	Col4a1|Cxcl12|Ednra|Notch4|Sirt6|Tek|Nrarp|Vangl2|Lef1|Angpt1|Rbm15|Ctnnb1|Vegfa|Flt1|Abl1|Nrp1|Tgfbr2|Foxc2|Nfatc3|Eng|Fkbpl|Sfrp2|Nfatc4|Ahr|Ppp3r1|Mdk|Cxcr4|Plxnd1|Sema3e|Srf|Acvr1|Gna13|Kdr|Stk4|Sema5a|	Col4a1|Cxcl12|Ednra|Notch4|Sirt6|Tek|Nrarp|Vangl2|Lef1|Angpt1|Rbm15|Ctnnb1|Vegfa|Flt1|Abl1|Nrp1|Tgfbr2|Foxc2|Nfatc3|Eng|
185	GOBP_BRANCHING_INVOLVED_IN_MAMMARY_GLAND_DUCT_MORPHOGENESIS	22	0.10708	0.603759	0.94152	0.984466	Slc12a2|Ar|Btrc|Tgfb1|Esr1|Phb2|Pml|Lrp6|Src|Kdm5b|Etv4|Csmd1|Med1|Etv5|Ncoa3|Wnt4|Ddr1|Tbx3|Lrp5|Wnt5a|Csf1|Pgr|	Slc12a2|Ar|Btrc|Tgfb1|Esr1|Phb2|Pml|Lrp6|Src|Kdm5b|Etv4|Csmd1|Med1|Etv5|Ncoa3|Wnt4|Ddr1|Tbx3|Lrp5|Wnt5a|Csf1|	23	0.347007	2.02259	0.00956023	0.0247648	Pgr|Slc12a2|Csmd1|Pml|Ncoa3|Kdm5b|Areg|Ar|Ddr1|Csf1|Lrp6|Wnt5a|Epha2|Med1|Tgfb1|Src|	Pgr|Slc12a2|Csmd1|Pml|Ncoa3|Kdm5b|Areg|Ar|Ddr1|Csf1|Lrp6|Wnt5a|Epha2|Med1|Tgfb1|Src|Lrp5|Etv4|Etv5|Wnt4|Esr1|Phb2|Btrc|	24	-0.16473	-0.980655	0.451943	0.666253	Phb2|Src|Pgr|Msx2|Wnt4|Btrc|Lrp5|Vdr|Wnt5a|Csmd1|Ncoa3|Tbx3|Esr1|Slc12a2|Etv4|Lrp6|Csf1|Pml|Etv5|Med1|Tgfb1|Ar|Ddr1|Kdm5b|	Etv4|Lrp6|Csf1|Pml|Etv5|Med1|Tgfb1|Ar|Ddr1|Kdm5b|
186	GOBP_BRANCHING_INVOLVED_IN_SALIVARY_GLAND_MORPHOGENESIS	20	-0.213992	-1.14204	0.289062	0.692902	Pdgfb|Fgfr2|Plxnd1|Snai2|Btbd7|Shh|Met|Fgf7|Tgm2|Bmp7|Plxna1|Dag1|Lama5|Fgf10|Nrp1|Lama1|Fgfr1|Pdgfa|Sema3c|Sema3a|	Fgf7|Tgm2|Bmp7|Plxna1|Dag1|Lama5|Fgf10|Nrp1|Lama1|Fgfr1|Pdgfa|Sema3c|Sema3a|	21	0.145562	0.826473	0.684211	0.756028	NA	NA	22	-0.170729	-0.955882	0.496047	0.693355	Plxna1|Met|Lama5|Cdh1|Sema3a|Pdgfb|Nrp1|Btbd7|Fgf10|Bmp7|Dag1|Ntn4|Snai2|Fgf7|Tgm2|Fgfr1|Hgf|Lama1|Plxnd1|Pdgfa|Sema3c|Fgfr2|	Cdh1|Sema3a|Pdgfb|Nrp1|Btbd7|Fgf10|Bmp7|Dag1|Ntn4|Snai2|Fgf7|Tgm2|Fgfr1|Hgf|Lama1|Plxnd1|Pdgfa|Sema3c|Fgfr2|
187	GOBP_BRANCHING_MORPHOGENESIS_OF_AN_EPITHELIAL_TUBE	141	-0.101452	-1.41799	0.0867679	0.498213	Eya1|Gli2|Rbm15|Fat4|Slc12a2|Vegfa|Dicer1|Ar|Casr|Pxn|Myc|Btrc|Tmem67|Gzf1|Dlg5|Stk4|Fgfr2|Pdgfra|Plxnd1|Gli3|Lef1|Cxcr4|Tgfbr2|Sema3e|Tgfb1|Greb1l|Sema5a|Esr1|Phb2|Ppp1ca|Clic4|Ctnnb1|Pml|Kdr|Pbx1|Agt|Spry2|Shh|Ppp3r1|Kras|Rasip1|Ahr|Timeless|Rdh10|Lrp6|Mycn|Ext1|Ptch1|Src|Pgf|Ctsz|Kdm5b|Cited1|Egf|Met|Tek|Notch4|Npnt|Nfatc1|Col4a1|Smo|Etv4|Adamts16|Nfatc3|Yap1|Csmd1|Med1|Etv5|Mmp14|Six4|Six2|Bm…	Egf|Met|Tek|Notch4|Npnt|Nfatc1|Col4a1|Smo|Etv4|Adamts16|Nfatc3|Yap1|Csmd1|Med1|Etv5|Mmp14|Six4|Six2|Bmp7|Nfatc4|Wnt2|Dag1|Notch1|Mks1|Ncoa3|Lama5|Hhip|Bmp4|Sall1|Abl1|Wnt4|Ctnnbip1|Sirt6|Dlg1|Bmp2|Fgf10|Ctsh|Gpc3|Smad4|Tbx2|Pax2|Ctsl|Cd44|Flt1|Nrp1|Maged1|Lama1|Spry1|Tbx1|Ddr1|Eng|Tbx3|Pak1|Wnt2b|Lrp5|Celsr1|Vangl2|Igf1|Wnt5a|Tmtc3|Csf1|Ctsd|Nrarp|Tie1|Gna13|Srf|Slit2|Angpt1|Rspo2|Grem1|Pkd1|Sox9…	141	0.186324	2.59992	0	0.00134008	Col4a1|Nrp1|Spry2|Sema5a|Sema3e|Clic4|Spry1|Slit2|Ctnnb1|Pxn|Wnt2|Npnt|Notch1|Ctnnbip1|Pgr|Maged1|Slc12a2|Rbm15|Csmd1|Dag1|Sox9|Pml|Myc|Ncoa3|Tmtc3|Hhip|Flt1|Ctsd|Kdm5b|Mmp14|Lama5|Areg|Fgf10|Ar|Bcl2|Ddr1|Lgr4|Vegfa|Pkd1|Dchs1|Gpc3|Csf1|Lrp6|Ptch1|Dicer1|Fgf1|Wnt5a|Celsr1|Tmem67|Nrarp|Rdh10|Fgfr2|Epha2|Sox2|Cxcl12|Wnt1|Mks1|Ext1|Timeless|Nfatc3|Tmem59l|Grem1|Cited1|Wnt2b|Smad4|Pbx1|Tgfbr2|Med1|Tg…	Col4a1|Nrp1|Spry2|Sema5a|Sema3e|Clic4|Spry1|Slit2|Ctnnb1|Pxn|Wnt2|Npnt|Notch1|Ctnnbip1|Pgr|Maged1|Slc12a2|Rbm15|Csmd1|Dag1|Sox9|Pml|Myc|Ncoa3|Tmtc3|Hhip|Flt1|Ctsd|Kdm5b|Mmp14|Lama5|Areg|Fgf10|Ar|Bcl2|Ddr1|Lgr4|Vegfa|Pkd1|Dchs1|Gpc3|Csf1|Lrp6|Ptch1|Dicer1|Fgf1|Wnt5a|Celsr1|Tmem67|Nrarp|Rdh10|Fgfr2|Epha2|Sox2|Cxcl12|Wnt1|Mks1|Ext1|Timeless|Nfatc3|Tmem59l|Grem1|Cited1|Wnt2b|Smad4|Pbx1|Tgfbr2|Med1|Tg…	152	-0.12325	-1.76664	0.015534	0.138873	Npnt|Celsr1|Igf1|Col4a1|Phb2|Sox8|Ppp1ca|Nog|Pdgfra|Src|Pgr|Spry2|Cxcl12|Met|Ednra|Pax2|Notch4|Cited1|Nkx3-1|Smo|Pkd1|Rdh10|Lhx1|Sirt6|Lama5|Tek|Adamts16|Msx2|Wnt4|Rspo2|Pak1|Nrarp|Vangl2|Lef1|Cited2|Spry1|Ctsz|Eya1|Hs3st3b1|Btrc|Angpt1|Tie1|Six4|Pbx1|Rbm15|Lrp5|Vdr|Agt|Dspp|Ctnnb1|Ctsd|Wnt1|Vegfa|Flt1|Wnt5a|Abl1|Nrp1|Sall1|Tmtc3|Csmd1|Ptch1|Mgp|Cd44|Fgf10|Bmp7|Tgfbr2|Hs3st3a1|Pgf|Dag1|Foxc2|Ncoa…	Fgf2|Wnt2|Lama1|Lrp6|Plxnd1|Timeless|Kras|Csf1|Greb1l|Dicer1|Sox2|Pml|Mks1|Gpc3|Casr|Sema3e|Smad4|Gzf1|Srf|Acvr1|Tnc|Notch1|Grem1|Gna13|Etv5|Tmem67|Mmp14|Fgf1|Med1|Tgfb1|Kdr|Hhip|Dlg1|Wnt2b|Stk4|Myc|Bmp4|Sema5a|Tmem59l|Dlg5|Ar|Bmp2|Ctsh|Ddr1|Fgfr2|Kdm5b|Pxn|Clic4|Ctsl|Lgr4|Sox9|Gli3|
188	GOBP_BROWN_FAT_CELL_DIFFERENTIATION	43	0.120951	0.960821	0.492813	0.784393	Cebpa|Prdm16|Aldh6a1|Rreb1|Hnrnpu|Mtor|Sirt1|Ebf2|Tfe3|Nudt7|Fbn1|Selenbp1|Fto|Flcn|Napepld|Dusp10|Zfp516|Sox13|Zfp423|Pex11a|Trpv4|Lama4|Scd1|Metrnl|Fndc5|Rgs2|Bmp7|Cebpb|Sh2b2|Mapk14|Fabp3|Ptgs2|Arl4a|Zbtb7b|Slc7a10|Bnip3|Adrb1|Dhrs7b|Itga6|Vstm2a|Dio2|Pparg|Ero1a|	Cebpa|Prdm16|Aldh6a1|Rreb1|Hnrnpu|Mtor|Sirt1|Ebf2|Tfe3|Nudt7|Fbn1|Selenbp1|	45	-0.0972145	-0.757371	0.776699	0.843198	NA	NA	49	-0.0959473	-0.783622	0.754789	0.850311	Prdm16|Mapk14|Fndc5|Dio2|Nudt7|Flcn|Metrnl|Pparg|Trpv4|Adrb1|Mecom|Bnip3|Lrg1|Lncbate10|Itga6|Fbn1|Dhrs7b|Rreb1|Fto|Bmp7|Lamb3|Pim1|Cebpb|Mrap|Fabp3|Zbtb7b|Napepld|Cebpa|Pex11a|Sirt1|Mtor|Lama4|Zfp423|Selenbp1|Aldh6a1|Ebf2|Sh2b2|Arl4a|Vstm2a|Ero1a|Zfp516|Slc7a10|Rgs2|Hnrnpu|Ptgs2|Dusp10|Scd1|Sox13|Tfe3|	Pparg|Trpv4|Adrb1|Mecom|Bnip3|Lrg1|Lncbate10|Itga6|Fbn1|Dhrs7b|Rreb1|Fto|Bmp7|Lamb3|Pim1|Cebpb|Mrap|Fabp3|Zbtb7b|Napepld|Cebpa|Pex11a|Sirt1|Mtor|Lama4|Zfp423|Selenbp1|Aldh6a1|Ebf2|Sh2b2|Arl4a|Vstm2a|Ero1a|Zfp516|Slc7a10|Rgs2|Hnrnpu|Ptgs2|Dusp10|Scd1|Sox13|Tfe3|
189	GOBP_C21_STEROID_HORMONE_METABOLIC_PROCESS	25	-0.227941	-1.39284	0.11412	0.521368	Dab2|Cacna1h|Cyp46a1|Akr1c18|Stat5b|Hsd17b10|Scp2|Egr1|Cyp2d22|Hsd3b2|Stard3|Kcnma1|Cyp11a1|Wnt4|Bmp2|Hsd3b6|Hsd3b3|Rest|Srd5a1|Dgkq|Dkk3|Clcn2|Bmp6|Ednrb|Ppargc1a|	Cyp2d22|Hsd3b2|Stard3|Kcnma1|Cyp11a1|Wnt4|Bmp2|Hsd3b6|Hsd3b3|Rest|Srd5a1|Dgkq|Dkk3|Clcn2|Bmp6|Ednrb|Ppargc1a|	20	-0.166296	-0.887724	0.55814	0.721038	Ppargc1a|Stat5b|Ednrb|Scp2|Wnt4|Bmp2|Dgkq|Hsd17b10|Cyp46a1|	Egr1|Cacna1h|Rest|Cyp11a1|Dkk3|Srd5a1|Cyp2d22|Bmp6|Clcn2|Stard3|Kcnma1|Ppargc1a|Stat5b|Ednrb|Scp2|Wnt4|Bmp2|Dgkq|Hsd17b10|Cyp46a1|	26	-0.1882	-1.13552	0.287474	0.521697	Srd5a1|Wnt4|Hsd17b10|Dab2|Scp2|Hsd3b3|Kcnma1|Bmp6|Hsd3b6|Egr1|Hsd3b9|Cyp11a1|Dgkq|Stard3|Hsd3b1|Clcn2|Ppargc1a|Stat5b|Cyp2d22|Akr1c18|Dkk3|Cacna1h|Cyp46a1|Ednrb|Bmp2|Rest|	Hsd3b3|Kcnma1|Bmp6|Hsd3b6|Egr1|Hsd3b9|Cyp11a1|Dgkq|Stard3|Hsd3b1|Clcn2|Ppargc1a|Stat5b|Cyp2d22|Akr1c18|Dkk3|Cacna1h|Cyp46a1|Ednrb|Bmp2|Rest|
190	GOBP_C4_DICARBOXYLATE_TRANSPORT	23	-0.158715	-0.894748	0.586667	0.861729	Slc12a2|Slc13a3|Gfap|Abat|Slc25a11|Slc25a13|Lrrc8a|Slc13a5|Slc1a3|Slc16a1|Slc1a1|Slc25a18|Lrrc8c|Slc1a6|Slc25a10|Slc25a12|Ntsr1|Prkcd|Slc1a2|Slc25a22|Lrrc8d|Slc1a4|Ucp2|	Prkcd|Slc1a2|Slc25a22|Lrrc8d|Slc1a4|Ucp2|	23	-0.190897	-1.07512	0.355289	0.537116	Slc1a2|Gfap|Slc1a1|Prkcd|Slc1a4|Slc12a2|	Slc1a2|Gfap|Slc1a1|Prkcd|Slc1a4|Slc12a2|Slc1a3|Slc13a3|Slc13a5|Slc25a13|Ntsr1|Slc1a5|Slc25a30|Slc25a18|Slc25a14|Slc25a12|Lrrc8a|Lrrc8d|Slc25a10|Slc25a22|Abat|Slc25a11|Lrrc8c|	24	-0.11403	-0.67074	0.867063	0.937251	Slc25a18|Ucp2|Lrrc8a|Slc25a10|Slc25a22|Lrrc8c|Slc16a1|Ntsr1|Slc1a4|Gfap|Slc25a12|Slc1a5|Slc25a11|Slc1a2|Slc12a2|Slc13a5|Slc1a6|Slc25a13|Slc1a1|Abat|Slc1a3|Lrrc8d|Slc13a3|Prkcd|	Slc25a18|Ucp2|Lrrc8a|Slc25a10|Slc25a22|Lrrc8c|Slc16a1|Ntsr1|
191	GOBP_CALCINEURIN_MEDIATED_SIGNALING	39	0.0823926	0.604582	0.925101	0.984331	Homer3|Akap6|Mtor|Mapk7|Atp2b4|Nrg1|Ppp3ca|Adgrb2|Camta1|Nfatc2|Actn3|Dyrk2|Gsk3b|Ppp3r1|Cmya5|Nfat5|Rcan1|Ppp3cb|Nfatc1|Nron|Ptbp1|Fhl2|Nfatc3|Akap5|Nfatc4|Ppp3cc|Cib1|Slc9a1|Prnp|Sppl3|Cherp|Plcg2|Lmcd1|Igf1|Rcan2|Slc8a2|Chp1|Homer2|Erbb3|	Homer3|Akap6|Mtor|Mapk7|Atp2b4|Nrg1|Ppp3ca|Adgrb2|Camta1|	40	-0.180871	-1.35116	0.130612	0.280246	Mtor|Igf1|Slc9a1|Efhb|Actn3|Atp2b4|Ptbp1|Rcan1|Nfatc1|Plcg2|Homer2|Mapk7|Nrg1|Cib1|Gsk3b|Lmcd1|Tnf|Camta1|Calm1|Nfatc2|Fhl2|Homer3|Chp1|Ppp3ca|Prnp|Adgrb2|Dyrk2|Ppp3r1|Sppl3|Ppp3cc|Ppp3cb|	Akap6|Slc8a2|Akap5|Nfat5|Cmya5|Erbb3|Cherp|Rcan2|Nfatc3|Mtor|Igf1|Slc9a1|Efhb|Actn3|Atp2b4|Ptbp1|Rcan1|Nfatc1|Plcg2|Homer2|Mapk7|Nrg1|Cib1|Gsk3b|Lmcd1|Tnf|Camta1|Calm1|Nfatc2|Fhl2|Homer3|Chp1|Ppp3ca|Prnp|Adgrb2|Dyrk2|Ppp3r1|Sppl3|Ppp3cc|Ppp3cb|	40	-0.193501	-1.44926	0.0753564	0.290581	Igf1|Slc8a2|Dyrk2|Ppp3cb|Prnp|Nfatc2|Fhl2|Nron|Ptbp1|Tbc1d10c|Ppp3cc|Homer2|Camta1|Actn3|Nfatc3|Adgrb2|Nfatc4|Atp2b4|Cib1|Mtor|Ppp3r1|Nfatc1|Erbb3|Nrg1|Mapk7|Chp1|Ppp3ca|Slc9a1|Lmcd1|Gsk3b|Akap5|Akap6|Cherp|Plcg2|Sppl3|Rcan2|Homer3|Nfat5|Cmya5|Rcan1|	Nfatc4|Atp2b4|Cib1|Mtor|Ppp3r1|Nfatc1|Erbb3|Nrg1|Mapk7|Chp1|Ppp3ca|Slc9a1|Lmcd1|Gsk3b|Akap5|Akap6|Cherp|Plcg2|Sppl3|Rcan2|Homer3|Nfat5|Cmya5|Rcan1|
192	GOBP_CALCIUM_DEPENDENT_CELL_CELL_ADHESION_VIA_PLASMA_MEMBRANE_CELL_ADHESION_MOLECULES	26	-0.118412	-0.733072	0.806061	0.950931	Pcdhb16|Cdh10|Arvcf|Cdh6|Kifap3|Cdh11|Pcdhga12|Cdh22|Cdh9|Cdh7|Cdh24|Cdh5|Cdh23|Nlgn1|Pcdhgc3|Nrxn1|Cdh8|Cdh20|Cdh18|Pcdh18|Cdh2|Pcdh1|Cdh12|Atp2c1|Cdh4|Cdh13|	Cdh12|Atp2c1|Cdh4|Cdh13|	28	0.370174	2.27912	0	0.00721134	Cdh9|Pcdh1|Cdh10|Nrxn1|Pcdhb16|Pcdhga12|Cdh6|Arvcf|Kifap3|Cdh8|Cdh24|Cdh2|Nlgn1|Dchs1|Cdh23|Atp2c1|Cdh5|	Cdh9|Pcdh1|Cdh10|Nrxn1|Pcdhb16|Pcdhga12|Cdh6|Arvcf|Kifap3|Cdh8|Cdh24|Cdh2|Nlgn1|Dchs1|Cdh23|Atp2c1|Cdh5|Pcdh18|Cdh7|Ajuba|Cdh11|Cdh19|Cdh12|Cdh22|Cdh20|Cdh18|Pcdhgc3|Cdh13|	31	-0.199704	-1.31858	0.131417	0.382184	Cdh23|Cdh13|Cdh12|Pcdhga12|Cdh15|Cdh1|Kifap3|Ajuba|Pcdh1|Cdh18|Cdh3|Cdh4|Pcdhgc3|Arvcf|Cdh9|Cdh6|Cdh24|Cdh10|Pcdh18|Cdh7|Cdh5|Cdh2|Cdh19|Cdh11|Pcdhb16|Cdh22|Nrxn1|Atp2c1|Cdh20|Nlgn1|Cdh8|	Pcdh18|Cdh7|Cdh5|Cdh2|Cdh19|Cdh11|Pcdhb16|Cdh22|Nrxn1|Atp2c1|Cdh20|Nlgn1|Cdh8|
193	GOBP_CALCIUM_ION_HOMEOSTASIS	255	-0.064648	-1.19537	0.235294	0.659873	Tmem38b|Nt5e|Stim1|Ibtk|Fam20a|Slc37a4|Plcg1|Plcb2|Casr|Prkd1|Itpr2|Akap6|Cln3|Myo5a|Kl|Pygm|Selenon|Pde4d|Plcb1|Atp2b4|Maip1|Chd7|Htr2c|Casq1|Bbc3|Plcb3|Atp2b3|Trpc1|Dmd|Erc2|Tgfb1|Ryr2|Tmco1|Prkca|Tmem178|Atp2b2|Sgcd|Slc8a1|Ank2|Cacna1c|Scgn|Fkbp1b|Vapb|Atp6v1b1|Pml|Tmem203|Kdr|Mcur1|Tpcn2|Hexb|Sypl2|Tmem64|Nptn|Htt|Atp2b1|Atp13a4|Diaph1|Bcap31|Vps54|Npy|Gsto1|Trpc4|Cdk5|Itgav|Micu1|Micu2|Slc8a…	Trpc1|Dmd|Erc2|Tgfb1|Ryr2|Tmco1|Prkca|Tmem178|Atp2b2|Sgcd|Slc8a1|Ank2|Cacna1c|Scgn|Fkbp1b|Vapb|Atp6v1b1|Pml|Tmem203|Kdr|Mcur1|Tpcn2|Hexb|Sypl2|Tmem64|Nptn|Htt|Atp2b1|Atp13a4|Diaph1|Bcap31|Vps54|Npy|Gsto1|Trpc4|Cdk5|Itgav|Micu1|Micu2|Slc8a3|Afg3l2|S100b|Immt|Kcnh1|Tcirg1|Atp13a5|Marcksl1|Hap1|Grik2|Stim2|Mcub|Jph3|Wfs1|Ptk2b|Plce1|Atp2a2|Ryr1|Plcb4|Cul5|Dmpk|Gnas|Erc1|Ubash3b|Trim24|Pik3cb|Ryr3|An…	NA	NA	NA	NA	NA	NA	NA	277	0.0461945	0.90392	0.552017	0.854574	Plch1|Ryr1|Fkbp1b|Gnas|Tmem38a|Stc1|Gsto1|Marcksl1|Stim1|Sri|Bak1|Slc8a2|Cdh23|Fis1|Micu2|Itpr2|Selenok|Tmtc4|Psen1|Gstm7|Itgav|Dbi|Kl|Gpr12|Mcoln1|Atp13a4|Smdt1|Gpr3|Coro1a|Casq1|Bax|Chga|Slc10a7|Ptpn6|Ednra|Tmco1|Vapb|Jph3|Plcg1|Ptprc|Cdk5|Hexb|Enpp1|Camk2n1|Camk2d|Snca|Slc35g1|S100b|Ywhae|Grina|Adcy8|Cib2|Npy1r|Drd2|Tunar|Plce1|Gp1ba|Calm2|Plcd1|Slc25a23|Adora1|Wnk4|Trpc7|Ntsr1|Atp13a3|Nppc|Im…	Plch1|Ryr1|Fkbp1b|Gnas|Tmem38a|Stc1|Gsto1|Marcksl1|Stim1|Sri|Bak1|Slc8a2|Cdh23|Fis1|Micu2|Itpr2|Selenok|Tmtc4|Psen1|Gstm7|Itgav|Dbi|Kl|Gpr12|Mcoln1|Atp13a4|Smdt1|Gpr3|Coro1a|Casq1|Bax|Chga|Slc10a7|Ptpn6|Ednra|Tmco1|Vapb|Jph3|Plcg1|Ptprc|Cdk5|Hexb|Enpp1|Camk2n1|Camk2d|Snca|Slc35g1|S100b|Ywhae|Grina|Adcy8|Cib2|Npy1r|Drd2|Tunar|Plce1|Gp1ba|Calm2|Plcd1|Slc25a23|Adora1|Wnk4|Trpc7|Ntsr1|Atp13a3|Nppc|Im…
194	GOBP_CALCIUM_ION_IMPORT	41	0.149072	1.14682	0.282051	0.665669	Casr|Wnk3|Cacna1b|Pdgfb|Cacna1h|Pdgfrb|Cxcr4|Cacna1e|Trim27|Slc8a1|Cacna1c|Ctnnb1|Mcur1|Cask|Cacna1d|Trpc4|Cdk5|Micu1|Hes1|Dysf|Trpv4|Stc1|Slc24a2|Egf|Trpv2|Trpv6|Slc24a5|Homer1|Atp2c2|Cacna1a|Cacnb2|Slc30a1|Sphk2|Trpv3|Cacna1g|Ace|Orai1|Cacna1i|Hrh1|Pkd2|Cxcl12|	Casr|Wnk3|Cacna1b|Pdgfb|Cacna1h|Pdgfrb|Cxcr4|Cacna1e|Trim27|Slc8a1|Cacna1c|Ctnnb1|Mcur1|Cask|Cacna1d|Trpc4|Cdk5|Micu1|Hes1|	48	0.170238	1.346	0.142857	0.259364	Homer1|Cacna1a|Cacna1e|Ctnnb1|Pkd2|Slc24a2|Cacna1h|Slc8a1|Cacna1b|Wnk3|Cacna1c|	Homer1|Cacna1a|Cacna1e|Ctnnb1|Pkd2|Slc24a2|Cacna1h|Slc8a1|Cacna1b|Wnk3|Cacna1c|Trim27|Gck|Cacna1i|Ace|Cacna1g|Cask|Cxcl12|Crhr2|Ccl2|Plpp4|Cxcr4|Micu1|Pdgfrb|Stc1|Egf|Trpv2|Slc24a5|Lgals3|Sphk2|Cacna1d|Hrh1|Trpv3|Pawr|Dysf|Mcur1|Slc30a1|Trpv4|Serpine1|Trpv6|Crh|Trpc4|Pdgfb|Cacnb2|Orai1|Cdk5|Atp2c2|Hes1|	46	0.133254	1.05971	0.355236	0.775083	Stc1|Pawr|Cxcl12|Cdk5|Trpv3|Hes1|Crhr2|Wnk3|Trpv4|Plpp4|Trpv6|Cacna1c|Sphk2|Orai1|Micu1|Pdgfrb|Dspp|Ace|Ctnnb1|Pdgfb|Trim27|Cacna1e|Pln|Atp2c2|Pkd2|Slc30a1|Mcur1|Cask|Cacnb2|Slc24a2|Cacna1b|Homer1|Cxcr4|Egf|Trpc4|Dysf|Trpv2|Casr|Cacna1h|Hrh1|Slc8a1|Cacna1i|Cacna1g|Slc24a5|Cacna1a|Cacna1d|	Stc1|Pawr|Cxcl12|Cdk5|Trpv3|Hes1|Crhr2|Wnk3|Trpv4|Plpp4|Trpv6|Cacna1c|Sphk2|Orai1|Micu1|Pdgfrb|Dspp|Ace|Ctnnb1|Pdgfb|Trim27|Cacna1e|
195	GOBP_CALCIUM_ION_IMPORT_ACROSS_PLASMA_MEMBRANE	27	0.120751	0.75837	0.773176	0.932208	Cacna1b|Ppp3ca|Cacna1e|Slc8a1|Cacna1c|Cacna1d|Ppp3r1|Slc8a3|Slc24a4|Trpv4|Slc24a2|Trpv2|Ppp3cb|Trpm2|Trpv6|Akap5|Ppp3cc|Cacna1a|Cav1|Nalf1|Prnp|Nalf2|P2rx5|Adrb1|Fyn|Trpv3|Slc8a2|	Cacna1b|Ppp3ca|Cacna1e|Slc8a1|Cacna1c|Cacna1d|Ppp3r1|Slc8a3|Slc24a4|Trpv4|Slc24a2|Trpv2|Ppp3cb|Trpm2|Trpv6|Akap5|Ppp3cc|Cacna1a|Cav1|Nalf1|Prnp|Nalf2|P2rx5|Adrb1|Fyn|Trpv3|	33	0.213729	1.46939	0.0698603	0.182391	Cacna1a|Cacna1e|Slc8a2|Slc24a2|Slc8a1|Cacna1b|Akap5|Slc8a3|Cacna1c|	Cacna1a|Cacna1e|Slc8a2|Slc24a2|Slc8a1|Cacna1b|Akap5|Slc8a3|Cacna1c|Slc24a4|Nalf2|Ramp3|Adrb2|P2rx5|Nalf1|Trpv2|P2rx1|Cacna1d|Cav1|Agtr1a|Trpv3|Pawr|Trpv4|Adrb1|Fyn|Calm1|Trpv6|Trpm2|Ppp3ca|Prnp|Ppp3r1|Ppp3cc|Ppp3cb|	32	0.18269	1.252	0.176471	0.632617	Slc8a2|Pawr|Nalf2|Ppp3cb|Prnp|Trpv3|Ramp3|Nalf1|P2rx5|Trpv4|Adrb1|Trpv6|Cacna1c|P2rx1|Cav1|Cacna1e|Ppp3cc|Trpm2|Slc8a3|Cacna1f|Ppp3r1|Trpm1|Slc24a2|Cacna1b|Ppp3ca|Trpv2|Slc24a4|Akap5|Slc8a1|Fyn|Cacna1a|Cacna1d|	Slc8a2|Pawr|Nalf2|Ppp3cb|Prnp|Trpv3|Ramp3|Nalf1|P2rx5|Trpv4|Adrb1|Trpv6|Cacna1c|P2rx1|
196	GOBP_CALCIUM_ION_REGULATED_EXOCYTOSIS	64	-0.130495	-1.23859	0.198413	0.631339	Baiap3|Arhgap17|Cacna1h|Rap1b|Rab3gap1|Doc2b|Syt10|Cadps2|Syt12|Cacna1c|Cadps|Unc13a|Vamp3|Arf1|Syn2|Cdk5|Stxbp1|Arl8b|Rims1|Atp2a2|Stx1a|Trim9|P2rx7|Rapgef4|Rims3|Ppp3cb|Snapin|Syt13|Kcnb1|Gnai2|Rims4|Stx1b|Myh9|Syt17|Notch1|Doc2a|Adra2a|Syt7|Cacna1a|Unc13b|Cdk5r2|Rph3al|Syt6|Syt5|Syt4|Rph3a|Rest|Syt9|Rab3a|Rims2|Vamp2|Cacna1g|Syt11|Syt1|Stxbp3|Sdf4|Vamp8|Scamp5|Snap25|Cbarp|Syt2|Unc13c|Cacna1i|…	Snapin|Syt13|Kcnb1|Gnai2|Rims4|Stx1b|Myh9|Syt17|Notch1|Doc2a|Adra2a|Syt7|Cacna1a|Unc13b|Cdk5r2|Rph3al|Syt6|Syt5|Syt4|Rph3a|Rest|Syt9|Rab3a|Rims2|Vamp2|Cacna1g|Syt11|Syt1|Stxbp3|Sdf4|Vamp8|Scamp5|Snap25|Cbarp|Syt2|Unc13c|Cacna1i|Syt3|	66	-0.175399	-1.69919	0.0282258	0.0966111	Syt1|Scamp5|Syt13|Arl8b|Cadps2|Syn2|Stx1a|Cbarp|Cdk5|Syt17|Adra2a|Rab3gap1|Vamp2|Stxbp1|Rab3a|Snap25|Arf1|Rap1b|Ppp3cb|	Rph3a|Myh9|Cacna1a|Unc13a|Cacna1h|Unc13b|Cdk5r2|Unc13c|Cadps|Cacna1c|Vamp3|Notch1|Syt11|P2rx7|Syt7|Doc2b|Rims2|Rims1|Rest|Atp2a2|Kcnb1|Sdf4|Cacna1i|Rims3|Cacna1g|Syt12|Syt5|Doc2g|Stxbp3|Snapin|Baiap3|Syt4|Rph3al|Hyal3|Syt2|Unc13d|Doc2a|Trim9|Syt10|Syt3|Gnai2|Arhgap17|Vamp8|Syt6|Rapgef4|Stx1b|Syt9|Syt1|Scamp5|Syt13|Arl8b|Cadps2|Syn2|Stx1a|Cbarp|Cdk5|Syt17|Adra2a|Rab3gap1|Vamp2|Stxbp1|Rab3a|Snap25|…	68	-0.0643043	-0.620414	0.931393	0.961812	Rims3|Rims4|Syt9|Doc2g|Vamp3|Gnai2|Cdk5|Ppp3cb|Baiap3|Rab3a|Snapin|Kcnb1|Sdf4|Syt5|Syt6|Cacna1c|Stx1b|Syt4|Adra2a|Myh9|Cbarp|Syt12|Vamp8|Rapgef4|Stxbp1|Vamp2|Trim9|Arhgap17|Rph3a|Syt15|Syt1|Syt17|Arf1|P2rx7|Syt3|Eqtn|Arl8b|Syt7|Doc2b|Rab3gap1|Cadps2|Unc13b|Cdk5r2|Unc13d|Syt2|Rims2|Rap1b|Scamp5|Unc13a|Snap25|Doc2a|Atp2a2|Syt11|Cadps|Syt13|Stx1a|Cacna1h|Rims1|Notch1|Syt10|Cacna1i|Cacna1g|Unc13c|Rph…	Cdk5r2|Unc13d|Syt2|Rims2|Rap1b|Scamp5|Unc13a|Snap25|Doc2a|Atp2a2|Syt11|Cadps|Syt13|Stx1a|Cacna1h|Rims1|Notch1|Syt10|Cacna1i|Cacna1g|Unc13c|Rph3al|Syn2|Stxbp3|Cacna1a|Rest|
197	GOBP_CALCIUM_ION_REGULATED_EXOCYTOSIS_OF_NEUROTRANSMITTER	24	-0.159909	-0.95236	0.484849	0.826605	Rab3gap1|Doc2b|Syt10|Cadps|Unc13a|Stxbp1|Rims1|Atp2a2|P2rx7|Rims3|Rims4|Stx1b|Syt7|Cacna1a|Unc13b|Syt5|Syt4|Rab3a|Rims2|Syt11|Syt1|Snap25|Syt2|Unc13c|	Rims4|Stx1b|Syt7|Cacna1a|Unc13b|Syt5|Syt4|Rab3a|Rims2|Syt11|Syt1|Snap25|Syt2|Unc13c|	21	0.343513	1.88553	0.00819672	0.042598	Cacna1a|Unc13a|Unc13b|Unc13c|Cadps|P2rx7|Syt7|Doc2b|Rims2|Rims1|Atp2a2|Rims3|	Cacna1a|Unc13a|Unc13b|Unc13c|Cadps|P2rx7|Syt7|Doc2b|Rims2|Rims1|Atp2a2|Rims3|Syt5|Syt4|Syt2|Syt6|Stx1b|Syt1|Rab3gap1|Stxbp1|Snap25|	24	-0.208885	-1.2127	0.229703	0.46103	Rims3|Rims4|Rab3a|Syt5|Stx1b|Syt4|Stxbp1|Syt1|P2rx7|Syt7|Doc2b|Rab3gap1|Unc13b|Syt2|Rims2|Unc13a|Snap25|Atp2a2|Syt11|Cadps|Rims1|Syt10|Unc13c|Cacna1a|	Syt7|Doc2b|Rab3gap1|Unc13b|Syt2|Rims2|Unc13a|Snap25|Atp2a2|Syt11|Cadps|Rims1|Syt10|Unc13c|Cacna1a|
198	GOBP_CALCIUM_ION_TRANSMEMBRANE_IMPORT_INTO_CYTOSOL	132	-0.0398082	-0.535433	0.981928	0.99339	Tmem38b|Ibtk|Plcg1|Plcb2|Prkd1|Cacna1b|Itpr2|Akap6|Myo5a|Selenon|Pde4d|Plcb1|Grin2c|Chd7|P2rx4|Ppp3ca|Htr2c|Casq1|Bbc3|Plcb3|Cacna1e|Trpc1|Dmd|Tgfb1|Ryr2|Slc8a1|Ank2|Cacna1c|Fkbp1b|Pml|Grin2a|Tpcn2|Htt|Diaph1|Cacna1d|Gsto1|Ppp3r1|Itgav|Slc8a3|Hap1|Jph3|Ptk2b|Plce1|Ryr1|Plcb4|Ubash3b|Cacnb3|Grin2b|Slc24a4|Letm1|Prkce|Trpc3|Oga|Trpv4|Nol3|F2r|P2rx7|Slc24a2|Calm2|Camk2d|Cacna2d1|Trpv2|Ppp3cb|Asph|Js…	Camk2d|Cacna2d1|Trpv2|Ppp3cb|Asph|Jsrp1|Trpm2|Trpv6|Tmbim6|Akap5|Atg5|Fkbp1a|Snca|Bax|Grin1|Itpr1|Ppp3cc|P2ry6|Sri|Bmp4|Cacna1a|Ccl21a|Abl1|Cav1|Gstm7|Flna|Ccn2|Adcyap1r1|Drd2|Nalf1|Calm1|Mettl21c|Cx3cl1|Prnp|Htr2b|Adra1a|Itgb3|Plcd1|Tgfb2|Nalf2|Tmem38a|Cherp|Ccl19|Ntsr1|P2rx5|Plcg2|Adrb1|Coro1a|Plch2|Fyn|Trpv3|Bak1|Lyn|Npsr1|Cacna1g|Plch1|Thy1|Dbi|Slc8a2|Glp1r|Grin2d|Calm3|Ero1a|Cacna1i|Cemip|Mc…	138	0.0966766	1.34723	0.126252	0.258778	Ank2|Grin1|Akap6|Cacna1a|Cacna1e|Diaph1|Cx3cl1|Slc8a2|Flna|Pkd2|Slc24a2|Chd7|Jph3|Dmd|Itgav|Slc8a1|Cacna1b|Akap5|Slc8a3|Cacna1c|Grin2b|Myo5a|P2rx7|Selenon|Cemip|Slc24a4|Pml|Grin2a|Cacna2d1|Htt|Ubash3b|Ryr2|Nalf2|Cherp|Trpc3|Bcl2|Ramp3|Itpr1|Drd1|Grin2d|Ngf|Coro1a|Cacna1i|F2r|Cacna1g|Itpr2|Jsrp1|Htr2a|Grin2c|Itgb3|Cxcl10|Cyba|Glp1r|Prkd1|Atg5|Npsr1|Ptk2b|Tgfb1|Adrb2|P2rx5|Ryr1|Ptprc|Itpr3|Fgf2|Adc…	Ank2|Grin1|Akap6|Cacna1a|Cacna1e|Diaph1|Cx3cl1|Slc8a2|Flna|Pkd2|Slc24a2|Chd7|Jph3|Dmd|Itgav|Slc8a1|Cacna1b|Akap5|Slc8a3|Cacna1c|Grin2b|Myo5a|P2rx7|Selenon|Cemip|Slc24a4|Pml|Grin2a|Cacna2d1|Htt|Ubash3b|Ryr2|Nalf2|Cherp|Trpc3|Bcl2|Ramp3|Itpr1|Drd1|Grin2d|Ngf|Coro1a|Cacna1i|F2r|Cacna1g|Itpr2|Jsrp1|Htr2a|Grin2c|Itgb3|Cxcl10|Cyba|Glp1r|Prkd1|Atg5|Npsr1|Ptk2b|Tgfb1|Adrb2|P2rx5|Ryr1|Ptprc|Itpr3|Fgf2|Adc…	153	-0.0615083	-0.892559	0.591085	0.755388	Plch1|Ryr1|Fkbp1b|P2rx4|Tmem38a|Gsto1|Sri|Bak1|Slc8a2|Itpr2|Gstm7|Itgav|Dbi|Pawr|Mcoln1|Coro1a|Casq1|Bax|Ptpn6|Ednra|Nalf2|Jph3|Plcg1|Ptprc|Adra1a|Grin2d|Ppp3cb|Camk2d|Snca|Prnp|Trpv3|Drd2|Plce1|Gp1ba|Calm2|Plcd1|Ramp3|Nalf1|Ntsr1|P2rx5|Trpv4|Ibtk|Adrb1|Trpv6|Cacna1c|P2rx1|Cacnb3|Atg5|Itgb3|Calm3|Bbc3|F2|Cav1|Tmem38b|Ccl19|Thy1|Cacna1e|Aplnr|Abl1|Grin2c|Ppp3cc|Tpcn2|Lyn|Cxcl10|Pln|Trpm2|Slc8a3|Gp…	Plch1|Ryr1|Fkbp1b|P2rx4|Tmem38a|Gsto1|Sri|Bak1|Slc8a2|Itpr2|Gstm7|Itgav|Dbi|Pawr|Mcoln1|Coro1a|Casq1|Bax|Ptpn6|Ednra|Nalf2|Jph3|Plcg1|Ptprc|Adra1a|Grin2d|Ppp3cb|
199	GOBP_CALCIUM_ION_TRANSMEMBRANE_TRANSPORT	237	-0.0326839	-0.583039	0.956778	0.989812	Tmem38b|Stim1|Ibtk|Plcg1|Plcb2|Ptger3|Pla2g6|Panx1|Rgs9|Prkd1|Cacna1b|Itpr2|Akap6|Myo5a|Selenon|Catsper2|1810037I17Rik|Sestd1|Cacna1h|Ubr3|Pde4d|Plcb1|Fmr1|Atp2b4|Maip1|Grin2c|Chd7|P2rx4|Gnb5|Ppp3ca|Cacnb1|Htr2c|Casq1|Bbc3|Plcb3|Stac|Hspa2|Atp2b3|Itpr3|Cacna1e|Trpc1|Dmd|Tgfb1|Cacna2d4|Ryr2|Vdac1|Tmco1|Cacng2|Ahnak|Atp2b2|Slc8a1|Ank2|Cacna1c|Pde4b|Fkbp1b|Pml|Grin2a|Mcur1|Tpcn2|Cacng8|Fbxo11|Stac3|…	Trpv3|Bak1|Lyn|Cacng7|Npsr1|Cacna1g|Plch1|Gjc2|Mcu|Thy1|Zfas1|Dbi|Cacng4|Slc8a2|Pkd1|Glp1r|Psen2|Grin2d|Nalcn|Asic1|Calm3|Orai1|Cbarp|Ero1a|Cacna1i|Cemip|Trpm4|Ednrb|Mcoln1|Fgf2|Ddit3|Pkd2|Atp1a2|Gas6|Htr2a|Tmem165|Slc25a25|Stac2|Vmp1|Plp1|Atp2c1|Ednra|Cabp1|Drd1|Bcl2|	242	0.0733395	1.30316	0.145418	0.289484	Ank2|Ahnak|Grin1|Trpc6|Akap6|Cacna1a|Cacna1e|Atp1a2|Diaph1|Atp2b2|Plp1|Cx3cl1|Nalcn|Slc8a2|Flna|Pkd2|Slc24a2|Slc25a23|Chd7|Atp2b3|Jph3|Hspa2|Dmd|Itgav|Slc8a1|Cacna1b|Atp2b1|Akap5|Stim1|Slc8a3|Cacna1c|Grin2b|Myo5a|	Ank2|Ahnak|Grin1|Trpc6|Akap6|Cacna1a|Cacna1e|Atp1a2|Diaph1|Atp2b2|Plp1|Cx3cl1|Nalcn|Slc8a2|Flna|Pkd2|Slc24a2|Slc25a23|Chd7|Atp2b3|Jph3|Hspa2|Dmd|Itgav|Slc8a1|Cacna1b|Atp2b1|Akap5|Stim1|Slc8a3|Cacna1c|Grin2b|Myo5a|P2rx7|Selenon|Trpc5|Cemip|Slc24a4|Pml|Grin2a|Stac|Cacng2|Cacna2d1|Htt|Ubash3b|Ryr2|Nalf2|Cherp|Trpc3|Cacna2d3|Bcl2|Atp2a2|Ramp3|Itpr1|Gjc2|Pkd1|Trpm4|Drd1|Grin2d|Ngf|Coro1a|Ubqln1|Cacna1…	265	-0.0519383	-0.966983	0.495164	0.681175	Plch1|Ryr1|Oprl1|Fkbp1b|Ptger3|P2rx4|Tmem38a|Stac|Gsto1|Stim1|Sri|Bak1|Slc8a2|Micu2|Itpr2|Gstm7|Itgav|Dbi|Pawr|Mcoln1|Smdt1|G6pdx|Panx1|Coro1a|Casq1|Bax|Gnb5|Ptpn6|Ednra|Tmco1|Nalf2|Jph3|Cabp4|Plcg1|Ptprc|Adra1a|Grin2d|Cdk5|Cabp1|Ppp3cb|Atp1a2|Trpm7|Camk2d|Pkd1|Hpca|1810037I17Rik|Snca|Slc35g1|Prnp|Trpv3|Ywhae|Rapgef3|Drd2|Plce1|Gp1ba|Calm2|Sln|Gas6|Plcd1|Zfas1|Ramp3|Slc25a23|Sestd1|Nalf1|Bin1|Trp…	Casq2|Htr2b|Ppp3ca|Nalcn|Nol3|Lck|Trpc6|Slc9a1|Ehd3|Atp2a2|Bcl2|Fgf14|Stac2|Trpc4|Itpr1|Vmp1|Fgf2|Npsr1|Slc25a25|Dysf|Cacng8|Tgfb2|Plp1|Trpc5|Ero1a|Trpv2|Drd1|Pml|Cacna1h|Ptk2b|Slc24a4|Akap5|Pik3cg|Stimate|Grin2a|Plcb3|Akap6|Atp2b1|Htr2c|Ano6|Cherp|Plcg2|Oga|Grin2b|Gjc2|Ednrb|Pde4d|Diaph1|Slc8a1|Fyn|Afg3l2|Cacnb1|Plcb4|Cacnb4|Cacna1i|Tgfb1|Ubr3|Cacna1g|Slc24a5|Asph|Prkce|Tlr9|Atp2c1|Prkd1|Bmp4|Rg…
200	GOBP_CALCIUM_ION_TRANSPORT	315	-0.0376988	-0.777549	0.752964	0.927039	Tmem38b|Stim1|Ibtk|Homer3|Plcg1|Plcb2|Casr|Ptger3|Ramp2|Pla2g6|Panx1|Rgs9|Prkd1|Wnk3|Cacna1b|Itpr2|Akap6|Pdgfb|Epm2a|Myo5a|Creb3|Selenon|Catsper2|1810037I17Rik|Sestd1|Cacna1h|Ubr3|Pde4d|Plcb1|Fmr1|Atp2b4|Maip1|Grin2c|Pdgfrb|Chd7|P2rx4|Gnb5|Spg11|Ppp3ca|Cacnb1|Htr2c|Casq1|Bbc3|Cxcr4|Plcb3|Stac|Hspa2|Atp2b3|Itpr3|Cacna1e|Camk2g|Trim27|Trpc1|Dmd|Tgfb1|Cacna2d4|Ryr2|Vdac1|Tmco1|Cacng2|Ahnak|Atp2b2|My…	Trpc6|Ywhae|Nfatc3|Cacnb4|Tmbim6|Tpcn1|Akap5|Atg5|Fkbp1a|Trpc5|Snca|Gramd2|Slc24a5|Hpca|Cdh23|Smdt1|Slc35g1|Bax|Grin1|Gnai2|Itpr1|Homer1|Cd84|Ppp3cc|Cachd1|Chrna7|Gnao1|Atp2c2|Rapgef3|P2ry6|Sri|Bmp4|Cacng6|Inpp5k|Cacna1a|Oprl1|Ccl21a|Nipsnap2|Abl1|Il16|Cav1|Gstm7|Flna|Camk2a|Stimate|Cacnb2|Pkd1l3|Usp2|Jph4|Ptgs2|Mchr1|Orai3|Ccn2|Adcyap1r1|Slc24a3|Drd2|Nalf1|P2ry12|Calcrl|Slc9a1|Calm1|Mettl21c|Cx3…	333	0.0725053	1.51033	0.0701403	0.163155	Ptgs2|Ank2|Homer1|Ahnak|Grin1|Wfs1|Trpc6|Akap6|Cacna1a|Cacna1e|Atp1a2|Diaph1|Atp2b2|Plp1|Cx3cl1|Anxa6|Nalcn|Slc8a2|Flna|Ctnnb1|Cacng8|Pkd2|Slc24a2|Slc25a23|Cacna1h|Jph4|Chd7|Atp2b3|Jph3|Hspa2|Dmd|Itgav|Slc8a1|Epb41|Cacna1b|Atp2b1|Akap5|Il16|Wnk3|Stim1|Slc8a3|Cacna1c|Cacng5|Grin2b|Myo5a|	Ptgs2|Ank2|Homer1|Ahnak|Grin1|Wfs1|Trpc6|Akap6|Cacna1a|Cacna1e|Atp1a2|Diaph1|Atp2b2|Plp1|Cx3cl1|Anxa6|Nalcn|Slc8a2|Flna|Ctnnb1|Cacng8|Pkd2|Slc24a2|Slc25a23|Cacna1h|Jph4|Chd7|Atp2b3|Jph3|Hspa2|Dmd|Itgav|Slc8a1|Epb41|Cacna1b|Atp2b1|Akap5|Il16|Wnk3|Stim1|Slc8a3|Cacna1c|Cacng5|Grin2b|Myo5a|P2rx7|Selenon|Trpc5|Cemip|Cachd1|Slc24a4|Pml|Grin2a|Stac|Orai2|Cacng2|Icam1|Stc2|Cacna2d1|Htt|Ubash3b|Srl|Trim27…	349	0.0536843	1.14461	0.269777	0.709715	Plch1|Ryr1|Oprl1|Fkbp1b|Ptger3|P2rx4|Gramd2|Tmem38a|Stac|Arrb2|Stc1|Gsto1|Orai3|Stim1|Sri|Bak1|Igf1|Slc8a2|Cdh23|Micu2|Itpr2|Selenok|Chrna4|Psen1|Gstm7|Itgav|Dbi|Pawr|Mcoln1|Smdt1|G6pdx|Ramp1|Panx1|Coro1a|Casq1|Bax|Gnb5|Cxcl12|Ptpn6|Ednra|Tmco1|Mylk|Nalf2|Gnai2|Jph3|Cabp4|Plcg1|Ptprc|Adra1a|Grin2d|Cdk5|Cacna2d3|Cabp1|Ppp3cb|Epm2a|Creb3|Atp1a2|Trpm7|Camk2d|Pkd1|Calcrl|Hpca|1810037I17Rik|Snca|Slc35…	Plch1|Ryr1|Oprl1|Fkbp1b|Ptger3|P2rx4|Gramd2|Tmem38a|Stac|Arrb2|Stc1|Gsto1|Orai3|Stim1|Sri|Bak1|Igf1|Slc8a2|Cdh23|Micu2|Itpr2|Selenok|Chrna4|Psen1|Gstm7|Itgav|Dbi|Pawr|Mcoln1|Smdt1|G6pdx|Ramp1|Panx1|Coro1a|Casq1|Bax|Gnb5|Cxcl12|Ptpn6|Ednra|Tmco1|Mylk|Nalf2|Gnai2|Jph3|Cabp4|Plcg1|Ptprc|Adra1a|Grin2d|Cdk5|Cacna2d3|Cabp1|Ppp3cb|Epm2a|Creb3|Atp1a2|Trpm7|Camk2d|Pkd1|Calcrl|Hpca|1810037I17Rik|Snca|Slc35…
201	GOBP_CALCIUM_ION_TRANSPORT_INTO_CYTOSOL	24	-0.177207	-1.02403	0.442387	0.780936	P2rx4|Ryr2|Slc8a1|Pml|Slc8a3|Cacnb3|Trpc3|Oga|P2rx7|Cacna2d1|Asph|Tmbim6|Akap5|Bax|Grin1|Bmp4|Cav1|Adcyap1r1|Adra1a|Bak1|Cacna1g|Slc8a2|Cacna1i|Bcl2|	Cacnb3|Trpc3|Oga|P2rx7|Cacna2d1|Asph|Tmbim6|Akap5|Bax|Grin1|Bmp4|Cav1|Adcyap1r1|Adra1a|Bak1|Cacna1g|Slc8a2|Cacna1i|Bcl2|	24	0.29321	1.73193	0.0175781	0.0765601	Grin1|Slc8a2|Slc8a1|Akap5|Slc8a3|P2rx7|Pml|Cacna2d1|Ryr2|Trpc3|Bcl2|Cacna1i|Cacna1g|	Grin1|Slc8a2|Slc8a1|Akap5|Slc8a3|P2rx7|Pml|Cacna2d1|Ryr2|Trpc3|Bcl2|Cacna1i|Cacna1g|Itpr3|Adcyap1r1|Bak1|Cav1|Cacnb3|P2rx4|Tmbim6|Oga|Bax|Asph|Adra1a|	25	-0.184015	-1.11221	0.339468	0.546165	P2rx4|Bak1|Slc8a2|Bax|Adra1a|Cacnb3|Cav1|Slc8a3|P2rx7|Cacna2d1|Tmbim6|Ryr2|Grin1|Trpc3|Cd4|Bcl2|Pml|Akap5|Oga|Slc8a1|Cacna1i|Cacna1g|Asph|Bmp4|Adcyap1r1|	Pml|Akap5|Oga|Slc8a1|Cacna1i|Cacna1g|Asph|Bmp4|Adcyap1r1|
202	GOBP_CALCIUM_MEDIATED_SIGNALING	122	0.0516436	0.676096	0.874016	0.974189	Tmem38b|Homer3|Plcg1|Chrm3|Ppp1r9a|Akap6|Mtor|L1cam|Mapk7|Atp2b4|P2rx4|Nrg1|Ppp3ca|Grm1|Casq1|Adgrb2|Cxcr4|Camta1|Dmd|Sla2|Dmtn|Ryr2|Vcam1|Sgcd|Slc8a1|Ank2|Exoc4|Cabyr|Fkbp1b|Hdac4|Nfatc2|Kdr|Tpcn2|Prkaa1|Htt|Actn3|Bcap31|Dyrk2|Irgm1|Cacna1d|Gsk3b|Ppp3r1|Lat|Cmya5|Ptk2b|Atp2a2|Dmpk|Camkk2|Slc24a4|Igtp|Ntrk2|Alms1|Nfat5|Calm2|Kiss1r|Rcan1|Ppp3cb|Nfatc1|Ppp1r9b|Nron|Trpm2|Ptbp1|Hint1|Grm5|Fhl2|Nfat…	Tmem38b|Homer3|Plcg1|Chrm3|Ppp1r9a|Akap6|Mtor|L1cam|Mapk7|Atp2b4|P2rx4|Nrg1|Ppp3ca|Grm1|Casq1|Adgrb2|Cxcr4|Camta1|Dmd|Sla2|Dmtn|Ryr2|Vcam1|Sgcd|Slc8a1|Ank2|Exoc4|Cabyr|Fkbp1b|Hdac4|Nfatc2|Kdr|Tpcn2|Prkaa1|Htt|Actn3|Bcap31|Dyrk2|Irgm1|Cacna1d|Gsk3b|Ppp3r1|Lat|Cmya5|	132	-0.0719527	-0.967994	0.498092	0.64237	Mcu|Cd24a|Trpm2|Ppp3ca|Calm2|Prnp|Prkaa1|Hint1|Bcap31|Tmbim4|Adgrb2|Dyrk2|Ppp3r1|Tox3|Sppl3|Ppp3cc|Plcg1|Pdk2|Selenok|Ppp3cb|	Ppp1r9a|Ncam1|Ank2|Akap6|Grm1|L1cam|Mapt|Slc8a2|Ppp1r9b|Dmd|Grm5|Slc8a1|Akap5|Nfat5|Slc24a4|Neurod2|Cmya5|Ackr3|Erbb3|Htt|Ryr2|Ncald|Cherp|Atp2a2|Itpr1|Ntrk2|Rcan3|Trpm4|Eif2ak3|Drd1|Dmtn|Rcan2|Sgcd|Zmpste24|Zap70|Exoc4|Sla2|Egln1|Myh7b|Camkk2|Nfatc3|Ackr2|Cx3cr1|Ptk2b|Trem2|Ptprj|Cxcr4|Ptprc|Kdr|Mtor|Igf1|Cmklr1|App|Slc9a1|Dmpk|Efhb|Actn3|Tpcn2|Ksr2|Ccr5|Sphk1|Atp2b4|Ptbp1|Tmem38b|Rcan1|Nfatc1|E…	134	-0.138762	-1.86061	0.0100402	0.108571	Vcam1|Fkbp1b|P2rx4|Tmem38a|L1cam|Igf1|Slc8a2|Fis1|Selenok|Hint1|Casq1|Pdk2|Dyrk2|Plcg1|Ptprc|Dmtn|Ppp3cb|Cdh13|Cd24a|Ada|Prnp|Nfatc2|Calm2|Ksr2|Egln1|Fhl2|Nron|Exoc4|Sla2|Ptbp1|Adgrl1|Samd14|P2ry12|Tmem38b|Tbc1d10c|Ptprj|Chrm3|Camkk2|Lrrk2|Irgm2|Tmem100|Ncam1|Ppp3cc|Homer2|Trpm4|Tpcn2|Camta1|Dmpk|Igtp|Pln|Neurod2|Trpm2|Kiss1r|Actn3|Nfatc3|Adgrb2|Ryr2|Ppp1r9b|Ncald|Pomc|Trem2|Prkaa1|Nfatc4|Atp2b4|…	Tox3|Atp1b1|Cib1|Tenm2|Ank2|Irgm1|Cd4|Mtor|Myh7b|Ppp3r1|Nfatc1|Grm5|Dmd|Erbb3|Nrg1|Mapk7|Bst1|Ccr5|Ntrk2|Htt|Chp1|Casq2|Htr2b|Ppp3ca|Cxcr4|Syk|Slc9a1|Atp2a2|Itpr1|Mapt|Eif2ak3|Cabyr|Drd1|Lmcd1|Gsk3b|Tmbim4|Ptk2b|Sgcd|Slc24a4|Akap5|Cmklr1|Stimate|Akap6|Cherp|Plcg2|Zmpste24|Lat2|Ednrb|Sppl3|Slc8a1|Rcan2|Rcan3|Homer3|Kdr|Avpr1a|Ppp1r9a|Sphk1|App|Nfat5|Alms1|Grm1|Cmya5|Bcap31|Rit2|Hdac4|Mcu|Rcan1|Cac…
203	GOBP_CAMERA_TYPE_EYE_MORPHOGENESIS	109	-0.0981807	-1.21518	0.217923	0.641461	Pou2f1|Ttc8|Nf1|Cdon|Sp1|Fjx1|Vegfa|Hipk2|Arid1a|Bbs4|Dll1|Gli3|Fat1|Hif1a|Thrb|Casz1|Sp3|Ahi1|Atp8a2|Ctnnb1|Kdr|Stat3|Ift172|Ephb2|Rpgrip1l|Aqp1|Prox1|Notch2|Dscam|Cfh|Ift122|Frs2|Zeb1|Tbc1d20|Lrp6|Mfn2|Shroom2|Tdrd7|Ntrk2|Alms1|Man2a1|Pax6|Crb2|Hipk1|Nectin1|Kdm2b|Mfsd2a|Fzd5|Sox11|Slc1a1|Crb1|Scrib|Prom1|Rdh13|Rs1|Miat|Hmgn1|Sox1|Foxf2|Bax|Bmp7|Bcar3|Fat3|Notch1|Six3|Sdk2|Yy1|Calb1|Nectin3|Abi…	Aqp1|Prox1|Notch2|Dscam|Cfh|Ift122|Frs2|Zeb1|Tbc1d20|Lrp6|Mfn2|Shroom2|Tdrd7|Ntrk2|Alms1|Man2a1|Pax6|Crb2|Hipk1|Nectin1|Kdm2b|Mfsd2a|Fzd5|Sox11|Slc1a1|Crb1|Scrib|Prom1|Rdh13|Rs1|Miat|Hmgn1|Sox1|Foxf2|Bax|Bmp7|Bcar3|Fat3|Notch1|Six3|Sdk2|Yy1|Calb1|Nectin3|Abi2|Bmp4|Slc4a7|Fgfr3|Jag1|Ephb1|Aldh1a1|Atf4|Meis1|Megf11|Tbx2|Pax2|Naglu|Tspan12|Rpgr|Ptn|Flt1|Tenm3|Vhl|Ptprm|Phactr4|Bhlhe22|Rpgrip1|Ring1|…	112	0.182354	2.27863	0.00188324	0.00720179	Jag1|Stat3|Prox1|Ephb1|Ctnnb1|Bhlhe22|Slc1a1|Man2a1|Notch1|Sp1|Yy1|Rpgrip1l|Slc4a7|Aldh1a1|Casz1|Ahi1|Ephb2|Sox11|Atf4|Sox9|Sox1|Scrib|Miat|Zeb1|Tbc1d20|Flt1|Ptprm|Pou2f1|Fzd5|Zhx2|Sp3|Mfsd2a|Notch2|Ntrk2|Vegfa|Rorb|Col8a2|Lrp6|Grcc10|Tspan12|Rdh13|Ift172|Dll1|Rbp4|Epha2|Sox2|Fat3|Gdf11|Sdk2|Phactr4|Hipk2|Cfh|Fgfr3|Thrb|	Jag1|Stat3|Prox1|Ephb1|Ctnnb1|Bhlhe22|Slc1a1|Man2a1|Notch1|Sp1|Yy1|Rpgrip1l|Slc4a7|Aldh1a1|Casz1|Ahi1|Ephb2|Sox11|Atf4|Sox9|Sox1|Scrib|Miat|Zeb1|Tbc1d20|Flt1|Ptprm|Pou2f1|Fzd5|Zhx2|Sp3|Mfsd2a|Notch2|Ntrk2|Vegfa|Rorb|Col8a2|Lrp6|Grcc10|Tspan12|Rdh13|Ift172|Dll1|Rbp4|Epha2|Sox2|Fat3|Gdf11|Sdk2|Phactr4|Hipk2|Cfh|Fgfr3|Thrb|Ring1|Obsl1|Ski|Nrl|Bcar3|Pax6|Kdr|Lrp5|Bak1|Gli3|Cited2|Naglu|Cdon|Shroom2|V…	127	-0.166648	-2.23803	0	0.030645	Naglu|Miat|Tbc1d20|Bak1|Ndp|Sox8|Bax|Mfsd2a|Pax2|Jag1|Cabp4|Ift122|Notch2|Ring1|Rdh13|Lhx1|Cdon|Atp8a2|Vhl|Stra6|Pax6|Gdf11|Dio3|Tenm3|Cited2|Abi2|Aqp1|Megf11|Gnat2|Prdm1|Rs1|Rom1|Thy1|Ctnnb1|Cntf|Vegfa|Flt1|Col8a2|Pde6c|Atf4|Hipk1|Rorb|Yy1|Cnga3|Grcc10|Bmp7|Th|Fat1|Fzd5|Tsku|Rpgr|Foxf2|Crb2|Nrl|Stat3|Prom1|Twist1|Rbp4|Mfn2|Nf1|Zeb1|Bbs4|Fgfr3|Ephb1|Six3|Rpgrip1|Tfap2a|Trpm1|Scrib|Arl6|Col8a1|Ntr…	Meis1|Thrb|Crb1|Frs2|Tdrd7|Dll1|Ski|Fjx1|Zhx2|Pou2f1|Casz1|Ift172|Lrp6|Rpgrip1l|Dscam|Tspan12|Calb1|Hcn1|Nectin3|Slc1a1|Sox2|Ahi1|Arid1a|Ptn|Impg2|Notch1|Bcar3|Sp3|Sdk2|Phactr4|Sp1|Bhlhe22|Ephb2|Sox11|Kdr|Fat3|Sox1|Shroom2|Alms1|Bmp4|Hif1a|Cfh|Prox1|Kdm2b|Slc4a7|Ttc8|Ikzf1|Hipk2|Nectin1|Hmgn1|Aldh1a1|Man2a1|Ptprm|Sox9|Gli3|
204	GOBP_CAMERA_TYPE_EYE_PHOTORECEPTOR_CELL_DIFFERENTIATION	24	0.0988091	0.587592	0.954733	0.987105	Ttc8|Bbs4|Thrb|Casz1|Ahi1|Stat3|Rpgrip1l|Cfh|Ntrk2|Alms1|Crb2|Prom1|Miat|Notch1|Sdk2|Slc4a7|Naglu|Ptn|Rpgrip1|Hcn1|Rorb|Thy1|Sox9|Sox8|	Ttc8|Bbs4|Thrb|Casz1|Ahi1|Stat3|Rpgrip1l|Cfh|Ntrk2|Alms1|Crb2|Prom1|Miat|Notch1|Sdk2|Slc4a7|Naglu|Ptn|Rpgrip1|Hcn1|Rorb|Thy1|Sox9|Sox8|	28	0.174425	1.07286	0.360417	0.493448	NA	NA	34	-0.141637	-1.00073	0.417537	0.650283	Naglu|Miat|Ndp|Sox8|Cabp4|Dio3|Gnat2|Rom1|Thy1|Cntf|Pde6c|Rorb|Cnga3|Crb2|Nrl|Stat3|Prom1|Bbs4|Rpgrip1|Trpm1|Ntrk2|Thrb|Casz1|Rpgrip1l|Hcn1|Ahi1|Ptn|Notch1|Sdk2|Alms1|Cfh|Slc4a7|Ttc8|Sox9|	Crb2|Nrl|Stat3|Prom1|Bbs4|Rpgrip1|Trpm1|Ntrk2|Thrb|Casz1|Rpgrip1l|Hcn1|Ahi1|Ptn|Notch1|Sdk2|Alms1|Cfh|Slc4a7|Ttc8|Sox9|
205	GOBP_CAMP_MEDIATED_SIGNALING	46	-0.13023	-1.03886	0.382413	0.767122	Ptger3|Rapgef2|Crhr1|Pde4d|Ece1|Creb1|Cdc34|Pde10a|Pex5l|Cgas|Pde11a|Ahr|Mgrn1|Pde7a|Gnas|Cap1|Gpr61|Gnai1|Adcy2|Pde3b|Gpr3|Adcy8|Ube2b|Pde3a|Cap2|Gpr62|Oprl1|Pde7b|Gapdh|Adcyap1r1|Atf1|Rasd2|Epha5|Gipr|Pebp1|Chga|Ksr1|Dgkq|Sox9|Glp1r|Pde2a|Adcyap1|Nucb2|Oprm1|Npy2r|Lpar1|	Cgas|Pde11a|Ahr|Mgrn1|Pde7a|Gnas|Cap1|Gpr61|Gnai1|Adcy2|Pde3b|Gpr3|Adcy8|Ube2b|Pde3a|Cap2|Gpr62|Oprl1|Pde7b|Gapdh|Adcyap1r1|Atf1|Rasd2|Epha5|Gipr|Pebp1|Chga|Ksr1|Dgkq|Sox9|Glp1r|Pde2a|Adcyap1|Nucb2|Oprm1|Npy2r|Lpar1|	51	-0.161085	-1.33947	0.141454	0.287142	Pde4d|Mgrn1|Dgkq|Cap2|Ahr|Nucb2|Gapdh|Cdc34|Gnai1|Ube2b|Pde10a|Pebp1|Pde11a|Rnf157|Adcy2|	Chga|Epha5|Npy2r|Gnas|Rapgef2|Gpr61|Pde2a|Rasd2|Sox9|Pde7b|Crhr1|Gpr62|Adcy8|Ksr1|Crhr2|Pde3a|Glp1r|Cap1|Pex5l|Adcyap1r1|Ece1|Pde3b|Cgas|Creb1|Pde7a|Pomc|Gipr|Lpar1|Gpr3|Oprm1|Oprl1|Adcyap1|Ptger4|Ptger3|Crh|Atf1|Pde4d|Mgrn1|Dgkq|Cap2|Ahr|Nucb2|Gapdh|Cdc34|Gnai1|Ube2b|Pde10a|Pebp1|Pde11a|Rnf157|Adcy2|	52	-0.11253	-0.966959	0.470707	0.680864	Oprl1|Ptger3|Gnas|Adcy2|Gpr3|Ube2b|Chga|Ece1|Rasd2|Pde7a|Oprm1|Pebp1|Adcy8|Crhr1|Crhr2|Ksr1|Gpr62|Nucb2|Npy2r|Aplnr|Gpr61|Ptger4|Or51e2|Pex5l|Cgas|Pomc|Dgkq|Atf1|Adgrg6|Ahr|Mgrn1|Pde11a|Gapdh|Cap2|Cdc34|Pde10a|Pde3a|Gipr|Creb1|Gnai1|Pde7b|Cap1|Pde4d|Adcyap1|Pde3b|Epha5|Lpar1|Rapgef2|Glp1r|Pde2a|Adcyap1r1|Sox9|	Pde7b|Cap1|Pde4d|Adcyap1|Pde3b|Epha5|Lpar1|Rapgef2|Glp1r|Pde2a|Adcyap1r1|Sox9|
206	GOBP_CANONICAL_WNT_SIGNALING_PATHWAY	247	-0.0727205	-1.31311	0.138211	0.58807	Prdm15|Dact1|Rbms3|Nkd2|Wnt9a|Nkd1|Tnks|Siah2|Otulin|Frmd8|Gskip|Siah1b|Jrk|Hdac2|Lmbr1l|Ruvbl2|Znrf3|Btrc|Ubr5|Arntl|Dab2|Ruvbl1|Usp34|Apc|Egfr|Vcp|Rapgef1|Stk4|Fgfr2|Amer2|Caprin2|Snai2|Rps12|Lats1|Gli3|Lef1|Nfkb1|Daam2|Fermt1|Apc2|Amer1|Kremen1|Lmx1a|Tgfb1|Tcf7l1|Hdac1|Sema5a|Chd8|Frat1|Csnk1g3|Dab2ip|Foxo1|Map3k1|G3bp1|Ndel1|Vps35|Ctnnb1|Dapk3|Nphp3|Kank1|Ctnnd2|Shisa6|Ccnyl1|Tpbgl|Scyl2|Zeb2…	Reck|Ctdnep1|Vps4b|Csnk1d|Pygo1|Pin1|Nphp4|Tcf7l2|Lats2|Otud5|Wnt2b|Lrrk1|Lrrk2|Ttc21b|Lrp5|Cthrc1|Thra|Dact3|Fuz|Limd1|Apoe|Wnt5a|Tle2|Smad3|Cdk14|Fam53b|Cdh2|Gid8|Fzd4|Xiap|Psen1|Adnp|Dlx5|Nrarp|Gsk3a|Gprc5b|Prkn|Tmem88|Sdc1|Pfdn5|Frzb|Lrp4|Rspo2|Nid1|Grem1|Sox9|Axin1|Dkk3|Dixdc1|Sox10|Jup|Ptk7|Lgr4|Amer3|Wnt7a|Trpm4|Ednrb|Fgf2|Ptpro|Tle5|Ddit3|Sfrp1|Fgf9|Sox2|Wnt7b|Bcl9l|Sulf2|Tmem131l|Sostdc1…	253	0.114302	2.03898	0.00609756	0.0229452	Klf4|Egr1|Ccny|Prdm15|Tnks|Sema5a|Sox4|Vcp|Ubr5|Gprc5b|Foxo3|Ctdnep1|Fam53b|Wnk1|Bambi|Ctnnb1|Ift20|Zeb2|Otud5|Apoe|Wnt2|Tle1|Stk11|Ptpro|Siah2|Apc2|Notch1|Ctnnbip1|Tmem131l|Chd8|Apc|Pygo1|Lmbr1l|Fzd8|Usp8|Dvl2|Amer3|Sox9|Ctnnd1|Dapk3|Dvl1|Mcc|Cby1|Dixdc1|Jup|Prickle1|Disc1|Daam2|Wnt9a|Amer2|Tle3|Ptk7|Fzd5|Cdh2|Xiap|Map3k1|Fgf10|Egfr|Lgr4|Ccdc88c|Frmd8|Ruvbl1|Gpc3|Foxo1|G3bp1|Nfkb1|Trpm4|Frat1|Wn…	Klf4|Egr1|Ccny|Prdm15|Tnks|Sema5a|Sox4|Vcp|Ubr5|Gprc5b|Foxo3|Ctdnep1|Fam53b|Wnk1|Bambi|Ctnnb1|Ift20|Zeb2|Otud5|Apoe|Wnt2|Tle1|Stk11|Ptpro|Siah2|Apc2|Notch1|Ctnnbip1|Tmem131l|Chd8|Apc|Pygo1|Lmbr1l|Fzd8|Usp8|Dvl2|Amer3|Sox9|Ctnnd1|Dapk3|Dvl1|Mcc|Cby1|Dixdc1|Jup|Prickle1|Disc1|Daam2|Wnt9a|Amer2|Tle3|Ptk7|Fzd5|Cdh2|Xiap|Map3k1|Fgf10|Egfr|Lgr4|Ccdc88c|Frmd8|Ruvbl1|Gpc3|Foxo1|G3bp1|Nfkb1|Trpm4|Frat1|Wn…	268	-0.131497	-2.47528	0	0.0124635	Dvl2|Gpc5|Pfdn5|Gsk3a|Ctdnep1|Tmem198|Ndp|Frzb|Amer1|Psen1|Tcf7l1|Bcl9l|Ccny|Scyl2|Axin1|Fzd2|Plpp3|Ube2b|Thra|Ift20|Nog|Mapk14|Src|Invs|Lrrk1|Col1a1|Ednra|Znrf3|Nid1|Lrp4|Dact1|Tle5|Axin2|Prkn|Frat1|Tle1|Lypd6|Rspo3|Zbed3|Csnk1g1|Sfrp4|G3bp1|Tmem9|Nfkb1|Amfr|Rps12|Rnf220|Tle2|Ndel1|Ruvbl2|Wnt4|Cby1|Rspo2|Kremen1|Nrarp|Fzd7|Pin1|Lef1|Rbms3|Ccnyl1|Ankrd6|Btrc|Ptpro|Tmem170b|Caprin2|Smad3|Draxin|Da…	Vps35|Ddx3x|Wnt3|Dvl1|Cdh2|Dkk3|Ctnnd1|Prickle1|Dapk3|Sox2|Mks1|Apc|Gsk3b|Gpc3|Sox7|Kpna1|Arntl|Tcf7l2|Lmx1a|Nphp3|Frmd8|Zeb2|Dvl3|Daam2|Cyld|Pygo2|Ctnnd2|Notch1|Otud5|Grem1|Atp6ap2|Wnk2|Rspo1|Emd|Foxo1|Ednrb|Dact3|Shisa6|Tmem131l|Wwtr1|Tgfb1|Ppp2r3a|Map3k1|Xiap|Tpbg|Adnp|Tnks2|Tcf7|App|Cdk14|Wnt2b|Stk4|Apc2|Sema5a|Ubac2|Sox10|Limd1|Usp47|Rapgef1|Lats2|Bcl9|Tle4|Fgfr2|Wls|Wnk1|Csnk1d|Mad2l2|Ddit3…
207	GOBP_CARBOHYDRATE_BIOSYNTHETIC_PROCESS	164	-0.0819485	-1.21441	0.214567	0.639508	Slc37a4|Cry1|Ddb1|Slc35b4|Smpd3|Pask|Ppp4r3a|St6galnac6|Ep300|Mtor|Pdgfb|Fam3c|Gys1|Sirt1|Epm2a|Pgam2|Gpt|Cltc|Clk2|Ranbp2|Slc25a11|Sik1|Nfkb1|Sorbs1|Hif1a|Ogt|Ndst4|Slc25a13|B3galt1|Irs2|Ppara|Tgfb1|Mgat2|St6galnac5|Lepr|Ppp1ca|Sord|Foxo1|Kat2a|C1qtnf12|Fut1|Nln|Pgp|Fut9|Phkg1|Gpd2|Dyrk2|Nr3c1|Gsto1|Slc39a14|Epm2aip1|B3gnt3|Ap2a1|Ptk2b|Ptges3|Gfpt1|Stk11|Eno1|Ext1|Crtc2|Akt1|Dgat2|Mdh1|Usp7|Eno2…	Enpp1|Zfp692|Ppp1r3e|G6pdx|Per2|Pth1r|1810024B03Rik|B4galt1|Snca|Parp1|B3gat2|Myh9|Chst15|Akt2|Gpd1|Ppp1cb|P2ry6|Nhlrc1|Ugp2|Pck2|Inpp5k|Mpdu1|Got1|Has3|Gapdh|Sirt6|Chst11|Plek|B3galnt1|Atf4|Fut10|Nr1d1|Adcyap1r1|Has1|Irs1|St8sia6|Slc25a10|Arpp19|Pgk1|Phkg2|Prkaca|Chst9|Kat2b|Plcd1|Acadm|Aldoc|Ppp4r3b|Soga1|Ppp1r3f|Gnpda1|Sesn2|Akr1b3|Tcf7l2|Ntsr1|Pdk2|St3gal4|Insr|Gyg|Gbe1|Ext2|Igf1|Grb10|Pgam1|…	167	-0.0832273	-1.24355	0.216738	0.369201	Akr1b3|Mdh1|B3gnt3|Chst10|C1qtnf12|Ptger4|Hif1a|B3gnt6|Nr1d1|Pask|Pgam2|B3gnt9|Ugp2|Gnpda1|G6pc3|Supt20|Phkg2|Akr1a1|St3gal4|Sirt1|Sesn2|Cd36|Pgp|Gsto1|Mdh2|Pdgfb|Kat2a|Per2|Tpi1|Fam3c|Nnmt|Smpd3|Mas1|Akt1|Gpd2|Ndst1|Nhlrc1|Fut9|Clk2|Dgkq|Maea|Arpp19|Pck2|Hs2st1|Chst15|B3galt1|Gyg|Got1|Gapdh|Mpdu1|Chst9|Epm2aip1|Nans|Ptges3|B3galnt1|Epm2a|Pgam1|Ptpn2|Ppp1cb|Dyrk2|Ppp1ca|Inpp5k|Pdk2|Snca|	Atf3|Cltc|Soga1|Ranbp2|Insr|Irs2|Stk11|Pcx|Ddb1|Ogt|Ndst4|Pgd|Atf4|Ppp4r3a|B3gnt2|Sik1|Irs1|Ppp4r3b|Chst11|Gpd1|Slc39a14|Plcd1|Nr3c1|Ap2a1|Gpi1|Zfp692|Usp7|Slc37a4|Gck|Nln|Ndst2|Isyna1|Eno1|Ext2|Sorbs1|Foxo1|Nfkb1|Akt2|Ppp1r3e|Eno2|Kat2b|St3gal2|Ep300|Ptafr|Rbp4|Cry1|Sirt7|Sord|Gpt|Ext1|Gfpt1|St8sia6|Dgat2|B4galt1|Chst12|St6galnac5|Ppp1r3g|Ptk2b|Tgfb1|Crtc2|Acadm|Has1|St6galnac6|Enpp1|B4galt5|Chs…	178	0.0615073	0.943986	0.514583	0.838766	Mpdu1|Mas1|Dgat2|Isyna1|Gys1|B4galt5|Ndst2|Fam3c|Gsto1|Chst8|Igf1|Ext2|Pck2|Ppp1ca|G6pdx|Ppp4r3b|Kat2a|Plek|Slc39a14|Eno2|Gnpda1|Pdk2|Dyrk2|Smpd3|Pcx|Slc25a10|B3galt2|B3gat2|Ppara|Wdr5|Epm2a|Gbe1|Enpp1|B4galt1|Pgam1|Per2|Sirt6|Snca|Nfkb1|B3galnt1|Pask|Arpp19|Supt20|Plcd1|Ntsr1|Mgat2|Ptges3|Akt2|St3gal4|Pgp|Inpp5k|Chst15|Phkg1|Slc37a4|Grb10|Ranbp2|Gpt|Myh9|Pdgfb|Sesn2|Atf4|Cry1|B3gnt3|Sec1|Chst14|…	Mpdu1|Mas1|Dgat2|Isyna1|Gys1|B4galt5|Ndst2|Fam3c|Gsto1|Chst8|Igf1|Ext2|Pck2|Ppp1ca|G6pdx|Ppp4r3b|Kat2a|Plek|Slc39a14|Eno2|Gnpda1|Pdk2|Dyrk2|Smpd3|Pcx|Slc25a10|B3galt2|B3gat2|Ppara|Wdr5|Epm2a|Gbe1|Enpp1|B4galt1|Pgam1|Per2|Sirt6|
208	GOBP_CARBOHYDRATE_CATABOLIC_PROCESS	132	0.0597778	0.805925	0.702083	0.900334	Neu4|Hmgb1|Myc|Ep300|Mtor|Pgam2|Pygm|Arsb|Adpgk|Mpi|Prkag2|Pgm1|Ncor1|Hif1a|Pfkfb2|Eif6|Galt|Ogt|Man2b1|Aldob|Abhd10|Glyctk|Ppara|Agl|Mtch2|Idua|Pfkp|Tkfc|Zbtb20|Ppp1ca|Sord|Mlxipl|Hdac4|Flcn|Stat3|Man2c1|Hexb|Pygb|Prkaa1|Pfkl|Hk1|Phkg1|Actn3|Hexa|Pygl|Rb1cc1|Chia1|Man2b2|Ogdh|Pfkm|Dera|Eno1b|Eno1|Ppp2ca|Gusb|Foxk2|Lct|Hk2|P2rx7|Pkm|Gm3839|Galk1|Eno2|Nudt5|Idnk|Gpi1|Ldha|Naga|Trp53|Mlst8|Khk|Enpp…	Neu4|Hmgb1|Myc|Ep300|Mtor|Pgam2|Pygm|Arsb|Adpgk|Mpi|Prkag2|Pgm1|Ncor1|Hif1a|Pfkfb2|Eif6|Galt|Ogt|Man2b1|Aldob|Abhd10|Glyctk|Ppara|Agl|Mtch2|Idua|Pfkp|Tkfc|Zbtb20|Ppp1ca|Sord|Mlxipl|Hdac4|Flcn|Stat3|Man2c1|Hexb|Pygb|Prkaa1|Pfkl|Hk1|	130	0.0459579	0.611535	0.947266	0.951571	NA	NA	143	0.0696576	0.966164	0.5	0.827801	Abhd10|Neu1|Nudt5|Gale|Gm2a|Bpgm|Igf1|Galk1|Psen1|Ppp1ca|Hk1|Gabarapl1|Eno2|Ucp2|Bad|Khk|Mlxipl|Zbtb7a|Mpi|Mtch2|Ppara|Tkfc|Ogdh|Hexb|Enpp1|Pfkm|Pgam1|Foxk1|Prxl2c|Sirt6|Flcn|Lct|Neu4|Neu3|Jmjd8|Naga|Arl2|Galm|Hkdc1|Ier3|Adrb1|Man2c1|Glyctk|Phkg1|Galt|Ldha|Eno3|Arsb|Dera|Stbd1|Sis|Rb1cc1|Pgm1|Ppp1r3b|Pygl|Gm3839|Scarb2|Ncor1|Prkaa2|Ogt|Hsd11b1|P2rx7|Actn3|Tigar|Hk2|Phkg2|Tpi1|Esrrb|Rptor|Eno4|Pkm…	Abhd10|Neu1|Nudt5|Gale|Gm2a|Bpgm|Igf1|Galk1|Psen1|Ppp1ca|Hk1|Gabarapl1|Eno2|Ucp2|Bad|Khk|Mlxipl|Zbtb7a|Mpi|Mtch2|Ppara|Tkfc|Ogdh|Hexb|Enpp1|Pfkm|Pgam1|Foxk1|Prxl2c|Sirt6|Flcn|
209	GOBP_CARBOHYDRATE_DERIVATIVE_CATABOLIC_PROCESS	121	-0.151617	-1.93099	0.00619835	0.243161	Gnpda2|Nt5e|Entpd5|Adal|Neu4|Abcd1|Ngly1|Nudt10|Ampd3|Arsb|Nt5c3|Amdhd2|Gda|Galt|Nudt7|Pde5a|Gpd1l|Hmmr|Abhd10|Nagk|Hyal2|Tgfb1|Fuca1|Idua|Uox|Pde1a|Hexb|Nudt19|Hexa|Sgsh|Galc|Nudt9|Chia1|Galns|Dera|Npl|Gusb|Lct|Pycrl|Ahcy|Acat1|Fbxo17|Nt5c2|Chil5|Renbp|Naga|Fbxo27|Pde4a|Hint1|Nt5c|Hprt|Edem1|Acot7|Dut|Dpyd|Gpd1|Dnph1|Gpc1|Fbxo6|Ada|Gla|Cemip2|Nudt1|Entpd1|Aldh1a1|Edem3|Gmpr2|Nudt3|Upp2|Slc9a1|St…	Dut|Dpyd|Gpd1|Dnph1|Gpc1|Fbxo6|Ada|Gla|Cemip2|Nudt1|Entpd1|Aldh1a1|Edem3|Gmpr2|Nudt3|Upp2|Slc9a1|Stt3b|Fuca2|Pnliprp2|Ovgp1|Naglu|Fitm2|Ctsl|Cd44|Stab2|Manba|Ids|Hyal1|Samhd1|Nudt18|Man1a|Gnpda1|Itpa|Neu1|Nudt15|Fbxo44|Man1b1|Gns|Adamts12|Pde9a|Nt5m|Pnp|Mgat1|Dctpp1|Fbxo2|Gba2|Psap|Prkcd|Edem2|Pde2a|Nudt4|Nt5c1a|Nudt11|Cemip|Ctbs|Nudt16|Fgf2|Xdh|Enpp4|Gba|Hgsnat|Cdadc1|Neu3|Entpd7|Gm2a|Mlycd|Cst3|	121	-0.102976	-1.33659	0.142012	0.289825	Nudt4|Hexb|Neu4|Ampd3|Nudt3|Adal|Hpse|Cemip2|Nudt16|Idua|Tgfb1|Arsb|Entpd1|Mlycd|Neu2|Lyve1|Cd44|Npl|Fgf2|Abhd10|Edem3|Upp1|Hmmr|Pycrl|Slc9a1|Ovgp1|Nudt15|Naglu|Xdh|Sgsh|Hyal1|Hyal3|Dnph1|Fbxo17|Stab2|Gns|Ahcy|Ctsl|Urah|Gla|Cda|Chil1|Dut|Gba2|Chia1|Fbxo2|Gmpr2|Gusb|Nudt11|Abcd1|Neu1|Nudt7|Edem2|Ngly1|Fbxo6|Amdhd2|Ids|Hyal2|Pnp|Itpa|Neu3|Nt5c2|Acat1|Gnpda1|Dctpp1|Fbxo27|Dpyd|Galc|Man1b1|Nudt9|Nt5m…	Stt3b|Prkcd|Nudt19|Pde2a|Aldh1a1|Cemip|Lct|Psap|Mgat1|Nt5c1a|Galns|Gpd1|Pde5a|Naga|Enpp4|Gba|Manba|Nudt1|Nt5e|Ctbs|Man1a|Upp2|Gpc1|Gnpda2|Nudt4|Hexb|Neu4|Ampd3|Nudt3|Adal|Hpse|Cemip2|Nudt16|Idua|Tgfb1|Arsb|Entpd1|Mlycd|Neu2|Lyve1|Cd44|Npl|Fgf2|Abhd10|Edem3|Upp1|Hmmr|Pycrl|Slc9a1|Ovgp1|Nudt15|Naglu|Xdh|Sgsh|Hyal1|Hyal3|Dnph1|Fbxo17|Stab2|Gns|Ahcy|Ctsl|Urah|Gla|Cda|Chil1|Dut|Gba2|Chia1|Fbxo2|Gmpr2|…	126	0.106887	1.38075	0.108527	0.554473	Abhd10|Neu1|Cdadc1|Naglu|Gm2a|Entpd1|Upp2|Hint1|Itpa|Nudt19|Hyal2|Nudt15|Cst3|Adal|Gnpda2|Fitm2|Fbxo2|Gnpda1|Samhd1|Ampd3|Nudt9|Nudt7|Hexb|Chil5|Nudt11|Ada|Dut|Lct|Mgat1|Nagk|Neu4|Neu3|Nt5c3|Adamts12|Naga|Nt5c2|Galc|Nudt16|Edem1|Gla|Upp1|Fbxo17|Pglyrp1|Lyve1|Entpd7|Edem2|Galt|Mlycd|Pnp|Pde4a|Nudt18|Cela1|Nudt3|Arsb|Fbxo44|Dera|Gmpr2|Pycrl|Nt5c|Cd44|Nudt4|Hyal1|Fuca1|Ngly1|Chil1|Chia1|Gns|Gba2|Abc…	Abhd10|Neu1|Cdadc1|Naglu|Gm2a|Entpd1|Upp2|Hint1|Itpa|Nudt19|Hyal2|Nudt15|Cst3|Adal|Gnpda2|Fitm2|Fbxo2|Gnpda1|Samhd1|Ampd3|Nudt9|Nudt7|Hexb|Chil5|Nudt11|Ada|Dut|Lct|Mgat1|Nagk|Neu4|Neu3|Nt5c3|Adamts12|Naga|Nt5c2|Galc|Nudt16|Edem1|Gla|Upp1|Fbxo17|Pglyrp1|Lyve1|Entpd7|Edem2|Galt|Mlycd|Pnp|Pde4a|Nudt18|Cela1|Nudt3|Arsb|Fbxo44|
210	GOBP_CARBOHYDRATE_DERIVATIVE_TRANSPORT	52	-0.194865	-1.67938	0.0303644	0.376784	Slc37a4|Slc35b4|Slc35a5|Cln3|Scarb1|Lbp|Slc35c1|Slc19a1|Slc25a17|Lrrc8a|Slc35b1|Slc15a4|Slc25a16|Slc35a1|Ralbp1|Slc10a7|P2rx7|Slc35c2|Slc15a2|Slc25a42|Vldlr|Slc37a2|Abcc4|Mfsd2a|Slc25a5|Slc35a3|Slc35a2|Lrrc8c|Cd47|Slc25a4|Slc35b2|Slc25a23|Slc25a24|Slc29a2|Slc29a1|Gjb1|Slc35d1|Slc37a1|Slc29a4|Spns1|Psap|Guk1|Adora1|Abcg1|Rft1|Abcc5|G6pc3|Pltp|Slc25a25|Slc29a3|Slc35a4|Gja1|	Slc25a16|Slc35a1|Ralbp1|Slc10a7|P2rx7|Slc35c2|Slc15a2|Slc25a42|Vldlr|Slc37a2|Abcc4|Mfsd2a|Slc25a5|Slc35a3|Slc35a2|Lrrc8c|Cd47|Slc25a4|Slc35b2|Slc25a23|Slc25a24|Slc29a2|Slc29a1|Gjb1|Slc35d1|Slc37a1|Slc29a4|Spns1|Psap|Guk1|Adora1|Abcg1|Rft1|Abcc5|G6pc3|Pltp|Slc25a25|Slc29a3|Slc35a4|Gja1|	52	0.105731	0.882213	0.590535	0.694289	NA	NA	54	0.13939	1.20624	0.22541	0.666029	Spns1|Slc25a16|Slc35c2|Guk1|Slc25a24|Scarb1|Slc29a2|Slc29a4|Slc25a17|Mfsd2a|Slc10a7|Lrrc8a|Slc35b1|Slc35a4|Lrrc8c|Abcc5|Slc25a23|Adora1|Slc29a1|Slc35a2|Slc35b2|Slc37a4|Ralbp1|Slc25a5|Lbp|Vldlr|Slc35c1|P2rx7|Slc25a4|Slc35d1|Slc25a42|Gja1|Rft1|Cd47|Slc28a3|Slc19a1|Pltp|Abcg1|G6pc3|Psap|Slc35a1|Slc37a1|Gjb1|Slc37a2|Slc15a2|Abcc4|Slc25a25|Slc35a5|Slc15a3|Slc15a4|Slc35b4|Slc35a3|Slc29a3|Cln3|	Spns1|Slc25a16|Slc35c2|Guk1|Slc25a24|Scarb1|Slc29a2|Slc29a4|Slc25a17|Mfsd2a|Slc10a7|Lrrc8a|Slc35b1|
211	GOBP_CARBOHYDRATE_HOMEOSTASIS	210	0.0415073	0.690218	0.876768	0.965052	Pde1c|Gpld1|Cebpa|Rab34|Baiap3|Pdk4|Hcfc1|Hectd4|Slc37a4|Cry1|Efna5|Stxbp5l|Pih1d1|Pla2g6|Klf15|Dmxl2|Raf1|Sirt1|Slc9b2|Gpx1|Sybu|Smarca4|Ndufaf2|Pdk3|Ncor2|Hif1a|Ppp3ca|Fabp5|Ogt|Kif5b|Map4k4|Fbn1|Aacs|Cacna1e|Prcp|Rbm4|Vcam1|Rmi1|Lepr|Zbtb20|Cacna1c|Foxo1|Slc2a2|C1qtnf12|Ankrd26|Mlxipl|Fkbp1b|Stat3|Socs6|Spacdr|Prkaa1|Hk1|Dhps|Sesn3|Bace2|Nucks1|Pik3r1|Cacna1d|Osbp|Adcy5|Gpr27|Rac1|Slc39a14|Sin…	Pde1c|Gpld1|Cebpa|Rab34|Baiap3|Pdk4|Hcfc1|Hectd4|Slc37a4|Cry1|Efna5|Stxbp5l|Pih1d1|Pla2g6|Klf15|Dmxl2|Raf1|Sirt1|Slc9b2|Gpx1|Sybu|Smarca4|Ndufaf2|Pdk3|Ncor2|Hif1a|Ppp3ca|Fabp5|Ogt|Kif5b|Map4k4|Fbn1|Aacs|Cacna1e|Prcp|Rbm4|Vcam1|Rmi1|Lepr|Zbtb20|Cacna1c|Foxo1|Slc2a2|C1qtnf12|Ankrd26|Mlxipl|Fkbp1b|Stat3|Socs6|Spacdr|Prkaa1|Hk1|Dhps|Sesn3|Bace2|Nucks1|Pik3r1|Cacna1d|Osbp|Adcy5|Gpr27|Rac1|Slc39a14|Sin…	216	0.0673049	1.12242	0.308333	0.443525	Abcc8|Wfs1|Cacna1a|Cacna1e|Stat3|Igf1r|Sox4|Myt1|Ccdc186|Gprc5b|Foxo3|Hk1|Igfbp5|Insr|C2cd2l|Vgf|Epha5|Stk11|Zbed6|Unc13b|Tbc1d1|Gpr68|Rab34|Ogt|Ankrd26|Cacna1c|Zbtb20|Hmgcr|Hcfc1|Slc18a2|Foxk1|Ncor2|Slc9b2|Csmd1|	Abcc8|Wfs1|Cacna1a|Cacna1e|Stat3|Igf1r|Sox4|Myt1|Ccdc186|Gprc5b|Foxo3|Hk1|Igfbp5|Insr|C2cd2l|Vgf|Epha5|Stk11|Zbed6|Unc13b|Tbc1d1|Gpr68|Rab34|Ogt|Ankrd26|Cacna1c|Zbtb20|Hmgcr|Hcfc1|Slc18a2|Foxk1|Ncor2|Slc9b2|Csmd1|Pik3r2|Sin3a|Neurod1|Fcor|Sybu|Icam1|Slc39a14|Adipor2|Ero1b|Fbn2|Gpi1|Aacs|Slc37a4|Gck|Ncoa5|Kcnb1|Adcy8|Foxo1|Hkdc1|Trpm4|Ern1|Ptch1|Pygl|Fbn1|Slc12a6|Gpld1|Rbp4|Pde1c|Plscr3|Cry1|Spop|…	222	-0.0989556	-1.73711	0.0179641	0.148127	Gpr27|Vcam1|Fkbp1b|Dynll1|Cyb5r4|Adipor1|Sidt2|Sri|Igf1|Aacs|Pck2|Rab34|Pih1d1|Hk1|Slc39a14|Pim3|Rps6|Mpc2|Xbp1|Cdk16|Ucp2|Nadk|Met|Pdk2|Bad|Hmgn3|Pax2|Mlxipl|Cry2|Prkn|Ppp3cb|Baiap3|Enpp1|Stxbp5l|C2cd2l|Camk2n1|Pfkm|Foxk1|Sirt6|Ptpmt1|Ano1|Rab11fip2|Adcy8|Kcnb1|Pax6|Bace2|Pdk3|Gas6|Mir379|Adgrf5|Slc16a1|Pdk4|Slc12a7|Grk2|Igfbp5|Cartpt|Hkdc1|Crhr2|Oxct1|Pparg|Ngfr|Slc12a6|Atg7|Trpv4|Aspscr1|Cacna…	Adcy5|Pik3r2|Pde1c|Pik3ca|Kif5b|Tent4b|Tcf7l2|Smad4|Hk3|Hcfc1|Sybu|Appl2|Nmb|C1qtnf12|Tbc1d1|Osbp|Ptpn2|Foxo1|Smarca4|Zbtb20|Efna5|Stxbp4|Kat5|Mbd5|Rab11fip5|Klf15|Rph3al|Rack1|Prkce|Map4k4|Ppp1r3g|Zbed6|Spacdr|Tra2b|Alms1|Lrrc8d|Wfs1|Crtc2|Dhps|Hif1a|Map2k1|Ncoa5|Nr1d1|Gpld1|Pde3b|Ern1|Gpr68|Ndufaf2|Epha5|Pde8b|Stxbp3|Mcu|Neurod1|Lrp1|Slc18a2|Ankrd26|Raf1|Ncoa6|Abcc8|Stx4a|Cacna1a|Sin3a|Cacna1d|
212	GOBP_CARBOHYDRATE_METABOLIC_PROCESS	445	-0.0324401	-0.780821	0.732484	0.929046	Gpld1|Gnpda2|Gdpgp1|Cox11|Pdk4|Phkb|Inpp5a|Brat1|Neu4|Rpe|Hectd4|Hexdc|Hmgb1|Slc37a4|Cry1|Ddb1|Inpp1|Slc35b4|Smpd3|Pask|Myc|Phka1|Glo1|Lcmt1|Taldo1|Ppp4r3a|St6galnac6|Ep300|Mtor|Pmm2|Pdgfb|Fam3c|Gys1|Sirt1|Epm2a|Pgam2|Gclc|B3glct|Kl|Pgm3|Pygm|Arsb|Pdha1|Gpt|Cltc|Adpgk|Amdhd2|Clk2|Ranbp2|Mpi|Pdk3|Amy1|Prkag2|Slc25a11|Pgm1|Sik1|Usf1|Nfkb1|Sorbs1|Ncor1|Hif1a|Pfkfb2|Eif6|Rpia|Galt|Fabp5|Idh1|Ogt|Ndst…	St8sia4|Hkdc1|Fggy|Grb10|Pgam1|Wdr5|Sec1|Pla2g4a|Chst8|Dgkq|Mas1|Psen1|Ppp1r3d|Cyp2j6|B3gat3|Mdh2|Gsk3a|Zmpste24|Prkn|St6gal2|Dhdh|Tpi1|Lancl3|Tigar|Akr1a1|Gba2|Bpgm|Ppp1r3c|Chst10|B3galt2|Parg|B4galt4|Pdk1|Edem2|Avpr1b|Impa1|Dsel|Isyna1|Igfbp3|Galm|Pgd|Nfe2l1|Myorg|Lancl2|Hs2st1|St3gal2|Ndst2|Oma1|Slc2a8|Pcx|Ugdh|Fam3a|Nans|Igfbp4|Ptpn2|Slc2a6|Ctbs|Dse|Gaa|Ppargc1a|Abcg2|Sirt7|Scarb2|G6pc3|Neu3|…	467	-0.0856866	-2.14511	0	0.013832	Pfkl|Pgm2|Akr1b3|Aldob|Mdh1|B3gnt3|Amdhd2|Hyal2|Prkn|Chst10|C1qtnf12|Chst1|Ppargc1a|Ptger4|Fuom|Hif1a|B3gnt6|B3glct|Neu3|B4galt3|Pgm3|Nr1d1|Pask|Mogs|Braf|Pgam2|Ydjc|B3gnt9|Ugp2|Gnpda1|G6pc3|Trp53|Taldo1|Tnf|Hmgb1|Usf1|Inpp5e|Slc2a8|Ldhb|Impa1|Hectd4|Rora|Pfkfb2|Man1b1|Supt20|B4galt7|Nudt5|Phkg2|Inpp5a|Akr1a1|St3gal4|St8sia5|Git1|Sirt1|Gdpgp1|Sesn2|Hsd11b1|Inpp1|Phka2|Gnptg|Gm2a|Gabarapl1|Pomk|Cd…	Atf3|Cltc|Soga1|Ganab|Ranbp2|Stat3|Slc4a4|Gaa|Hk1|Pkm|Insr|Irs2|Kcnj11|Stk11|Pfkp|B4galt4|Pcx|B4galt2|Ddb1|St6gal2|Man2a1|Ogt|Zbtb20|Ncor1|Slc3a2|Shpk|Slc5a3|P2rx7|Aldh1a1|Siae|Ndst4|Rb1cc1|Foxk1|Slc2a6|Pgd|Inppl1|St8sia4|Midn|Serp1|St8sia1|Inpp4b|B3gat3|Atf4|Lct|Ppp4r3a|Myc|B3gnt2|Sik1|Idh2|Chst2|Itpka|Igfbp4|Irs1|Il6st|Ppp4r3b|Scarb2|St8sia3|Ppp1r1a|Pgm5|Mecp2|Kl|Cbfa2t3|Chst11|H6pd|Gpd1|Dhdh|S…	478	0.0536048	1.3301	0.15102	0.5794	Abhd10|Rpia|Brat1|Wdtc1|Neu1|Mpdu1|Mas1|Dgat2|Isyna1|Gys1|B4galt5|Nudt5|Gsk3a|Gale|Gm2a|Adipor1|Ndst2|Fam3c|Gsto1|Bpgm|Pmm1|Chst8|Igf1|Cox11|Bpnt2|Galk1|B4galt7|Psen1|B4galt2|Hyal2|Pdhb|Ext2|Dsel|Kl|Pck2|Ppp1ca|G6pdx|Ppp4r3b|Gclc|Kat2a|Plek|Gnpda2|Hk1|Pdk1|Slc39a14|Mapk14|Lcmt1|Src|Gabarapl1|Eno2|Amy1|Ucp2|St6galnac4|Gnpda1|Man2a2|Pdk2|Dyrk2|Inpp1|Bad|Smpd3|Fuom|Khk|Pcx|B3gat3|Slc25a10|Mlxipl|Zbt…	Abhd10|Rpia|Brat1|Wdtc1|Neu1|Mpdu1|Mas1|Dgat2|Isyna1|Gys1|B4galt5|Nudt5|Gsk3a|Gale|Gm2a|Adipor1|Ndst2|Fam3c|Gsto1|Bpgm|Pmm1|Chst8|Igf1|Cox11|Bpnt2|Galk1|B4galt7|Psen1|B4galt2|Hyal2|Pdhb|Ext2|Dsel|Kl|Pck2|Ppp1ca|G6pdx|Ppp4r3b|Gclc|Kat2a|Plek|Gnpda2|Hk1|Pdk1|Slc39a14|Mapk14|Lcmt1|Src|Gabarapl1|Eno2|Amy1|Ucp2|St6galnac4|Gnpda1|Man2a2|Pdk2|Dyrk2|Inpp1|Bad|Smpd3|Fuom|Khk|Pcx|B3gat3|Slc25a10|Mlxipl|Zbt…
213	GOBP_CARBOHYDRATE_TRANSMEMBRANE_TRANSPORT	88	-0.188404	-2.10585	0.00206612	0.197302	Myc|Klf15|Ak1|Slc2a12|Repin1|Tert|Rasa1|Sorbs1|Fabp5|Tmem144|Irs2|Prkca|Esr1|Ahi1|Osbpl8|Slc2a2|C1qtnf12|Cers1|Braf|Rps6kb1|Slc27a1|Aqp1|Erbb4|Mef2a|Appl1|Appl2|Mfn2|Oga|Ocln|Hk2|Akt1|Prkcb|Met|Enpp1|Slc23a2|Slc45a4|Tsc2|Akt2|Sort1|Slc25a27|Sh2b2|C2cd5|Mapk14|Zdhhc7|Prkci|Inpp5k|Ptpn11|Rab4b|Rap1a|Sirt6|Slc23a1|Slc2a9|Aspscr1|Gpc3|Nr4a3|Irs1|Nfe2l2|Yes1|Pea15a|Sesn2|Slc26a6|Clip3|Grk2|Tsc1|Rnasel…	Slc23a2|Slc45a4|Tsc2|Akt2|Sort1|Slc25a27|Sh2b2|C2cd5|Mapk14|Zdhhc7|Prkci|Inpp5k|Ptpn11|Rab4b|Rap1a|Sirt6|Slc23a1|Slc2a9|Aspscr1|Gpc3|Nr4a3|Irs1|Nfe2l2|Yes1|Pea15a|Sesn2|Slc26a6|Clip3|Grk2|Tsc1|Rnasel|Insr|Rhoq|Igf1|Grb10|Pid1|Ace|Gsk3a|Stxbp3|Prkcd|Stxbp4|Slc1a2|Slc2a8|Slc2a3|Slc27a4|Erbb3|Crebl2|Capn10|Adipor2|Rtn2|Ednra|Drd1|Slc45a1|Slc2a1|	92	0.075448	0.833433	0.68866	0.749231	NA	NA	91	-0.0642826	-0.71192	0.85595	0.906333	Gsk3a|Rnasel|Igf1|Slc2a3|Slc45a1|Rtn2|Ak1|Mapk14|Ocln|Met|Ednra|Capn10|Slc45a4|Enpp1|Tmem144|Sirt6|Pea15a|Osbpl8|Slc23a1|Rps6kb1|Zdhhc7|Grk2|Pid1|Akt2|Aqp1|Aspscr1|Inpp5k|Fabp5|Grb10|Slc2a9|Mef2a|Ace|Slc2a5|Sesn2|Tert|Aoc3|Slc27a1|Ptpn11|Crebl2|Slc25a27|Hk2|Nr4a3|Erbb4|Repin1|Rasa1|Clip3|Insr|Akt1|Sort1|Sorbs1|Esr1|Mfn2|Rab4b|Slc1a2|Aqp9|Appl1|Braf|Erbb3|C2cd5|Adipor2|Rhoq|Yes1|Prkca|Prkcb|Slc26a…	Rhoq|Yes1|Prkca|Prkcb|Slc26a6|Sh2b2|Slc2a2|Rap1a|Slc2a8|Drd1|Gpc3|Ahi1|Cers1|Prkci|Slc2a12|Tsc1|Appl2|C1qtnf12|Oga|Tsc2|Irs1|Slc23a2|Stxbp4|Klf15|Irs2|Myc|Stxbp3|Nfe2l2|Slc2a1|Slc27a4|Prkcd|
214	GOBP_CARBOHYDRATE_TRANSPORT	108	-0.16745	-2.04154	0.00201613	0.200485	Slc35b4|Smpd3|Slc35a5|Myc|Klf15|Ak1|Slc2a12|Repin1|Tert|Rasa1|Slc37a3|Sorbs1|Fabp5|Tmem144|Irs2|Prkca|Esr1|Ahi1|Osbpl8|Slc35c1|Slc2a2|C1qtnf12|Cers1|Braf|Rps6kb1|Slc27a1|Aqp1|Erbb4|Mef2a|Appl1|Appl2|Mfn2|Oga|Ocln|Hk2|Akt1|Slc35a1|Prkcb|Pls1|Met|Slc37a2|Mfsd2a|Ezr|Enpp1|Slc23a2|Slc45a4|Tsc2|Akt2|Sort1|Slc25a27|Sh2b2|C2cd5|Mapk14|Slc35a3|Zdhhc7|Slc35a2|Prkci|Inpp5k|Ptpn11|Rab4b|Rap1a|Sirt6|Slc23a1|…	Slc23a2|Slc45a4|Tsc2|Akt2|Sort1|Slc25a27|Sh2b2|C2cd5|Mapk14|Slc35a3|Zdhhc7|Slc35a2|Prkci|Inpp5k|Ptpn11|Rab4b|Rap1a|Sirt6|Slc23a1|Slc2a9|Mfsd2b|Aspscr1|Gpc3|Nr4a3|Irs1|Mfsd12|Nfe2l2|Yes1|Pea15a|Sesn2|Slc26a6|Clip3|Grk2|Tsc1|Rnasel|Insr|Rhoq|Slc50a1|Igf1|Slc35d1|Grb10|Slc37a1|Pid1|Ace|Gsk3a|Stxbp3|Prkcd|Stxbp4|Slc1a2|Rft1|Slc2a8|Slc2a3|Slc27a4|Slc2a6|Erbb3|Crebl2|Capn10|Adipor2|Rtn2|Slc35a4|Ednra|D…	114	-0.0586923	-0.71157	0.832981	0.8874	NA	NA	114	-0.0521041	-0.650023	0.888889	0.947746	Gsk3a|Rnasel|Igf1|Slc2a3|Slc45a1|Rtn2|Ak1|Mapk14|Mfsd2a|Ocln|Met|Ednra|Mfsd12|Smpd3|Capn10|Slc45a4|Slc35a4|Enpp1|Tmem144|Sirt6|Ezr|Pea15a|Osbpl8|Slc23a1|Vil1|Rps6kb1|Zdhhc7|Grk2|Pid1|Akt2|Aqp1|Aspscr1|Slc35a2|Inpp5k|Fabp5|Grb10|Slc2a9|Slc45a3|Mef2a|Ace|Slc2a5|Sesn2|Tert|Aoc3|Slc27a1|Slc35c1|Ptpn11|Crebl2|Slc25a27|Slc50a1|Mfsd2b|Slc37a3|Slc35d1|Hk2|Nr4a3|Rft1|Erbb4|Repin1|Rasa1|Clip3|Insr|Akt1|Sor…	Gsk3a|Rnasel|Igf1|Slc2a3|Slc45a1|Rtn2|Ak1|Mapk14|Mfsd2a|Ocln|Met|Ednra|Mfsd12|Smpd3|Capn10|Slc45a4|Slc35a4|Enpp1|Tmem144|Sirt6|Ezr|Pea15a|Osbpl8|Slc23a1|Vil1|Rps6kb1|Zdhhc7|Grk2|Pid1|Akt2|Aqp1|Aspscr1|Slc35a2|Inpp5k|Fabp5|Grb10|Slc2a9|
215	GOBP_CARBOXYLIC_ACID_TRANSPORT	NA	NA	NA	NA	NA	NA	NA	187	-0.0567246	-0.89425	0.575397	0.716714	Slc15a4|Abcg2|Slc25a15|Lrp2|Slc25a30|Apba1|Slc16a3|Dpysl2|Gabbr1|Cacnb4|Pla2g6|Grm7|Slc11a1|Itgb1|Slc6a7|Agt|Tnfrsf11a|Slc25a18|Slc26a6|Slc38a1|Ctns|Hrh2|Slc7a5|Pla2g4a|Nmb|Slc16a14|Slc25a29|Slc7a3|Pak1|Bdkrb2|Atp5j|Slc27a4|Slc25a38|Slc7a6|Abcd3|Sfxn2|Slc16a6|Slc38a2|Acsl4|Arg2|Gipc1|Slc25a32|Il1a|Slc17a5|Mpc2|Trpc4|Kiss1r|Slc7a8|Slc25a14|Cd36|Slc25a12|Lrrc8a|Slc6a9|Per2|Arl6ip5|Dtnbp1|Syk|Lrrc8d…	Ptgs2|Rgs2|Grm2|Pla2g2f|Cacna1a|Htr1a|Slc1a2|Grm1|Gfap|Slc1a1|Prkcd|Slc1a4|Slc32a1|Grin2b|Slc16a7|Slc43a2|Abcc5|Slc3a2|P2rx7|Htr1b|Slc12a2|Stard10|Slc6a1|Sv2a|Myc|Abcb4|Slc46a1|Sfxn5|Abcc1|Nfkbie|Psap|Slc7a11|Slc10a3|Slc6a8|Slc16a11|Slc23a2|Nr3c1|Slc38a6|Rgs4|Abcc4|Slco2a1|Ntrk2|Sstr4|Slc38a3|Slc1a3|Slco2b1|Il1b|Slc26a8|Slc6a6|Ace|Slc38a5|Htr6|Gja1|Cln3|Ptges|Slc26a1|Slc17a8|Npy5r|Slc13a3|Psen1|M…	NA	NA	NA	NA	NA	NA	NA
216	GOBP_CARDIAC_ATRIUM_DEVELOPMENT	27	-0.168159	-1.05427	0.393064	0.764612	Dand5|Ank2|Nphp3|Zfpm1|Nsd2|Ccn1|Prox1|Notch2|Lrp6|Sox4|Mdm2|Smo|Gja5|Wnt2|Hey2|Notch1|Bmpr2|Bmp2|Sos1|Tnnt2|Tgfb2|Mdm4|Eng|Wnt5a|Heg1|Myh6|Acvr1|	Ank2|Nphp3|Zfpm1|Nsd2|Ccn1|Prox1|Notch2|Lrp6|Sox4|Mdm2|Smo|Gja5|Wnt2|Hey2|Notch1|Bmpr2|Bmp2|Sos1|Tnnt2|Tgfb2|Mdm4|Eng|Wnt5a|Heg1|Myh6|Acvr1|	28	0.348108	2.13962	0.0019802	0.0147295	Ank2|Sox4|Prox1|Wnt2|Heg1|Ccn1|Notch1|Zfpm1|Dand5|Bmpr2|Nsd2|Notch2|Wnt11|Lrp6|Hey2|Wnt5a|	Ank2|Sox4|Prox1|Wnt2|Heg1|Ccn1|Notch1|Zfpm1|Dand5|Bmpr2|Nsd2|Notch2|Wnt11|Lrp6|Hey2|Wnt5a|Tnnt2|Dll4|Sos1|Nphp3|Smo|Mdm4|Nog|Eng|Acvr1|Tgfb2|Mdm2|Bmp2|	29	-0.148292	-0.952253	0.518812	0.695908	Nog|Hey2|Notch2|Smo|Shox2|Sox4|Zfpm1|Wnt5a|Ccn1|Myh6|Mdm4|Isl1|Tnnt2|Eng|Mdm2|Nsd2|Ank2|Sos1|Dand5|Wnt2|Lrp6|Tgfb2|Nphp3|Acvr1|Notch1|Heg1|Bmp2|Prox1|Bmpr2|	Dand5|Wnt2|Lrp6|Tgfb2|Nphp3|Acvr1|Notch1|Heg1|Bmp2|Prox1|Bmpr2|
217	GOBP_CARDIAC_CELL_DEVELOPMENT	85	0.112042	1.22356	0.201536	0.590802	Cxadr|Vegfa|Dicer1|Myh11|Pdlim5|Hdac2|Zfp418|Hnrnpu|Akap6|Ep300|Mtor|Sirt1|Plec|Foxp1|Maml1|Actn2|Pdgfra|Pdgfrb|Nebl|Myh10|Pdcd4|Sorbs2|Ppara|Sgcd|Slc8a1|Rbm10|Neb|Speg|Agt|Nr3c1|Trip10|Gsk3b|Tgfbr3|Parp2|Lmna|Prox1|Ctdp1|Mef2a|Pbrm1|Tomm70a|Atg7|Fhod3|Prickle1|Met|Camk2d|Mylk3|Sgcb|Lrrc27|G6pdx|Bmpr1a|Fhl2|Map2k4|Atg5|Rgs2|Hey2|Notch1|Yy1|Tbx18|Acvr1b|Bmp4|Myo18b|Akap13|Jag1|Ttn|Slc25a4|Meis1|Sm…	Cxadr|Vegfa|Dicer1|Myh11|Pdlim5|Hdac2|Zfp418|Hnrnpu|Akap6|Ep300|Mtor|Sirt1|Plec|Foxp1|Maml1|Actn2|Pdgfra|Pdgfrb|Nebl|Myh10|Pdcd4|Sorbs2|Ppara|Sgcd|Slc8a1|Rbm10|Neb|Speg|Agt|Nr3c1|Trip10|Gsk3b|Tgfbr3|Parp2|Lmna|Prox1|Ctdp1|Mef2a|Pbrm1|Tomm70a|Atg7|Fhod3|Prickle1|Met|Camk2d|Mylk3|Sgcb|Lrrc27|G6pdx|Bmpr1a|Fhl2|Map2k4|Atg5|Rgs2|Hey2|Notch1|Yy1|Tbx18|Acvr1b|Bmp4|Myo18b|Akap13|Jag1|Ttn|Slc25a4|Meis1|Sm…	76	0.142266	1.5046	0.0801603	0.166266	Plec|Rgs2|Akap6|Myh10|Jag1|Prox1|Lmna|Sorbs2|Hnrnpu|Actn2|Slc8a1|Mylk3|Ttn|Notch1|Pbrm1|Yy1|	Plec|Rgs2|Akap6|Myh10|Jag1|Prox1|Lmna|Sorbs2|Hnrnpu|Actn2|Slc8a1|Mylk3|Ttn|Notch1|Pbrm1|Yy1|Nebl|Nr3c1|Tgfbr3|Rgs4|Vegfa|Dicer1|Sgcd|Hey2|Trip10|Zmpste24|Myh11|Bves|Ddx39b|Fhod3|Atg5|Smad4|Srf|Asb2|Mtor|Igf1|Pdgfrb|Atg7|Speg|Popdc2|Zfp418|G6pdx|Cavin4|Ppara|Pi16|Edn1|Agt|Pdcd4|Parp2|Ctdp1|Gsk3b|Pdgfra|Pdlim5|Akap13|Adrb1|Tomm70a|Pak1|Neb|Myo18b|Sirt1|Camk2d|Pin1|Fhl2|Mef2a|Foxp1|Maml1|Gsk3a|Bmpr1…	95	-0.113017	-1.27053	0.157895	0.420144	Bmpr1a|Gsk3a|Naglu|Igf1|Lrrc27|G6pdx|Pdgfra|Hey2|Met|Jag1|Adra1a|Ppara|Cxadr|Camk2d|Fdps|Shox2|Parp2|Fhl2|Pak1|Ddx39b|Map2k4|Pin1|Spry1|Atg7|Adrb1|Atg5|Alpk3|Actn2|Zfp418|Mef2a|Lmna|Bves|Agt|Pdgfrb|Vegfa|Trip10|Myh6|Tbx18|Yy1|Mylk3|Isl1|Fhod3|Slc25a4|Ccn4|Cavin4|Tomm70a|Pi16|Tbx3|Sirt1|Myh11|Pdcd4|Nebl|Agtr2|Col14a1|Mtor|Plec|Smad6|Rbm10|Myh10|Rgs4|Meis1|Adra1b|Sgcb|Speg|Myo18b|Foxp1|Ep300|Prickl…	Adra1b|Sgcb|Speg|Myo18b|Foxp1|Ep300|Prickle1|Dicer1|Gsk3b|Sgcd|Smad4|Srf|Alpk2|Neb|Akap6|Notch1|Maml1|Inhba|Zmpste24|Rgs2|Pbrm1|Slc8a1|Hnrnpu|Sorbs2|Ttn|Bmp4|Acvr1b|Ctdp1|Tgfbr3|Prox1|Nr3c1|Akap13|Pdlim5|Hdac2|
218	GOBP_CARDIAC_CHAMBER_DEVELOPMENT	146	-0.0593727	-0.821965	0.674157	0.907021	Dnm2|Dnah11|Rbm15|Naca|Hectd1|Arid1a|Dand5|Dsp|Nrp2|Pcsk5|Pkp2|Robo2|Cntrl|Maml1|Matr3|Fgfr2|Smarca4|Plxnd1|Id2|Chd7|Myh10|Nrg1|Hif1a|Cxcr4|Tgfbr2|Myh7|Epor|Scn5a|Tgfb1|Ryr2|Dhrs3|Greb1l|Ank2|Ctnnb1|Nphp3|Nprl3|Zfpm1|Nsd2|Zfpm2|Smad7|Hes1|Npy5r|Tgfbr3|Ccn1|Prox1|Zbtb14|Ube4b|Notch2|Ahr|Ltbp1|Frs2|Lrp6|Nos3|Rbpj|Tpm1|Tab1|Tmem65|Adamts6|Robo1|Rxra|Lrp1|Sox4|Fzd1|Dvl3|Fzd2|Mdm2|Tek|Ndst1|Trp53|Nfat…	Sox4|Fzd1|Dvl3|Fzd2|Mdm2|Tek|Ndst1|Trp53|Nfatc1|Ap2b1|Smo|Gja5|Sox11|Cplane1|Bmpr1a|Fhl2|Luzp1|Med1|Fkbp1a|Mef2c|Egln1|Bmp7|Tgfbr1|Lrp2|Wnt2|Hey2|Notch1|Mks1|Snx17|Bmp4|Sall1|Jag1|Bmpr2|Bmp2|Tnnc1|Smarcd3|Ovol2|Smad4|Tbx2|Sos1|Naglu|Tnni1|Tnnt2|Dctn5|Sufu|Foxc1|Lmo4|Nrp1|Tgfb2|Trip11|Mdm4|Grhl2|Tbx1|Eng|Tbx3|Mybpc3|Slit3|Adamts1|Ift88|Vangl2|Fuz|Ptcd2|Wnt5a|Stra6|Heg1|Gsk3a|Zmpste24|Col11a1|Srf|H…	146	0.174435	2.45694	0	0.00291451	Adamts1|Ank2|Trip11|Robo2|Ap2b1|Nrp1|Myh10|Dsp|Jag1|Mef2c|Sox4|Prox1|Robo1|Smad7|Slit2|Ctnnb1|Hectd1|Nrp2|Npy2r|Wnt2|Heg1|Col11a1|Chd7|Luzp1|Pcsk5|Ccn1|Notch1|Zfpm1|Dand5|Pde2a|Rbm15|Bmpr2|Sox11|Zfpm2|Slit3|Cntrl|Matr3|Adamts6|Scn5a|Ryr2|Ptk7|Nsd2|Cplane1|Tmem65|Tgfbr3|Notch2|Wnt11|Lrp6|Fzd1|Pkp2|Fgf9|Hey2|Wnt5a|Zmpste24|Epor|Myh7|Dnah11|Fgfr2|Rbp4|Lrp1|Egln1|Mks1|Smarca4|Ppp1r13l|Npy5r|Prdm1|Kif…	Adamts1|Ank2|Trip11|Robo2|Ap2b1|Nrp1|Myh10|Dsp|Jag1|Mef2c|Sox4|Prox1|Robo1|Smad7|Slit2|Ctnnb1|Hectd1|Nrp2|Npy2r|Wnt2|Heg1|Col11a1|Chd7|Luzp1|Pcsk5|Ccn1|Notch1|Zfpm1|Dand5|Pde2a|Rbm15|Bmpr2|Sox11|Zfpm2|Slit3|Cntrl|Matr3|Adamts6|Scn5a|Ryr2|Ptk7|Nsd2|Cplane1|Tmem65|Tgfbr3|Notch2|Wnt11|Lrp6|Fzd1|Pkp2|Fgf9|Hey2|Wnt5a|Zmpste24|Epor|Myh7|Dnah11|Fgfr2|Rbp4|Lrp1|Egln1|Mks1|Smarca4|Ppp1r13l|Npy5r|Prdm1|Kif…	158	-0.0925751	-1.38457	0.111328	0.333288	Bmpr1a|Gsk3a|Naglu|Snx17|Naca|Lmo4|Rxra|Fzd2|Epor|Nog|Myh7|Hey2|Ednra|Jag1|Npy5r|Notch2|Dnm2|Smo|Slit3|Tek|Shox2|Adamts6|Stra6|Smarcd3|Egln1|Msx2|Fhl2|Vangl2|Parva|Zbtb14|Cited2|Dctn5|Ltbp1|Foxc1|Hes1|Smad7|Sufu|Cplane1|Tab1|Rbm15|Prdm1|Dnah11|Sox4|Zfpm1|Nrp2|Ctnnb1|Pkp2|Heyl|Mef2c|Npy2r|Pou4f1|Wnt5a|Aplnr|Nrp1|Sall1|Ptcd2|Ccn1|Myh6|Mdm4|Robo1|Bmp7|Isl1|Tgfbr2|Cntrl|Rbpj|Foxc2|Nprl3|Tnnt2|Eng|Ppp…	Rnls|Col11a1|Ly6e|Wnt2|Lrp6|Ptk7|Sav1|Plxnd1|Tgfb2|Sall4|Tpm1|Ndst1|Greb1l|Ift88|Mks1|Smad4|Nphp3|Arid1a|Srf|Dvl3|Luzp1|Acvr1|Notch1|Maml1|Matr3|Zmpste24|Heg1|Smarca4|Med1|Grhl2|Tgfb1|Sema3c|Sox11|Bmp4|Hif1a|Tgfbr1|Tgfbr3|Bmp2|Hectd1|Prox1|Scn5a|Bmpr2|Fgfr2|Ap2b1|Lrp1|Dsp|Pde2a|Fuz|Ube4b|Fgf9|
219	GOBP_CARDIAC_CHAMBER_MORPHOGENESIS	106	-0.12842	-1.55813	0.061657	0.43479	Dnah11|Rbm15|Dsp|Nrp2|Pkp2|Robo2|Fgfr2|Smarca4|Id2|Chd7|Nrg1|Hif1a|Tgfbr2|Myh7|Epor|Tgfb1|Ryr2|Dhrs3|Ctnnb1|Zfpm1|Nsd2|Zfpm2|Smad7|Hes1|Npy5r|Tgfbr3|Ccn1|Prox1|Ube4b|Notch2|Ahr|Lrp6|Nos3|Rbpj|Tpm1|Robo1|Rxra|Sox4|Fzd1|Dvl3|Fzd2|Mdm2|Tek|Trp53|Nfatc1|Smo|Gja5|Sox11|Bmpr1a|Fhl2|Med1|Fkbp1a|Mef2c|Egln1|Bmp7|Tgfbr1|Lrp2|Wnt2|Hey2|Notch1|Mks1|Bmp4|Jag1|Bmpr2|Bmp2|Tnnc1|Smarcd3|Ovol2|Smad4|Tbx2|Sos1|Na…	Sox4|Fzd1|Dvl3|Fzd2|Mdm2|Tek|Trp53|Nfatc1|Smo|Gja5|Sox11|Bmpr1a|Fhl2|Med1|Fkbp1a|Mef2c|Egln1|Bmp7|Tgfbr1|Lrp2|Wnt2|Hey2|Notch1|Mks1|Bmp4|Jag1|Bmpr2|Bmp2|Tnnc1|Smarcd3|Ovol2|Smad4|Tbx2|Sos1|Naglu|Tnni1|Tnnt2|Foxc1|Nrp1|Tgfb2|Grhl2|Tbx1|Eng|Tbx3|Mybpc3|Slit3|Adamts1|Ift88|Vangl2|Ptcd2|Wnt5a|Heg1|Gsk3a|Col11a1|Srf|Hey1|Slit2|Myh6|Sema3c|Acvr1|Cpe|Cited2|Ppp1r13l|Sav1|Fgf9|Npy2r|Ly6e|Parva|Ednra|	103	0.194983	2.32171	0	0.0060214	Adamts1|Robo2|Nrp1|Dsp|Jag1|Mef2c|Sox4|Prox1|Robo1|Smad7|Slit2|Ctnnb1|Nrp2|Npy2r|Wnt2|Heg1|Col11a1|Chd7|Ccn1|Notch1|Zfpm1|Rbm15|Bmpr2|Sox11|Zfpm2|Slit3|Ryr2|Nsd2|Tgfbr3|Notch2|Wnt11|Lrp6|Fzd1|Pkp2|Fgf9|Hey2|Wnt5a|Epor|Myh7|Dnah11|Fgfr2|Rbp4|Egln1|Mks1|Smarca4|Ppp1r13l|Npy5r|Smad4|Tnnt2|Sav1|Hey1|Tgfbr2|Med1|Tgfb1|Foxc1|Srf|Dll4|Vangl2|Tnni1|Sema3c|	Adamts1|Robo2|Nrp1|Dsp|Jag1|Mef2c|Sox4|Prox1|Robo1|Smad7|Slit2|Ctnnb1|Nrp2|Npy2r|Wnt2|Heg1|Col11a1|Chd7|Ccn1|Notch1|Zfpm1|Rbm15|Bmpr2|Sox11|Zfpm2|Slit3|Ryr2|Nsd2|Tgfbr3|Notch2|Wnt11|Lrp6|Fzd1|Pkp2|Fgf9|Hey2|Wnt5a|Epor|Myh7|Dnah11|Fgfr2|Rbp4|Egln1|Mks1|Smarca4|Ppp1r13l|Npy5r|Smad4|Tnnt2|Sav1|Hey1|Tgfbr2|Med1|Tgfb1|Foxc1|Srf|Dll4|Vangl2|Tnni1|Sema3c|Sos1|Tnnc1|Cited2|Smo|Nos3|Fzd2|Dvl3|Nfatc1|Nog|E…	115	-0.062696	-0.77598	0.736944	0.857741	Bmpr1a|Gsk3a|Naglu|Rxra|Fzd2|Epor|Nog|Myh7|Hey2|Ednra|Jag1|Npy5r|Notch2|Smo|Slit3|Tek|Shox2|Smarcd3|Egln1|Msx2|Fhl2|Vangl2|Parva|Cited2|Foxc1|Hes1|Smad7|Rbm15|Dnah11|Sox4|Zfpm1|Nrp2|Ctnnb1|Pkp2|Heyl|Mef2c|Npy2r|Pou4f1|Wnt5a|Aplnr|Nrp1|Ptcd2|Ccn1|Myh6|Robo1|Bmp7|Isl1|Tgfbr2|Rbpj|Foxc2|Tnnt2|Eng|Ppp1r13l|Ryr2|Chd7|Fzd1|Hey1|Tbx3|Slit2|Fkbp1a|Mdm2|Sfrp2|Tnnc1|Tnni1|Adamts1|Nos3|Id2|Robo2|Rbp4|Nsd2|A…	Rnls|Col11a1|Ly6e|Wnt2|Lrp6|Sav1|Tgfb2|Tpm1|Ift88|Mks1|Smad4|Srf|Dvl3|Acvr1|Notch1|Heg1|Smarca4|Med1|Grhl2|Tgfb1|Sema3c|Sox11|Bmp4|Hif1a|Tgfbr1|Tgfbr3|Bmp2|Prox1|Bmpr2|Fgfr2|Dsp|Ube4b|Fgf9|
220	GOBP_CARDIAC_CONDUCTION	51	-0.116541	-0.974248	0.458753	0.814087	Cxadr|Nup155|Dsp|Pkp2|Pde4d|Sptbn4|Scn5a|Ryr2|Slc8a1|Ank2|Cacna1c|Agt|Cacna1d|Kcne3|Hcn2|Mef2a|Hcn4|Tmem65|Scn3b|Cacna2d1|Akap9|Kcnh2|Gja5|Scn4b|Gjc1|Abcc9|Slc4a3|Tbx18|Ctnna3|Sri|Cav1|Flna|Cacnb2|Dsg2|Slc9a1|Kcne1l|Kcnj2|Ehd3|Bin1|Kcnd3|Ace2|Cacna1g|Hcn1|Zmpste24|Scn1b|Hcn3|Scn2b|Jup|Kcnn2|Trpm4|Gja1|	Cacna2d1|Akap9|Kcnh2|Gja5|Scn4b|Gjc1|Abcc9|Slc4a3|Tbx18|Ctnna3|Sri|Cav1|Flna|Cacnb2|Dsg2|Slc9a1|Kcne1l|Kcnj2|Ehd3|Bin1|Kcnd3|Ace2|Cacna1g|Hcn1|Zmpste24|Scn1b|Hcn3|Scn2b|Jup|Kcnn2|Trpm4|Gja1|	53	0.192659	1.65467	0.0278884	0.100891	Kcnj2|Sptbn4|Akap9|Ank2|Dsp|Flna|Scn4b|Slc8a1|Cacna1c|Scn3b|Nup155|Scn1b|Dsg2|Jup|Scn2b|Cacna2d1|Scn5a|Ryr2|Tmem65|	Kcnj2|Sptbn4|Akap9|Ank2|Dsp|Flna|Scn4b|Slc8a1|Cacna1c|Scn3b|Nup155|Scn1b|Dsg2|Jup|Scn2b|Cacna2d1|Scn5a|Ryr2|Tmem65|Trpm4|Pkp2|Zmpste24|Cacna1g|Gja1|Slc4a3|Gjd3|Slc9a1|Kcne4|Kcnh6|Tnni3k|Kcne1l|Kcna5|Gjc1|Abcc9|Cacna1d|Hcn4|Cav1|Ctnna3|Kcnn2|Kcne3|Agt|Bin1|Kcnh2|Hcn1|Hcn3|Mef2a|Cacnb2|Hcn2|Sri|Ehd3|Pde4d|Kcnd3|Cxadr|	56	-0.159151	-1.43021	0.088632	0.304705	Sri|Kcnh2|Cxadr|Ctnna3|Bin1|Dsg2|Cacna1c|Kcnn2|Hcn2|Mef2a|Cav1|Agt|Pkp2|Scn1b|Tbx18|Trpm4|Kcnh6|Kcnj2|Isl1|Pln|Cacna2d1|Ryr2|Gja1|Tnni3k|Kcnq1|Scn4b|Abcc9|Dsc2|Ank2|Kcnj5|Tmem65|Cacnb2|Scn2b|Scn3b|Nup155|Kcne2|Kcnd3|Slc9a1|Ehd3|Kcne1l|Hcn1|Sptbn4|Akap9|Gjc1|Zmpste24|Pde4d|Slc8a1|Cacna1g|Flna|Scn5a|Hcn3|Slc4a3|Dsp|Jup|Hcn4|Cacna1d|	Kcnn2|Hcn2|Mef2a|Cav1|Agt|Pkp2|Scn1b|Tbx18|Trpm4|Kcnh6|Kcnj2|Isl1|Pln|Cacna2d1|Ryr2|Gja1|Tnni3k|Kcnq1|Scn4b|Abcc9|Dsc2|Ank2|Kcnj5|Tmem65|Cacnb2|Scn2b|Scn3b|Nup155|Kcne2|Kcnd3|Slc9a1|Ehd3|Kcne1l|Hcn1|Sptbn4|Akap9|Gjc1|Zmpste24|Pde4d|Slc8a1|Cacna1g|Flna|Scn5a|Hcn3|Slc4a3|Dsp|Jup|Hcn4|Cacna1d|
221	GOBP_CARDIAC_EPITHELIAL_TO_MESENCHYMAL_TRANSITION	27	-0.32327	-1.99028	0.00779727	0.224861	Snai2|Pdcd4|Tgfbr2|Tgfb1|Tgfbr3|Rbpj|Tmem100|Rtn4|Tgfbr1|Wnt2|Hey2|Notch1|Emp2|Bmp4|Jag1|Bmp2|Smad4|Tgfb2|Spry1|Eng|Tbx3|Acvrl1|Msx1|Hey1|Tgfb3|Acvr1|Adam15|	Tmem100|Rtn4|Tgfbr1|Wnt2|Hey2|Notch1|Emp2|Bmp4|Jag1|Bmp2|Smad4|Tgfb2|Spry1|Eng|Tbx3|Acvrl1|Msx1|Hey1|Tgfb3|Acvr1|Adam15|	28	0.134926	0.848896	0.649805	0.73161	NA	NA	32	-0.151079	-1.01563	0.431493	0.636699	Adam15|Emp2|Nog|Hey2|Jag1|Tgfb3|Msx2|Spry1|Heyl|Tmem100|Wnt16|Tgfbr2|Rbpj|Eng|Hey1|Tbx3|Snai2|Twist1|Pdcd4|Msx1|Efna1|Wnt2|Tgfb2|Smad4|Acvr1|Notch1|Tgfb1|Bmp4|Tgfbr1|Tgfbr3|Bmp2|Rtn4|	Efna1|Wnt2|Tgfb2|Smad4|Acvr1|Notch1|Tgfb1|Bmp4|Tgfbr1|Tgfbr3|Bmp2|Rtn4|
222	GOBP_CARDIAC_MUSCLE_ADAPTATION	21	0.18651	1.04143	0.393762	0.733028	Klf15|Atp2b4|Ppp3ca|Myh7|Foxo1|Lmna|Atp2a2|Inpp5f|Kdm4a|Trpc3|Oga|Mlip|Nfatc3|Camta2|Mef2c|Hey2|Ezh2|Smad3|Pparg|Myh6|Errfi1|	Klf15|Atp2b4|Ppp3ca|Myh7|Foxo1|Lmna|Atp2a2|Inpp5f|Kdm4a|Trpc3|Oga|Mlip|Nfatc3|Camta2|Mef2c|Hey2|	20	0.205494	1.10294	0.284823	0.462233	NA	NA	21	-0.14348	-0.791457	0.732	0.843481	Myh7|Hey2|Pparg|Smad3|Lmna|Inpp5f|Mef2c|Myh6|Nfatc3|Trpc3|Atp2b4|Errfi1|Mlip|Camta2|Ppp3ca|Atp2a2|Oga|Foxo1|Klf15|Ezh2|Kdm4a|	Pparg|Smad3|Lmna|Inpp5f|Mef2c|Myh6|Nfatc3|Trpc3|Atp2b4|Errfi1|Mlip|Camta2|Ppp3ca|Atp2a2|Oga|Foxo1|Klf15|Ezh2|Kdm4a|
223	GOBP_CARDIAC_MUSCLE_CELL_ACTION_POTENTIAL	51	0.0677271	0.563139	0.971483	0.988533	Cxadr|Nup155|Dsp|Pkp2|Slmap|Gpd1l|Tmem161b|Dmd|Scn5a|Ank3|Ryr2|Ank2|Cacna1c|Nedd4l|Kcnd2|Cacna1d|Kcne3|Hcn2|Atp2a2|Hcn4|Rnf207|Snta1|Fgf13|Scn3b|Camk2d|Cacna2d1|Akap9|Kcnh2|Gja5|Scn4b|Tbx18|Ctnna3|Cav1|Flna|Dlg1|Cacnb2|Dsg2|Calm1|Kcne1l|Kcnj2|Bin1|Cacna1g|Hcn1|Scn1a|Scn1b|Hcn3|Scn2b|Calm3|Jup|Kcnn2|Trpm4|	Cxadr|Nup155|Dsp|Pkp2|Slmap|Gpd1l|Tmem161b|Dmd|Scn5a|Ank3|Ryr2|Ank2|Cacna1c|Nedd4l|Kcnd2|Cacna1d|Kcne3|Hcn2|Atp2a2|Hcn4|Rnf207|Snta1|Fgf13|Scn3b|Camk2d|Cacna2d1|Akap9|Kcnh2|Gja5|Scn4b|Tbx18|Ctnna3|Cav1|Flna|Dlg1|Cacnb2|Dsg2|Calm1|Kcne1l|	48	0.312139	2.57498	0	0.00156906	Kcnj2|Akap9|Ank2|Dsp|Ank3|Flna|Scn4b|Dmd|Cacna1c|Scn3b|Scn1a|Nup155|Scn1b|Slmap|Dsg2|Kcnd2|Jup|Scn2b|Cacna2d1|Scn5a|Ryr2|Atp2a2|Trpm4|Fgf13|Pkp2|	Kcnj2|Akap9|Ank2|Dsp|Ank3|Flna|Scn4b|Dmd|Cacna1c|Scn3b|Scn1a|Nup155|Scn1b|Slmap|Dsg2|Kcnd2|Jup|Scn2b|Cacna2d1|Scn5a|Ryr2|Atp2a2|Trpm4|Fgf13|Pkp2|Cacna1g|Rnf207|Dlg1|Kcne4|Kcne1l|Kcna5|Cacna1d|Hcn4|Cav1|Ctnna3|Kcnn2|Kcne3|Snta1|Bin1|Kcnh2|Hcn1|Tmem161b|Camk2d|Hcn3|Cacnb2|Hcn2|Gpd1l|Cxadr|	54	-0.115503	-1.01142	0.417476	0.642472	Fgf13|Kcnh2|Cxadr|Camk2d|Ctnna3|Slmap|Bin1|Dsg2|Cacna1c|Calm3|Kcnn2|Hcn2|Cav1|Pkp2|Scn1a|Tmem161b|Scn1b|Tbx18|Trpm4|Snta1|Kcnj2|Cacna2d1|Ryr2|Kcnq1|Scn4b|Kcnj8|Dsc2|Gpd1l|Calm1|Ank2|Kcnj5|Cacnb2|Scn2b|Scn3b|Dmd|Ank3|Nedd4l|Nup155|Kcne2|Rnf207|Atp2a2|Kcne1l|Kcnd2|Hcn1|Akap9|Cacna1g|Dlg1|Flna|Scn5a|Hcn3|Dsp|Jup|Hcn4|Cacna1d|	Kcnh2|Cxadr|Camk2d|Ctnna3|Slmap|Bin1|Dsg2|Cacna1c|Calm3|Kcnn2|Hcn2|Cav1|Pkp2|Scn1a|Tmem161b|Scn1b|Tbx18|Trpm4|Snta1|Kcnj2|Cacna2d1|Ryr2|Kcnq1|Scn4b|Kcnj8|Dsc2|Gpd1l|Calm1|Ank2|Kcnj5|Cacnb2|Scn2b|Scn3b|Dmd|Ank3|Nedd4l|Nup155|Kcne2|Rnf207|Atp2a2|Kcne1l|Kcnd2|Hcn1|Akap9|Cacna1g|Dlg1|Flna|Scn5a|Hcn3|Dsp|Jup|Hcn4|Cacna1d|
224	GOBP_CARDIAC_MUSCLE_CELL_ACTION_POTENTIAL_INVOLVED_IN_CONTRACTION	34	-0.0815142	-0.57199	0.951036	0.990582	Nup155|Dsp|Pkp2|Gpd1l|Scn5a|Ryr2|Ank2|Cacna1c|Nedd4l|Cacna1d|Kcne3|Rnf207|Snta1|Scn3b|Cacna2d1|Kcnh2|Gja5|Scn4b|Ctnna3|Cav1|Flna|Dlg1|Cacnb2|Dsg2|Kcne1l|Kcnj2|Bin1|Cacna1g|Scn1a|Scn1b|Scn2b|Jup|Kcnn2|Trpm4|	Cav1|Flna|Dlg1|Cacnb2|Dsg2|Kcne1l|Kcnj2|Bin1|Cacna1g|Scn1a|Scn1b|Scn2b|Jup|Kcnn2|Trpm4|	34	0.320466	2.21799	0.00199601	0.0095788	Kcnj2|Ank2|Dsp|Flna|Scn4b|Cacna1c|Scn3b|Scn1a|Nup155|Scn1b|Dsg2|Jup|Scn2b|Cacna2d1|Scn5a|Ryr2|Trpm4|Pkp2|	Kcnj2|Ank2|Dsp|Flna|Scn4b|Cacna1c|Scn3b|Scn1a|Nup155|Scn1b|Dsg2|Jup|Scn2b|Cacna2d1|Scn5a|Ryr2|Trpm4|Pkp2|Cacna1g|Rnf207|Dlg1|Kcne4|Kcne1l|Kcna5|Cacna1d|Cav1|Ctnna3|Kcnn2|Kcne3|Snta1|Bin1|Kcnh2|Cacnb2|Gpd1l|	37	-0.163355	-1.17694	0.246124	0.490777	Kcnh2|Ctnna3|Bin1|Dsg2|Cacna1c|Kcnn2|Cav1|Pkp2|Scn1a|Scn1b|Trpm4|Snta1|Kcnj2|Cacna2d1|Ryr2|Kcnq1|Scn4b|Kcnj8|Dsc2|Gpd1l|Ank2|Kcnj5|Cacnb2|Scn2b|Scn3b|Nedd4l|Nup155|Kcne2|Rnf207|Kcne1l|Cacna1g|Dlg1|Flna|Scn5a|Dsp|Jup|Cacna1d|	Bin1|Dsg2|Cacna1c|Kcnn2|Cav1|Pkp2|Scn1a|Scn1b|Trpm4|Snta1|Kcnj2|Cacna2d1|Ryr2|Kcnq1|Scn4b|Kcnj8|Dsc2|Gpd1l|Ank2|Kcnj5|Cacnb2|Scn2b|Scn3b|Nedd4l|Nup155|Kcne2|Rnf207|Kcne1l|Cacna1g|Dlg1|Flna|Scn5a|Dsp|Jup|Cacna1d|
225	GOBP_CARDIAC_MUSCLE_CELL_CONTRACTION	57	-0.0752105	-0.689721	0.868952	0.960667	Nup155|Dsp|Akap6|Pkp2|Cacna1h|Pde4d|Gpd1l|Scn5a|Ryr2|Sgcd|Ank2|Cacna1c|Pde4b|Uty|Nedd4l|Cacna1d|Kcne3|Atp2a2|Hcn4|Rnf207|Snta1|Fgf13|Scn3b|Stc1|Camk2d|Cacna2d1|Akap9|Kcnh2|Gja5|Scn4b|Fxyd1|Abcc9|Atp1a1|Ctnna3|Sri|Pik3ca|Cav1|Flna|Dlg1|Cacnb2|Dsg2|Kcne1l|Sumo1|Kcnj2|Bin1|Adrb1|Gsn|Cacna1g|Scn1a|Scn1b|Scn2b|Adora1|Jup|Kcnn2|Trpm4|Atp1a2|Myh7b|	Fgf13|Scn3b|Stc1|Camk2d|Cacna2d1|Akap9|Kcnh2|Gja5|Scn4b|Fxyd1|Abcc9|Atp1a1|Ctnna3|Sri|Pik3ca|Cav1|Flna|Dlg1|Cacnb2|Dsg2|Kcne1l|Sumo1|Kcnj2|Bin1|Adrb1|Gsn|Cacna1g|Scn1a|Scn1b|Scn2b|Adora1|Jup|Kcnn2|Trpm4|Atp1a2|Myh7b|	55	0.273835	2.39108	0	0.00430914	Kcnj2|Akap9|Ank2|Atp1a1|Akap6|Dsp|Atp1a2|Gsn|Flna|Cacna1h|Scn4b|Cacna1c|Scn3b|Scn1a|Nup155|Scn1b|Dsg2|Jup|Scn2b|Cacna2d1|Scn5a|Ryr2|Atp2a2|Trpm4|Fgf13|Pkp2|Sgcd|	Kcnj2|Akap9|Ank2|Atp1a1|Akap6|Dsp|Atp1a2|Gsn|Flna|Cacna1h|Scn4b|Cacna1c|Scn3b|Scn1a|Nup155|Scn1b|Dsg2|Jup|Scn2b|Cacna2d1|Scn5a|Ryr2|Atp2a2|Trpm4|Fgf13|Pkp2|Sgcd|Cacna1g|Rnf207|Fxyd1|Dlg1|Kcne4|Stc1|Kcne1l|Kcna5|Abcc9|Cacna1d|Adora1|Hcn4|Cav1|Ctnna3|Kcnn2|Kcne3|Adrb1|Snta1|Bin1|Kcnh2|Camk2d|Cacnb2|Sri|Pde4d|Gpd1l|Pik3ca|Sumo1|Pde4b|	62	-0.133933	-1.26476	0.197125	0.424181	Fgf13|Stc1|Sri|Atp1a2|Kcnh2|Camk2d|Ctnna3|Adora1|Bin1|Dsg2|Adrb1|Cacna1c|Kcnn2|Cav1|Pkp2|Scn1a|Scn1b|Trpm4|Atp1a1|Snta1|Kcnj2|Pln|Cacna2d1|Sumo1|Ryr2|Kcnq1|Scn4b|Kcnj8|Gsn|Abcc9|Dsc2|Gpd1l|Ank2|Myh7b|Kcnj5|Cacnb2|Scn2b|Scn3b|Nedd4l|Nup155|Kcne2|Uty|Casq2|Rnf207|Atp2a2|Kcne1l|Fxyd1|Pik3ca|Cacna1h|Sgcd|Akap9|Akap6|Pde4d|Cacna1g|Dlg1|Flna|Scn5a|Dsp|Jup|Pde4b|Hcn4|Cacna1d|	Cacna2d1|Sumo1|Ryr2|Kcnq1|Scn4b|Kcnj8|Gsn|Abcc9|Dsc2|Gpd1l|Ank2|Myh7b|Kcnj5|Cacnb2|Scn2b|Scn3b|Nedd4l|Nup155|Kcne2|Uty|Casq2|Rnf207|Atp2a2|Kcne1l|Fxyd1|Pik3ca|Cacna1h|Sgcd|Akap9|Akap6|Pde4d|Cacna1g|Dlg1|Flna|Scn5a|Dsp|Jup|Pde4b|Hcn4|Cacna1d|
226	GOBP_CARDIAC_MUSCLE_CELL_DIFFERENTIATION	110	0.105882	1.28036	0.184971	0.544541	Cxadr|Vegfa|Dicer1|Kdm6b|Myh11|Pdlim5|Arid1a|Hdac2|Itgb1|Zfp418|Hnrnpu|Akap6|Ep300|Mtor|Sirt1|Plec|Foxp1|Maml1|Actn2|Pdgfra|Dll1|Pdgfrb|Nebl|Myh10|Nrg1|Sik1|Sorbs2|Ppara|Tgfb1|Sgcd|Slc8a1|Kat2a|Rbm10|Neb|Rarb|Speg|Agt|Nr3c1|Trip10|Gsk3b|Parp2|Lmna|Prox1|Ctdp1|Mef2a|Frs2|Rbpj|Cacybp|Tomm70a|AW551984|Atg7|Fhod3|Prickle1|Rxra|Cby1|Met|Camk2d|Mylk3|Sgcb|Sox6|Lrrc27|G6pdx|Bmpr1a|Fhl2|Map2k4|Ift20|Atg5…	Cxadr|Vegfa|Dicer1|Kdm6b|Myh11|Pdlim5|Arid1a|Hdac2|Itgb1|Zfp418|Hnrnpu|Akap6|Ep300|Mtor|Sirt1|Plec|Foxp1|Maml1|Actn2|Pdgfra|Dll1|Pdgfrb|Nebl|Myh10|Nrg1|Sik1|	105	0.0918488	1.08447	0.329114	0.481624	NA	NA	121	-0.129993	-1.64872	0.0384615	0.185402	Efnb2|Bmpr1a|Gsk3a|Naglu|Arrb2|Cacybp|Igf1|Lrrc27|G6pdx|Kat2a|Rxra|Ift20|Pdgfra|Hey2|Met|Hdac3|Adra1a|Ppara|Cxadr|Camk2d|Rxrb|Sirt6|Fdps|Shox2|Parp2|Fhl2|Cby1|Pak1|Ddx39b|Fzd7|Map2k4|Pin1|Atg7|Adrb1|Atg5|Alpk3|Actn2|Zfp418|Mef2a|Lmna|Bves|Agt|Rarb|Pdgfrb|Vegfa|Mef2c|Itgb1|Trip10|Myh6|Tbx18|Tdgf1|Yy1|Mylk3|Isl1|Fhod3|Slc25a4|Rbpj|Ccn4|Cavin4|Tomm70a|Pi16|Tbx3|Sirt1|Myh11|Nebl|Agtr2|Col14a1|Mtor|Pl…	Meis1|Bvht|Frs2|Dll1|Adra1b|Sgcb|Speg|Slc9a1|Myo18b|Rara|Foxp1|Ep300|Prickle1|Ift88|Dicer1|Gsk3b|Sgcd|Smad4|Arid1a|Srf|Alpk2|Tsc1|Acvr1|Neb|Akap6|Maml1|AW551984|Grem1|Zmpste24|Rgs2|Slc8a1|Tgfb1|Hnrnpu|Sorbs2|Ttn|Bmp4|Ctdp1|Bmp2|Prox1|Sox6|Acadm|Nr3c1|Akap13|Pdlim5|Hdac2|Ccnd2|Sik1|Kdm6b|
227	GOBP_CARDIAC_MUSCLE_CELL_MEMBRANE_REPOLARIZATION	21	-0.177537	-0.989872	0.433594	0.806803	Scn5a|Ank2|Wdr1|Cacna1d|Kcne3|Nos1ap|Rnf207|Snta1|Cacna2d1|Akap9|Kcnh2|Gja5|Scn4b|Flna|Kcne1l|Kcnj2|Kcnd3|Zmpste24|Scn1b|Kcnn2|Gja1|	Scn5a|Ank2|Wdr1|Cacna1d|Kcne3|Nos1ap|Rnf207|Snta1|Cacna2d1|Akap9|Kcnh2|Gja5|Scn4b|Flna|Kcne1l|Kcnj2|Kcnd3|Zmpste24|Scn1b|Kcnn2|Gja1|	23	0.201358	1.12176	0.306122	0.444215	NA	NA	24	-0.301598	-1.74212	0.0181452	0.147699	Kcnh2|Kcnn2|Scn1b|Snta1|Kcnh6|Kcnj2|Wdr1|Cacna2d1|Gja1|Kcnq1|Scn4b|Kcnj8|Nos1ap|Ank2|Kcnj5|Kcne2|Kcnd3|Rnf207|Kcne1l|Akap9|Zmpste24|Flna|Scn5a|Cacna1d|	Scn1b|Snta1|Kcnh6|Kcnj2|Wdr1|Cacna2d1|Gja1|Kcnq1|Scn4b|Kcnj8|Nos1ap|Ank2|Kcnj5|Kcne2|Kcnd3|Rnf207|Kcne1l|Akap9|Zmpste24|Flna|Scn5a|Cacna1d|
228	GOBP_CARDIAC_MUSCLE_CELL_PROLIFERATION	48	-0.106438	-0.859253	0.639216	0.885659	Cxadr|Hdac2|Tenm4|Apc|Foxp1|Fgfr2|Myh10|Nrg1|Mapk11|Tgfbr2|Ctnnb1|Arid2|Zfpm2|Tgfbr3|Erbb4|Dipk2a|Prkar1a|Rbpj|2810429I04Rik|Rxra|Mapk1|Bmpr1a|Ncam1|Yap1|Mef2c|Tgfbr1|Wnt2|Hey2|Notch1|Ccnd2|Mapk14|Kcnk2|Pten|Smad1|Rxrb|Tbx2|Trp73|Foxc1|Tgfb2|Fgfr1|Jarid2|Fgf1|Cited2|Fgf2|Sav1|Fgf9|Gja1|Vgll4|	Mapk1|Bmpr1a|Ncam1|Yap1|Mef2c|Tgfbr1|Wnt2|Hey2|Notch1|Ccnd2|Mapk14|Kcnk2|Pten|Smad1|Rxrb|Tbx2|Trp73|Foxc1|Tgfb2|Fgfr1|Jarid2|Fgf1|Cited2|Fgf2|Sav1|Fgf9|Gja1|Vgll4|	50	0.226258	1.89718	0.00772201	0.0408274	Ncam1|Myh10|Pim1|Mef2c|Vgll4|Ctnnb1|Wnt2|Kcnk2|Notch1|Apc|Trp73|Zfpm2|Rxrb|Tgfbr3|Erbb4|Fgf9|Hey2|Fgf1|Prkar1a|Dipk2a|Fgfr2|Rbp4|2810429I04Rik|Gja1|Smad1|Sav1|Tgfbr2|Pten|Foxc1|	Ncam1|Myh10|Pim1|Mef2c|Vgll4|Ctnnb1|Wnt2|Kcnk2|Notch1|Apc|Trp73|Zfpm2|Rxrb|Tgfbr3|Erbb4|Fgf9|Hey2|Fgf1|Prkar1a|Dipk2a|Fgfr2|Rbp4|2810429I04Rik|Gja1|Smad1|Sav1|Tgfbr2|Pten|Foxc1|Fgf2|Cited2|Arid2|Fgfr1|Nog|Ccnd2|Nrg1|Tgfbr1|Yap1|Tgfb2|Rbpj|Jarid2|Foxp1|Bmpr1a|Rxra|Mapk14|Mapk11|Cxadr|Hdac2|Mapk1|Tenm4|	51	-0.147793	-1.24732	0.180328	0.436591	Bmpr1a|Rxra|Nog|Mapk14|Arid2|Hey2|Cxadr|Rxrb|Cited2|Kcnk2|Foxc1|Ctnnb1|Mef2c|Ncam1|Tenm4|2810429I04Rik|Tgfbr2|Pim1|Rbpj|Foxc2|Gja1|Erbb4|Mapk11|Yap1|Trp73|Rbp4|Smad1|Pten|Myh10|Nrg1|Fgfr1|Prkar1a|Zfpm2|Mapk1|Fgf2|Wnt2|Sav1|Foxp1|Tgfb2|Jarid2|Apc|Dipk2a|Vgll4|Notch1|Fgf1|Tgfbr1|Tgfbr3|Fgfr2|Hdac2|Ccnd2|Fgf9|	2810429I04Rik|Tgfbr2|Pim1|Rbpj|Foxc2|Gja1|Erbb4|Mapk11|Yap1|Trp73|Rbp4|Smad1|Pten|Myh10|Nrg1|Fgfr1|Prkar1a|Zfpm2|Mapk1|Fgf2|Wnt2|Sav1|Foxp1|Tgfb2|Jarid2|Apc|Dipk2a|Vgll4|Notch1|Fgf1|Tgfbr1|Tgfbr3|Fgfr2|Hdac2|Ccnd2|Fgf9|
229	GOBP_CARDIAC_MUSCLE_CONTRACTION	102	-0.103443	-1.21956	0.215321	0.63618	Tmem38b|Smad5|Nup155|Dsp|Akap6|Mtor|Pkp2|Cacna1h|Pde4d|P2rx4|Cxcr4|Pde5a|Gpd1l|Dmd|Myh7|Scn5a|Ryr2|Sgcd|Slc8a1|Ank2|Cacna1c|Pde4b|Fkbp1b|Hdac4|Uty|Nedd4l|Smad7|Cacna1d|Map2k6|Kcne3|Atp2a2|Hcn4|Rnf207|Snta1|Tpm1|Vegfb|Fgf13|Scn3b|Stc1|Calm2|Met|Camk2d|Cacna2d1|Akap9|Srsf1|Kcnh2|Gja5|Scn4b|Fxyd1|Abcc9|Rgs2|Atp1a1|Ctnna3|Sri|Pik3ca|Cav1|Flna|Dlg1|Cacnb2|Tnnc1|Myl4|Ccn2|Ttn|Dsg2|Slc9a1|Calm1|Kcne1l|S…	Pik3ca|Cav1|Flna|Dlg1|Cacnb2|Tnnc1|Myl4|Ccn2|Ttn|Dsg2|Slc9a1|Calm1|Kcne1l|Smtn|Adra1a|Sumo1|Tnnt2|Tmem38a|Chga|Kcnj2|Atp1b1|Atp1a3|Ehd3|Grk2|Mybpc3|Bin1|Adrb1|Tafazzin|Gsn|Ace2|Cacna1g|Scn1a|Zfas1|Scn1b|Scn2b|Psen2|Agrn|Adora1|Map2k3|Calm3|Myh6|Jup|Kcnn2|Trpm4|Gaa|Ppp1r13l|Atp1a2|Myh7b|	101	0.160246	1.85682	0.0056926	0.0479935	Kcnj2|Akap9|Rgs2|Ank2|Chga|Atp1a1|Akap6|Dsp|Agrn|Atp1a2|Gaa|Gsn|Smad7|Flna|Cacna1h|Scn4b|Atp1a3|Dmd|Slc8a1|Ttn|Cacna1c|Scn3b|Scn1a|Nup155|Scn1b|Dsg2|Jup|Scn2b|Cacna2d1|Pde5a|Scn5a|Ryr2|	Kcnj2|Akap9|Rgs2|Ank2|Chga|Atp1a1|Akap6|Dsp|Agrn|Atp1a2|Gaa|Gsn|Smad7|Flna|Cacna1h|Scn4b|Atp1a3|Dmd|Slc8a1|Ttn|Cacna1c|Scn3b|Scn1a|Nup155|Scn1b|Dsg2|Jup|Scn2b|Cacna2d1|Pde5a|Scn5a|Ryr2|Atp2a2|Trpm4|Fgf13|Pkp2|Tafazzin|Sgcd|Myh7|Smad5|Cacna1g|Rnf207|Psen2|Fxyd1|Ppp1r13l|Tnnt2|Dlg1|Cxcr4|Smtn|Tnni1|Mtor|Tnnc1|Slc9a1|Kcne4|Stc1|Zc3h12a|Kcne1l|Tmem38b|Srsf1|Kcna5|Ccn2|Abcc9|Cacna1d|Calm3|Adora1|Hcn4|…	108	-0.10623	-1.30109	0.16501	0.395386	Fgf13|Fkbp1b|P2rx4|Tmem38a|Stc1|Sri|Myl4|Chga|Myh7|Met|Adra1a|Atp1a2|Kcnh2|Vegfb|Camk2d|Ctnna3|Calm2|Zfas1|Adora1|Srsf1|Bin1|Grk2|Dsg2|Smad7|Adrb1|Cacna1c|Calm3|Kcnn2|Cav1|Tmem38b|Pkp2|Scn1a|Scn1b|Myh6|Trpm4|Atp1a1|Snta1|Kcnj2|Pln|Zc3h12a|Map2k3|Tnnt2|Ppp1r13l|Cacna2d1|Sumo1|Ryr2|Kcnq1|Scn4b|Tafazzin|Kcnj8|Tnnc1|Gsn|Abcc9|Dsc2|Gpd1l|Calm1|Smad5|Atp1b1|Ank2|Smtn|Mtor|Myh7b|Kcnj5|Cacnb2|Scn2b|Scn3b…	Atp1b1|Ank2|Smtn|Mtor|Myh7b|Kcnj5|Cacnb2|Scn2b|Scn3b|Dmd|Nedd4l|Nup155|Ccn2|Kcne2|Uty|Casq2|Rnf207|Cxcr4|Adra1b|Slc9a1|Ehd3|Gaa|Atp2a2|Pde5a|Kcne1l|Myl1|Fxyd1|Tpm1|Pik3ca|Cacna1h|Sgcd|Akap9|Akap6|Atp1a3|Rgs2|Pde4d|Slc8a1|Map2k6|Cacna1g|Agrn|Dlg1|Ttn|Flna|Scn5a|Hdac4|Psen2|Dsp|Jup|Pde4b|Hcn4|Cacna1d|
230	GOBP_CARDIAC_MUSCLE_TISSUE_MORPHOGENESIS	51	-0.12696	-1.09491	0.313725	0.721546	S1pr1|Dsp|Pkp2|Fgfr2|Chd7|Nrg1|Myh7|Epor|Tgfb1|Ryr2|Ctnnb1|Zfpm1|Zfpm2|Smad7|Tgfbr3|Prox1|Ube4b|Lrp6|Rbpj|Tpm1|Rxra|Bmpr1a|Med1|Fkbp1a|Egln1|Tgfbr1|Lrp2|Wnt2|Hey2|Notch1|Sirt6|Bmp2|Tnnc1|Ttn|Smad4|Naglu|Tnni1|Tnnt2|Foxc1|Tgfb2|Eng|Mybpc3|Ptcd2|Wnt5a|Heg1|Col11a1|Hey1|Angpt1|Myh6|Ly6e|Ednra|	Bmpr1a|Med1|Fkbp1a|Egln1|Tgfbr1|Lrp2|Wnt2|Hey2|Notch1|Sirt6|Bmp2|Tnnc1|Ttn|Smad4|Naglu|Tnni1|Tnnt2|Foxc1|Tgfb2|Eng|Mybpc3|Ptcd2|Wnt5a|Heg1|Col11a1|Hey1|Angpt1|Myh6|Ly6e|Ednra|	51	0.223466	1.84913	0.0181818	0.0496453	Dsp|Prox1|Smad7|Ctnnb1|Wnt2|Heg1|Col11a1|Chd7|Ttn|Notch1|Zfpm1|Zfpm2|S1pr1|Ryr2|Tgfbr3|Lrp6|Pkp2|Hey2|Wnt5a|Epor|Myh7|Fgfr2|Egln1|Smad4|Tnnt2|Hey1|Med1|Tgfb1|Foxc1|Dll4|Tnni1|	Dsp|Prox1|Smad7|Ctnnb1|Wnt2|Heg1|Col11a1|Chd7|Ttn|Notch1|Zfpm1|Zfpm2|S1pr1|Ryr2|Tgfbr3|Lrp6|Pkp2|Hey2|Wnt5a|Epor|Myh7|Fgfr2|Egln1|Smad4|Tnnt2|Hey1|Med1|Tgfb1|Foxc1|Dll4|Tnni1|Tnnc1|Angpt1|Nog|Ednra|Sirt6|Lrp2|Mybpc3|Nrg1|Ube4b|Eng|Ptcd2|Tgfbr1|Tpm1|Tgfb2|Rbpj|Bmp2|Fkbp1a|Bmpr1a|Rxra|Ly6e|	54	-0.151795	-1.32126	0.135827	0.381182	Bmpr1a|Naglu|Rxra|Epor|Nog|Myh7|Hey2|Ednra|Sirt6|Egln1|Foxc1|Smad7|Angpt1|Zfpm1|Ctnnb1|Pkp2|Pou4f1|Wnt5a|Ptcd2|Myh6|Isl1|Rbpj|Foxc2|Tnnt2|Eng|Ryr2|Chd7|Hey1|Fkbp1a|Tnnc1|Tnni1|Nrg1|Lrp2|Zfpm2|Col11a1|Ly6e|Wnt2|Lrp6|Tgfb2|Tpm1|Smad4|Notch1|Heg1|Med1|S1pr1|Tgfb1|Ttn|Tgfbr1|Tgfbr3|Bmp2|Prox1|Fgfr2|Dsp|Ube4b|	Col11a1|Ly6e|Wnt2|Lrp6|Tgfb2|Tpm1|Smad4|Notch1|Heg1|Med1|S1pr1|Tgfb1|Ttn|Tgfbr1|Tgfbr3|Bmp2|Prox1|Fgfr2|Dsp|Ube4b|
231	GOBP_CARDIAC_SEPTUM_DEVELOPMENT	97	0.0763906	0.879645	0.611554	0.846014	Dnm2|Dnah11|Rbm15|Hectd1|Dand5|Nrp2|Pcsk5|Robo2|Cntrl|Maml1|Matr3|Fgfr2|Smarca4|Plxnd1|Id2|Chd7|Myh10|Cxcr4|Tgfbr2|Dhrs3|Ank2|Nphp3|Nprl3|Zfpm1|Nsd2|Zfpm2|Smad7|Hes1|Tgfbr3|Ccn1|Prox1|Zbtb14|Notch2|Ltbp1|Frs2|Lrp6|Nos3|Rbpj|Tab1|Adamts6|Robo1|Lrp1|Sox4|Fzd1|Dvl3|Fzd2|Mdm2|Ndst1|Trp53|Nfatc1|Ap2b1|Smo|Gja5|Sox11|Cplane1|Bmpr1a|Luzp1|Egln1|Bmp7|Tgfbr1|Lrp2|Hey2|Notch1|Mks1|Snx17|Bmp4|Sall1|Jag1|Bmp…	Dnm2|Dnah11|Rbm15|Hectd1|Dand5|Nrp2|Pcsk5|Robo2|Cntrl|Maml1|Matr3|Fgfr2|Smarca4|Plxnd1|Id2|Chd7|Myh10|Cxcr4|Tgfbr2|Dhrs3|Ank2|Nphp3|Nprl3|Zfpm1|Nsd2|Zfpm2|Smad7|Hes1|Tgfbr3|Ccn1|Prox1|Zbtb14|Notch2|Ltbp1|Frs2|Lrp6|Nos3|Rbpj|Tab1|Adamts6|Robo1|Lrp1|Sox4|Fzd1|Dvl3|Fzd2|Mdm2|Ndst1|Trp53|Nfatc1|Ap2b1|Smo|Gja5|Sox11|Cplane1|Bmpr1a|Luzp1|Egln1|Bmp7|Tgfbr1|Lrp2|Hey2|Notch1|Mks1|Snx17|	97	0.212534	2.462	0	0.00295172	Ank2|Trip11|Robo2|Ap2b1|Nrp1|Myh10|Jag1|Sox4|Prox1|Robo1|Smad7|Slit2|Hectd1|Nrp2|Heg1|Chd7|Luzp1|Pcsk5|Ccn1|Notch1|Zfpm1|Dand5|Pde2a|Rbm15|Bmpr2|Sox11|Zfpm2|Slit3|Cntrl|Matr3|Adamts6|Ptk7|Nsd2|Cplane1|Tgfbr3|Notch2|Wnt11|Lrp6|Fzd1|Hey2|Wnt5a|Dnah11|Fgfr2|Lrp1|Egln1|Mks1|Smarca4|Prdm1|Kif7|Smad4|Sav1|Hey1|Tgfbr2|Tab1|	Ank2|Trip11|Robo2|Ap2b1|Nrp1|Myh10|Jag1|Sox4|Prox1|Robo1|Smad7|Slit2|Hectd1|Nrp2|Heg1|Chd7|Luzp1|Pcsk5|Ccn1|Notch1|Zfpm1|Dand5|Pde2a|Rbm15|Bmpr2|Sox11|Zfpm2|Slit3|Cntrl|Matr3|Adamts6|Ptk7|Nsd2|Cplane1|Tgfbr3|Notch2|Wnt11|Lrp6|Fzd1|Hey2|Wnt5a|Dnah11|Fgfr2|Lrp1|Egln1|Mks1|Smarca4|Prdm1|Kif7|Smad4|Sav1|Hey1|Tgfbr2|Tab1|Cxcr4|Vangl2|Sema3c|Snx17|Ltbp1|Nphp3|Cited2|Dnm2|Smo|Mdm4|Nos3|Fzd2|Dvl3|Fuz|Nfa…	104	-0.0945801	-1.12575	0.295409	0.530965	Bmpr1a|Snx17|Lmo4|Fzd2|Nog|Hey2|Jag1|Notch2|Dnm2|Smo|Slit3|Adamts6|Stra6|Egln1|Msx2|Vangl2|Parva|Zbtb14|Cited2|Dctn5|Ltbp1|Hes1|Smad7|Sufu|Cplane1|Tab1|Rbm15|Prdm1|Dnah11|Sox4|Zfpm1|Nrp2|Heyl|Wnt5a|Aplnr|Nrp1|Sall1|Ccn1|Mdm4|Robo1|Bmp7|Isl1|Tgfbr2|Cntrl|Rbpj|Nprl3|Eng|Chd7|Fzd1|Hey1|Tbx3|Slit2|Mdm2|Pcsk5|Nos3|Id2|Robo2|Nsd2|Trip11|Ank2|Fgfrl1|Nfatc1|Smad6|Trp53|Myh10|Dhrs3|Kif7|Lrp2|Zfpm2|Frs2|Cx…	Lrp6|Ptk7|Sav1|Plxnd1|Tgfb2|Sall4|Ndst1|Ift88|Mks1|Smad4|Nphp3|Dvl3|Luzp1|Acvr1|Notch1|Maml1|Matr3|Heg1|Smarca4|Sema3c|Sox11|Bmp4|Tgfbr1|Tgfbr3|Hectd1|Prox1|Bmpr2|Fgfr2|Ap2b1|Lrp1|Pde2a|Fuz|
232	GOBP_CARDIAC_SEPTUM_MORPHOGENESIS	61	-0.116432	-1.09182	0.316633	0.72152	Dnah11|Rbm15|Nrp2|Robo2|Fgfr2|Id2|Chd7|Tgfbr2|Dhrs3|Zfpm1|Nsd2|Zfpm2|Smad7|Hes1|Tgfbr3|Ccn1|Prox1|Notch2|Lrp6|Nos3|Rbpj|Robo1|Sox4|Fzd1|Dvl3|Fzd2|Mdm2|Trp53|Nfatc1|Smo|Gja5|Sox11|Bmpr1a|Egln1|Bmp7|Tgfbr1|Lrp2|Hey2|Notch1|Mks1|Bmp4|Jag1|Bmpr2|Smad4|Tbx2|Nrp1|Tgfb2|Tbx1|Eng|Tbx3|Slit3|Ift88|Vangl2|Wnt5a|Hey1|Slit2|Sema3c|Acvr1|Cited2|Sav1|Parva|	Sox4|Fzd1|Dvl3|Fzd2|Mdm2|Trp53|Nfatc1|Smo|Gja5|Sox11|Bmpr1a|Egln1|Bmp7|Tgfbr1|Lrp2|Hey2|Notch1|Mks1|Bmp4|Jag1|Bmpr2|Smad4|Tbx2|Nrp1|Tgfb2|Tbx1|Eng|Tbx3|Slit3|Ift88|Vangl2|Wnt5a|Hey1|Slit2|Sema3c|Acvr1|Cited2|Sav1|Parva|	58	0.24318	2.21661	0	0.00962733	Robo2|Nrp1|Jag1|Sox4|Prox1|Robo1|Smad7|Slit2|Nrp2|Chd7|Ccn1|Notch1|Zfpm1|Rbm15|Bmpr2|Sox11|Zfpm2|Slit3|Nsd2|Tgfbr3|Notch2|Wnt11|Lrp6|Fzd1|Hey2|Wnt5a|Dnah11|Fgfr2|Egln1|Mks1|Smad4|Sav1|Hey1|Tgfbr2|	Robo2|Nrp1|Jag1|Sox4|Prox1|Robo1|Smad7|Slit2|Nrp2|Chd7|Ccn1|Notch1|Zfpm1|Rbm15|Bmpr2|Sox11|Zfpm2|Slit3|Nsd2|Tgfbr3|Notch2|Wnt11|Lrp6|Fzd1|Hey2|Wnt5a|Dnah11|Fgfr2|Egln1|Mks1|Smad4|Sav1|Hey1|Tgfbr2|Vangl2|Sema3c|Cited2|Smo|Nos3|Fzd2|Dvl3|Nfatc1|Nog|Lrp2|Eng|Tgfbr1|Parva|Dhrs3|Trp53|Fgfrl1|Acvr1|Tgfb2|Rbpj|Mdm2|Bmpr1a|Id2|Ift88|Hes1|	65	-0.0706936	-0.68304	0.886905	0.929763	Bmpr1a|Fzd2|Nog|Hey2|Jag1|Notch2|Smo|Slit3|Egln1|Msx2|Vangl2|Parva|Cited2|Hes1|Smad7|Rbm15|Dnah11|Sox4|Zfpm1|Nrp2|Heyl|Wnt5a|Aplnr|Nrp1|Ccn1|Robo1|Bmp7|Isl1|Tgfbr2|Rbpj|Eng|Chd7|Fzd1|Hey1|Tbx3|Slit2|Mdm2|Nos3|Id2|Robo2|Nsd2|Fgfrl1|Nfatc1|Smad6|Trp53|Dhrs3|Lrp2|Zfpm2|Lrp6|Sav1|Tgfb2|Ift88|Mks1|Smad4|Dvl3|Acvr1|Notch1|Sema3c|Sox11|Bmp4|Tgfbr1|Tgfbr3|Prox1|Bmpr2|Fgfr2|	Egln1|Msx2|Vangl2|Parva|Cited2|Hes1|Smad7|Rbm15|Dnah11|Sox4|Zfpm1|Nrp2|Heyl|Wnt5a|Aplnr|Nrp1|Ccn1|Robo1|Bmp7|Isl1|Tgfbr2|Rbpj|Eng|Chd7|Fzd1|Hey1|Tbx3|Slit2|Mdm2|Nos3|Id2|Robo2|Nsd2|Fgfrl1|Nfatc1|Smad6|Trp53|Dhrs3|Lrp2|Zfpm2|Lrp6|Sav1|Tgfb2|Ift88|Mks1|Smad4|Dvl3|Acvr1|Notch1|Sema3c|Sox11|Bmp4|Tgfbr1|Tgfbr3|Prox1|Bmpr2|Fgfr2|
233	GOBP_CARDIAC_VENTRICLE_DEVELOPMENT	110	-0.063917	-0.76654	0.753012	0.932304	Dnm2|Rbm15|Naca|Hectd1|Dand5|Dsp|Pkp2|Robo2|Cntrl|Matr3|Fgfr2|Smarca4|Id2|Chd7|Nrg1|Hif1a|Cxcr4|Tgfbr2|Myh7|Epor|Scn5a|Tgfb1|Ryr2|Greb1l|Ctnnb1|Nprl3|Zfpm1|Nsd2|Zfpm2|Smad7|Hes1|Npy5r|Tgfbr3|Ccn1|Prox1|Ube4b|Ahr|Ltbp1|Frs2|Lrp6|Nos3|Rbpj|Tpm1|Tmem65|Robo1|Rxra|Sox4|Fzd1|Fzd2|Mdm2|Nfatc1|Ap2b1|Gja5|Sox11|Cplane1|Bmpr1a|Luzp1|Med1|Fkbp1a|Mef2c|Egln1|Tgfbr1|Lrp2|Hey2|Notch1|Bmp4|Sall1|Jag1|Bmpr2|Tnn…	Naglu|Tnni1|Tnnt2|Dctn5|Sufu|Foxc1|Lmo4|Tgfb2|Trip11|Mdm4|Grhl2|Eng|Tbx3|Mybpc3|Slit3|Vangl2|Ptcd2|Wnt5a|Stra6|Heg1|Gsk3a|Zmpste24|Col11a1|Hey1|Slit2|Pde2a|Myh6|Sema3c|Ptk7|Acvr1|Cpe|Cited2|Ppp1r13l|Sav1|Fgf9|Npy2r|Ly6e|Ednra|	112	0.201901	2.47434	0	0.00285516	Trip11|Robo2|Ap2b1|Dsp|Jag1|Mef2c|Sox4|Prox1|Robo1|Smad7|Slit2|Ctnnb1|Hectd1|Npy2r|Heg1|Col11a1|Chd7|Luzp1|Ccn1|Notch1|Zfpm1|Dand5|Pde2a|Rbm15|Bmpr2|Sox11|Zfpm2|Slit3|Cntrl|Matr3|Scn5a|Ryr2|Ptk7|Nsd2|Cplane1|Tmem65|Tgfbr3|Wnt11|Lrp6|Fzd1|Pkp2|Fgf9|Hey2|Wnt5a|Zmpste24|Epor|Myh7|Fgfr2|Egln1|Smarca4|Ppp1r13l|Npy5r|Prdm1|Smad4|Tnnt2|Sav1|Hey1|Tgfbr2|Med1|Tgfb1|Foxc1|Cxcr4|Dll4|Vangl2|Tnni1|Sema3c|	Trip11|Robo2|Ap2b1|Dsp|Jag1|Mef2c|Sox4|Prox1|Robo1|Smad7|Slit2|Ctnnb1|Hectd1|Npy2r|Heg1|Col11a1|Chd7|Luzp1|Ccn1|Notch1|Zfpm1|Dand5|Pde2a|Rbm15|Bmpr2|Sox11|Zfpm2|Slit3|Cntrl|Matr3|Scn5a|Ryr2|Ptk7|Nsd2|Cplane1|Tmem65|Tgfbr3|Wnt11|Lrp6|Fzd1|Pkp2|Fgf9|Hey2|Wnt5a|Zmpste24|Epor|Myh7|Fgfr2|Egln1|Smarca4|Ppp1r13l|Npy5r|Prdm1|Smad4|Tnnt2|Sav1|Hey1|Tgfbr2|Med1|Tgfb1|Foxc1|Cxcr4|Dll4|Vangl2|Tnni1|Sema3c|Ltb…	120	-0.0859569	-1.08617	0.354455	0.565048	Bmpr1a|Gsk3a|Naglu|Naca|Lmo4|Rxra|Fzd2|Epor|Nog|Myh7|Hey2|Ednra|Jag1|Npy5r|Dnm2|Slit3|Stra6|Smarcd3|Egln1|Vangl2|Cited2|Dctn5|Ltbp1|Foxc1|Hes1|Smad7|Sufu|Cplane1|Rbm15|Prdm1|Sox4|Zfpm1|Ctnnb1|Pkp2|Heyl|Mef2c|Npy2r|Pou4f1|Wnt5a|Aplnr|Sall1|Ptcd2|Ccn1|Myh6|Mdm4|Robo1|Isl1|Tgfbr2|Cntrl|Rbpj|Foxc2|Nprl3|Tnnt2|Eng|Ppp1r13l|Ryr2|Chd7|Fzd1|Hey1|Tbx3|Slit2|Fkbp1a|Mdm2|Sfrp2|Tnnc1|Tnni1|Nos3|Id2|Robo2|Nsd…	Dand5|Rnls|Col11a1|Ly6e|Lrp6|Ptk7|Sav1|Tgfb2|Sall4|Tpm1|Greb1l|Smad4|Luzp1|Acvr1|Notch1|Matr3|Zmpste24|Heg1|Smarca4|Med1|Grhl2|Tgfb1|Sema3c|Sox11|Bmp4|Hif1a|Tgfbr1|Tgfbr3|Hectd1|Prox1|Scn5a|Bmpr2|Fgfr2|Ap2b1|Dsp|Pde2a|Ube4b|Fgf9|
234	GOBP_CARDIAC_VENTRICLE_MORPHOGENESIS	58	-0.124978	-1.10024	0.338144	0.71487	Dsp|Pkp2|Fgfr2|Chd7|Nrg1|Hif1a|Tgfbr2|Myh7|Epor|Tgfb1|Ryr2|Ctnnb1|Zfpm2|Smad7|Npy5r|Tgfbr3|Prox1|Ube4b|Ahr|Rbpj|Tpm1|Rxra|Sox4|Sox11|Bmpr1a|Med1|Fkbp1a|Mef2c|Tgfbr1|Lrp2|Hey2|Notch1|Bmp4|Jag1|Tnnc1|Smarcd3|Smad4|Naglu|Tnni1|Tnnt2|Foxc1|Tgfb2|Grhl2|Eng|Mybpc3|Ptcd2|Heg1|Gsk3a|Col11a1|Hey1|Myh6|Sema3c|Cpe|Ppp1r13l|Fgf9|Npy2r|Ly6e|Ednra|	Bmpr1a|Med1|Fkbp1a|Mef2c|Tgfbr1|Lrp2|Hey2|Notch1|Bmp4|Jag1|Tnnc1|Smarcd3|Smad4|Naglu|Tnni1|Tnnt2|Foxc1|Tgfb2|Grhl2|Eng|Mybpc3|Ptcd2|Heg1|Gsk3a|Col11a1|Hey1|Myh6|Sema3c|Cpe|Ppp1r13l|Fgf9|Npy2r|Ly6e|Ednra|	58	0.198136	1.76763	0.0199203	0.0680156	Dsp|Jag1|Mef2c|Sox4|Prox1|Smad7|Ctnnb1|Npy2r|Heg1|Col11a1|Chd7|Notch1|Sox11|Zfpm2|Ryr2|Tgfbr3|Pkp2|Fgf9|Hey2|Epor|Myh7|Fgfr2|Ppp1r13l|Npy5r|Smad4|Tnnt2|Hey1|Tgfbr2|Med1|Tgfb1|Foxc1|Dll4|Tnni1|Sema3c|	Dsp|Jag1|Mef2c|Sox4|Prox1|Smad7|Ctnnb1|Npy2r|Heg1|Col11a1|Chd7|Notch1|Sox11|Zfpm2|Ryr2|Tgfbr3|Pkp2|Fgf9|Hey2|Epor|Myh7|Fgfr2|Ppp1r13l|Npy5r|Smad4|Tnnt2|Hey1|Tgfbr2|Med1|Tgfb1|Foxc1|Dll4|Tnni1|Sema3c|Tnnc1|Nog|Ednra|Lrp2|Mybpc3|Nrg1|Rnls|Ube4b|Eng|Ptcd2|Tgfbr1|Tpm1|Grhl2|Hif1a|Smarcd3|Tgfb2|Rbpj|Fkbp1a|Gsk3a|Ahr|Bmpr1a|Rxra|Cpe|Ly6e|	64	-0.119512	-1.12911	0.30814	0.527743	Bmpr1a|Gsk3a|Naglu|Rxra|Epor|Nog|Myh7|Hey2|Ednra|Jag1|Npy5r|Smarcd3|Foxc1|Smad7|Sox4|Ctnnb1|Pkp2|Heyl|Mef2c|Npy2r|Pou4f1|Ptcd2|Myh6|Isl1|Tgfbr2|Rbpj|Foxc2|Tnnt2|Eng|Ppp1r13l|Ryr2|Chd7|Hey1|Fkbp1a|Sfrp2|Tnnc1|Tnni1|Ahr|Nrg1|Lrp2|Cpe|Zfpm2|Rnls|Col11a1|Ly6e|Tgfb2|Tpm1|Smad4|Notch1|Heg1|Med1|Grhl2|Tgfb1|Sema3c|Sox11|Bmp4|Hif1a|Tgfbr1|Tgfbr3|Prox1|Fgfr2|Dsp|Ube4b|Fgf9|	Rnls|Col11a1|Ly6e|Tgfb2|Tpm1|Smad4|Notch1|Heg1|Med1|Grhl2|Tgfb1|Sema3c|Sox11|Bmp4|Hif1a|Tgfbr1|Tgfbr3|Prox1|Fgfr2|Dsp|Ube4b|Fgf9|
235	GOBP_CARDIOCYTE_DIFFERENTIATION	141	0.0822814	1.1343	0.280665	0.667485	Cxadr|Vegfa|Dicer1|Kdm6b|Myh11|Pdlim5|Arid1a|Hdac2|Itgb1|Zfp418|Hnrnpu|Tenm4|Akap6|Ep300|Mtor|Pdgfb|Sirt1|Plec|Foxp1|Maml1|Egfr|Actn2|Pdgfra|Dll1|Dhx36|Pdgfrb|Nebl|Myh10|Nrg1|Sik1|Pdcd4|Sorbs2|Ppara|Tgfb1|Vcam1|Sgcd|Slc8a1|Ctnnb1|Kat2a|Cdc42|Rbm10|Neb|Rarb|Speg|Agt|Nr3c1|Eomes|Trip10|Gsk3b|Hes1|Tgfbr3|Parp2|Lmna|Prox1|Ctdp1|Mef2a|Frs2|Lrp6|Pbrm1|Rbpj|Cacybp|Tomm70a|AW551984|Atg7|Fhod3|Prickle1|Rx…	Cxadr|Vegfa|Dicer1|Kdm6b|Myh11|Pdlim5|Arid1a|Hdac2|Itgb1|Zfp418|Hnrnpu|Tenm4|Akap6|Ep300|Mtor|Pdgfb|Sirt1|Plec|Foxp1|Maml1|Egfr|Actn2|Pdgfra|Dll1|Dhx36|Pdgfrb|Nebl|Myh10|Nrg1|Sik1|	134	0.0968497	1.33658	0.134809	0.265208	Plec|Rgs2|Nrp1|Akap6|Myh10|Jag1|Mef2c|Prox1|Lmna|Sorbs2|Hnrnpu|Ctnnb1|Ift20|Actn2|Tsc1|Slc8a1|Mylk3|Ttn|Notch1|Pbrm1|Yy1|Nebl|Sik1|Rxrb|Rara|Cby1|Prickle1|Nr3c1|Rest|Tgfbr3|Dhx36|Rgs4|Egfr|Vegfa|Lrp6|Dicer1|Kdm6b|Sgcd|Fzd7|Hey2|Trip10|Zmpste24|Myh11|	Plec|Rgs2|Nrp1|Akap6|Myh10|Jag1|Mef2c|Prox1|Lmna|Sorbs2|Hnrnpu|Ctnnb1|Ift20|Actn2|Tsc1|Slc8a1|Mylk3|Ttn|Notch1|Pbrm1|Yy1|Nebl|Sik1|Rxrb|Rara|Cby1|Prickle1|Nr3c1|Rest|Tgfbr3|Dhx36|Rgs4|Egfr|Vegfa|Lrp6|Dicer1|Kdm6b|Sgcd|Fzd7|Hey2|Trip10|Zmpste24|Myh11|Dll1|Bves|Sox18|Sox6|Ddx39b|Grem1|Fhod3|Atg5|Smad4|Tgfb1|Acadm|Srf|Wnt3a|Vangl2|Sema3c|Asb2|Mtor|Gper1|Igf1|Pdgfrb|Cited2|Slc9a1|AW551984|Atg7|Speg|P…	157	-0.109821	-1.60917	0.0352251	0.203184	Efnb2|Vcam1|Bmpr1a|Gsk3a|Naglu|Arrb2|Cacybp|Igf1|Lrrc27|G6pdx|Kat2a|Rxra|Ift20|Pdgfra|Hey2|Met|Ednra|Hdac3|Jag1|Adra1a|Ppara|Mapk3|Cxadr|Camk2d|Rxrb|Sirt6|Fdps|Shox2|Parp2|Fhl2|Cby1|Pak1|Ddx39b|Cdc42|Fzd7|Map2k4|Vangl2|Pin1|Cited2|Spry1|Hes1|Eomes|Atg7|Adrb1|Atg5|Alpk3|Actn2|Zfp418|Mef2a|Lmna|Bves|Agt|Rarb|Pdgfrb|Ctnnb1|Pdgfb|Vegfa|Mef2c|Itgb1|Nrp1|Trip10|Myh6|Tbx18|Tenm4|Tdgf1|Yy1|Abi3bp|Bmp7|My…	Bvht|Frs2|Dll1|Adra1b|Sgcb|Speg|Slc9a1|Myo18b|Dhx36|Rara|Lrp6|Foxp1|Ep300|Tgfb2|Prickle1|Ift88|Dicer1|Gsk3b|Sgcd|Smad4|Arid1a|Srf|Alpk2|Tsc1|Acvr1|Neb|Akap6|Notch1|Maml1|AW551984|Grem1|Inhba|Zmpste24|Rgs2|Pbrm1|Slc8a1|Tgfb1|Sema3c|Hnrnpu|Sorbs2|Ttn|Bmp4|Acvr1b|Ctdp1|Tgfbr3|Bmp2|Prox1|Sox6|Acadm|Nr3c1|Akap13|Pdlim5|Hdac2|Ccnd2|Sik1|Kdm6b|Rest|Egfr|
236	GOBP_CARTILAGE_DEVELOPMENT	151	-0.0642362	-0.940066	0.524193	0.831832	Gpld1|Wnt9a|Gli2|Smad5|Cbs|Dicer1|Prrx1|Smpd3|Atf2|Zbtb16|Itgb8|Ep300|Trps1|Snai2|Col3a1|Gli3|Mboat2|Maf|Rela|Hif1a|Thrb|Tgfbr2|Npr2|Satb2|Tgfb1|Prkca|Por|Idua|Rarg|Ctnnb1|Kat2a|Rb1|Ogn|Bbs2|Sox5|Osr1|Rarb|Ltbp3|Carm1|Smad7|Slc39a14|Thbs1|Fbxw4|Dlx2|Ccn1|Nfib|Sik3|Cfh|Acan|Gnas|Atp7a|Zeb1|Tapt1|Anxa6|Lrp6|Thbs3|Arid5a|Mycn|Ctsk|Ext1|Trpv4|Epyc|Axin2|Nfia|Stc1|Mia3|Col27a1|Fgf18|Mapk3|Enpp1|Sox6|G…	Glg1|Bmpr1a|Pth1r|Zbtb7a|Pkdcc|Hspg2|Hes5|Smad9|Mef2c|Mef2d|Six2|Bmp7|Tgfbr1|Scube2|Zfp219|Mkx|Prkg2|Mapk14|Bpnt2|Bmp4|Ptpn11|Twsg1|Fgfr3|Bmpr2|Chst11|Creb3l2|Snx19|Efemp1|Bmp2|Smad1|Ift80|Ccn2|Col1a1|Esrra|Bmp3|Ecm1|Serpinh1|Cr2|Tgfb2|Bmpr1b|Trip11|Fgfr1|Pbxip1|Thra|Ccn3|Rara|Sulf1|Mex3c|Ext2|Adamts12|Wnt5a|Smad3|Zmpste24|Msx1|Col11a1|Srf|Frzb|Rspo2|Grem1|Pkd1|Sox9|Mkks|Bbs1|Bmp6|Wnt7a|Fgf2|Eif2…	154	0.144961	2.09261	0	0.0183188	Glg1|Trip11|Mia3|Mef2c|Itgb8|Anxa6|Smad7|Ctnnb1|Acan|Col11a1|Bmp1|Chadl|Gnas|Ccn1|Mkx|Zfp219|Col11a2|Trps1|Ogn|Thbs3|Esrra|Bmpr2|Sox9|Atp7a|Pkdcc|Rela|Snx19|Satb2|Rara|Zeb1|Pbxip1|Chst11|Slc39a14|Wnt9a|Prkca|Zbtb7a|Scube2|Col10a1|Rflnb|Ext2|Pkd1|Eif2ak3|Lrp6|Zbtb16|Fgf9|Dicer1|Pthlh|Wnt5a|Zmpste24|Thra|Fgf18|Ep300|Gpld1|Smad5|Nppc|Creb3l2|Epyc|Prrx1|Sox6|Ext1|Fbxw4|Axin2|Cfh|Mex3c|Fgfr3|Thrb|Grem…	Glg1|Trip11|Mia3|Mef2c|Itgb8|Anxa6|Smad7|Ctnnb1|Acan|Col11a1|Bmp1|Chadl|Gnas|Ccn1|Mkx|Zfp219|Col11a2|Trps1|Ogn|Thbs3|Esrra|Bmpr2|Sox9|Atp7a|Pkdcc|Rela|Snx19|Satb2|Rara|Zeb1|Pbxip1|Chst11|Slc39a14|Wnt9a|Prkca|Zbtb7a|Scube2|Col10a1|Rflnb|Ext2|Pkd1|Eif2ak3|Lrp6|Zbtb16|Fgf9|Dicer1|Pthlh|Wnt5a|Zmpste24|Thra|Fgf18|Ep300|Gpld1|Smad5|Nppc|Creb3l2|Epyc|Prrx1|Sox6|Ext1|Fbxw4|Axin2|Cfh|Mex3c|Fgfr3|Thrb|Grem…	169	-0.054035	-0.798393	0.704365	0.839669	Mkx|Npr2|Bmpr1a|Hes5|Gnas|Stc1|Bpnt2|Frzb|Twsg1|Ext2|Kat2a|Thra|Slc39a14|Nog|Mapk14|Atp7a|Ift80|Col1a1|Smpd3|Zbtb7a|Axin2|Snx19|Arid5a|Mapk3|Zbtb16|Enpp1|Pkd1|Col11a2|Shox2|Prrx1|Atf2|Sulf1|Adamts12|Msx2|Rspo2|Zfp219|Nppc|Cbs|Por|Smad7|Rb1|Trpv4|Scube2|Smad3|Satb2|Rarg|Chsy1|Pthlh|Glg1|Ecm1|Rflnb|Rarb|Dspp|Barx2|Wnt9a|Ccn3|Ctnnb1|Rela|Mef2c|Serpinh1|Wnt5a|Mustn1|Optc|Carm1|Ccn1|Col2a1|Bmp6|Bmp1|M…	Lnpk|Bmp4|Hif1a|Acan|Tgfbr1|Pbxip1|Gpld1|Cfh|Bmp2|Sox6|Bmpr2|Bbs2|Mex3c|Anxa6|Efemp1|Fgf9|Csgalnact1|Wnt7b|Poc1a|Sox9|Gli3|
237	GOBP_CARTILAGE_DEVELOPMENT_INVOLVED_IN_ENDOCHONDRAL_BONE_MORPHOGENESIS	28	0.182037	1.14355	0.281553	0.6644	Cbs|Smpd3|Atf2|Tgfbr2|Npr2|Por|Rarg|Rarb|Carm1|Thbs1|Sik3|Anxa6|Thbs3|Ext1|Trpv4|Axin2|Stc1|Col27a1|Hspg2|Scube2|Ift80|Col1a1|Serpinh1|Trip11|Rara|Zmpste24|Sox9|Poc1a|	Cbs|Smpd3|Atf2|Tgfbr2|Npr2|Por|Rarg|Rarb|Carm1|Thbs1|Sik3|Anxa6|Thbs3|Ext1|Trpv4|Axin2|Stc1|Col27a1|	28	0.140581	0.904128	0.568093	0.668293	NA	NA	33	0.186035	1.27272	0.177551	0.631682	Npr2|Stc1|Ift80|Col1a1|Smpd3|Axin2|Shox2|Atf2|Nppc|Cbs|Por|Trpv4|Scube2|Rarg|Rarb|Dspp|Serpinh1|Carm1|Col2a1|Tgfbr2|Col9a1|Hspg2|Col27a1|Trip11|Ext1|Thbs1|Rara|Sik3|Zmpste24|Thbs3|Anxa6|Poc1a|Sox9|	Npr2|Stc1|Ift80|Col1a1|Smpd3|Axin2|Shox2|Atf2|Nppc|Cbs|Por|Trpv4|Scube2|Rarg|Rarb|Dspp|Serpinh1|Carm1|Col2a1|Tgfbr2|Col9a1|
238	GOBP_CATECHOL_CONTAINING_COMPOUND_BIOSYNTHETIC_PROCESS	NA	NA	NA	NA	NA	NA	NA	21	0.286914	1.5532	0.0712946	0.140544	Atp7a|Kl|Hdc|Aldh2|Gpr37|Insm1|Moxd1|Dbh|Cyp2d22|Crhr2|Vps35|Gch1|Nr4a2|Ddc|Epas1|	Atp7a|Kl|Hdc|Aldh2|Gpr37|Insm1|Moxd1|Dbh|Cyp2d22|Crhr2|Vps35|Gch1|Nr4a2|Ddc|Epas1|Pnmt|Slc6a3|Agtr1a|Tgfb2|Park7|Snca|	NA	NA	NA	NA	NA	NA	NA
239	GOBP_CATECHOL_CONTAINING_COMPOUND_METABOLIC_PROCESS	46	-0.156068	-1.2669	0.178715	0.59896	Sncaip|Myo5a|Kl|Pde1b|Maoa|Abat|Insm1|Htr2c|Aoc2|Vps35|Grin2a|Sncb|Npy|Tacr3|Atp7a|Itgam|Chrnb2|Slc1a1|Hprt|Cyp2d22|Snca|Ndufs4|Nr4a2|Pnkd|Gpr37|Spr|Drd2|Aldh2|Sult1a1|Tgfb2|Vhl|Maob|Park7|Akr1b3|Prkn|Npr1|Epas1|Moxd1|Htr1a|Rnf180|Comt|Gch1|Rtl4|Ly6e|Ednra|Drd1|	Hprt|Cyp2d22|Snca|Ndufs4|Nr4a2|Pnkd|Gpr37|Spr|Drd2|Aldh2|Sult1a1|Tgfb2|Vhl|Maob|Park7|Akr1b3|Prkn|Npr1|Epas1|Moxd1|Htr1a|Rnf180|Comt|Gch1|Rtl4|Ly6e|Ednra|Drd1|	53	-0.0848829	-0.709968	0.843882	0.88634	NA	NA	52	-0.104817	-0.883634	0.60888	0.764986	Spr|Kl|Rtl4|Rnf180|Moxd1|Atp7a|Ednra|Prkn|Htr1a|Snca|Vhl|Drd2|Aoc2|Crhr2|Sncb|Tacr3|Maob|Ddc|Npr1|Th|Myo5a|Nr4a2|Park7|Ndufs4|Akr1b3|Hprt|Sult1a1|Maoa|Agtr2|Insm1|Gch1|Pnkd|Dao|Sncaip|Cyp2d22|Rnls|Ly6e|Vps35|Npy|Tgfb2|Drd1|Slc1a1|Grin2a|Epas1|Htr2c|Abat|Itgam|Aldh2|Comt|Chrnb2|Gpr37|Pde1b|	Sncaip|Cyp2d22|Rnls|Ly6e|Vps35|Npy|Tgfb2|Drd1|Slc1a1|Grin2a|Epas1|Htr2c|Abat|Itgam|Aldh2|Comt|Chrnb2|Gpr37|Pde1b|
240	GOBP_CATECHOLAMINE_SECRETION	57	-0.224148	-1.97597	0.0040404	0.231023	Hrh3|Ptger3|Crhr1|Myo5a|Abat|Syt10|Ptgs1|Syt12|Pink1|Cadps|Agt|Vip|Nisch|Stx1a|Slc18a2|Mecp2|Prkcb|Chrnb2|Syt13|Htr6|Rtn4|Snca|Kcnb1|Syt17|Chrna7|Syt7|Oprk1|Entpd1|Syt6|Kcna2|Drd2|Syt5|P2ry12|Gabbr1|Syt4|Htr1b|Sdhd|Plcd1|Chga|Cnr1|Grk2|Sncg|Syt9|Rab3a|Syt11|Syt1|Dtnbp1|Syt2|Oxtr|Pcp4|Grm2|Cxcl12|Htr2a|Chrna4|Npy2r|Syt3|Ly6e|	Syt13|Htr6|Rtn4|Snca|Kcnb1|Syt17|Chrna7|Syt7|Oprk1|Entpd1|Syt6|Kcna2|Drd2|Syt5|P2ry12|Gabbr1|Syt4|Htr1b|Sdhd|Plcd1|Chga|Cnr1|Grk2|Sncg|Syt9|Rab3a|Syt11|Syt1|Dtnbp1|Syt2|Oxtr|Pcp4|Grm2|Cxcl12|Htr2a|Chrna4|Npy2r|Syt3|Ly6e|	59	-0.130868	-1.18034	0.242972	0.425075	Ptger3|Syt6|Vip|Chrna7|Kcna2|Crh|Oprk1|Chrna4|Syt9|Dtnbp1|Syt1|Syt13|Stx1a|Prkcb|Syt17|Hrh3|Nisch|Ly6e|Abat|Rab3a|Oxtr|Cnr1|Grk2|Snca|	Chga|Grm2|Npy2r|Rtn4|Cadps|Myo5a|Syt11|Htr1b|Pink1|Syt7|Crhr1|Mecp2|Plcd1|Gck|Kcnb1|Ghsr|Syt12|Cxcl12|Htr6|Htr2a|Syt5|Crhr2|Sdhd|Entpd1|Syt4|Cartpt|Syt2|Syt10|Syt3|Chrnb2|Gabbr1|Agt|P2ry12|Ptgs1|Pcp4|Ptger3|Syt6|Vip|Chrna7|Kcna2|Crh|Oprk1|Chrna4|Syt9|Dtnbp1|Syt1|Syt13|Stx1a|Prkcb|Syt17|Hrh3|Nisch|Ly6e|Abat|Rab3a|Oxtr|Cnr1|Grk2|Snca|	64	0.136128	1.25751	0.178707	0.627072	Ptger3|Entpd1|Syt9|Chrna4|Pcp4|Chga|Cxcl12|Grm2|Sdhd|Rab3a|Snca|Kcnb1|Drd2|Ptgs1|Plcd1|Crhr1|Htr1b|Syt5|Grk2|Syt6|Cartpt|Crhr2|Vip|Cnr1|Syt4|Gabbr1|P2ry12|Agt|Npy2r|Htr6|Syt12|Syt15|Syt1|Syt17|Mecp2|Myo5a|Chrna7|Syt3|P2ry1|Adora2a|Nisch|Sncg|Syt7|Oprk1|Agtr2|Kcna2|Syt2|Pink1|Prkcb|Hrh3|Ly6e|Ghsr|Syt11|Cadps|Syt13|Stx1a|Dtnbp1|Oxtr|Syt10|Abat|Chrnb2|Rtn4|Slc18a2|Htr2a|	Ptger3|Entpd1|Syt9|Chrna4|Pcp4|Chga|Cxcl12|Grm2|Sdhd|Rab3a|Snca|Kcnb1|Drd2|Ptgs1|Plcd1|Crhr1|Htr1b|Syt5|Grk2|Syt6|Cartpt|Crhr2|Vip|Cnr1|Syt4|Gabbr1|P2ry12|Agt|Npy2r|Htr6|Syt12|Syt15|Syt1|Syt17|Mecp2|Myo5a|Chrna7|Syt3|P2ry1|Adora2a|Nisch|
241	GOBP_CATECHOLAMINE_TRANSPORT	68	-0.201759	-1.93771	0.0113852	0.241623	Hrh3|Ptger3|Smpd3|Crhr1|Myo5a|Abat|Syt10|Ptgs1|Syt12|Pink1|Chrm5|Mapk15|Cadps|Actb|Agt|Tor1a|Vip|Nisch|Stx1a|Slc18a2|Mecp2|Prkcb|Chrnb2|Syt13|Htr6|Rtn4|Snca|Kcnb1|Syt17|Chrna7|Syt7|Oprk1|Entpd1|Syt6|Kcna2|Drd2|Syt5|P2ry12|Gabbr1|Syt4|Htr1b|Sdhd|Plcd1|Chga|Park7|Nat8l|Cnr1|Grk2|Sncg|Syt9|Rab3a|Syt11|Syt1|Prkn|Slc29a4|Dtnbp1|Syt2|Oxtr|Rab3b|Pcp4|Grm2|Cxcl12|Htr2a|Chrna4|Npy2r|Syt3|Ly6e|Drd1|	Syt13|Htr6|Rtn4|Snca|Kcnb1|Syt17|Chrna7|Syt7|Oprk1|Entpd1|Syt6|Kcna2|Drd2|Syt5|P2ry12|Gabbr1|Syt4|Htr1b|Sdhd|Plcd1|Chga|Park7|Nat8l|Cnr1|Grk2|Sncg|Syt9|Rab3a|Syt11|Syt1|Prkn|Slc29a4|Dtnbp1|Syt2|Oxtr|Rab3b|Pcp4|Grm2|Cxcl12|Htr2a|Chrna4|Npy2r|Syt3|Ly6e|Drd1|	70	-0.139743	-1.3706	0.115385	0.264015	Tor1a|Ptgs1|Pcp4|Prkn|Ptger3|Syt6|Vip|Chrna7|Kcna2|Crh|Oprk1|Rab3b|Chrna4|Syt9|Smpd3|Dtnbp1|Syt1|Syt13|Stx1a|Chrm5|Prkcb|Syt17|Hrh3|Nisch|Park7|Ly6e|Abat|Rab3a|Oxtr|Cnr1|Grk2|Snca|	Chga|Grm2|Npy2r|Rtn4|Slc29a4|Cadps|Myo5a|Actb|Syt11|Htr1b|Pink1|Syt7|Crhr1|Mecp2|Nat8l|Plcd1|Gck|Kcnb1|Drd1|Ghsr|Syt12|Cxcl12|Htr6|Htr2a|Syt5|Crhr2|Sdhd|Entpd1|Syt4|Cartpt|Syt2|Syt10|Syt3|Slc6a3|Chrnb2|Gabbr1|Agt|P2ry12|Tor1a|Ptgs1|Pcp4|Prkn|Ptger3|Syt6|Vip|Chrna7|Kcna2|Crh|Oprk1|Rab3b|Chrna4|Syt9|Smpd3|Dtnbp1|Syt1|Syt13|Stx1a|Chrm5|Prkcb|Syt17|Hrh3|Nisch|Park7|Ly6e|Abat|Rab3a|Oxtr|Cnr1|Grk2|Snca|	75	0.162347	1.65684	0.0307102	0.326298	Ptger3|Chrm5|Entpd1|Syt9|Chrna4|Pcp4|Slc29a4|Chga|Cxcl12|Smpd3|Grm2|Prkn|Nat8l|Sdhd|Rab3a|Snca|Kcnb1|Drd2|Ptgs1|Plcd1|Crhr1|Htr1b|Syt5|Grk2|Syt6|Cartpt|Crhr2|Vip|Cnr1|Tor1a|Rab3b|Syt4|Gabbr1|P2ry12|Agt|Npy2r|Htr6|Syt12|Slc22a2|Syt15|Syt1|Syt17|Mecp2|Myo5a|Chrna7|Syt3|P2ry1|Adora2a|Park7|Nisch|Sncg|Syt7|Oprk1|Agtr2|Kcna2|Syt2|Pink1|Actb|Prkcb|Hrh3|Ly6e|Ghsr|Syt11|Cadps|Syt13|Stx1a|Dtnbp1|Drd1|Oxtr…	Ptger3|Chrm5|Entpd1|Syt9|Chrna4|Pcp4|Slc29a4|Chga|Cxcl12|Smpd3|Grm2|Prkn|Nat8l|Sdhd|Rab3a|Snca|Kcnb1|Drd2|Ptgs1|Plcd1|Crhr1|Htr1b|Syt5|Grk2|Syt6|Cartpt|Crhr2|Vip|Cnr1|Tor1a|Rab3b|Syt4|Gabbr1|P2ry12|Agt|Npy2r|Htr6|Syt12|Slc22a2|Syt15|Syt1|Syt17|Mecp2|Myo5a|Chrna7|Syt3|P2ry1|Adora2a|Park7|Nisch|
242	GOBP_CD4_POSITIVE_ALPHA_BETA_T_CELL_ACTIVATION	71	0.0916211	0.916439	0.543788	0.81399	Il4|Hmgb1|Cbfb|Itch|Gadd45g|Mtor|Foxp1|Cd83|Rc3h2|Nfkbiz|Kmt2a|Lef1|Ncor1|Vsir|Il18|Sema4a|Tgfbr2|Tgfb1|Stat3|Shb|Braf|Bcl6|Sh3rf1|Arg2|Rorc|Smad7|Tcirg1|Atp7a|Stoml2|Relb|Stat6|Socs5|Jak3|Cracr2a|Zfp35|Armc5|Ager|Men1|Malt1|Cd55|Ndfip1|Rora|Cd160|Cebpb|Nfkbid|Loxl3|Il6ra|Twsg1|Tmem98|Prkcz|Il4ra|Rc3h1|Satb1|Ctsl|Irf1|Cd44|Zbtb7b|Prkcq|Il12a|Ripk2|Ccl19|Otud5|Lgals9|Rara|Cd24a|Nckap1l|Klhl25|Cblb…	Il4|Hmgb1|Cbfb|Itch|Gadd45g|Mtor|Foxp1|Cd83|Rc3h2|Nfkbiz|Kmt2a|Lef1|Ncor1|Vsir|Il18|Sema4a|Tgfbr2|Tgfb1|Stat3|Shb|Braf|Bcl6|Sh3rf1|Arg2|Rorc|Smad7|Tcirg1|Atp7a|Stoml2|Relb|Stat6|Socs5|Jak3|Cracr2a|Zfp35|Armc5|Ager|Men1|Malt1|Cd55|Ndfip1|Rora|Cd160|Cebpb|Nfkbid|Loxl3|Il6ra|Twsg1|Tmem98|Prkcz|Il4ra|Rc3h1|Satb1|Ctsl|Irf1|Cd44|Zbtb7b|Prkcq|Il12a|Ripk2|Ccl19|Otud5|Lgals9|	74	0.0996063	0.981101	0.471933	0.586932	NA	NA	82	0.0911952	0.982008	0.466395	0.816539	Il18|Twsg1|Atp7a|Foxp3|Armc5|Cd55|Cd24a|Arg2|Il4|Stat6|Irf1|Satb1|Cd83|Lef1|Rsad2|Sh3rf1|Nckap1l|Smad7|Stoml2|Rorc|Entpd7|Men1|Cd160|Rc3h2|Tcirg1|Ccl19|Socs5|Nfkbid|Il6ra|Cracr2a|Ripk2|Gpr183|Loxl3|Myb|Lgals9|Cd44|Ndfip1|Il4ra|Prkcz|Prkcq|Ptger4|Ncor1|Tgfbr2|Il23a|Zc3h12a|Nlrp3|Vsir|Cebpb|Zbtb7b|Rora|Stat3|Cd274|Klhl25|Gadd45g|Mtor|Runx1|Spn|Braf|Nfkbiz|Malt1|Rc3h1|Cblb|Jak3|Itch|Il12a|Il2ra|Rara…	Il18|Twsg1|Atp7a|Foxp3|Armc5|Cd55|Cd24a|Arg2|Il4|Stat6|Irf1|Satb1|Cd83|Lef1|Rsad2|Sh3rf1|Nckap1l|Smad7|Stoml2|Rorc|Entpd7|Men1|Cd160|Rc3h2|Tcirg1|Ccl19|Socs5|Nfkbid|Il6ra|Cracr2a|Ripk2|Gpr183|Loxl3|Myb|Lgals9|Cd44|Ndfip1|Il4ra|Prkcz|Prkcq|Ptger4|Ncor1|Tgfbr2|Il23a|Zc3h12a|
243	GOBP_CD4_POSITIVE_ALPHA_BETA_T_CELL_DIFFERENTIATION	52	0.139221	1.1859	0.237425	0.624364	Il4|Hmgb1|Cbfb|Gadd45g|Mtor|Foxp1|Cd83|Rc3h2|Nfkbiz|Kmt2a|Lef1|Ncor1|Il18|Sema4a|Tgfb1|Stat3|Shb|Braf|Bcl6|Sh3rf1|Rorc|Smad7|Atp7a|Relb|Stat6|Socs5|Jak3|Cracr2a|Zfp35|Armc5|Men1|Malt1|Rora|Nfkbid|Loxl3|Il6ra|Tmem98|Prkcz|Il4ra|Rc3h1|Satb1|Ctsl|Irf1|Zbtb7b|Ripk2|Ccl19|Otud5|Rara|Nckap1l|Klhl25|Entpd7|Tox|	Il4|Hmgb1|Cbfb|Gadd45g|Mtor|Foxp1|Cd83|Rc3h2|Nfkbiz|Kmt2a|Lef1|Ncor1|Il18|Sema4a|Tgfb1|Stat3|Shb|Braf|Bcl6|Sh3rf1|Rorc|Smad7|	55	0.11724	1.01084	0.411215	0.559252	NA	NA	62	-0.0845152	-0.771544	0.771543	0.860109	Il18|Atp7a|Foxp3|Armc5|Il4|Stat6|Irf1|Satb1|Cd83|Lef1|Rsad2|Sh3rf1|Nckap1l|Smad7|Rorc|Entpd7|Men1|Rc3h2|Ccl19|Socs5|Nfkbid|Il6ra|Cracr2a|Ripk2|Gpr183|Loxl3|Myb|Il4ra|Prkcz|Ptger4|Ncor1|Il23a|Zc3h12a|Nlrp3|Zbtb7b|Rora|Stat3|Klhl25|Gadd45g|Mtor|Runx1|Spn|Braf|Nfkbiz|Malt1|Rc3h1|Jak3|Rara|Foxp1|Relb|Tmem98|Otud5|Kmt2a|Tgfb1|Cbfb|Shb|Zfp35|Bcl6|Tox|Sema4a|Ctsl|Hmgb1|	Il18|Atp7a|Foxp3|Armc5|Il4|Stat6|Irf1|Satb1|Cd83|Lef1|Rsad2|Sh3rf1|Nckap1l|Smad7|Rorc|Entpd7|Men1|Rc3h2|Ccl19|Socs5|Nfkbid|Il6ra|Cracr2a|Ripk2|Gpr183|Loxl3|Myb|Il4ra|Prkcz|Ptger4|Ncor1|Il23a|Zc3h12a|
244	GOBP_CELL_ACTIVATION_INVOLVED_IN_IMMUNE_RESPONSE	177	-0.0618306	-0.977949	0.483607	0.81431	Lgals8|Il33|Dock11|Atad5|Pld2|Il4|Hmgb1|Gadd45g|Nbn|Mtor|Crhr1|Pikfyve|Phf14|Foxp1|Myo1f|Rc3h2|Dll1|Nfkbiz|Kmt2a|Xrcc4|Shld2|Lef1|Il18|Gbf1|Sema4a|Pdpk1|Tgfb1|Lbp|Ap1g1|Anxa3|Swap70|Hspd1|Fcer1g|Rif1|Bcr|Dock2|Msh6|Stat3|Shb|Rasgrp1|Hmox1|Bcl6|Stxbp2|Nsd2|Dock10|Shld1|Rorc|Smad7|Eomes|Stxbp1|Lat|Lig4|Fgl2|Icosl|Notch2|Ptk2b|Snap23|Slc15a4|Atp7a|Sanbr|Pms2|Snx4|Dnase1|Abr|Slc18a2|Dysf|Dnase1l3|Ung…	Irf1|Ptgds|Rnf168|Zbtb7b|Rabgef1|D6Wsu163e|Mad2l2|Chga|Clcf1|Fer1l5|Enpp3|Cd46|Sphk2|Ripk2|Ticam1|Ccl19|Gab2|Itm2a|Plcg2|Otud5|Lgals9|Tsc1|Sbno2|Msh2|Coro1a|Shld3|Rara|Myd88|Il27ra|St3gal1|Rnf8|Nckap1l|Vamp2|Lyn|Lfng|Pycard|Tfrc|Cd180|Pi4k2a|Psen1|Ifi35|Havcr2|Cplx2|Ercc1|Thoc1|Tnfaip3|Vamp8|Psen2|Exosc3|Mlh1|Stx4a|Kmt5c|Xbp1|Cd81|Entpd7|Aplf|Itfg2|Syk|Grn|	185	0.0583959	0.891518	0.581781	0.682272	NA	NA	201	-0.0732085	-1.19142	0.242718	0.476786	Ptgds|Pi4k2a|Il18|Lfng|Psen1|Dnase1|Pla2g3|Stxbp2|Tlr4|Coro1a|Rabgef1|Kmt5c|Rps6|Atp7a|Xbp1|Chga|Foxp3|Ptpn6|Tyrobp|Sbno2|Ptprc|Notch2|Cd46|Cd180|Enpp1|Rif1|Fgl2|Il4|Fcer1g|Stat6|Ada|Spi1|Irf1|Lamp1|Fer|Shld1|Mfng|Itgb2|Crhr1|Ercc1|Lef1|Lgals8|Nppc|Parp3|Nckap1l|Smad7|Pglyrp1|Eomes|Rorc|Sphk2|Entpd7|Men1|Mlh1|Cd160|Rc3h2|Ccl19|Socs5|Rnf8|Hspd1|Myo1f|Lbp|Abr|Nfkbid|Tcim|Vamp8|Il6ra|Abl1|St3gal1|Cr…	Aplf|Pycard|Gadd45g|Mtor|Snx4|Trp53|Spn|Cd84|Apbb1ip|Msh2|Nfkbiz|Lig4|Gbf1|Unc13d|Msh6|Mdk|Malt1|Myd88|Rc3h1|Kars|Havcr2|Dock10|Plcl2|D6Wsu163e|Ung|Dll1|Jak3|Enpp3|Syk|Rasgrp1|Trp53bp1|Bcr|Clnk|Rara|Sanbr|Icosl|Dysf|Foxp1|Itfg2|Eif2ak4|Relb|Slc15a4|Anxa3|Pikfyve|Exosc3|Pms2|Ptk2b|Gab2|Tsc1|Exo1|Ticam1|Paxip1|Tmem98|Tfrc|Plcg2|Otud5|Thoc1|Shld2|Kit|Supt6|Cd81|Lat2|Grp|Kmt2a|Itgam|Pdpk1|Tgfb1|Prkce…
245	GOBP_CELL_ADHESION_MEDIATED_BY_INTEGRIN	65	0.0825691	0.783694	0.735178	0.917547	Nexmif|Itga3|Itgb1|Itgb8|L1cam|Itga4|Jam3|Itga9|Snai2|Crkl|Fermt1|Fbn1|Dpp4|Epha8|Swap70|Ptk2|Itga5|Itgav|Itgbl1|Itga2|Ret|Itga11|Fermt3|Tesc|Wnk1|Ext1|Skap1|Itgb2|Itgam|Ift74|Npnt|Plpp3|Adam9|Acer2|Itga10|Itga8|Itga1|Podxl|Fyb2|Ptpn11|Ccl21a|Ada|Piezo1|Cib1|Col16a1|P2ry12|Plau|Ccl5|Itgb1bp1|Crk|Itgal|Itgb3|Tgfb2|Itga7|Vtn|Ccn3|Cd24a|Nckap1l|Itga6|Lyn|Itgb5|Itgb4|Rac3|Adam17|Syk|	Nexmif|Itga3|Itgb1|Itgb8|L1cam|Itga4|Jam3|Itga9|Snai2|Crkl|Fermt1|Fbn1|Dpp4|Epha8|Swap70|Ptk2|Itga5|Itgav|Itgbl1|Itga2|Ret|Itga11|Fermt3|Tesc|Wnk1|Ext1|Skap1|Itgb2|Itgam|Ift74|Npnt|Plpp3|Adam9|Acer2|Itga10|Itga8|Itga1|Podxl|Fyb2|Ptpn11|Ccl21a|Ada|Piezo1|Cib1|Col16a1|P2ry12|Plau|Ccl5|Itgb1bp1|Crk|Itgal|Itgb3|Tgfb2|Itga7|	70	0.102344	1.00586	0.443532	0.562849	NA	NA	68	0.127687	1.24345	0.180039	0.639479	Acer2|L1cam|Npnt|Adam17|Epha8|Tesc|Itgav|Plpp3|Ptpn6|Crk|Piezo1|Cd24a|Itga8|Ada|Itgb2|Jam3|Nckap1l|Itgb3|Itga9|P2ry12|Cyp1b1|Itgad|Ccn3|Itga6|Fbn1|Itga2|Itgb1bp1|Ift74|Itgb1|Fyb2|Emilin1|Itga7|Itgbl1|Itga10|Itgb4|Lyn|Ptpn11|Itga2b|Foxc2|Fermt1|Col16a1|Fermt3|Snai2|Itga1|Swap70|Itga4|Ext1|Ccl21a|Adam9|Itgb5|Cib1|Itga11|Crkl|Plau|Dpp4|Vtn|Syk|Efna1|Tgfb2|Podxl|Itgb8|Rac3|Itgam|Itga3|Ptk2|Wnk1|Ret|N…	Acer2|L1cam|Npnt|Adam17|Epha8|Tesc|Itgav|Plpp3|Ptpn6|Crk|Piezo1|Cd24a|Itga8|Ada|Itgb2|Jam3|Nckap1l|Itgb3|Itga9|P2ry12|Cyp1b1|Itgad|Ccn3|Itga6|Fbn1|Itga2|Itgb1bp1|Ift74|Itgb1|Fyb2|Emilin1|Itga7|Itgbl1|Itga10|Itgb4|Lyn|Ptpn11|Itga2b|Foxc2|Fermt1|Col16a1|Fermt3|Snai2|Itga1|Swap70|Itga4|Ext1|Ccl21a|Adam9|Itgb5|Cib1|Itga11|Crkl|
246	GOBP_CELL_CELL_ADHESION_MEDIATED_BY_CADHERIN	34	-0.0852587	-0.594498	0.946746	0.985928	Mmp24|Vegfa|Nexmif|Cdh10|Cdh6|Cdh11|Tjp1|Ctnnd1|Cdh22|Cdh9|Cdh7|Rgcc|Afdn|Cdh24|Cdh5|Flot1|Ptpru|Notch4|Plekha7|Fer|Notch1|Dennd6a|Cdh8|Cdh20|Adam19|Cdh18|Mad2l2|Wnt5a|Cdh2|Bmp6|Cdh12|Ppm1f|Cdh4|Cdh13|	Mmp24|Vegfa|Nexmif|	23	0.144447	0.847314	0.657258	0.733416	NA	NA	38	-0.27378	-2.00266	0	0.0651518	Flot1|Notch4|Cdh13|Cdh12|Cdh15|Fer|Cdh1|Vegfa|Wnt5a|Cdh18|Bmp6|Rgcc|Cdh3|Cdh4|Cdh9|Cdh6|Cdh24|Cdh10|Tjp1|Dennd6a|Adam19|Ppm1f|Cdh7|Cdh5|Cdh2|Cdh19|Ctnnd1|Cdh11|Notch1|Cdh22|Afdn|Plekha7|Cdh20|Cdh8|Mad2l2|Mmp24|Ptpru|Nexmif|	Cdh9|Cdh6|Cdh24|Cdh10|Tjp1|Dennd6a|Adam19|Ppm1f|Cdh7|Cdh5|Cdh2|Cdh19|Ctnnd1|Cdh11|Notch1|Cdh22|Afdn|Plekha7|Cdh20|Cdh8|Mad2l2|Mmp24|Ptpru|Nexmif|
247	GOBP_CELL_CELL_ADHESION_VIA_PLASMA_MEMBRANE_ADHESION_MOLECULES	163	-0.0686817	-1.05117	0.349594	0.764816	Mmp24|Pcdhb18|Il1rapl1|Fat4|Cxadr|Pcdh8|Pcdhb16|Itga3|Pcdha9|Efna5|Tenm4|Cntn5|Pcdhb8|L1cam|Robo2|Itga4|Mapk7|Taok2|Clstn3|Cdh10|Arvcf|Celsr3|Pcdh20|Nrg1|Tgfbr2|Cdh6|Grid2|Vcam1|Kifap3|Cdh11|Emb|Slitrk2|Dsc3|Nptn|Cadm2|Slitrk3|Itga5|Myadm|Adgrl3|Pcdhga12|Celsr2|Cldn1|Cdh22|Cdhr3|Ceacam2|Cdh9|Plxnb2|Magi2|Tenm1|Dscam|Ret|Cdh7|Lrrc4|Pcdha10|Dab1|Palld|Pik3cb|Flrt3|Wnk1|Nectin4|Nexn|Crb2|Lrfn3|Robo1…	Adgrl3|Pcdhga12|Celsr2|Cldn1|Cdh22|Cdhr3|Ceacam2|Cdh9|Plxnb2|Magi2|Tenm1|Dscam|Ret|Cdh7|Lrrc4|Pcdha10|Dab1|Palld|Pik3cb|Flrt3|Wnk1|Nectin4|Nexn|Crb2|Lrfn3|Robo1|Cdh24|Nectin1|Igsf9b|Cdh5|Dscaml1|Pcdha7|Unc5d|Amigo3|Chl1|Pcdhb14|Pcdh19|Crb1|Gpc4|Amigo2|Esam|Igsf21|Ptpn23|Slitrk1|Ptprd|Cdh23|Ceacam1|Mcam|Fat3|Nlgn1|Sdk2|Pcdhgc3|Mdga1|Mapk14|Pcdh10|Nectin3|Mbp|Pcdh17|Alcam|Nrxn1|Cd177|Lrrc4c|Bmp2|Cd…	174	0.153736	2.31716	0	0.00612133	Pcdh8|Klf4|Clstn3|Il1rap|Robo2|Epha3|Clstn2|Nrcam|Cx3cl1|Sparcl1|Robo1|Cdh9|Wnk1|Chl1|L1cam|Pcdhga4|Pcdh17|Plxnb2|Mag|Cadm2|Pcdh1|Cdh10|Celsr3|Pcdhb14|Magi2|Clstn1|Il1rapl1|Pcdh19|Lrrc4b|Nrxn1|Gpc4|Pcdhb16|Pcdhga12|Igsf9b|Dsg2|Cdh6|Lrfn5|Adgrl3|Arvcf|Pcdh20|Pvr|Kifap3|Pcdh10|Cdh8|Mbp|Pcdha10|Ptprm|Pecam1|Cdh24|Cdh2|Pcdhb18|Alcam|Plxnb3|Nlgn1|Mdga2|Dchs1|Prtg|Slitrk3|Scarf2|Cdh23|Slitrk2|Celsr1|Pt…	Pcdh8|Klf4|Clstn3|Il1rap|Robo2|Epha3|Clstn2|Nrcam|Cx3cl1|Sparcl1|Robo1|Cdh9|Wnk1|Chl1|L1cam|Pcdhga4|Pcdh17|Plxnb2|Mag|Cadm2|Pcdh1|Cdh10|Celsr3|Pcdhb14|Magi2|Clstn1|Il1rapl1|Pcdh19|Lrrc4b|Nrxn1|Gpc4|Pcdhb16|Pcdhga12|Igsf9b|Dsg2|Cdh6|Lrfn5|Adgrl3|Arvcf|Pcdh20|Pvr|Kifap3|Pcdh10|Cdh8|Mbp|Pcdha10|Ptprm|Pecam1|Cdh24|Cdh2|Pcdhb18|Alcam|Plxnb3|Nlgn1|Mdga2|Dchs1|Prtg|Slitrk3|Scarf2|Cdh23|Slitrk2|Celsr1|Pt…	175	-0.122452	-1.83625	0.00787402	0.116	Pcdh15|Vcam1|Ntng2|Ric8a|Flrt3|Pcdh8|Nectin4|L1cam|Celsr1|Cdh23|Igsf21|Celsr3|Mapk14|Cadm1|Pcdhb18|Emb|Pcdh19|Cdh13|Lrrc4|Ptpn23|Cxadr|Igsf9|Cdh12|Cd24a|Pcdhga12|Pcdhb6|Palld|Cdh15|Hmcn1|Dscaml1|Cbln1|Tenm3|Dsg2|Ptprs|Cldn2|Adgrl1|Tenm1|Cdh1|Kifap3|Lrrc4b|Clstn1|Fat2|Ajuba|Pcdha7|Unc5d|Pcdh1|Cdh18|Lrfn5|Grid2|Cadm4|Lgals1|Tenm4|Cdhr1|Lgals9|Lrfn4|Pcdhb8|Dab1|Nexn|Robo1|Scarf2|Pcdhga4|Slitrk2|Tgfb…	Ajuba|Pcdha7|Unc5d|Pcdh1|Cdh18|Lrfn5|Grid2|Cadm4|Lgals1|Tenm4|Cdhr1|Lgals9|Lrfn4|Pcdhb8|Dab1|Nexn|Robo1|Scarf2|Pcdhga4|Slitrk2|Tgfbr2|Chl1|Taok2|Cdh3|Amigo1|Prtg|Cplane2|Pcdh17|Lrfn3|Cdhr3|Cdh4|Fat4|Nrcam|Dchs1|Mdga2|Amigo2|Ceacam1|Crb2|Pcdhgc3|Cntn6|Cntn5|Cd164|Dsg1c|Arvcf|Dsc2|Myadm|Robo2|Mdga1|Celsr2|Map2k5|Itga4|Slitrk3|Dsc3|Pcdha4|Mypn|Nptn|Tenm2|Cdh9|Fgfrl1|Pvr|Pcdha10|Amigo3|Cdh6|Cdh24|Nrg…
248	GOBP_CELL_CELL_JUNCTION_ASSEMBLY	111	0.0862322	1.0796	0.345238	0.713452	Pkn2|Pak2|Patj|Cntnap2|Ramp2|Itgb1|Pkp2|Pard6b|Aloxe3|Cd9|Mpp7|Dlg5|Cdh10|Arvcf|Jam3|Actn4|Snai2|Gjb2|Cldn10|Cdh6|Pmp22|Prkca|Gnpat|Cdh11|Tjp1|Ctnnb1|Flcn|Ctnnd2|Nedd4l|Slc39a9|Actb|Ctnnd1|Wdr1|Marveld2|Agt|Smad7|Rhoc|Pkp4|Lsr|Ephb2|Cldn1|Cdh22|Cdh9|Vcl|Cdh7|Actg1|Rab13|Rock2|Ikbkb|Tbcd|Trpv4|Pdcd6ip|Ocln|Afdn|Cldn11|Hipk1|Cdh24|Fbf1|Cdh5|Mpdz|Pard3|Gjb6|Epb41l3|Rps6|Gja5|Fzd5|Esam|Cldn5|Gjc1|Prk…	Pkn2|Pak2|Patj|Cntnap2|Ramp2|Itgb1|Pkp2|Pard6b|Aloxe3|Cd9|Mpp7|Dlg5|Cdh10|Arvcf|Jam3|Actn4|Snai2|Gjb2|Cldn10|Cdh6|Pmp22|Prkca|Gnpat|Cdh11|Tjp1|Ctnnb1|Flcn|Ctnnd2|Nedd4l|Slc39a9|Actb|Ctnnd1|Wdr1|Marveld2|Agt|Smad7|Rhoc|Pkp4|Lsr|Ephb2|Cldn1|Cdh22|Cdh9|Vcl|Cdh7|Actg1|Rab13|Rock2|Ikbkb|Tbcd|Trpv4|Pdcd6ip|Ocln|Afdn|Cldn11|Hipk1|Cdh24|Fbf1|Cdh5|Mpdz|Pard3|Gjb6|Epb41l3|Rps6|Gja5|Fzd5|	115	0.173316	2.1498	0	0.0138575	Mpdz|Cntnap2|Cntnap1|Afdn|Cdh9|Smad7|Ctnnb1|Heg1|Cdh10|Ptpro|Epb41l3|Tjp1|Fbf1|Actb|Ctnna1|Pard3|Cldn11|Actn4|Pdcd6ip|Nfasc|Pkp4|Ephb2|Cdh6|Ctnnd1|Rock1|Patj|Vcl|Arvcf|Cldn10|Jup|Actg1|Cdh8|Pecam1|Mpp7|Cdh24|Fzd5|Prkca|Cdh2|Prkch|Dchs1|Nedd4l|Wnt11|Pkp2|Il1b|Cldn12|Cdh5|Ace|Epha2|Tbcd|Cldn5|Gja1|Myo1c|	Mpdz|Cntnap2|Cntnap1|Afdn|Cdh9|Smad7|Ctnnb1|Heg1|Cdh10|Ptpro|Epb41l3|Tjp1|Fbf1|Actb|Ctnna1|Pard3|Cldn11|Actn4|Pdcd6ip|Nfasc|Pkp4|Ephb2|Cdh6|Ctnnd1|Rock1|Patj|Vcl|Arvcf|Cldn10|Jup|Actg1|Cdh8|Pecam1|Mpp7|Cdh24|Fzd5|Prkca|Cdh2|Prkch|Dchs1|Nedd4l|Wnt11|Pkp2|Il1b|Cldn12|Cdh5|Ace|Epha2|Tbcd|Cldn5|Gja1|Myo1c|Ramp2|Ocln|Rhoc|Pmp22|Cdh7|Esam|Dlg1|Srf|Gjd3|Cgn|Marveld2|F11r|Hdac7|Fscn1|Cdh11|Dlg5|Prkcz2|Np…	119	-0.164105	-2.07719	0.00196464	0.050494	Cldn12|Aloxe3|Pard3|Myo1c|Fbf1|Rps6|Ocln|Cdh13|F11r|Cdh12|Fscn1|Flcn|Ocel1|Prkcz2|Cdh15|Cldn10|Tbcd|Ikbkb|Jam3|Smad7|Trpv4|Abi2|Ptpro|Cldn2|Cav1|Cdh1|Agt|Patj|Nphp4|Rhoc|Ace|Ctnnb1|Pkp2|Pard6b|Aplnr|Cntnap1|Itgb1|Cdh18|Pkn2|Hipk1|Vcl|Slc39a9|Wdr1|Cdh3|Lsr|Cntnap2|Fzd5|Cdh4|Gja1|Cldn34c1|Rhoa|Nphp1|Arvcf|Snai2|Cd9|Micall2|Gjb6|Frmpd2|Prkaca|Cldn5|Cldn7|Cdh9|Cdh6|Cdh24|Pof1b|Cdh10|Tjp1|Nedd4l|Actb|…	Actg1|Rab13|Nphs1|Cdh7|Nfasc|Gnpat|Cdh5|Cdh2|Cdh19|Ctnnd1|Cdh11|Pkp4|Rock2|Srf|Cgn|Hdac7|Mpdz|Mpp7|Hopx|Gjc1|Ctnnd2|Cdh22|Afdn|Cldn11|Heg1|Pdcd6ip|Grhl2|Ephb2|Pak2|Esam|Dlg1|Alox12b|Cdh20|Gjb2|Rock1|Dlg5|Prkch|Ramp2|Pecam1|Cdh8|Cldn1|Epb41l3|Pmp22|Jup|Ctnna1|Zfp703|Ugt8a|
249	GOBP_CELL_CELL_JUNCTION_ORGANIZATION	162	0.0446284	0.667593	0.87747	0.977466	Pkn2|Rdx|Pak2|Cxadr|Vegfa|Patj|Cntnap2|Ramp2|Itgb1|Grhl1|Dsp|Pkp2|Pard6b|Plec|Aloxe3|Cd9|Mpp7|Dlg5|Cdh10|Arvcf|Jam3|Numb|Numbl|Actn4|Snai2|Gjb2|Cldn10|Cdh6|Pmp22|Tgfb1|Prkca|Gnpat|Cdh11|Tjp1|Ctnnb1|Flcn|Ctnnd2|Ccm2|Cdc42|Nedd4l|Perp|Slc39a9|Actb|Ctnnd1|Wdr1|Marveld2|Agt|Smad7|Rhoc|Pkp4|Lsr|Inava|Rac1|Camsap3|Ephb2|Cldn1|Cdh22|Pard6a|Cdh9|Vcl|Epha4|Cdh7|Actg1|Rab13|Lims1|Shroom2|Rock2|Ikbkb|Tbcd|E…	Pkn2|Rdx|Pak2|Cxadr|Vegfa|Patj|Cntnap2|Ramp2|Itgb1|Grhl1|Dsp|Pkp2|Pard6b|Plec|Aloxe3|Cd9|Mpp7|Dlg5|Cdh10|Arvcf|Jam3|Numb|Numbl|Actn4|Snai2|Gjb2|Cldn10|Cdh6|Pmp22|Tgfb1|Prkca|Gnpat|Cdh11|Tjp1|Ctnnb1|Flcn|Ctnnd2|Ccm2|Cdc42|Nedd4l|Perp|Slc39a9|Actb|Ctnnd1|Wdr1|Marveld2|Agt|Smad7|Rhoc|Pkp4|Lsr|Inava|Rac1|Camsap3|Ephb2|Cldn1|Cdh22|	166	0.158147	2.36347	0	0.00505106	Plec|Epha4|Mpdz|Abcc8|Cntnap2|Dsp|Cntnap1|Afdn|Cdh9|Smad7|Flna|Specc1l|Ctnnb1|Heg1|Nf2|Cdh10|Ptpro|Epb41l3|Tjp1|Fbf1|Actb|Ctnna1|Pard3|Cldn11|Actn4|Rdx|Pdcd6ip|Nfasc|Pkp4|Ephb2|Dsg2|Cdh6|Ctnnd1|Rock1|Patj|Vcl|Arvcf|Cldn10|Mtss1|Jup|Actg1|Cdh8|Numbl|Pecam1|Mpp7|Cdh24|Fzd5|Prkca|Cdh2|Numb|Prkch|Vegfa|Dchs1|Nedd4l|Wnt11|Whrn|Pkp2|Il1b|Ptpn23|Fermt2|Cldn12|F2r|Cdh5|Ace|Tjp2|Plekha7|Epha2|Csk|Tbcd|Cld…	Plec|Epha4|Mpdz|Abcc8|Cntnap2|Dsp|Cntnap1|Afdn|Cdh9|Smad7|Flna|Specc1l|Ctnnb1|Heg1|Nf2|Cdh10|Ptpro|Epb41l3|Tjp1|Fbf1|Actb|Ctnna1|Pard3|Cldn11|Actn4|Rdx|Pdcd6ip|Nfasc|Pkp4|Ephb2|Dsg2|Cdh6|Ctnnd1|Rock1|Patj|Vcl|Arvcf|Cldn10|Mtss1|Jup|Actg1|Cdh8|Numbl|Pecam1|Mpp7|Cdh24|Fzd5|Prkca|Cdh2|Numb|Prkch|Vegfa|Dchs1|Nedd4l|Wnt11|Whrn|Pkp2|Il1b|Ptpn23|Fermt2|Cldn12|F2r|Cdh5|Ace|Tjp2|Plekha7|Epha2|Csk|Tbcd|Cld…	168	-0.17441	-2.70062	0	0.00382227	Efnb2|Cldn12|Camsap3|Ccm2|Aloxe3|Pard3|Myo1c|Fbf1|Rps6|Ocln|Csf1r|Cdh13|Ptpn23|F11r|Cxadr|Cdh12|Fscn1|Tgfb3|Flcn|Ocel1|Prkcz2|Cdh15|Cldn10|Tbcd|Cdc42|Kifc3|Ikbkb|Jam3|Dsg2|Smad7|Trpv4|Abi2|Ptpro|Smad3|Cldn2|Cav1|Cdh1|Agt|Ajm1|Patj|Nphp4|Rhoc|Ace|Ctnnb1|Pkp2|Vegfa|Pard6b|Aplnr|Cntnap1|Itgb1|Perp|Cdh18|Pkn2|Hipk1|Bmp6|Vcl|Slc39a9|Wdr1|Cdh3|Numbl|Lsr|Cntnap2|Fzd5|Lims1|Cdh4|Gja1|Nf2|Ceacam1|Cldn34c1…	Actg1|Rab13|Nphs1|Cdh7|Epha4|Nfasc|Gnpat|Tgfb2|Whrn|Cdh5|Cdh2|Cdh19|Ctnnd1|Cdh11|Pkp4|Rock2|Srf|Prkci|Cgn|Hdac7|Mpdz|Mpp7|Hopx|Gjc1|Ctnnd2|Numb|Cdh22|Afdn|Cldn11|Fermt2|Heg1|Lims2|Pdcd6ip|Grhl2|Plekha7|Ephb2|Tgfb1|Pak2|Esam|Pard6a|Shroom2|Dlg1|Alox12b|Cdh20|Gjb2|Rock1|Flna|Dlg5|Tgfbr1|Prkch|Ramp2|Pecam1|Cdh8|Cldn1|Epb41l3|Pmp22|Grhl1|Rdx|F2r|Mtss1|Dsp|Adam10|Nectin1|Abcc8|Jup|Ctnna1|Zfp703|Ugt8a|
250	GOBP_CELL_CELL_RECOGNITION	40	0.0813964	0.614164	0.939453	0.986221	Cct4|St6galnac6|Arsa|Cd9|Cct5|Nck2|Dock2|Adam32|Cct2|Adam18|Tcp1|Spa17|Cct6a|Cct3|Vdac2|Clgn|Adam1a|Pcdha7|Cct8|1700029I15Rik|B4galt1|Dock8|Git1|Ubap2l|Ccl21a|Aldoa|Dlg1|Ephb1|Hspa1l|Cct7|Ovgp1|Hspa1b|Dcst1|Ccl19|Nedd9|Havcr2|Pcdhb6|Pcsk4|Cd81|Msn|	Cct4|St6galnac6|Arsa|Cd9|Cct5|Nck2|Dock2|Adam32|Cct2|Adam18|Tcp1|Spa17|Cct6a|Cct3|Vdac2|Clgn|Adam1a|Pcdha7|Cct8|1700029I15Rik|B4galt1|Dock8|Git1|Ubap2l|Ccl21a|Aldoa|Dlg1|Ephb1|Hspa1l|Cct7|	40	-0.171601	-1.31483	0.135922	0.310187	Ubap2l|Arsa|Pcsk4|Msn|Pcdhb6|B4galt1|Dock8|Adam18|Dlg1|St6galnac6|Pcdha7|Ovgp1|Adam1a|Havcr2|Lgals3|Zpbp|Hspa1l|Aldoart1|Zp3r|Aldoa|Spa17|Aldoart2|Adam32|Cct4|Cd9|Dock2|Cd81|Cct2|Cct5|Clgn|Git1|Cct6a|Cct7|Cct3|Cct8|Vdac2|Tcp1|	Hspa1b|Ephb1|Nck2|Ubap2l|Arsa|Pcsk4|Msn|Pcdhb6|B4galt1|Dock8|Adam18|Dlg1|St6galnac6|Pcdha7|Ovgp1|Adam1a|Havcr2|Lgals3|Zpbp|Hspa1l|Aldoart1|Zp3r|Aldoa|Spa17|Aldoart2|Adam32|Cct4|Cd9|Dock2|Cd81|Cct2|Cct5|Clgn|Git1|Cct6a|Cct7|Cct3|Cct8|Vdac2|Tcp1|	46	-0.190678	-1.5237	0.0633397	0.24324	Cct5|Nedd9|B4galt1|Hspa1l|Pcdhb6|Cct4|Cct7|Adam1b|Ccl19|Pcsk4|Pcdha7|Zp3r|Cct2|Hspa1b|1700029I15Rik|Folr1|Adam18|Acr|Dock2|Zpbp|Cct6a|Dcst1|Clgn|Cd9|Spa17|Arsa|Zp2|Ccl21a|Git1|Ephb1|Dock8|Adam1a|Aldoa|Ovgp1|St6galnac6|Adam32|Vdac2|Havcr2|Cct3|Ubap2l|Nck2|Cd81|Cct8|Dlg1|Tcp1|Msn|	Folr1|Adam18|Acr|Dock2|Zpbp|Cct6a|Dcst1|Clgn|Cd9|Spa17|Arsa|Zp2|Ccl21a|Git1|Ephb1|Dock8|Adam1a|Aldoa|Ovgp1|St6galnac6|Adam32|Vdac2|Havcr2|Cct3|Ubap2l|Nck2|Cd81|Cct8|Dlg1|Tcp1|Msn|
251	GOBP_CELL_CELL_SIGNALING_BY_WNT	358	-0.0668764	-1.43943	0.0921844	0.482032	Prdm15|Paf1|Dact1|Rbms3|Nkd2|Wnt9a|Nkd1|Tnks|Ctr9|Tmem132a|Ccnd1|Itga3|Siah2|Otulin|Ddb1|Frmd8|Gskip|Siah1b|Jrk|Hdac2|Dact2|Lmbr1l|Myc|Klf15|Crbn|Ruvbl2|Znrf3|Epm2a|Btrc|Ubr5|Arntl|Tnik|Dab2|Tmem67|Ruvbl1|Usp34|Apc|Zbtb33|Egfr|Nxn|Vcp|Rapgef1|Stk4|Fgfr2|Amer2|Celsr3|Caprin2|Smarca4|Snai2|Rps12|Abl2|Lats1|Csnk2a2|Tert|Gli3|Lef1|Nfkb1|Daam2|Fermt1|Ror1|Apc2|Amer1|Kremen1|Lmx1a|Macf1|Tgfb1|Tcf7l1|Hd…	Lrrk1|Lrrk2|Ttc21b|Lrp5|Celsr1|2210016L21Rik|Cthrc1|Thra|Ldb1|Vangl2|Mitf|Lrrfip2|Rnf138|Dact3|Sulf1|Fuz|Limd1|Apoe|Mbd2|Wnt5a|Tle2|Smad3|Cdk14|Fam53b|Cdh2|Gid8|Grb10|Porcn|Fzd4|Xiap|Psen1|Adnp|Dlx5|Nrarp|Gsk3a|Gprc5b|Cmah|Prkn|Tmem88|Sdc1|Atp6v0c|Pfdn5|Frzb|Arl6|Tnfaip3|Lrp4|Rspo2|Nid1|Grem1|Pkd1|Sox9|Axin1|Dkk3|Dixdc1|Sox10|Nlk|Apcdd1|Trabd2b|Jup|Ptk7|Cpe|Lgr4|Rac3|Amer3|Frat2|Mesd|Wnt7a|Trpm4|…	363	0.0954374	2.0839	0.00201207	0.0190041	Klf4|Macf1|Egr1|Tiam1|Ccny|Prdm15|Tnks|Sema5a|Sox4|Vcp|Tnik|Ubr5|Leo1|Gprc5b|Foxo3|Ctdnep1|Fam53b|Vgll4|Wnk1|Bambi|Ctnnb1|Ift20|Zeb2|Pkd2|Nlk|Otud5|Apoe|Wnt2|Tle1|Stk11|Ptpro|Celsr3|Ddb1|Calcoco1|Siah2|Apc2|Notch1|Ctnnbip1|Tmem131l|Chd8|Dact2|Daam1|Apc|Gpc4|Pygo1|Lmbr1l|Fzd8|Usp8|Dvl2|Amer3|Sox9|Myc|Ctnnd1|Kremen2|Dapk3|Dvl1|Mcc|Grk5|Cby1|Dixdc1|Pbxip1|Jup|Prickle1|Disc1|Daam2|Wnt9a|Amer2|Tle3|Rn…	Klf4|Macf1|Egr1|Tiam1|Ccny|Prdm15|Tnks|Sema5a|Sox4|Vcp|Tnik|Ubr5|Leo1|Gprc5b|Foxo3|Ctdnep1|Fam53b|Vgll4|Wnk1|Bambi|Ctnnb1|Ift20|Zeb2|Pkd2|Nlk|Otud5|Apoe|Wnt2|Tle1|Stk11|Ptpro|Celsr3|Ddb1|Calcoco1|Siah2|Apc2|Notch1|Ctnnbip1|Tmem131l|Chd8|Dact2|Daam1|Apc|Gpc4|Pygo1|Lmbr1l|Fzd8|Usp8|Dvl2|Amer3|Sox9|Myc|Ctnnd1|Kremen2|Dapk3|Dvl1|Mcc|Grk5|Cby1|Dixdc1|Pbxip1|Jup|Prickle1|Disc1|Daam2|Wnt9a|Amer2|Tle3|Rn…	389	-0.137095	-3.08465	0	0	Dvl2|Gpc5|Pfdn5|Gsk3a|Ctdnep1|Wdr61|Tmem198|Celsr1|Ndp|Ccne1|Rnf138|Frzb|Amer1|Ldb1|Psen1|Tcf7l1|Mitf|Bcl9l|Ccny|Scyl2|Axin1|Fzd2|Plpp3|Ube2b|Thra|Ift20|Nog|Celsr3|Mapk14|Src|Invs|Ift80|Lrrk1|Col1a1|Ednra|Bcl7b|Znrf3|Nid1|Lrp4|Dact1|Tle5|Axin2|Prkn|Crbn|Ctr9|Epm2a|Dact2|Ptpn23|Enpp1|Frat1|Brd7|Cul3|Pkd1|Oprm1|Tle1|Lypd6|Rspo3|Zbed3|Csnk1g1|Sfrp4|G3bp1|Tmem9|Nfkb1|Amfr|Rps12|Sulf1|Rnf220|Tle2|Drd2…	Vps35|Ddx3x|Ndrg2|Wnt3|Myoc|Klhl12|Dvl1|Dcdc2a|Cdh2|Dkk3|Ctnnd1|Prickle1|Dapk3|Lgr6|Sox2|Mks1|Apc|Gsk3b|Gpc3|Sox7|Kpna1|Arntl|Tcf7l2|Lmx1a|Nlk|Nphp3|Frmd8|Porcn|Zeb2|Hbp1|Alpk2|Dvl3|Frat2|Calcoco1|Daam2|Mesd|Cyld|Gpc4|Vgll4|Pygo2|Ctnnd2|Notch1|Otud5|Grem1|Atp6ap2|Wnk2|Fermt2|Tmem67|Rspo1|Tsc2|Emd|Foxo1|Ednrb|Smarca4|Dact3|Rac3|Shisa6|Tmem131l|Wwtr1|Tgfb1|Ppp2r3a|Map3k1|Trabd2b|Klf15|Xiap|Tpbg|Adn…
252	GOBP_CELL_CELL_SIGNALING_INVOLVED_IN_CARDIAC_CONDUCTION	24	-0.102654	-0.597657	0.948133	0.985225	Cxadr|Nup155|Pkp2|Scn5a|Ryr2|Ank2|Cacna1c|Cacna1d|Hcn2|Hcn4|Scn3b|Cacna2d1|Gja5|Scn4b|Tbx18|Flna|Cacnb2|Kcne1l|Cacna1g|Hcn1|Scn1b|Hcn3|Kcnn2|Trpm4|	Cxadr|Nup155|Pkp2|Scn5a|Ryr2|Ank2|Cacna1c|	23	0.316776	1.8256	0.014	0.0549031	Ank2|Flna|Scn4b|Cacna1c|Scn3b|Nup155|Scn1b|Cacna2d1|Scn5a|Ryr2|Trpm4|Pkp2|Cacna1g|	Ank2|Flna|Scn4b|Cacna1c|Scn3b|Nup155|Scn1b|Cacna2d1|Scn5a|Ryr2|Trpm4|Pkp2|Cacna1g|Kcne1l|Kcna5|Cacna1d|Hcn4|Kcnn2|Hcn1|Hcn3|Cacnb2|Hcn2|Cxadr|	25	-0.214001	-1.25557	0.190669	0.428393	Cxadr|Cacna1c|Kcnn2|Hcn2|Pkp2|Scn1b|Tbx18|Trpm4|Cacna2d1|Ryr2|Kcnq1|Scn4b|Ank2|Kcnj5|Cacnb2|Scn3b|Nup155|Kcne1l|Hcn1|Cacna1g|Flna|Scn5a|Hcn3|Hcn4|Cacna1d|	Cacna1c|Kcnn2|Hcn2|Pkp2|Scn1b|Tbx18|Trpm4|Cacna2d1|Ryr2|Kcnq1|Scn4b|Ank2|Kcnj5|Cacnb2|Scn3b|Nup155|Kcne1l|Hcn1|Cacna1g|Flna|Scn5a|Hcn3|Hcn4|Cacna1d|
253	GOBP_CELL_CHEMOTAXIS	182	-0.104998	-1.58007	0.0469388	0.414572	Ccl28|Cxadr|Slc12a2|Vegfa|S1pr1|Il4|Hmgb1|Slc37a4|Prkd1|Pikfyve|Pdgfb|Ripor2|Creb3|Plec|Jam3|Pde4d|Stk39|Itga9|Pdgfra|Bcar1|Snai2|Smoc2|Crkl|Pdgfrb|P2rx4|Lef1|Prex1|Gbf1|Dpp4|Cxcl16|Dock4|Vcam1|Lbp|Prkca|Dusp1|Sema5a|Coro1b|Mtus1|Tirap|Swap70|Nr4a1|Pde4b|Fcer1g|Kdr|Ptk2|Oxsr1|Egr3|Rpl13a|Dnm1l|Elmo2|Tnfaip6|Rhog|Shh|Rac1|Thbs1|Ano6|Mst1|Ptk2b|Rab13|Cx3cr1|Hmgb2|Mospd2|Dysf|Thbs4|Wnk1|Trpv4|Tpbg|I…	Aif1|Ccl25|Ptn|Plxnb3|Flt1|Csf1r|Prkcq|Ptprj|Nrp1|C1qbp|Chga|Fgfr1|Il12a|Vegfd|Ppia|C5ar2|Eng|Ccl19|Arrb2|Nup85|Lgals9|Zfp580|Coro1a|Prkd2|Tafa4|Ccn3|Nedd9|Wnt5a|Padi2|Nckap1l|Enpp2|Arhgef5|Csf1|Lyn|Ninj1|Mcu|Gab1|Ppib|Ccl27a|Slit2|Gpr18|Lgmn|Plekhg5|Retnlg|Grem1|Prkcd|Fgf1|Myo9b|Mif|Edn3|Trpm4|Hrh1|Ednrb|Akirin1|Fgf2|Efcab1|Ptpro|Adam8|Pla2g7|Gas6|Cxcl12|Adam17|Lpar1|Parva|Ednra|Scg2|Syk|Bsg|Abc…	199	0.0367451	0.58851	0.947674	0.961946	NA	NA	200	-0.0872334	-1.43918	0.0745968	0.298728	Rpl13a|Vcam1|Ccl27a|Il34|P2rx4|Ccl28|Arrb2|Abcc1|Gstp1|Adam17|Myo9b|Coro1a|Pdgfra|Chga|Cxcl12|Met|Mif|Ednra|Csf1r|Ccl9|Nedd9|Pip5k1a|Ccl25|Mapk3|Creb3|Crk|Cxadr|Vegfb|Vav3|Il4|Cx3cr1|Fcer1g|Aif1|Ppia|Spi1|C1qbp|Bsg|Rps19|Pdgfd|Itgb2|Gas6|Tnfaip6|Zfp580|Parva|Lef1|Hmgb2|Jam3|Vegfc|Nckap1l|Cxcl14|Trpv4|Ptpro|Mpp1|Slc37a4|Arhgef5|Hspb1|Itga9|Ccl19|Pdgfrb|Ccn3|Ptprj|Pdgfb|Lbp|Nbl1|Vegfa|Spp1|Lyst|Dap…	Ptn|Mst1|Csf3r|Hrh1|Nr4a1|Ano6|Notch1|Grem1|Kit|Fgf1|Hbegf|Ednrb|Pde4d|S1pr1|Cklf|Dock4|C3ar1|Itgam|Calr|Camk1d|Rhog|Mtus1|Ppib|Tpbg|Kdr|Cyp7b1|Il16|App|Prkd1|Plxnb3|Pla2g7|Sema5a|Ripor2|Ptk2|Lpar1|Wnk1|Coro1b|Thbs4|Elmo2|Mcu|Vegfd|Adam10|Lgmn|Gab1|Prkcd|Pde4b|Hmgb1|
254	GOBP_CELL_COMMUNICATION_INVOLVED_IN_CARDIAC_CONDUCTION	33	0.0944076	0.653758	0.905622	0.978314	Cxadr|Nup155|Dsp|Pkp2|Pde4d|Scn5a|Ryr2|Slc8a1|Ank2|Cacna1c|Cacna1d|Hcn2|Hcn4|Scn3b|Cacna2d1|Gja5|Scn4b|Gjc1|Tbx18|Ctnna3|Sri|Cav1|Flna|Cacnb2|Dsg2|Kcne1l|Cacna1g|Hcn1|Scn1b|Hcn3|Jup|Kcnn2|Trpm4|	Cxadr|Nup155|Dsp|Pkp2|Pde4d|Scn5a|Ryr2|Slc8a1|Ank2|Cacna1c|	33	0.275792	1.88377	0.01	0.0429489	Ank2|Dsp|Flna|Scn4b|Slc8a1|Cacna1c|Scn3b|Nup155|Scn1b|Dsg2|Jup|Cacna2d1|Scn5a|Ryr2|Trpm4|Pkp2|	Ank2|Dsp|Flna|Scn4b|Slc8a1|Cacna1c|Scn3b|Nup155|Scn1b|Dsg2|Jup|Cacna2d1|Scn5a|Ryr2|Trpm4|Pkp2|Cacna1g|Gjd3|Kcne1l|Kcna5|Gjc1|Cacna1d|Hcn4|Cav1|Ctnna3|Kcnn2|Hcn1|Hcn3|Cacnb2|Hcn2|Sri|Pde4d|Cxadr|	35	-0.172235	-1.19958	0.222222	0.468797	Sri|Cxadr|Ctnna3|Dsg2|Cacna1c|Kcnn2|Hcn2|Cav1|Pkp2|Scn1b|Tbx18|Trpm4|Cacna2d1|Ryr2|Kcnq1|Scn4b|Dsc2|Ank2|Kcnj5|Cacnb2|Scn3b|Nup155|Kcne1l|Hcn1|Gjc1|Pde4d|Slc8a1|Cacna1g|Flna|Scn5a|Hcn3|Dsp|Jup|Hcn4|Cacna1d|	Gjc1|Pde4d|Slc8a1|Cacna1g|Flna|Scn5a|Hcn3|Dsp|Jup|Hcn4|Cacna1d|
255	GOBP_CELL_CYCLE_CHECKPOINT_SIGNALING	161	0.123817	1.80129	0.0181087	0.186404	Setmar|Thoc5|Brca2|Dtx3l|Xrcc3|Ccnd1|Prkdc|Fbxo4|Cry1|Etaa1|Psmg2|Fzr1|Nae1|Atf2|Nbn|Rpl26|Lcmt1|Rad50|Cdkn1a|Fem1b|Blm|Stk33|Brca1|Taok2|Atm|Apc|Trrap|Rad17|Cdk5rap3|Mbd4|Vps4a|Tiprl|Prpf19|Fam122a|Parp9|Orc1|H2ax|Rbm38|Clock|D7Ertd443e|Ppp2r5c|Xpc|Ik|Tipin|Brcc3|Foxn3|Mtbp|Nuf2|Zfp830|Nek1|Cep192|Gigyf2|Pml|Klhl22|Bard1|Mus81|Cdc6|Rpa2|Ercc6|Rbbp8|Spc24|Nsun2|Bub1b|Babam2|Hus1|Bub1|Donson|Ints7…	Setmar|Thoc5|Brca2|Dtx3l|Xrcc3|Ccnd1|Prkdc|Fbxo4|Cry1|Etaa1|Psmg2|Fzr1|Nae1|Atf2|Nbn|Rpl26|Lcmt1|Rad50|Cdkn1a|Fem1b|Blm|Stk33|Brca1|Taok2|Atm|Apc|Trrap|Rad17|Cdk5rap3|Mbd4|Vps4a|Tiprl|Prpf19|Fam122a|Parp9|Orc1|H2ax|Rbm38|Clock|D7Ertd443e|Ppp2r5c|Xpc|Ik|Tipin|Brcc3|Foxn3|Mtbp|Nuf2|Zfp830|Nek1|Cep192|Gigyf2|Pml|Klhl22|Bard1|Mus81|Cdc6|Rpa2|Ercc6|Rbbp8|	164	-0.0473389	-0.710166	0.82495	0.8866	NA	NA	172	-0.0824359	-1.264	0.181495	0.423618	Ints7|Nop53|Rbm38|Ercc6|Rpl26|E2f1|Incenp|Babam1|Rad50|Rint1|Rbbp8|Hus1|Rpa2|Mapk14|Lcmt1|Syf2|Rps6|Cdkn1a|Bub3|Chmp4c|Fam122a|Abraxas1|Dync1li1|Brcc3|Atr|Ppp2r5c|Nabp2|Anapc15|Zwilch|Uimc1|Zfyve19|Blm|Nek11|Atf2|Ttk|Vps4a|Ddx39b|Pcid2|Fancd2|Cdc5l|Wac|Dtx3l|Gigyf2|Etaa1|Mre11a|Ier3|Trrap|Brca1|Fzr1|Fbxo4|Nae1|Tipin|Cdk5rap2|Inip|Xpc|Cep192|H2ax|Rnaseh2b|Donson|Gen1|Ccar2|Cry1|Rps27l|Cdk5rap3|Rfw…	Dna2|Nek1|Eme1|Spc25|Mus81|Rad9a|Stk33|Hsf1|Clspn|Taok1|Chfr|Rpl24|Trp53|Sde2|Msh2|Tiprl|Spdl1|Cenpe|Chek1|Psmg2|Casp2|Kntc1|Dtl|Prap1|Mad2l1bp|Trim39|Fem1b|Brca2|Rad51|Tpr|Cradd|Klhl22|Spc24|Ccng1|Cdc6|Trp53bp1|Foxn3|Ints3|Timeless|Zfp207|Eif2ak4|Babam2|Cul4a|Pml|Apc|Thoc5|Mbd4|Bub1b|Fbxo31|Prpf19|Dot1l|Thoc1|Wdr76|Mtbp|Dgkz|Ik|Rad17|Trip13|Zfp830|Rhno1|Nsun2|Prkdc|Mad1l1|Nabp1|Plk3|D7Ertd443e|N…
256	GOBP_CELL_CYCLE_DNA_REPLICATION	27	0.164201	1.02071	0.422397	0.750788	Mcm2|Mcm4|Atad5|Brca2|Atrx|Upf1|Mcm6|Cdc7|Mcm3|Zfp830|Ino80|Donson|Dbf4|Pola1|Dach1|Rad51|Rtel1|Cdc45|Wiz|Zpr1|Senp2|Fgfr1|Pcna|Lig1|Rtf2|Zmpste24|Ilkap|	Mcm2|Mcm4|Atad5|Brca2|Atrx|Upf1|Mcm6|Cdc7|Mcm3|Zfp830|Ino80|	34	-0.111894	-0.743244	0.774127	0.861152	NA	NA	34	-0.104806	-0.74183	0.802041	0.883978	Cdc7|Rtel1|Zpr1|Upf1|Rtf2|Fbxo5|Ilkap|Dach1|Mcm6|Donson|Cdc45|Mcm4|Mcm2|Gins3|Senp2|Cdt1|Dbf4|Gins1|Dna2|Mcm3|E2f8|Fgfr1|Brca2|Rad51|Pola1|E2f7|Pcna|Atrx|Ino80|Zmpste24|Zfp830|Lig1|Wiz|Atad5|	Dna2|Mcm3|E2f8|Fgfr1|Brca2|Rad51|Pola1|E2f7|Pcna|Atrx|Ino80|Zmpste24|Zfp830|Lig1|Wiz|Atad5|
257	GOBP_CELL_CYCLE_G1_S_PHASE_TRANSITION	218	0.0459554	0.778251	0.747036	0.921322	Paf1|Dact1|Rdx|Ccnd1|Prkdc|Myo16|Trim71|Arid1a|Dcun1d3|Itgb1|Myc|Rpl26|Cdkn2c|Cdkn1a|Apc|Anp32b|Egfr|Cpsf3|Pole|Smarca4|Plcb1|Phf10|Plk2|Nacc2|Atp2b4|Lats1|Smarca2|Id2|Tert|Kmt2e|Dpf2|E2f4|Id4|Ppp3ca|Rbm38|Arid1b|Larp7|Smarcc1|Camk2g|Cdk4|Ppp2r5c|Eif4e|Phb2|Mtbp|Ankrd17|Mn1|Actl6a|Gigyf2|Pml|Rb1|Plpp2|Phf8|Rbl2|Crebbp|Tcf3|Rassf1|Cenpj|Ino80|Rpa2|Cdk6|Arid2|Actb|Rbbp8|Cdk17|Rhou|Rps6kb1|Kank2|Mna…	Paf1|Dact1|Rdx|Ccnd1|Prkdc|Myo16|Trim71|Arid1a|Dcun1d3|Itgb1|Myc|Rpl26|Cdkn2c|Cdkn1a|Apc|Anp32b|Egfr|Cpsf3|Pole|Smarca4|Plcb1|Phf10|Plk2|Nacc2|Atp2b4|Lats1|Smarca2|Id2|Tert|Kmt2e|Dpf2|E2f4|Id4|Ppp3ca|Rbm38|Arid1b|Larp7|Smarcc1|Camk2g|Cdk4|Ppp2r5c|Eif4e|Phb2|Mtbp|Ankrd17|Mn1|Actl6a|Gigyf2|Pml|Rb1|Plpp2|Phf8|Rbl2|Crebbp|Tcf3|Rassf1|Cenpj|Ino80|Rpa2|Cdk6|Arid2|Actb|Rbbp8|Cdk17|Rhou|Rps6kb1|	224	-0.0641846	-1.1021	0.338	0.510362	Men1|Ccne2|Dbf4|E2f4|Wac|Taf10|Bach1|Pim2|Smarcd3|Lsm11|Acvr1|Cdkn2d|Camk2d|Dgkz|Prkdc|Cdc73|Mdm2|Dpf1|Smarcd1|Cdkn1b|Rgcc|Camk2b|Akt1|Ccne1|Ambra1|Psme1|Anp32b|Appl1|Usp29|Arid1b|Psme2|Cdk7|Phb2|Cirbp|Cradd|Bcl7b|Id2|Eif4e|Fhl1|Ino80|Prmt2|Rpa2|Ppp3ca|Rhou|Camk2g|Cdk5|Mlf1|Rpl26|Plrg1|Usp37|Dact1|Rpl17|Camk2a|Fbxo31|Actl6b|Cdk18|Ppp2ca|Cdk17|Bcl7a|Bid|Psme3|Ccnh|Myo16|Acvr1b|Fam107a|	Adamts1|Klf4|Eif4g1|Plk5|Gigyf2|Ankrd17|Pkd2|Mn1|Trim39|Crebbp|Map3k11|Dcun1d3|E2f6|Ctdsp2|Pbrm1|Plk2|Dpf3|Actb|Cables1|Apc|Cdk2ap2|Phf8|Gpnmb|Rdx|Kmt2e|Smarcc2|Hinfp|Mepce|Pml|Myc|Npat|Tcf3|Apex1|Id4|Rcc1|Fam83d|Lsm10|Fgf10|Bcl2|Egfr|Gjc2|Pkd1|Apbb1|Nacc2|Brd7|Inhba|Mblac1|Ctdspl|Smarcc1|Ddx3x|Cpsf3|Rptor|Zfp655|Smarce1|Cul4b|Cdkn1a|Sox2|Casp2|Ccnd3|Smarca2|Rrm1|Ecd|Ctdsp1|Stox1|Cdk16|Adam17|Cen…	232	-0.0655278	-1.14218	0.290061	0.517899	Actl6b|Rbm38|Rpl26|Map3k11|E2f1|Cdk4|Adam17|Ccne1|Phb2|Rbbp8|Plrg1|Dpf2|Ctdspl|Usp29|Rpa2|Rcc1|Mepce|Zpr1|Rps6|Cdkn1a|Cirbp|Arid2|Tcf3|Cdk16|Rpl17|Ptpn6|Prmt2|Csf1r|Rbl1|Bcl7b|Dact1|Ccnd3|Ecd|Rassf1|Cdk5|Rhou|Smarce1|Bmyc|Pim2|Brd7|Nkx3-1|Camk2d|Pkd1|Dcun1d3|Ppp2r5c|Aif1|Ube2e2|Rbl2|Cables1|Lsm10|Crlf3|Smarcd3|Rps6kb1|Smarcd2|E2f6|Apbb1|Eef1aknmt|Bid|Trp63|Wac|Spdya|Gigyf2|Dpf1|Arid1b|Rb1|Tcf19|M…	Sox2|Id4|Cul4a|Pml|Apc|Psme3|Arid1a|Ino80|Mn1|Acvr1|Appl2|Fbxo31|Plcg2|Inhba|Gjc2|Mtbp|Smarca4|Pbrm1|Dgkz|Eif4g1|Stxbp4|Crebbp|Cacnb4|Ccnh|Mnat1|Ankrd17|Dlg1|Prkdc|Hacd1|Cdk14|Cdk17|Plk2|Cenpj|Myc|Smarcc2|Acvr1b|Plk3|Ambra1|Myo16|Ezh2|Taf10|Lats2|Nacc2|Ppp6c|Anp32b|Rdx|Ccnd1|Ccnd2|Larp7|Cul4b|Hinfp|Ppp2r3d|Cdc73|Phf8|Sass6|Egfr|
258	GOBP_CELL_CYCLE_G2_M_PHASE_TRANSITION	129	0.0994558	1.30953	0.140725	0.522775	Atad5|Ccnd1|Fzr1|Cdk10|Nae1|Nbn|Rad50|Cdkn1a|Blm|Akap8|Brca1|Taok2|Cdc25c|Atm|Nek10|Rad17|Mastl|Cdk5rap3|Mbd4|Vps4a|Plcb1|Pinx1|Lats1|Fam122a|Orc1|Miip|Fbxl15|Ccdc57|Aven|Cdc25b|Hspa2|D7Ertd443e|Cdk4|Cdc7|Brcc3|Foxn3|Npm1|Zfp830|Bard1|Rrm2b|Cdc6|Cdk6|Rbbp8|Usp47|Pbx1|Babam2|Hus1|Ccny|Kif14|Donson|Kdm8|Sin3a|Rad21|Mre11a|Clspn|Cenpf|Rab11a|Fbxl7|Brsk1|Topbp1|Rrm1|Atf5|Brd4|Mecp2|Rnaseh2b|Lmnb1|Cal…	Atad5|Ccnd1|Fzr1|Cdk10|Nae1|Nbn|Rad50|Cdkn1a|Blm|Akap8|Brca1|Taok2|Cdc25c|Atm|Nek10|Rad17|Mastl|Cdk5rap3|Mbd4|Vps4a|Plcb1|Pinx1|Lats1|Fam122a|Orc1|Miip|Fbxl15|Ccdc57|Aven|Cdc25b|Hspa2|D7Ertd443e|Cdk4|Cdc7|Brcc3|Foxn3|Npm1|Zfp830|Bard1|Rrm2b|Cdc6|Cdk6|Rbbp8|Usp47|Pbx1|Babam2|Hus1|Ccny|Kif14|Donson|Kdm8|Sin3a|Rad21|Mre11a|Clspn|Cenpf|Rab11a|Fbxl7|	135	-0.0966325	-1.29103	0.184584	0.330744	Abcb1b|Ctc1|Cdk14|Hacd1|Mastl|Zfp830|Lats1|Babam1|Nabp2|Inip|Fbxo5|Paxip1|Chek1|Usp47|Skp2|Plcb1|Cdc25c|Cdk5rap3|Rad21|Atad5|Rbbp8|Rad17|Fam122a|Fbxl12|Mrnip|Chek2|Trp53|Vps4a|Calm1|Cdc25b|Foxm1|Bach1|Smarcd3|Camk2d|Zfyve19|Macroh2a1|Fbxl3|Cdk10|Foxn3|Fbxl17|Donson|Ier3|Rad51c|Babam2|Arpp19|Rnaseh2b|Fhl1|Dyrk3|Pkia|Brsk1|Nbn|Rint1|Calm2|Rrm2b|Brsk2|Rab11a|Fbxl21|Cdc7|Taf2|Npm1|Brcc3|Mta3|Nae1|	Ccng1|Ccny|Akap8l|Trim39|Foxo4|Hspa2|Rad50|Taok3|Ints3|Mbd4|Miip|Sin3a|Mecp2|Topbp1|Fbxl15|Nabp1|Akap8|Nek10|Ppm1d|Lmnb1|Aven|Mre11a|Nes|Clspn|Blm|Chfr|Rcc2|Taok2|Cdc6|Kcnh5|Prkcq|Pinx1|Syf2|Cdkn1a|Taok1|Fbxl6|Rrm1|Brca1|Stox1|Vps4b|Fhl4|Chmp4c|Cenpf|Pbx1|Abcb1a|Kat14|Hus1|Atm|Uimc1|Brd4|Fbxl7|Ccdc57|Abraxas1|Cdc25a|Esrrb|App|Cdk4|Dtl|D7Ertd443e|Nop53|Kdm8|Fbxl8|Ccna2|Orc1|Tpd52l1|Ccnd1|Fbxl22|Fz…	132	0.0940001	1.24698	0.204868	0.637046	Cdk10|Cdc25b|Nop53|Kcnh5|Cdk4|Babam1|Rad50|Cenpf|Rint1|Rbbp8|Hus1|Cdc7|Ctc1|Ccny|Lmnb1|Syf2|Cdkn1a|Kat14|Chmp4c|Ing4|Fam122a|Abraxas1|Fbxl15|Ccdc57|Fbxl7|Brcc3|Camk2d|Nabp2|Ppm1d|Uimc1|Zfyve19|Blm|Cit|Smarcd3|Calm2|Arpp19|Fbxo5|Foxm1|Vps4a|Miip|Mre11a|Ier3|Ccnq|Pbx1|Brca1|Fzr1|Calm3|Nae1|Inip|Cdc25a|Akap8l|Skp2|Rnaseh2b|Donson|Nek10|Dyrk3|Cdk5rap3|Chek2|Mastl|Macroh2a1|Prkcq|Akap8|Mecp2|Taok2|Fox…	Cdk10|Cdc25b|Nop53|Kcnh5|Cdk4|Babam1|Rad50|Cenpf|Rint1|Rbbp8|Hus1|Cdc7|Ctc1|Ccny|Lmnb1|Syf2|Cdkn1a|Kat14|Chmp4c|Ing4|Fam122a|Abraxas1|Fbxl15|Ccdc57|Fbxl7|Brcc3|Camk2d|Nabp2|Ppm1d|Uimc1|Zfyve19|Blm|Cit|Smarcd3|Calm2|Arpp19|Fbxo5|Foxm1|Vps4a|
259	GOBP_CELL_CYCLE_PHASE_TRANSITION	463	0.0608142	1.52637	0.060166	0.335472	Paf1|Dact1|Setmar|Thoc5|Rdx|Atad5|Lzts1|Brca2|Dtx3l|Tacc3|Xrcc3|Hecw2|Ccnd1|Prkdc|Fbxo4|Cry1|Ddb1|Etaa1|Myo16|Psmg2|Trim71|Arid1a|Dcun1d3|Fzr1|Cdk10|Nae1|Itgb1|Atf2|Nbn|Myc|Rpl26|Lcmt1|Zfp36l1|Cdkn2c|Rad50|Cdkn1a|Fem1b|Clasp1|Blm|Akap8|Stk33|Brca1|Taok2|Cdc25c|Atm|Apc|Anp32b|Nek10|Egfr|Trrap|Cpsf3|Cdkn1c|Rad17|Mastl|Cdk5rap3|Anapc11|Pole|Smarca4|Mbd4|Vps4a|Plcb1|Phf10|Plk2|Nacc2|Atp2b4|Pinx1|Tipr…	Paf1|Dact1|Setmar|Thoc5|Rdx|Atad5|Lzts1|Brca2|Dtx3l|Tacc3|Xrcc3|Hecw2|Ccnd1|Prkdc|Fbxo4|Cry1|Ddb1|Etaa1|Myo16|Psmg2|Trim71|Arid1a|Dcun1d3|Fzr1|Cdk10|Nae1|Itgb1|Atf2|Nbn|Myc|Rpl26|Lcmt1|Zfp36l1|Cdkn2c|Rad50|Cdkn1a|Fem1b|Clasp1|Blm|Akap8|Stk33|Brca1|Taok2|Cdc25c|Atm|Apc|Anp32b|Nek10|Egfr|Trrap|Cpsf3|Cdkn1c|Rad17|Mastl|Cdk5rap3|Anapc11|Pole|Smarca4|Mbd4|Vps4a|Plcb1|Phf10|Plk2|Nacc2|Atp2b4|Pinx1|Tipr…	474	-0.0603256	-1.5188	0.0600775	0.175011	Cdk5rap3|Eif4ebp1|Senp2|Rad21|Atad5|Cul4a|Rbbp8|Dync1li1|Lats2|Ppp6c|Rad17|Fam122a|Chmp2a|Aif1|Fbxl12|Rad9a|Mrnip|Chek2|Trp53|Ccng2|Riok2|Ube2e2|Vps4a|Tmod3|Bub1b|Calm1|Cdc25b|Men1|Fancd2|Ercc2|Ccne2|Eps8|Foxm1|Dbf4|E2f4|Tipin|Wac|Taf10|Bach1|Pim2|Cul3|Smarcd3|Lsm11|Acvr1|Cdkn2d|Mad2l1bp|Chmp7|Ccna1|Camk2d|Cks1b|Dgkz|Cenpe|Zfyve19|Prkdc|Cdc73|Mdm2|Macroh2a1|Dpf1|Lcmt1|Smarcd1|Cdkn1b|Rgcc|Fbxl3|Sm…	Adamts1|Tpr|Klf4|Trp53bp1|Upf1|Eif4g1|Plk5|Ccng1|Ccny|Prox1|Nek1|Gigyf2|Ankrd17|Ercc6|Pkd2|Ppp1r10|Mn1|Akap8l|Trim39|Ddb1|Foxo4|Hspa2|Crebbp|Rad50|Map3k11|Cit|Dcun1d3|E2f6|Ctdsp2|Xpc|Clasp1|Pbrm1|Plk2|Incenp|Dpf3|Actb|Cables1|Apc|Cdk2ap2|Ik|Taok3|Phf8|Gpnmb|Ccno|Rdx|Kmt2e|Smarcc2|Clasp2|Cdc5l|Ints3|Hinfp|Mepce|Pml|Setmar|Myc|Spast|Zfp36l2|Cdk5rap2|Npat|Mbd4|Miip|Sin3a|Tcf3|Mecp2|Atrip|Topbp1|Mus8…	490	-0.0480459	-1.22333	0.199211	0.452928	Chmp4b|Cdk10|Actl6b|Ints7|Cdc25b|Nop53|Rbm38|Kcnh5|Ercc6|Rpl26|Map3k11|E2f1|Cdk4|Incenp|Adam17|Ccne1|Babam1|Chmp2a|Rad50|Cdc26|Phb2|Cenpf|Rint1|Rbbp8|Plrg1|Dpf2|Ccnjl|Hus1|Ctdspl|Usp29|Cdc7|Ctc1|Ccny|Rpa2|Rcc1|Mepce|Mapk14|Lcmt1|Zpr1|Lmnb1|Syf2|Rps6|Cdkn1a|Cirbp|Bub3|Arid2|Kat14|Chmp4c|Tcf3|Ing4|Cdk16|Rpl17|Ptpn6|Fam122a|Prmt2|Csf1r|Rbl1|Bcl7b|Abraxas1|Fbxl15|Dact1|Upf1|Ccnd3|Dync1li1|Ecd|Ptprc|R…	Chmp4b|Cdk10|Actl6b|Ints7|Cdc25b|Nop53|Rbm38|Kcnh5|Ercc6|Rpl26|Map3k11|E2f1|Cdk4|Incenp|Adam17|Ccne1|Babam1|Chmp2a|Rad50|Cdc26|Phb2|Cenpf|Rint1|Rbbp8|Plrg1|Dpf2|Ccnjl|Hus1|Ctdspl|Usp29|Cdc7|Ctc1|Ccny|Rpa2|Rcc1|Mepce|Mapk14|Lcmt1|Zpr1|Lmnb1|Syf2|Rps6|Cdkn1a|Cirbp|Bub3|Arid2|Kat14|Chmp4c|Tcf3|Ing4|Cdk16|Rpl17|Ptpn6|Fam122a|Prmt2|Csf1r|Rbl1|Bcl7b|Abraxas1|Fbxl15|Dact1|Upf1|Ccnd3|Dync1li1|Ecd|Ptprc|R…
260	GOBP_CELL_DEATH_IN_RESPONSE_TO_HYDROGEN_PEROXIDE	31	0.102198	0.688736	0.865854	0.965376	Rnf112|Trap1|Foxp1|Pdcd10|Hdac6|Epor|Pink1|Ripk1|Stk26|Foxo3|Rnf146|Ngb|Pde8a|Nol3|Sigmar1|Met|Txn1|Trp53|Rack1|Abl1|Ddr2|Gpr37|Stk25|Nr4a3|Nfe2l2|Endog|Park7|Lrrk2|Gpr37l1|Psap|Fbxo7|	Rnf112|Trap1|Foxp1|Pdcd10|Hdac6|Epor|Pink1|Ripk1|Stk26|Foxo3|Rnf146|Ngb|Pde8a|Nol3|Sigmar1|Met|Txn1|Trp53|Rack1|Abl1|Ddr2|Gpr37|Stk25|Nr4a3|Nfe2l2|Endog|Park7|	35	-0.130941	-0.906364	0.557282	0.700973	Foxp1|Lrrk2|Glrx|Stk25|Park7|Met|Txn1|Rack1|Pdcd10|Sigmar1|	Foxo3|Rnf112|Pink1|Nr4a3|Psap|Gpr37|Gpr37l1|Epor|Ripk1|Endog|Stk26|Nfe2l2|Trap1|Abl1|Hdac6|Pde8a|Rnf146|Fbxo7|Nol3|Pawr|Ddr2|Hgf|Ngb|Pycr1|Trp53|Foxp1|Lrrk2|Glrx|Stk25|Park7|Met|Txn1|Rack1|Pdcd10|Sigmar1|	35	0.137224	0.958719	0.471845	0.829871	Endog|Stk25|Txn1|Pde8a|Pawr|Epor|Met|Trap1|Gpr37l1|Rnf112|Lrrk2|Abl1|Rnf146|Pycr1|Ngb|Nr4a3|Park7|Pdcd10|Ddr2|Foxo3|Trp53|Pink1|Psap|Sigmar1|Hgf|Nol3|Fbxo7|Foxp1|Stk26|Hk3|Hdac6|Rack1|Gpr37|Nfe2l2|Ripk1|	Endog|Stk25|Txn1|Pde8a|Pawr|Epor|Met|Trap1|
261	GOBP_CELL_DEATH_IN_RESPONSE_TO_OXIDATIVE_STRESS	80	0.0548287	0.561317	0.963115	0.988992	Gskip|Uaca|Rnf112|Sfpq|Rnf7|Sirt1|Trap1|Mapk7|Ncoa7|Foxp1|Gpx1|Bag5|Pdcd10|Hif1a|Hdac6|Zfp622|Epor|Nme5|Pink1|Arl6ip5|Ctnnb1|Pml|Ripk1|Nono|Stk26|Tbc1d24|Diablo|Foxo3|Map3k5|Rnf146|Ngb|Atg7|Pde8a|Nol3|Sigmar1|Itgam|Met|Fzd1|Txn1|Slc7a11|Trp53|Trpm2|Slc1a1|Mcl1|Oxr1|Parp1|Lancl1|Rack1|Abl1|Sod2|Ddr2|Gpr37|Gfer|Atf4|Aldh2|App|Stk25|Nr4a3|Nfe2l2|Endog|Park7|Ppia|Fbxw7|Meak7|Rest|Tsc1|Ubqln1|Lrrk2|Ma…	Gskip|Uaca|Rnf112|Sfpq|Rnf7|Sirt1|Trap1|Mapk7|Ncoa7|Foxp1|Gpx1|Bag5|Pdcd10|Hif1a|Hdac6|Zfp622|Epor|Nme5|Pink1|Arl6ip5|Ctnnb1|Pml|Ripk1|Nono|Stk26|	88	0.117683	1.29257	0.168016	0.296497	Parp1|Sfpq|Foxo3|Mapt|Ctnnb1|Rnf112|Slc1a1|Tsc1|Zfp622|Fbxw7|Pink1|Atf4|Nr4a3|Pml|Ralbp1|Psap|Slc7a11|Mcl1|Aldh2|Gpr37|Meak7|Rest|Bcl2|Map3k5|Uaca|Fzd1|Ubqln1|Gpr37l1|Cyp1b1|Epor|Ripk1|Endog|Wnt1|P4hb|Nono|Stk26|	Parp1|Sfpq|Foxo3|Mapt|Ctnnb1|Rnf112|Slc1a1|Tsc1|Zfp622|Fbxw7|Pink1|Atf4|Nr4a3|Pml|Ralbp1|Psap|Slc7a11|Mcl1|Aldh2|Gpr37|Meak7|Rest|Bcl2|Map3k5|Uaca|Fzd1|Ubqln1|Gpr37l1|Cyp1b1|Epor|Ripk1|Endog|Wnt1|P4hb|Nono|Stk26|Nfe2l2|Trem2|Diablo|Trap1|Abl1|Hdac6|App|Atg7|Pde8a|Gpx1|Itgam|Tbc1d24|Sod2|Rnf146|Fbxo7|Nol3|Mapk7|Pawr|Stk24|Ddr2|Gfer|Bag5|Hgf|Gskip|Nme5|Prkn|Fyn|Ngb|Hif1a|Pycr1|Trp53|Oxr1|Sirt1|Rnf7…	90	-0.1021	-1.14411	0.287212	0.517383	Endog|Stk25|Nme5|Jak2|Txn1|Pde8a|Pawr|Tlr4|Gfer|Pdk1|Epor|Uaca|Met|Trap1|Fbxw7|Rnf7|Prkn|Ppia|Gpr37l1|Bag5|Sod1|Rnf112|Slc7a11|Atg7|Hspb1|Cyp1b1|Map3k5|Ctnnb1|Wnt1|Lrrk2|Atf4|Abl1|Rnf146|Pycr1|Diablo|Arl6ip5|Trpm2|Oxr1|Ngb|Nr4a3|Park7|Fzd1|Lancl1|Trem2|Pdcd10|Parp1|Sirt1|Ddr2|Pjvk|Foxo3|Gskip|Gpx1|Trp53|Meak7|Mapk7|Pink1|Psap|Sigmar1|Hgf|Zfp622|Stk24|P4hb|Sod2|Nol3|Fbxo7|Mcl1|Bcl2|Mapt|Foxp1|Stk2…	Foxo3|Gskip|Gpx1|Trp53|Meak7|Mapk7|Pink1|Psap|Sigmar1|Hgf|Zfp622|Stk24|P4hb|Sod2|Nol3|Fbxo7|Mcl1|Bcl2|Mapt|Foxp1|Stk26|Slc1a1|Pml|Hk3|Tbc1d24|Tsc1|Sfpq|Nono|Hdac6|Fyn|Itgam|Aldh2|Rack1|App|Ncoa7|Hif1a|Ubqln1|Gpr37|Nfe2l2|Ripk1|Rest|
262	GOBP_CELL_DIFFERENTIATION_IN_HINDBRAIN	24	-0.156854	-0.912964	0.547945	0.846741	Herc1|Kndc1|Grid2|Atp2b2|Atxn2|Ttll1|Prox1|Agtpbp1|Atp7a|Ophn1|Slc25a46|Rora|Ulk1|Cacna1a|Nrxn1|Foxp2|Ttc21b|Ldb1|Nfix|Psap|Cbln1|Cend1|Wnt7a|Faim2|	Foxp2|Ttc21b|Ldb1|Nfix|Psap|Cbln1|Cend1|Wnt7a|Faim2|	25	-0.207644	-1.2477	0.192913	0.366262	Cacna1a|Atp2b2|Prox1|Kndc1|Nrxn1|Atp7a|Psap|Nfix|	Cacna1a|Atp2b2|Prox1|Kndc1|Nrxn1|Atp7a|Psap|Nfix|Ophn1|Atxn2|Grid2|Foxp2|Cbln1|Nog|Rora|Wnt7a|Faim2|Herc1|Cend1|Agtpbp1|Ulk1|Ttc21b|Ttll1|Ldb1|Slc25a46|	26	0.139764	0.838956	0.664047	0.894238	Ttll1|Ldb1|Nog|Atp7a|Faim2|Lhx1|Cend1|Cbln1|Nfix|Slc25a46|Atp2b2|Foxp2|Grid2|Kndc1|Rora|Wnt7a|Ulk1|Herc1|Psap|Agtpbp1|Ophn1|Atxn2|Nrxn1|Prox1|Ttc21b|Cacna1a|	Ttll1|Ldb1|Nog|Atp7a|Faim2|Lhx1|Cend1|Cbln1|Nfix|Slc25a46|Atp2b2|Foxp2|
263	GOBP_CELL_DIFFERENTIATION_IN_SPINAL_CORD	29	0.152778	0.992314	0.463203	0.764622	Gli2|Dync2h1|Dicer1|Ascl1|Gli3|Abt1|Scyl1|Gigyf2|Ift172|Gbx1|Gdpd5|Ighmbp2|Shh|Sox13|Ptch1|Tal1|Sox4|Sox6|Sox1|Cacna1a|Dmrt3|Nkx2-2|Sufu|Lmo4|Cln8|Scyl3|Nfe2l1|Tctn1|Olig2|	Gli2|Dync2h1|Dicer1|Ascl1|Gli3|Abt1|Scyl1|Gigyf2|Ift172|Gbx1|Gdpd5|Ighmbp2|Shh|Sox13|	29	0.234598	1.51964	0.0676533	0.158091	Cacna1a|Sox4|Gigyf2|Ighmbp2|Sox1|Olig2|Ptch1|Dicer1|Tctn1|Ift172|Wnt1|Sox6|Sox13|Wnt3a|Dll4|Gli3|Gli2|Shh|Scyl3|Gdpd5|Cln8|Nfe2l1|Ascl1|Abt1|Sufu|Dync2h1|Tal1|	Cacna1a|Sox4|Gigyf2|Ighmbp2|Sox1|Olig2|Ptch1|Dicer1|Tctn1|Ift172|Wnt1|Sox6|Sox13|Wnt3a|Dll4|Gli3|Gli2|Shh|Scyl3|Gdpd5|Cln8|Nfe2l1|Ascl1|Abt1|Sufu|Dync2h1|Tal1|Lmo4|Scyl1|	31	-0.112428	-0.751967	0.778218	0.876196	Lmo4|Dmrt3|Tctn1|Lhx1|Gigyf2|Olig2|Scyl1|Sufu|Draxin|Sox4|Wnt1|Ptch1|Nkx2-2|Isl1|Ighmbp2|Scyl3|Gli2|Nfe2l1|Cln8|Dync2h1|Ascl1|Gsx1|Ift172|Gdpd5|Dicer1|Abt1|Sox1|Sox6|Cacna1a|Sox13|Gli3|	Cln8|Dync2h1|Ascl1|Gsx1|Ift172|Gdpd5|Dicer1|Abt1|Sox1|Sox6|Cacna1a|Sox13|Gli3|
264	GOBP_CELL_DIFFERENTIATION_INVOLVED_IN_KIDNEY_DEVELOPMENT	41	0.115132	0.864234	0.626719	0.861127	Fat4|Klf15|Pdgfb|Gli3|Amer1|Myo1e|Pou3f3|Ctnnb1|Osr1|Asxl1|Shh|Ampd2|Hes1|Notch2|Ext1|Ptch1|Cited1|Glis2|Smo|Prom1|Gpr4|Yap1|Basp1|Mef2c|Six2|Wwtr1|Notch1|Bmp4|Sall1|Wnt4|Jag1|Pax2|Cd24a|Lamb2|Mtss1|Grem1|Lgr4|Ednrb|Ptpro|Tshz3|Ednra|	Fat4|Klf15|Pdgfb|Gli3|Amer1|Myo1e|Pou3f3|Ctnnb1|Osr1|Asxl1|Shh|Ampd2|Hes1|Notch2|Ext1|Ptch1|Cited1|Glis2|Smo|Prom1|Gpr4|Yap1|Basp1|Mef2c|Six2|Wwtr1|Notch1|Bmp4|Sall1|Wnt4|Jag1|	41	0.176433	1.35309	0.127168	0.255638	Jag1|Mef2c|Ctnnb1|Pou3f3|Ptpro|Notch1|Asxl1|Mtss1|Notch2|Lgr4|Lamb2|Ptch1|Wwtr1|Ext1|Grem1|Cited1|Myo1e|Basp1|Gli3|Tshz3|Osr1|Smo|Shh|Lif|Prom1|Amer1|Fat4|Ednra|Sall1|Gpr4|Wnt9b|Glis2|	Jag1|Mef2c|Ctnnb1|Pou3f3|Ptpro|Notch1|Asxl1|Mtss1|Notch2|Lgr4|Lamb2|Ptch1|Wwtr1|Ext1|Grem1|Cited1|Myo1e|Basp1|Gli3|Tshz3|Osr1|Smo|Shh|Lif|Prom1|Amer1|Fat4|Ednra|Sall1|Gpr4|Wnt9b|Glis2|Klf15|Ednrb|Yap1|Ampd2|Wnt4|Pdgfb|Mmp9|Cd24a|Hes1|	41	0.146687	1.10868	0.322645	0.733644	Myo1e|Amer1|Basp1|Lamb2|Ednra|Pax2|Jag1|Notch2|Cited1|Smo|Lhx1|Cd24a|Wnt4|Glis2|Hes1|Ptpro|Tshz3|Ctnnb1|Pdgfb|Mef2c|Sall1|Ptch1|Foxc2|Ampd2|Fat4|Yap1|Prom1|Osr1|Ext1|Gpr4|Pou3f3|Notch1|Grem1|Ednrb|Wwtr1|Klf15|Bmp4|Asxl1|Mtss1|Lgr4|Gli3|	Myo1e|Amer1|Basp1|Lamb2|Ednra|Pax2|Jag1|Notch2|Cited1|Smo|Lhx1|Cd24a|
265	GOBP_CELL_FATE_COMMITMENT	182	0.0493629	0.759943	0.755382	0.930667	Prdm15|Paf1|Eya1|Wnt9a|Gli2|Cdon|Casp3|Onecut2|Ctr9|Smad5|Prkdc|Il4|Kdm6b|Ar|Arx|Hdac2|Prrx1|Itgb1|Tenm4|Mtor|Mga|Ebf2|Dock7|Apc|Ascl1|Fgfr2|Smarca4|Dll1|Lats1|Id2|Gli3|Nrg1|Pou3f2|Apc2|Ntrk3|Tgfb1|Casz1|Rbbp4|Hdac1|Ctnnb1|Ehmt2|Pml|Kdr|Rbbp7|Cdc42|Stat3|Tcf3|Gbx1|Sox5|Braf|Neurog2|Olig1|Eomes|Ets2|Spry2|Shh|Chrd|Hes1|Dlx2|Nfib|Sox13|Prox1|Notch2|Erbb4|Epop|Bcl11b|Foxg1|Mta1|Arhgef2|Tm2d3|Rbpj|So…	Prdm15|Paf1|Eya1|Wnt9a|Gli2|Cdon|Casp3|Onecut2|Ctr9|Smad5|Prkdc|Il4|Kdm6b|Ar|Arx|Hdac2|Prrx1|Itgb1|Tenm4|Mtor|Mga|Ebf2|Dock7|Apc|Ascl1|Fgfr2|Smarca4|Dll1|Lats1|Id2|Gli3|Nrg1|Pou3f2|	186	0.138359	2.15767	0.00394477	0.0132391	Chd4|Cyp26b1|Spry2|Mef2c|Stat3|Prox1|Leo1|Pou3f2|Ctnnb1|Epop|Otud5|Wnt2|Tbr1|Bcl11b|Apc2|Notch1|Apc|Mga|Casz1|Zfp521|Sox9|Pml|Olig1|Sox1|Arhgef2|Mta2|Neurod1|Tcf3|Rara|Neurog2|Jag2|Wnt9a|Dlx1|Ntf3|Notch2|Fgf10|Chd3|Ar|Bcl2|Sh3pxd2b|Stat6|Gatad2b|Ets2|Zfp157|Olig2|Wnt11|Fgf13|Nkx6-2|Dll3|Ptch1|Erbb4|Kdm6b|Ehmt2|Fzd7|Hey2|Wnt5a|Spn|Ctr9|Dll1|Chrdl1|Ntrk3|Smad5|Fgfr2|Sox2|Notch3|Prrx1|Sox18|Wnt1|Sox…	Chd4|Cyp26b1|Spry2|Mef2c|Stat3|Prox1|Leo1|Pou3f2|Ctnnb1|Epop|Otud5|Wnt2|Tbr1|Bcl11b|Apc2|Notch1|Apc|Mga|Casz1|Zfp521|Sox9|Pml|Olig1|Sox1|Arhgef2|Mta2|Neurod1|Tcf3|Rara|Neurog2|Jag2|Wnt9a|Dlx1|Ntf3|Notch2|Fgf10|Chd3|Ar|Bcl2|Sh3pxd2b|Stat6|Gatad2b|Ets2|Zfp157|Olig2|Wnt11|Fgf13|Nkx6-2|Dll3|Ptch1|Erbb4|Kdm6b|Ehmt2|Fzd7|Hey2|Wnt5a|Spn|Ctr9|Dll1|Chrdl1|Ntrk3|Smad5|Fgfr2|Sox2|Notch3|Prrx1|Sox18|Wnt1|Sox…	203	-0.11023	-1.8504	0.00801603	0.112691	Fgf13|Bmpr1a|Hes5|Psen1|Sox8|Mitf|Lmo4|Mta2|Spry2|Tcf3|Epop|Hey2|Foxp3|Ednra|Dmrt3|Pax2|Ctr9|Tm2d3|Notch2|Smo|Cdon|Il4|Ntf3|Stat6|Mbd3|Prrx1|Pax6|Tunar|Wnt4|Cdc42|Fzd7|Arx|Olig2|Hes1|Onecut2|Eya1|Pparg|Eomes|Barhl2|Sufu|Otx2|Ehmt2|Pdpn|Nfix|Prdm1|Men1|Chrd|Fkbp8|Il7|Casp3|Dmrta2|Sostdc1|Wnt9a|Ctnnb1|Wnt1|Chrdl1|Tgfb1i1|Mef2c|Nr2f2|Spdef|Pou4f1|Dlx1|Wnt5a|Pou3f2|Il6ra|Rtf1|Itgb1|Jag2|Loxl3|Tbx18|T…	Sox2|Pml|Myt1l|Apc|Chd4|Tcf7l2|Smad4|Arhgef2|Epas1|Gatad2a|Olig1|Cyld|Acvr1|Notch1|AW551984|Otud5|Cyp26b1|Tbr1|Smarca4|Lhx6|Tgfb1|Kdr|Sox1|Gatad2b|Ntrk3|Sh3pxd2b|Rab10|Prkdc|Mta3|Wnt2b|Rbbp4|Bmp4|Apc2|Tgfbr1|Ar|Bmp2|Prox1|Lats2|Foxg1|Leo1|Sox6|Fgfr2|Psen2|Neurod1|Fezf2|Dock7|Hdac2|Sfrp1|Gap43|Hdac1|Tox|Cdc73|Kdm6b|Sox13|Ctsl|Wnt7b|Sox9|Gli3|
266	GOBP_CELL_FATE_DETERMINATION	25	0.122619	0.744655	0.790787	0.93454	Prrx1|Ebf2|Ascl1|Smarca4|Ctnnb1|Cdc42|Hes1|Prox1|Notch2|Foxg1|Ptch1|Pax6|Ptch2|Mef2c|Otx2|Fezf2|Ntf3|Bmp4|Nkx2-2|Tbx2|Pax2|Jag2|Dll3|Cyp26b1|Wnt7a|	Prrx1|Ebf2|Ascl1|Smarca4|Ctnnb1|Cdc42|Hes1|Prox1|Notch2|Foxg1|Ptch1|Pax6|Ptch2|Mef2c|Otx2|Fezf2|Ntf3|Bmp4|Nkx2-2|Tbx2|Pax2|	21	0.331855	1.80067	0.0124224	0.0599152	Cyp26b1|Mef2c|Prox1|Ctnnb1|Jag2|Ntf3|Notch2|Dll3|Ptch1|Chrdl1|Prrx1|Wnt1|Smarca4|Foxg1|Pax6|	Cyp26b1|Mef2c|Prox1|Ctnnb1|Jag2|Ntf3|Notch2|Dll3|Ptch1|Chrdl1|Prrx1|Wnt1|Smarca4|Foxg1|Pax6|Ascl1|Ptch2|Wnt7a|Fezf2|Cdc42|Hes1|	27	0.232123	1.44394	0.0869565	0.492809	Pax2|Notch2|Ntf3|Prrx1|Pax6|Cdc42|Hes1|Barhl2|Otx2|Ctnnb1|Wnt1|Chrdl1|Mef2c|Jag2|Ptch1|Nkx2-2|Dll3|Isl1|Wnt7a|Ebf2|Ascl1|Cyp26b1|Smarca4|Bmp4|Prox1|Foxg1|Fezf2|	Pax2|Notch2|Ntf3|Prrx1|Pax6|Cdc42|Hes1|Barhl2|Otx2|Ctnnb1|Wnt1|Chrdl1|Mef2c|Jag2|Ptch1|Nkx2-2|Dll3|Isl1|
267	GOBP_CELL_FATE_SPECIFICATION	66	0.0798502	0.749715	0.804781	0.933597	Eya1|Gli2|Cdon|Ar|Hdac2|Itgb1|Tenm4|Mga|Apc|Ascl1|Dll1|Gli3|Pou3f2|Apc2|Ntrk3|Rbbp4|Hdac1|Ctnnb1|Ehmt2|Rbbp7|Eomes|Shh|Nfib|Mta1|Rbpj|Chd3|Ptch1|Pax6|Chd4|Nfia|Tbr1|Ptch2|Smo|Tbx15|Sox6|Fkbp8|Bmpr1a|Sox1|Mta3|Six2|Fzd7|Otx2|Notch1|Tbx18|Gatad2b|Myt1l|Dmrt3|Nkx2-2|Mta2|Tbx2|Pax2|Sufu|Lmo4|Fgfr1|Tbx1|Tbx3|Mbd3|Nfix|Wnt5a|Psen1|Sox9|Psen2|Fgf2|Sox2|Olig2|Gatad2a|	Eya1|Gli2|Cdon|Ar|Hdac2|Itgb1|Tenm4|Mga|Apc|Ascl1|Dll1|Gli3|Pou3f2|Apc2|Ntrk3|Rbbp4|Hdac1|Ctnnb1|Ehmt2|Rbbp7|Eomes|Shh|Nfib|Mta1|Rbpj|Chd3|Ptch1|Pax6|Chd4|Nfia|Tbr1|Ptch2|Smo|Tbx15|Sox6|Fkbp8|Bmpr1a|Sox1|Mta3|Six2|Fzd7|Otx2|Notch1|Tbx18|Gatad2b|	59	0.222049	2.00891	0.00199601	0.0261534	Chd4|Pou3f2|Ctnnb1|Tbr1|Apc2|Notch1|Apc|Mga|Sox9|Sox1|Mta2|Chd3|Ar|Gatad2b|Olig2|Wnt11|Ptch1|Ehmt2|Fzd7|Wnt5a|Dll1|Ntrk3|Sox2|Sox18|Sox6|Myt1l|Psen2|Mbd3|Psen1|Tead4|Eya1|Wnt3a|Pax6|Fgf2|Tbx15|Gli3|Gatad2a|Gli2|Smo|Cdon|Shh|	Chd4|Pou3f2|Ctnnb1|Tbr1|Apc2|Notch1|Apc|Mga|Sox9|Sox1|Mta2|Chd3|Ar|Gatad2b|Olig2|Wnt11|Ptch1|Ehmt2|Fzd7|Wnt5a|Dll1|Ntrk3|Sox2|Sox18|Sox6|Myt1l|Psen2|Mbd3|Psen1|Tead4|Eya1|Wnt3a|Pax6|Fgf2|Tbx15|Gli3|Gatad2a|Gli2|Smo|Cdon|Shh|Dmrta2|Fgfr1|Ascl1|Ihh|Fkbp8|Itgb1|Sufu|Ptch2|Hdac1|Rbpj|Bmpr1a|Rbbp7|Lmo4|Rbbp4|Hdac2|Mta1|Tenm4|Mta3|	66	-0.126829	-1.23519	0.189135	0.442693	Bmpr1a|Psen1|Lmo4|Mta2|Dmrt3|Pax2|Smo|Cdon|Mbd3|Pax6|Fzd7|Olig2|Eya1|Eomes|Sufu|Otx2|Ehmt2|Nfix|Fkbp8|Dmrta2|Ctnnb1|Pou4f1|Wnt5a|Pou3f2|Itgb1|Tbx18|Tenm4|Ptch1|Nkx2-2|Isl1|Chd3|Rbpj|Nfia|Sox18|Tbx3|Sfrp2|Tbx15|Mga|Gli2|Nfib|Rbbp7|Fgfr1|Ascl1|Mta1|Dll1|Fgf2|Sox2|Myt1l|Apc|Chd4|Gatad2a|Notch1|Tbr1|Sox1|Gatad2b|Ntrk3|Mta3|Rbbp4|Apc2|Ar|Sox6|Psen2|Hdac2|Hdac1|Sox9|Gli3|	Sox2|Myt1l|Apc|Chd4|Gatad2a|Notch1|Tbr1|Sox1|Gatad2b|Ntrk3|Mta3|Rbbp4|Apc2|Ar|Sox6|Psen2|Hdac2|Hdac1|Sox9|Gli3|
268	GOBP_CELL_GROWTH	446	0.0550622	1.33815	0.143154	0.492225	Phb|Dnm2|Bin3|Sesn1|Bap1|Dcbld2|Vegfa|Sema4b|Brat1|Osgin2|Dcun1d5|Efna5|Pdlim5|Ndufs3|Raph1|Sertad2|Map1b|Dcun1d3|Itgb1|Fn1|Usp9x|Dnajc2|Zfp418|Nrp2|Septin7|Cdkn2c|Actr3|Hdgfl2|Akap6|Cdkn1a|Bcl11a|Ep300|Mtor|Zfyve27|St7l|L1cam|Sirt1|Cdkl3|Epm2a|Itga4|Fubp1|Brca1|Dab2|Golga4|Creb3|Nlgn3|Foxp1|Epha7|Egfr|Rictor|Clstn3|Mt3|Twf2|Caprin2|Smarca4|Iqgap1|Nfkbiz|Smarca2|Eif2b2|Shtn1|Sema6c|Jade2|Crkl|Fam…	Phb|Dnm2|Bin3|Sesn1|Bap1|Dcbld2|Vegfa|Sema4b|Brat1|Osgin2|Dcun1d5|Efna5|Pdlim5|Ndufs3|Raph1|Sertad2|Map1b|Dcun1d3|Itgb1|Fn1|Usp9x|Dnajc2|Zfp418|Nrp2|Septin7|Cdkn2c|Actr3|Hdgfl2|Akap6|Cdkn1a|Bcl11a|Ep300|Mtor|Zfyve27|St7l|L1cam|Sirt1|Cdkl3|Epm2a|Itga4|Fubp1|Brca1|Dab2|Golga4|Creb3|Nlgn3|Foxp1|Epha7|Egfr|Rictor|Clstn3|Mt3|Twf2|Caprin2|Smarca4|Iqgap1|Nfkbiz|Smarca2|Eif2b2|Shtn1|Sema6c|Jade2|Crkl|Fam…	452	0.0686901	1.68726	0.030303	0.0895355	Map2|Dbn1|Macf1|Golga4|Clstn3|Tnr|Slit1|Bcan|Rgs2|Epha7|Bcl6|Megf8|Eif4g1|Fstl4|Map1b|Nrp1|Akap6|Sema5b|D130043K22Rik|Sema5a|Islr2|Kmt2d|Afdn|Sorbs2|Sema3e|Vgll4|Unc13a|Smad7|Igfbp5|L1cam|Mapt|Plxna4|Slit2|Ctnnb1|Zeb2|Tro|Nrp2|Sema6d|Apoe|Usp9x|Mag|Rtn4|Nf2|Stk11|Hsp90aa1|Emx1|Epb41l3|Hdgfl2|Ppp1r9b|Clstn1|Nin|Dcun1d3|Eif4g2|Lhx2|Yy1|Tchp|Trim32|Sema3a|H1f5|Cttn|Trpc5|Sgk1|Nanos1|Foxk1|Rufy3|Rab2…	Map2|Dbn1|Macf1|Golga4|Clstn3|Tnr|Slit1|Bcan|Rgs2|Epha7|Bcl6|Megf8|Eif4g1|Fstl4|Map1b|Nrp1|Akap6|Sema5b|D130043K22Rik|Sema5a|Islr2|Kmt2d|Afdn|Sorbs2|Sema3e|Vgll4|Unc13a|Smad7|Igfbp5|L1cam|Mapt|Plxna4|Slit2|Ctnnb1|Zeb2|Tro|Nrp2|Sema6d|Apoe|Usp9x|Mag|Rtn4|Nf2|Stk11|Hsp90aa1|Emx1|Epb41l3|Hdgfl2|Ppp1r9b|Clstn1|Nin|Dcun1d3|Eif4g2|Lhx2|Yy1|Tchp|Trim32|Sema3a|H1f5|Cttn|Trpc5|Sgk1|Nanos1|Foxk1|Rufy3|Rab2…	478	-0.0818553	-2.06036	0.00185529	0.0541253	Rnd2|Brat1|Fgf13|Npr2|Dcun1d5|Gng4|Adam15|Cttn|Mapkap1|Flrt3|Gsk3a|Adipor1|L1cam|Map3k13|Igf1|Adam17|Naif1|Frzb|Eaf2|Hyal2|Sh3glb1|Bin3|Cpne9|G6pdx|Csf2rb|Lhx2|Gas2l1|Bap1|Slc25a33|Cdkn1a|Cirbp|Nrn1|Plaat1|Lamb2|Xbp1|Mfsd2a|Ing4|Plxna1|Cxcl12|Meaf6|Fam122a|Prmt2|Ednra|Zfyve27|Cfl1|Sec61a1|Csf1r|Mul1|Mgll|Sema4c|Sema3f|Cadm1|Spg20|Igfbp3|Prkn|Trim46|Adra1a|Ppara|Cdk5|Epm2a|Creb3|Islr2|Enpp1|Crk|Cd…	Sema6c|Foxp1|Ip6k2|Spg11|Dscam|Ep300|Ddx3x|Golga4|Eif2ak4|Tgfb2|Wnt3|Dvl1|Npm1|Trpc5|Prickle1|Rtn4r|Kmt2d|Trpv2|Prr5|Eno1|Pml|Gsk3b|Postn|Ndn|Dcx|Ptk2b|Sema3e|Smad4|D130043K22Rik|Lmx1a|Spag6l|Srf|Zeb2|Bdnf|Cpne5|Ino80|Socs2|Rims1|Hdac6|Vgll4|Nme6|Tnc|Akap6|Ceacam2|Grem1|Inhba|Ccdc85b|Afdn|Tro|Rerg|Trim32|Mmp14|Rgs2|Clasp2|Dbn1|Sema6d|Cd81|Slc23a2|Hbegf|Hsp90aa1|Smarca4|Dact3|Epha7|Eif4g1|Efna5|Sh…
269	GOBP_CELL_JUNCTION_ASSEMBLY	393	0.0546747	1.25746	0.186747	0.561071	Pkn2|Il1rapl1|Pak2|Lzts1|Vegfa|Patj|Pcdhb16|Myo6|Cntnap2|Ppp1r9a|Efna5|Pdlim5|Pclo|Ramp2|Rapgef2|Itgb1|Fn1|Gabrg2|Pxn|Mycbp2|Cntn5|Sipa1l1|Actr3|Pkp2|Clasp1|Pdgfb|Nlgn2|Npas4|Tns1|Taok2|Pard6b|Farp1|Dock7|Plec|Aloxe3|Nlgn3|Cd9|Epha7|Mpp7|Dlg5|Ptpra|Rapgef1|Clstn3|Cdh10|Coro1c|Arvcf|Jam3|Numb|Actn2|Iqgap1|Plxnd1|Cbln4|Numbl|Actn4|Snai2|Crkl|Gabra2|Gjb2|Nrg1|Sorbs1|Bsn|Cldn10|Slk|Adgrb2|Ogt|Dnm3|Se…	Pkn2|Il1rapl1|Pak2|Lzts1|Vegfa|Patj|Pcdhb16|Myo6|Cntnap2|Ppp1r9a|Efna5|Pdlim5|Pclo|Ramp2|Rapgef2|Itgb1|Fn1|Gabrg2|Pxn|Mycbp2|Cntn5|Sipa1l1|Actr3|Pkp2|Clasp1|Pdgfb|Nlgn2|Npas4|Tns1|Taok2|Pard6b|Farp1|Dock7|Plec|Aloxe3|Nlgn3|Cd9|Epha7|Mpp7|Dlg5|Ptpra|Rapgef1|Clstn3|Cdh10|Coro1c|Arvcf|Jam3|Numb|Actn2|Iqgap1|Plxnd1|Cbln4|Numbl|Actn4|Snai2|Crkl|Gabra2|Gjb2|Nrg1|Sorbs1|Bsn|Cldn10|Slk|Adgrb2|Ogt|Dnm3|Se…	378	0.160365	3.49237	0	0	Npas4|Sptbn2|Macf1|Plec|Ppp1r9a|Clstn3|Mpdz|Dst|Il1rap|Epha7|Limch1|Grin1|Eif4g1|Actn1|Cntnap2|Nrp1|Cacna1a|Agrn|Cntnap1|Mef2c|Epha3|Fmn1|Clstn2|Arhgef9|Afdn|Ephb1|Cdh9|Smad7|Mapt|Pcdh17|Eef2k|Ctnnb1|Plxnb2|Pxn|Heg1|Nrxn3|Tln1|Cdh10|Actn2|Ptpro|Epb41l3|Magi2|Tjp1|Tsc1|Lrtm2|Clstn1|Itgav|Flrt2|Il1rapl1|Slk|Fbf1|Nrg2|Clasp1|Rapgef2|Lrrc24|Lrrc4b|Actb|Lrrtm3|Nrxn1|Gpc4|Ctnna1|Bsn|Pcdhb16|Pard3|Cldn1…	Npas4|Sptbn2|Macf1|Plec|Ppp1r9a|Clstn3|Mpdz|Dst|Il1rap|Epha7|Limch1|Grin1|Eif4g1|Actn1|Cntnap2|Nrp1|Cacna1a|Agrn|Cntnap1|Mef2c|Epha3|Fmn1|Clstn2|Arhgef9|Afdn|Ephb1|Cdh9|Smad7|Mapt|Pcdh17|Eef2k|Ctnnb1|Plxnb2|Pxn|Heg1|Nrxn3|Tln1|Cdh10|Actn2|Ptpro|Epb41l3|Magi2|Tjp1|Tsc1|Lrtm2|Clstn1|Itgav|Flrt2|Il1rapl1|Slk|Fbf1|Nrg2|Clasp1|Rapgef2|Lrrc24|Lrrc4b|Actb|Lrrtm3|Nrxn1|Gpc4|Ctnna1|Bsn|Pcdhb16|Pard3|Cldn1…	408	-0.141921	-3.27734	0	0	Efnb2|Cript|Fgf13|Cldn12|Camsap3|Psd|Plxnb1|Lingo2|Ntng2|Cttn|Flrt3|Tns1|Gabra2|Ache|Poldip2|Syndig1|Lrrtm3|Thsd1|Lrrn3|Aloxe3|Lrtm2|Ldb1|Tesk2|Itgav|Pard3|Myo1c|Fbf1|Gabra1|Src|Rps6|Zdhhc12|Rab29|Ocln|Eef2k|Cfl1|Flot1|Lrp4|Cadm1|Il1rapl2|Pip5k1a|Cdk5|Dmtn|Cdh13|Farp1|Srcin1|Lrrc4|Reln|F11r|Crk|Cdh12|Fscn1|Flcn|Ocel1|Snca|Tek|Lgi2|Prkcz2|Lzts1|Cdh15|Vstm5|Asic2|C1ql2|Icam5|Cbln1|Lrrtm1|Rhpn1|Cldn…	Bcl2|Phldb2|Bcr|Actg1|Ntn1|Rab13|Nphs1|Adgrl2|Fmn1|Thbs2|Ppm1f|Setd5|Vmp1|Rap1a|Cdh7|Mapt|Sdcbp|Plxnd1|Dst|Nfasc|Ghsr|Vps35|Gria1|Gnpat|Il1rap|Myoc|Dvl1|Cdh5|Cdh2|Cdh19|Dlc1|Ctnnd1|Cdh11|Dapk3|Fbxo45|S100a10|Gsk3b|Pkp4|Nptxr|Rock2|Oxtr|Enpp2|Chd4|Ptk2b|Srf|Akap5|Slitrk1|Bdnf|Cgn|Ophn1|Tsc1|Pcdhb16|Hdac7|Mpdz|Limch1|Mpp7|Gpc4|Hopx|Gjc1|Epha3|Shank3|Ctnnd2|Gpm6b|Apod|Numb|Grem1|Sdk2|Cdh22|Afdn|Adgr…
270	GOBP_CELL_JUNCTION_DISASSEMBLY	23	0.173544	0.997051	0.424901	0.762058	Itgb1|Snai2|Map4k4|Adgrb3|Pik3r1|Cdk5|Iqsec1|Epha4|C1qb|Cx3cr1|Prickle1|Itgam|Dusp3|C1qc|C1ql1|Tgfbr1|Ngef|Plxnc1|Ston1|Abcc8|Arf6|Tgfb3|Mapre2|	Itgb1|Snai2|Map4k4|Adgrb3|Pik3r1|Cdk5|Iqsec1|Epha4|C1qb|Cx3cr1|Prickle1|Itgam|Dusp3|C1qc|C1ql1|Tgfbr1|Ngef|Plxnc1|Ston1|	20	-0.159877	-0.858185	0.623247	0.749696	Epha4|Abcc8|Arf6|Dusp3|Cx3cr1|Trem2|Map4k4|C1qc|Tgfb3|Pik3r1|Itgam|C1qb|Iqsec1|Ngef|C1qa|Snai2|	Epha4|Abcc8|Arf6|Dusp3|Cx3cr1|Trem2|Map4k4|C1qc|Tgfb3|Pik3r1|Itgam|C1qb|Iqsec1|Ngef|C1qa|Snai2|Tgfbr1|Ston1|Cdk5|Mapre2|	25	-0.169852	-1.01907	0.424125	0.633358	Plxnc1|C1ql1|Cdk5|Ngef|Tgfb3|Cx3cr1|Arf6|Itgb1|C1qc|Trem2|Dusp3|Snai2|Ston1|Mapre2|Pik3r1|Adgrb3|Epha4|Prickle1|C1qa|C1qb|Iqsec1|Itgam|Map4k4|Tgfbr1|Abcc8|	Trem2|Dusp3|Snai2|Ston1|Mapre2|Pik3r1|Adgrb3|Epha4|Prickle1|C1qa|C1qb|Iqsec1|Itgam|Map4k4|Tgfbr1|Abcc8|
[truncated: 4,129 more rows]

## Sheet: overlap-Fig2F-G
Comparison of gene sets changed in Syngap+/- and LTP ribotag TRAP.
	Syngap+/- vs WT CA1 TRAP GSEA							LTP vs unstimulated TRAP GSEA							Regulation
TERM NAME	Number of genes	Enrichment score	Normalized Enrichment Score	pvalue	padj	Ranked gene names	Core enriched genes	Number of genes	Enrichment score	Normalized Enrichment Score	pvalue	padj	Ranked gene names	Core enriched genes
[truncated: 35 more rows]

## Sheet: overlap-Fig2H-I
Comparison of gene sets changed in LTP ribotag and Fmr1-/y TRAP.
	LTP vs unstimulated TRAP GSEA							Fmr1-/y vs WT CA1 TRAP GSEA							Regulation
TERM NAME	Number of genes	Enrichment score	Normalized Enrichment Score	pvalue	padj	Ranked gene names	Core enriched genes	Number of genes	Enrichment score	Normalized Enrichment Score	pvalue	padj	Ranked gene names	Core enriched genes
[truncated: 164 more rows]
