# Supplementary material for: Syngap+/− CA1 Pyramidal Neurons Exhibit Upregulated Translation of Long MRNAs Associated with LTP
Source: eNeuro. 2025 May 6;12(5):ENEURO.0086-25.2025. doi: 10.1523/ENEURO.0086-25.2025 (PMC12091090; doi:10.1523/ENEURO.0086-25.2025)
Supplement: Table 3-1 — LTD-specific changes in CA1-TRAP population (Padj < 0.1). DEseq2 of CA1-TRAP transcripts from hippocampal slices at 30 min post-DHPG treatment (versus unstimulated). Download Table 3-1, XLSX file. [file eneuro-12-ENEURO.0086-25.2025-s026.xlsx]

## Sheet: LTD
Table 3-1. LTD-specific changes in CA1-TRAP population (Padj < 0.1). DEseq2 of CA1-TRAP transcripts from hippocampal slices at 30 min post-DHPG treatment (versus unstimulated).
	Gene ID	Gene name	Description	baseMean	log2FoldChange	lfcSE	stat	pvalue	padj
1	ENSMUSG00000000276	Dgke	diacylglycerol kinase, epsilon [Source:MGI Symbol;Acc:MGI:1889276]	1949.06	-0.233586	0.0808274	-2.89489	0.00379286	0.0985901
2	ENSMUSG00000000594	Gm2a	GM2 ganglioside activator protein [Source:MGI Symbol;Acc:MGI:95762]	1208.14	0.296229	0.0959516	3.13191	0.00173673	0.0627995
3	ENSMUSG00000000740	Rpl13	ribosomal protein L13 [Source:MGI Symbol;Acc:MGI:105922]	3126.49	0.316095	0.0812807	3.90931	9.26e-05	0.00974207
4	ENSMUSG00000000743	Chmp1a	charged multivesicular body protein 1A [Source:MGI Symbol;Acc:MGI:1920159]	719.615	0.293954	0.0950407	3.08801	0.00201504	0.069319
5	ENSMUSG00000000982	Ccl3	chemokine (C-C motif) ligand 3 [Source:MGI Symbol;Acc:MGI:98260]	6231.82	0.233643	0.079906	3.00431	0.00266185	0.0814304
6	ENSMUSG00000001017	Chtop	chromatin target of PRMT1 [Source:MGI Symbol;Acc:MGI:1913761]	4414.21	0.252863	0.0747711	3.37912	0.00072717	0.0377062
7	ENSMUSG00000001289	Pfdn5	prefoldin 5 [Source:MGI Symbol;Acc:MGI:1928753]	1592.52	0.26327	0.0866969	3.02633	0.0024754	0.0778827
8	ENSMUSG00000001985	Grik3	glutamate receptor, ionotropic, kainate 3 [Source:MGI Symbol;Acc:MGI:95816]	1023.71	-0.263047	0.0917499	-2.88819	0.00387465	0.099156
9	ENSMUSG00000002477	Snrpd1	small nuclear ribonucleoprotein D1 [Source:MGI Symbol;Acc:MGI:98344]	840.846	0.36856	0.0970844	3.83549	0.000125315	0.0114217
10	ENSMUSG00000002580	Mien1	migration and invasion enhancer 1 [Source:MGI Symbol;Acc:MGI:1913678]	1109.32	0.308092	0.0956751	3.25885	0.00111865	0.0485996
11	ENSMUSG00000002949	Timm44	translocase of inner mitochondrial membrane 44 [Source:MGI Symbol;Acc:MGI:1343262]	448.803	-0.306495	0.109594	-2.90111	0.00371849	0.0982815
12	ENSMUSG00000003153	Slc2a3	solute carrier family 2 (facilitated glucose transporter), member 3 [Source:MGI Symbol;Acc:MGI:95757]	2667.02	-0.33302	0.0897584	-3.72911	0.000192156	0.0151683
13	ENSMUSG00000003411	Rab3b	RAB3B, member RAS oncogene family [Source:MGI Symbol;Acc:MGI:1917158]	1060.93	-0.289536	0.0980177	-2.983	0.00285434	0.0842616
14	ENSMUSG00000003528	Slc25a1	solute carrier family 25 (mitochondrial carrier, citrate transporter), member 1 [Source:MGI Symbol;Acc:MGI:1345283]	453.125	0.306846	0.104689	2.97869	0.00289484	0.0849133
15	ENSMUSG00000004096	Cwc15	CWC15 spliceosome-associated protein [Source:MGI Symbol;Acc:MGI:1913320]	1913.62	0.245467	0.0825273	2.98522	0.00283378	0.0842616
16	ENSMUSG00000004098	Col5a3	collagen, type V, alpha 3 [Source:MGI Symbol;Acc:MGI:1858212]	13.4154	-0.10472	0.0455523	-3.03445	0.00240971	0.0769106
17	ENSMUSG00000004558	Ndrg2	N-myc downstream regulated gene 2 [Source:MGI Symbol;Acc:MGI:1352498]	40422.7	0.283071	0.0758283	3.69901	0.000216442	0.0164962
18	ENSMUSG00000004567	Mcoln1	mucolipin 1 [Source:MGI Symbol;Acc:MGI:1890498]	481.909	-0.310377	0.102959	-3.03737	0.0023865	0.0767237
19	ENSMUSG00000004665	Cnn2	calponin 2 [Source:MGI Symbol;Acc:MGI:105093]	88.8298	0.290913	0.101031	2.95967	0.00307973	0.0889799
20	ENSMUSG00000005054	Cstb	cystatin B [Source:MGI Symbol;Acc:MGI:109514]	1369.75	0.362748	0.0832351	4.36539	1.27e-05	0.00263974
21	ENSMUSG00000005338	Cadm3	cell adhesion molecule 3 [Source:MGI Symbol;Acc:MGI:2137858]	8786.33	-0.211669	0.0704721	-3.00204	0.00268176	0.0818979
22	ENSMUSG00000005413	Hmox1	heme oxygenase 1 [Source:MGI Symbol;Acc:MGI:96163]	835.076	0.331724	0.0945367	3.54998	0.000385267	0.0248624
23	ENSMUSG00000005936	Kctd20	potassium channel tetramerisation domain containing 20 [Source:MGI Symbol;Acc:MGI:1914239]	1185.76	0.313866	0.0936797	3.35687	0.000788307	0.0400754
24	ENSMUSG00000006333	Rps9	ribosomal protein S9 [Source:MGI Symbol;Acc:MGI:1924096]	2165.96	0.304565	0.0779722	3.90213	9.53e-05	0.00985944
25	ENSMUSG00000006418	Rnf114	ring finger protein 114 [Source:MGI Symbol;Acc:MGI:1933159]	2135.13	0.250323	0.079725	3.12886	0.00175486	0.0630255
26	ENSMUSG00000006576	Slc4a3	solute carrier family 4 (anion exchanger), member 3 [Source:MGI Symbol;Acc:MGI:109350]	461.776	-0.381097	0.109932	-3.53221	0.000412102	0.0261175
27	ENSMUSG00000007594	Hapln4	hyaluronan and proteoglycan link protein 4 [Source:MGI Symbol;Acc:MGI:2679531]	2087.31	-0.298162	0.0794046	-3.75686	0.000172059	0.0142166
28	ENSMUSG00000007836	Hnrnpa0	heterogeneous nuclear ribonucleoprotein A0 [Source:MGI Symbol;Acc:MGI:1924384]	5768.02	0.304216	0.0822233	3.75242	0.000175133	0.0143736
29	ENSMUSG00000008206	Cers4	ceramide synthase 4 [Source:MGI Symbol;Acc:MGI:1914510]	691.517	-0.289967	0.0957011	-3.01644	0.00255759	0.0792515
30	ENSMUSG00000008307	1700109H08Rik	RIKEN cDNA 1700109H08 gene [Source:MGI Symbol;Acc:MGI:1924286]	78.1613	-0.282956	0.101365	-2.93052	0.00338391	0.0931999
31	ENSMUSG00000008398	Elk3	ELK3, member of ETS oncogene family [Source:MGI Symbol;Acc:MGI:101762]	259.066	-0.33036	0.109889	-3.06648	0.00216596	0.0726601
32	ENSMUSG00000008489	Elavl2	ELAV like RNA binding protein 1 [Source:MGI Symbol;Acc:MGI:1100887]	1495.98	-0.467348	0.0872841	-5.33913	9.34e-08	8.69e-05
33	ENSMUSG00000009013	Dynll1	dynein light chain LC8-type 1 [Source:MGI Symbol;Acc:MGI:1861457]	9181.23	0.2479	0.0786297	3.15084	0.00162801	0.0602332
34	ENSMUSG00000009549	Srp14	signal recognition particle 14 [Source:MGI Symbol;Acc:MGI:107169]	2267.13	0.314078	0.0855964	3.66334	0.000248944	0.0182649
35	ENSMUSG00000009927	Rps25	ribosomal protein S25 [Source:MGI Symbol;Acc:MGI:1922867]	3668.13	0.387873	0.0800988	4.84552	1.26e-06	0.00058385
36	ENSMUSG00000010663	Fads1	fatty acid desaturase 1 [Source:MGI Symbol;Acc:MGI:1923517]	7392.12	0.373051	0.0768775	4.84163	1.29e-06	0.00058385
37	ENSMUSG00000013236	Ptprs	protein tyrosine phosphatase, receptor type, S [Source:MGI Symbol;Acc:MGI:97815]	7314.58	-0.248138	0.068614	-3.63024	0.000283161	0.01979
38	ENSMUSG00000013523	Bcas1	brain enriched myelin associated protein 1 [Source:MGI Symbol;Acc:MGI:1924210]	4849.67	0.393781	0.0787563	4.99841	5.78e-07	0.000352452
39	ENSMUSG00000014313	Cox6c	cytochrome c oxidase subunit 6C [Source:MGI Symbol;Acc:MGI:104614]	2111.61	0.327144	0.0855685	3.83337	0.0001264	0.0114616
40	ENSMUSG00000014470	Rnf166	ring finger protein 166 [Source:MGI Symbol;Acc:MGI:1915968]	571.814	0.332292	0.103193	3.23868	0.00120084	0.0507427
41	ENSMUSG00000014873	Surf2	surfeit gene 2 [Source:MGI Symbol;Acc:MGI:98444]	1072.91	0.301109	0.0910097	3.32587	0.000881422	0.0424668
42	ENSMUSG00000015217	Hmgb3	high mobility group box 3 [Source:MGI Symbol;Acc:MGI:1098219]	395.577	0.327884	0.107117	3.06102	0.00220588	0.073202
43	ENSMUSG00000015341	Golga7	golgi autoantigen, golgin subfamily a, 7 [Source:MGI Symbol;Acc:MGI:1931029]	6109.57	0.350262	0.075988	4.59804	4.26e-06	0.00134665
44	ENSMUSG00000015377	Dennd6b	DENN/MADD domain containing 6B [Source:MGI Symbol;Acc:MGI:1916690]	218.308	-0.410695	0.109271	-3.69225	0.000222283	0.0167966
45	ENSMUSG00000015749	Anp32e	acidic (leucine-rich) nuclear phosphoprotein 32 family, member E [Source:MGI Symbol;Acc:MGI:1913721]	4704.05	0.348981	0.0816373	4.32363	1.53e-05	0.00309242
46	ENSMUSG00000016252	Atp5e	ATP synthase, H+ transporting, mitochondrial F1 complex, epsilon subunit [Source:MGI Symbol;Acc:MGI:1855697]	991.338	0.327239	0.102768	3.33159	0.000863515	0.0419469
47	ENSMUSG00000016262	Sertad4	SERTA domain containing 4 [Source:MGI Symbol;Acc:MGI:2443496]	2586.74	0.351609	0.0789268	4.45715	8.31e-06	0.00198458
48	ENSMUSG00000016427	Ndufa1	NADH:ubiquinone oxidoreductase subunit A1 [Source:MGI Symbol;Acc:MGI:1929511]	638.03	0.361084	0.0987425	3.65068	0.000261543	0.0187231
49	ENSMUSG00000016481	Cr1l	complement component (3b/4b) receptor 1-like [Source:MGI Symbol;Acc:MGI:88513]	476.391	-0.317396	0.106633	-3.00569	0.0026498	0.0813434
50	ENSMUSG00000016493	Cd46	CD46 antigen, complement regulatory protein [Source:MGI Symbol;Acc:MGI:1203290]	132.34	-0.397296	0.103496	-3.81806	0.000134504	0.0120983
51	ENSMUSG00000016763	Scube1	signal peptide, CUB domain, EGF-like 1 [Source:MGI Symbol;Acc:MGI:1890616]	403.086	-0.329893	0.107787	-3.09992	0.0019357	0.0675089
52	ENSMUSG00000016833	Mrps18c	mitochondrial ribosomal protein S18C [Source:MGI Symbol;Acc:MGI:1915985]	418.545	0.364591	0.105749	3.434	0.000594735	0.0325576
53	ENSMUSG00000017009	Sdc4	syndecan 4 [Source:MGI Symbol;Acc:MGI:1349164]	2518.03	0.268296	0.0801695	3.33538	0.000851834	0.0417053
54	ENSMUSG00000017417	Plxdc1	plexin domain containing 1 [Source:MGI Symbol;Acc:MGI:1919574]	91.8931	-0.279431	0.0985095	-2.9982	0.00271579	0.0825628
55	ENSMUSG00000017466	Timp2	tissue inhibitor of metalloproteinase 2 [Source:MGI Symbol;Acc:MGI:98753]	4236.76	-0.294381	0.0847897	-3.47777	0.000505601	0.0292289
56	ENSMUSG00000017493	Igfbp4	insulin-like growth factor binding protein 4 [Source:MGI Symbol;Acc:MGI:96439]	1683.72	0.37225	0.0871126	4.27402	1.92e-05	0.00357323
57	ENSMUSG00000017734	Dbndd2	dysbindin (dystrobrevin binding protein 1) domain containing 2 [Source:MGI Symbol;Acc:MGI:106562]	2245.98	0.242484	0.0830214	2.92838	0.00340735	0.0932644
58	ENSMUSG00000017778	Cox7c	cytochrome c oxidase subunit 7C [Source:MGI Symbol;Acc:MGI:103226]	2372.13	0.37011	0.0832519	4.4706	7.8e-06	0.00188928
59	ENSMUSG00000018143	Mafk	v-maf musculoaponeurotic fibrosarcoma oncogene family, protein K (avian) [Source:MGI Symbol;Acc:MGI:99951]	507.882	0.304254	0.102195	3.03595	0.00239782	0.0769106
60	ENSMUSG00000018537	Pcgf2	polycomb group ring finger 2 [Source:MGI Symbol;Acc:MGI:99161]	550.062	-0.342568	0.103383	-3.32504	0.000884054	0.0424779
61	ENSMUSG00000018554	Ybx2	Y box protein 2 [Source:MGI Symbol;Acc:MGI:1096372]	13.4416	-0.14739	0.0575677	-2.97498	0.00293009	0.0855219
62	ENSMUSG00000018800	Abca5	ATP-binding cassette, sub-family A (ABC1), member 5 [Source:MGI Symbol;Acc:MGI:2386607]	1370.93	-0.306645	0.0897103	-3.42555	0.000613556	0.0332411
63	ENSMUSG00000018849	Wwc1	WW, C2 and coiled-coil domain containing 1 [Source:MGI Symbol;Acc:MGI:2388637]	2203.86	0.237044	0.0785569	3.02104	0.00251908	0.0787835
64	ENSMUSG00000018906	P4ha2	procollagen-proline, 2-oxoglutarate 4-dioxygenase (proline 4-hydroxylase), alpha II polypeptide [Source:MGI Symbol;Acc:MGI:894286]	94.988	-0.375745	0.102863	-3.76097	0.000169259	0.0141684
65	ENSMUSG00000018930	Ccl4	chemokine (C-C motif) ligand 4 [Source:MGI Symbol;Acc:MGI:98261]	958.386	0.293745	0.0921889	3.23898	0.00119959	0.0507427
66	ENSMUSG00000019122	Ccl9	chemokine (C-C motif) ligand 9 [Source:MGI Symbol;Acc:MGI:104533]	2986.51	0.412814	0.0892198	4.62721	3.71e-06	0.00119153
67	ENSMUSG00000019437	Tlcd1	TLC domain containing 1 [Source:MGI Symbol;Acc:MGI:1915572]	206.789	0.343181	0.11014	3.17423	0.00150236	0.0582561
68	ENSMUSG00000019558	Slc6a8	solute carrier family 6 (neurotransmitter transporter, creatine), member 8 [Source:MGI Symbol;Acc:MGI:2147834]	3676.37	0.213881	0.0718267	2.97859	0.00289575	0.0849133
69	ENSMUSG00000019803	Nr2e1	nuclear receptor subfamily 2, group E, member 1 [Source:MGI Symbol;Acc:MGI:1100526]	615.287	0.366854	0.100455	3.65898	0.000253221	0.0184258
70	ENSMUSG00000019874	Fabp7	fatty acid binding protein 7, brain [Source:MGI Symbol;Acc:MGI:101916]	1645.4	0.550336	0.0907714	6.06691	1.3e-09	2.56e-06
71	ENSMUSG00000019889	Ptprk	protein tyrosine phosphatase, receptor type, K [Source:MGI Symbol;Acc:MGI:103310]	1572.76	-0.327409	0.0936663	-3.50482	0.000456918	0.0279558
72	ENSMUSG00000019927	Ube2d1	ubiquitin-conjugating enzyme E2D 1 [Source:MGI Symbol;Acc:MGI:2384911]	3159.25	0.232823	0.0729899	3.18827	0.00143125	0.0563636
73	ENSMUSG00000020107	Anapc16	anaphase promoting complex subunit 16 [Source:MGI Symbol;Acc:MGI:1289325]	1979.47	0.256462	0.0804257	3.19057	0.00141992	0.0560763
74	ENSMUSG00000020132	Rab21	RAB21, member RAS oncogene family [Source:MGI Symbol;Acc:MGI:894308]	9101.58	0.237202	0.0672663	3.52394	0.000425183	0.0264721
75	ENSMUSG00000020173	Cobl	cordon-bleu WH2 repeat [Source:MGI Symbol;Acc:MGI:105056]	449.207	-0.429417	0.110189	-3.89409	9.86e-05	0.00995926
76	ENSMUSG00000020448	Rnf185	ring finger protein 185 [Source:MGI Symbol;Acc:MGI:1922078]	1373.71	0.271692	0.0852265	3.19695	0.00138891	0.0553125
77	ENSMUSG00000020803	Txndc17	thioredoxin domain containing 17 [Source:MGI Symbol;Acc:MGI:1289248]	652.379	0.374523	0.0974158	3.8416	0.000122234	0.0113159
78	ENSMUSG00000020864	Ankrd40	ankyrin repeat domain 40 [Source:MGI Symbol;Acc:MGI:1918702]	3412.41	0.313503	0.0787488	3.97859	6.93e-05	0.00815179
79	ENSMUSG00000020883	Fbxl20	F-box and leucine-rich repeat protein 20 [Source:MGI Symbol;Acc:MGI:1919444]	1665.44	-0.304573	0.0878189	-3.48025	0.000500952	0.0292289
80	ENSMUSG00000020926	Adam11	a disintegrin and metallopeptidase domain 11 [Source:MGI Symbol;Acc:MGI:1098667]	1888.06	-0.313806	0.0846221	-3.64915	0.000263114	0.0187596
81	ENSMUSG00000020961	Ston2	stonin 2 [Source:MGI Symbol;Acc:MGI:1918272]	3247.96	0.224464	0.0772433	2.90367	0.00368811	0.0979178
82	ENSMUSG00000020993	Trappc6b	trafficking protein particle complex 6B [Source:MGI Symbol;Acc:MGI:1925482]	2957.46	0.438546	0.07866	5.59194	2.25e-08	3.31e-05
83	ENSMUSG00000021140	Pcnx	pecanex homolog [Source:MGI Symbol;Acc:MGI:1891924]	5857.1	-0.253427	0.0689904	-3.67316	0.000239574	0.0176506
84	ENSMUSG00000021215	Net1	neuroepithelial cell transforming gene 1 [Source:MGI Symbol;Acc:MGI:1927138]	911.556	0.413953	0.100746	4.16093	3.17e-05	0.00495953
85	ENSMUSG00000021217	Tshz3	teashirt zinc finger family member 3 [Source:MGI Symbol;Acc:MGI:2442819]	569.736	-0.424804	0.108515	-4.06182	4.87e-05	0.00672629
86	ENSMUSG00000021290	Atp5mpl	ATP synthase membrane subunit 6.8PL [Source:MGI Symbol;Acc:MGI:1917507]	1069.75	0.290807	0.0986508	2.9396	0.00328633	0.0919207
87	ENSMUSG00000021313	Ryr2	ryanodine receptor 2, cardiac [Source:MGI Symbol;Acc:MGI:99685]	9693.58	-0.332208	0.0688394	-4.81953	1.44e-06	0.000620591
88	ENSMUSG00000021360	Gcnt2	glucosaminyl (N-acetyl) transferase 2, I-branching enzyme [Source:MGI Symbol;Acc:MGI:1100870]	641.222	-0.298081	0.101893	-2.93486	0.00333695	0.0926278
89	ENSMUSG00000021379	Id4	inhibitor of DNA binding 4 [Source:MGI Symbol;Acc:MGI:99414]	1470.6	0.295152	0.10041	2.92954	0.00339461	0.0932042
90	ENSMUSG00000021477	Ctsl	cathepsin L [Source:MGI Symbol;Acc:MGI:88564]	2444.11	0.242704	0.0811936	2.99602	0.00273531	0.0826766
91	ENSMUSG00000021532	Fastkd3	FAST kinase domains 3 [Source:MGI Symbol;Acc:MGI:1916827]	440.267	0.370554	0.106823	3.47895	0.000503381	0.0292289
92	ENSMUSG00000021540	Smad5	SMAD family member 5 [Source:MGI Symbol;Acc:MGI:1328787]	1392.95	0.297594	0.0873809	3.40832	0.00065364	0.0348123
93	ENSMUSG00000021553	Slc28a3	solute carrier family 28 (sodium-coupled nucleoside transporter), member 3 [Source:MGI Symbol;Acc:MGI:2137361]	32.611	0.246867	0.0673723	4.52602	6.01e-06	0.00158625
94	ENSMUSG00000021598	Med10	mediator complex subunit 10 [Source:MGI Symbol;Acc:MGI:106331]	567.46	0.294296	0.100925	2.97291	0.00294988	0.0859305
95	ENSMUSG00000021606	Ndufs6	NADH:ubiquinone oxidoreductase core subunit S6 [Source:MGI Symbol;Acc:MGI:107932]	783.477	0.312455	0.0989235	3.14019	0.00168837	0.0616814
96	ENSMUSG00000021709	Erbin	Erbb2 interacting protein [Source:MGI Symbol;Acc:MGI:1890169]	3858.06	0.255789	0.0760245	3.38022	0.000724275	0.0376666
97	ENSMUSG00000021733	Slc4a7	solute carrier family 4, sodium bicarbonate cotransporter, member 7 [Source:MGI Symbol;Acc:MGI:2443878]	933.673	-0.330814	0.101116	-3.28601	0.00101616	0.0462395
98	ENSMUSG00000021792	Prxl2a	peroxiredoxin like 2A [Source:MGI Symbol;Acc:MGI:1917814]	6838.64	0.2952	0.0752602	3.91223	9.14e-05	0.00974095
99	ENSMUSG00000021794	Glud1	glutamate dehydrogenase 1 [Source:MGI Symbol;Acc:MGI:95753]	17289.7	0.241892	0.0679972	3.56082	0.0003697	0.0242112
100	ENSMUSG00000021905	Dph3	diphthamine biosynthesis 3 [Source:MGI Symbol;Acc:MGI:1922658]	1289.45	0.283326	0.0898573	3.15837	0.00158656	0.0598157
101	ENSMUSG00000021983	Atp8a2	ATPase, aminophospholipid transporter-like, class I, type 8A, member 2 [Source:MGI Symbol;Acc:MGI:1354710]	1276.25	-0.289428	0.0921448	-3.16163	0.00156887	0.0594347
102	ENSMUSG00000022037	Clu	clusterin [Source:MGI Symbol;Acc:MGI:88423]	8354.55	0.283744	0.0756908	3.77745	0.000158443	0.0135261
103	ENSMUSG00000022053	Ebf2	early B cell factor 2 [Source:MGI Symbol;Acc:MGI:894332]	31.6826	0.241675	0.0642011	4.32285	1.54e-05	0.00309242
104	ENSMUSG00000022108	Itm2b	integral membrane protein 2B [Source:MGI Symbol;Acc:MGI:1309517]	9046.67	0.226772	0.0741399	3.05408	0.0022575	0.0743337
105	ENSMUSG00000022211	Carmil3	capping protein regulator and myosin 1 linker 3 [Source:MGI Symbol;Acc:MGI:2448573]	512.59	-0.297758	0.101706	-2.93772	0.00330635	0.0920676
106	ENSMUSG00000022283	Pabpc1	poly(A) binding protein, cytoplasmic 1 [Source:MGI Symbol;Acc:MGI:1349722]	9844.64	0.293035	0.0701622	4.1717	3.02e-05	0.0048922
107	ENSMUSG00000022311	Csmd3	CUB and Sushi multiple domains 3 [Source:MGI Symbol;Acc:MGI:2386403]	906.307	-0.294506	0.0978597	-3.01606	0.0025608	0.0792515
108	ENSMUSG00000022400	Rbx1	ring-box 1 [Source:MGI Symbol;Acc:MGI:1891829]	3156.73	0.217138	0.0748999	2.89796	0.00375603	0.0985901
109	ENSMUSG00000022416	Cacna1i	calcium channel, voltage-dependent, alpha 1I subunit [Source:MGI Symbol;Acc:MGI:2178051]	935.717	-0.311007	0.0986615	-3.21018	0.00132651	0.0536575
110	ENSMUSG00000022421	Nptxr	neuronal pentraxin receptor [Source:MGI Symbol;Acc:MGI:1920590]	15542.8	-0.284408	0.0785647	-3.61848	0.000296344	0.0203889
111	ENSMUSG00000022427	Tomm22	translocase of outer mitochondrial membrane 22 [Source:MGI Symbol;Acc:MGI:2450248]	2256.05	0.27836	0.0839668	3.31395	0.000919879	0.0437239
112	ENSMUSG00000022452	Smdt1	single-pass membrane protein with aspartate rich tail 1 [Source:MGI Symbol;Acc:MGI:1916279]	715.153	0.349789	0.0980266	3.60786	0.00030873	0.0210771
113	ENSMUSG00000022490	Ppp1r1a	protein phosphatase 1, regulatory inhibitor subunit 1A [Source:MGI Symbol;Acc:MGI:1889595]	904.365	0.37879	0.102878	3.79424	0.000148094	0.0129634
114	ENSMUSG00000022500	Litaf	LPS-induced TN factor [Source:MGI Symbol;Acc:MGI:1929512]	949.508	0.362506	0.0959442	3.77347	0.000160994	0.0136205
115	ENSMUSG00000022526	Zfp251	zinc finger protein 251 [Source:MGI Symbol;Acc:MGI:1918841]	2223.28	0.258236	0.0760457	3.39411	0.000688529	0.0362338
116	ENSMUSG00000022594	Lynx1	Ly6/neurotoxin 1 [Source:MGI Symbol;Acc:MGI:1345180]	11225.3	-0.214421	0.0674409	-3.17171	0.00151542	0.0584618
117	ENSMUSG00000022635	Zcrb1	zinc finger CCHC-type and RNA binding motif 1 [Source:MGI Symbol;Acc:MGI:1914447]	1681.21	0.470885	0.0857641	5.48053	4.24e-08	4.69e-05
118	ENSMUSG00000022663	Atg3	autophagy related 3 [Source:MGI Symbol;Acc:MGI:1915091]	2164.37	0.29604	0.084559	3.49185	0.000479691	0.0287522
119	ENSMUSG00000022802	Lmln	leishmanolysin-like (metallopeptidase M8 family) [Source:MGI Symbol;Acc:MGI:2444736]	424.137	-0.325064	0.106266	-2.96104	0.003066	0.0887284
120	ENSMUSG00000022890	Atp5j	ATP synthase, H+ transporting, mitochondrial F0 complex, subunit F [Source:MGI Symbol;Acc:MGI:107777]	2475.58	0.286352	0.0851622	3.37728	0.000732058	0.0377383
121	ENSMUSG00000022951	Rcan1	regulator of calcineurin 1 [Source:MGI Symbol;Acc:MGI:1890564]	3183.9	0.24347	0.074675	3.26792	0.00108341	0.0476613
122	ENSMUSG00000023011	Faim2	Fas apoptotic inhibitory molecule 2 [Source:MGI Symbol;Acc:MGI:1919643]	5429.91	-0.207024	0.0664947	-3.10648	0.00189329	0.0663178
123	ENSMUSG00000023089	Ndufa5	NADH:ubiquinone oxidoreductase subunit A5 [Source:MGI Symbol;Acc:MGI:1915452]	1175.85	0.344331	0.0970169	3.52974	0.000415975	0.0261853
124	ENSMUSG00000023118	Sympk	symplekin [Source:MGI Symbol;Acc:MGI:1915438]	1218.8	-0.294372	0.0843914	-3.48375	0.000494433	0.0291419
125	ENSMUSG00000023156	Rpp14	ribonuclease P 14 subunit [Source:MGI Symbol;Acc:MGI:1914303]	1069.26	0.280911	0.0893655	3.15198	0.00162166	0.0602332
126	ENSMUSG00000023473	Celsr3	cadherin, EGF LAG seven-pass G-type receptor 3 [Source:MGI Symbol;Acc:MGI:1858236]	978.672	-0.374871	0.106466	-3.45297	0.000554459	0.0311236
127	ENSMUSG00000024063	Lbh	limb-bud and heart [Source:MGI Symbol;Acc:MGI:1925139]	1337.93	0.280486	0.092742	3.03367	0.00241601	0.0769728
128	ENSMUSG00000024140	Epas1	endothelial PAS domain protein 1 [Source:MGI Symbol;Acc:MGI:109169]	7325	0.253149	0.0853585	2.92136	0.00348508	0.0946609
129	ENSMUSG00000024213	Nudt3	nudix (nucleotide diphosphate linked moiety X)-type motif 3 [Source:MGI Symbol;Acc:MGI:1928484]	5281.16	0.32688	0.0697094	4.6849	2.8e-06	0.000934457
130	ENSMUSG00000024248	Cox7a2l	cytochrome c oxidase subunit 7A2 like [Source:MGI Symbol;Acc:MGI:106015]	2016.29	0.336562	0.085203	3.96408	7.37e-05	0.00835131
131	ENSMUSG00000024268	Celf4	CUGBP, Elav-like family member 4 [Source:MGI Symbol;Acc:MGI:1932407]	18532.7	-0.204801	0.070001	-2.90674	0.00365218	0.0974972
132	ENSMUSG00000024304	Cdh2	cadherin 2 [Source:MGI Symbol;Acc:MGI:88355]	2825.6	-0.248654	0.0760187	-3.27128	0.00107061	0.0473347
133	ENSMUSG00000024411	Aqp4	aquaporin 4 [Source:MGI Symbol;Acc:MGI:107387]	3869.68	0.226969	0.078082	2.89773	0.00375871	0.0985901
134	ENSMUSG00000024457	Trim26	tripartite motif-containing 26 [Source:MGI Symbol;Acc:MGI:1337056]	458.574	0.298373	0.103666	2.90041	0.0037268	0.0983541
135	ENSMUSG00000024558	Mapk4	mitogen-activated protein kinase 4 [Source:MGI Symbol;Acc:MGI:2444559]	3585.39	0.265574	0.0712278	3.73933	0.000184512	0.0148298
136	ENSMUSG00000024640	Psat1	phosphoserine aminotransferase 1 [Source:MGI Symbol;Acc:MGI:2183441]	3672.82	0.270148	0.0785925	3.44427	0.000572606	0.0318391
137	ENSMUSG00000024654	Asrgl1	asparaginase like 1 [Source:MGI Symbol;Acc:MGI:1913764]	6897.24	0.334679	0.0801898	4.17438	2.99e-05	0.00489195
138	ENSMUSG00000024807	Syvn1	synovial apoptosis inhibitor 1, synoviolin [Source:MGI Symbol;Acc:MGI:1921376]	1096.66	-0.298392	0.0934703	-3.20468	0.00135214	0.0543378
139	ENSMUSG00000024878	Cbwd1	COBW domain containing 1 [Source:MGI Symbol;Acc:MGI:2385089]	312.126	0.313314	0.110014	2.88415	0.00392474	0.0994229
140	ENSMUSG00000024986	Hhex	hematopoietically expressed homeobox [Source:MGI Symbol;Acc:MGI:96086]	23.9706	0.144313	0.0593623	3.00793	0.0026303	0.0808852
141	ENSMUSG00000025159	Mms19	MMS19 cytosolic iron-sulfur assembly component [Source:MGI Symbol;Acc:MGI:1919449]	445.875	-0.345417	0.106357	-3.25152	0.0011479	0.0493849
142	ENSMUSG00000025175	Fn3k	fructosamine 3 kinase [Source:MGI Symbol;Acc:MGI:1926834]	259.725	-0.359414	0.110221	-3.33869	0.000841733	0.0416906
143	ENSMUSG00000025278	Flnb	filamin, beta [Source:MGI Symbol;Acc:MGI:2446089]	831.516	-0.422355	0.107017	-3.89862	9.67e-05	0.00990333
144	ENSMUSG00000025362	Rps26	ribosomal protein S26 [Source:MGI Symbol;Acc:MGI:1351628]	955.261	0.378563	0.0940092	4.03728	5.41e-05	0.00718913
145	ENSMUSG00000025381	Cnpy2	canopy FGF signaling regulator 2 [Source:MGI Symbol;Acc:MGI:1928477]	409.134	0.330833	0.107035	3.10529	0.00190095	0.0664282
146	ENSMUSG00000025666	Tmem47	transmembrane protein 47 [Source:MGI Symbol;Acc:MGI:2177570]	7468.45	0.269504	0.0763967	3.5028	0.000460391	0.0280653
147	ENSMUSG00000025701	Alox5	arachidonate 5-lipoxygenase [Source:MGI Symbol;Acc:MGI:87999]	36.3864	0.224418	0.081896	3.04226	0.00234812	0.0763227
148	ENSMUSG00000025813	Homer2	homer scaffolding protein 2 [Source:MGI Symbol;Acc:MGI:1347354]	7338.11	0.360335	0.0701967	5.13333	2.85e-07	0.000193587
149	ENSMUSG00000025816	Sec61a2	Sec61, alpha subunit 2 (S. cerevisiae) [Source:MGI Symbol;Acc:MGI:1931071]	560.643	-0.318378	0.104352	-3.03453	0.00240914	0.0769106
150	ENSMUSG00000025931	Paqr8	progestin and adipoQ receptor family member VIII [Source:MGI Symbol;Acc:MGI:1921479]	7490.56	0.235713	0.0730989	3.21236	0.0013165	0.0536575
151	ENSMUSG00000026100	Mstn	myostatin [Source:MGI Symbol;Acc:MGI:95691]	14.2347	-0.109485	0.0516128	-3.07365	0.00211456	0.0714906
152	ENSMUSG00000026111	Unc50	unc-50 homolog [Source:MGI Symbol;Acc:MGI:1914637]	1076.1	0.361322	0.0964062	3.73802	0.000185477	0.0148398
153	ENSMUSG00000026112	Coa5	cytochrome C oxidase assembly factor 5 [Source:MGI Symbol;Acc:MGI:1923428]	3245.15	0.35715	0.0787926	4.52733	5.97e-06	0.00158625
154	ENSMUSG00000026341	Actr3	ARP3 actin-related protein 3 [Source:MGI Symbol;Acc:MGI:1921367]	16620.7	0.337451	0.0654213	5.16651	2.39e-07	0.000183356
155	ENSMUSG00000026347	Tmem163	transmembrane protein 163 [Source:MGI Symbol;Acc:MGI:1919410]	761.753	0.294041	0.100941	2.96922	0.0029856	0.0867968
156	ENSMUSG00000026380	Tfcp2l1	transcription factor CP2-like 1 [Source:MGI Symbol;Acc:MGI:2444691]	225.833	0.433879	0.110005	4.01053	6.06e-05	0.00762743
157	ENSMUSG00000026385	Dbi	diazepam binding inhibitor [Source:MGI Symbol;Acc:MGI:94865]	4536.36	0.379484	0.0735448	5.16695	2.38e-07	0.000183356
158	ENSMUSG00000026421	Csrp1	cysteine and glycine-rich protein 1 [Source:MGI Symbol;Acc:MGI:88549]	6376.85	0.305978	0.0823569	3.68693	0.000226976	0.0169847
159	ENSMUSG00000026466	Tor1aip1	torsin A interacting protein 1 [Source:MGI Symbol;Acc:MGI:3582693]	2082.83	0.267482	0.0843325	3.1623	0.00156527	0.0594347
160	ENSMUSG00000026473	Glul	glutamate-ammonia ligase (glutamine synthetase) [Source:MGI Symbol;Acc:MGI:95739]	29887	0.286261	0.0729892	3.91488	9.04e-05	0.0096929
161	ENSMUSG00000026640	Plxna2	plexin A2 [Source:MGI Symbol;Acc:MGI:107684]	3760.91	-0.263205	0.0720477	-3.65606	0.000256123	0.0184848
162	ENSMUSG00000026701	Prdx6	peroxiredoxin 6 [Source:MGI Symbol;Acc:MGI:894320]	2382.02	0.264526	0.0793936	3.33535	0.00085191	0.0417053
163	ENSMUSG00000026737	Pip4k2a	phosphatidylinositol-5-phosphate 4-kinase, type II, alpha [Source:MGI Symbol;Acc:MGI:1298206]	7304.53	0.207015	0.068381	3.03277	0.00242322	0.0770637
164	ENSMUSG00000026755	Arpc5l	actin related protein 2/3 complex, subunit 5-like [Source:MGI Symbol;Acc:MGI:1921442]	1546.61	0.328924	0.0903004	3.63872	0.000273996	0.019457
165	ENSMUSG00000026766	Mmadhc	methylmalonic aciduria (cobalamin deficiency) cblD type, with homocystinuria [Source:MGI Symbol;Acc:MGI:1923786]	1584.58	0.309122	0.0824897	3.74217	0.00018244	0.0147302
166	ENSMUSG00000026950	Neb	nebulin [Source:MGI Symbol;Acc:MGI:97292]	143.642	-0.280313	0.103821	-2.93268	0.00336052	0.0927737
167	ENSMUSG00000026981	Il1rn	interleukin 1 receptor antagonist [Source:MGI Symbol;Acc:MGI:96547]	634.931	0.389131	0.108402	3.69564	0.00021933	0.0166446
168	ENSMUSG00000027011	Ube2e3	ubiquitin-conjugating enzyme E2E 3 [Source:MGI Symbol;Acc:MGI:107412]	3385.33	0.240475	0.0759086	3.17249	0.00151139	0.0584618
169	ENSMUSG00000027018	Hat1	histone aminotransferase 1 [Source:MGI Symbol;Acc:MGI:96013]	514.438	0.30351	0.102998	2.96882	0.00298944	0.0867968
170	ENSMUSG00000027170	Eif3m	eukaryotic translation initiation factor 3, subunit M [Source:MGI Symbol;Acc:MGI:1351744]	1199.1	0.272369	0.0945106	2.9104	0.00360964	0.0973232
171	ENSMUSG00000027185	Nat10	N-acetyltransferase 10 [Source:MGI Symbol;Acc:MGI:2138939]	503.34	-0.365283	0.107838	-3.42237	0.000620776	0.0333634
172	ENSMUSG00000027203	Dut	deoxyuridine triphosphatase [Source:MGI Symbol;Acc:MGI:1346051]	760.537	0.336422	0.101699	3.29028	0.00100088	0.0458488
173	ENSMUSG00000027230	Creb3l1	cAMP responsive element binding protein 3-like 1 [Source:MGI Symbol;Acc:MGI:1347062]	287.599	0.321196	0.109553	2.94671	0.00321175	0.0907191
174	ENSMUSG00000027272	Ubr1	ubiquitin protein ligase E3 component n-recognin 1 [Source:MGI Symbol;Acc:MGI:1277977]	1174.15	-0.264946	0.0918533	-2.88939	0.00385987	0.099156
175	ENSMUSG00000027447	Cst3	cystatin C [Source:MGI Symbol;Acc:MGI:102519]	10838.6	0.347572	0.0703736	4.95101	7.38e-07	0.000395585
176	ENSMUSG00000027562	Car2	carbonic anhydrase 2 [Source:MGI Symbol;Acc:MGI:88269]	5664.74	0.335136	0.068126	4.91508	8.87e-07	0.000461528
177	ENSMUSG00000027679	Dnajc19	DnaJ heat shock protein family (Hsp40) member C19 [Source:MGI Symbol;Acc:MGI:1914963]	863.895	0.388791	0.0991107	3.89824	9.69e-05	0.00990333
178	ENSMUSG00000027746	Ufm1	ubiquitin-fold modifier 1 [Source:MGI Symbol;Acc:MGI:1915140]	2629.77	0.270749	0.0745745	3.63099	0.00028234	0.01979
179	ENSMUSG00000027775	Mfsd1	major facilitator superfamily domain containing 1 [Source:MGI Symbol;Acc:MGI:1914118]	683.262	0.296075	0.0974933	3.03184	0.00243068	0.0771621
180	ENSMUSG00000027805	Pfn2	profilin 2 [Source:MGI Symbol;Acc:MGI:97550]	11341.2	0.218327	0.0731234	2.98788	0.00280916	0.0841567
181	ENSMUSG00000027808	Serp1	stress-associated endoplasmic reticulum protein 1 [Source:MGI Symbol;Acc:MGI:92638]	3469.06	0.263799	0.0756046	3.48852	0.000485709	0.0289999
182	ENSMUSG00000027852	Nras	neuroblastoma ras oncogene [Source:MGI Symbol;Acc:MGI:97376]	6686.42	0.313101	0.0709068	4.41831	9.95e-06	0.00220833
183	ENSMUSG00000027894	Slc6a17	solute carrier family 6 (neurotransmitter transporter), member 17 [Source:MGI Symbol;Acc:MGI:2442535]	9654.9	-0.22884	0.0761126	-3.01445	0.00257449	0.0794451
184	ENSMUSG00000028010	Gar1	GAR1 ribonucleoprotein [Source:MGI Symbol;Acc:MGI:1930948]	543.831	0.335665	0.100861	3.3297	0.000869381	0.0420011
185	ENSMUSG00000028017	Egf	epidermal growth factor [Source:MGI Symbol;Acc:MGI:95290]	27.5467	-0.152971	0.0677715	-2.98173	0.00286621	0.0844673
186	ENSMUSG00000028033	Kcnq5	potassium voltage-gated channel, subfamily Q, member 5 [Source:MGI Symbol;Acc:MGI:1924937]	2881.63	-0.317764	0.0811989	-3.92983	8.5e-05	0.00927826
187	ENSMUSG00000028081	Rps3a1	ribosomal protein S3A1 [Source:MGI Symbol;Acc:MGI:1202063]	3360.42	0.309631	0.0718768	4.30669	1.66e-05	0.00325571
188	ENSMUSG00000028194	Ddah1	dimethylarginine dimethylaminohydrolase 1 [Source:MGI Symbol;Acc:MGI:1916469]	6372.48	0.309747	0.0811945	3.80592	0.000141279	0.0125236
189	ENSMUSG00000028333	Anp32b	acidic (leucine-rich) nuclear phosphoprotein 32 family, member B [Source:MGI Symbol;Acc:MGI:1914878]	4340.73	0.319354	0.0752062	4.25237	2.12e-05	0.00378883
190	ENSMUSG00000028412	Slc44a1	solute carrier family 44, member 1 [Source:MGI Symbol;Acc:MGI:2140592]	5149.89	0.219128	0.0759466	2.89483	0.0037936	0.0985901
191	ENSMUSG00000028528	Dnajc6	DnaJ heat shock protein family (Hsp40) member C6 [Source:MGI Symbol;Acc:MGI:1919935]	6866.61	-0.209678	0.0713922	-2.93243	0.00336319	0.0927737
192	ENSMUSG00000028572	Hook1	hook microtubule tethering protein 1 [Source:MGI Symbol;Acc:MGI:1925213]	802.395	-0.292041	0.0964957	-3.04426	0.00233257	0.0760969
193	ENSMUSG00000028599	Tnfrsf1b	tumor necrosis factor receptor superfamily, member 1b [Source:MGI Symbol;Acc:MGI:1314883]	453.658	0.373352	0.108991	3.56289	0.000366788	0.0241098
194	ENSMUSG00000028756	Pink1	PTEN induced putative kinase 1 [Source:MGI Symbol;Acc:MGI:1916193]	3904.97	0.353466	0.0806994	4.42337	9.72e-06	0.00220287
195	ENSMUSG00000028788	Ptp4a2	protein tyrosine phosphatase 4a2 [Source:MGI Symbol;Acc:MGI:1277117]	10365.6	0.282651	0.0688692	4.10184	4.1e-05	0.00584477
196	ENSMUSG00000028804	Csmd2	CUB and Sushi multiple domains 2 [Source:MGI Symbol;Acc:MGI:2386401]	1000.94	-0.425802	0.0881446	-4.82985	1.37e-06	0.000603991
197	ENSMUSG00000028854	Slc9a1	solute carrier family 9 (sodium/hydrogen exchanger), member 1 [Source:MGI Symbol;Acc:MGI:102462]	1520.06	-0.322309	0.0941464	-3.41889	0.000628763	0.0335885
198	ENSMUSG00000028955	Vamp3	vesicle-associated membrane protein 3 [Source:MGI Symbol;Acc:MGI:1321389]	2464.44	0.421597	0.078762	5.34974	8.81e-08	8.65e-05
199	ENSMUSG00000028957	Per3	period circadian clock 3 [Source:MGI Symbol;Acc:MGI:1277134]	514.538	-0.329207	0.101964	-3.21434	0.00130746	0.0536575
200	ENSMUSG00000029030	Tprgl	transformation related protein 63 regulated like [Source:MGI Symbol;Acc:MGI:1915058]	3005.18	0.242948	0.0804283	3.0305	0.00244148	0.0772277
201	ENSMUSG00000029084	Cd38	CD38 antigen [Source:MGI Symbol;Acc:MGI:107474]	352.651	0.399455	0.109148	3.66062	0.000251604	0.0183837
202	ENSMUSG00000029319	Coq2	coenzyme Q2 4-hydroxybenzoate polyprenyltransferase [Source:MGI Symbol;Acc:MGI:1919133]	816.141	0.272441	0.0925764	2.95153	0.00316205	0.0902685
203	ENSMUSG00000029359	Tesc	tescalcin [Source:MGI Symbol;Acc:MGI:1930803]	423.047	0.401843	0.105528	3.76274	0.000168064	0.014151
204	ENSMUSG00000029432	Nipsnap2	nipsnap homolog 2 [Source:MGI Symbol;Acc:MGI:1278343]	2199.87	0.271513	0.0846481	3.22086	0.00127805	0.0530478
205	ENSMUSG00000029513	Prkab1	protein kinase, AMP-activated, beta 1 non-catalytic subunit [Source:MGI Symbol;Acc:MGI:1336167]	209.251	-0.333858	0.11022	-3.06156	0.00220184	0.073202
206	ENSMUSG00000029516	Cit	citron [Source:MGI Symbol;Acc:MGI:105313]	1905.71	-0.315578	0.0962399	-3.28363	0.0010248	0.0462395
207	ENSMUSG00000029614	Rpl6	ribosomal protein L6 [Source:MGI Symbol;Acc:MGI:108057]	3247.75	0.217446	0.0728874	2.98333	0.0028513	0.0842616
208	ENSMUSG00000029636	Wasf3	WASP family, member 3 [Source:MGI Symbol;Acc:MGI:2658986]	9698.28	0.222868	0.0678332	3.27759	0.00104698	0.0467491
209	ENSMUSG00000029648	Flt1	FMS-like tyrosine kinase 1 [Source:MGI Symbol;Acc:MGI:95558]	364.791	-0.389059	0.110039	-3.5183	0.000434324	0.0268159
210	ENSMUSG00000029687	Ezh2	enhancer of zeste 2 polycomb repressive complex 2 subunit [Source:MGI Symbol;Acc:MGI:107940]	176.058	0.315317	0.109944	2.89334	0.00381169	0.0985901
211	ENSMUSG00000029761	Cald1	caldesmon 1 [Source:MGI Symbol;Acc:MGI:88250]	1706.81	0.27071	0.0842844	3.21209	0.00131775	0.0536575
212	ENSMUSG00000029781	Fkbp9	FK506 binding protein 9 [Source:MGI Symbol;Acc:MGI:1350921]	726.176	0.516428	0.0976295	5.29861	1.17e-07	0.000103161
213	ENSMUSG00000029838	Ptn	pleiotrophin [Source:MGI Symbol;Acc:MGI:97804]	9293.07	0.212321	0.069731	3.03836	0.00237873	0.0766134
214	ENSMUSG00000030022	Adamts9	a disintegrin-like and metallopeptidase (reprolysin type) with thrombospondin type 1 motif, 9 [Source:MGI Symbol;Acc:MGI:1916320]	396.779	-0.359185	0.1074	-3.30115	0.000962881	0.0450415
215	ENSMUSG00000030042	Pole4	polymerase (DNA-directed), epsilon 4 (p12 subunit) [Source:MGI Symbol;Acc:MGI:1914229]	876.481	0.323698	0.0918294	3.52427	0.000424654	0.0264721
216	ENSMUSG00000030208	Emp1	epithelial membrane protein 1 [Source:MGI Symbol;Acc:MGI:107941]	698.885	0.315709	0.100923	3.15093	0.0016275	0.0602332
217	ENSMUSG00000030428	Ttyh1	tweety family member 1 [Source:MGI Symbol;Acc:MGI:1889007]	10459.3	0.312629	0.0796214	3.93522	8.31e-05	0.00912866
218	ENSMUSG00000030451	Herc2	HECT and RLD domain containing E3 ubiquitin protein ligase 2 [Source:MGI Symbol;Acc:MGI:103234]	5075.38	-0.259217	0.0748376	-3.45135	0.000557787	0.0312113
219	ENSMUSG00000030701	Plekhb1	pleckstrin homology domain containing, family B (evectins) member 1 [Source:MGI Symbol;Acc:MGI:1351469]	7751.77	0.346482	0.0790062	4.39096	1.13e-05	0.00246345
220	ENSMUSG00000030729	Pgm2l1	phosphoglucomutase 2-like 1 [Source:MGI Symbol;Acc:MGI:1918224]	21682.1	-0.237694	0.0718507	-3.27612	0.00105244	0.046757
221	ENSMUSG00000030731	Syt3	synaptotagmin III [Source:MGI Symbol;Acc:MGI:99665]	930.854	-0.320272	0.10493	-3.26092	0.0011105	0.0483643
222	ENSMUSG00000030744	Rps3	ribosomal protein S3 [Source:MGI Symbol;Acc:MGI:1350917]	3311.01	0.311039	0.0756444	4.11636	3.85e-05	0.00560639
223	ENSMUSG00000030793	Pycard	PYD and CARD domain containing [Source:MGI Symbol;Acc:MGI:1931465]	289.707	-0.364745	0.110219	-3.40124	0.000670801	0.0356189
224	ENSMUSG00000030909	Anks4b	ankyrin repeat and sterile alpha motif domain containing 4B [Source:MGI Symbol;Acc:MGI:1919324]	24.1997	-0.1874	0.0701248	-3.04616	0.00231785	0.0757565
225	ENSMUSG00000031105	Slc25a14	solute carrier family 25 (mitochondrial carrier, brain), member 14 [Source:MGI Symbol;Acc:MGI:1330823]	815.774	0.293304	0.0987488	3.02676	0.00247194	0.0778827
226	ENSMUSG00000031112	Stk26	serine/threonine kinase 26 [Source:MGI Symbol;Acc:MGI:1917665]	69.7207	-0.312046	0.0956206	-3.25474	0.00113497	0.0491877
227	ENSMUSG00000031256	Cstf2	cleavage stimulation factor, 3' pre-RNA subunit 2 [Source:MGI Symbol;Acc:MGI:1343054]	1978.62	-0.240738	0.0784515	-3.06092	0.00220658	0.073202
228	ENSMUSG00000031278	Acsl4	acyl-CoA synthetase long-chain family member 4 [Source:MGI Symbol;Acc:MGI:1354713]	2188.68	-0.258152	0.0862909	-2.95196	0.00315765	0.0902685
229	ENSMUSG00000031295	Phka2	phosphorylase kinase alpha 2 [Source:MGI Symbol;Acc:MGI:97577]	797.965	-0.325426	0.0947722	-3.41892	0.000628691	0.0335885
230	ENSMUSG00000031320	Rps4x	ribosomal protein S4, X-linked [Source:MGI Symbol;Acc:MGI:98158]	3825.96	0.398726	0.0722785	5.51436	3.5e-08	4.42e-05
231	ENSMUSG00000031398	Plxna3	plexin A3 [Source:MGI Symbol;Acc:MGI:107683]	182.285	-0.337706	0.109225	-3.3012	0.000962712	0.0450415
232	ENSMUSG00000031447	Lamp1	lysosomal-associated membrane protein 1 [Source:MGI Symbol;Acc:MGI:96745]	6805.42	0.198792	0.0675675	2.94437	0.0032361	0.0912611
233	ENSMUSG00000031482	Slc25a15	solute carrier family 25 (mitochondrial carrier ornithine transporter), member 15 [Source:MGI Symbol;Acc:MGI:1342274]	278.762	0.318289	0.10909	2.89335	0.0038116	0.0985901
234	ENSMUSG00000031503	Col4a2	collagen, type IV, alpha 2 [Source:MGI Symbol;Acc:MGI:88455]	463.673	-0.350498	0.103891	-3.34062	0.000835901	0.0415316
235	ENSMUSG00000031561	Tenm3	teneurin transmembrane protein 3 [Source:MGI Symbol;Acc:MGI:1345183]	2990.69	-0.247769	0.0827816	-3.01815	0.00254319	0.0791703
236	ENSMUSG00000031610	Scrg1	scrapie responsive gene 1 [Source:MGI Symbol;Acc:MGI:1328308]	677.899	0.400176	0.0994966	4.01407	5.97e-05	0.00762743
237	ENSMUSG00000031683	Lsm6	LSM6 homolog, U6 small nuclear RNA and mRNA degradation associated [Source:MGI Symbol;Acc:MGI:1925901]	583.435	0.342742	0.102869	3.34473	0.000823625	0.0412527
238	ENSMUSG00000031750	Il34	interleukin 34 [Source:MGI Symbol;Acc:MGI:1923777]	264.622	-0.340985	0.108607	-3.51773	0.000435254	0.0268159
239	ENSMUSG00000031765	Mt1	metallothionein 1 [Source:MGI Symbol;Acc:MGI:97171]	2006.96	0.36215	0.0806556	4.49505	6.96e-06	0.0017322
240	ENSMUSG00000031879	Ciao2b	cytosolic iron-sulfur assembly component 2B [Source:MGI Symbol;Acc:MGI:1915773]	303.058	0.31591	0.109689	3.00475	0.00265801	0.0814304
241	ENSMUSG00000032215	Rsl24d1	ribosomal L24 domain containing 1 [Source:MGI Symbol;Acc:MGI:2681840]	884.07	0.304733	0.0929813	3.29298	0.000991309	0.0457659
242	ENSMUSG00000032251	Irak1bp1	interleukin-1 receptor-associated kinase 1 binding protein 1 [Source:MGI Symbol;Acc:MGI:1929475]	1559.32	0.360859	0.0846712	4.26099	2.04e-05	0.00370993
243	ENSMUSG00000032330	Cox7a2	cytochrome c oxidase subunit 7A2 [Source:MGI Symbol;Acc:MGI:1316715]	1820.69	0.308706	0.0827208	3.72414	0.000195982	0.01529
244	ENSMUSG00000032368	Zic1	zinc finger protein of the cerebellum 1 [Source:MGI Symbol;Acc:MGI:106683]	305.697	0.303223	0.0801691	3.90316	9.49e-05	0.00985944
245	ENSMUSG00000032381	Ciao2a	cytosolic iron-sulfur assembly component 2A [Source:MGI Symbol;Acc:MGI:1915500]	731.572	0.291276	0.0942466	3.08521	0.00203411	0.0698389
246	ENSMUSG00000032399	Rpl4	ribosomal protein L4 [Source:MGI Symbol;Acc:MGI:1915141]	11873.7	0.267378	0.0648186	4.12493	3.71e-05	0.00551038
247	ENSMUSG00000032494	Tdgf1	teratocarcinoma-derived growth factor 1 [Source:MGI Symbol;Acc:MGI:98658]	53.4055	0.220407	0.0756414	3.72021	0.00019906	0.0154376
248	ENSMUSG00000032503	Arpp21	cyclic AMP-regulated phosphoprotein, 21 [Source:MGI Symbol;Acc:MGI:107562]	7376.92	-0.208856	0.0697169	-2.99696	0.00272688	0.0825628
249	ENSMUSG00000032517	Mobp	myelin-associated oligodendrocytic basic protein [Source:MGI Symbol;Acc:MGI:108511]	28300.4	0.261465	0.0799692	3.27674	0.00105012	0.046757
250	ENSMUSG00000032526	Ss18l2	SS18, nBAF chromatin remodeling complex subunit like 2 [Source:MGI Symbol;Acc:MGI:1349474]	954.355	0.347854	0.101842	3.45385	0.000552645	0.0311206
251	ENSMUSG00000032554	Trf	transferrin [Source:MGI Symbol;Acc:MGI:98821]	3787.77	0.296284	0.0924213	3.26179	0.0011071	0.048335
252	ENSMUSG00000032562	Gnai2	guanine nucleotide binding protein (G protein), alpha inhibiting 2 [Source:MGI Symbol;Acc:MGI:95772]	3135.55	0.222406	0.0765667	2.90984	0.00361618	0.0973232
253	ENSMUSG00000032577	Mapkapk3	mitogen-activated protein kinase-activated protein kinase 3 [Source:MGI Symbol;Acc:MGI:2143163]	89.126	0.260494	0.0858815	4.02838	5.62e-05	0.00741093
254	ENSMUSG00000032667	Pon2	paraoxonase 2 [Source:MGI Symbol;Acc:MGI:106687]	1656.91	0.39333	0.0864309	4.5405	5.61e-06	0.00155054
255	ENSMUSG00000032691	Nlrp3	NLR family, pyrin domain containing 3 [Source:MGI Symbol;Acc:MGI:2653833]	444.239	0.313285	0.107136	3.09519	0.00196689	0.0681933
256	ENSMUSG00000032854	Ugt8a	UDP galactosyltransferase 8A [Source:MGI Symbol;Acc:MGI:109522]	4909.44	0.238452	0.0744011	3.217	0.00129538	0.0535163
257	ENSMUSG00000032855	Pkd1	polycystin 1, transient receptor potential channel interacting [Source:MGI Symbol;Acc:MGI:97603]	1273.17	-0.361896	0.0987092	-3.60125	0.000316693	0.0213731
258	ENSMUSG00000033004	Mycbp2	MYC binding protein 2, E3 ubiquitin protein ligase [Source:MGI Symbol;Acc:MGI:2179432]	12942.5	-0.195595	0.0675768	-2.89135	0.00383591	0.0990168
259	ENSMUSG00000033099	Nol12	nucleolar protein 12 [Source:MGI Symbol;Acc:MGI:2146285]	512.522	0.293386	0.102397	2.89317	0.0038138	0.0985901
260	ENSMUSG00000033208	S100b	S100 protein, beta polypeptide, neural [Source:MGI Symbol;Acc:MGI:98217]	2831.49	0.358306	0.0854572	4.16608	3.1e-05	0.0048922
261	ENSMUSG00000033350	Chst2	carbohydrate sulfotransferase 2 [Source:MGI Symbol;Acc:MGI:1891160]	15712.8	0.244261	0.0728243	3.33665	0.000847945	0.0417053
262	ENSMUSG00000033720	Sfxn5	sideroflexin 5 [Source:MGI Symbol;Acc:MGI:2137681]	3919.92	0.290631	0.0797351	3.62283	0.000291402	0.0201273
263	ENSMUSG00000033940	Brk1	BRICK1, SCAR/WAVE actin-nucleating complex subunit [Source:MGI Symbol;Acc:MGI:1915406]	2847.91	0.375434	0.0822742	4.58063	4.64e-06	0.00138935
264	ENSMUSG00000033987	Dnah17	dynein, axonemal, heavy chain 17 [Source:MGI Symbol;Acc:MGI:1917176]	151.389	-0.42533	0.102998	-4.13374	3.57e-05	0.0053938
265	ENSMUSG00000034098	Fstl5	follistatin-like 5 [Source:MGI Symbol;Acc:MGI:2442179]	636.839	-0.456706	0.100349	-4.54615	5.46e-06	0.00153346
266	ENSMUSG00000034203	Chchd4	coiled-coil-helix-coiled-coil-helix domain containing 4 [Source:MGI Symbol;Acc:MGI:1919420]	1434.17	0.41569	0.0838164	4.95704	7.16e-07	0.000395499
267	ENSMUSG00000034424	Gcsh	glycine cleavage system protein H (aminomethyl carrier) [Source:MGI Symbol;Acc:MGI:1915383]	1771.84	0.328503	0.0932077	3.47492	0.000511005	0.0294319
268	ENSMUSG00000034584	Exph5	exophilin 5 [Source:MGI Symbol;Acc:MGI:2443248]	141.142	-0.392663	0.108191	-3.62492	0.00028905	0.0200839
269	ENSMUSG00000034687	Fras1	Fraser extracellular matrix complex subunit 1 [Source:MGI Symbol;Acc:MGI:2385368]	570.554	-0.355899	0.104832	-3.43181	0.000599557	0.0327203
270	ENSMUSG00000034855	Cxcl10	chemokine (C-X-C motif) ligand 10 [Source:MGI Symbol;Acc:MGI:1352450]	2405.7	0.258335	0.0837114	3.17887	0.00147852	0.057839
271	ENSMUSG00000034875	Nudt19	nudix (nucleoside diphosphate linked moiety X)-type motif 19 [Source:MGI Symbol;Acc:MGI:94203]	764.418	0.315461	0.0948757	3.32047	0.000898673	0.0430066
272	ENSMUSG00000034957	Cebpa	CCAAT/enhancer binding protein (C/EBP), alpha [Source:MGI Symbol;Acc:MGI:99480]	276.104	0.34984	0.109454	3.20961	0.00132915	0.0536575
273	ENSMUSG00000035239	Neu3	neuraminidase 3 [Source:MGI Symbol;Acc:MGI:1355305]	85.0814	0.445904	0.10149	4.56846	4.91e-06	0.0014012
274	ENSMUSG00000035284	Vps13c	vacuolar protein sorting 13C [Source:MGI Symbol;Acc:MGI:2444207]	5107.34	-0.263338	0.0784392	-3.34053	0.000836176	0.0415316
275	ENSMUSG00000035545	Leng8	leukocyte receptor cluster (LRC) member 8 [Source:MGI Symbol;Acc:MGI:2142195]	1262.8	-0.551303	0.0994971	-5.43739	5.41e-08	5.62e-05
276	ENSMUSG00000035674	Ndufa3	NADH:ubiquinone oxidoreductase subunit A3 [Source:MGI Symbol;Acc:MGI:1913341]	566.204	0.342793	0.102271	3.36986	0.000752057	0.0385446
277	ENSMUSG00000035781	R3hdm4	R3H domain containing 4 [Source:MGI Symbol;Acc:MGI:1924814]	7687.23	0.214342	0.0702961	3.05267	0.00226819	0.0745466
278	ENSMUSG00000035790	Cep19	centrosomal protein 19 [Source:MGI Symbol;Acc:MGI:1914244]	1771.1	0.314899	0.0885685	3.5722	0.000353992	0.0233555
279	ENSMUSG00000035805	Mlc1	megalencephalic leukoencephalopathy with subcortical cysts 1 homolog (human) [Source:MGI Symbol;Acc:MGI:2157910]	1284.7	0.350152	0.0875508	3.98887	6.64e-05	0.00795022
280	ENSMUSG00000035864	Syt1	synaptotagmin I [Source:MGI Symbol;Acc:MGI:99667]	33082.6	-0.204763	0.0699108	-2.92253	0.00347198	0.0946609
281	ENSMUSG00000035885	Cox8a	cytochrome c oxidase subunit 8A [Source:MGI Symbol;Acc:MGI:105959]	3144.17	0.248841	0.0832794	3.01965	0.00253064	0.0789184
282	ENSMUSG00000035964	Tmem59l	transmembrane protein 59-like [Source:MGI Symbol;Acc:MGI:1915187]	1891.09	-0.260529	0.0913949	-2.98748	0.00281284	0.0841567
283	ENSMUSG00000035967	Ints6l	integrator complex subunit 6 like [Source:MGI Symbol;Acc:MGI:2442593]	607.733	-0.301869	0.102078	-2.99252	0.00276682	0.0831935
284	ENSMUSG00000036112	Metap2	methionine aminopeptidase 2 [Source:MGI Symbol;Acc:MGI:1929701]	3684.06	0.296307	0.0743577	4.00462	6.21e-05	0.00762743
285	ENSMUSG00000036180	Gatad2a	GATA zinc finger domain containing 2A [Source:MGI Symbol;Acc:MGI:2384585]	1963.27	0.273357	0.0877654	3.12406	0.00178375	0.0634435
286	ENSMUSG00000036281	Snapc4	small nuclear RNA activating complex, polypeptide 4 [Source:MGI Symbol;Acc:MGI:2443935]	483.995	-0.312299	0.107757	-2.88466	0.00391833	0.0994031
287	ENSMUSG00000036381	P2ry14	purinergic receptor P2Y, G-protein coupled, 14 [Source:MGI Symbol;Acc:MGI:2155705]	79.735	-0.299301	0.0967492	-3.13575	0.00171417	0.0623662
288	ENSMUSG00000036395	Glb1l2	galactosidase, beta 1-like 2 [Source:MGI Symbol;Acc:MGI:2388283]	42.805	-0.260822	0.085826	-3.13304	0.00173006	0.0626863
289	ENSMUSG00000036585	Fgf1	fibroblast growth factor 1 [Source:MGI Symbol;Acc:MGI:95515]	3200.39	0.304473	0.0817625	3.71887	0.000200114	0.0154516
290	ENSMUSG00000036641	Ccdc148	coiled-coil domain containing 148 [Source:MGI Symbol;Acc:MGI:3039583]	617.441	0.285403	0.0993711	2.90464	0.00367672	0.097762
291	ENSMUSG00000036760	Kcnk9	potassium channel, subfamily K, member 9 [Source:MGI Symbol;Acc:MGI:3521816]	1044.81	-0.276774	0.0941653	-2.95123	0.00316512	0.0902685
292	ENSMUSG00000036822	Topors	topoisomerase I binding, arginine/serine-rich [Source:MGI Symbol;Acc:MGI:2146189]	1050.56	0.294425	0.0901385	3.27953	0.00103979	0.0467491
293	ENSMUSG00000036873	2410004B18Rik	RIKEN cDNA 2410004B18 gene [Source:MGI Symbol;Acc:MGI:1913671]	879.741	0.283401	0.0921116	3.07608	0.00209741	0.0711832
294	ENSMUSG00000036989	Trim3	tripartite motif-containing 3 [Source:MGI Symbol;Acc:MGI:1860040]	1235.11	-0.27024	0.0953566	-2.88828	0.00387358	0.099156
295	ENSMUSG00000037062	Sh3glb1	SH3-domain GRB2-like B1 (endophilin) [Source:MGI Symbol;Acc:MGI:1859730]	6344.68	0.232066	0.0683769	3.38521	0.000711233	0.0373176
296	ENSMUSG00000037071	Scd1	stearoyl-Coenzyme A desaturase 1 [Source:MGI Symbol;Acc:MGI:98239]	5835.67	0.284139	0.0784991	3.61443	0.000301015	0.02063
297	ENSMUSG00000037104	Socs5	suppressor of cytokine signaling 5 [Source:MGI Symbol;Acc:MGI:2385459]	2189.4	-0.233908	0.0795332	-2.93894	0.00329338	0.0919207
298	ENSMUSG00000037221	Mospd3	motile sperm domain containing 3 [Source:MGI Symbol;Acc:MGI:1916179]	982.566	0.372449	0.10207	3.68617	0.000227653	0.0169847
299	ENSMUSG00000037270	Bltp1	bridge-like lipid transfer protein family member 1 [Source:MGI Symbol;Acc:MGI:2444631]	4179.06	-0.389957	0.0821068	-4.74864	2.05e-06	0.000770441
300	ENSMUSG00000037280	Galnt6	polypeptide N-acetylgalactosaminyltransferase 6 [Source:MGI Symbol;Acc:MGI:1891640]	286.892	0.243094	0.105451	2.88705	0.00388874	0.0993652
301	ENSMUSG00000037370	Enpp1	ectonucleotide pyrophosphatase/phosphodiesterase 1 [Source:MGI Symbol;Acc:MGI:97370]	155.725	0.348923	0.108982	3.21073	0.00132398	0.0536575
302	ENSMUSG00000037492	Zmat4	zinc finger, matrin type 4 [Source:MGI Symbol;Acc:MGI:2443497]	2045.83	-0.278239	0.0807364	-3.44144	0.000578627	0.0319728
303	ENSMUSG00000037563	Rps16	ribosomal protein S16 [Source:MGI Symbol;Acc:MGI:98118]	914.281	0.324689	0.0914992	3.58105	0.00034222	0.0227486
304	ENSMUSG00000037742	Eef1a1	eukaryotic translation elongation factor 1 alpha 1 [Source:MGI Symbol;Acc:MGI:1096881]	23281.1	0.220623	0.0749209	2.94067	0.003275	0.0919184
305	ENSMUSG00000037965	Zc3h7a	zinc finger CCCH type containing 7 A [Source:MGI Symbol;Acc:MGI:2445044]	834.319	-0.32919	0.104979	-3.15862	0.0015852	0.0598157
306	ENSMUSG00000037972	Snn	stannin [Source:MGI Symbol;Acc:MGI:1276549]	2736.82	0.33653	0.0862196	3.90976	9.24e-05	0.00974207
307	ENSMUSG00000038059	Smim3	small integral membrane protein 3 [Source:MGI Symbol;Acc:MGI:1917088]	576.281	0.297983	0.106776	2.92851	0.00340589	0.0932644
308	ENSMUSG00000038065	Mturn	maturin, neural progenitor differentiation regulator homolog (Xenopus) [Source:MGI Symbol;Acc:MGI:1915485]	4237.35	0.237025	0.0791749	2.99204	0.00277124	0.0831935
309	ENSMUSG00000038260	Trpm4	transient receptor potential cation channel, subfamily M, member 4 [Source:MGI Symbol;Acc:MGI:1915917]	163.263	-0.340951	0.108647	-3.28355	0.0010251	0.0462395
310	ENSMUSG00000038368	Focad	focadhesin [Source:MGI Symbol;Acc:MGI:2676921]	944.511	-0.317794	0.0977407	-3.26271	0.0011035	0.048335
311	ENSMUSG00000038375	Trp53inp2	transformation related protein 53 inducible nuclear protein 2 [Source:MGI Symbol;Acc:MGI:1915978]	10435.2	0.328948	0.0660983	4.97047	6.68e-07	0.00038097
312	ENSMUSG00000038388	Pals2	protein associated with LIN7 2, MAGUK family member [Source:MGI Symbol;Acc:MGI:1927340]	5010.76	0.242264	0.0724503	3.33473	0.000853824	0.0417053
313	ENSMUSG00000038412	Higd1a	HIG1 domain family, member 1A [Source:MGI Symbol;Acc:MGI:1930666]	3148.13	0.297047	0.0881262	3.35291	0.000799679	0.0403998
314	ENSMUSG00000038481	Cdk19	cyclin-dependent kinase 19 [Source:MGI Symbol;Acc:MGI:1925584]	3805.31	0.233126	0.0744664	3.12727	0.00176437	0.0630255
315	ENSMUSG00000038486	Sv2a	synaptic vesicle glycoprotein 2 a [Source:MGI Symbol;Acc:MGI:1927139]	4727.92	-0.277085	0.0858864	-3.27818	0.00104477	0.0467491
316	ENSMUSG00000038607	Gng10	guanine nucleotide binding protein (G protein), gamma 10 [Source:MGI Symbol;Acc:MGI:1336169]	1260.76	0.438548	0.0934611	4.73474	2.19e-06	0.000807974
317	ENSMUSG00000038642	Ctss	cathepsin S [Source:MGI Symbol;Acc:MGI:107341]	1133.66	0.33584	0.0982925	3.43724	0.000587684	0.0323721
318	ENSMUSG00000038664	Herc1	HECT and RLD domain containing E3 ubiquitin protein ligase family member 1 [Source:MGI Symbol;Acc:MGI:2384589]	6607.24	-0.271725	0.0709122	-3.83553	0.000125296	0.0114217
319	ENSMUSG00000038668	Lpar1	lysophosphatidic acid receptor 1 [Source:MGI Symbol;Acc:MGI:108429]	2040.08	0.263717	0.0816217	3.223	0.00126855	0.0527776
320	ENSMUSG00000038690	Atp5j2	ATP synthase, H+ transporting, mitochondrial F0 complex, subunit F2 [Source:MGI Symbol;Acc:MGI:1927558]	752.579	0.369044	0.0972377	3.78206	0.000155534	0.0134154
321	ENSMUSG00000038871	Bpgm	2,3-bisphosphoglycerate mutase [Source:MGI Symbol;Acc:MGI:1098242]	2791.43	0.309937	0.0871052	3.58621	0.000335513	0.022387
322	ENSMUSG00000039001	Rps21	ribosomal protein S21 [Source:MGI Symbol;Acc:MGI:1913731]	602.529	0.393246	0.0993413	3.99097	6.58e-05	0.00795022
323	ENSMUSG00000039016	Timm8b	translocase of inner mitochondrial membrane 8B [Source:MGI Symbol;Acc:MGI:1353424]	1498.8	0.401368	0.0825509	4.8589	1.18e-06	0.000564106
324	ENSMUSG00000039047	Pigk	phosphatidylinositol glycan anchor biosynthesis, class K [Source:MGI Symbol;Acc:MGI:1913863]	1213.48	-0.290536	0.0983222	-2.95531	0.00312355	0.0899521
325	ENSMUSG00000039059	Hrh3	histamine receptor H3 [Source:MGI Symbol;Acc:MGI:2139279]	397.543	-0.314466	0.1065	-2.98363	0.00284848	0.0842616
326	ENSMUSG00000039233	Tbce	tubulin-specific chaperone E [Source:MGI Symbol;Acc:MGI:1917680]	736.949	-0.292697	0.0958879	-3.05459	0.00225365	0.0743337
327	ENSMUSG00000039304	Tnfsf10	tumor necrosis factor (ligand) superfamily, member 10 [Source:MGI Symbol;Acc:MGI:107414]	37.0453	-0.171638	0.0662993	-3.33012	0.000868071	0.0420011
328	ENSMUSG00000039349	C130074G19Rik	RIKEN cDNA C130074G19 gene [Source:MGI Symbol;Acc:MGI:2444831]	173.322	0.322375	0.0987954	2.96163	0.00306019	0.0887054
329	ENSMUSG00000039457	Ppl	periplakin [Source:MGI Symbol;Acc:MGI:1194898]	80.7683	-0.283856	0.10022	-2.88967	0.00385648	0.099156
330	ENSMUSG00000039470	Zdhhc2	zinc finger, DHHC domain containing 2 [Source:MGI Symbol;Acc:MGI:1923452]	1997.28	0.386952	0.0804999	4.80997	1.51e-06	0.000635518
331	ENSMUSG00000039533	Mmd2	monocyte to macrophage differentiation-associated 2 [Source:MGI Symbol;Acc:MGI:1922354]	2887.3	0.22806	0.0756156	3.01301	0.00258668	0.0796824
332	ENSMUSG00000039801	Cplane1	ciliogenesis and planar polarity effector 1 [Source:MGI Symbol;Acc:MGI:1920942]	1597.02	-0.311353	0.0891909	-3.49472	0.000474556	0.0285411
333	ENSMUSG00000040035	Disp2	dispatched RND tramsporter family member 2 [Source:MGI Symbol;Acc:MGI:2388733]	7643.83	-0.350058	0.0890654	-3.9776	6.96e-05	0.00815179
334	ENSMUSG00000040118	Cacna2d1	calcium channel, voltage-dependent, alpha2/delta subunit 1 [Source:MGI Symbol;Acc:MGI:88295]	5122.14	-0.229893	0.0768753	-2.98348	0.00284987	0.0842616
335	ENSMUSG00000040125	Gpr26	G protein-coupled receptor 26 [Source:MGI Symbol;Acc:MGI:2441758]	3663.31	-0.286566	0.0893959	-3.22703	0.00125082	0.0521628
336	ENSMUSG00000040260	Daam2	dishevelled associated activator of morphogenesis 2 [Source:MGI Symbol;Acc:MGI:1923691]	1975	0.255658	0.0871901	2.93412	0.00334491	0.0927033
337	ENSMUSG00000040265	Dnm3	dynamin 3 [Source:MGI Symbol;Acc:MGI:1341299]	3247.33	-0.263591	0.0824992	-3.14979	0.00163389	0.0602332
338	ENSMUSG00000040268	Plekha1	pleckstrin homology domain containing, family A (phosphoinositide binding specific) member 1 [Source:MGI Symbol;Acc:MGI:2442213]	4658.65	0.222536	0.0705956	3.15746	0.0015915	0.0598742
339	ENSMUSG00000040289	Hey1	hairy/enhancer-of-split related with YRPW motif 1 [Source:MGI Symbol;Acc:MGI:1341800]	2628.63	0.232995	0.0806123	2.8852	0.00391166	0.0994031
340	ENSMUSG00000040372	Gpr63	G protein-coupled receptor 63 [Source:MGI Symbol;Acc:MGI:2135884]	735.236	0.399172	0.100877	4.04444	5.24e-05	0.00712294
341	ENSMUSG00000040653	Ppp1r14c	protein phosphatase 1, regulatory inhibitor subunit 14C [Source:MGI Symbol;Acc:MGI:1923392]	822.819	0.292628	0.0993072	2.95071	0.00317049	0.0902746
342	ENSMUSG00000040681	Hmgn1	high mobility group nucleosomal binding domain 1 [Source:MGI Symbol;Acc:MGI:96120]	1765.02	0.363246	0.0880594	4.11521	3.87e-05	0.00560639
343	ENSMUSG00000040848	Sft2d2	SFT2 domain containing 2 [Source:MGI Symbol;Acc:MGI:1917362]	849.597	0.354855	0.0918567	3.87705	0.000105733	0.0105288
344	ENSMUSG00000041205	Map6d1	MAP6 domain containing 1 [Source:MGI Symbol;Acc:MGI:3607784]	2357.15	0.292361	0.0783826	3.73337	0.000188934	0.0150484
345	ENSMUSG00000041268	Dmxl2	Dmx-like 2 [Source:MGI Symbol;Acc:MGI:2444630]	12283.5	-0.201033	0.0671501	-2.97714	0.00290953	0.0851759
346	ENSMUSG00000041272	Tox	thymocyte selection-associated high mobility group box [Source:MGI Symbol;Acc:MGI:2181659]	977.931	-0.376964	0.106883	-3.60367	0.000313753	0.0213376
347	ENSMUSG00000041313	Slc7a1	solute carrier family 7 (cationic amino acid transporter, y+ system), member 1 [Source:MGI Symbol;Acc:MGI:88117]	1692.98	-0.275041	0.094757	-2.90151	0.00371375	0.0982815
348	ENSMUSG00000041324	Inhba	inhibin beta-A [Source:MGI Symbol;Acc:MGI:96570]	2933.64	0.403162	0.0783316	5.14211	2.72e-07	0.000192148
349	ENSMUSG00000041329	Atp1b2	ATPase, Na+/K+ transporting, beta 2 polypeptide [Source:MGI Symbol;Acc:MGI:88109]	10387.2	0.239171	0.0678026	3.52244	0.000427601	0.0265292
350	ENSMUSG00000041697	Cox6a1	cytochrome c oxidase subunit 6A1 [Source:MGI Symbol;Acc:MGI:103099]	3141.26	0.301116	0.0763807	3.94629	7.94e-05	0.00888253
351	ENSMUSG00000041849	Card6	caspase recruitment domain family, member 6 [Source:MGI Symbol;Acc:MGI:3032959]	76.2769	0.35529	0.0989759	3.67901	0.00023414	0.0173225
352	ENSMUSG00000042104	Uggt2	UDP-glucose glycoprotein glucosyltransferase 2 [Source:MGI Symbol;Acc:MGI:1913685]	538.313	-0.356167	0.106671	-3.333	0.000859152	0.0418499
353	ENSMUSG00000042406	Atf4	activating transcription factor 4 [Source:MGI Symbol;Acc:MGI:88096]	6034.22	0.230511	0.0681928	3.37757	0.000731294	0.0377383
354	ENSMUSG00000042505	Sdhaf3	succinate dehydrogenase complex assembly factor 3 [Source:MGI Symbol;Acc:MGI:1913288]	635.246	0.298961	0.101825	2.92139	0.00348471	0.0946609
355	ENSMUSG00000042744	Hectd4	HECT domain E3 ubiquitin protein ligase 4 [Source:MGI Symbol;Acc:MGI:3647820]	10319.7	-0.194161	0.065786	-2.94845	0.00319369	0.0903534
356	ENSMUSG00000043279	Trim56	tripartite motif-containing 56 [Source:MGI Symbol;Acc:MGI:2685298]	427.38	0.398699	0.107355	3.68845	0.000225627	0.0169768
357	ENSMUSG00000043385	Or2k2	olfactory receptor family 2 subfamily K member 2 [Source:MGI Symbol;Acc:MGI:3030101]	35.2009	-0.183753	0.0776289	-2.90781	0.00363968	0.0974972
358	ENSMUSG00000044164	Rnf182	ring finger protein 182 [Source:MGI Symbol;Acc:MGI:3045355]	2667.14	0.279513	0.0900729	3.15624	0.0015982	0.0599985
359	ENSMUSG00000044471	Lncpint	long non-protein coding RNA, Trp53 induced transcript [Source:MGI Symbol;Acc:MGI:2673128]	383.757	-0.4759	0.109656	-4.27746	1.89e-05	0.00356061
360	ENSMUSG00000044502	Bod1	biorientation of chromosomes in cell division 1 [Source:MGI Symbol;Acc:MGI:1916806]	1782.09	0.401651	0.0853441	4.69187	2.71e-06	0.000920556
361	ENSMUSG00000044600	Smim7	small integral membrane protein 7 [Source:MGI Symbol;Acc:MGI:1914068]	2267.52	0.264328	0.0839078	3.1532	0.00161492	0.0602332
362	ENSMUSG00000044708	Kcnj10	potassium inwardly-rectifying channel, subfamily J, member 10 [Source:MGI Symbol;Acc:MGI:1194504]	7718.78	0.251797	0.0794001	3.16997	0.00152456	0.0586028
363	ENSMUSG00000045322	Tlr9	toll-like receptor 9 [Source:MGI Symbol;Acc:MGI:1932389]	109.775	0.298804	0.104864	3.07549	0.00210155	0.0711871
364	ENSMUSG00000045482	Trrap	transformation/transcription domain-associated protein [Source:MGI Symbol;Acc:MGI:2153272]	3227.88	-0.269748	0.0787537	-3.42503	0.00061474	0.0332411
365	ENSMUSG00000045589	Frrs1l	ferric-chelate reductase 1 like [Source:MGI Symbol;Acc:MGI:2442704]	15156.6	0.231235	0.0776743	2.98419	0.0028433	0.0842616
366	ENSMUSG00000045648	Vwc2l	von Willebrand factor C domain-containing protein 2-like [Source:MGI Symbol;Acc:MGI:2444069]	305.973	-0.428163	0.110046	-4.00539	6.19e-05	0.00762743
367	ENSMUSG00000045671	Spred2	sprouty-related EVH1 domain containing 2 [Source:MGI Symbol;Acc:MGI:2150019]	9644.68	0.200443	0.0647498	3.09811	0.00194762	0.0677832
368	ENSMUSG00000045776	Lrtm1	leucine-rich repeats and transmembrane domains 1 [Source:MGI Symbol;Acc:MGI:2442106]	251.663	-0.342973	0.109461	-3.23054	0.00123558	0.0517713
369	ENSMUSG00000046230	Vps13a	vacuolar protein sorting 13A [Source:MGI Symbol;Acc:MGI:2444304]	2985.28	-0.244838	0.0770829	-3.1713	0.00151759	0.0584618
370	ENSMUSG00000046330	Rpl37a	ribosomal protein L37a [Source:MGI Symbol;Acc:MGI:98068]	892.417	0.280721	0.0953098	2.97488	0.00293102	0.0855219
371	ENSMUSG00000046434	Hnrnpa1	heterogeneous nuclear ribonucleoprotein A1 [Source:MGI Symbol;Acc:MGI:104820]	4191.38	0.259581	0.073627	3.53777	0.000403518	0.0257582
372	ENSMUSG00000046480	Scn4b	sodium channel, type IV, beta [Source:MGI Symbol;Acc:MGI:2687406]	276.156	0.519287	0.109012	4.79671	1.61e-06	0.00064817
373	ENSMUSG00000046516	Cox17	cytochrome c oxidase assembly protein 17, copper chaperone [Source:MGI Symbol;Acc:MGI:1333806]	546.4	0.382255	0.100404	3.80526	0.000141653	0.0125236
374	ENSMUSG00000046675	Tmem251	transmembrane protein 251 [Source:MGI Symbol;Acc:MGI:2443862]	767.164	0.357536	0.0946596	3.78898	0.000151268	0.013176
375	ENSMUSG00000046699	Slitrk4	SLIT and NTRK-like family, member 4 [Source:MGI Symbol;Acc:MGI:2442509]	1938.17	-0.292198	0.0885646	-3.29042	0.00100039	0.0458488
376	ENSMUSG00000047215	Rpl9	ribosomal protein L9 [Source:MGI Symbol;Acc:MGI:1298373]	2510.39	0.340503	0.0754428	4.51681	6.28e-06	0.0016324
377	ENSMUSG00000047415	Gpr68	G protein-coupled receptor 68 [Source:MGI Symbol;Acc:MGI:2441763]	727.8	-0.320809	0.103943	-3.08246	0.00205296	0.0703498
378	ENSMUSG00000047459	Dynlrb1	dynein light chain roadblock-type 1 [Source:MGI Symbol;Acc:MGI:1914318]	6480.05	0.281027	0.0707743	3.9643	7.36e-05	0.00835131
379	ENSMUSG00000047786	Lix1	limb and CNS expressed 1 [Source:MGI Symbol;Acc:MGI:1913893]	2011.92	0.284786	0.0864519	3.28935	0.00100418	0.0458809
380	ENSMUSG00000047907	Tshz2	teashirt zinc finger family member 2 [Source:MGI Symbol;Acc:MGI:2153084]	2478.61	-0.401483	0.0977161	-4.1938	2.74e-05	0.00457587
381	ENSMUSG00000048022	Tmem229a	transmembrane protein 229A [Source:MGI Symbol;Acc:MGI:2442812]	5494.77	0.23929	0.0672093	3.55966	0.00037134	0.0242289
382	ENSMUSG00000048100	Taf13	TATA-box binding protein associated factor 13 [Source:MGI Symbol;Acc:MGI:1913500]	2261.33	0.293338	0.080572	3.65187	0.000260342	0.0187129
383	ENSMUSG00000049112	Oxtr	oxytocin receptor [Source:MGI Symbol;Acc:MGI:109147]	253.002	-0.360397	0.11006	-3.29445	0.000986162	0.0457012
384	ENSMUSG00000049130	C5ar1	complement component 5a receptor 1 [Source:MGI Symbol;Acc:MGI:88232]	302.623	0.310617	0.11015	2.94375	0.00324264	0.0912998
385	ENSMUSG00000049148	Plcxd3	phosphatidylinositol-specific phospholipase C, X domain containing 3 [Source:MGI Symbol;Acc:MGI:2442605]	216.558	-0.34047	0.110135	-3.07044	0.0021374	0.0718508
386	ENSMUSG00000049336	Tenm2	teneurin transmembrane protein 2 [Source:MGI Symbol;Acc:MGI:1345184]	4471.82	-0.386333	0.0913751	-4.25172	2.12e-05	0.00378883
387	ENSMUSG00000049357	Brd8dc	BRD8 domain containing [Source:MGI Symbol;Acc:MGI:3045347]	21.7403	-0.174705	0.0677527	-3.10752	0.00188665	0.0663178
388	ENSMUSG00000049517	Rps23	ribosomal protein S23 [Source:MGI Symbol;Acc:MGI:1913725]	2242.07	0.345403	0.0762807	4.53105	5.87e-06	0.00158625
389	ENSMUSG00000049555	Tmie	transmembrane inner ear [Source:MGI Symbol;Acc:MGI:2159400]	35.2439	0.263243	0.0820806	3.32008	0.000899922	0.0430066
390	ENSMUSG00000049775	Tmsb4x	thymosin, beta 4, X chromosome [Source:MGI Symbol;Acc:MGI:99510]	19510.1	0.414947	0.0787496	5.27683	1.31e-07	0.000110669
391	ENSMUSG00000050856	Atp5k	ATP synthase, H+ transporting, mitochondrial F1F0 complex, subunit E [Source:MGI Symbol;Acc:MGI:106636]	673.615	0.402383	0.103406	3.87645	0.00010599	0.0105288
392	ENSMUSG00000051234	Rnf7	ring finger protein 7 [Source:MGI Symbol;Acc:MGI:1337096]	3163.16	0.396424	0.0825224	4.79839	1.6e-06	0.00064817
393	ENSMUSG00000051331	Cacna1c	calcium channel, voltage-dependent, L type, alpha 1C subunit [Source:MGI Symbol;Acc:MGI:103013]	3780.86	-0.29652	0.078983	-3.76006	0.000169874	0.0141684
394	ENSMUSG00000051506	Wdfy4	WD repeat and FYVE domain containing 4 [Source:MGI Symbol;Acc:MGI:3584510]	24.9628	-0.116778	0.0505815	-3.99057	6.59e-05	0.00795022
395	ENSMUSG00000051747	Ttn	titin [Source:MGI Symbol;Acc:MGI:98864]	708.767	-0.391383	0.106775	-3.59629	0.000322783	0.0216191
396	ENSMUSG00000051786	Tubgcp6	tubulin, gamma complex associated protein 6 [Source:MGI Symbol;Acc:MGI:2146071]	334.339	-0.337119	0.106352	-3.18186	0.00146331	0.0574982
397	ENSMUSG00000052137	Rbm12b2	RNA binding motif protein 12 B2 [Source:MGI Symbol;Acc:MGI:1924854]	183.221	-0.338626	0.10884	-3.14957	0.00163511	0.0602332
398	ENSMUSG00000052155	Acvr2a	activin receptor IIA [Source:MGI Symbol;Acc:MGI:102806]	1589.95	-0.275837	0.0874482	-3.142	0.00167796	0.0615555
399	ENSMUSG00000052353	Cemip	cell migration inducing protein, hyaluronan binding [Source:MGI Symbol;Acc:MGI:2443629]	212.537	-0.474536	0.109915	-4.35241	1.35e-05	0.0027684
400	ENSMUSG00000052374	Actn2	actinin alpha 2 [Source:MGI Symbol;Acc:MGI:109192]	80.5255	-0.25951	0.0955159	-2.94868	0.00319134	0.0903534
401	ENSMUSG00000052397	Ezr	ezrin [Source:MGI Symbol;Acc:MGI:98931]	1701.06	0.302656	0.0864163	3.48595	0.000490384	0.0289999
402	ENSMUSG00000053025	Sv2b	synaptic vesicle glycoprotein 2 b [Source:MGI Symbol;Acc:MGI:1927338]	21144.5	-0.269833	0.0874639	-3.05166	0.00227577	0.0746571
403	ENSMUSG00000053279	Aldh1a1	aldehyde dehydrogenase family 1, subfamily A1 [Source:MGI Symbol;Acc:MGI:1353450]	3746.67	0.525896	0.0796525	6.60647	3.94e-11	1.39e-07
404	ENSMUSG00000054263	Lifr	LIF receptor alpha [Source:MGI Symbol;Acc:MGI:96788]	2206.9	-0.271588	0.0845065	-3.21928	0.00128514	0.0532173
405	ENSMUSG00000054457	9430021M05Rik	RIKEN cDNA 9430021M05 gene [Source:MGI Symbol;Acc:MGI:1924538]	120.675	-0.314594	0.107109	-2.95384	0.0031385	0.0902358
406	ENSMUSG00000054519	Zfp867	zinc finger protein 867 [Source:MGI Symbol;Acc:MGI:2681848]	378.937	0.354312	0.10646	3.31667	0.000910967	0.043417
407	ENSMUSG00000055302	Mrfap1	Morf4 family associated protein 1 [Source:MGI Symbol;Acc:MGI:1914818]	12742.1	0.296603	0.0776953	3.81754	0.00013479	0.0120983
408	ENSMUSG00000055333	Fat2	FAT atypical cadherin 2 [Source:MGI Symbol;Acc:MGI:2685369]	17.9379	-0.215479	0.0587056	-5.10508	3.31e-07	0.00021271
409	ENSMUSG00000055370	Gm9968	predicted gene 9968 [Source:MGI Symbol;Acc:MGI:3642146]	19.1564	-0.183037	0.0668615	-3.04252	0.00234602	0.0763227
410	ENSMUSG00000055567	Unc80	unc-80, NALCN activator [Source:MGI Symbol;Acc:MGI:2652882]	10166.1	-0.218173	0.0672817	-3.2378	0.00120456	0.0507427
411	ENSMUSG00000055670	Zzef1	zinc finger, ZZ-type with EF hand domain 1 [Source:MGI Symbol;Acc:MGI:2444286]	1197.77	-0.380912	0.0951022	-4.00892	6.1e-05	0.00762743
412	ENSMUSG00000056158	Car10	carbonic anhydrase 10 [Source:MGI Symbol;Acc:MGI:1919855]	1957.92	-0.27872	0.0938714	-3.02686	0.00247106	0.0778827
413	ENSMUSG00000056203	Tas2r135	taste receptor, type 2, member 135 [Source:MGI Symbol;Acc:MGI:2681302]	12.4996	-0.106784	0.0456082	-2.91278	0.00358222	0.0969998
414	ENSMUSG00000056222	Spock1	sparc/osteonectin, cwcv and kazal-like domains proteoglycan 1 [Source:MGI Symbol;Acc:MGI:105371]	6696.37	-0.496628	0.07954	-6.24382	4.27e-10	1.08e-06
415	ENSMUSG00000056755	Grm7	glutamate receptor, metabotropic 7 [Source:MGI Symbol;Acc:MGI:1351344]	819.543	-0.276179	0.0938244	-2.95797	0.00309676	0.089326
416	ENSMUSG00000056763	Cspp1	centrosome and spindle pole associated protein 1 [Source:MGI Symbol;Acc:MGI:2681832]	535.666	-0.305487	0.106758	-2.89355	0.00380915	0.0985901
417	ENSMUSG00000056966	Gjc3	gap junction protein, gamma 3 [Source:MGI Symbol;Acc:MGI:2153041]	4902.08	0.239322	0.0831309	2.91014	0.00361266	0.0973232
418	ENSMUSG00000057378	Ryr3	ryanodine receptor 3 [Source:MGI Symbol;Acc:MGI:99684]	2827.64	-0.338204	0.08491	-4.00728	6.14e-05	0.00762743
419	ENSMUSG00000057455	Rit2	Ras-like without CAAX 2 [Source:MGI Symbol;Acc:MGI:108054]	2229.14	-0.251742	0.0871985	-2.88478	0.00391691	0.0994031
420	ENSMUSG00000057715	A830018L16Rik	RIKEN cDNA A830018L16 gene [Source:MGI Symbol;Acc:MGI:2444149]	3927.41	-0.278169	0.0862405	-3.1916	0.00141489	0.0560763
421	ENSMUSG00000057858	Fam204a	family with sequence similarity 204, member A [Source:MGI Symbol;Acc:MGI:1289174]	1023.44	0.44766	0.0918855	4.87428	1.09e-06	0.00053637
422	ENSMUSG00000058006	Mdn1	midasin AAA ATPase 1 [Source:MGI Symbol;Acc:MGI:1926159]	1608.24	-0.295216	0.0910079	-3.24983	0.00115475	0.049559
423	ENSMUSG00000058297	Spock2	sparc/osteonectin, cwcv and kazal-like domains proteoglycan 2 [Source:MGI Symbol;Acc:MGI:1891351]	11826.7	-0.338706	0.0774536	-4.37869	1.19e-05	0.00254354
424	ENSMUSG00000058420	Syt17	synaptotagmin XVII [Source:MGI Symbol;Acc:MGI:104966]	1111.04	-0.355916	0.0869749	-4.09638	4.2e-05	0.00592377
425	ENSMUSG00000058600	Rpl30	ribosomal protein L30 [Source:MGI Symbol;Acc:MGI:98037]	1527.76	0.38538	0.0856747	4.50286	6.7e-06	0.00169358
426	ENSMUSG00000058715	Fcer1g	Fc receptor, IgE, high affinity I, gamma polypeptide [Source:MGI Symbol;Acc:MGI:95496]	392.221	0.312095	0.109622	2.93349	0.00335171	0.0927463
427	ENSMUSG00000059213	Ddn	dendrin [Source:MGI Symbol;Acc:MGI:108101]	14721.8	0.224173	0.0689253	3.24815	0.00116159	0.0496537
428	ENSMUSG00000059291	Rpl11	ribosomal protein L11 [Source:MGI Symbol;Acc:MGI:1914275]	1493.66	0.283742	0.0846914	3.35109	0.000804945	0.04055
429	ENSMUSG00000059898	Dsc3	desmocollin 3 [Source:MGI Symbol;Acc:MGI:1194993]	43.8495	-0.177381	0.0697176	-3.02318	0.00250137	0.07856
430	ENSMUSG00000060036	Rpl3	ribosomal protein L3 [Source:MGI Symbol;Acc:MGI:1351605]	5542.63	0.283657	0.0737931	3.8475	0.000119329	0.0112972
431	ENSMUSG00000060126	Tpt1	tumor protein, translationally-controlled 1 [Source:MGI Symbol;Acc:MGI:104890]	4538.86	0.345229	0.0703259	4.90617	9.29e-07	0.000469181
432	ENSMUSG00000060314	Zfp941	zinc finger protein 941 [Source:MGI Symbol;Acc:MGI:3039601]	202.839	-0.400602	0.109511	-3.46297	0.000534244	0.0303403
433	ENSMUSG00000060424	Pantr1	POU domain, class 3, transcription factor 3 adjacent noncoding transcript 1 [Source:MGI Symbol;Acc:MGI:1913547]	1353.01	0.59786	0.0966759	6.16766	6.93e-10	1.53e-06
434	ENSMUSG00000060802	B2m	beta-2 microglobulin [Source:MGI Symbol;Acc:MGI:88127]	3368.84	0.312157	0.0785614	3.98832	6.65e-05	0.00795022
435	ENSMUSG00000060924	Csmd1	CUB and Sushi multiple domains 1 [Source:MGI Symbol;Acc:MGI:2137383]	2115.27	-0.35233	0.089775	-3.91687	8.97e-05	0.00967166
436	ENSMUSG00000061787	Rps17	ribosomal protein S17 [Source:MGI Symbol;Acc:MGI:1309526]	1641.46	0.329644	0.07908	4.16742	3.08e-05	0.0048922
437	ENSMUSG00000062328	Rpl17	ribosomal protein L17 [Source:MGI Symbol;Acc:MGI:2448270]	2639.57	0.343857	0.0798574	4.30346	1.68e-05	0.00326729
438	ENSMUSG00000062397	Zfp706	zinc finger protein 706 [Source:MGI Symbol;Acc:MGI:1915286]	6600.66	0.232011	0.0777538	2.98299	0.00285447	0.0842616
439	ENSMUSG00000063626	Unc5d	unc-5 netrin receptor D [Source:MGI Symbol;Acc:MGI:2389364]	528.999	-0.351869	0.10491	-3.381	0.000722215	0.0376666
440	ENSMUSG00000063856	Gpx1	glutathione peroxidase 1 [Source:MGI Symbol;Acc:MGI:104887]	398.252	0.338771	0.106201	3.17921	0.00147677	0.057839
441	ENSMUSG00000063882	Uqcrh	ubiquinol-cytochrome c reductase hinge protein [Source:MGI Symbol;Acc:MGI:1913826]	2222.29	0.331824	0.0816732	4.05972	4.91e-05	0.00673446
442	ENSMUSG00000064329	Scn1a	sodium channel, voltage-gated, type I, alpha [Source:MGI Symbol;Acc:MGI:98246]	2837.46	-0.315671	0.0920805	-3.46763	0.000525077	0.0300466
443	ENSMUSG00000064330	Pde6h	phosphodiesterase 6H, cGMP-specific, cone, gamma [Source:MGI Symbol;Acc:MGI:1925850]	44.2158	-0.230555	0.0815139	-3.3943	0.000688034	0.0362338
444	ENSMUSG00000066036	Ubr4	ubiquitin protein ligase E3 component n-recognin 4 [Source:MGI Symbol;Acc:MGI:1916366]	4502.82	-0.223325	0.0726651	-3.0779	0.00208467	0.0708867
445	ENSMUSG00000066043	Phactr4	phosphatase and actin regulator 4 [Source:MGI Symbol;Acc:MGI:2140327]	708.821	0.289936	0.0986406	2.94084	0.00327319	0.0919184
446	ENSMUSG00000067224	Gm3695	predicted gene 3695 [Source:MGI Symbol;Acc:MGI:3781871]	27.0252	-0.229723	0.0764575	-3.16485	0.00155164	0.0591792
447	ENSMUSG00000067274	Rplp0	ribosomal protein, large, P0 [Source:MGI Symbol;Acc:MGI:1927636]	1452.44	0.315467	0.093941	3.38369	0.000715195	0.0374145
448	ENSMUSG00000067279	Ppp1r3c	protein phosphatase 1, regulatory subunit 3C [Source:MGI Symbol;Acc:MGI:1858229]	1918.34	0.257809	0.0888049	2.89336	0.00381149	0.0985901
449	ENSMUSG00000068099	Smim45	small integral membrane protein 45 [Source:MGI Symbol;Acc:MGI:1923755]	2292.7	0.383318	0.0931284	4.11587	3.86e-05	0.00560639
450	ENSMUSG00000068373	D430041D05Rik	RIKEN cDNA D430041D05 gene [Source:MGI Symbol;Acc:MGI:2181743]	4600.25	-0.375788	0.0848687	-4.44802	8.67e-06	0.00204326
451	ENSMUSG00000068740	Celsr2	cadherin, EGF LAG seven-pass G-type receptor 2 [Source:MGI Symbol;Acc:MGI:1858235]	6668.07	-0.331376	0.0803046	-4.15178	3.3e-05	0.00507245
452	ENSMUSG00000070697	Utp3	UTP3 small subunit processome component [Source:MGI Symbol;Acc:MGI:1919230]	1611.04	0.29521	0.0912415	3.35363	0.000797583	0.0403998
453	ENSMUSG00000071415	Rpl23	ribosomal protein L23 [Source:MGI Symbol;Acc:MGI:1929455]	1589.46	0.328157	0.0813107	4.03961	5.35e-05	0.00717204
454	ENSMUSG00000071528	Atp5md	ATP synthase membrane subunit DAPIT [Source:MGI Symbol;Acc:MGI:1891435]	997.589	0.348721	0.0958301	3.63705	0.000275776	0.0195051
455	ENSMUSG00000071552	Tigit	T cell immunoreceptor with Ig and ITIM domains [Source:MGI Symbol;Acc:MGI:3642260]	61.0798	-0.228941	0.0836187	-3.01682	0.00255444	0.0792515
456	ENSMUSG00000071644	Eef1g	eukaryotic translation elongation factor 1 gamma [Source:MGI Symbol;Acc:MGI:1914410]	3170.11	0.284462	0.0728414	3.90362	9.48e-05	0.00985944
457	ENSMUSG00000072704	Smim10l1	small integral membrane protein 10 like 1 [Source:MGI Symbol;Acc:MGI:1914379]	2917.22	0.402441	0.0809137	4.99144	5.99e-07	0.000353227
458	ENSMUSG00000073164	2410018L13Rik	RIKEN cDNA 2410018L13 gene [Source:MGI Symbol;Acc:MGI:1916982]	118.007	0.547457	0.107877	5.1481	2.63e-07	0.000192148
459	ENSMUSG00000073676	Hspe1	heat shock protein 1 (chaperonin 10) [Source:MGI Symbol;Acc:MGI:104680]	1391.11	0.35851	0.085031	4.21773	2.47e-05	0.00427786
460	ENSMUSG00000074238	Ap1ar	adaptor-related protein complex 1 associated regulatory protein [Source:MGI Symbol;Acc:MGI:2384822]	5300.46	0.272246	0.0870722	3.12768	0.00176192	0.0630255
461	ENSMUSG00000074829	2010315B03Rik	RIKEN cDNA 2010315B03 gene [Source:MGI Symbol;Acc:MGI:1919321]	227.659	0.35349	0.110221	3.15448	0.00160785	0.060233
462	ENSMUSG00000074918	Inafm2	InaF motif containing 2 [Source:MGI Symbol;Acc:MGI:1915354]	2441.5	0.263754	0.0894115	2.94883	0.00318975	0.0903534
463	ENSMUSG00000075700	Selenot	selenoprotein T [Source:MGI Symbol;Acc:MGI:1916477]	5926.45	0.202988	0.070095	2.89327	0.00381254	0.0985901
464	ENSMUSG00000076617	Ighm	immunoglobulin heavy constant mu [Source:MGI Symbol;Acc:MGI:96448]	306.532	0.37089	0.110065	3.5362	0.000405931	0.025819
465	ENSMUSG00000078453	Abracl	ABRA C-terminal like [Source:MGI Symbol;Acc:MGI:1920362]	271.106	0.355216	0.110073	3.29411	0.000987324	0.0457012
466	ENSMUSG00000079057	Cyp4v3	cytochrome P450, family 4, subfamily v, polypeptide 3 [Source:MGI Symbol;Acc:MGI:2142763]	116.832	0.336196	0.108036	3.12793	0.00176041	0.0630255
467	ENSMUSG00000079435	Rpl36a	ribosomal protein L36A [Source:MGI Symbol;Acc:MGI:1201789]	555.029	0.314361	0.10283	3.05589	0.00224393	0.0743019
468	ENSMUSG00000079523	Tmsb10	thymosin, beta 10 [Source:MGI Symbol;Acc:MGI:109146]	1022.5	0.401428	0.0952154	4.22006	2.44e-05	0.00427593
469	ENSMUSG00000079641	Rpl39	ribosomal protein L39 [Source:MGI Symbol;Acc:MGI:1914498]	581.819	0.312103	0.0985978	3.16147	0.00156973	0.0594347
470	ENSMUSG00000080731	Rps2-ps9	ribosomal protein S2, pseudogene 9 [Source:MGI Symbol;Acc:MGI:3644037]	20.7548	-0.057361	0.0439346	-3.1339	0.001725	0.0626315
471	ENSMUSG00000080759	Gm15573	predicted gene 15573 [Source:MGI Symbol;Acc:MGI:3783021]	14.6265	-0.110372	0.0494577	-3.20222	0.00136374	0.0545559
472	ENSMUSG00000083674	Zfp133-ps	zinc finger protein 133, pseudogene [Source:MGI Symbol;Acc:MGI:2176612]	42.2242	-0.201868	0.0770714	-3.30887	0.000936722	0.0444051
473	ENSMUSG00000084201	Gm11926	predicted gene 11926 [Source:MGI Symbol;Acc:MGI:3651637]	13.811	-0.13079	0.0536372	-3.17733	0.00148637	0.0578899
474	ENSMUSG00000084329	Gm6733	predicted gene 6733 [Source:MGI Symbol;Acc:MGI:3645402]	19.0289	-0.163172	0.0616618	-2.92088	0.0034905	0.0946609
475	ENSMUSG00000084786	Ubl5	ubiquitin-like 5 [Source:MGI Symbol;Acc:MGI:1913427]	1273.64	0.309082	0.0886617	3.48658	0.000489234	0.0289999
476	ENSMUSG00000084938	BB557941	expressed sequence BB557941 [Source:MGI Symbol;Acc:MGI:3034820]	18.1107	-0.136336	0.0545174	-3.07153	0.00212966	0.0718426
477	ENSMUSG00000085363	Gm15478	predicted gene 15478 [Source:MGI Symbol;Acc:MGI:3705145]	34.1869	-0.227716	0.0739622	-3.27866	0.001043	0.0467491
478	ENSMUSG00000085888	Gm12224	predicted gene 12224 [Source:MGI Symbol;Acc:MGI:3651369]	15.1399	-0.125456	0.0569425	-2.89639	0.00377485	0.0985901
479	ENSMUSG00000085957	Syna	syncytin a [Source:MGI Symbol;Acc:MGI:2684898]	253.707	-0.337805	0.110207	-3.09155	0.00199114	0.0687642
480	ENSMUSG00000086484	Nron	non-protein coding RNA, repressor of NFAT [Source:MGI Symbol;Acc:MGI:2444126]	16.2647	-0.109	0.0474579	-3.08962	0.0020041	0.069077
481	ENSMUSG00000086544	Chn1os3	chimerin 1, opposite strand 3 [Source:MGI Symbol;Acc:MGI:3705094]	27.954	-0.251276	0.0723926	-3.9726	7.11e-05	0.00822238
482	ENSMUSG00000086968	4933431E20Rik	RIKEN cDNA 4933431E20 gene [Source:MGI Symbol;Acc:MGI:3584041]	3427.11	0.247809	0.077716	3.20139	0.00136766	0.054589
483	ENSMUSG00000087141	Plcxd2	phosphatidylinositol-specific phospholipase C, X domain containing 2 [Source:MGI Symbol;Acc:MGI:3647874]	1419.85	-0.291973	0.0873985	-3.34513	0.000822435	0.0412527
484	ENSMUSG00000087528	9830144P21Rik	RIKEN cDNA 9830144P21 gene [Source:MGI Symbol;Acc:MGI:3041171]	210.068	-0.336982	0.110187	-3.06551	0.002173	0.0726601
485	ENSMUSG00000089889	0610040B10Rik	RIKEN cDNA 0610040B10 gene [Source:MGI Symbol;Acc:MGI:1914922]	59.0203	0.274715	0.0957595	2.99295	0.00276292	0.0831935
486	ENSMUSG00000090000	Ier3ip1	immediate early response 3 interacting protein 1 [Source:MGI Symbol;Acc:MGI:1913441]	739.222	0.394454	0.099738	3.93664	8.26e-05	0.00912866
487	ENSMUSG00000090163	Gm16231	predicted gene 16231 [Source:MGI Symbol;Acc:MGI:3802089]	30.2518	-0.227551	0.0775464	-3.23621	0.00121128	0.0508738
488	ENSMUSG00000090223	Pcp4	Purkinje cell protein 4 [Source:MGI Symbol;Acc:MGI:97509]	1880.4	0.377654	0.0914864	4.1062	4.02e-05	0.00578206
489	ENSMUSG00000090258	Churc1	churchill domain containing 1 [Source:MGI Symbol;Acc:MGI:1923684]	436.177	0.330426	0.106704	3.10705	0.00188965	0.0663178
490	ENSMUSG00000091537	Tma7	translational machinery associated 7 [Source:MGI Symbol;Acc:MGI:1913417]	763.011	0.34764	0.094042	3.70498	0.000211407	0.0162526
491	ENSMUSG00000092216	Gm19345	predicted gene, 19345 [Source:MGI Symbol;Acc:MGI:5011530]	17.5824	-0.185384	0.0614208	-3.42669	0.000610984	0.0332411
492	ENSMUSG00000093502	Gm20700	predicted gene 20700 [Source:MGI Symbol;Acc:MGI:5313147]	20.5653	-0.102869	0.0577546	-3.0654	0.0021738	0.0726601
493	ENSMUSG00000093674	Rpl41	ribosomal protein L41 [Source:MGI Symbol;Acc:MGI:1915195]	2573.93	0.379597	0.0811591	4.7008	2.59e-06	0.000898476
494	ENSMUSG00000094840	Muc3a	mucin 3A, cell surface associated [Source:MGI Symbol;Acc:MGI:3588263]	131.725	-0.314268	0.107632	-2.90863	0.00363012	0.0974972
495	ENSMUSG00000095098	Ccdc85b	coiled-coil domain containing 85B [Source:MGI Symbol;Acc:MGI:2147607]	1013.84	0.408683	0.095083	4.32053	1.56e-05	0.00309242
496	ENSMUSG00000095123	Gm21781	predicted gene, 21781 [Source:MGI Symbol;Acc:MGI:5433945]	151.867	-0.312255	0.104475	-3.5783	0.000345836	0.0229029
497	ENSMUSG00000096727	Psmb9	proteasome (prosome, macropain) subunit, beta type 9 (large multifunctional peptidase 2) [Source:MGI Symbol;Acc:MGI:1346526]	29.7458	0.213351	0.0757534	3.16528	0.00154932	0.0591792
498	ENSMUSG00000096847	Tmem151b	transmembrane protein 151B [Source:MGI Symbol;Acc:MGI:2685169]	1780.41	0.373301	0.0956898	3.92801	8.57e-05	0.00929121
499	ENSMUSG00000096929	A330023F24Rik	RIKEN cDNA A330023F24 gene [Source:MGI Symbol;Acc:MGI:2443958]	258.843	-0.414851	0.109988	-3.86884	0.000109354	0.0106829
500	ENSMUSG00000097326	A330048O09Rik	RIKEN cDNA A330048O09 gene [Source:MGI Symbol;Acc:MGI:2443792]	62.0368	0.296419	0.09299	3.2114	0.00132092	0.0536575
501	ENSMUSG00000097391	Mirg	miRNA containing gene [Source:MGI Symbol;Acc:MGI:3781106]	266.727	-0.354642	0.107136	-3.17662	0.00149003	0.057905
502	ENSMUSG00000097451	Rian	RNA imprinted and accumulated in nucleus [Source:MGI Symbol;Acc:MGI:1922995]	5099.56	-0.320052	0.0900728	-3.62439	0.00028964	0.0200839
503	ENSMUSG00000097563	Gm26638	predicted gene, 26638 [Source:MGI Symbol;Acc:MGI:5477132]	67.8861	-0.389498	0.0934848	-4.57216	4.83e-06	0.00139926
504	ENSMUSG00000097649	Gm10561	predicted gene 10561 [Source:MGI Symbol;Acc:MGI:3648163]	182.788	0.331817	0.110112	2.9387	0.00329588	0.0919207
505	ENSMUSG00000097683	Gm26644	predicted gene, 26644 [Source:MGI Symbol;Acc:MGI:5477138]	582.669	0.310097	0.10398	3.0646	0.00217962	0.072717
506	ENSMUSG00000097690	4930505N22Rik	RIKEN cDNA 4930505N22 gene [Source:MGI Symbol;Acc:MGI:1922306]	19.6691	0.184618	0.0547404	3.24791	0.00116257	0.0496537
507	ENSMUSG00000097929	Tunar	Tcl1 upstream neural differentiation associated RNA [Source:MGI Symbol;Acc:MGI:1917202]	1869.7	0.345452	0.0824459	4.1964	2.71e-05	0.00456686
508	ENSMUSG00000098062	Gm26931	predicted gene, 26931 [Source:MGI Symbol;Acc:MGI:5504046]	26.5411	-0.173892	0.068073	-2.89918	0.00374136	0.0985901
509	ENSMUSG00000098202	B830012L14Rik	RIKEN cDNA B830012L14 gene [Source:MGI Symbol;Acc:MGI:2443332]	611.234	-0.476608	0.110221	-4.38202	1.18e-05	0.00253557
510	ENSMUSG00000099051	Gm27241	predicted gene 27241 [Source:MGI Symbol;Acc:MGI:5521084]	22.3852	-0.225463	0.0636626	-4.43758	9.1e-06	0.00211661
511	ENSMUSG00000100826	Snhg14	small nucleolar RNA host gene 14 [Source:MGI Symbol;Acc:MGI:1289201]	1873.7	-0.347439	0.0905403	-3.8457	0.000120206	0.0112972
512	ENSMUSG00000101012	1700008K24Rik	RIKEN cDNA 1700008K24 gene [Source:MGI Symbol;Acc:MGI:1916561]	15.0714	-0.138547	0.0538148	-3.23837	0.00120216	0.0507427
513	ENSMUSG00000101609	Kcnq1ot1	KCNQ1 overlapping transcript 1 [Source:MGI Symbol;Acc:MGI:1926855]	1375.42	-0.459668	0.107143	-4.27717	1.89e-05	0.00356061
514	ENSMUSG00000102317	Gm37628	predicted gene, 37628 [Source:MGI Symbol;Acc:MGI:5610856]	78.9711	-0.309003	0.100249	-3.07105	0.00213309	0.0718426
515	ENSMUSG00000102401	Gm37864	predicted gene, 37864 [Source:MGI Symbol;Acc:MGI:5611092]	13.0262	-0.120346	0.0513131	-2.98695	0.00281779	0.0841626
516	ENSMUSG00000102481	Gm37925	predicted gene, 37925 [Source:MGI Symbol;Acc:MGI:5611153]	15.8448	-0.199606	0.0619896	-3.80733	0.000140475	0.0125236
517	ENSMUSG00000102543	Pcdhgc5	protocadherin gamma subfamily C, 5 [Source:MGI Symbol;Acc:MGI:1935205]	2226.04	-0.27809	0.0899975	-3.09217	0.00198702	0.0687563
518	ENSMUSG00000102697	Pcdhac2	protocadherin alpha subfamily C, 2 [Source:MGI Symbol;Acc:MGI:1891443]	892.127	-0.392204	0.0939434	-4.16915	3.06e-05	0.0048922
519	ENSMUSG00000103101	Gm37048	predicted gene, 37048 [Source:MGI Symbol;Acc:MGI:5610276]	17.4703	-0.169745	0.0577349	-3.85705	0.000114764	0.0110889
520	ENSMUSG00000103280	Gm37277	predicted gene, 37277 [Source:MGI Symbol;Acc:MGI:5610505]	472.336	0.404527	0.105884	3.84655	0.000119794	0.0112972
521	ENSMUSG00000103377	Gm37180	predicted gene, 37180 [Source:MGI Symbol;Acc:MGI:5610408]	70.1067	-0.237955	0.0855254	-3.03854	0.00237726	0.0766134
522	ENSMUSG00000103420	Gm37537	predicted gene, 37537 [Source:MGI Symbol;Acc:MGI:5610765]	17.5195	-0.17297	0.0610464	-3.4986	0.000467705	0.0282251
523	ENSMUSG00000103672	Gm37621	predicted gene, 37621 [Source:MGI Symbol;Acc:MGI:5610849]	116.25	-0.396053	0.106603	-3.7764	0.000159113	0.0135261
524	ENSMUSG00000103706	6820402A03Rik	RIKEN cDNA 6820402A03 gene [Source:MGI Symbol;Acc:MGI:1922992]	90.2702	-0.327631	0.102046	-3.29498	0.000984285	0.0457012
525	ENSMUSG00000103780	Gm37524	predicted gene, 37524 [Source:MGI Symbol;Acc:MGI:5610752]	45.3628	-0.227506	0.0866419	-3.13635	0.00171062	0.0623654
526	ENSMUSG00000103835	Gm37612	predicted gene, 37612 [Source:MGI Symbol;Acc:MGI:5610840]	12.8266	-0.14163	0.0496571	-3.17773	0.00148435	0.0578899
527	ENSMUSG00000103947	Gm37345	predicted gene, 37345 [Source:MGI Symbol;Acc:MGI:5610573]	44.6481	-0.221067	0.0843783	-2.93629	0.00332161	0.0923469
528	ENSMUSG00000104343	5730408A14Rik	RIKEN cDNA 5730408A14 gene [Source:MGI Symbol;Acc:MGI:1917766]	78.8758	-0.352081	0.0969479	-3.72491	0.000195388	0.01529
529	ENSMUSG00000104362	Gm37928	predicted gene, 37928 [Source:MGI Symbol;Acc:MGI:5611156]	262.638	-0.3226	0.110073	-2.95297	0.0031473	0.0902685
530	ENSMUSG00000104621	Gm43185	predicted gene 43185 [Source:MGI Symbol;Acc:MGI:5663322]	18.0086	-0.21404	0.0632119	-4.20089	2.66e-05	0.00452021
531	ENSMUSG00000104919	Gm42617	predicted gene 42617 [Source:MGI Symbol;Acc:MGI:5662754]	101.186	-0.510092	0.102981	-5.10158	3.37e-07	0.00021271
532	ENSMUSG00000104973	A530041M06Rik	RIKEN cDNA A530041M06 gene [Source:MGI Symbol;Acc:MGI:3026943]	31.7899	-0.232333	0.077792	-3.28365	0.00102471	0.0462395
533	ENSMUSG00000105011	Gm43210	predicted gene 43210 [Source:MGI Symbol;Acc:MGI:5663347]	34.9825	-0.184677	0.0648994	-3.48284	0.000496131	0.0291448
534	ENSMUSG00000105293	Gm42843	predicted gene 42843 [Source:MGI Symbol;Acc:MGI:5662980]	51.4934	-0.258464	0.0835193	-3.5438	0.000394397	0.025359
535	ENSMUSG00000105526	Gm43490	predicted gene 43490 [Source:MGI Symbol;Acc:MGI:5663627]	38.5286	-0.180834	0.0690405	-3.53823	0.000402819	0.0257582
536	ENSMUSG00000105864	Gm10484	predicted gene 10484 [Source:MGI Symbol;Acc:MGI:3642756]	32.4617	-0.191367	0.0722592	-3.34397	0.000825894	0.0412527
537	ENSMUSG00000105942	Gm43175	predicted gene 43175 [Source:MGI Symbol;Acc:MGI:5663312]	65.0827	-0.317957	0.0961827	-3.37032	0.000750798	0.0385446
538	ENSMUSG00000105985	Gm42993	predicted gene 42993 [Source:MGI Symbol;Acc:MGI:5663130]	115.603	-0.490485	0.107941	-4.58071	4.63e-06	0.00138935
539	ENSMUSG00000106043	Gm42968	predicted gene 42968 [Source:MGI Symbol;Acc:MGI:5663105]	99.2728	-0.368016	0.101199	-3.7445	0.000180756	0.0146611
540	ENSMUSG00000106049	Gm43019	predicted gene 43019 [Source:MGI Symbol;Acc:MGI:5663156]	54.2679	-0.130803	0.0685561	-3.84624	0.000119943	0.0112972
541	ENSMUSG00000106320	Gm42992	predicted gene 42992 [Source:MGI Symbol;Acc:MGI:5663129]	129.717	-0.335258	0.107777	-3.05422	0.00225648	0.0743337
542	ENSMUSG00000106757	Gm43482	predicted gene 43482 [Source:MGI Symbol;Acc:MGI:5663619]	15.3113	-0.113551	0.0519666	-2.91136	0.00359864	0.0972955
543	ENSMUSG00000106815	Gm43658	predicted gene 43658 [Source:MGI Symbol;Acc:MGI:5663795]	78.4684	-0.315101	0.0852149	-4.13048	3.62e-05	0.00542449
544	ENSMUSG00000106904	Gm43029	predicted gene 43029 [Source:MGI Symbol;Acc:MGI:5663166]	26.3833	-0.217338	0.0742568	-3.23763	0.00120529	0.0507427
545	ENSMUSG00000107116	Gm43274	predicted gene 43274 [Source:MGI Symbol;Acc:MGI:5663411]	32.7009	-0.209332	0.0747119	-3.141	0.00168372	0.0616388
546	ENSMUSG00000107729	B230112I24Rik	RIKEN cDNA B230112I24 gene [Source:MGI Symbol;Acc:MGI:1925234]	32.5857	-0.16224	0.0690736	-3.1189	0.00181525	0.064323
547	ENSMUSG00000108384	Gm45082	predicted gene 45082 [Source:MGI Symbol;Acc:MGI:5753658]	46.7234	-0.156371	0.0726753	-3.12355	0.00178684	0.0634435
548	ENSMUSG00000108414	Snhg1	small nucleolar RNA host gene 1 [Source:MGI Symbol;Acc:MGI:3763743]	1078.22	0.264973	0.0861291	3.07835	0.00208151	0.0708867
549	ENSMUSG00000108500	Gm45033	predicted gene 45033 [Source:MGI Symbol;Acc:MGI:5753609]	12.6717	-0.117946	0.0454407	-3.29441	0.000986284	0.0457012
550	ENSMUSG00000108957	Gm45235	predicted gene 45235 [Source:MGI Symbol;Acc:MGI:5753811]	31.0273	-0.192698	0.076246	-2.92969	0.00339297	0.0932042
551	ENSMUSG00000109095	Gm44799	predicted gene 44799 [Source:MGI Symbol;Acc:MGI:5753375]	57.8534	-0.272953	0.090558	-3.26788	0.00108358	0.0476613
552	ENSMUSG00000109125	Gm45159	predicted gene 45159 [Source:MGI Symbol;Acc:MGI:5753735]	185.667	-0.362485	0.105509	-3.47765	0.000505827	0.0292289
553	ENSMUSG00000109139	Gm44798	predicted gene 44798 [Source:MGI Symbol;Acc:MGI:5753374]	132.615	-0.345591	0.106812	-3.1646	0.00155294	0.0591792
554	ENSMUSG00000109162	2900027M19Rik	RIKEN cDNA 2900027M19 gene [Source:MGI Symbol;Acc:MGI:1920130]	155.48	-0.321733	0.103087	-3.20641	0.00134402	0.0541342
555	ENSMUSG00000109362	Gm44562	predicted gene 44562 [Source:MGI Symbol;Acc:MGI:5753138]	53.1169	-0.194607	0.0806325	-2.88655	0.00389485	0.0993777
556	ENSMUSG00000109625	3110080E11Rik	RIKEN cDNA 3110080E11 gene [Source:MGI Symbol;Acc:MGI:1920469]	106.927	-0.315417	0.10232	-3.14891	0.00163879	0.0602434
557	ENSMUSG00000109963	Gm45635	predicted gene 45635 [Source:MGI Symbol;Acc:MGI:5791471]	18.3259	-0.0915341	0.0557622	-2.88913	0.00386315	0.099156
558	ENSMUSG00000110556	Gm45762	predicted gene 45762 [Source:MGI Symbol;Acc:MGI:5804877]	24.027	-0.172287	0.0640252	-3.68249	0.000230969	0.0171596
559	ENSMUSG00000110585	Gm45704	predicted gene 45704 [Source:MGI Symbol;Acc:MGI:5804819]	12.7599	-0.0989575	0.0503032	-2.907	0.00364918	0.0974972
560	ENSMUSG00000110605	Gm32856	predicted gene, 32856 [Source:MGI Symbol;Acc:MGI:5592015]	44.0299	0.216519	0.0838182	2.908	0.00363748	0.0974972
561	ENSMUSG00000110928	Gm48114	predicted gene, 48114 [Source:MGI Symbol;Acc:MGI:6097467]	32.3507	-0.113302	0.0626481	-3.08023	0.00206843	0.0706717
562	ENSMUSG00000111910	Gm47472	predicted gene, 47472 [Source:MGI Symbol;Acc:MGI:6096442]	171.129	-0.415055	0.109797	-3.75841	0.000170999	0.0141953
563	ENSMUSG00000112090	Gm48231	predicted gene, 48231 [Source:MGI Symbol;Acc:MGI:6097636]	12.8349	-0.151723	0.0532909	-3.52963	0.000416134	0.0261853
564	ENSMUSG00000112287	Gm47024	predicted gene, 47024 [Source:MGI Symbol;Acc:MGI:6095713]	61.9028	-0.21552	0.0878396	-2.90214	0.00370624	0.0982515
565	ENSMUSG00000112483	Gm48542	predicted gene, 48542 [Source:MGI Symbol;Acc:MGI:6098088]	14.5196	-0.152343	0.0548778	-3.39766	0.00067965	0.0359807
566	ENSMUSG00000112601	Gm47590	predicted gene, 47590 [Source:MGI Symbol;Acc:MGI:6096634]	120.733	-0.274886	0.0939481	-3.02212	0.00251009	0.078694
567	ENSMUSG00000113076	Gm47088	predicted gene, 47088 [Source:MGI Symbol;Acc:MGI:6095816]	61.282	0.2212	0.0733949	4.36828	1.25e-05	0.00263601
568	ENSMUSG00000113244	Gm31218	predicted gene, 31218 [Source:MGI Symbol;Acc:MGI:5590377]	26.1117	-0.221112	0.066033	-3.83976	0.000123155	0.0113418
569	ENSMUSG00000113341	9430031K09Rik	RIKEN cDNA 9430031K09 gene [Source:MGI Symbol;Acc:MGI:1924503]	26.6757	-0.27061	0.0756204	-3.94794	7.88e-05	0.0088778
570	ENSMUSG00000113894	Gm48838	predicted gene, 48838 [Source:MGI Symbol;Acc:MGI:6098568]	14.8622	-0.163834	0.0536809	-3.75178	0.000175585	0.0143736
571	ENSMUSG00000113919	Gm34466	predicted gene, 34466 [Source:MGI Symbol;Acc:MGI:5593625]	421.849	0.495242	0.105648	4.70866	2.49e-06	0.000881817
572	ENSMUSG00000114104	Gm47585	predicted gene, 47585 [Source:MGI Symbol;Acc:MGI:6096625]	25.166	-0.153043	0.0660273	-3.25184	0.00114662	0.0493849
573	ENSMUSG00000114153	Gm48692	predicted gene, 48692 [Source:MGI Symbol;Acc:MGI:6098321]	141.986	-0.335703	0.108727	-3.09756	0.00195123	0.0677832
574	ENSMUSG00000114169	Gm47075	predicted gene, 47075 [Source:MGI Symbol;Acc:MGI:6095795]	73.908	0.319014	0.0924877	3.97087	7.16e-05	0.00822238
575	ENSMUSG00000114218	Gm47423	predicted gene, 47423 [Source:MGI Symbol;Acc:MGI:6096364]	25.6486	0.185832	0.0675547	3.46647	0.000527339	0.0300787
576	ENSMUSG00000114310	Gm48602	predicted gene, 48602 [Source:MGI Symbol;Acc:MGI:6098182]	15.7017	-0.153748	0.0547696	-3.98411	6.77e-05	0.00803814
577	ENSMUSG00000114448	C630044B11Rik	RIKEN cDNA C630044B11 gene [Source:MGI Symbol;Acc:MGI:1925962]	22.6138	0.167602	0.0562668	4.76322	1.91e-06	0.000732358
578	ENSMUSG00000114704	Gm48003	predicted gene, 48003 [Source:MGI Symbol;Acc:MGI:6097304]	21.4702	-0.133685	0.0622657	-3.03084	0.00243876	0.0772277
579	ENSMUSG00000114751	5430425E15Rik	RIKEN cDNA 5430425E15 gene [Source:MGI Symbol;Acc:MGI:1918660]	23.8097	-0.213883	0.0654946	-3.87111	0.000108341	0.0106427
580	ENSMUSG00000115624	Gm49204	predicted gene, 49204 [Source:MGI Symbol;Acc:MGI:6118653]	63.9395	-0.271858	0.0921525	-3.03866	0.00237632	0.0766134
581	ENSMUSG00000116185	Gm49411	predicted gene, 49411 [Source:MGI Symbol;Acc:MGI:6155037]	23.2797	-0.174246	0.0672767	-3.02071	0.00252186	0.0787835
582	ENSMUSG00000117494	Gm49970	predicted gene, 49970 [Source:MGI Symbol;Acc:MGI:6275239]	19.8209	-0.173963	0.0566945	-4.09363	4.25e-05	0.00592377
583	ENSMUSG00000117710	Gm10817	predicted gene 10817 [Source:MGI Symbol;Acc:MGI:3704489]	14.0078	0.0255212	0.0425274	2.98013	0.00288126	0.0847696
584	ENSMUSG00000117943	Gm50403	predicted gene, 50403 [Source:MGI Symbol;Acc:MGI:6303316]	170.636	-0.316175	0.0985943	-2.90527	0.0036694	0.0977142
585	ENSMUSG00000118661	Muc6	mucin 6, gastric [Source:MGI Symbol;Acc:MGI:2663233]	88.2477	-0.296249	0.098685	-3.19221	0.0014119	0.0560763
586	ENSMUSG00000119981		novel transcript	16.1333	0.118098	0.0520324	3.42323	0.00061882	0.0333597
587	ENSMUSG00000120221		novel transcript	13.1501	0.124754	0.0484331	3.73043	0.00019115	0.0151565
588	ENSMUSG00000120265	Gm26698	predicted gene, 26698 [Source:NCBI gene (formerly Entrezgene);Acc:102635544]	13.387	-0.0735474	0.0432335	-3.22946	0.00124026	0.0518445
589	ENSMUSG00000121477		novel transcript	992.443	0.287662	0.0934365	3.07995	0.00207035	0.0706717
590	ENSMUSG00000121483	Gm20257	caspase 8 pseudogene [Source:NCBI gene (formerly Entrezgene);Acc:100504501]	35.2959	0.236941	0.083787	2.94894	0.00318871	0.0903534
591	ENSMUSG00000121485		novel transcript	281.662	0.317008	0.11006	2.93929	0.00328968	0.0919207
592	ENSMUSG00000121513	PTPRG	protein tyrosine phosphatase, receptor type, G [Source:NCBI gene (formerly Entrezgene);Acc:19270]	3896.56	-0.253859	0.0863967	-2.92125	0.00348635	0.0946609
593	ENSMUSG00002076212	Gm55174	predicted gene, 55174 [Source:MGI Symbol;Acc:MGI:6846821]	13.5227	-0.143206	0.053347	-3.70089	0.000214848	0.0164456
