# Supplementary material for: Syngap+/− CA1 Pyramidal Neurons Exhibit Upregulated Translation of Long MRNAs Associated with LTP
Source: eNeuro. 2025 May 6;12(5):ENEURO.0086-25.2025. doi: 10.1523/ENEURO.0086-25.2025 (PMC12091090; doi:10.1523/ENEURO.0086-25.2025)
Supplement: Table 4-2 — GO analyses of significantly upregulated transcripts in LTP and LTD datasets. GO analyses of significantly upregulated transcripts in LTP-specific and LTD-specific datasets. Download Table 4-2, XLSX file. [file eneuro-12-ENEURO.0086-25.2025-s028.xlsx]

## Sheet: LTP-specific-up
Table 4-2. GO analyses of significantly upregulated transcripts in LTP and LTD datasets. GO analyses of significantly upregulated transcripts in LTP-specific and LTD-specific datasets.
GO analyses of significantly upregulated transcripts in LTP-specific datasets.
	ONTOLOGY	ID	Description	GeneRatio	BgRatio	pvalue	p.adjust	qvalue	geneID	Count
GO:0007409	BP	GO:0007409	axonogenesis	61/600	427/13687	1.79083e-16	5.70389e-13	4.62628e-13	Epha4/Tnr/Cntn2/Dst/Nrp2/Map2/Map1a/Sema6d/Golga2/Grin1/Zeb2/Usp9x/Col25a1/Bhlhe22/Agrn/Epha7/Macf1/Sema3e/Epha5/Prdm8/Actb/Cntnap2/Ctnna2/Chl1/Plxna4/Cttn/Igf1r/Eif4g2/Apoe/Map6/Megf8/Sptbn4/Arhgef25/Kif5a/Ank3/Stk11/Cacna1a/Aplp2/Ncam1/Golga4/Rtn4/Fstl4/Myh10/Mapt/Nefh/Map1b/Mef2c/Dbn1/Hsp90aa1/Bcl11b/Plxnb2/Trio/Sema5a/Matn2/Cntn1/Tiam1/Epha3/Robo2/Kalrn/Mapk8ip3/Apc	61
GO:0099173	BP	GO:0099173	postsynapse organization	44/600	239/13687	3.16177e-16	5.70389e-13	4.62628e-13	Epha4/Dock10/Nrp2/Kif1a/C1ql2/Ckap5/Caprin1/Grin1/Tanc1/Arhgef9/Agrn/Epha7/Magi2/Epha5/Rph3a/Actb/Cntnap2/Grin2b/Ppp1r9a/Cttn/Lrrc4b/Igf1r/Apoe/Eef2k/Marcks/Ppfia2/Sorbs2/Ncan/Insr/Myh10/Baiap2/Htr1a/Dbn1/Homer1/Nrxn3/Tiam1/Itsn1/Il1rap/Kalrn/Nrxn1/Afdn/Hnrnpm/Psd/Sptbn2	44
GO:0061564	BP	GO:0061564	axon development	64/600	471/13687	3.77574e-16	5.70389e-13	4.62628e-13	Epha4/Tnr/Cntn2/Dst/Nrp2/Map2/Map1a/Sema6d/Golga2/Grin1/Zeb2/Plp1/Usp9x/Col25a1/Bhlhe22/Jun/Agrn/Epha7/Macf1/Sema3e/Epha5/Prdm8/Actb/Cntnap2/Ctnna2/Chl1/Plxna4/Cttn/Igf1r/Eif4g2/Apoe/Map6/Megf8/Sptbn4/Arhgef25/Kif5a/Ank3/Stk11/Cacna1a/Aplp2/Ncam1/Golga4/Rtn4/Fstl4/Myh10/Mapt/Nefh/Map1b/Mef2c/Dbn1/Hsp90aa1/Bcl11b/Plxnb2/Trio/Sema5a/Matn2/Cntn1/Tiam1/Epha3/Robo2/Kalrn/Epb41l3/Mapk8ip3/Apc	64
GO:0016358	BP	GO:0016358	dendrite development	47/600	301/13687	2.15149e-14	2.43764e-11	1.97711e-11	Epha4/Dock10/Kif1a/Map2/Map1a/Slc12a5/Caprin1/Grin1/Btbd3/Rapgef2/Tnik/Mpdz/Clip1/Epha5/Cux1/Cntnap2/Ctnna2/Ppp1r9a/Eif4g2/Apoe/Map6/Eef2k/Kndc1/Marcks/Ppfia2/Stk11/Cacna1a/Nedd4/Fstl4/Ppp1r9b/Baiap2/Phactr1/Map1b/Plk2/Mef2c/Dbn1/Hecw1/Kidins220/Akap5/Mapk8ip2/Matn2/Tiam1/Itsn1/Crebbp/Kalrn/Afdn/Vldlr	47
GO:0106027	BP	GO:0106027	neuron projection organization	27/600	111/13687	1.84007e-13	1.66784e-10	1.35275e-10	Epha4/Dock10/Kif1a/Map1a/Ckap5/Caprin1/Grin1/Tanc1/Epha5/Rph3a/Cntnap2/Grin2b/Dctn1/Ppp1r9a/Cttn/Igf1r/Apoe/Eef2k/Marcks/Ppfia2/Insr/Baiap2/Dbn1/Homer1/Tiam1/Kalrn/Afdn	27
GO:0050807	BP	GO:0050807	regulation of synapse organization	44/600	285/13687	2.26879e-13	1.7137e-10	1.38993e-10	Epha4/Nrp2/Kif1a/C1ql2/Caprin1/Grin1/Tanc1/Gripap1/Clstn1/Agrn/Epha7/Vcp/Sparcl1/Magi2/Ctnna2/Chd4/Grin2b/Dctn1/Ppp1r9a/Lrrc4b/Apoe/Eef2k/Marcks/Ppfia2/Ncan/Pcdh8/Icam5/Ctnnb1/Nedd4/Myh10/Baiap2/Mef2c/Dbn1/Homer1/Tiam1/Itsn1/Eif4g1/Il1rap/Kalrn/Nrxn1/Afdn/Hnrnpm/Psd/Malat1	44
GO:0050803	BP	GO:0050803	regulation of synapse structure or activity	44/600	291/13687	4.7847e-13	3.09775e-10	2.51251e-10	Epha4/Nrp2/Kif1a/C1ql2/Caprin1/Grin1/Tanc1/Gripap1/Clstn1/Agrn/Epha7/Vcp/Sparcl1/Magi2/Ctnna2/Chd4/Grin2b/Dctn1/Ppp1r9a/Lrrc4b/Apoe/Eef2k/Marcks/Ppfia2/Ncan/Pcdh8/Icam5/Ctnnb1/Nedd4/Myh10/Baiap2/Mef2c/Dbn1/Homer1/Tiam1/Itsn1/Eif4g1/Il1rap/Kalrn/Nrxn1/Afdn/Hnrnpm/Psd/Malat1	44
GO:0097061	BP	GO:0097061	dendritic spine organization	25/600	102/13687	1.21399e-12	6.87723e-10	5.57794e-10	Epha4/Dock10/Kif1a/Ckap5/Caprin1/Grin1/Tanc1/Epha5/Rph3a/Cntnap2/Grin2b/Ppp1r9a/Cttn/Igf1r/Apoe/Eef2k/Marcks/Ppfia2/Insr/Baiap2/Dbn1/Homer1/Tiam1/Kalrn/Afdn	25
GO:0048813	BP	GO:0048813	dendrite morphogenesis	32/600	182/13687	1.39739e-11	6.82878e-09	5.53865e-09	Epha4/Dock10/Kif1a/Caprin1/Grin1/Btbd3/Rapgef2/Tnik/Epha5/Cux1/Cntnap2/Ctnna2/Ppp1r9a/Map6/Eef2k/Kndc1/Marcks/Ppfia2/Stk11/Cacna1a/Nedd4/Baiap2/Phactr1/Dbn1/Hecw1/Kidins220/Akap5/Mapk8ip2/Tiam1/Kalrn/Afdn/Vldlr	32
GO:0007612	BP	GO:0007612	learning	31/600	172/13687	1.50679e-11	6.82878e-09	5.53865e-09	Cacna1e/Tnr/Cntn2/Atp1a2/Ptgs2/Btg2/Map1a/Ckap5/Slc12a5/Grin1/Tanc1/Syt11/Slc24a2/Jun/B4galt2/Cntnap2/Grin2b/Dgki/Grm5/Slc8a2/Jph3/Jph4/Specc1/Rgs14/Amph/Nrxn3/Mapk8ip2/Kalrn/Nrxn1/Slc1a1/Sorcs3	31
GO:0099175	BP	GO:0099175	regulation of postsynapse organization	26/600	133/13687	1.04182e-10	4.29229e-08	3.48137e-08	Epha4/Nrp2/Kif1a/Caprin1/Grin1/Tanc1/Epha7/Grin2b/Ppp1r9a/Lrrc4b/Apoe/Eef2k/Marcks/Ppfia2/Ncan/Baiap2/Dbn1/Homer1/Tiam1/Itsn1/Il1rap/Kalrn/Nrxn1/Afdn/Hnrnpm/Psd	26
GO:0031346	BP	GO:0031346	positive regulation of cell projection organization	48/600	403/13687	2.54595e-10	9.6152e-08	7.79864e-08	Epha4/Golga2/Caprin1/Grin1/Hspa5/Zeb2/Dmd/Rapgef2/Tnik/Agrn/Crocc/Macf1/Clip1/Magi2/Cux1/Plxna4/Ppp1r9a/Igf1r/Eif4g2/Apoe/Map6/Megf8/Eef2k/Marcks/Stk11/Cx3cl1/Golga4/Ccdc88a/Mapt/Baiap2/Map1b/Dbn1/Hsp90aa1/Kidins220/Akap5/Plxnb2/Sema5a/Cntn1/Tiam1/Epha3/Robo2/Adamts1/Kalrn/Rhoq/Nrxn1/Afdn/Apc/Vldlr	48
GO:0050890	BP	GO:0050890	cognition	41/600	314/13687	3.39062e-10	1.18202e-07	9.58708e-08	Cacna1e/Tnr/Cntn2/Atp1a2/Ptgs2/Btg2/Map1a/Gpr155/Ckap5/Slc12a5/Grin1/Tanc1/Syt11/Slc24a2/Jun/B4galt2/Cntnap2/Chl1/Grin2b/Dgki/Grm5/Apoe/Slc8a2/Jph3/Jph4/Ncam1/Specc1/Mapt/Plk2/Rgs14/Mef2c/Amph/Nrxn3/Lamb1/Nipbl/Mapk8ip2/Crebbp/Kalrn/Nrxn1/Slc1a1/Sorcs3	41
GO:0048167	BP	GO:0048167	regulation of synaptic plasticity	34/600	229/13687	3.79564e-10	1.2287e-07	9.96569e-08	Epha4/Tnr/Cntn2/Ptgs2/Map1a/Ckap5/Grin1/Rapgef2/Slc24a2/Ncdn/Sorcs2/Grin2b/Dgki/Ppp1r9a/Atp2b2/Grm5/Apoe/Ppfia3/Slc8a2/Unc13a/Jph3/Jph4/Grm2/Mapt/Baiap2/Sqstm1/Plk2/Rgs14/Mef2c/Dbn1/Rasgrf2/Akap5/Slc1a1/Sorcs3	34
GO:0030900	BP	GO:0030900	forebrain development	42/600	331/13687	5.03948e-10	1.5226e-07	1.23494e-07	Tnr/Prox1/Cntn2/Nrp2/Kif1a/Atp1a2/Btg2/Grin1/Btbd3/Zeb2/Atrx/Usp9x/Rapgef2/Bcan/Bhlhe22/Pou3f1/Sema3e/Epha5/Prdm8/Cntnap2/Neurod6/Plxna4/Tacc2/Pcnt/Pcm1/Tacc1/Aplp2/Ncam1/Setd2/Ctnnb1/Cul5/Rtn4/Myh10/Nf2/Phactr1/Bcl11b/Lamb1/Sema5a/Mrtfa/Robo2/Afdn/Mapk8ip3	42
GO:0007611	BP	GO:0007611	learning or memory	38/600	283/13687	6.83223e-10	1.93523e-07	1.56961e-07	Cacna1e/Tnr/Cntn2/Atp1a2/Ptgs2/Btg2/Map1a/Ckap5/Slc12a5/Grin1/Tanc1/Syt11/Slc24a2/Jun/B4galt2/Cntnap2/Grin2b/Dgki/Grm5/Apoe/Slc8a2/Jph3/Jph4/Ncam1/Specc1/Mapt/Plk2/Rgs14/Mef2c/Amph/Nrxn3/Lamb1/Mapk8ip2/Crebbp/Kalrn/Nrxn1/Slc1a1/Sorcs3	38
GO:0050767	BP	GO:0050767	regulation of neurogenesis	47/600	413/13687	1.79764e-09	4.79229e-07	3.8869e-07	Epha4/Tnr/Prox1/Map2/Btg2/Sema6d/Golga2/Caprin1/Zeb2/Rapgef2/Tnik/Epha7/Macf1/Sema3e/Cux1/Plxna4/Grm5/Eif4g2/Apoe/Map6/Megf8/Eef2k/Marcks/Stk11/Pcm1/Cx3cl1/Sorl1/Golga4/Ctnnb1/Rtn4/Rnf112/Fstl4/Mapt/Nf2/Trim11/Baiap2/Map1b/Rgs14/Dbn1/Akap5/Snw1/Plxnb2/Sema5a/Tiam1/Robo2/Kalrn/Afdn	47
GO:0050770	BP	GO:0050770	regulation of axonogenesis	28/600	176/13687	2.85164e-09	7.17979e-07	5.82335e-07	Epha4/Tnr/Cntn2/Map2/Sema6d/Golga2/Grin1/Zeb2/Epha7/Macf1/Sema3e/Plxna4/Eif4g2/Apoe/Map6/Megf8/Stk11/Cacna1a/Golga4/Rtn4/Fstl4/Mapt/Map1b/Dbn1/Plxnb2/Sema5a/Tiam1/Robo2	28
GO:0034329	BP	GO:0034329	cell junction assembly	45/600	400/13687	5.79017e-09	1.38111e-06	1.12018e-06	Dst/C1ql2/Grin1/Fmn1/Arhgef9/Rapgef2/Clstn1/Mpdz/Agrn/Epha7/Macf1/Magi2/Limch1/Actb/Cntnap2/Chd4/Ppp1r9a/Cttn/Tjp1/Lrrc4b/Eef2k/Cacna1a/Pcdh17/Icam5/Ctnnb1/Mapt/Mef2c/Nrxn3/Akap5/Actn1/Cdh9/Cdh10/Plxnb2/Myh9/Plec/Epha3/Eif4g1/Il1rap/Nrxn1/Epb41l3/Afdn/Smad7/Psd/Slk/Sptbn2	45
GO:0010720	BP	GO:0010720	positive regulation of cell development	47/600	434/13687	8.92376e-09	2.02212e-06	1.64009e-06	Epha4/Itpkb/Golga2/Caprin1/Zeb2/Tnik/Jun/Macf1/Cux1/Actb/Plxna4/Grm5/Eif4g2/Apoe/Map6/Megf8/Eef2k/Marcks/Stk11/Cx3cl1/Zfp609/Golga4/Ctnnb1/Rtn4/Rnf112/Mapt/Baiap2/Map1b/Sox4/Rgs14/Dbn1/Hsp90aa1/Akap5/Asxl2/Snw1/Trib1/Plxnb2/Sema5a/Tiam1/Nfkbiz/Robo2/Kalrn/Bcl6/Afdn/Smad7/Sart1/Rfx3	47
GO:0060996	BP	GO:0060996	dendritic spine development	23/600	131/13687	1.10188e-08	2.37797e-06	1.92871e-06	Epha4/Dock10/Kif1a/Slc12a5/Caprin1/Epha5/Cntnap2/Ppp1r9a/Eif4g2/Apoe/Eef2k/Marcks/Ppfia2/Fstl4/Baiap2/Plk2/Mef2c/Dbn1/Tiam1/Itsn1/Crebbp/Kalrn/Afdn	23
GO:0042391	BP	GO:0042391	regulation of membrane potential	44/600	397/13687	1.35376e-08	2.78874e-06	2.26188e-06	Parp1/Kcnk2/Scn3a/Ckap5/Grin1/Dmd/Npy2r/Ank2/Atp1a1/Jun/Agrn/Vcp/Akap9/Gabrb1/Slc4a4/Dpp6/Cntnap2/Grin2b/Dgki/Ppp1r9a/Kcnj11/Slc8a2/Ank3/Nr3c2/Cacna1a/Cx3cl1/Nalcn/Insyn1/Nedd4/Mapt/Baiap2/Plk2/Dsp/Mef2c/Dbn1/Akap6/Mapk8ip2/Nrxn1/Cacna1h/Afdn/Slc8a1/Smad7/Cnih2/Kcnip2	44
GO:0060998	BP	GO:0060998	regulation of dendritic spine development	18/600	83/13687	1.44396e-08	2.84524e-06	2.3077e-06	Kif1a/Caprin1/Ppp1r9a/Eif4g2/Apoe/Eef2k/Marcks/Ppfia2/Fstl4/Baiap2/Plk2/Mef2c/Dbn1/Tiam1/Itsn1/Crebbp/Kalrn/Afdn	18
GO:0048588	BP	GO:0048588	developmental cell growth	33/600	253/13687	1.91564e-08	3.61738e-06	2.93396e-06	Tnr/Nrp2/Map2/Sema6d/Zeb2/Usp9x/Rbm10/Bcan/Epha7/Macf1/Sema3e/Plxna4/Cttn/Eif4g2/Apoe/Megf8/Stk11/Sorbs2/Unc13a/Golga4/Ctnnb1/Rtn4/Fstl4/Mapt/Map1b/Dbn1/Akap6/Hsp90aa1/Sema5a/Kmt2d/Tiam1/Afdn/Smad7	33
GO:0032386	BP	GO:0032386	regulation of intracellular transport	36/600	297/13687	3.00821e-08	5.41736e-06	4.39388e-06	Map2/Ptgs2/Tpr/Gripap1/Rbm10/Tcaf1/Trim28/Numa1/Os9/Ank3/Gcc2/Ppp1r12a/Pcnt/Stk11/Pcm1/Sorl1/Setd2/Nedd4/Mapt/Nf2/Nefh/Supt6/Map1b/Nup153/Dbn1/Dync1h1/Hsp90aa1/Akap5/Ubr5/Rangap1/Mtcl1/Akap8l/Iws1/Cnih2/Slc1a1/Nolc1	36
GO:0051962	BP	GO:0051962	positive regulation of nervous system development	39/600	338/13687	3.10793e-08	5.41736e-06	4.39388e-06	Epha4/Golga2/Caprin1/Zeb2/Tnik/Clstn1/Agrn/Macf1/Cux1/Plxna4/Lrrc4b/Grm5/Eif4g2/Apoe/Map6/Megf8/Eef2k/Marcks/Stk11/Cx3cl1/Golga4/Ctnnb1/Rtn4/Rnf112/Mapt/Baiap2/Map1b/Rgs14/Dbn1/Akap5/Snw1/Plxnb2/Sema5a/Tiam1/Robo2/Il1rap/Kalrn/Nrxn1/Afdn	39
GO:1990778	BP	GO:1990778	protein localization to cell periphery	40/600	353/13687	3.4168e-08	5.73516e-06	4.65164e-06	C1ql2/Grin1/Sec16a/Gripap1/Rapgef2/Ank2/Nbea/Tnik/Kif1b/Clstn1/Macf1/Clip1/Magi2/Dpp6/Actb/Dlg2/Kcnj11/Sptbn4/Numa1/Ank3/Map7/Sorl1/Golga4/Myo5a/Ccdc88a/Sptbn1/Cltc/Ppp1r9b/Sqstm1/Nrxn3/Akap5/Hectd1/Epha3/Kalrn/Rhoq/Nrxn1/Rab31/Epb41l3/Afdn/Slc1a1	40
GO:0097062	BP	GO:0097062	dendritic spine maintenance	10/600	25/13687	4.3793e-08	7.08821e-06	5.74906e-06	Ckap5/Grin1/Tanc1/Cntnap2/Grin2b/Cttn/Igf1r/Apoe/Insr/Homer1	10
GO:0021695	BP	GO:0021695	cerebellar cortex development	15/600	62/13687	4.89238e-08	7.6456e-06	6.20115e-06	Prox1/Hspa5/Usp9x/B4galt2/Sez6l/Cntnap2/Atp2b2/Sez6l2/Kndc1/Pcnt/Cacna1a/Aars/Myh10/Nrxn1/Sptbn2	15
GO:0098885	BP	GO:0098885	modification of postsynaptic actin cytoskeleton	9/600	20/13687	6.13211e-08	9.26357e-06	7.51345e-06	Ctnna2/Cttn/Marcks/Myh10/Baiap2/Sptb/Tiam1/Itsn1/Kalrn	9
GO:0048814	BP	GO:0048814	regulation of dendrite morphogenesis	18/600	91/13687	6.5773e-08	9.61558e-06	7.79896e-06	Epha4/Caprin1/Grin1/Rapgef2/Tnik/Cux1/Eef2k/Kndc1/Marcks/Stk11/Nedd4/Baiap2/Dbn1/Hecw1/Akap5/Tiam1/Kalrn/Afdn	18
GO:0043954	BP	GO:0043954	cellular component maintenance	16/600	73/13687	7.84146e-08	1.11055e-05	9.00736e-06	Ckap5/Grin1/Tanc1/Sort1/Cntnap2/Grin2b/Plxna4/Cttn/Tjp1/Igf1r/Apoe/Insr/Homer1/Nrxn1/Epb41l3/Afdn	16
GO:0050769	BP	GO:0050769	positive regulation of neurogenesis	34/600	282/13687	8.34656e-08	1.14626e-05	9.29703e-06	Epha4/Golga2/Caprin1/Zeb2/Tnik/Macf1/Cux1/Plxna4/Grm5/Eif4g2/Apoe/Map6/Megf8/Eef2k/Marcks/Stk11/Cx3cl1/Golga4/Ctnnb1/Rtn4/Rnf112/Mapt/Baiap2/Map1b/Rgs14/Dbn1/Akap5/Snw1/Plxnb2/Sema5a/Tiam1/Robo2/Kalrn/Afdn	34
GO:1902414	BP	GO:1902414	protein localization to cell junction	21/600	126/13687	1.21585e-07	1.61996e-05	1.31391e-05	C1ql2/Map1a/Grin1/Gripap1/Nbea/Tnik/Clstn1/Magi2/Actb/Tjp1/Dlg2/Kif5a/Mapt/Baiap2/Dsp/Homer1/Nrxn3/Kalrn/Nrxn1/Afdn/Mapk8ip3	21
GO:0032886	BP	GO:0032886	regulation of microtubule-based process	30/600	234/13687	1.25588e-07	1.61996e-05	1.31391e-05	Hnrnpu/Map2/Tpr/Map1a/Ckap5/Pde4dip/Mpdz/Agrn/Macf1/Akap9/Clip1/Dctn1/Map6/Tacc2/Numa1/Specc1l/Stk11/Tacc1/Mapt/Cltc/Nefh/Map1b/Htr1a/Plk2/Dync1h1/Togaram1/Epha3/Apc/Diaph1/Cnih2	30
GO:0008088	BP	GO:0008088	axo-dendritic transport	17/600	85/13687	1.28682e-07	1.61996e-05	1.31391e-05	Hnrnpu/Dst/Kif1a/Map2/Map1a/Kif1b/Sfpq/Ap3b2/Dlg2/Map6/Kif5a/Ank3/Myo5a/Mapt/Dync1h1/Mapk8ip3/Cnih2	17
GO:0031112	BP	GO:0031112	positive regulation of microtubule polymerization or depolymerization	11/600	35/13687	1.67361e-07	2.04994e-05	1.66266e-05	Ckap5/Pde4dip/Akap9/Clip1/Dctn1/Numa1/Mapt/Map1b/Htr1a/Togaram1/Apc	11
GO:0007416	BP	GO:0007416	synapse assembly	27/600	200/13687	1.86964e-07	2.22979e-05	1.80853e-05	C1ql2/Grin1/Arhgef9/Clstn1/Agrn/Epha7/Magi2/Cntnap2/Chd4/Ppp1r9a/Lrrc4b/Eef2k/Cacna1a/Pcdh17/Icam5/Ctnnb1/Mapt/Mef2c/Nrxn3/Akap5/Cdh9/Plxnb2/Eif4g1/Il1rap/Nrxn1/Psd/Sptbn2	27
GO:0048638	BP	GO:0048638	regulation of developmental growth	36/600	322/13687	2.34712e-07	2.72748e-05	2.21219e-05	Tnr/Kcnk2/Prox1/Map2/Sema6d/Rbm10/Agrn/Epha7/Macf1/Sema3e/Vgll4/Plxna4/Cttn/Igf1r/Eif4g2/Apoe/Megf8/Sptbn4/Dusp6/Insr/Unc13a/Ncam1/Golga4/Rtn4/Stat3/Fstl4/Mapt/Map1b/Mef2c/Dbn1/Akap6/Nipbl/Sema5a/Afdn/Apc/Smad7	36
GO:0007411	BP	GO:0007411	axon guidance	27/600	203/13687	2.54049e-07	2.87837e-05	2.33457e-05	Epha4/Cntn2/Nrp2/Sema6d/Agrn/Epha7/Sema3e/Epha5/Chl1/Plxna4/Megf8/Arhgef25/Kif5a/Ank3/Ncam1/Myh10/Mef2c/Bcl11b/Plxnb2/Trio/Sema5a/Matn2/Cntn1/Epha3/Robo2/Kalrn/Mapk8ip3	27
GO:0097485	BP	GO:0097485	neuron projection guidance	27/600	204/13687	2.80961e-07	3.10565e-05	2.51891e-05	Epha4/Cntn2/Nrp2/Sema6d/Agrn/Epha7/Sema3e/Epha5/Chl1/Plxna4/Megf8/Arhgef25/Kif5a/Ank3/Ncam1/Myh10/Mef2c/Bcl11b/Plxnb2/Trio/Sema5a/Matn2/Cntn1/Epha3/Robo2/Kalrn/Mapk8ip3	27
GO:0060560	BP	GO:0060560	developmental growth involved in morphogenesis	31/600	257/13687	3.09285e-07	3.33733e-05	2.70683e-05	Tnr/Nrp2/Map2/Sema6d/Fmn1/Zeb2/Usp9x/Bcan/Epha7/Macf1/Sema3e/Plxna4/Cttn/Eif4g2/Apoe/Megf8/Trim28/Stk11/Unc13a/Spry2/Golga4/Ctnnb1/Rtn4/Fstl4/Mapt/Map1b/Dbn1/Hsp90aa1/Sema5a/Tiam1/Afdn	31
GO:0032409	BP	GO:0032409	regulation of transporter activity	31/600	259/13687	3.67638e-07	3.87474e-05	3.1427e-05	Atp1a2/Dmd/Ank2/Agrn/Akap9/Pkd2/Rph3a/Actb/Tcaf1/Grm5/Cacng8/Stim1/Kcnj11/Hk1/Ank3/Nr3c2/Cacna1a/Insr/Jph3/Nedd4/Myo5a/Mef2c/Homer1/Hecw1/Rasgrf2/Akap6/Akap5/Hspa2/Mapk8ip2/Nrxn1/Cnih2	31
GO:0045161	BP	GO:0045161	neuronal ion channel clustering	7/600	13/13687	4.09465e-07	4.21748e-05	3.42069e-05	Cntn2/Cntnap2/Dlg2/Sptbn4/Ank3/Akap5/Kcnip2	7
GO:0050905	BP	GO:0050905	neuromuscular process	23/600	159/13687	4.37768e-07	4.40881e-05	3.57587e-05	Parp1/Tnr/Gigyf2/Map1a/Grin1/Dmd/Cntnap2/Ctnna2/Grin2b/Dctn1/Atp2b2/Cacna1a/Aars/Jph3/Jph4/Aplp2/Myo5a/Gaa/Myh10/Dbn1/Homer1/Nr4a1/Nrxn1	23
GO:0031116	BP	GO:0031116	positive regulation of microtubule polymerization	10/600	31/13687	4.67984e-07	4.61066e-05	3.73959e-05	Ckap5/Pde4dip/Akap9/Clip1/Dctn1/Numa1/Mapt/Map1b/Togaram1/Apc	10
GO:0022898	BP	GO:0022898	regulation of transmembrane transporter activity	30/600	249/13687	4.92355e-07	4.74756e-05	3.85062e-05	Atp1a2/Dmd/Ank2/Agrn/Akap9/Pkd2/Rph3a/Actb/Tcaf1/Grm5/Cacng8/Stim1/Kcnj11/Hk1/Ank3/Nr3c2/Cacna1a/Jph3/Nedd4/Myo5a/Mef2c/Homer1/Hecw1/Rasgrf2/Akap6/Akap5/Hspa2/Mapk8ip2/Nrxn1/Cnih2	30
GO:1905475	BP	GO:1905475	regulation of protein localization to membrane	25/600	185/13687	5.21227e-07	4.83999e-05	3.92559e-05	Gripap1/Nbea/Tnik/Magi2/Dpp6/Actb/Tcaf1/Kcnj11/Ank3/Sorbs2/Myo5a/Sptbn1/Ap2b1/Cltc/Ppp1r9b/Sqstm1/Dbn1/Akap5/Hectd1/Epha3/Kalrn/Rhoq/Nrxn1/Mtcl1/Slc1a1	25
GO:0050805	BP	GO:0050805	negative regulation of synaptic transmission	14/600	64/13687	5.233e-07	4.83999e-05	3.92559e-05	Tnr/Ptgs2/Npy2r/Slc24a2/Sorcs2/Cntnap2/Dgki/Ppp1r9a/Pcdh17/Myo5a/Grm2/Mapt/Plk2/Sorcs3	14
GO:0022037	BP	GO:0022037	metencephalon development	18/600	104/13687	5.42901e-07	4.92085e-05	3.99118e-05	Prox1/Grin1/Hspa5/Usp9x/B4galt2/Sez6l/Cntnap2/Atp2b2/Sez6l2/Igf1r/Kndc1/Pcnt/Cacna1a/Aars/Myh10/Cntn1/Nrxn1/Sptbn2	18
GO:0051651	BP	GO:0051651	maintenance of location in cell	25/600	186/13687	5.77842e-07	5.13486e-05	4.16476e-05	Hnrnpu/Hspa5/Dmd/Ank2/Akap9/Pkd2/Apoe/Hk1/Os9/Ank3/Syne1/Cx3cl1/Jph3/Sorl1/Myo5a/Ccdc88a/Mprip/Gaa/Anxa6/Dbn1/Akap6/Rangap1/Slc25a23/Slc8a1/Diaph1	25
GO:0021537	BP	GO:0021537	telencephalon development	28/600	226/13687	6.70754e-07	5.65904e-05	4.5899e-05	Tnr/Prox1/Cntn2/Atp1a2/Btg2/Grin1/Btbd3/Zeb2/Usp9x/Bcan/Bhlhe22/Epha5/Prdm8/Neurod6/Plxna4/Tacc2/Pcnt/Tacc1/Ctnnb1/Cul5/Rtn4/Myh10/Nf2/Phactr1/Bcl11b/Lamb1/Robo2/Afdn	28
GO:1905114	BP	GO:1905114	cell surface receptor signaling pathway involved in cell-cell signaling	45/600	470/13687	6.77948e-07	5.65904e-05	4.5899e-05	Ckap5/Grin1/Zeb2/Otud5/Npy2r/Tnik/Tle1/Macf1/Vcp/Pkd2/Cntnap2/Grin2b/Vgll4/Dgki/Wnk1/Ppp1r9a/Apoe/Fam53b/Slc8a2/Foxo3/Stk11/Eea1/Cx3cl1/Tnks/Insyn1/Ctnnb1/Leo1/Nlk/Ctdnep1/Baiap2/Sox4/Plk2/Mef2c/Dbn1/Mapk8ip2/Sema5a/Ubr5/Tiam1/Nrxn1/Afdn/Apc/Bambi/Ccny/Ddb1/Tmem132a	45
GO:0070507	BP	GO:0070507	regulation of microtubule cytoskeleton organization	22/600	151/13687	6.8675e-07	5.65904e-05	4.5899e-05	Hnrnpu/Map2/Tpr/Map1a/Ckap5/Pde4dip/Mpdz/Agrn/Akap9/Clip1/Dctn1/Map6/Numa1/Specc1l/Mapt/Cltc/Map1b/Htr1a/Dync1h1/Togaram1/Epha3/Apc	22
GO:0050772	BP	GO:0050772	positive regulation of axonogenesis	17/600	95/13687	6.86776e-07	5.65904e-05	4.5899e-05	Golga2/Zeb2/Macf1/Plxna4/Eif4g2/Apoe/Map6/Megf8/Stk11/Golga4/Mapt/Map1b/Dbn1/Plxnb2/Sema5a/Tiam1/Robo2	17
GO:0099565	BP	GO:0099565	chemical synaptic transmission, postsynaptic	18/600	106/13687	7.27238e-07	5.88543e-05	4.77353e-05	Ckap5/Grin1/Npy2r/Cntnap2/Grin2b/Dgki/Ppp1r9a/Slc8a2/Eea1/Cx3cl1/Insyn1/Baiap2/Plk2/Mef2c/Dbn1/Mapk8ip2/Nrxn1/Afdn	18
GO:0030902	BP	GO:0030902	hindbrain development	21/600	140/13687	7.52866e-07	5.98595e-05	4.85505e-05	Prox1/Grin1/Hspa5/Usp9x/B4galt2/Sez6l/Cntnap2/Ctnna2/Atp2b2/Sez6l2/Igf1r/Kndc1/Pcnt/Cacna1a/Aars/Ctnnb1/Cul5/Myh10/Cntn1/Nrxn1/Sptbn2	21
GO:0032412	BP	GO:0032412	regulation of monoatomic ion transmembrane transporter activity	29/600	241/13687	7.83544e-07	6.05153e-05	4.90824e-05	Atp1a2/Dmd/Ank2/Agrn/Akap9/Pkd2/Rph3a/Tcaf1/Grm5/Cacng8/Stim1/Kcnj11/Hk1/Ank3/Nr3c2/Cacna1a/Jph3/Nedd4/Myo5a/Mef2c/Homer1/Hecw1/Rasgrf2/Akap6/Akap5/Hspa2/Mapk8ip2/Nrxn1/Cnih2	29
GO:0021549	BP	GO:0021549	cerebellum development	17/600	96/13687	8.01173e-07	6.05153e-05	4.90824e-05	Prox1/Hspa5/Usp9x/B4galt2/Sez6l/Cntnap2/Atp2b2/Sez6l2/Igf1r/Kndc1/Pcnt/Cacna1a/Aars/Myh10/Cntn1/Nrxn1/Sptbn2	17
GO:0035418	BP	GO:0035418	protein localization to synapse	17/600	96/13687	8.01173e-07	6.05153e-05	4.90824e-05	C1ql2/Map1a/Grin1/Gripap1/Nbea/Tnik/Clstn1/Magi2/Dlg2/Kif5a/Mapt/Baiap2/Homer1/Nrxn3/Kalrn/Nrxn1/Mapk8ip3	17
GO:0050773	BP	GO:0050773	regulation of dendrite development	20/600	130/13687	9.14277e-07	6.79263e-05	5.50933e-05	Epha4/Caprin1/Grin1/Rapgef2/Tnik/Clip1/Cux1/Eef2k/Kndc1/Marcks/Stk11/Nedd4/Baiap2/Dbn1/Hecw1/Akap5/Tiam1/Kalrn/Afdn/Vldlr	20
GO:1990138	BP	GO:1990138	neuron projection extension	25/600	191/13687	9.55884e-07	6.9872e-05	5.66714e-05	Tnr/Nrp2/Map2/Sema6d/Usp9x/Bcan/Macf1/Sema3e/Plxna4/Cttn/Eif4g2/Apoe/Megf8/Stk11/Unc13a/Golga4/Ctnnb1/Rtn4/Mapt/Map1b/Dbn1/Hsp90aa1/Sema5a/Tiam1/Afdn	25
GO:0051966	BP	GO:0051966	regulation of synaptic transmission, glutamatergic	15/600	77/13687	1.00772e-06	7.24918e-05	5.87963e-05	Tnr/Ptgs2/Grin1/Npy2r/Grin2b/Dgki/Grm5/Cacng8/Myo5a/Grm2/Rnf167/Mef2c/Homer1/Mapk8ip2/Nrxn1	15
GO:1905274	BP	GO:1905274	regulation of modification of postsynaptic actin cytoskeleton	6/600	10/13687	1.25042e-06	8.8545e-05	7.18166e-05	Marcks/Myh10/Baiap2/Tiam1/Itsn1/Kalrn	6
GO:0099563	BP	GO:0099563	modification of synaptic structure	11/600	42/13687	1.29763e-06	8.9238e-05	7.23787e-05	Epha4/Gripap1/Ctnna2/Cttn/Marcks/Myh10/Baiap2/Sptb/Tiam1/Itsn1/Kalrn	11
GO:0016570	BP	GO:0016570	histone modification	38/600	375/13687	1.30516e-06	8.9238e-05	7.23787e-05	Trip12/Sf3b1/Phf20/Ash1l/Rnf20/Sfpq/Kmt2c/Baz1b/Actb/Chd4/Hipk4/Ddx21/Baz2a/Sf3b3/Kat6a/Sin3b/Ercc6/Setd2/Ctnnb1/Leo1/Mybbp1a/Epop/Jdp2/Arid4a/Otub2/Asxl2/Snw1/Nipbl/Ubr5/Kmt2d/Nfkbiz/Crebbp/Bcl6/Akap8l/Iws1/Brd8/Kmt5b/Ddb1	38
GO:0016049	BP	GO:0016049	cell growth	44/600	466/13687	1.31927e-06	8.9238e-05	7.23787e-05	Tnr/Nrp2/Map2/Igfbp5/Sema6d/Zeb2/Tro/Usp9x/Rbm10/Bcan/Clstn1/Epha7/Macf1/Sema3e/Vgll4/Plxna4/Cttn/Eif4g2/Apoe/Megf8/Stk11/Sorbs2/Unc13a/Golga4/Ctnnb1/Rtn4/Fstl4/Mapt/Nf2/Ppp1r9b/Map1b/Dbn1/Akap6/Hsp90aa1/Sema5a/Kmt2d/Tiam1/Nfkbiz/Eif4g1/Bcl6/Hdgfl2/Epb41l3/Afdn/Smad7	44
GO:0007626	BP	GO:0007626	locomotory behavior	27/600	222/13687	1.5265e-06	0.000101116	8.20122e-05	Epha4/Cacna1e/Astn1/Tnr/Gigyf2/Cntn2/Atp1a2/Ckap5/Grin1/B4galt2/Sez6l/Cntnap2/Chl1/Atp2b2/Grm5/Sez6l2/Apoe/Sptbn4/Cacna1a/Aplp2/Myo5a/Gaa/Mapt/Dbn1/Cntn1/Kalrn/Slc1a1	27
GO:0022604	BP	GO:0022604	regulation of cell morphogenesis	29/600	249/13687	1.53949e-06	0.000101116	8.20122e-05	Epha4/Cntn2/Caprin1/Zmym3/Tnik/Macf1/Sema3e/Cux1/Plxna4/Eef2k/Marcks/Unc13a/Phip/Myh10/Cdc42se2/Nf2/Baiap2/Dbn1/Akap5/Plxnb2/Myh9/Tiam1/Fgd4/Kalrn/Rhoq/Epb41l3/Afdn/Diaph1/Bambi	29
GO:0001764	BP	GO:0001764	neuron migration	23/600	171/13687	1.6104e-06	0.000104262	8.45644e-05	Astn1/Cntn2/Nrp2/Usp9x/Rapgef2/Sema3e/Ctnna2/Chl1/Pcnt/Pcm1/Zfp609/Ctnnb1/Stat3/Myh10/Mapt/Phactr1/Mef2c/Hsp90aa1/Nipbl/Plxnb2/Matn2/Mrtfa/Mapk8ip3	23
GO:0021680	BP	GO:0021680	cerebellar Purkinje cell layer development	10/600	35/13687	1.6524e-06	0.000105446	8.55248e-05	Hspa5/B4galt2/Sez6l/Cntnap2/Atp2b2/Sez6l2/Cacna1a/Aars/Myh10/Sptbn2	10
GO:0030534	BP	GO:0030534	adult behavior	22/600	159/13687	1.67523e-06	0.000105446	8.55248e-05	Epha4/Parp1/Gigyf2/Cntn2/Atp1a2/Grin1/Sez6l/Cntnap2/Chl1/Sez6l2/Sptbn4/Cacna1a/Pcdh17/Grm2/Mapt/Homer1/Nrxn3/Crebbp/Kalrn/Nrxn1/Slc1a1/Sptbn2	22
GO:0035249	BP	GO:0035249	synaptic transmission, glutamatergic	18/600	114/13687	2.17614e-06	0.000132871	0.000107769	Tnr/Ptgs2/Grin1/Npy2r/Grin2b/Dgki/Grm5/Cacng8/Cacna1a/Unc13a/Myo5a/Grm2/Rnf167/Mef2c/Homer1/Mapk8ip2/Nrxn1/Cnih2	18
GO:0051647	BP	GO:0051647	nucleus localization	10/600	36/13687	2.19889e-06	0.000132871	0.000107769	Kif1a/Dmd/Lmna/Dctn1/Tacc2/Syne1/Pcm1/Tacc1/Myh10/Dync1h1	10
GO:0099560	BP	GO:0099560	synaptic membrane adhesion	10/600	36/13687	2.19889e-06	0.000132871	0.000107769	Sparcl1/Magi2/Lrrc4b/Pcdh8/Pcdh17/Cdh9/Cdh10/Epha3/Il1rap/Nrxn1	10
GO:0006937	BP	GO:0006937	regulation of muscle contraction	19/600	126/13687	2.32656e-06	0.000138736	0.000112525	Atp1a2/Ptgs2/Dmd/Npy2r/Ank2/Atp1a1/Agrn/Akap9/Cttn/Atp2b1/Anxa6/Dsp/Dbn1/Akap6/Chga/Nr4a1/Cacna1h/Slc8a1/Smad7	19
GO:0060999	BP	GO:0060999	positive regulation of dendritic spine development	13/600	63/13687	2.69006e-06	0.000158329	0.000128417	Caprin1/Ppp1r9a/Eif4g2/Apoe/Eef2k/Marcks/Baiap2/Dbn1/Tiam1/Itsn1/Crebbp/Kalrn/Afdn	13
GO:0007215	BP	GO:0007215	glutamate receptor signaling pathway	11/600	45/13687	2.72951e-06	0.000158592	0.00012863	Grin1/Plp1/Grin2b/Grm5/Cx3cl1/Unc13a/Grm2/Homer1/Tiam1/Kalrn/Slc1a1	11
GO:0055117	BP	GO:0055117	regulation of cardiac muscle contraction	12/600	54/13687	2.85594e-06	0.000163837	0.000132884	Atp1a2/Dmd/Ank2/Atp1a1/Agrn/Akap9/Dsp/Akap6/Chga/Cacna1h/Slc8a1/Smad7	12
GO:1903829	BP	GO:1903829	positive regulation of protein localization	42/600	449/13687	2.93334e-06	0.000166174	0.000134779	Parp1/Ptgs2/Tpr/Map1a/Syt11/Crocc/Exoc1/Dpp6/Tcaf1/Stim1/Trim28/Kcnj11/Numa1/Ank3/Pcnt/Stk11/Pcm1/Irs2/Sorl1/C2cd2l/Myo5a/Ccdc88a/Rtn4/Sptbn1/Myh10/Ap2b1/Mapt/Nf2/Ppp1r9b/Sqstm1/Sox4/Hsp90aa1/Akap5/Trappc12/Ubr5/Myh9/Epha3/Nrxn1/Mtcl1/Hnrnpm/Apc/Tmem132a	42
GO:0090257	BP	GO:0090257	regulation of muscle system process	25/600	204/13687	3.23683e-06	0.000178444	0.000144731	Parp1/Igfbp5/Atp1a2/Ptgs2/Dmd/Rbm10/Npy2r/Ank2/Atp1a1/Lmna/Agrn/Akap9/Cttn/Foxo3/Atp2b1/Anxa6/Dsp/Mef2c/Dbn1/Akap6/Chga/Nr4a1/Cacna1h/Slc8a1/Smad7	25
GO:0006942	BP	GO:0006942	regulation of striated muscle contraction	13/600	64/13687	3.24238e-06	0.000178444	0.000144731	Atp1a2/Dmd/Ank2/Atp1a1/Agrn/Akap9/Dsp/Akap6/Chga/Nr4a1/Cacna1h/Slc8a1/Smad7	13
GO:0034762	BP	GO:0034762	regulation of transmembrane transport	45/600	498/13687	3.26805e-06	0.000178444	0.000144731	Cacna1e/Atp1a2/Scn3a/Grin1/Plp1/Dmd/Ank2/Agrn/Akap9/Pkd2/Dpp6/Rph3a/Actb/Tcaf1/Wnk1/Grm5/Cacng8/Stim1/Kcnj11/Hk1/Ank3/Nr3c2/Cacna1a/Insr/Cx3cl1/Irs2/Jph3/Nalcn/Nedd4/Myo5a/Mef2c/Homer1/Hecw1/Rasgrf2/Akap6/Akap5/Hspa2/Mapk8ip2/Rhoq/Nrxn1/Cacna1h/Slc8a1/Diaph1/Cnih2/Kcnip2	45
GO:0060997	BP	GO:0060997	dendritic spine morphogenesis	14/600	74/13687	3.32599e-06	0.000179445	0.000145543	Epha4/Dock10/Kif1a/Caprin1/Epha5/Ppp1r9a/Eef2k/Marcks/Ppfia2/Baiap2/Dbn1/Tiam1/Kalrn/Afdn	14
GO:1905244	BP	GO:1905244	regulation of modification of synaptic structure	8/600	23/13687	3.55649e-06	0.000189624	0.000153799	Epha4/Gripap1/Marcks/Myh10/Baiap2/Tiam1/Itsn1/Kalrn	8
GO:0048675	BP	GO:0048675	axon extension	19/600	130/13687	3.74617e-06	0.000197414	0.000160118	Tnr/Nrp2/Map2/Sema6d/Usp9x/Macf1/Sema3e/Plxna4/Cttn/Eif4g2/Apoe/Megf8/Golga4/Rtn4/Mapt/Map1b/Dbn1/Hsp90aa1/Sema5a	19
GO:0010769	BP	GO:0010769	regulation of cell morphogenesis involved in differentiation	13/600	65/13687	3.89286e-06	0.000199979	0.000162198	Epha4/Cntn2/Caprin1/Tnik/Cux1/Eef2k/Marcks/Baiap2/Dbn1/Akap5/Tiam1/Kalrn/Afdn	13
GO:0098930	BP	GO:0098930	axonal transport	13/600	65/13687	3.89286e-06	0.000199979	0.000162198	Dst/Kif1a/Map2/Map1a/Kif1b/Ap3b2/Dlg2/Map6/Kif5a/Ank3/Dync1h1/Mapk8ip3/Cnih2	13
GO:0032273	BP	GO:0032273	positive regulation of protein polymerization	14/600	75/13687	3.92721e-06	0.000199979	0.000162198	Ckap5/Fmn1/Pde4dip/Akap9/Clip1/Dctn1/Cttn/Numa1/Mapt/Baiap2/Map1b/Hsp90aa1/Togaram1/Apc	14
GO:0061387	BP	GO:0061387	regulation of extent of cell growth	18/600	119/13687	4.09043e-06	0.000205976	0.000167062	Tnr/Map2/Sema6d/Epha7/Macf1/Sema3e/Plxna4/Cttn/Eif4g2/Apoe/Megf8/Golga4/Rtn4/Fstl4/Mapt/Map1b/Dbn1/Sema5a	18
GO:0031058	BP	GO:0031058	positive regulation of histone modification	15/600	86/13687	4.31785e-06	0.000215038	0.000174412	Sf3b1/Phf20/Rnf20/Baz1b/Ddx21/Baz2a/Ercc6/Ctnnb1/Mybbp1a/Jdp2/Asxl2/Snw1/Nipbl/Bcl6/Akap8l	15
GO:0051493	BP	GO:0051493	regulation of cytoskeleton organization	43/600	472/13687	4.41061e-06	0.00021727	0.000176222	Hnrnpu/Prox1/Map2/Pam/Tpr/Map1a/Sptan1/Ckap5/Fmn1/Pde4dip/Mpdz/Agrn/Akap9/Clip1/Sema3e/Epha5/Limch1/Ctnna2/Dctn1/Ppp1r9a/Cttn/Tjp1/Map6/Numa1/Specc1l/Cx3cl1/Ccdc88a/Sptbn1/Mapt/Cltc/Nf2/Baiap2/Map1b/Htr1a/Mef2c/Dbn1/Dync1h1/Togaram1/Sptb/Sema5a/Epha3/Apc/Diaph1	43
GO:0010976	BP	GO:0010976	positive regulation of neuron projection development	25/600	208/13687	4.59988e-06	0.000224158	0.000181809	Caprin1/Hspa5/Dmd/Rapgef2/Clip1/Magi2/Ppp1r9a/Igf1r/Apoe/Eef2k/Marcks/Cx3cl1/Mapt/Baiap2/Dbn1/Kidins220/Plxnb2/Cntn1/Tiam1/Epha3/Adamts1/Kalrn/Nrxn1/Afdn/Vldlr	25
GO:0060078	BP	GO:0060078	regulation of postsynaptic membrane potential	18/600	121/13687	5.20978e-06	0.000249072	0.000202016	Ckap5/Grin1/Npy2r/Cntnap2/Grin2b/Dgki/Ppp1r9a/Slc8a2/Nr3c2/Cx3cl1/Insyn1/Baiap2/Plk2/Mef2c/Dbn1/Mapk8ip2/Nrxn1/Afdn	18
GO:0061001	BP	GO:0061001	regulation of dendritic spine morphogenesis	12/600	57/13687	5.22106e-06	0.000249072	0.000202016	Epha4/Kif1a/Caprin1/Ppp1r9a/Eef2k/Marcks/Ppfia2/Baiap2/Dbn1/Tiam1/Kalrn/Afdn	12
GO:1904375	BP	GO:1904375	regulation of protein localization to cell periphery	19/600	133/13687	5.28167e-06	0.000249339	0.000202233	Gripap1/Nbea/Tnik/Magi2/Dpp6/Actb/Kcnj11/Numa1/Myo5a/Sptbn1/Cltc/Ppp1r9b/Sqstm1/Akap5/Hectd1/Epha3/Kalrn/Rhoq/Nrxn1	19
GO:0043269	BP	GO:0043269	regulation of monoatomic ion transport	44/600	492/13687	5.50249e-06	0.000257085	0.000208515	Cacna1e/Atp1a2/Ptgs2/Scn3a/Grin1/Plp1/Dmd/Ank2/Atp1a1/Agrn/Akap9/Pkd2/Dpp6/Tcaf1/Wnk1/Atp2b2/Grm5/Cacng8/Stim1/Kcnj11/Sptbn4/Hk1/Atp2b1/Ank3/Nr3c2/Cacna1a/Cx3cl1/Jph3/Nalcn/Jph4/Ctnnb1/Nedd4/Myo5a/Htr1a/Homer1/Hecw1/Akap6/Akap5/Hspa2/Cntn1/Cacna1h/Slc8a1/Diaph1/Kcnip2	44
GO:0060079	BP	GO:0060079	excitatory postsynaptic potential	15/600	88/13687	5.79938e-06	0.000268192	0.000217523	Ckap5/Grin1/Npy2r/Cntnap2/Grin2b/Dgki/Ppp1r9a/Slc8a2/Baiap2/Plk2/Mef2c/Dbn1/Mapk8ip2/Nrxn1/Afdn	15
GO:0007097	BP	GO:0007097	nuclear migration	9/600	32/13687	6.38084e-06	0.0002921	0.000236915	Kif1a/Lmna/Dctn1/Tacc2/Syne1/Pcm1/Tacc1/Myh10/Dync1h1	9
GO:0031503	BP	GO:0031503	protein-containing complex localization	26/600	226/13687	6.67773e-06	0.000302635	0.000245459	Hnrnpu/C1ql2/Gripap1/Rbm10/Lmna/Nbea/Tnik/Clstn1/Sfpq/Akap9/Magi2/Cacng8/Dlg2/Kif5a/Pcm1/Nedd4/Ap2b1/Dbn1/Akap6/Nrxn3/Akap5/Kalrn/Nrxn1/Smad7/Cnih2/Slc1a1	26
GO:0030705	BP	GO:0030705	cytoskeleton-dependent intracellular transport	24/600	200/13687	7.31485e-06	0.000327191	0.000265377	Hnrnpu/Dst/Kif1a/Map2/Map1a/Kif1b/Sfpq/Ap3b2/Dlg2/Map6/Kif5a/Ank3/Ppfia2/Stk11/Pcm1/Myo5a/Ccdc88a/Mapt/Nefh/Map1b/Dync1h1/Mapk8ip3/Cnih2/Ccdc186	24
GO:0031056	BP	GO:0031056	regulation of histone modification	19/600	136/13687	7.36397e-06	0.000327191	0.000265377	Trip12/Sf3b1/Phf20/Rnf20/Baz1b/Ddx21/Baz2a/Ercc6/Ctnnb1/Mybbp1a/Jdp2/Otub2/Asxl2/Snw1/Nipbl/Ubr5/Bcl6/Akap8l/Iws1	19
GO:0006397	BP	GO:0006397	mRNA processing	40/600	435/13687	7.65542e-06	0.000336839	0.000273201	Hnrnpu/Sf3b1/Prpf6/Snrnp200/Xrn2/Rbm10/Mbnl1/Thrap3/Sfpq/Pcf11/Snrnp70/Rbbp6/Sf3b3/Rbm26/Zc3h13/Acin1/Sltm/Leo1/Ddx5/Sf3a1/Supt6/Rbm24/Srek1/Ddx46/Snw1/Khdrbs3/Ddx17/Son/Srrm2/Safb/Khsrp/Scaf8/Akap8l/Hnrnpm/Iws1/Rbm14/Sf3b2/Sart1/Cstf2t/Malat1	40
GO:0006356	BP	GO:0006356	regulation of transcription by RNA polymerase I	10/600	41/13687	7.95376e-06	0.0003466	0.000281119	Sf3b1/Baz1b/Ppp1r15a/Ddx21/Mars1/Baz2a/Ercc6/Pdcd7/Mybbp1a/Crebbp	10
GO:0021953	BP	GO:0021953	central nervous system neuron differentiation	21/600	162/13687	8.18654e-06	0.000353347	0.000286591	Epha4/Gigyf2/Prox1/Cntn2/Nrp2/Map2/Btg2/Zeb2/Rapgef2/Bhlhe22/Sema3e/Prdm8/Plxna4/Atp2b2/Kndc1/Sptbn4/Cacna1a/Sox4/Hsp90aa1/Bcl11b/Nrxn1	21
GO:0071560	BP	GO:0071560	cellular response to transforming growth factor beta stimulus	24/600	202/13687	8.68212e-06	0.000371202	0.000301072	Parp1/Hspa5/Spred1/Zeb2/Usp9x/Jun/Igf1r/Lemd3/Stk11/Glg1/Spry2/Tnrc6c/Stat3/Nlk/Mef2c/Dbn1/Itgb8/Arid4a/Snw1/Nfkbiz/Crebbp/Ldlrad4/Smad7/Bambi	24
GO:0046831	BP	GO:0046831	regulation of RNA export from nucleus	6/600	13/13687	9.12283e-06	0.00038434	0.000311728	Tpr/Setd2/Supt6/Nup153/Akap8l/Iws1	6
GO:0050775	BP	GO:0050775	positive regulation of dendrite morphogenesis	12/600	60/13687	9.15903e-06	0.00038434	0.000311728	Epha4/Caprin1/Tnik/Cux1/Eef2k/Marcks/Baiap2/Dbn1/Akap5/Tiam1/Kalrn/Afdn	12
GO:0050806	BP	GO:0050806	positive regulation of synaptic transmission	22/600	178/13687	1.08975e-05	0.000450342	0.000365261	Epha4/Tnr/Ptgs2/Ckap5/Ncs1/Grin1/Clstn1/Slc24a2/Grin2b/Ppp1r9a/Cacng8/Apoe/Slc8a2/Unc13a/Nalcn/Sqstm1/Plk2/Rgs14/Rasgrf2/Akap5/Nrxn1/Slc1a1	22
GO:0050885	BP	GO:0050885	neuromuscular process controlling balance	12/600	61/13687	1.09541e-05	0.000450342	0.000365261	Tnr/Gigyf2/Atp2b2/Cacna1a/Aars/Jph3/Jph4/Aplp2/Myo5a/Gaa/Myh10/Nrxn1	12
GO:0099010	BP	GO:0099010	modification of postsynaptic structure	9/600	34/13687	1.103e-05	0.000450342	0.000365261	Ctnna2/Cttn/Marcks/Myh10/Baiap2/Sptb/Tiam1/Itsn1/Kalrn	9
GO:0071559	BP	GO:0071559	response to transforming growth factor beta	24/600	205/13687	1.11714e-05	0.000452044	0.000366642	Parp1/Hspa5/Spred1/Zeb2/Usp9x/Jun/Igf1r/Lemd3/Stk11/Glg1/Spry2/Tnrc6c/Stat3/Nlk/Mef2c/Dbn1/Itgb8/Arid4a/Snw1/Nfkbiz/Crebbp/Ldlrad4/Smad7/Bambi	24
GO:0030516	BP	GO:0030516	regulation of axon extension	16/600	105/13687	1.26532e-05	0.000507473	0.000411598	Tnr/Map2/Sema6d/Macf1/Sema3e/Plxna4/Cttn/Eif4g2/Apoe/Megf8/Golga4/Rtn4/Mapt/Map1b/Dbn1/Sema5a	16
GO:1902905	BP	GO:1902905	positive regulation of supramolecular fiber organization	20/600	154/13687	1.30183e-05	0.000514269	0.000417111	Prox1/Ckap5/Fmn1/Pde4dip/Akap9/Clip1/Limch1/Dctn1/Cttn/Numa1/Cx3cl1/Ccdc88a/Mapt/Nf2/Baiap2/Map1b/Htr1a/Togaram1/Sema5a/Apc	20
GO:0010770	BP	GO:0010770	positive regulation of cell morphogenesis involved in differentiation	12/600	62/13687	1.30496e-05	0.000514269	0.000417111	Epha4/Caprin1/Tnik/Cux1/Eef2k/Marcks/Baiap2/Dbn1/Akap5/Tiam1/Kalrn/Afdn	12
GO:0034332	BP	GO:0034332	adherens junction organization	11/600	53/13687	1.48967e-05	0.000581999	0.000472045	Epha4/Actb/Tjp1/Specc1l/Ctnnb1/Dsp/Cdh9/Cdh10/Plec/Afdn/Smad7	11
GO:0097120	BP	GO:0097120	receptor localization to synapse	14/600	84/13687	1.54522e-05	0.000598542	0.000485462	C1ql2/Gripap1/Nbea/Tnik/Clstn1/Magi2/Cacng8/Dlg2/Kif5a/Dbn1/Nrxn3/Kalrn/Nrxn1/Cnih2	14
GO:0060485	BP	GO:0060485	mesenchyme development	26/600	237/13687	1.56956e-05	0.000602816	0.000488929	Epha4/Nrp2/Sema6d/Spred1/Zeb2/Otud5/Sema3e/Megf8/Trim28/Spry2/Ctnnb1/Nedd4/Rtn4/Anxa6/Ddx5/Rbm24/Mef2c/Sema5a/Ddx17/Tiam1/Epha3/Robo2/Ldlrad4/Smad7/Bambi/Nolc1	26
GO:0010959	BP	GO:0010959	regulation of metal ion transport	34/600	355/13687	1.59063e-05	0.000605777	0.00049133	Atp1a2/Ptgs2/Grin1/Plp1/Dmd/Ank2/Atp1a1/Agrn/Akap9/Pkd2/Dpp6/Wnk1/Atp2b2/Stim1/Sptbn4/Atp2b1/Ank3/Nr3c2/Cacna1a/Cx3cl1/Jph3/Jph4/Ctnnb1/Nedd4/Myo5a/Homer1/Hecw1/Akap6/Akap5/Hspa2/Cntn1/Slc8a1/Diaph1/Kcnip2	34
GO:0070588	BP	GO:0070588	calcium ion transmembrane transport	27/600	252/13687	1.66406e-05	0.00062846	0.000509728	Cacna1e/Atp1a2/Grin1/Atp2b3/Plp1/Dmd/Ank2/Slc24a2/Pkd2/Grin2b/Atp2b2/Cacng8/Stim1/Slc8a2/Atp2b1/Cacna1a/Cx3cl1/Jph3/Nalcn/Myo5a/Akap6/Akap5/Hspa2/Slc25a23/Cacna1h/Slc8a1/Diaph1	27
GO:0051656	BP	GO:0051656	establishment of organelle localization	36/600	387/13687	1.70293e-05	0.000637826	0.000517324	Hnrnpu/Kif1a/Map2/Fmn2/Sec16a/Rbm10/Lmna/Syt11/Kif1b/Crocc/Exoc1/Dctn1/Ap3b2/Map6/Tacc2/Numa1/Kif5a/Ppfia2/Syne1/Stk11/Pcm1/Tacc1/Spry2/Ctnnb1/Myo5a/Myh10/Mapt/Nefh/Map1b/Dync1h1/Trip11/Trappc12/Chga/Myh9/Cnih2/Ccdc186	36
GO:0099003	BP	GO:0099003	vesicle-mediated transport in synapse	27/600	253/13687	1.78766e-05	0.000662369	0.00053723	Cacna1e/Ncs1/Gripap1/Syt11/Clstn1/Magi2/Rph3a/Actb/Btbd8/Ap3b2/Ppfia3/Ppfia2/Cacna1a/Unc13a/Cadps/Pcdh17/Ctnnb1/Nedd4/Ap2b1/Cltc/Amph/Akap5/Atp6v1a/Itsn1/Nrxn1/Diaph1/Sptbn2	27
GO:0031113	BP	GO:0031113	regulation of microtubule polymerization	11/600	54/13687	1.79769e-05	0.000662369	0.00053723	Map2/Ckap5/Pde4dip/Akap9/Clip1/Dctn1/Numa1/Mapt/Map1b/Togaram1/Apc	11
GO:0043113	BP	GO:0043113	receptor clustering	12/600	64/13687	1.83129e-05	0.000669307	0.000542858	Gripap1/Arhgef9/Agrn/Magi2/Grin2b/Dlg2/Apoe/Sorbs2/Cacna1a/Htr1a/Akap5/Nrxn1	12
GO:0061003	BP	GO:0061003	positive regulation of dendritic spine morphogenesis	8/600	28/13687	1.85584e-05	0.000672855	0.000545736	Caprin1/Eef2k/Marcks/Baiap2/Dbn1/Tiam1/Kalrn/Afdn	8
GO:0010970	BP	GO:0010970	transport along microtubule	21/600	171/13687	1.89793e-05	0.000682651	0.000553681	Hnrnpu/Dst/Kif1a/Map2/Map1a/Kif1b/Sfpq/Ap3b2/Dlg2/Map6/Kif5a/Ank3/Stk11/Pcm1/Myo5a/Mapt/Nefh/Map1b/Dync1h1/Mapk8ip3/Cnih2	21
GO:0031110	BP	GO:0031110	regulation of microtubule polymerization or depolymerization	14/600	86/13687	2.03822e-05	0.000727341	0.000589928	Map2/Map1a/Ckap5/Pde4dip/Akap9/Clip1/Dctn1/Numa1/Specc1l/Mapt/Map1b/Htr1a/Togaram1/Apc	14
GO:0021543	BP	GO:0021543	pallium development	19/600	147/13687	2.28273e-05	0.000808229	0.000655534	Prox1/Btg2/Grin1/Btbd3/Zeb2/Usp9x/Bcan/Bhlhe22/Epha5/Neurod6/Tacc2/Tacc1/Ctnnb1/Cul5/Rtn4/Nf2/Phactr1/Lamb1/Afdn	19
GO:0032239	BP	GO:0032239	regulation of nucleobase-containing compound transport	6/600	15/13687	2.46755e-05	0.00084688	0.000686882	Tpr/Setd2/Supt6/Nup153/Akap8l/Iws1	6
GO:0098840	BP	GO:0098840	protein transport along microtubule	6/600	15/13687	2.46755e-05	0.00084688	0.000686882	Kif1a/Map1a/Dlg2/Kif5a/Myo5a/Mapk8ip3	6
GO:0099118	BP	GO:0099118	microtubule-based protein transport	6/600	15/13687	2.46755e-05	0.00084688	0.000686882	Kif1a/Map1a/Dlg2/Kif5a/Myo5a/Mapk8ip3	6
GO:0051495	BP	GO:0051495	positive regulation of cytoskeleton organization	21/600	174/13687	2.47461e-05	0.00084688	0.000686882	Prox1/Ckap5/Fmn1/Pde4dip/Akap9/Clip1/Limch1/Dctn1/Cttn/Numa1/Cx3cl1/Ccdc88a/Mapt/Nf2/Baiap2/Map1b/Htr1a/Dync1h1/Togaram1/Sema5a/Apc	21
GO:0099504	BP	GO:0099504	synaptic vesicle cycle	24/600	215/13687	2.48533e-05	0.00084688	0.000686882	Cacna1e/Ncs1/Gripap1/Syt11/Magi2/Rph3a/Actb/Btbd8/Ap3b2/Ppfia3/Ppfia2/Cacna1a/Unc13a/Cadps/Pcdh17/Ctnnb1/Ap2b1/Cltc/Amph/Atp6v1a/Itsn1/Nrxn1/Diaph1/Sptbn2	24
GO:0048639	BP	GO:0048639	positive regulation of developmental growth	21/600	175/13687	2.69919e-05	0.000912889	0.000740421	Prox1/Agrn/Macf1/Igf1r/Eif4g2/Apoe/Megf8/Sptbn4/Insr/Unc13a/Ncam1/Golga4/Mapt/Map1b/Mef2c/Dbn1/Akap6/Nipbl/Sema5a/Afdn/Smad7	21
GO:0034765	BP	GO:0034765	regulation of monoatomic ion transmembrane transport	35/600	380/13687	2.74522e-05	0.000921581	0.000747471	Cacna1e/Atp1a2/Scn3a/Grin1/Plp1/Dmd/Ank2/Agrn/Akap9/Pkd2/Dpp6/Tcaf1/Wnk1/Grm5/Cacng8/Stim1/Kcnj11/Hk1/Ank3/Nr3c2/Cacna1a/Cx3cl1/Jph3/Nalcn/Nedd4/Myo5a/Homer1/Hecw1/Akap6/Akap5/Hspa2/Cacna1h/Slc8a1/Diaph1/Kcnip2	35
GO:0001662	BP	GO:0001662	behavioral fear response	10/600	47/13687	2.89701e-05	0.000965387	0.000783	Cacna1e/Atp1a2/Npy2r/Grin2b/Apoe/Htr1a/Mef2c/Mapk8ip2/Eif4g1/Slc1a1	10
GO:1901888	BP	GO:1901888	regulation of cell junction assembly	24/600	218/13687	3.12281e-05	0.00103303	0.000837867	Grin1/Fmn1/Rapgef2/Clstn1/Agrn/Epha7/Macf1/Limch1/Cntnap2/Chd4/Ppp1r9a/Tjp1/Lrrc4b/Eef2k/Icam5/Ctnnb1/Mef2c/Myh9/Epha3/Eif4g1/Il1rap/Nrxn1/Psd/Slk	24
GO:0006874	BP	GO:0006874	intracellular calcium ion homeostasis	26/600	247/13687	3.2328e-05	0.00106167	0.000861094	Ncs1/Grin1/Atp2b3/Dmd/Ank2/Clstn1/Slc24a2/Pkd2/Grin2b/Atp2b2/Apoe/Stim1/Slc8a2/Atp2b1/Cacna1a/Cx3cl1/Jph3/Atp13a1/Myo5a/Cul5/Anxa6/Akap6/Chga/Slc25a23/Slc8a1/Diaph1	26
GO:0071166	BP	GO:0071166	ribonucleoprotein complex localization	5/600	10/13687	3.33955e-05	0.00108106	0.00087682	Rbm10/Setd2/Supt6/Akap8l/Iws1	5
GO:0099640	BP	GO:0099640	axo-dendritic protein transport	5/600	10/13687	3.33955e-05	0.00108106	0.00087682	Map1a/Dlg2/Kif5a/Myo5a/Mapk8ip3	5
GO:0002209	BP	GO:0002209	behavioral defense response	10/600	48/13687	3.51754e-05	0.00112939	0.00091602	Cacna1e/Atp1a2/Npy2r/Grin2b/Apoe/Htr1a/Mef2c/Mapk8ip2/Eif4g1/Slc1a1	10
GO:0006816	BP	GO:0006816	calcium ion transport	32/600	338/13687	3.53869e-05	0.00112939	0.00091602	Cacna1e/Atp1a2/Ptgs2/Grin1/Atp2b3/Plp1/Dmd/Ank2/Slc24a2/Pkd2/Grin2b/Atp2b2/Cacng8/Stim1/Slc8a2/Atp2b1/Cacna1a/Cx3cl1/Jph3/Nalcn/Jph4/Ctnnb1/Myo5a/Anxa6/Homer1/Akap6/Akap5/Hspa2/Slc25a23/Cacna1h/Slc8a1/Diaph1	32
GO:0007051	BP	GO:0007051	spindle organization	20/600	165/13687	3.60816e-05	0.00113822	0.000923184	Hnrnpu/Tpr/Ckap5/Golga2/Atrx/Smc1a/Pde4dip/Vcp/Dctn1/Tacc2/Numa1/Pcnt/Tacc1/Tnks/Cltc/Plk2/Rgs14/Dync1h1/Myh9/Ppp2r1a	20
GO:0046822	BP	GO:0046822	regulation of nucleocytoplasmic transport	16/600	114/13687	3.6166e-05	0.00113822	0.000923184	Ptgs2/Tpr/Rbm10/Trim28/Ppp1r12a/Setd2/Nedd4/Supt6/Nup153/Hsp90aa1/Akap5/Ubr5/Rangap1/Akap8l/Iws1/Nolc1	16
GO:0072659	BP	GO:0072659	protein localization to plasma membrane	28/600	279/13687	3.87207e-05	0.00121022	0.00098158	Sec16a/Gripap1/Rapgef2/Ank2/Tnik/Macf1/Dpp6/Actb/Kcnj11/Sptbn4/Ank3/Map7/Sorl1/Golga4/Myo5a/Ccdc88a/Sptbn1/Cltc/Ppp1r9b/Sqstm1/Akap5/Hectd1/Epha3/Rhoq/Nrxn1/Rab31/Epb41l3/Afdn	28
GO:0008090	BP	GO:0008090	retrograde axonal transport	7/600	23/13687	3.98348e-05	0.00123652	0.00100291	Dst/Kif1a/Map1a/Kif1b/Dlg2/Kif5a/Dync1h1	7
GO:0050684	BP	GO:0050684	regulation of mRNA processing	17/600	128/13687	4.29185e-05	0.00131906	0.00106985	Hnrnpu/Rbm10/Thrap3/Snrnp70/Acin1/Sltm/Leo1/Ddx5/Supt6/Rbm24/Snw1/Khdrbs3/Ddx17/Son/Safb/Iws1/Malat1	17
GO:0006360	BP	GO:0006360	transcription by RNA polymerase I	11/600	59/13687	4.3076e-05	0.00131906	0.00106985	Sf3b1/Baz1b/Ppp1r15a/Spty2d1/Ddx21/Mars1/Baz2a/Ercc6/Pdcd7/Mybbp1a/Crebbp	11
GO:0043270	BP	GO:0043270	positive regulation of monoatomic ion transport	23/600	209/13687	4.57365e-05	0.00139113	0.00112831	Grin1/Plp1/Dmd/Ank2/Akap9/Pkd2/Dpp6/Tcaf1/Wnk1/Atp2b2/Cacng8/Stim1/Kcnj11/Atp2b1/Ank3/Cx3cl1/Myo5a/Homer1/Akap6/Akap5/Hspa2/Cntn1/Kcnip2	23
GO:0034248	BP	GO:0034248	regulation of amide metabolic process	36/600	406/13687	4.72747e-05	0.00142833	0.00115848	Epha4/Hnrnpu/Eprs/Gigyf2/Igfbp5/Tpr/Btg2/Secisbp2l/Caprin1/Eif4g3/Gcn1/Grm5/Eif4g2/Apoe/Spon1/Ppp1r15a/Eef2k/Aars/Cnot1/Upf1/Sorl1/Pkm/Rtn4/Tnrc6c/Rbm24/Sox4/Larp4b/Akap6/Plxnb2/Slc2a13/Tnrc6b/Eif4g1/Khsrp/Lrpprc/Apc/Nolc1	36
GO:0007179	BP	GO:0007179	transforming growth factor beta receptor signaling pathway	20/600	169/13687	5.09524e-05	0.00152925	0.00124033	Parp1/Hspa5/Spred1/Zeb2/Usp9x/Jun/Lemd3/Stk11/Glg1/Spry2/Tnrc6c/Stat3/Nlk/Itgb8/Arid4a/Snw1/Crebbp/Ldlrad4/Smad7/Bambi	20
GO:0048762	BP	GO:0048762	mesenchymal cell differentiation	22/600	197/13687	5.33085e-05	0.00158944	0.00128915	Epha4/Nrp2/Sema6d/Spred1/Zeb2/Otud5/Sema3e/Trim28/Spry2/Ctnnb1/Rtn4/Anxa6/Ddx5/Mef2c/Sema5a/Ddx17/Tiam1/Epha3/Ldlrad4/Smad7/Bambi/Nolc1	22
GO:0021696	BP	GO:0021696	cerebellar cortex morphogenesis	9/600	41/13687	5.59812e-05	0.00165822	0.00134494	Prox1/Usp9x/Cntnap2/Atp2b2/Kndc1/Pcnt/Cacna1a/Nrxn1/Sptbn2	9
GO:1902074	BP	GO:1902074	response to salt	27/600	270/13687	5.64227e-05	0.00166044	0.00134674	Itpkb/Parp1/Grin1/Syt11/Jun/Pkd2/Wnk1/Igf1r/Fosb/Dlg2/Stim1/Kcnj11/Sorbs2/Jund/Anxa11/Ncam1/Grm2/Nefh/Ppp1r9b/Mef2c/Homer1/Plec/Crebbp/Nrxn1/Slc25a23/Slc8a1/Slc1a1	27
GO:0036376	BP	GO:0036376	sodium ion export across plasma membrane	5/600	11/13687	5.90177e-05	0.00171454	0.00139062	Atp1a2/Atp1a1/Agrn/Slc4a4/Slc8a1	5
GO:0099612	BP	GO:0099612	protein localization to axon	5/600	11/13687	5.90177e-05	0.00171454	0.00139062	Cntn2/Copa/Cntnap2/Ank3/Epb41l3	5
GO:0008089	BP	GO:0008089	anterograde axonal transport	10/600	51/13687	6.10376e-05	0.00175078	0.00142001	Kif1a/Map2/Map1a/Kif1b/Ap3b2/Dlg2/Kif5a/Ank3/Mapk8ip3/Cnih2	10
GO:0021587	BP	GO:0021587	cerebellum morphogenesis	10/600	51/13687	6.10376e-05	0.00175078	0.00142001	Prox1/Hspa5/Usp9x/Cntnap2/Atp2b2/Kndc1/Pcnt/Cacna1a/Nrxn1/Sptbn2	10
GO:0090066	BP	GO:0090066	regulation of anatomical structure size	39/600	460/13687	6.19251e-05	0.00176137	0.0014286	Tnr/Cntn2/Map2/Atp1a2/Ptgs2/Sptan1/Sema6d/Slc12a5/Fmn1/Epha7/Macf1/Sema3e/Plxna4/Ppp1r9a/Atp2b2/Cttn/Eif4g2/Apoe/Ppp1r15a/Megf8/Atp2b1/Specc1l/Cx3cl1/Klf2/Golga4/Rtn4/Sptbn1/Fstl4/Mapt/Baiap2/Map1b/Htr1a/Dbn1/Hsp90aa1/Inf2/Sptb/Chga/Sema5a/Slc8a1	39
GO:1902903	BP	GO:1902903	regulation of supramolecular fiber organization	32/600	348/13687	6.22675e-05	0.00176137	0.0014286	Prox1/Map2/Map1a/Sptan1/Ckap5/Fmn1/Pde4dip/Akap9/Clip1/Limch1/Ctnna2/Dctn1/Ppp1r9a/Cttn/Tjp1/Apoe/Numa1/Specc1l/Cx3cl1/Ccdc88a/Sptbn1/Mapt/Nf2/Baiap2/Map1b/Htr1a/Mef2c/Dbn1/Togaram1/Sptb/Sema5a/Apc	32
GO:0034767	BP	GO:0034767	positive regulation of monoatomic ion transmembrane transport	19/600	158/13687	6.26896e-05	0.00176137	0.0014286	Grin1/Plp1/Dmd/Ank2/Akap9/Pkd2/Dpp6/Tcaf1/Wnk1/Cacng8/Stim1/Kcnj11/Ank3/Cx3cl1/Myo5a/Akap6/Akap5/Hspa2/Kcnip2	19
GO:0060537	BP	GO:0060537	muscle tissue development	33/600	364/13687	6.33319e-05	0.00176137	0.0014286	Hnrnpu/Dner/Kcnk2/Prox1/Igfbp5/Btg2/Norad/Dmd/Rbm10/Lmna/Mbnl1/Cntnap2/Vgll4/Lemd3/Sorbs2/Sin3b/Ncam1/Ctnnb1/Usp19/Myh10/Ddx5/Rbm24/Dsp/Mef2c/Homer1/Akap6/Snw1/Nr4a1/Ddx17/Plec/Slc8a1/Apc/Smad7	33
GO:0007178	BP	GO:0007178	transmembrane receptor protein serine/threonine kinase signaling pathway	29/600	302/13687	6.33501e-05	0.00176137	0.0014286	Parp1/Hspa5/Spred1/Zeb2/Usp9x/Jun/Magi2/Megf8/Numa1/Lemd3/Stk11/Glg1/Spry2/Sorl1/Sptbn1/Ube2o/Tnrc6c/Stat3/Nlk/Fstl4/Ddx5/Itgb8/Arid4a/Snw1/Crebbp/Ldlrad4/Smad7/Bambi/Rbm14	29
GO:0060291	BP	GO:0060291	long-term synaptic potentiation	15/600	107/13687	6.38576e-05	0.00176465	0.00143126	Epha4/Tnr/Ckap5/Slc24a2/Grin2b/Ppp1r9a/Apoe/Slc8a2/Unc13a/Sqstm1/Plk2/Rgs14/Rasgrf2/Akap5/Slc1a1	15
GO:0006873	BP	GO:0006873	intracellular monoatomic ion homeostasis	36/600	414/13687	7.07831e-05	0.00194418	0.00157687	Atp1a2/Ncs1/Slc12a5/Grin1/Atp2b3/Dmd/Ank2/Atp1a1/Clstn1/Slc24a2/Pkd2/Slc4a4/Grin2b/Wnk1/Atp2b2/Apoe/Stim1/Slc8a2/Atp2b1/Nr3c2/Cacna1a/Cx3cl1/Jph3/Atp13a1/Aplp2/Myo5a/Cul5/Anxa6/Akap6/Chga/Ckb/Atp6v1a/Slc25a23/Slc8a1/Diaph1/Slc1a1	36
GO:0007413	BP	GO:0007413	axonal fasciculation	7/600	25/13687	7.23509e-05	0.00196344	0.00159249	Epha4/Cntn2/Megf8/Ncam1/Rtn4/Sema5a/Epha3	7
GO:0106030	BP	GO:0106030	neuron projection fasciculation	7/600	25/13687	7.23509e-05	0.00196344	0.00159249	Epha4/Cntn2/Megf8/Ncam1/Rtn4/Sema5a/Epha3	7
GO:0098771	BP	GO:0098771	inorganic ion homeostasis	37/600	431/13687	7.36298e-05	0.00198625	0.001611	Atp1a2/Ncs1/Slc12a5/Grin1/Atp2b3/Dmd/Ank2/Atp1a1/Clstn1/Slc24a2/Pkd2/Grin2b/Wnk1/Atp2b2/Apoe/Stim1/Slc8a2/Atp2b1/Ank3/Nr3c2/Cacna1a/Cx3cl1/Jph3/Atp13a1/Slc22a17/Aplp2/Myo5a/Cul5/Anxa6/Akap6/Chga/Ckb/Atp6v1a/Slc25a23/Slc8a1/Diaph1/Slc1a1	37
GO:0008361	BP	GO:0008361	regulation of cell size	21/600	188/13687	7.80951e-05	0.00209424	0.00169859	Tnr/Map2/Sema6d/Slc12a5/Epha7/Macf1/Sema3e/Plxna4/Atp2b2/Cttn/Eif4g2/Apoe/Megf8/Golga4/Rtn4/Fstl4/Mapt/Map1b/Dbn1/Hsp90aa1/Sema5a	21
GO:0018210	BP	GO:0018210	peptidyl-threonine modification	15/600	109/13687	7.93146e-05	0.00211443	0.00171496	Clk1/Tnks1bp1/Spred1/Wnk1/Ppp1r15a/Hipk4/Hk1/Stk11/Galntl6/Tnks/Spry2/Phip/Nlk/Eif4g1/Smad7	15
GO:0033555	BP	GO:0033555	multicellular organismal response to stress	14/600	97/13687	8.06099e-05	0.0021364	0.00173278	Cacna1e/Atp1a2/Scn3a/Npy2r/Cntnap2/Grin2b/Apoe/Cacna1a/Ncam1/Htr1a/Mef2c/Mapk8ip2/Eif4g1/Slc1a1	14
GO:0099159	BP	GO:0099159	regulation of modification of postsynaptic structure	6/600	18/13687	8.1754e-05	0.00215412	0.00174715	Marcks/Myh10/Baiap2/Tiam1/Itsn1/Kalrn	6
GO:0035725	BP	GO:0035725	sodium ion transmembrane transport	16/600	122/13687	8.34876e-05	0.00218708	0.00177389	Atp1a2/Scn3a/Dmd/Atp1a1/Slc24a2/Agrn/Pkd2/Slc4a4/Wnk1/Slc8a2/Ank3/Nalcn/Nedd4/Hecw1/Cacna1h/Slc8a1	16
GO:0021575	BP	GO:0021575	hindbrain morphogenesis	10/600	53/13687	8.60754e-05	0.00222911	0.00180797	Prox1/Hspa5/Usp9x/Cntnap2/Atp2b2/Kndc1/Pcnt/Cacna1a/Nrxn1/Sptbn2	10
GO:0042596	BP	GO:0042596	fear response	10/600	53/13687	8.60754e-05	0.00222911	0.00180797	Cacna1e/Atp1a2/Npy2r/Grin2b/Apoe/Htr1a/Mef2c/Mapk8ip2/Eif4g1/Slc1a1	10
GO:0001558	BP	GO:0001558	regulation of cell growth	34/600	386/13687	8.71413e-05	0.00224389	0.00181996	Tnr/Map2/Igfbp5/Sema6d/Tro/Rbm10/Clstn1/Epha7/Macf1/Sema3e/Vgll4/Plxna4/Cttn/Eif4g2/Apoe/Megf8/Stk11/Unc13a/Golga4/Rtn4/Fstl4/Mapt/Nf2/Ppp1r9b/Map1b/Dbn1/Akap6/Sema5a/Eif4g1/Bcl6/Hdgfl2/Epb41l3/Afdn/Smad7	34
GO:0021761	BP	GO:0021761	limbic system development	13/600	86/13687	8.86908e-05	0.00227089	0.00184186	Prox1/Nrp2/Atp1a2/Btg2/Zeb2/Usp9x/Bcan/Sema3e/Epha5/Cntnap2/Neurod6/Ctnnb1/Nf2	13
GO:0006935	BP	GO:0006935	chemotaxis	37/600	436/13687	9.34956e-05	0.00236236	0.00191605	Epha4/Scg2/Cntn2/Nrp2/Sema6d/Plekhg5/Agrn/Epha7/Sema3e/Epha5/Chl1/Plxna4/Wnk1/Cttn/Megf8/Arhgef25/Kif5a/Ank3/Cx3cl1/Ncam1/Myh10/Mef2c/Bcl11b/Chga/Plxnb2/Trio/Sema5a/Matn2/Cntn1/Nr4a1/Plec/Tiam1/Epha3/Robo2/Kalrn/Dusp1/Mapk8ip3	37
GO:0042330	BP	GO:0042330	taxis	37/600	436/13687	9.34956e-05	0.00236236	0.00191605	Epha4/Scg2/Cntn2/Nrp2/Sema6d/Plekhg5/Agrn/Epha7/Sema3e/Epha5/Chl1/Plxna4/Wnk1/Cttn/Megf8/Arhgef25/Kif5a/Ank3/Cx3cl1/Ncam1/Myh10/Mef2c/Bcl11b/Chga/Plxnb2/Trio/Sema5a/Matn2/Cntn1/Nr4a1/Plec/Tiam1/Epha3/Robo2/Kalrn/Dusp1/Mapk8ip3	37
GO:0032507	BP	GO:0032507	maintenance of protein location in cell	11/600	64/13687	9.38273e-05	0.00236236	0.00191605	Hnrnpu/Hspa5/Hk1/Os9/Ank3/Syne1/Sorl1/Ccdc88a/Mprip/Dbn1/Rangap1	11
GO:0099111	BP	GO:0099111	microtubule-based transport	22/600	205/13687	9.68714e-05	0.00242475	0.00196665	Hnrnpu/Dst/Kif1a/Map2/Map1a/Kif1b/Sfpq/Ap3b2/Dlg2/Map6/Kif5a/Ank3/Stk11/Pcm1/Myo5a/Mapt/Nefh/Map1b/Dync1h1/Mapk8ip3/Cnih2/Rfx3	22
GO:0099519	BP	GO:0099519	dense core granule cytoskeletal transport	5/600	12/13687	9.75294e-05	0.00242475	0.00196665	Kif1a/Map2/Kif1b/Kif5a/Ppfia2	5
GO:0032271	BP	GO:0032271	regulation of protein polymerization	20/600	177/13687	9.79101e-05	0.00242475	0.00196665	Map2/Sptan1/Ckap5/Fmn1/Pde4dip/Akap9/Clip1/Dctn1/Ppp1r9a/Cttn/Numa1/Sptbn1/Mapt/Baiap2/Map1b/Dbn1/Hsp90aa1/Togaram1/Sptb/Apc	20
GO:0007519	BP	GO:0007519	skeletal muscle tissue development	18/600	150/13687	9.98381e-05	0.00245906	0.00199448	Dner/Btg2/Norad/Dmd/Mbnl1/Cntnap2/Lemd3/Sin3b/Ctnnb1/Usp19/Ddx5/Rbm24/Mef2c/Homer1/Snw1/Nr4a1/Ddx17/Plec	18
GO:0032870	BP	GO:0032870	cellular response to hormone stimulus	35/600	406/13687	0.000105743	0.00259041	0.00210101	Hnrnpu/Parp1/Eprs/Atp1a2/Soga1/Atp1a1/Epha5/Igf1r/Marcks/Atp2b1/Nr3c2/Insr/Irs2/Cnot1/Phip/Sorl1/Pkm/Ctnnb1/Nedd4/Myo5a/Stat3/Ddx5/Mef2c/Ubr5/Nr4a1/Ddx17/Rangap1/Kmt2d/Epha3/Rhoq/Safb/Rab31/Apc/Brd8/Klf9	35
GO:0071417	BP	GO:0071417	cellular response to organonitrogen compound	40/600	489/13687	0.000109146	0.00265942	0.00215698	Epha4/Parp1/Eprs/Igfbp5/Soga1/Cebpb/Rapgef2/Jun/Akap9/Gabrb1/Pkd2/Actb/Grm5/Igf1r/Stim1/Marcks/Atp2b1/Nr3c2/Sorbs2/Cacna1a/Insr/Irs2/Phip/Sorl1/Pkm/Ctnnb1/Myo5a/Stat3/Ppp1r9b/Htr1a/Mef2c/Akap6/Nr4a1/Rangap1/Rhoq/Rab31/Slc8a1/Apc/Diaph1/Slc1a1	40
GO:0032535	BP	GO:0032535	regulation of cellular component size	31/600	343/13687	0.000111172	0.00269428	0.00218526	Tnr/Cntn2/Map2/Sptan1/Sema6d/Slc12a5/Fmn1/Epha7/Macf1/Sema3e/Plxna4/Ppp1r9a/Atp2b2/Cttn/Eif4g2/Apoe/Ppp1r15a/Megf8/Specc1l/Golga4/Rtn4/Sptbn1/Fstl4/Mapt/Baiap2/Map1b/Dbn1/Hsp90aa1/Inf2/Sptb/Sema5a	31
GO:0018107	BP	GO:0018107	peptidyl-threonine phosphorylation	14/600	100/13687	0.000112877	0.00270763	0.00219609	Clk1/Tnks1bp1/Spred1/Wnk1/Ppp1r15a/Hipk4/Hk1/Stk11/Tnks/Spry2/Phip/Nlk/Eif4g1/Smad7	14
GO:0021954	BP	GO:0021954	central nervous system neuron development	13/600	88/13687	0.000112918	0.00270763	0.00219609	Epha4/Cntn2/Nrp2/Map2/Btg2/Zeb2/Rapgef2/Bhlhe22/Sema3e/Prdm8/Plxna4/Sptbn4/Hsp90aa1	13
GO:0032252	BP	GO:0032252	secretory granule localization	6/600	19/13687	0.000115081	0.00274499	0.00222639	Kif1a/Map2/Kif1b/Kif5a/Ppfia2/Myo5a	6
GO:0055074	BP	GO:0055074	calcium ion homeostasis	26/600	267/13687	0.000119481	0.00283502	0.00229941	Ncs1/Grin1/Atp2b3/Dmd/Ank2/Clstn1/Slc24a2/Pkd2/Grin2b/Atp2b2/Apoe/Stim1/Slc8a2/Atp2b1/Cacna1a/Cx3cl1/Jph3/Atp13a1/Myo5a/Cul5/Anxa6/Akap6/Chga/Slc25a23/Slc8a1/Diaph1	26
GO:0043620	BP	GO:0043620	regulation of DNA-templated transcription in response to stress	9/600	45/13687	0.00012108	0.00285799	0.00231804	Atf6/Cebpb/Jun/Ppp1r15a/Bclaf1/Klf2/Nedd4/Rgs14/Jmy	9
GO:0042692	BP	GO:0042692	muscle cell differentiation	31/600	346/13687	0.000130295	0.00305957	0.00248154	Hnrnpu/Dner/Prox1/Igfbp5/Tanc1/Norad/Dmd/Rbm10/Ank2/Lmna/Sort1/Ankrd17/Cntnap2/Stim1/Pld3/Syne1/Sorbs2/Ctnnb1/Myh10/Supt6/Rbm24/Mef2c/Homer1/Akap6/Actn1/Lamb1/Myh9/Mrtfa/Plec/Hdgfl2/Slc8a1	31
GO:0060292	BP	GO:0060292	long-term synaptic depression	8/600	36/13687	0.000132488	0.00309502	0.00251029	Slc24a2/Sorcs2/Dgki/Ppp1r9a/Grm2/Mapt/Plk2/Sorcs3	8
GO:0007517	BP	GO:0007517	muscle organ development	26/600	269/13687	0.000134914	0.00313554	0.00254316	Dner/Prox1/Btg2/Norad/Dmd/Lmna/Mbnl1/Cntnap2/Chd2/Lemd3/Sin3b/Zfp609/Ctnnb1/Usp19/Ddx5/Rbm24/Dsp/Mef2c/Homer1/Snw1/Nr4a1/Ddx17/Plec/Hdgfl2/Smad7/Kmt5b	26
GO:0045859	BP	GO:0045859	regulation of protein kinase activity	40/600	494/13687	0.000135626	0.003136	0.00254353	Epha4/Prox1/Spred1/Zeb2/Maged1/Dlg3/Rapgef2/Agrn/Pkd2/Actb/Ppp1r9a/Grm5/Apoe/Slc8a2/Marcks/Stk11/Insr/Spry2/Aplp2/Sorl1/Ccdc88a/Ccng1/Sh3bp5l/Nf2/Rgs14/Mef2c/Akap6/Hsp90aa1/Trib1/Plec/Tiam1/Fgd4/Nrxn1/Dusp1/Slc8a1/Mapk8ip3/Apc/Ccny/Vldlr/Slc1a1	40
GO:0099518	BP	GO:0099518	vesicle cytoskeletal trafficking	11/600	67/13687	0.000143951	0.0033116	0.00268596	Kif1a/Map2/Kif1b/Ap3b2/Kif5a/Ppfia2/Stk11/Myo5a/Dync1h1/Cnih2/Ccdc186	11
GO:0008038	BP	GO:0008038	neuron recognition	9/600	46/13687	0.000144761	0.00331341	0.00268742	Epha4/Cntn2/Cntnap2/Megf8/Ncam1/Rtn4/Sema5a/Epha3/Robo2	9
GO:0003007	BP	GO:0003007	heart morphogenesis	22/600	211/13687	0.000147943	0.00334702	0.00271468	Prox1/Nrp2/Npy2r/Jun/Pkd2/Megf8/Kat6a/Insr/Ctnnb1/Nedd4/Rtn4/Gaa/Sox4/Dsp/Mef2c/Asxl2/Nipbl/Robo2/Adamts1/Slc8a1/Smad7/Mib1	22
GO:0034764	BP	GO:0034764	positive regulation of transmembrane transport	22/600	211/13687	0.000147943	0.00334702	0.00271468	Grin1/Plp1/Dmd/Ank2/Akap9/Pkd2/Dpp6/Tcaf1/Wnk1/Cacng8/Stim1/Kcnj11/Ank3/Insr/Cx3cl1/Irs2/Myo5a/Akap6/Akap5/Hspa2/Rhoq/Kcnip2	22
GO:0099072	BP	GO:0099072	regulation of postsynaptic membrane neurotransmitter receptor levels	16/600	128/13687	0.000148445	0.00334702	0.00271468	C1ql2/Gripap1/Dlg3/Nbea/Tnik/Clstn1/Magi2/Cntnap2/Cacng8/Dlg2/Nedd4/Ap2b1/Hsp90aa1/Nrxn3/Akap5/Kalrn	16
GO:1904062	BP	GO:1904062	regulation of monoatomic cation transmembrane transport	27/600	287/13687	0.000158248	0.00355039	0.00287963	Atp1a2/Grin1/Plp1/Dmd/Ank2/Agrn/Akap9/Pkd2/Dpp6/Wnk1/Stim1/Kcnj11/Ank3/Nr3c2/Cacna1a/Cx3cl1/Jph3/Nedd4/Myo5a/Homer1/Hecw1/Akap6/Akap5/Hspa2/Slc8a1/Diaph1/Kcnip2	27
GO:0034968	BP	GO:0034968	histone lysine methylation	13/600	91/13687	0.000159894	0.00356965	0.00289525	Phf20/Ash1l/Kmt2c/Baz2a/Setd2/Ctnnb1/Arid4a/Asxl2/Snw1/Kmt2d/Nfkbiz/Iws1/Kmt5b	13
GO:0000375	BP	GO:0000375	RNA splicing, via transesterification reactions	25/600	257/13687	0.000163274	0.00358427	0.00290711	Hnrnpu/Sf3b1/Prpf6/Snrnp200/Rbm10/Mbnl1/Thrap3/Sfpq/Snrnp70/Sf3b3/Acin1/Ddx5/Sf3a1/Rbm24/Ddx46/Snw1/Khdrbs3/Ddx17/Son/Srrm2/Hnrnpm/Rbm14/Sf3b2/Sart1/Malat1	25
GO:0000377	BP	GO:0000377	RNA splicing, via transesterification reactions with bulged adenosine as nucleophile	25/600	257/13687	0.000163274	0.00358427	0.00290711	Hnrnpu/Sf3b1/Prpf6/Snrnp200/Rbm10/Mbnl1/Thrap3/Sfpq/Snrnp70/Sf3b3/Acin1/Ddx5/Sf3a1/Rbm24/Ddx46/Snw1/Khdrbs3/Ddx17/Son/Srrm2/Hnrnpm/Rbm14/Sf3b2/Sart1/Malat1	25
GO:0000398	BP	GO:0000398	mRNA splicing, via spliceosome	25/600	257/13687	0.000163274	0.00358427	0.00290711	Hnrnpu/Sf3b1/Prpf6/Snrnp200/Rbm10/Mbnl1/Thrap3/Sfpq/Snrnp70/Sf3b3/Acin1/Ddx5/Sf3a1/Rbm24/Ddx46/Snw1/Khdrbs3/Ddx17/Son/Srrm2/Hnrnpm/Rbm14/Sf3b2/Sart1/Malat1	25
GO:0051648	BP	GO:0051648	vesicle localization	21/600	198/13687	0.000163712	0.00358427	0.00290711	Kif1a/Map2/Sec16a/Syt11/Kif1b/Exoc1/Magi2/Dctn1/Ap3b2/Kif5a/Ppfia2/Stk11/Pcdh17/Ctnnb1/Myo5a/Dync1h1/Trip11/Trappc12/Nrxn1/Cnih2/Ccdc186	21
GO:1903076	BP	GO:1903076	regulation of protein localization to plasma membrane	14/600	104/13687	0.000172938	0.00376806	0.00305618	Gripap1/Dpp6/Actb/Kcnj11/Myo5a/Sptbn1/Cltc/Ppp1r9b/Sqstm1/Akap5/Hectd1/Epha3/Rhoq/Nrxn1	14
GO:0007163	BP	GO:0007163	establishment or maintenance of cell polarity	21/600	199/13687	0.000175698	0.00380987	0.00309009	Dst/Map2/Ckap5/Dlg3/Lmna/Macf1/Actb/Prickle2/Dctn1/Igf1r/Numa1/Ank3/Stk11/Spry2/Cyth1/Map1b/Hsp90aa1/Myh9/Rhoq/Mtcl1/Apc	21
GO:1904064	BP	GO:1904064	positive regulation of cation transmembrane transport	16/600	130/13687	0.000178226	0.00383542	0.00311081	Grin1/Plp1/Dmd/Ank2/Akap9/Pkd2/Dpp6/Wnk1/Stim1/Kcnj11/Ank3/Cx3cl1/Akap6/Akap5/Hspa2/Kcnip2	16
GO:0031109	BP	GO:0031109	microtubule polymerization or depolymerization	15/600	117/13687	0.000178569	0.00383542	0.00311081	Map2/Map1a/Ckap5/Golga2/Pde4dip/Akap9/Clip1/Dctn1/Numa1/Specc1l/Mapt/Map1b/Htr1a/Togaram1/Apc	15
GO:0007613	BP	GO:0007613	memory	17/600	144/13687	0.000188772	0.00403544	0.00327304	Ptgs2/Map1a/Grin1/Syt11/Slc24a2/B4galt2/Grin2b/Apoe/Slc8a2/Jph3/Mapt/Plk2/Rgs14/Crebbp/Kalrn/Slc1a1/Sorcs3	17
GO:0051924	BP	GO:0051924	regulation of calcium ion transport	22/600	215/13687	0.000194055	0.00411491	0.0033375	Atp1a2/Ptgs2/Grin1/Plp1/Dmd/Ank2/Pkd2/Atp2b2/Stim1/Atp2b1/Cacna1a/Cx3cl1/Jph3/Jph4/Ctnnb1/Myo5a/Homer1/Akap6/Akap5/Hspa2/Slc8a1/Diaph1	22
GO:0060538	BP	GO:0060538	skeletal muscle organ development	18/600	158/13687	0.000194305	0.00411491	0.0033375	Dner/Btg2/Norad/Dmd/Mbnl1/Cntnap2/Lemd3/Sin3b/Ctnnb1/Usp19/Ddx5/Rbm24/Mef2c/Homer1/Snw1/Nr4a1/Ddx17/Plec	18
GO:1903115	BP	GO:1903115	regulation of actin filament-based movement	8/600	38/13687	0.000198174	0.00417732	0.00338812	Atp1a2/Ank2/Atp1a1/Akap9/Dsp/Dbn1/Akap6/Cacna1h	8
GO:0051235	BP	GO:0051235	maintenance of location	26/600	277/13687	0.000215953	0.00452663	0.00367144	Hnrnpu/Hspa5/Dmd/Ank2/Akap9/Pkd2/Apoe/Hk1/Os9/Ank3/Syne1/Cx3cl1/Jph3/Sorl1/Myo5a/Ccdc88a/Mprip/Gaa/Anxa6/Dbn1/Akap6/Asxl2/Rangap1/Slc25a23/Slc8a1/Diaph1	26
GO:0003012	BP	GO:0003012	muscle system process	29/600	324/13687	0.000216743	0.00452663	0.00367144	Parp1/Igfbp5/Atp1a2/Ptgs2/Dmd/Rbm10/Npy2r/Ank2/Atp1a1/Lmna/Agrn/Akap9/Cttn/Foxo3/Atp2b1/Sorbs2/Gaa/Anxa6/Dsp/Mef2c/Dbn1/Homer1/Akap6/Chga/Nr4a1/Tiam1/Cacna1h/Slc8a1/Smad7	29
GO:0051480	BP	GO:0051480	regulation of cytosolic calcium ion concentration	10/600	59/13687	0.000218947	0.00455169	0.00369176	Ncs1/Atp2b3/Grin2b/Atp2b2/Slc8a2/Atp2b1/Cacna1a/Myo5a/Cul5/Chga	10
GO:0046785	BP	GO:0046785	microtubule polymerization	12/600	82/13687	0.000225105	0.00465833	0.00377825	Map2/Ckap5/Golga2/Pde4dip/Akap9/Clip1/Dctn1/Numa1/Mapt/Map1b/Togaram1/Apc	12
GO:0032253	BP	GO:0032253	dense core granule localization	5/600	14/13687	0.000229122	0.00469856	0.00381088	Kif1a/Map2/Kif1b/Kif5a/Ppfia2	5
GO:1901950	BP	GO:1901950	dense core granule transport	5/600	14/13687	0.000229122	0.00469856	0.00381088	Kif1a/Map2/Kif1b/Kif5a/Ppfia2	5
GO:1903311	BP	GO:1903311	regulation of mRNA metabolic process	25/600	263/13687	0.000233808	0.00477306	0.00387131	Hnrnpu/Gigyf2/Btg2/Rbm10/Thrap3/Snrnp70/Cnot1/Upf1/Acin1/Sltm/Leo1/Tnrc6c/Ddx5/Supt6/Rbm24/Larp4b/Snw1/Khdrbs3/Ddx17/Tnrc6b/Son/Safb/Khsrp/Iws1/Malat1	25
GO:0099068	BP	GO:0099068	postsynapse assembly	9/600	49/13687	0.000240099	0.00485772	0.00393997	C1ql2/Arhgef9/Magi2/Lrrc4b/Nrxn3/Il1rap/Nrxn1/Psd/Sptbn2	9
GO:0140115	BP	GO:0140115	export across plasma membrane	9/600	49/13687	0.000240099	0.00485772	0.00393997	Atp1a2/Atp2b3/Atp1a1/Agrn/Slc4a4/Slc8a2/Atp2b1/Slc8a1/Kcnip2	9
GO:1901019	BP	GO:1901019	regulation of calcium ion transmembrane transporter activity	11/600	71/13687	0.000244776	0.00493033	0.00399887	Atp1a2/Dmd/Ank2/Pkd2/Stim1/Cacna1a/Jph3/Myo5a/Akap6/Akap5/Hspa2	11
GO:0031122	BP	GO:0031122	cytoplasmic microtubule organization	10/600	60/13687	0.000252598	0.00506538	0.0041084	Pde4dip/Clip1/Clip2/Tacc2/Numa1/Pcm1/Ccdc88a/Dync1h1/Apc/Slk	10
GO:0034504	BP	GO:0034504	protein localization to nucleus	26/600	280/13687	0.000256029	0.00511156	0.00414586	Hnrnpu/Parp1/Ptgs2/Tpr/Maged1/Lmna/Fam53b/Trim28/Ranbp2/Syne1/Stk11/Phip/Dclk3/Stat3/Ctdnep1/Ddx5/Nf2/Sqstm1/Nup153/Nol8/Hsp90aa1/Akap5/Ubr5/Rangap1/Hnrnpm/Nolc1	26
GO:0008306	BP	GO:0008306	associative learning	14/600	108/13687	0.00025879	0.00514401	0.00417217	Cacna1e/Tnr/Atp1a2/Btg2/Map1a/Ckap5/Grin1/Tanc1/B4galt2/Cntnap2/Grin2b/Specc1/Rgs14/Slc1a1	14
GO:0030003	BP	GO:0030003	intracellular monoatomic cation homeostasis	34/600	409/13687	0.000263057	0.005206	0.00422246	Atp1a2/Ncs1/Slc12a5/Grin1/Atp2b3/Dmd/Ank2/Atp1a1/Clstn1/Slc24a2/Pkd2/Slc4a4/Grin2b/Atp2b2/Apoe/Stim1/Slc8a2/Atp2b1/Nr3c2/Cacna1a/Cx3cl1/Jph3/Atp13a1/Aplp2/Myo5a/Cul5/Anxa6/Akap6/Chga/Atp6v1a/Slc25a23/Slc8a1/Diaph1/Slc1a1	34
GO:0072384	BP	GO:0072384	organelle transport along microtubule	12/600	84/13687	0.000283505	0.00558628	0.00453089	Kif1a/Map2/Kif1b/Ap3b2/Map6/Kif5a/Stk11/Mapt/Nefh/Map1b/Dync1h1/Cnih2	12
GO:0071900	BP	GO:0071900	regulation of protein serine/threonine kinase activity	26/600	282/13687	0.000286279	0.00561653	0.00455542	Epha4/Prox1/Zeb2/Maged1/Rapgef2/Pkd2/Actb/Apoe/Slc8a2/Marcks/Insr/Spry2/Sorl1/Ccng1/Rgs14/Mef2c/Akap6/Trib1/Tiam1/Fgd4/Nrxn1/Dusp1/Slc8a1/Mapk8ip3/Apc/Ccny	26
GO:0051347	BP	GO:0051347	positive regulation of transferase activity	35/600	429/13687	0.000305807	0.00597378	0.00484518	Epha4/Prox1/Zeb2/Maged1/Dlg3/Rapgef2/Agrn/Pkd2/Epha5/Gcn1/Ppp1r9a/Grm5/Igf1r/Apoe/Slc8a2/Marcks/Ranbp2/Stk11/Insr/Tnks/Sorl1/Ctnnb1/Ccdc88a/Mef2c/Akap6/Hsp90aa1/Asxl2/Trib1/Tiam1/Fgd4/Nrxn1/Mapk8ip3/Ccny/Vldlr/Slc1a1	35
GO:0000380	BP	GO:0000380	alternative mRNA splicing, via spliceosome	11/600	73/13687	0.000314276	0.0060701	0.0049233	Hnrnpu/Rbm10/Mbnl1/Thrap3/Sfpq/Ddx5/Rbm24/Khdrbs3/Ddx17/Hnrnpm/Malat1	11
GO:0045943	BP	GO:0045943	positive regulation of transcription by RNA polymerase I	7/600	31/13687	0.000314756	0.0060701	0.0049233	Sf3b1/Baz1b/Ppp1r15a/Ddx21/Mars1/Ercc6/Mybbp1a	7
GO:0086004	BP	GO:0086004	regulation of cardiac muscle cell contraction	7/600	31/13687	0.000314756	0.0060701	0.0049233	Atp1a2/Ank2/Atp1a1/Akap9/Dsp/Akap6/Cacna1h	7
GO:0032970	BP	GO:0032970	regulation of actin filament-based process	30/600	348/13687	0.000324521	0.0062319	0.00505454	Prox1/Pam/Atp1a2/Sptan1/Fmn1/Ank2/Atp1a1/Akap9/Sema3e/Epha5/Limch1/Ctnna2/Ppp1r9a/Cttn/Tjp1/Specc1l/Cx3cl1/Ccdc88a/Sptbn1/Nf2/Baiap2/Dsp/Mef2c/Dbn1/Akap6/Sptb/Sema5a/Myh9/Epha3/Cacna1h	30
GO:0045773	BP	GO:0045773	positive regulation of axon extension	9/600	51/13687	0.000328862	0.00628861	0.00510053	Macf1/Eif4g2/Apoe/Megf8/Golga4/Mapt/Map1b/Dbn1/Sema5a	9
GO:0048532	BP	GO:0048532	anatomical structure arrangement	5/600	15/13687	0.000331346	0.00630949	0.00511746	Nrp2/Hspa5/Dmd/Usp9x/Plxna4	5
GO:0023061	BP	GO:0023061	signal release	37/600	465/13687	0.000337951	0.00640834	0.00519764	Cacna1e/Ptgs2/Ncs1/Npy2r/Syt11/Epha5/Tbc1d1/Rph3a/Dgki/Ppp1r9a/Ppfia3/Stim1/Kcnj11/Ppfia2/Cacna1a/Irs2/Unc13a/Cadps/C2cd2l/Myo5a/Grm2/Rtn4/Sox4/Htr1a/Mef2c/Nrxn3/Chga/Myh9/Nr4a1/Tiam1/Itsn1/Kalrn/Nrxn1/Ccdc186/Rfx3/Tmem132a/Sptbn2	37
GO:0021700	BP	GO:0021700	developmental maturation	26/600	286/13687	0.000356407	0.00673015	0.00545865	Cntn2/Ptgs2/C1ql2/Grin1/Bcan/Clstn1/Sez6l/Ankrd17/Cntnap2/Sez6l2/Dlg2/Sptbn4/Foxo3/Ank3/Cacna1a/Unc13a/Klf2/Ctnnb1/Myo5a/Akap5/Asxl2/Atp6v1a/Nrxn1/Ppp2r1a/Rfx3/Kcnip2	26
GO:0010563	BP	GO:0010563	negative regulation of phosphorus metabolic process	32/600	383/13687	0.000362291	0.00678472	0.00550291	Hnrnpu/Parp1/Spred1/Dmd/Jun/Ankle2/Actb/Wnk1/Apoe/Ppp1r15a/Ctdsp2/Dusp6/Insr/Irs2/Spry2/Gfra2/Sorl1/Mprip/Stat3/Mapt/Sh3bp5l/Nf2/Ppp1r9b/Rgs14/Trib1/Plec/Eif4g1/Dusp1/Slc8a1/Apc/Ldlrad4/Smad7	32
GO:0045936	BP	GO:0045936	negative regulation of phosphate metabolic process	32/600	383/13687	0.000362291	0.00678472	0.00550291	Hnrnpu/Parp1/Spred1/Dmd/Jun/Ankle2/Actb/Wnk1/Apoe/Ppp1r15a/Ctdsp2/Dusp6/Insr/Irs2/Spry2/Gfra2/Sorl1/Mprip/Stat3/Mapt/Sh3bp5l/Nf2/Ppp1r9b/Rgs14/Trib1/Plec/Eif4g1/Dusp1/Slc8a1/Apc/Ldlrad4/Smad7	32
GO:0007052	BP	GO:0007052	mitotic spindle organization	14/600	112/13687	0.000378943	0.00704145	0.00571114	Hnrnpu/Tpr/Ckap5/Golga2/Smc1a/Vcp/Dctn1/Tacc2/Numa1/Pcnt/Tacc1/Cltc/Plk2/Dync1h1	14
GO:0042326	BP	GO:0042326	negative regulation of phosphorylation	29/600	335/13687	0.000379107	0.00704145	0.00571114	Hnrnpu/Spred1/Dmd/Jun/Ankle2/Actb/Wnk1/Apoe/Ppp1r15a/Ctdsp2/Dusp6/Insr/Irs2/Spry2/Gfra2/Sorl1/Stat3/Mapt/Sh3bp5l/Nf2/Rgs14/Trib1/Plec/Eif4g1/Dusp1/Slc8a1/Apc/Ldlrad4/Smad7	29
GO:1902850	BP	GO:1902850	microtubule cytoskeleton organization involved in mitosis	16/600	139/13687	0.000385719	0.007116	0.00577161	Hnrnpu/Tpr/Ckap5/Golga2/Smc1a/Vcp/Dctn1/Tacc2/Numa1/Pcnt/Tacc1/Spry2/Setd2/Cltc/Plk2/Dync1h1	16
GO:1903522	BP	GO:1903522	regulation of blood circulation	20/600	196/13687	0.00038772	0.007116	0.00577161	Cacna1e/Atp1a2/Ptgs2/Dmd/Ank2/Atp1a1/Agrn/Akap9/Sptbn4/Atp2b1/Cx3cl1/Gaa/Htr1a/Dsp/Akap6/Chga/Cacna1h/Slc8a1/Smad7/Slc1a1	20
GO:1902683	BP	GO:1902683	regulation of receptor localization to synapse	7/600	32/13687	0.000387832	0.007116	0.00577161	Gripap1/Nbea/Tnik/Magi2/Dbn1/Kalrn/Cnih2	7
GO:2000112	BP	GO:2000112	regulation of cellular macromolecule biosynthetic process	34/600	418/13687	0.000392386	0.00717053	0.00581584	Hnrnpu/Eprs/Gigyf2/Igfbp5/Tpr/Btg2/Secisbp2l/Golga2/Caprin1/Agrn/Eif4g3/Gcn1/Grm5/Eif4g2/Ppp1r15a/Eef2k/Aars/Insr/Irs2/Cnot1/Upf1/Pkm/Ctnnb1/Tnrc6c/Rbm24/Sox4/Larp4b/Akap6/Plxnb2/Tnrc6b/Eif4g1/Khsrp/Lrpprc/Nolc1	34
GO:0050881	BP	GO:0050881	musculoskeletal movement	8/600	42/13687	0.000409848	0.00745957	0.00605027	Parp1/Gigyf2/Map1a/Dmd/Cacna1a/Gaa/Homer1/Nr4a1	8
GO:0044089	BP	GO:0044089	positive regulation of cellular component biogenesis	37/600	470/13687	0.000414954	0.00752228	0.00610113	Tpr/Ckap5/Fmn1/Pde4dip/Clstn1/Agrn/Crocc/Vcp/Akap9/Clip1/Limch1/Cntnap2/Dctn1/Cttn/Lrrc4b/Apoe/Eef2k/Trim28/Numa1/Cand1/Cx3cl1/Cnot1/Ccdc88a/Mapt/Nf2/Baiap2/Map1b/Dync1h1/Hsp90aa1/Togaram1/Chga/Myh9/Eif4g1/Il1rap/Rhoq/Nrxn1/Apc	37
GO:0070050	BP	GO:0070050	neuron cellular homeostasis	10/600	64/13687	0.000433651	0.00782991	0.00635064	Map1a/Ncs1/Grin1/Slc24a2/Dctn1/Atp2b2/Slc8a2/Cacna1a/Cx3cl1/Atp6v1a	10
GO:0071805	BP	GO:0071805	potassium ion transmembrane transport	18/600	169/13687	0.000446819	0.00801917	0.00650415	Kcnk2/Atp1a2/Slc12a5/Ank2/Atp1a1/Slc24a2/Agrn/Akap9/Pkd2/Dpp6/Wnk1/Kcnj11/Ank3/Nr3c2/Nalcn/Nedd4/Akap6/Kcnip2	18
GO:0050801	BP	GO:0050801	monoatomic ion homeostasis	38/600	489/13687	0.000447672	0.00801917	0.00650415	Atp1a2/Ncs1/Slc12a5/Grin1/Atp2b3/Dmd/Ank2/Atp1a1/Clstn1/Slc24a2/Pkd2/Slc4a4/Grin2b/Wnk1/Atp2b2/Apoe/Stim1/Slc8a2/Atp2b1/Ank3/Nr3c2/Cacna1a/Cx3cl1/Jph3/Atp13a1/Slc22a17/Aplp2/Myo5a/Cul5/Anxa6/Akap6/Chga/Ckb/Atp6v1a/Slc25a23/Slc8a1/Diaph1/Slc1a1	38
GO:0060048	BP	GO:0060048	cardiac muscle contraction	13/600	101/13687	0.000456215	0.00814002	0.00660216	Atp1a2/Dmd/Ank2/Atp1a1/Agrn/Akap9/Gaa/Dsp/Akap6/Chga/Cacna1h/Slc8a1/Smad7	13
GO:0060009	BP	GO:0060009	Sertoli cell development	5/600	16/13687	0.000464675	0.00822986	0.00667503	Atrx/Akap9/Map7/Fndc3a/Arid4a	5
GO:0040013	BP	GO:0040013	negative regulation of locomotion	26/600	291/13687	0.000465078	0.00822986	0.00667503	Epha4/Igfbp5/Mia3/Sema6d/Spred1/Rnf20/Sema3e/Magi2/Limch1/Tcaf1/Grm5/Apoe/Cx3cl1/Sin3b/Stat3/Mef2c/Dbn1/Arid4a/Trib1/Tafa5/Sema5a/Myh9/Robo2/Afdn/Dusp1/Ldlrad4	26
GO:0006338	BP	GO:0006338	chromatin remodeling	27/600	307/13687	0.000466698	0.00822986	0.00667503	Trip12/Sf3b1/Tpr/Bahd1/Atrx/Nap1l3/Lmna/Baz1b/Actb/Chd4/Chd2/Rsf1/Trim28/Spty2d1/Ddx21/Tspyl4/Baz2a/Kat6a/Ercc6/Setd2/Bptf/Mybbp1a/Supt6/Ubr5/Kmt2d/Bcl6/Smchd1	27
GO:0032388	BP	GO:0032388	positive regulation of intracellular transport	18/600	170/13687	0.000479864	0.00842924	0.00683674	Map2/Ptgs2/Tpr/Tcaf1/Trim28/Numa1/Ank3/Pcnt/Stk11/Pcm1/Sorl1/Nedd4/Nf2/Dync1h1/Hsp90aa1/Akap5/Ubr5/Mtcl1	18
GO:0050879	BP	GO:0050879	multicellular organismal movement	8/600	43/13687	0.000484483	0.00844491	0.00684945	Parp1/Gigyf2/Map1a/Dmd/Cacna1a/Gaa/Homer1/Nr4a1	8
GO:0071526	BP	GO:0071526	semaphorin-plexin signaling pathway	8/600	43/13687	0.000484483	0.00844491	0.00684945	Nrp2/Sema6d/Sema3e/Plxna4/Ncam1/Mef2c/Plxnb2/Sema5a	8
GO:1903539	BP	GO:1903539	protein localization to postsynaptic membrane	10/600	65/13687	0.000492762	0.00855631	0.0069398	C1ql2/Grin1/Gripap1/Nbea/Tnik/Clstn1/Magi2/Dlg2/Nrxn3/Kalrn	10
GO:0016571	BP	GO:0016571	histone methylation	14/600	115/13687	0.00049778	0.00861046	0.00698373	Phf20/Ash1l/Rnf20/Kmt2c/Baz2a/Setd2/Ctnnb1/Arid4a/Asxl2/Snw1/Kmt2d/Nfkbiz/Iws1/Kmt5b	14
GO:1905477	BP	GO:1905477	positive regulation of protein localization to membrane	13/600	102/13687	0.000502382	0.00865702	0.00702148	Dpp6/Tcaf1/Kcnj11/Ank3/Myo5a/Sptbn1/Ap2b1/Ppp1r9b/Sqstm1/Akap5/Epha3/Nrxn1/Mtcl1	13
GO:0051963	BP	GO:0051963	regulation of synapse assembly	15/600	129/13687	0.00052157	0.00895361	0.00726205	Grin1/Clstn1/Agrn/Epha7/Chd4/Ppp1r9a/Lrrc4b/Eef2k/Icam5/Ctnnb1/Mef2c/Eif4g1/Il1rap/Nrxn1/Psd	15
GO:0071407	BP	GO:0071407	cellular response to organic cyclic compound	31/600	375/13687	0.000533719	0.0091276	0.00740316	Hnrnpu/Parp1/Igfbp5/Atp1a2/Rapgef2/Atp1a1/Akap9/Gabrb1/Pkd2/Mn1/Epha5/Actb/Nr3c2/Cnot1/Ctnnb1/Nedd4/Stat3/Ddx5/Ppp1r9b/Htr1a/Mef2c/Akap6/Snw1/Ubr5/Ddx17/Kmt2d/Safb/Slc8a1/Diaph1/Klf9/Slc1a1	31
GO:0060840	BP	GO:0060840	artery development	12/600	90/13687	0.000541322	0.00922283	0.0074804	Prox1/Luzp1/Apoe/Kat6a/Ctnnb1/Rtn4/Myh10/Ap2b1/Sox4/Hectd1/Robo2/Smad7	12
GO:0018022	BP	GO:0018022	peptidyl-lysine methylation	13/600	103/13687	0.000552444	0.00937707	0.0076055	Phf20/Ash1l/Kmt2c/Baz2a/Setd2/Ctnnb1/Arid4a/Asxl2/Snw1/Kmt2d/Nfkbiz/Iws1/Kmt5b	13
GO:0062237	BP	GO:0062237	protein localization to postsynapse	10/600	66/13687	0.0005584	0.0094077	0.00763034	C1ql2/Grin1/Gripap1/Nbea/Tnik/Clstn1/Magi2/Dlg2/Nrxn3/Kalrn	10
GO:1904377	BP	GO:1904377	positive regulation of protein localization to cell periphery	10/600	66/13687	0.0005584	0.0094077	0.00763034	Dpp6/Kcnj11/Numa1/Myo5a/Sptbn1/Ppp1r9b/Sqstm1/Akap5/Epha3/Nrxn1	10
GO:0006941	BP	GO:0006941	striated muscle contraction	15/600	130/13687	0.000566354	0.00950635	0.00771036	Atp1a2/Dmd/Ank2/Atp1a1/Agrn/Akap9/Gaa/Dsp/Homer1/Akap6/Chga/Nr4a1/Cacna1h/Slc8a1/Smad7	15
GO:0097553	BP	GO:0097553	calcium ion transmembrane import into cytosol	16/600	144/13687	0.000573113	0.00954908	0.00774501	Cacna1e/Grin1/Dmd/Ank2/Slc24a2/Pkd2/Grin2b/Slc8a2/Cacna1a/Cx3cl1/Jph3/Myo5a/Akap6/Akap5/Slc8a1/Diaph1	16
GO:1903169	BP	GO:1903169	regulation of calcium ion transmembrane transport	16/600	144/13687	0.000573113	0.00954908	0.00774501	Atp1a2/Grin1/Plp1/Dmd/Ank2/Pkd2/Stim1/Cacna1a/Cx3cl1/Jph3/Myo5a/Akap6/Akap5/Hspa2/Slc8a1/Diaph1	16
GO:0099084	BP	GO:0099084	postsynaptic specialization organization	9/600	55/13687	0.000588149	0.0097637	0.00791909	C1ql2/Arhgef9/Cntnap2/Lrrc4b/Dbn1/Nrxn3/Il1rap/Nrxn1/Sptbn2	9
GO:0008380	BP	GO:0008380	RNA splicing	32/600	395/13687	0.000618133	0.0101297	0.00821597	Hnrnpu/Sf3b1/Clk1/Prpf6/Snrnp200/Rbm10/Mbnl1/Thrap3/Sfpq/Zfp638/Snrnp70/Sf3b3/Zc3h13/Acin1/Ddx5/Sf3a1/Supt6/Rbm24/Srek1/Ddx46/Snw1/Khdrbs3/Ddx17/Son/Srrm2/Khsrp/Hnrnpm/Iws1/Rbm14/Sf3b2/Sart1/Malat1	32
GO:0021684	BP	GO:0021684	cerebellar granular layer formation	4/600	10/13687	0.000621374	0.0101297	0.00821597	Prox1/Atp2b2/Kndc1/Nrxn1	4
GO:0021707	BP	GO:0021707	cerebellar granule cell differentiation	4/600	10/13687	0.000621374	0.0101297	0.00821597	Prox1/Atp2b2/Kndc1/Nrxn1	4
GO:0021957	BP	GO:0021957	corticospinal tract morphogenesis	4/600	10/13687	0.000621374	0.0101297	0.00821597	Epha4/Zeb2/Bhlhe22/Prdm8	4
GO:0030644	BP	GO:0030644	intracellular chloride ion homeostasis	4/600	10/13687	0.000621374	0.0101297	0.00821597	Slc12a5/Wnk1/Cacna1a/Ckb	4
GO:0010801	BP	GO:0010801	negative regulation of peptidyl-threonine phosphorylation	5/600	17/13687	0.00063471	0.0102367	0.0083027	Spred1/Ppp1r15a/Spry2/Eif4g1/Smad7	5
GO:0045945	BP	GO:0045945	positive regulation of transcription by RNA polymerase III	5/600	17/13687	0.00063471	0.0102367	0.0083027	Sf3b1/Baz1b/Ddx21/Ercc6/Mybbp1a	5
GO:0071498	BP	GO:0071498	cellular response to fluid shear stress	5/600	17/13687	0.00063471	0.0102367	0.0083027	Ptgs2/Pkd2/Klf2/Mef2c/Plec	5
GO:0033135	BP	GO:0033135	regulation of peptidyl-serine phosphorylation	14/600	118/13687	0.000646952	0.0103971	0.00843284	Ptgs2/Tnks1bp1/Dmd/Akap9/Ppp1r15a/Sptbn4/Spry2/Ercc6/Phip/Nsd1/Hsp90aa1/Eif4g1/Nrxn1/Smad7	14
GO:0008344	BP	GO:0008344	adult locomotory behavior	12/600	92/13687	0.000662316	0.010532	0.00854222	Epha4/Gigyf2/Cntn2/Atp1a2/Grin1/Sez6l/Chl1/Sez6l2/Sptbn4/Cacna1a/Mapt/Kalrn	12
GO:0045185	BP	GO:0045185	maintenance of protein location	12/600	92/13687	0.000662316	0.010532	0.00854222	Hnrnpu/Hspa5/Pkd2/Hk1/Os9/Ank3/Syne1/Sorl1/Ccdc88a/Mprip/Dbn1/Rangap1	12
GO:0060419	BP	GO:0060419	heart growth	12/600	92/13687	0.000662316	0.010532	0.00854222	Kcnk2/Prox1/Rbm10/Vgll4/Dusp6/Sorbs2/Ncam1/Ctnnb1/Myh10/Mef2c/Akap6/Apc	12
GO:0008016	BP	GO:0008016	regulation of heart contraction	16/600	146/13687	0.000667411	0.0105759	0.00857785	Cacna1e/Atp1a2/Dmd/Ank2/Atp1a1/Agrn/Akap9/Sptbn4/Gaa/Dsp/Akap6/Chga/Cacna1h/Slc8a1/Smad7/Slc1a1	16
GO:0045927	BP	GO:0045927	positive regulation of growth	23/600	251/13687	0.000686199	0.0108357	0.00878858	Prox1/Agrn/Macf1/Igf1r/Eif4g2/Apoe/Megf8/Sptbn4/Insr/Unc13a/Ncam1/Golga4/Mapt/Map1b/Mef2c/Dbn1/Akap6/Nipbl/Sema5a/Eif4g1/Hdgfl2/Afdn/Smad7	23
GO:0055080	BP	GO:0055080	monoatomic cation homeostasis	37/600	483/13687	0.000692988	0.0109049	0.00884472	Atp1a2/Ncs1/Slc12a5/Grin1/Atp2b3/Dmd/Ank2/Atp1a1/Clstn1/Slc24a2/Pkd2/Slc4a4/Grin2b/Wnk1/Atp2b2/Apoe/Stim1/Slc8a2/Atp2b1/Ank3/Nr3c2/Cacna1a/Cx3cl1/Jph3/Atp13a1/Slc22a17/Aplp2/Myo5a/Cul5/Anxa6/Akap6/Chga/Atp6v1a/Slc25a23/Slc8a1/Diaph1/Slc1a1	37
GO:0019226	BP	GO:0019226	transmission of nerve impulse	11/600	80/13687	0.000701675	0.0110034	0.0089246	Cacna1e/Tnr/Scn3a/Dpp6/Cntnap2/Cacng8/Sptbn4/Ank3/Cacna1a/Plec/Cacna1h	11
GO:0043244	BP	GO:0043244	regulation of protein-containing complex disassembly	14/600	119/13687	0.00070442	0.0110084	0.00892862	Map2/Map1a/Sptan1/Igf1r/Specc1l/Insr/Upf1/Sptbn1/Map1b/Htr1a/Sptb/Sema5a/Scaf8/Apc	14
GO:0003205	BP	GO:0003205	cardiac chamber development	16/600	147/13687	0.00071933	0.0112028	0.00908627	Prox1/Nrp2/Npy2r/Ank2/Luzp1/Ctnnb1/Myh10/Ap2b1/Sox4/Dsp/Mef2c/Trip11/Hectd1/Robo2/Adamts1/Smad7	16
GO:0006417	BP	GO:0006417	regulation of translation	29/600	349/13687	0.000735651	0.0114177	0.00926062	Hnrnpu/Eprs/Gigyf2/Igfbp5/Tpr/Btg2/Secisbp2l/Caprin1/Eif4g3/Gcn1/Grm5/Eif4g2/Ppp1r15a/Eef2k/Aars/Cnot1/Upf1/Pkm/Tnrc6c/Rbm24/Sox4/Larp4b/Akap6/Plxnb2/Tnrc6b/Eif4g1/Khsrp/Lrpprc/Nolc1	29
GO:2000310	BP	GO:2000310	regulation of NMDA receptor activity	6/600	26/13687	0.000751401	0.0116224	0.0094266	Rph3a/Mef2c/Rasgrf2/Mapk8ip2/Nrxn1/Cnih2	6
GO:0033674	BP	GO:0033674	positive regulation of kinase activity	29/600	350/13687	0.000769804	0.0118665	0.00962461	Epha4/Prox1/Zeb2/Maged1/Dlg3/Rapgef2/Agrn/Pkd2/Epha5/Gcn1/Ppp1r9a/Grm5/Igf1r/Slc8a2/Marcks/Ranbp2/Stk11/Insr/Ccdc88a/Mef2c/Akap6/Hsp90aa1/Tiam1/Fgd4/Nrxn1/Mapk8ip3/Ccny/Vldlr/Slc1a1	29
GO:0043254	BP	GO:0043254	regulation of protein-containing complex assembly	30/600	367/13687	0.000783327	0.012034	0.00976049	Parp1/Map2/Sptan1/Ckap5/Fmn1/Pde4dip/Vcp/Akap9/Clip1/Dctn1/Ppp1r9a/Cttn/Apoe/Numa1/Cand1/Unc13a/Ncam1/Sorl1/Sptbn1/Mapt/Baiap2/Map1b/Dbn1/Hsp90aa1/Togaram1/Sptb/Trappc12/Eif4g1/Apc/Ldlrad4	30
GO:0040017	BP	GO:0040017	positive regulation of locomotion	37/600	487/13687	0.000806699	0.0123512	0.0100178	Epha4/Scg2/Prox1/Igfbp5/Ptgs2/Mia3/Sema6d/Grin1/Hspa5/Plp1/Rapgef2/Jun/Sema3e/Wnk1/Cttn/Tjp1/Igf1r/Megf8/Insr/Cx3cl1/Irs2/Spry2/Zfp609/Myo5a/Rtn4/Stat3/Map3k3/Plk2/Lamb1/Nipbl/Sema5a/Tiam1/Adamts1/Slc8a1/Mapk8ip3/Apc/Diaph1	37
GO:0051258	BP	GO:0051258	protein polymerization	22/600	239/13687	0.000837906	0.0127858	0.0103703	Map2/Sptan1/Ckap5/Golga2/Fmn1/Pde4dip/Akap9/Clip1/Dctn1/Ppp1r9a/Cttn/Numa1/Sptbn1/Mapt/Baiap2/Map1b/Dbn1/Hsp90aa1/Togaram1/Sptb/Apc/Diaph1	22
GO:0035235	BP	GO:0035235	ionotropic glutamate receptor signaling pathway	5/600	18/13687	0.000847385	0.0128871	0.0104524	Grin1/Plp1/Grin2b/Tiam1/Kalrn	5
GO:1903078	BP	GO:1903078	positive regulation of protein localization to plasma membrane	9/600	58/13687	0.000876553	0.0132861	0.010776	Dpp6/Kcnj11/Myo5a/Sptbn1/Ppp1r9b/Sqstm1/Akap5/Epha3/Nrxn1	9
GO:0051650	BP	GO:0051650	establishment of vesicle localization	18/600	179/13687	0.000885193	0.0133723	0.0108459	Kif1a/Map2/Sec16a/Syt11/Kif1b/Exoc1/Dctn1/Ap3b2/Kif5a/Ppfia2/Stk11/Ctnnb1/Myo5a/Dync1h1/Trip11/Trappc12/Cnih2/Ccdc186	18
GO:0050768	BP	GO:0050768	negative regulation of neurogenesis	16/600	150/13687	0.000896239	0.0134714	0.0109263	Tnr/Prox1/Map2/Btg2/Sema6d/Rapgef2/Epha7/Sema3e/Pcm1/Sorl1/Ctnnb1/Rtn4/Fstl4/Nf2/Trim11/Sema5a	16
GO:0047496	BP	GO:0047496	vesicle transport along microtubule	8/600	47/13687	0.000900669	0.0134714	0.0109263	Kif1a/Map2/Kif1b/Ap3b2/Kif5a/Stk11/Dync1h1/Cnih2	8
GO:0070509	BP	GO:0070509	calcium ion import	8/600	47/13687	0.000900669	0.0134714	0.0109263	Cacna1e/Slc24a2/Pkd2/Cacna1a/Ctnnb1/Homer1/Cacna1h/Slc8a1	8
GO:0018205	BP	GO:0018205	peptidyl-lysine modification	27/600	321/13687	0.000923155	0.0137623	0.0111622	Sf3b1/Phf20/Ash1l/Kmt2c/Baz1b/Actb/Trim28/Ddx21/Baz2a/Sf3b3/Kat6a/Ercc6/Setd2/Ctnnb1/Mybbp1a/Sox4/Arid4a/Asxl2/Snw1/Rangap1/Kmt2d/Nfkbiz/Crebbp/Bag6/Iws1/Brd8/Kmt5b	27
GO:0055001	BP	GO:0055001	muscle cell development	17/600	165/13687	0.000929195	0.0137842	0.01118	Hnrnpu/Dner/Prox1/Norad/Dmd/Rbm10/Ank2/Lmna/Cntnap2/Sorbs2/Myh10/Mef2c/Homer1/Akap6/Actn1/Plec/Slc8a1	17
GO:0001706	BP	GO:0001706	endoderm formation	6/600	27/13687	0.00093071	0.0137842	0.01118	Dusp4/Setd2/Ctnnb1/Leo1/Tnrc6c/Dusp1	6
GO:0021683	BP	GO:0021683	cerebellar granular layer morphogenesis	4/600	11/13687	0.00094272	0.0138082	0.0111994	Prox1/Atp2b2/Kndc1/Nrxn1	4
GO:0030002	BP	GO:0030002	intracellular monoatomic anion homeostasis	4/600	11/13687	0.00094272	0.0138082	0.0111994	Slc12a5/Wnk1/Cacna1a/Ckb	4
GO:1902513	BP	GO:1902513	regulation of organelle transport along microtubule	4/600	11/13687	0.00094272	0.0138082	0.0111994	Map2/Stk11/Nefh/Cnih2	4
GO:0006814	BP	GO:0006814	sodium ion transport	18/600	180/13687	0.000944512	0.0138082	0.0111994	Atp1a2/Scn3a/Dmd/Atp1a1/Slc24a2/Agrn/Pkd2/Slc4a4/Wnk1/Sptbn4/Slc8a2/Ank3/Nalcn/Nedd4/Hecw1/Cntn1/Cacna1h/Slc8a1	18
GO:1904861	BP	GO:1904861	excitatory synapse assembly	7/600	37/13687	0.000980995	0.0142954	0.0115946	C1ql2/Cntnap2/Lrrc4b/Nrxn3/Plxnb2/Il1rap/Nrxn1	7
GO:0010721	BP	GO:0010721	negative regulation of cell development	22/600	242/13687	0.000988014	0.0143515	0.0116402	Tnr/Prox1/Map2/Btg2/Sema6d/Rapgef2/Epha7/Sema3e/Pcm1/Sorl1/Ctnnb1/Rtn4/Fstl4/Nf2/Trim11/Trib1/Sema5a/Bcl6/Zfp608/Hspa9/Smad7/Gpr137	22
GO:0006813	BP	GO:0006813	potassium ion transport	19/600	196/13687	0.001005	0.0145517	0.0118025	Kcnk2/Atp1a2/Slc12a5/Ank2/Atp1a1/Slc24a2/Agrn/Akap9/Pkd2/Dpp6/Wnk1/Kcnj11/Ank3/Nr3c2/Nalcn/Nedd4/Akap6/Akap5/Kcnip2	19
GO:0032414	BP	GO:0032414	positive regulation of ion transmembrane transporter activity	13/600	110/13687	0.00103513	0.0149401	0.0121176	Dmd/Ank2/Akap9/Pkd2/Tcaf1/Cacng8/Stim1/Kcnj11/Ank3/Myo5a/Akap6/Akap5/Hspa2	13
GO:0001525	BP	GO:0001525	angiogenesis	33/600	425/13687	0.00105932	0.0152137	0.0123394	Scg2/Nrp2/Ptgs2/Mia3/Spred1/Jun/Sema3e/Epha5/Gtf2i/Thsd7a/Tjp1/Ppp1r15a/Stim1/Lemd3/Btg1/Cx3cl1/Klf2/Spry2/Pkm/Setd2/Ctnnb1/Rtn4/Stat3/Map3k3/Plk2/Nrxn3/Itgb8/Tafa5/Sema5a/Myh9/Nr4a1/Adamts1/Nrxn1	33
GO:0008360	BP	GO:0008360	regulation of cell shape	14/600	124/13687	0.00106079	0.0152137	0.0123394	Sema3e/Plxna4/Phip/Myh10/Cdc42se2/Nf2/Baiap2/Plxnb2/Myh9/Fgd4/Rhoq/Epb41l3/Diaph1/Bambi	14
GO:0010766	BP	GO:0010766	negative regulation of sodium ion transport	5/600	19/13687	0.00110892	0.0158039	0.0128181	Atp1a2/Agrn/Wnk1/Nedd4/Hecw1	5
GO:0060008	BP	GO:0060008	Sertoli cell differentiation	5/600	19/13687	0.00110892	0.0158039	0.0128181	Atrx/Akap9/Map7/Fndc3a/Arid4a	5
GO:0071277	BP	GO:0071277	cellular response to calcium ion	10/600	72/13687	0.00112179	0.0158962	0.012893	Itpkb/Syt11/Jun/Pkd2/Wnk1/Fosb/Jund/Mef2c/Nrxn1/Slc25a23	10
GO:0051279	BP	GO:0051279	regulation of release of sequestered calcium ion into cytosol	9/600	60/13687	0.00112592	0.0158962	0.012893	Dmd/Ank2/Pkd2/Cx3cl1/Jph3/Myo5a/Akap6/Slc8a1/Diaph1	9
GO:0098815	BP	GO:0098815	modulation of excitatory postsynaptic potential	9/600	60/13687	0.00112592	0.0158962	0.012893	Grin1/Npy2r/Grin2b/Slc8a2/Baiap2/Plk2/Dbn1/Nrxn1/Afdn	9
GO:0098742	BP	GO:0098742	cell-cell adhesion via plasma-membrane adhesion molecules	17/600	168/13687	0.00113597	0.0159627	0.012947	Pcdh19/Clstn1/Sparcl1/Magi2/Wnk1/Lrrc4b/Cx3cl1/Pcdh8/Pcdh17/Cdh9/Cdh10/Plxnb2/Epha3/Cadm2/Robo2/Il1rap/Nrxn1	17
GO:1990806	BP	GO:1990806	ligand-gated ion channel signaling pathway	6/600	28/13687	0.0011412	0.0159627	0.012947	Grin1/Plp1/Grin2b/Stim1/Tiam1/Kalrn	6
GO:2000780	BP	GO:2000780	negative regulation of double-strand break repair	6/600	28/13687	0.0011412	0.0159627	0.012947	Trip12/Trp53bp1/Ercc6/Otub2/Ubr5/Smchd1	6
GO:0051223	BP	GO:0051223	regulation of protein transport	36/600	479/13687	0.00114551	0.0159736	0.0129558	Cacna1e/Pam/Ptgs2/Tpr/Gripap1/Exoc1/Epha5/Tbc1d1/Tcaf1/Apoe/Stim1/Trim28/Kcnj11/Os9/Ank3/Gcc2/Pcnt/Pcm1/Irs2/Sorl1/C2cd2l/Myh10/Sox4/Hsp90aa1/Akap5/Chga/Ubr5/Myh9/Rangap1/Tiam1/Mtcl1/Hnrnpm/Rfx3/Slc1a1/Tmem132a/Nolc1	36
GO:0051051	BP	GO:0051051	negative regulation of transport	32/600	410/13687	0.00115295	0.0160281	0.013	Atp1a2/Ptgs2/Tpr/Ubqln2/Rbm10/Npy2r/Syt11/Agrn/Pkd2/Tbc1d1/Wnk1/Ppp1r9a/Apoe/Kcnj11/Os9/Ank3/Insr/Irs2/Nedd4/Myo5a/Mapt/Map1b/Nup153/Htr1a/Hecw1/Akap5/Chga/Rangap1/Epha3/Kalrn/Rhoq/Cnih2	32
GO:0098698	BP	GO:0098698	postsynaptic specialization assembly	7/600	38/13687	0.00115776	0.0160458	0.0130143	C1ql2/Arhgef9/Lrrc4b/Nrxn3/Il1rap/Nrxn1/Sptbn2	7
GO:0010608	BP	GO:0010608	post-transcriptional regulation of gene expression	34/600	445/13687	0.00117953	0.0162735	0.013199	Hnrnpu/Eprs/Gigyf2/Igfbp5/Tpr/Btg2/Ckap5/Secisbp2l/Caprin1/Rbm10/Eif4g3/Thrap3/Gcn1/Grm5/Eif4g2/Ppp1r15a/Eef2k/Aars/Cnot1/Upf1/Zc3h18/Pkm/Tnrc6c/Stat3/Rbm24/Sox4/Larp4b/Akap6/Plxnb2/Tnrc6b/Eif4g1/Khsrp/Lrpprc/Nolc1	34
GO:0007269	BP	GO:0007269	neurotransmitter secretion	16/600	154/13687	0.00118856	0.0162735	0.013199	Cacna1e/Ncs1/Syt11/Rph3a/Dgki/Ppp1r9a/Ppfia3/Ppfia2/Cacna1a/Unc13a/Cadps/Mef2c/Nrxn3/Nr4a1/Nrxn1/Sptbn2	16
GO:0051961	BP	GO:0051961	negative regulation of nervous system development	16/600	154/13687	0.00118856	0.0162735	0.013199	Tnr/Prox1/Map2/Btg2/Sema6d/Rapgef2/Epha7/Sema3e/Pcm1/Sorl1/Ctnnb1/Rtn4/Fstl4/Nf2/Trim11/Sema5a	16
GO:0099643	BP	GO:0099643	signal release from synapse	16/600	154/13687	0.00118856	0.0162735	0.013199	Cacna1e/Ncs1/Syt11/Rph3a/Dgki/Ppp1r9a/Ppfia3/Ppfia2/Cacna1a/Unc13a/Cadps/Mef2c/Nrxn3/Nr4a1/Nrxn1/Sptbn2	16
GO:0007492	BP	GO:0007492	endoderm development	8/600	49/13687	0.00119613	0.0163279	0.0132431	Ankrd17/Dusp4/Setd2/Ctnnb1/Leo1/Tnrc6c/Bptf/Dusp1	8
GO:0018105	BP	GO:0018105	peptidyl-serine phosphorylation	23/600	262/13687	0.00122817	0.0167149	0.013557	Clk1/Ptgs2/Tnks1bp1/Dmd/Akap9/Wnk1/Ppp1r15a/Sptbn4/Hipk4/Hk1/Tnks/Spry2/Ercc6/Phip/Dclk3/Nlk/Plk2/Nsd1/Hsp90aa1/Eif4g1/Nrxn1/Smad7/Slc1a1	23
GO:0048024	BP	GO:0048024	regulation of mRNA splicing, via spliceosome	12/600	99/13687	0.00127829	0.017345	0.0140681	Hnrnpu/Rbm10/Thrap3/Snrnp70/Acin1/Ddx5/Rbm24/Snw1/Khdrbs3/Ddx17/Son/Malat1	12
GO:0051897	BP	GO:0051897	positive regulation of protein kinase B signaling	11/600	86/13687	0.00129315	0.0174629	0.0141637	Igfbp5/Igf1r/Specc1l/Insr/Cx3cl1/Spry2/Rtn4/Hsp90aa1/Sema5a/Itsn1/Nrxn1	11
GO:0034249	BP	GO:0034249	negative regulation of amide metabolic process	18/600	185/13687	0.00129469	0.0174629	0.0141637	Hnrnpu/Eprs/Gigyf2/Igfbp5/Tpr/Btg2/Caprin1/Apoe/Spon1/Cnot1/Upf1/Sorl1/Rtn4/Tnrc6c/Rbm24/Tnrc6b/Eif4g1/Khsrp	18
GO:0017015	BP	GO:0017015	regulation of transforming growth factor beta receptor signaling pathway	13/600	113/13687	0.00133005	0.0178866	0.0145074	Hspa5/Spred1/Zeb2/Lemd3/Stk11/Glg1/Spry2/Arid4a/Snw1/Crebbp/Ldlrad4/Smad7/Bambi	13
GO:0099633	BP	GO:0099633	protein localization to postsynaptic specialization membrane	7/600	39/13687	0.00135855	0.0181096	0.0146882	C1ql2/Nbea/Tnik/Magi2/Dlg2/Nrxn3/Kalrn	7
GO:0099645	BP	GO:0099645	neurotransmitter receptor localization to postsynaptic specialization membrane	7/600	39/13687	0.00135855	0.0181096	0.0146882	C1ql2/Nbea/Tnik/Magi2/Dlg2/Nrxn3/Kalrn	7
GO:0006479	BP	GO:0006479	protein methylation	16/600	156/13687	0.00136262	0.0181096	0.0146882	Btg2/Phf20/Ash1l/Rnf20/Kmt2c/Btg1/Baz2a/Setd2/Ctnnb1/Arid4a/Asxl2/Snw1/Kmt2d/Nfkbiz/Iws1/Kmt5b	16
GO:0008213	BP	GO:0008213	protein alkylation	16/600	156/13687	0.00136262	0.0181096	0.0146882	Btg2/Phf20/Ash1l/Rnf20/Kmt2c/Btg1/Baz2a/Setd2/Ctnnb1/Arid4a/Asxl2/Snw1/Kmt2d/Nfkbiz/Iws1/Kmt5b	16
GO:0045738	BP	GO:0045738	negative regulation of DNA repair	6/600	29/13687	0.00138631	0.0183171	0.0148565	Trip12/Trp53bp1/Ercc6/Otub2/Ubr5/Smchd1	6
GO:1902473	BP	GO:1902473	regulation of protein localization to synapse	6/600	29/13687	0.00138631	0.0183171	0.0148565	Gripap1/Nbea/Tnik/Magi2/Mapt/Kalrn	6
GO:0099150	BP	GO:0099150	regulation of postsynaptic specialization assembly	5/600	20/13687	0.00142578	0.0187294	0.0151909	Arhgef9/Lrrc4b/Il1rap/Nrxn1/Sptbn2	5
GO:1990403	BP	GO:1990403	embryonic brain development	5/600	20/13687	0.00142578	0.0187294	0.0151909	Cntnap2/Prickle2/Pcnt/Ctnnb1/Rnf112	5
GO:0045860	BP	GO:0045860	positive regulation of protein kinase activity	25/600	298/13687	0.00145981	0.019121	0.0155085	Epha4/Prox1/Zeb2/Maged1/Dlg3/Rapgef2/Agrn/Pkd2/Ppp1r9a/Grm5/Slc8a2/Marcks/Stk11/Insr/Ccdc88a/Mef2c/Akap6/Hsp90aa1/Tiam1/Fgd4/Nrxn1/Mapk8ip3/Ccny/Vldlr/Slc1a1	25
GO:0006936	BP	GO:0006936	muscle contraction	21/600	234/13687	0.00149905	0.0195783	0.0158795	Atp1a2/Ptgs2/Dmd/Npy2r/Ank2/Atp1a1/Agrn/Akap9/Cttn/Atp2b1/Gaa/Anxa6/Dsp/Dbn1/Homer1/Akap6/Chga/Nr4a1/Cacna1h/Slc8a1/Smad7	21
GO:0001837	BP	GO:0001837	epithelial to mesenchymal transition	14/600	129/13687	0.00155772	0.0202356	0.0164126	Epha4/Spred1/Trim28/Spry2/Ctnnb1/Rtn4/Ddx5/Ddx17/Tiam1/Epha3/Ldlrad4/Smad7/Bambi/Nolc1	14
GO:0002028	BP	GO:0002028	regulation of sodium ion transport	11/600	88/13687	0.00156368	0.0202356	0.0164126	Atp1a2/Dmd/Atp1a1/Agrn/Wnk1/Sptbn4/Ank3/Nedd4/Hecw1/Cntn1/Slc8a1	11
GO:2001222	BP	GO:2001222	regulation of neuron migration	8/600	51/13687	0.00156409	0.0202356	0.0164126	Rapgef2/Ctnna2/Zfp609/Stat3/Phactr1/Nipbl/Plxnb2/Mapk8ip3	8
GO:0031334	BP	GO:0031334	positive regulation of protein-containing complex assembly	17/600	173/13687	0.00156724	0.0202356	0.0164126	Ckap5/Fmn1/Pde4dip/Vcp/Akap9/Clip1/Dctn1/Cttn/Numa1/Cand1/Mapt/Baiap2/Map1b/Hsp90aa1/Togaram1/Eif4g1/Apc	17
GO:0030111	BP	GO:0030111	regulation of Wnt signaling pathway	23/600	267/13687	0.00157685	0.020302	0.0164664	Zeb2/Otud5/Tle1/Macf1/Vcp/Vgll4/Wnk1/Apoe/Fam53b/Foxo3/Stk11/Tnks/Ctnnb1/Nlk/Ctdnep1/Sox4/Sema5a/Ubr5/Tiam1/Apc/Bambi/Ccny/Tmem132a	23
GO:0007015	BP	GO:0007015	actin filament organization	30/600	384/13687	0.00160099	0.0205544	0.0166711	Prox1/Fmn2/Sptan1/Fmn1/Limch1/Ctnna2/Ppp1r9a/Cttn/Tjp1/Marcks/Specc1l/Sorbs2/Cx3cl1/Myo5a/Ccdc88a/Sptbn1/Myh10/Nf2/Ppp1r9b/Baiap2/Phactr1/Dbn1/Jmy/Actn1/Sptb/Sema5a/Myh9/Plec/Diaph1/Arhgap12	30
GO:0002040	BP	GO:0002040	sprouting angiogenesis	12/600	102/13687	0.001659	0.021195	0.0171907	Ptgs2/Mia3/Spred1/Sema3e/Tjp1/Klf2/Pkm/Rtn4/Map3k3/Plk2/Sema5a/Nr4a1	12
GO:0051146	BP	GO:0051146	striated muscle cell differentiation	22/600	252/13687	0.00166756	0.021195	0.0171907	Hnrnpu/Dner/Prox1/Igfbp5/Tanc1/Norad/Dmd/Rbm10/Lmna/Sort1/Cntnap2/Stim1/Pld3/Sorbs2/Myh10/Rbm24/Mef2c/Homer1/Akap6/Myh9/Plec/Slc8a1	22
GO:0071320	BP	GO:0071320	cellular response to cAMP	6/600	30/13687	0.0016696	0.021195	0.0171907	Igfbp5/Rapgef2/Akap9/Pkd2/Akap6/Slc8a1	6
GO:1904752	BP	GO:1904752	regulation of vascular associated smooth muscle cell migration	6/600	30/13687	0.0016696	0.021195	0.0171907	Igfbp5/Myo5a/Mef2c/Tafa5/Myh9/Adamts1	6
GO:0032411	BP	GO:0032411	positive regulation of transporter activity	13/600	116/13687	0.00169174	0.0213565	0.0173217	Dmd/Ank2/Akap9/Pkd2/Tcaf1/Cacng8/Stim1/Kcnj11/Ank3/Myo5a/Akap6/Akap5/Hspa2	13
GO:1903844	BP	GO:1903844	regulation of cellular response to transforming growth factor beta stimulus	13/600	116/13687	0.00169174	0.0213565	0.0173217	Hspa5/Spred1/Zeb2/Lemd3/Stk11/Glg1/Spry2/Arid4a/Snw1/Crebbp/Ldlrad4/Smad7/Bambi	13
GO:0048863	BP	GO:0048863	stem cell differentiation	19/600	205/13687	0.00170564	0.0214721	0.0174155	Hnrnpu/Nrp2/Zfp281/Sema6d/Zeb2/Otud5/Sema3e/Chd4/Chd2/Setd2/Ctnnb1/Stat3/Anxa6/Epop/Rbm24/Mef2c/Sema5a/Hspa9/Nolc1	19
GO:0051568	BP	GO:0051568	histone H3-K4 methylation	8/600	52/13687	0.00177892	0.0223326	0.0181134	Phf20/Ash1l/Kmt2c/Ctnnb1/Arid4a/Snw1/Kmt2d/Nfkbiz	8
GO:0010256	BP	GO:0010256	endomembrane system organization	35/600	474/13687	0.00180212	0.0225342	0.0182769	Mia3/Golga2/Ano3/Sec16a/Ank2/Pde4dip/Lmna/Syt11/Agrn/Emc1/Akap9/Ankle2/Dctn1/Lemd3/Ank3/Gcc2/Syne1/Myo5a/Rtn4/Sptbn1/Rnf112/Myh10/Anxa6/Ctdnep1/Cltc/Baiap2/Sqstm1/Trip11/Sptb/Trappc12/Myh9/Plec/Epb41l3/Akap8l/Bag6	35
GO:0030048	BP	GO:0030048	actin filament-based movement	12/600	103/13687	0.00180492	0.0225342	0.0182769	Atp1a2/Ank2/Atp1a1/Akap9/Limch1/Myo5a/Myh10/Dsp/Dbn1/Akap6/Myh9/Cacna1h	12
GO:1902991	BP	GO:1902991	regulation of amyloid precursor protein catabolic process	7/600	41/13687	0.00184098	0.0229212	0.0185908	Epha4/Apoe/Spon1/Unc13a/Sorl1/Rtn4/Slc2a13	7
GO:1902075	BP	GO:1902075	cellular response to salt	16/600	161/13687	0.00189396	0.0233241	0.0189176	Itpkb/Syt11/Jun/Pkd2/Wnk1/Fosb/Dlg2/Stim1/Sorbs2/Jund/Ppp1r9b/Mef2c/Plec/Nrxn1/Slc25a23/Slc1a1	16
GO:0000212	BP	GO:0000212	meiotic spindle organization	4/600	13/13687	0.00190422	0.0233241	0.0189176	Golga2/Atrx/Myh9/Ppp2r1a	4
GO:0055012	BP	GO:0055012	ventricular cardiac muscle cell differentiation	4/600	13/13687	0.00190422	0.0233241	0.0189176	Prox1/Lmna/Myh10/Mef2c	4
GO:0060213	BP	GO:0060213	positive regulation of nuclear-transcribed mRNA poly(A) tail shortening	4/600	13/13687	0.00190422	0.0233241	0.0189176	Btg2/Cnot1/Tnrc6c/Tnrc6b	4
GO:1902950	BP	GO:1902950	regulation of dendritic spine maintenance	4/600	13/13687	0.00190422	0.0233241	0.0189176	Grin1/Grin2b/Apoe/Homer1	4
GO:2000650	BP	GO:2000650	negative regulation of sodium ion transmembrane transporter activity	4/600	13/13687	0.00190422	0.0233241	0.0189176	Atp1a2/Agrn/Nedd4/Hecw1	4
GO:0051896	BP	GO:0051896	regulation of protein kinase B signaling	14/600	132/13687	0.00193966	0.0236305	0.0191661	Igfbp5/Magi2/Igf1r/Specc1l/Stk11/Insr/Cx3cl1/Spry2/Grm2/Rtn4/Hsp90aa1/Sema5a/Itsn1/Nrxn1	14
GO:1900180	BP	GO:1900180	regulation of protein localization to nucleus	14/600	132/13687	0.00193966	0.0236305	0.0191661	Parp1/Ptgs2/Tpr/Maged1/Lmna/Trim28/Stk11/Dclk3/Nf2/Hsp90aa1/Akap5/Ubr5/Hnrnpm/Nolc1	14
GO:0021952	BP	GO:0021952	central nervous system projection neuron axonogenesis	6/600	31/13687	0.00199476	0.0242366	0.0196577	Epha4/Zeb2/Bhlhe22/Prdm8/Plxna4/Sptbn4	6
GO:0061951	BP	GO:0061951	establishment of protein localization to plasma membrane	9/600	65/13687	0.00200567	0.0242392	0.0196598	Gripap1/Macf1/Ank3/Sorl1/Golga4/Sptbn1/Akap5/Rab31/Afdn	9
GO:0099601	BP	GO:0099601	regulation of neurotransmitter receptor activity	9/600	65/13687	0.00200567	0.0242392	0.0196598	Akap9/Rph3a/Cacng8/Mef2c/Homer1/Rasgrf2/Mapk8ip2/Nrxn1/Cnih2	9
GO:0007018	BP	GO:0007018	microtubule-based movement	27/600	339/13687	0.00204725	0.024676	0.020014	Hnrnpu/Cacna1e/Dst/Kif1a/Map2/Fmn2/Map1a/Ash1l/Kif1b/Sfpq/Ap3b2/Dlg2/Map6/Kif5a/Ank3/Stk11/Pcm1/Ktn1/Myo5a/Mapt/Nefh/Map1b/Dync1h1/Kif21a/Mapk8ip3/Cnih2/Rfx3	27
GO:0006913	BP	GO:0006913	nucleocytoplasmic transport	25/600	306/13687	0.00209862	0.0251609	0.0204074	Ptgs2/Tpr/Rbm10/Lmna/Fam53b/Trim28/Ranbp2/Ppp1r12a/Phip/Setd2/Nedd4/Stat3/Ddx5/Sqstm1/Supt6/Nup153/Rgs14/Hsp90aa1/Akap5/Ubr5/Rangap1/Akap8l/Iws1/Hspa9/Nolc1	25
GO:0051169	BP	GO:0051169	nuclear transport	25/600	306/13687	0.00209862	0.0251609	0.0204074	Ptgs2/Tpr/Rbm10/Lmna/Fam53b/Trim28/Ranbp2/Ppp1r12a/Phip/Setd2/Nedd4/Stat3/Ddx5/Sqstm1/Supt6/Nup153/Rgs14/Hsp90aa1/Akap5/Ubr5/Rangap1/Akap8l/Iws1/Hspa9/Nolc1	25
GO:1901653	BP	GO:1901653	cellular response to peptide	23/600	273/13687	0.00210415	0.0251609	0.0204074	Epha4/Parp1/Eprs/Soga1/Grm5/Igf1r/Marcks/Atp2b1/Nr3c2/Cacna1a/Insr/Irs2/Phip/Sorl1/Pkm/Ctnnb1/Myo5a/Stat3/Nr4a1/Rangap1/Rhoq/Rab31/Apc	23
GO:0010799	BP	GO:0010799	regulation of peptidyl-threonine phosphorylation	7/600	42/13687	0.0021272	0.0253697	0.0205767	Tnks1bp1/Spred1/Ppp1r15a/Spry2/Phip/Eif4g1/Smad7	7
GO:0061351	BP	GO:0061351	neural precursor cell proliferation	17/600	179/13687	0.0022596	0.026878	0.0218001	Prox1/Kif1a/Btg2/Zeb2/Disp3/Cntnap2/Tacc2/Foxo3/Pcnt/Pcm1/Tacc1/Cx3cl1/Ctnnb1/Nf2/Dbn1/Plxnb2/Afdn	17
GO:0032387	BP	GO:0032387	negative regulation of intracellular transport	8/600	54/13687	0.00227813	0.0269572	0.0218643	Tpr/Rbm10/Os9/Mapt/Map1b/Nup153/Rangap1/Cnih2	8
GO:0030335	BP	GO:0030335	positive regulation of cell migration	34/600	463/13687	0.00227816	0.0269572	0.0218643	Epha4/Prox1/Igfbp5/Ptgs2/Mia3/Sema6d/Grin1/Hspa5/Plp1/Rapgef2/Jun/Sema3e/Wnk1/Tjp1/Igf1r/Insr/Cx3cl1/Irs2/Spry2/Zfp609/Myo5a/Rtn4/Stat3/Map3k3/Plk2/Lamb1/Nipbl/Sema5a/Tiam1/Adamts1/Slc8a1/Mapk8ip3/Apc/Diaph1	34
GO:0051592	BP	GO:0051592	response to calcium ion	13/600	120/13687	0.0022971	0.0270402	0.0219316	Itpkb/Syt11/Jun/Pkd2/Wnk1/Fosb/Stim1/Jund/Anxa11/Mef2c/Homer1/Nrxn1/Slc25a23	13
GO:1903313	BP	GO:1903313	positive regulation of mRNA metabolic process	13/600	120/13687	0.0022971	0.0270402	0.0219316	Hnrnpu/Gigyf2/Btg2/Thrap3/Snrnp70/Cnot1/Upf1/Leo1/Tnrc6c/Rbm24/Snw1/Tnrc6b/Khsrp	13
GO:0014912	BP	GO:0014912	negative regulation of smooth muscle cell migration	6/600	32/13687	0.00236559	0.0277025	0.0224688	Igfbp5/Sema6d/Mef2c/Trib1/Tafa5/Myh9	6
GO:0098703	BP	GO:0098703	calcium ion import across plasma membrane	6/600	32/13687	0.00236559	0.0277025	0.0224688	Cacna1e/Slc24a2/Slc8a2/Cacna1a/Akap5/Slc8a1	6
GO:0001941	BP	GO:0001941	postsynaptic membrane organization	7/600	43/13687	0.00244662	0.0282164	0.0228856	Agrn/Magi2/Apoe/Sorbs2/Htr1a/Dbn1/Nrxn1	7
GO:0007062	BP	GO:0007062	sister chromatid cohesion	7/600	43/13687	0.00244662	0.0282164	0.0228856	Atrx/Smc1a/Sfpq/Tnks/Ctnnb1/Nipbl/Ppp2r1a	7
GO:0021955	BP	GO:0021955	central nervous system neuron axonogenesis	7/600	43/13687	0.00244662	0.0282164	0.0228856	Epha4/Zeb2/Bhlhe22/Prdm8/Plxna4/Sptbn4/Hsp90aa1	7
GO:0006892	BP	GO:0006892	post-Golgi vesicle-mediated transport	11/600	93/13687	0.00244683	0.0282164	0.0228856	Sec16a/Nbea/Sort1/Macf1/Exoc1/Ank3/Sorl1/Golga4/Myo5a/Sptbn1/Rab31	11
GO:0098659	BP	GO:0098659	inorganic cation import across plasma membrane	11/600	93/13687	0.00244683	0.0282164	0.0228856	Cacna1e/Atp1a2/Slc12a5/Atp1a1/Slc24a2/Wnk1/Kcnj11/Slc8a2/Cacna1a/Akap5/Slc8a1	11
GO:0099587	BP	GO:0099587	inorganic ion import across plasma membrane	11/600	93/13687	0.00244683	0.0282164	0.0228856	Cacna1e/Atp1a2/Slc12a5/Atp1a1/Slc24a2/Wnk1/Kcnj11/Slc8a2/Cacna1a/Akap5/Slc8a1	11
GO:0051052	BP	GO:0051052	regulation of DNA metabolic process	35/600	483/13687	0.00246219	0.0283	0.0229534	Hnrnpu/Parp1/Trip12/Kcnk2/Fmn2/Trp53bp1/Atrx/Usp9x/Lmna/Jun/Ankrd17/Actb/Igf1r/Rbbp6/Trim28/Baz2a/Sf3b3/Upf1/Tnks/Ercc6/Setd2/Ctnnb1/Ccdc88a/Supt6/Hsp90aa1/Ylpm1/Otub2/Ubr5/Bcl6/Hdgfl2/Smchd1/Dusp1/Ppp1r10/Brd8/Kmt5b	35
GO:0048738	BP	GO:0048738	cardiac muscle tissue development	18/600	196/13687	0.00246658	0.0283	0.0229534	Hnrnpu/Kcnk2/Prox1/Rbm10/Lmna/Vgll4/Sorbs2/Sin3b/Ncam1/Ctnnb1/Myh10/Dsp/Mef2c/Akap6/Plec/Slc8a1/Apc/Smad7	18
GO:0060420	BP	GO:0060420	regulation of heart growth	9/600	67/13687	0.00248294	0.0284158	0.0230474	Kcnk2/Prox1/Rbm10/Vgll4/Dusp6/Ncam1/Mef2c/Akap6/Apc	9
GO:0048511	BP	GO:0048511	rhythmic process	21/600	244/13687	0.00249961	0.0285092	0.0231231	Hnrnpu/Parp1/Prox1/Grin1/Maged1/Usp9x/Npy2r/Thrap3/Sfpq/Cntnap2/Grin2b/Igf1r/Foxo3/Ddx5/Mybbp1a/Nfil3/Myh9/Adamts1/Crebbp/Klf9/Ddb1	21
GO:0090092	BP	GO:0090092	regulation of transmembrane receptor protein serine/threonine kinase signaling pathway	19/600	212/13687	0.00250368	0.0285092	0.0231231	Parp1/Hspa5/Spred1/Zeb2/Magi2/Numa1/Lemd3/Stk11/Glg1/Spry2/Sorl1/Ube2o/Fstl4/Arid4a/Snw1/Crebbp/Ldlrad4/Smad7/Bambi	19
GO:0018209	BP	GO:0018209	peptidyl-serine modification	23/600	277/13687	0.00253346	0.028776	0.0233395	Clk1/Ptgs2/Tnks1bp1/Dmd/Akap9/Wnk1/Ppp1r15a/Sptbn4/Hipk4/Hk1/Tnks/Spry2/Ercc6/Phip/Dclk3/Nlk/Plk2/Nsd1/Hsp90aa1/Eif4g1/Nrxn1/Smad7/Slc1a1	23
GO:0042551	BP	GO:0042551	neuron maturation	8/600	55/13687	0.00256579	0.0290212	0.0235384	Cntn2/Cntnap2/Dlg2/Sptbn4/Ank3/Akap5/Nrxn1/Kcnip2	8
GO:0048485	BP	GO:0048485	sympathetic nervous system development	4/600	14/13687	0.00257426	0.0290212	0.0235384	Nrp2/Plxna4/Ctnnb1/Sox4	4
GO:1902306	BP	GO:1902306	negative regulation of sodium ion transmembrane transport	4/600	14/13687	0.00257426	0.0290212	0.0235384	Atp1a2/Agrn/Nedd4/Hecw1	4
GO:0071902	BP	GO:0071902	positive regulation of protein serine/threonine kinase activity	16/600	166/13687	0.00258864	0.0291109	0.0236111	Epha4/Prox1/Zeb2/Maged1/Rapgef2/Pkd2/Slc8a2/Marcks/Insr/Mef2c/Akap6/Tiam1/Fgd4/Nrxn1/Mapk8ip3/Ccny	16
GO:0006606	BP	GO:0006606	protein import into nucleus	15/600	151/13687	0.00260094	0.0291769	0.0236646	Ptgs2/Tpr/Lmna/Fam53b/Trim28/Ranbp2/Phip/Stat3/Ddx5/Sqstm1/Nup153/Hsp90aa1/Akap5/Ubr5/Nolc1	15
GO:0030100	BP	GO:0030100	regulation of endocytosis	19/600	213/13687	0.00263989	0.0293955	0.0238419	Ckap5/Ubqln2/Syt11/Magi2/Actb/Apoe/Eef2k/Ank3/Insr/Nedd4/Ap2b1/Plk2/Amph/Akap5/Myh9/Itsn1/Epha3/Rab31/Mib1	19
GO:0046777	BP	GO:0046777	protein autophosphorylation	19/600	213/13687	0.00263989	0.0293955	0.0238419	Epha4/Clk1/Tnks1bp1/Tnik/Jun/Epha7/Wnk1/Igf1r/Eef2k/Trim28/Hipk4/Hk1/Stk11/Insr/Gfra2/Nlk/Map3k3/Hspa9/Slk	19
GO:0071695	BP	GO:0071695	anatomical structure maturation	19/600	213/13687	0.00263989	0.0293955	0.0238419	Cntn2/Ptgs2/Grin1/Ankrd17/Cntnap2/Dlg2/Sptbn4/Foxo3/Ank3/Cacna1a/Klf2/Ctnnb1/Myo5a/Akap5/Asxl2/Nrxn1/Ppp2r1a/Rfx3/Kcnip2	19
GO:0009612	BP	GO:0009612	response to mechanical stimulus	13/600	122/13687	0.00266066	0.0295234	0.0239457	Atp1a2/Ano3/Dmd/Atp1a1/Jun/Pkd2/Cntnap2/Grin2b/Atp2b2/Ctnnb1/Plec/Nrxn1/Slc8a1	13
GO:0032092	BP	GO:0032092	positive regulation of protein binding	11/600	94/13687	0.0026644	0.0295234	0.0239457	Plcl1/Usp9x/Rapgef2/Agrn/Apoe/Spon1/Trim28/Plk2/Tiam1/Bambi/Tmem132a	11
GO:0035264	BP	GO:0035264	multicellular organism growth	17/600	182/13687	0.00269199	0.0297563	0.0241346	Rasal2/Gigyf2/Slc12a5/Norad/Atrx/Kmt2c/Cntnap2/Rbbp6/Sptbn4/Pcnt/Ankrd11/Klf2/Ercc6/Stat3/Nipbl/Plec/Sptbn2	17
GO:0051928	BP	GO:0051928	positive regulation of calcium ion transport	12/600	108/13687	0.00270129	0.0297865	0.0241591	Grin1/Plp1/Ank2/Pkd2/Atp2b2/Stim1/Atp2b1/Cx3cl1/Homer1/Akap6/Akap5/Hspa2	12
GO:0031400	BP	GO:0031400	negative regulation of protein modification process	32/600	433/13687	0.00274647	0.0301529	0.0244563	Trip12/Spred1/Dmd/Jun/Actb/Apoe/Ppp1r15a/Ctdsp2/Dusp6/Insr/Spry2/Gfra2/Sorl1/Ctnnb1/Mprip/Mapt/Sh3bp5l/Nf2/Ppp1r9b/Sqstm1/Sox4/Rgs14/Otub2/Trib1/Ubr5/Plec/Eif4g1/Dusp1/Slc8a1/Apc/Ldlrad4/Smad7	32
GO:0043484	BP	GO:0043484	regulation of RNA splicing	16/600	167/13687	0.00275028	0.0301529	0.0244563	Hnrnpu/Clk1/Rbm10/Mbnl1/Thrap3/Zfp638/Snrnp70/Sf3b3/Acin1/Ddx5/Rbm24/Snw1/Khdrbs3/Ddx17/Son/Malat1	16
GO:0033157	BP	GO:0033157	regulation of intracellular protein transport	18/600	198/13687	0.00275448	0.0301529	0.0244563	Ptgs2/Tpr/Gripap1/Tcaf1/Trim28/Os9/Ank3/Gcc2/Pcnt/Pcm1/Sorl1/Hsp90aa1/Akap5/Ubr5/Rangap1/Mtcl1/Slc1a1/Nolc1	18
GO:1901379	BP	GO:1901379	regulation of potassium ion transmembrane transport	10/600	81/13687	0.0027649	0.0301638	0.0244651	Ank2/Agrn/Akap9/Dpp6/Wnk1/Ank3/Nr3c2/Nedd4/Akap6/Kcnip2	10
GO:0002026	BP	GO:0002026	regulation of the force of heart contraction	5/600	23/13687	0.00277544	0.0301638	0.0244651	Atp1a2/Atp1a1/Gaa/Chga/Slc8a1	5
GO:0031065	BP	GO:0031065	positive regulation of histone deacetylation	5/600	23/13687	0.00277544	0.0301638	0.0244651	Baz2a/Jdp2/Nipbl/Bcl6/Akap8l	5
GO:0097106	BP	GO:0097106	postsynaptic density organization	7/600	44/13687	0.0028017	0.0303763	0.0246375	C1ql2/Cntnap2/Lrrc4b/Dbn1/Nrxn3/Il1rap/Nrxn1	7
GO:0014902	BP	GO:0014902	myotube differentiation	12/600	109/13687	0.00291796	0.0315105	0.0255573	Dner/Tanc1/Norad/Dmd/Sort1/Cntnap2/Stim1/Pld3/Rbm24/Homer1/Myh9/Plec	12
GO:0031644	BP	GO:0031644	regulation of nervous system process	16/600	168/13687	0.00292021	0.0315105	0.0255573	Tnr/Grin1/Npy2r/Akap9/Cntnap2/Grin2b/Slc8a2/Ncam1/Rtn4/Baiap2/Plk2/Dbn1/Homer1/Nrxn1/Afdn/Cnih2	16
GO:0048168	BP	GO:0048168	regulation of neuronal synaptic plasticity	9/600	69/13687	0.00304613	0.0327911	0.026596	Cntn2/Grin1/Ncdn/Grin2b/Grm5/Ppfia3/Slc8a2/Unc13a/Jph3	9
GO:0007009	BP	GO:0007009	plasma membrane organization	13/600	124/13687	0.00306999	0.0329696	0.0267408	Ano3/Ank2/Syt11/Agrn/Ank3/Sptbn1/Myh10/Anxa6/Baiap2/Sptb/Myh9/Plec/Epb41l3	13
GO:0001701	BP	GO:0001701	in utero embryonic development	32/600	437/13687	0.0031619	0.0338764	0.0274763	Sf3b1/Prrc2b/Cebpb/Usp9x/Mbnl1/Pkd2/Cntnap2/Grin2b/Tjp1/Zfp420/Rbbp6/Trim28/Pcnt/Cnot1/Ankrd11/Klf2/Setd2/Ctnnb1/Rtn4/Specc1/Myh10/Bptf/Supt6/Dbn1/Kidins220/Hectd1/Myh9/Kmt2d/Adcy9/Slc8a1/Mapk8ip3/Mib1	32
GO:0030336	BP	GO:0030336	negative regulation of cell migration	21/600	249/13687	0.00318163	0.0340074	0.0275826	Epha4/Igfbp5/Mia3/Sema6d/Spred1/Rnf20/Magi2/Limch1/Tcaf1/Apoe/Cx3cl1/Sin3b/Stat3/Mef2c/Arid4a/Trib1/Tafa5/Myh9/Afdn/Dusp1/Ldlrad4	21
GO:0000381	BP	GO:0000381	regulation of alternative mRNA splicing, via spliceosome	8/600	57/13687	0.00322577	0.0343981	0.0278994	Hnrnpu/Rbm10/Thrap3/Ddx5/Rbm24/Khdrbs3/Ddx17/Malat1	8
GO:1901381	BP	GO:1901381	positive regulation of potassium ion transmembrane transport	6/600	34/13687	0.00325987	0.0345989	0.0280623	Ank2/Akap9/Dpp6/Wnk1/Akap6/Kcnip2	6
GO:1904738	BP	GO:1904738	vascular associated smooth muscle cell migration	6/600	34/13687	0.00325987	0.0345989	0.0280623	Igfbp5/Myo5a/Mef2c/Tafa5/Myh9/Adamts1	6
GO:2000147	BP	GO:2000147	positive regulation of cell motility	34/600	474/13687	0.00331499	0.0351017	0.0284701	Epha4/Prox1/Igfbp5/Ptgs2/Mia3/Sema6d/Grin1/Hspa5/Plp1/Rapgef2/Jun/Sema3e/Wnk1/Tjp1/Igf1r/Insr/Cx3cl1/Irs2/Spry2/Zfp609/Myo5a/Rtn4/Stat3/Map3k3/Plk2/Lamb1/Nipbl/Sema5a/Tiam1/Adamts1/Slc8a1/Mapk8ip3/Apc/Diaph1	34
GO:0050795	BP	GO:0050795	regulation of behavior	9/600	70/13687	0.00336313	0.0353169	0.0286446	Parp1/Npy2r/Apoe/Insr/Stat3/Htr1a/Mef2c/Dbn1/Nrxn1	9
GO:0006359	BP	GO:0006359	regulation of transcription by RNA polymerase III	5/600	24/13687	0.00338125	0.0353169	0.0286446	Sf3b1/Baz1b/Ddx21/Ercc6/Mybbp1a	5
GO:0034405	BP	GO:0034405	response to fluid shear stress	5/600	24/13687	0.00338125	0.0353169	0.0286446	Ptgs2/Pkd2/Klf2/Mef2c/Plec	5
GO:0021681	BP	GO:0021681	cerebellar granular layer development	4/600	15/13687	0.00338986	0.0353169	0.0286446	Prox1/Atp2b2/Kndc1/Nrxn1	4
GO:0060134	BP	GO:0060134	prepulse inhibition	4/600	15/13687	0.00338986	0.0353169	0.0286446	Grin1/Ctnna2/Dbn1/Nrxn1	4
GO:0060211	BP	GO:0060211	regulation of nuclear-transcribed mRNA poly(A) tail shortening	4/600	15/13687	0.00338986	0.0353169	0.0286446	Btg2/Cnot1/Tnrc6c/Tnrc6b	4
GO:0070314	BP	GO:0070314	G1 to G0 transition	4/600	15/13687	0.00338986	0.0353169	0.0286446	Zbtb17/Stk11/Rnf112/Mybbp1a	4
GO:0003279	BP	GO:0003279	cardiac septum development	11/600	97/13687	0.00341231	0.0353881	0.0287024	Prox1/Nrp2/Ank2/Luzp1/Myh10/Ap2b1/Sox4/Trip11/Hectd1/Robo2/Smad7	11
GO:0051282	BP	GO:0051282	regulation of sequestering of calcium ion	11/600	97/13687	0.00341231	0.0353881	0.0287024	Dmd/Ank2/Pkd2/Cx3cl1/Jph3/Myo5a/Anxa6/Akap6/Slc25a23/Slc8a1/Diaph1	11
GO:0051053	BP	GO:0051053	negative regulation of DNA metabolic process	13/600	126/13687	0.00352923	0.0363511	0.0294835	Hnrnpu/Parp1/Trip12/Kcnk2/Trp53bp1/Trim28/Tnks/Ercc6/Otub2/Ubr5/Bcl6/Smchd1/Dusp1	13
GO:0071383	BP	GO:0071383	cellular response to steroid hormone stimulus	13/600	126/13687	0.00352923	0.0363511	0.0294835	Hnrnpu/Parp1/Atp1a2/Atp1a1/Nr3c2/Cnot1/Nedd4/Ddx5/Ubr5/Ddx17/Kmt2d/Safb/Klf9	13
GO:2000779	BP	GO:2000779	regulation of double-strand break repair	13/600	126/13687	0.00352923	0.0363511	0.0294835	Parp1/Trip12/Fmn2/Trp53bp1/Actb/Ercc6/Setd2/Otub2/Ubr5/Hdgfl2/Smchd1/Brd8/Kmt5b	13
GO:0010638	BP	GO:0010638	positive regulation of organelle organization	34/600	476/13687	0.00354147	0.0363919	0.0295165	Prox1/Tpr/Ckap5/Fmn1/Atrx/Pde4dip/Eif4g3/Crocc/Sfpq/Akap9/Clip1/Limch1/Dctn1/Cttn/Igf1r/Trim28/Numa1/Insr/Cx3cl1/Cnot1/Tnks/Phip/Ctnnb1/Ccdc88a/Mapt/Nf2/Baiap2/Map1b/Htr1a/Dync1h1/Togaram1/Sema5a/Ppp1r10/Apc	34
GO:0051170	BP	GO:0051170	import into nucleus	15/600	156/13687	0.00355508	0.0363919	0.0295165	Ptgs2/Tpr/Lmna/Fam53b/Trim28/Ranbp2/Phip/Stat3/Ddx5/Sqstm1/Nup153/Hsp90aa1/Akap5/Ubr5/Nolc1	15
GO:0071375	BP	GO:0071375	cellular response to peptide hormone stimulus	20/600	235/13687	0.00355728	0.0363919	0.0295165	Parp1/Eprs/Soga1/Igf1r/Marcks/Atp2b1/Nr3c2/Insr/Irs2/Phip/Sorl1/Pkm/Ctnnb1/Myo5a/Stat3/Nr4a1/Rangap1/Rhoq/Rab31/Apc	20
GO:0031102	BP	GO:0031102	neuron projection regeneration	8/600	58/13687	0.00360164	0.0367425	0.0298009	Epha4/Tnr/Jun/Igf1r/Rtn4/Nefh/Matn2/Mapk8ip3	8
GO:0031507	BP	GO:0031507	heterochromatin formation	10/600	84/13687	0.00361587	0.0367425	0.0298009	Tpr/Bahd1/Atrx/Lmna/Trim28/Spty2d1/Baz2a/Kmt2d/Bcl6/Smchd1	10
GO:1901879	BP	GO:1901879	regulation of protein depolymerization	10/600	84/13687	0.00361587	0.0367425	0.0298009	Map2/Map1a/Sptan1/Specc1l/Sptbn1/Map1b/Htr1a/Sptb/Sema5a/Apc	10
GO:0034331	BP	GO:0034331	cell junction maintenance	7/600	46/13687	0.00362903	0.0367937	0.0298424	Sort1/Cntnap2/Plxna4/Tjp1/Nrxn1/Epb41l3/Afdn	7
GO:0048640	BP	GO:0048640	negative regulation of developmental growth	12/600	112/13687	0.00365383	0.0369625	0.0299793	Tnr/Kcnk2/Map2/Sema6d/Rbm10/Epha7/Sema3e/Vgll4/Rtn4/Fstl4/Sema5a/Apc	12
GO:0019827	BP	GO:0019827	stem cell population maintenance	16/600	172/13687	0.00368921	0.0371534	0.0301342	Prox1/Smc1a/Actb/Foxo3/Pcm1/Kat6a/Cnot1/Zc3h13/Leo1/Med24/Stat3/Sox4/Arid4a/Nipbl/Crebbp/Apc	16
GO:0043266	BP	GO:0043266	regulation of potassium ion transport	11/600	98/13687	0.00369598	0.0371534	0.0301342	Ank2/Agrn/Akap9/Dpp6/Wnk1/Ank3/Nr3c2/Nedd4/Akap6/Akap5/Kcnip2	11
GO:0043279	BP	GO:0043279	response to alkaloid	9/600	71/13687	0.00370551	0.0371534	0.0301342	Parp1/Grin1/Ncam1/Grm2/Ppp1r9b/Homer1/Crebbp/Slc8a1/Slc1a1	9
GO:0070972	BP	GO:0070972	protein localization to endoplasmic reticulum	9/600	71/13687	0.00370551	0.0371534	0.0301342	Mia3/Hspa5/Sec16a/Ank2/Macf1/Ppp1r15a/Os9/Rtn4/Bag6	9
GO:0006997	BP	GO:0006997	nucleus organization	13/600	127/13687	0.00377892	0.0376802	0.0305615	Lmna/Ankle2/Dctn1/Lemd3/Baz2a/Syne1/Map7/Rtn4/Ctdnep1/Nup153/Plec/Akap8l/Nolc1	13
GO:0018023	BP	GO:0018023	peptidyl-lysine trimethylation	6/600	35/13687	0.0037913	0.0376802	0.0305615	Setd2/Arid4a/Kmt2d/Nfkbiz/Iws1/Kmt5b	6
GO:0099170	BP	GO:0099170	postsynaptic modulation of chemical synaptic transmission	6/600	35/13687	0.0037913	0.0376802	0.0305615	Igf1r/Nedd4/Nefh/Trio/Slc1a1/Sorcs3	6
GO:1902003	BP	GO:1902003	regulation of amyloid-beta formation	6/600	35/13687	0.0037913	0.0376802	0.0305615	Epha4/Apoe/Spon1/Sorl1/Rtn4/Slc2a13	6
GO:0003231	BP	GO:0003231	cardiac ventricle development	12/600	113/13687	0.00392993	0.0389725	0.0316096	Prox1/Npy2r/Luzp1/Ctnnb1/Ap2b1/Sox4/Dsp/Mef2c/Trip11/Hectd1/Robo2/Smad7	12
GO:0031532	BP	GO:0031532	actin cytoskeleton reorganization	11/600	99/13687	0.00399819	0.0394268	0.0319781	Fmn2/Sptan1/Tnik/Sema3e/Thsd7a/Cttn/Tjp1/Baiap2/Phactr1/Myh9/Plec	11
GO:0051208	BP	GO:0051208	sequestering of calcium ion	11/600	99/13687	0.00399819	0.0394268	0.0319781	Dmd/Ank2/Pkd2/Cx3cl1/Jph3/Myo5a/Anxa6/Akap6/Slc25a23/Slc8a1/Diaph1	11
GO:0043491	BP	GO:0043491	protein kinase B signaling	15/600	158/13687	0.00400942	0.0394268	0.0319781	Igfbp5/Magi2/Cntnap2/Igf1r/Specc1l/Stk11/Insr/Cx3cl1/Spry2/Grm2/Rtn4/Hsp90aa1/Sema5a/Itsn1/Nrxn1	15
GO:0097479	BP	GO:0097479	synaptic vesicle localization	8/600	59/13687	0.00401054	0.0394268	0.0319781	Map2/Magi2/Ap3b2/Kif5a/Pcdh17/Ctnnb1/Nrxn1/Cnih2	8
GO:0021533	BP	GO:0021533	cell differentiation in hindbrain	5/600	25/13687	0.00407657	0.0397312	0.0322249	Prox1/Atp2b2/Kndc1/Cacna1a/Nrxn1	5
GO:0043368	BP	GO:0043368	positive T cell selection	5/600	25/13687	0.00407657	0.0397312	0.0322249	Itpkb/Otud5/Stk11/Stat3/Bcl11b	5
GO:0048266	BP	GO:0048266	behavioral response to pain	5/600	25/13687	0.00407657	0.0397312	0.0322249	Cacna1e/Scn3a/Cntnap2/Grin2b/Cacna1a	5
GO:0055075	BP	GO:0055075	potassium ion homeostasis	5/600	25/13687	0.00407657	0.0397312	0.0322249	Atp1a2/Slc12a5/Atp1a1/Wnk1/Nr3c2	5
GO:0072583	BP	GO:0072583	clathrin-dependent endocytosis	7/600	47/13687	0.00410649	0.039937	0.0323919	Ubqln2/Syt11/Magi2/Btbd8/Ap2b1/Cltc/Itsn1	7
GO:0033673	BP	GO:0033673	negative regulation of kinase activity	17/600	190/13687	0.0041924	0.0406851	0.0329987	Hnrnpu/Spred1/Actb/Wnk1/Apoe/Irs2/Spry2/Sorl1/Mapt/Sh3bp5l/Nf2/Rgs14/Trib1/Plec/Dusp1/Slc8a1/Apc	17
GO:0045807	BP	GO:0045807	positive regulation of endocytosis	12/600	114/13687	0.00422255	0.0408901	0.0331649	Ckap5/Magi2/Apoe/Eef2k/Insr/Ap2b1/Plk2/Amph/Myh9/Itsn1/Rab31/Mib1	12
GO:0036465	BP	GO:0036465	synaptic vesicle recycling	10/600	86/13687	0.00429006	0.0413743	0.0335577	Gripap1/Syt11/Actb/Btbd8/Ap3b2/Ap2b1/Cltc/Amph/Itsn1/Diaph1	10
GO:0001933	BP	GO:0001933	negative regulation of protein phosphorylation	23/600	289/13687	0.00429081	0.0413743	0.0335577	Spred1/Dmd/Jun/Actb/Apoe/Ppp1r15a/Ctdsp2/Dusp6/Insr/Spry2/Gfra2/Sorl1/Sh3bp5l/Nf2/Rgs14/Trib1/Plec/Eif4g1/Dusp1/Slc8a1/Apc/Ldlrad4/Smad7	23
GO:0007063	BP	GO:0007063	regulation of sister chromatid cohesion	4/600	16/13687	0.00436492	0.0415686	0.0337152	Atrx/Sfpq/Tnks/Ctnnb1	4
GO:0010738	BP	GO:0010738	regulation of protein kinase A signaling	4/600	16/13687	0.00436492	0.0415686	0.0337152	Grin2b/Akap6/Akap5/Nrxn1	4
GO:0060314	BP	GO:0060314	regulation of ryanodine-sensitive calcium-release channel activity	4/600	16/13687	0.00436492	0.0415686	0.0337152	Dmd/Pkd2/Jph3/Akap6	4
GO:0031114	BP	GO:0031114	regulation of microtubule depolymerization	6/600	36/13687	0.00438433	0.0415686	0.0337152	Map2/Map1a/Specc1l/Map1b/Htr1a/Apc	6
GO:0048846	BP	GO:0048846	axon extension involved in axon guidance	6/600	36/13687	0.00438433	0.0415686	0.0337152	Nrp2/Sema6d/Sema3e/Plxna4/Megf8/Sema5a	6
GO:0051968	BP	GO:0051968	positive regulation of synaptic transmission, glutamatergic	6/600	36/13687	0.00438433	0.0415686	0.0337152	Tnr/Ptgs2/Grin1/Grin2b/Cacng8/Nrxn1	6
GO:1902284	BP	GO:1902284	neuron projection extension involved in neuron projection guidance	6/600	36/13687	0.00438433	0.0415686	0.0337152	Nrp2/Sema6d/Sema3e/Plxna4/Megf8/Sema5a	6
GO:2000758	BP	GO:2000758	positive regulation of peptidyl-lysine acetylation	6/600	36/13687	0.00438433	0.0415686	0.0337152	Sf3b1/Baz1b/Ddx21/Ercc6/Mybbp1a/Sox4	6
GO:0006836	BP	GO:0006836	neurotransmitter transport	17/600	191/13687	0.00442076	0.0418265	0.0339244	Cacna1e/Atp1a2/Ncs1/Syt11/Rph3a/Dgki/Ppp1r9a/Ppfia3/Ppfia2/Cacna1a/Unc13a/Cadps/Mef2c/Nrxn3/Nr4a1/Nrxn1/Sptbn2	17
GO:0035265	BP	GO:0035265	organ growth	15/600	160/13687	0.00451012	0.042583	0.034538	Kcnk2/Prox1/Rbm10/Vgll4/Dusp6/Map7/Sorbs2/Spry2/Ncam1/Ctnnb1/Myh10/Anxa6/Mef2c/Akap6/Apc	15
GO:0098727	BP	GO:0098727	maintenance of cell number	16/600	176/13687	0.00461745	0.0435058	0.0352864	Prox1/Smc1a/Actb/Foxo3/Pcm1/Kat6a/Cnot1/Zc3h13/Leo1/Med24/Stat3/Sox4/Arid4a/Nipbl/Crebbp/Apc	16
GO:0033138	BP	GO:0033138	positive regulation of peptidyl-serine phosphorylation	10/600	87/13687	0.00466239	0.0437473	0.0354823	Ptgs2/Tnks1bp1/Akap9/Ppp1r15a/Spry2/Ercc6/Phip/Hsp90aa1/Eif4g1/Nrxn1	10
GO:0055017	BP	GO:0055017	cardiac muscle tissue growth	10/600	87/13687	0.00466239	0.0437473	0.0354823	Kcnk2/Rbm10/Vgll4/Sorbs2/Ncam1/Ctnnb1/Myh10/Mef2c/Akap6/Apc	10
GO:0090287	BP	GO:0090287	regulation of cellular response to growth factor stimulus	21/600	258/13687	0.00480239	0.0448751	0.0363971	Hspa5/Spred1/Zeb2/Dmd/Numa1/Lemd3/Stk11/Glg1/Spry2/Sorl1/Ctnnb1/Nedd4/Ube2o/Fstl4/Arid4a/Snw1/Crebbp/Nrxn1/Ldlrad4/Smad7/Bambi	21
GO:2000146	BP	GO:2000146	negative regulation of cell motility	21/600	258/13687	0.00480239	0.0448751	0.0363971	Epha4/Igfbp5/Mia3/Sema6d/Spred1/Rnf20/Magi2/Limch1/Tcaf1/Apoe/Cx3cl1/Sin3b/Stat3/Mef2c/Arid4a/Trib1/Tafa5/Myh9/Afdn/Dusp1/Ldlrad4	21
GO:2000311	BP	GO:2000311	regulation of AMPA receptor activity	5/600	26/13687	0.00486827	0.0453971	0.0368205	Cacng8/Mef2c/Mapk8ip2/Nrxn1/Cnih2	5
GO:0048488	BP	GO:0048488	synaptic vesicle endocytosis	9/600	74/13687	0.00489856	0.0455858	0.0369735	Syt11/Actb/Btbd8/Ap3b2/Ap2b1/Cltc/Amph/Itsn1/Diaph1	9
GO:0044380	BP	GO:0044380	protein localization to cytoskeleton	8/600	61/13687	0.0049349	0.0458299	0.0371714	Hnrnpu/Map1a/Numa1/Pcm1/Ppp1r9b/Golgb1/Apc/Diaph1	8
GO:0014904	BP	GO:0014904	myotube cell development	6/600	37/13687	0.00504304	0.046548	0.0377539	Dner/Norad/Dmd/Cntnap2/Homer1/Plec	6
GO:0035640	BP	GO:0035640	exploration behavior	6/600	37/13687	0.00504304	0.046548	0.0377539	Tnr/Atp1a2/Chl1/Apoe/Jph3/Htr1a	6
GO:0060074	BP	GO:0060074	synapse maturation	6/600	37/13687	0.00504304	0.046548	0.0377539	C1ql2/Bcan/Clstn1/Sez6l/Sez6l2/Nrxn1	6
GO:0050779	BP	GO:0050779	RNA destabilization	10/600	88/13687	0.00505966	0.0466064	0.0378013	Hnrnpu/Gigyf2/Btg2/Cnot1/Upf1/Zc3h18/Tnrc6c/Rbm24/Tnrc6b/Khsrp	10
GO:0060047	BP	GO:0060047	heart contraction	16/600	178/13687	0.00514849	0.0473285	0.0383869	Cacna1e/Atp1a2/Dmd/Ank2/Atp1a1/Agrn/Akap9/Sptbn4/Gaa/Dsp/Akap6/Chga/Cacna1h/Slc8a1/Smad7/Slc1a1	16
GO:0007528	BP	GO:0007528	neuromuscular junction development	7/600	49/13687	0.00520235	0.0477268	0.03871	Agrn/Cntnap2/Dctn1/Sorbs2/Unc13a/Nedd4/Kalrn	7
GO:0010035	BP	GO:0010035	response to inorganic substance	29/600	399/13687	0.00535318	0.0489406	0.0396945	Itpkb/Parp1/Pam/Atrx/Syt11/Jun/Vcp/Pkd2/Wnk1/Fosb/Dlg2/Stim1/Foxo3/Ank3/Jund/Ercc6/Anxa11/Ncam1/Rnf112/Mapt/Nefh/Mef2c/Homer1/Nr4a1/Plec/Gart/Nrxn1/Slc25a23/Slc1a1	29
GO:0034728	BP	GO:0034728	nucleosome organization	9/600	75/13687	0.00535625	0.0489406	0.0396945	Atrx/Nap1l3/Chd2/Rsf1/Spty2d1/Tspyl4/Kat6a/Setd2/Supt6	9
GO:0003151	BP	GO:0003151	outflow tract morphogenesis	8/600	62/13687	0.00545419	0.0497352	0.0403389	Nrp2/Npy2r/Jun/Ctnnb1/Nedd4/Mef2c/Nipbl/Robo2	8
GO:0055064	BP	GO:0055064	chloride ion homeostasis	4/600	17/13687	0.00551268	0.0499669	0.0405269	Slc12a5/Wnk1/Cacna1a/Ckb	4
GO:1902285	BP	GO:1902285	semaphorin-plexin signaling pathway involved in neuron projection guidance	4/600	17/13687	0.00551268	0.0499669	0.0405269	Nrp2/Plxna4/Mef2c/Plxnb2	4
GO:1902430	BP	GO:1902430	negative regulation of amyloid-beta formation	4/600	17/13687	0.00551268	0.0499669	0.0405269	Apoe/Spon1/Sorl1/Rtn4	4
GO:0098984	CC	GO:0098984	neuron to neuron synapse	73/602	485/13764	5.88172e-21	1.61907e-18	1.08077e-18	Epha4/Tnr/Dst/Map2/C1ql2/Map1a/Grin1/Tanc1/Gripap1/Dmd/Arhgef9/Dlg3/Ank2/Atp1a1/Syt11/Tnik/Sort1/Clstn1/Mpdz/Epha7/Macf1/Akap9/Sorcs2/Magi2/Actb/Cntnap2/Ctnna2/Chd4/Grin2b/Plekha5/Plxna4/Dgki/Ppp1r9a/Atp2b2/Lrrc4b/Grm5/Cacng8/Dlg2/Eif4g2/Eef2k/Slc8a2/Ank3/Nr3c2/Sorbs2/Insyn1/Ctnnb1/Rtn4/Sptbn1/Stat3/Rnf112/Mapt/Nefh/Ppp1r9b/Baiap2/Map1b/Rgs14/Dbn1/Homer1/Akap5/Pdzd2/Cdh9/Mapk8ip2/Tiam1/Kalrn/Nrxn…	73
GO:0032279	CC	GO:0032279	asymmetric synapse	70/602	450/13764	6.07533e-21	1.61907e-18	1.08077e-18	Epha4/Dst/Map2/C1ql2/Map1a/Grin1/Tanc1/Gripap1/Dmd/Arhgef9/Dlg3/Ank2/Atp1a1/Syt11/Tnik/Sort1/Clstn1/Mpdz/Epha7/Macf1/Akap9/Sorcs2/Magi2/Actb/Cntnap2/Ctnna2/Chd4/Grin2b/Plekha5/Plxna4/Dgki/Ppp1r9a/Atp2b2/Lrrc4b/Grm5/Cacng8/Dlg2/Eif4g2/Eef2k/Slc8a2/Ank3/Nr3c2/Sorbs2/Insyn1/Ctnnb1/Rtn4/Sptbn1/Stat3/Rnf112/Mapt/Nefh/Ppp1r9b/Baiap2/Map1b/Rgs14/Dbn1/Homer1/Akap5/Pdzd2/Mapk8ip2/Tiam1/Kalrn/Epb41l3/Slc8a…	70
GO:0099572	CC	GO:0099572	postsynaptic specialization	67/602	466/13764	3.28521e-18	4.45668e-16	2.97493e-16	Epha4/Dst/Map2/Map1a/Grin1/Tanc1/Gripap1/Dmd/Arhgef9/Dlg3/Ank2/Atp1a1/Syt11/Tnik/Clstn1/Mpdz/Epha7/Macf1/Akap9/Gabrb1/Sorcs2/Magi2/Actb/Ctnna2/Grin2b/Plekha5/Dgki/Ppp1r9a/Atp2b2/Lrrc4b/Grm5/Cacng8/Dlg2/Eif4g2/Eef2k/Slc8a2/Ank3/Ppfia2/Nr3c2/Sorbs2/Insyn1/Ctnnb1/Rtn4/Sptbn1/Stat3/Rnf112/Mapt/Nefh/Ppp1r9b/Baiap2/Map1b/Rgs14/Dbn1/Homer1/Akap5/Pdzd2/Cdh10/Mapk8ip2/Tiam1/Kalrn/Epb41l3/Slc8a1/Hnrnpm/Mib…	67
GO:0014069	CC	GO:0014069	postsynaptic density	64/602	430/13764	3.3446e-18	4.45668e-16	2.97493e-16	Epha4/Dst/Map2/Map1a/Grin1/Tanc1/Gripap1/Dmd/Arhgef9/Dlg3/Ank2/Atp1a1/Syt11/Tnik/Clstn1/Mpdz/Epha7/Macf1/Akap9/Sorcs2/Magi2/Actb/Ctnna2/Grin2b/Plekha5/Dgki/Ppp1r9a/Atp2b2/Lrrc4b/Grm5/Cacng8/Dlg2/Eif4g2/Eef2k/Slc8a2/Ank3/Nr3c2/Sorbs2/Insyn1/Ctnnb1/Rtn4/Sptbn1/Stat3/Rnf112/Mapt/Nefh/Ppp1r9b/Baiap2/Map1b/Rgs14/Dbn1/Homer1/Akap5/Pdzd2/Mapk8ip2/Tiam1/Kalrn/Epb41l3/Slc8a1/Hnrnpm/Mib1/Cnih2/Psd/Sorcs3	64
GO:0097060	CC	GO:0097060	synaptic membrane	64/602	457/13764	7.53323e-17	8.03042e-15	5.36049e-15	Epha4/Cacna1e/Cntn2/Nrp2/Grin1/Magee1/Atp2b3/Gripap1/Dmd/Dlg3/Ank2/Nbea/Syt11/Clstn1/Epha7/Akap9/Gabrb1/Sorcs2/Magi2/Rph3a/Cntnap2/Ctnna2/Grin2b/Dgki/Atp2b2/Lrrc4b/Grm5/Cacng8/Dlg2/Kcnj11/Slc8a2/Marcks/Atp2b1/Ank3/Ppfia2/Syne1/Cacna1a/Unc13a/Pcdh8/Pcdh17/Ncam1/Ctnnb1/Grm2/Rtn4/Cyth1/Ap2b1/Cltc/Ppp1r9b/Baiap2/Htr1a/Dbn1/Nrxn3/Akap5/Cdh9/Cdh10/Cntn1/Tiam1/Itsn1/Nrxn1/Cacna1h/Slc8a1/Kctd16/Cnih2/Sor…	64
GO:0044309	CC	GO:0044309	neuron spine	35/602	201/13764	1.90337e-12	1.69083e-10	1.12867e-10	Epha4/Dock10/Atp1a2/Grin1/Syt11/Clstn1/Rph3a/Cntnap2/Grin2b/Dgki/Ppp1r9a/Atp2b2/Grm5/Eef2k/Slc8a2/Marcks/Atp2b1/Ppfia2/Eea1/Aplp2/Nedd4/Myh10/Ppp1r9b/Baiap2/Rgs14/Dbn1/Homer1/Akap5/Actn1/Tiam1/Itsn1/Slc8a1/Cnih2/Slc1a1/Psd	35
GO:0045211	CC	GO:0045211	postsynaptic membrane	44/602	312/13764	5.13032e-12	3.90637e-10	2.60759e-10	Epha4/Cacna1e/Cntn2/Nrp2/Grin1/Magee1/Dmd/Dlg3/Ank2/Nbea/Clstn1/Epha7/Akap9/Gabrb1/Sorcs2/Magi2/Rph3a/Ctnna2/Grin2b/Dgki/Atp2b2/Lrrc4b/Grm5/Cacng8/Dlg2/Slc8a2/Marcks/Ank3/Syne1/Pcdh8/Pcdh17/Ncam1/Ctnnb1/Rtn4/Dbn1/Cdh9/Cdh10/Cntn1/Tiam1/Cacna1h/Slc8a1/Kctd16/Cnih2/Sorcs3	44
GO:0043197	CC	GO:0043197	dendritic spine	33/602	195/13764	1.84882e-11	1.23177e-09	8.22237e-10	Epha4/Dock10/Atp1a2/Grin1/Syt11/Clstn1/Rph3a/Grin2b/Dgki/Ppp1r9a/Atp2b2/Grm5/Eef2k/Slc8a2/Marcks/Atp2b1/Ppfia2/Aplp2/Nedd4/Myh10/Ppp1r9b/Baiap2/Rgs14/Dbn1/Homer1/Akap5/Actn1/Tiam1/Itsn1/Slc8a1/Cnih2/Slc1a1/Psd	33
GO:0042734	CC	GO:0042734	presynaptic membrane	34/602	212/13764	4.21461e-11	2.49599e-09	1.66613e-09	Epha4/Cacna1e/Grin1/Atp2b3/Gripap1/Syt11/Gabrb1/Cntnap2/Ctnna2/Grin2b/Dgki/Atp2b2/Kcnj11/Marcks/Atp2b1/Ppfia2/Cacna1a/Unc13a/Pcdh17/Ncam1/Ctnnb1/Grm2/Cyth1/Ap2b1/Cltc/Htr1a/Nrxn3/Cdh9/Cdh10/Cntn1/Itsn1/Nrxn1/Cacna1h/Kctd16	34
GO:0031252	CC	GO:0031252	cell leading edge	46/602	372/13764	1.63135e-10	8.69512e-09	5.80419e-09	Dst/Map2/Slc12a5/Caprin1/Grin1/Dmd/Plekhg5/Macf1/Pkd2/Actb/Cntnap2/Ctnna2/Dctn1/Ppp1r9a/Atp2b2/Cttn/Cacng8/Kcnj11/Atp2b1/Insr/Tln2/Ctnnb1/Myo5a/Ccdc88a/Sptbn1/Myh10/Mapt/Nf2/Ppp1r9b/Baiap2/Dbn1/Jmy/Amph/Akap5/Actn1/Myh9/Tiam1/Fgd4/Itsn1/Robo2/Epb41l3/Mapk8ip3/Apc/Diaph1/Psd/Slk	46
GO:0014704	CC	GO:0014704	intercalated disc	16/602	52/13764	3.51892e-10	1.70508e-08	1.13818e-08	Dst/Atp1a2/Sptan1/Ank2/Atp1a1/Tjp1/Kcnj11/Sptbn4/Ank3/Tln2/Ctnnb1/Anxa6/Dsp/Akap6/Actn1/Slc8a1	16
GO:0060076	CC	GO:0060076	excitatory synapse	21/602	96/13764	7.31676e-10	3.24986e-08	2.16936e-08	Ppfia4/C1ql2/Grin1/Atp2b3/Syt11/Sort1/Cntnap2/Ctnna2/Chd4/Grin2b/Plxna4/Dgki/Atp2b2/Unc13a/Baiap2/Dbn1/Homer1/Akap5/Nrxn1/Afdn/Sptbn2	21
GO:0005938	CC	GO:0005938	cell cortex	35/602	252/13764	1.24243e-09	5.09398e-08	3.40034e-08	Fmn2/Sptan1/Arhgef9/Pde4dip/Macf1/Pkd2/Clip1/Exoc1/Clip2/Actb/Ctnna2/Dctn1/Ppp1r9a/Cttn/Ppfia3/Stim1/Sptbn4/Numa1/Marcks/Nr3c2/Unc13a/C2cd2l/Ctnnb1/Nedd4/Sptbn1/Myh10/Nf2/Ppp1r9b/Dbn1/Dync1h1/Actn1/Sptb/Myh9/Apc/Sptbn2	35
GO:0044291	CC	GO:0044291	cell-cell contact zone	18/602	74/13764	1.96115e-09	7.4664e-08	4.98399e-08	Dst/Atp1a2/Sptan1/Ank2/Atp1a1/Tjp1/Kcnj11/Sptbn4/Ank3/Tln2/Ctnnb1/Anxa6/Dsp/Akap6/Actn1/Tiam1/Afdn/Slc8a1	18
GO:0099571	CC	GO:0099571	postsynaptic cytoskeleton	10/602	23/13764	1.62475e-08	5.77327e-07	3.85379e-07	Actb/Ppp1r9a/Cttn/Marcks/Myo5a/Myh10/Nefh/Dbn1/Itsn1/Sptbn2	10
GO:0005911	CC	GO:0005911	cell-cell junction	45/602	417/13764	1.95271e-08	6.50496e-07	4.34221e-07	Dst/Atp1a2/Sptan1/Tnks1bp1/Dlg3/Uba1/Rapgef2/Ank2/Atp1a1/Ash1l/Plekhg5/Mpdz/Pkd2/Magi2/Epha5/Actb/Ctnna2/Tjp1/Kcnj11/Sptbn4/Ank3/Specc1l/Lmo7/Ncam1/Tln2/Ctnnb1/Cyth1/Anxa6/Nf2/Dsp/Dbn1/Akap6/Actn1/Pdzd2/Cdh9/Cdh10/Myh9/Tiam1/Nrxn1/Epb41l3/Afdn/Slc8a1/Apc/Smad7/Sptbn2	45
GO:0044304	CC	GO:0044304	main axon	17/602	78/13764	3.25757e-08	1.02134e-06	6.8177e-07	Cntn2/Map2/Map1a/Sptan1/Bcan/Cntnap2/Dlg2/Kcnj11/Sptbn4/Ank3/Sptbn1/Mapt/Map1b/Tiam1/Robo2/Epb41l3/Mapk8ip3	17
GO:0032589	CC	GO:0032589	neuron projection membrane	15/602	65/13764	9.37274e-08	2.77537e-06	1.85262e-06	Slc12a5/Grin1/Cntnap2/Atp2b2/Cacng8/Kcnj11/Atp2b1/Insr/Sptbn1/Mapt/Ppp1r9b/Akap5/Robo2/Epb41l3/Mapk8ip3	15
GO:0048786	CC	GO:0048786	presynaptic active zone	20/602	115/13764	1.13541e-07	3.18512e-06	2.12614e-06	Ppfia4/Grin1/Syt11/Gabrb1/Cntnap2/Ctnna2/Grin2b/Dgki/Atp2b2/Ppfia3/Atp2b1/Ppfia2/Nr3c2/Cacna1a/Unc13a/Ctnnb1/Cdh10/Trio/Nrxn1/Cacna1h	20
GO:0016607	CC	GO:0016607	nuclear speck	36/602	322/13764	2.22547e-07	5.93087e-06	3.95899e-06	Hnrnpu/Trip12/Sf3b1/Prpf6/Rbm10/Lmna/Thrap3/Snrnp70/Rbbp6/Baz2a/Bclaf1/Kat6a/Zc3h18/Zc3h13/Acin1/Mapt/Ddx5/Sf3a1/Ddx42/Srek1/Mef2c/Ddx46/Ylpm1/Trip11/Hectd1/Snw1/Ddx17/Son/Nfkbiz/Srrm2/Afdn/Akap8l/Rbm14/Sf3b2/Sart1/Malat1	36
GO:0031256	CC	GO:0031256	leading edge membrane	22/602	145/13764	3.23377e-07	8.14338e-06	5.43589e-06	Map2/Slc12a5/Grin1/Macf1/Cntnap2/Atp2b2/Cacng8/Kcnj11/Atp2b1/Insr/Sptbn1/Mapt/Ppp1r9b/Amph/Akap5/Tiam1/Robo2/Epb41l3/Mapk8ip3/Apc/Diaph1/Psd	22
GO:0019898	CC	GO:0019898	extrinsic component of membrane	32/602	272/13764	3.36125e-07	8.14338e-06	5.43589e-06	Kif1a/Tpr/Gripap1/Ank2/Nbea/Akap9/Golga3/Magi2/Ubc/Rph3a/Ctnna2/Dgki/Apoe/Numa1/Arhgef25/Eea1/Cadps/Ctnnb1/Rnf112/Cyth1/Ap2b1/Cltc/Amph/Cdh9/Cdh10/Trio/Tiam1/Atp6v1a/Kalrn/Dtna/Apc/Psd	32
GO:0098982	CC	GO:0098982	GABA-ergic synapse	20/602	126/13764	5.28768e-07	1.22536e-05	8.17956e-06	Cacna1e/Atp2b3/Arhgef9/Bcan/Nbea/Clstn1/Gabrb1/Magi2/Cntnap2/Wnk1/Atp2b2/Atp2b1/Nr3c2/Ncan/Pcdh17/Htr1a/Nrxn3/Cdh10/Epha3/Nrxn1	20
GO:0150034	CC	GO:0150034	distal axon	37/602	354/13764	8.10297e-07	1.79953e-05	1.20123e-05	Epha4/Kcnk2/Map2/Copa/Ncs1/Grin1/Tanc1/Usp9x/Dlg3/Syt11/Agrn/Actb/Grin2b/Dgki/Ppp1r9a/Cttn/Stim1/Slc8a2/Marcks/Kif5a/Unc13a/Ncam1/Myh10/Mapt/Tspoap1/Ppp1r9b/Map1b/Dbn1/Amph/Hsp90aa1/Slc2a13/Tiam1/Itsn1/Nrxn1/Slc8a1/Apc/Slc1a1	37
GO:0043198	CC	GO:0043198	dendritic shaft	14/602	70/13764	1.61414e-06	3.44135e-05	2.29718e-05	Epha4/Map2/Map1a/Dlg3/Grm5/Jph4/Ctnnb1/Baiap2/Dbn1/Homer1/Akap5/Slc8a1/Cnih2/Slc1a1	14
GO:0098871	CC	GO:0098871	postsynaptic actin cytoskeleton	7/602	16/13764	2.39555e-06	4.91088e-05	3.27812e-05	Actb/Ppp1r9a/Cttn/Myo5a/Myh10/Dbn1/Itsn1	7
GO:0005874	CC	GO:0005874	microtubule	38/602	389/13764	3.00657e-06	5.9352e-05	3.96188e-05	Cep170/Hnrnpu/Dst/Kif1a/Map2/Map1a/Ckap5/Golga2/Pde4dip/Rusc1/Kif1b/Macf1/Clip1/Mtus2/Clip2/Dctn1/Apoe/Map6/Stim1/Slc8a2/Numa1/Marcks/Kif5a/Map7/Pcnt/Spry2/Mapt/Cltc/Baiap2/Map1b/Rgs14/Dync1h1/Togaram1/Kif21a/Tiam1/Slc8a1/Lrpprc/Apc	38
GO:0098685	CC	GO:0098685	Schaffer collateral - CA1 synapse	20/602	141/13764	3.24315e-06	6.17357e-05	4.121e-05	Epha4/Tnr/Syt11/Epha7/Gabrb1/Actb/Dgki/Grm5/Cacng8/Eea1/Pcdh8/Ncam1/Ctnnb1/Myo5a/Stat3/Nefh/Baiap2/Trio/Nrxn1/Slc1a1	20
GO:0043209	CC	GO:0043209	myelin sheath	25/602	209/13764	4.82368e-06	8.8656e-05	5.91798e-05	Cntn2/Igsf8/Atp1a2/Sptan1/Hspa5/Plp1/Atp1a1/Mpdz/Vcp/Ubc/Actb/Kcnj11/Ncam1/Pkm/Rtn4/Cltc/Nefh/Hsp90aa1/Hspa2/Ckb/Cntn1/Aco2/Plec/Atp6v1a/Hspa9	25
GO:0034399	CC	GO:0034399	nuclear periphery	18/602	121/13764	5.05151e-06	8.97486e-05	5.99092e-05	Hnrnpu/Sf3b1/Map2/Tpr/Cebpb/Smc1a/Lmna/Sfpq/Actb/Sptbn4/Numa1/Mapt/Narf/Nup153/Snw1/Scaf8/Akap8l/Hnrnpm	18
GO:0030673	CC	GO:0030673	axolemma	7/602	19/13764	9.40459e-06	0.000161698	0.000107937	Cntnap2/Kcnj11/Sptbn1/Mapt/Robo2/Epb41l3/Mapk8ip3	7
GO:0048787	CC	GO:0048787	presynaptic active zone membrane	12/602	61/13764	1.07094e-05	0.000178379	0.000119072	Grin1/Syt11/Gabrb1/Cntnap2/Grin2b/Dgki/Atp2b2/Atp2b1/Cacna1a/Cdh10/Nrxn1/Cacna1h	12
GO:0043194	CC	GO:0043194	axon initial segment	8/602	27/13764	1.3557e-05	0.000218966	0.000146165	Cntn2/Map2/Map1a/Bcan/Cntnap2/Dlg2/Sptbn4/Ank3	8
GO:0098839	CC	GO:0098839	postsynaptic density membrane	16/602	111/13764	2.51432e-05	0.00039142	0.000261282	Grin1/Dlg3/Clstn1/Epha7/Akap9/Grin2b/Dgki/Atp2b2/Lrrc4b/Grm5/Cacng8/Dlg2/Rtn4/Tiam1/Cnih2/Sorcs3	16
GO:0030426	CC	GO:0030426	growth cone	23/602	202/13764	2.5703e-05	0.00039142	0.000261282	Epha4/Map2/Copa/Grin1/Usp9x/Dlg3/Agrn/Ppp1r9a/Cttn/Stim1/Marcks/Kif5a/Ncam1/Myh10/Mapt/Ppp1r9b/Map1b/Dbn1/Hsp90aa1/Slc2a13/Tiam1/Nrxn1/Apc	23
GO:0030863	CC	GO:0030863	cortical cytoskeleton	15/602	101/13764	3.12957e-05	0.00046335	0.000309297	Sptan1/Pde4dip/Actb/Ppp1r9a/Cttn/Sptbn4/Numa1/Sptbn1/Nf2/Ppp1r9b/Dbn1/Actn1/Sptb/Myh9/Sptbn2	15
GO:0005916	CC	GO:0005916	fascia adherens	5/602	10/13764	3.30322e-05	0.000475843	0.000317636	Sptan1/Tln2/Ctnnb1/Dsp/Actn1	5
GO:0030427	CC	GO:0030427	site of polarized growth	23/602	208/13764	4.09796e-05	0.000563817	0.000376361	Epha4/Map2/Copa/Grin1/Usp9x/Dlg3/Agrn/Ppp1r9a/Cttn/Stim1/Marcks/Kif5a/Ncam1/Myh10/Mapt/Ppp1r9b/Map1b/Dbn1/Hsp90aa1/Slc2a13/Tiam1/Nrxn1/Apc	23
GO:1990752	CC	GO:1990752	microtubule end	8/602	31/13764	4.12549e-05	0.000563817	0.000376361	Dst/Ckap5/Pde4dip/Clip1/Clip2/Dctn1/Numa1/Spry2	8
GO:0042383	CC	GO:0042383	sarcolemma	18/602	141/13764	4.27915e-05	0.000570197	0.000380619	Dst/Atp1a2/Dmd/Ank2/Atp1a1/Agrn/Igf1r/Cacng8/Kcnj11/Slc8a2/Ank3/Anxa6/Cltc/Akap6/Plec/Cacna1h/Slc8a1/Dtna	18
GO:0099634	CC	GO:0099634	postsynaptic specialization membrane	18/602	143/13764	5.16829e-05	0.000661318	0.000441444	Grin1/Dlg3/Clstn1/Epha7/Akap9/Gabrb1/Grin2b/Dgki/Atp2b2/Lrrc4b/Grm5/Cacng8/Dlg2/Rtn4/Cdh10/Tiam1/Cnih2/Sorcs3	18
GO:0030864	CC	GO:0030864	cortical actin cytoskeleton	12/602	71/13764	5.27954e-05	0.000661318	0.000441444	Sptan1/Ppp1r9a/Cttn/Sptbn4/Sptbn1/Nf2/Ppp1r9b/Dbn1/Actn1/Sptb/Myh9/Sptbn2	12
GO:0035371	CC	GO:0035371	microtubule plus-end	7/602	24/13764	5.33521e-05	0.000661318	0.000441444	Dst/Ckap5/Pde4dip/Clip1/Clip2/Dctn1/Numa1	7
GO:0099092	CC	GO:0099092	postsynaptic density, intracellular component	9/602	41/13764	5.50104e-05	0.000666376	0.000444821	Tanc1/Dlg3/Tnik/Ctnna2/Nr3c2/Ctnnb1/Baiap2/Akap5/Psd	9
GO:0099243	CC	GO:0099243	extrinsic component of synaptic membrane	8/602	33/13764	6.72013e-05	0.000795962	0.000531323	Nbea/Akap9/Magi2/Ctnna2/Dgki/Cyth1/Ap2b1/Tiam1	8
GO:0030016	CC	GO:0030016	myofibril	19/602	161/13764	7.8696e-05	0.000911847	0.000608678	Dst/Ppp1r12b/Sptan1/Dmd/Ank2/Pde4dip/Grin2b/Arhgef25/Ank3/Ppp1r12a/Syne1/Stk11/Ctnnb1/Sptbn1/Mef2c/Homer1/Actn1/Plec/Slc8a1	19
GO:0098890	CC	GO:0098890	extrinsic component of postsynaptic membrane	6/602	18/13764	8.07318e-05	0.000915533	0.000611139	Nbea/Akap9/Magi2/Ctnna2/Dgki/Tiam1	6
GO:0044306	CC	GO:0044306	neuron projection terminus	21/602	191/13764	9.51349e-05	0.00105639	0.000705166	Epha4/Kcnk2/Ncs1/Grin1/Tanc1/Dmd/Syt11/Actb/Btbd8/Grin2b/Dgki/Slc8a2/Marcks/Unc13a/Tspoap1/Baiap2/Amph/Itsn1/Slc8a1/Apc/Slc1a1	21
GO:0005635	CC	GO:0005635	nuclear envelope	34/602	389/13764	9.7139e-05	0.00105663	0.000705327	Parp1/Dst/Ptgs2/Tpr/Phf20/Lmna/Gabrb1/Clip1/Ankrd17/Dctn1/Apoe/Kcnj11/Lemd3/Ranbp2/Syne1/Pcm1/Insr/Tnks/Lmo7/Anxa11/Sorl1/Ctnnb1/Rtn4/Ctdnep1/Nup153/Akap6/Dync1h1/Nr4a1/Rangap1/Itsn1/Epha3/Nrxn1/Igf2r/Apc	34
GO:0030018	CC	GO:0030018	Z disc	14/602	101/13764	0.000122942	0.00131056	0.000874832	Dst/Ppp1r12b/Sptan1/Dmd/Ank2/Grin2b/Ank3/Ppp1r12a/Stk11/Ctnnb1/Homer1/Actn1/Plec/Slc8a1	14
GO:0045177	CC	GO:0045177	apical part of cell	30/602	332/13764	0.000137934	0.00144155	0.000962267	Kcnk2/Usp9x/Rapgef2/Atp1a1/Tnik/Mpdz/Exoc1/Chl1/Atp2b2/Tjp1/Numa1/Atp2b1/Pcm1/Lmo7/C2cd2l/Ctnnb1/Specc1/Anxa6/Nf2/Homer1/Hsp90aa1/Pdzd2/Slc2a13/Myh9/Plec/Atp6v1a/Afdn/Vldlr/Slc1a1/Sptbn2	30
GO:0031312	CC	GO:0031312	extrinsic component of organelle membrane	10/602	58/13764	0.000185712	0.00187618	0.00125239	Kif1a/Gripap1/Golga3/Ubc/Rph3a/Cadps/Cltc/Amph/Atp6v1a/Psd	10
GO:0015629	CC	GO:0015629	actin cytoskeleton	35/602	419/13764	0.000187394	0.00187618	0.00125239	Dst/Map2/Fmn2/Sptan1/Fmn1/Crocc/Macf1/Limch1/Actb/Ctnna2/Ppp1r9a/Cttn/Tlnrd1/Sptbn4/Marcks/Ppp1r12a/Specc1l/Spry2/Myo5a/Mprip/Sptbn1/Specc1/Myh10/Nf2/Ppp1r9b/Baiap2/Dbn1/Actn1/Sptb/Myh9/Itsn1/Epha3/Rhoq/Diaph1/Sptbn2	35
GO:0043292	CC	GO:0043292	contractile fiber	19/602	172/13764	0.000190082	0.00187618	0.00125239	Dst/Ppp1r12b/Sptan1/Dmd/Ank2/Pde4dip/Grin2b/Arhgef25/Ank3/Ppp1r12a/Syne1/Stk11/Ctnnb1/Sptbn1/Mef2c/Homer1/Actn1/Plec/Slc8a1	19
GO:0097440	CC	GO:0097440	apical dendrite	7/602	29/13764	0.000198833	0.00192688	0.00128623	Map2/Grin2b/Kif5a/Nefh/Map1b/Itsn1/Slc1a1	7
GO:0031674	CC	GO:0031674	I band	14/602	106/13764	0.000207303	0.00197308	0.00131708	Dst/Ppp1r12b/Sptan1/Dmd/Ank2/Grin2b/Ank3/Ppp1r12a/Stk11/Ctnnb1/Homer1/Actn1/Plec/Slc8a1	14
GO:0019897	CC	GO:0019897	extrinsic component of plasma membrane	17/602	146/13764	0.000217375	0.0019976	0.00133344	Ank2/Nbea/Akap9/Magi2/Ctnna2/Dgki/Apoe/Numa1/Eea1/Ctnnb1/Cyth1/Ap2b1/Cdh9/Cdh10/Tiam1/Dtna/Apc	17
GO:0030017	CC	GO:0030017	sarcomere	17/602	146/13764	0.000217375	0.0019976	0.00133344	Dst/Ppp1r12b/Sptan1/Dmd/Ank2/Grin2b/Ank3/Ppp1r12a/Syne1/Stk11/Ctnnb1/Sptbn1/Mef2c/Homer1/Actn1/Plec/Slc8a1	17
GO:0031253	CC	GO:0031253	cell projection membrane	25/602	263/13764	0.000226038	0.002042	0.00136308	Map2/Slc12a5/Grin1/Dmd/Macf1/Pkd2/Cntnap2/Atp2b2/Cacng8/Kcnj11/Atp2b1/Insr/Ctnnb1/Sptbn1/Mapt/Ppp1r9b/Hsp90aa1/Akap5/Tiam1/Robo2/Epb41l3/Mapk8ip3/Apc/Diaph1/Psd	25
GO:0016328	CC	GO:0016328	lateral plasma membrane	9/602	49/13764	0.000236101	0.00206298	0.00137709	Sptan1/Atp1a1/Prickle2/Ank3/Ctnnb1/Myh9/Mtcl1/Ppp2r1a/Apc	9
GO:0099091	CC	GO:0099091	postsynaptic specialization, intracellular component	9/602	49/13764	0.000236101	0.00206298	0.00137709	Tanc1/Dlg3/Tnik/Ctnna2/Nr3c2/Ctnnb1/Baiap2/Akap5/Psd	9
GO:0005912	CC	GO:0005912	adherens junction	16/602	134/13764	0.00024739	0.00212675	0.00141965	Tnks1bp1/Epha5/Actb/Ctnna2/Tjp1/Sptbn4/Lmo7/Ctnnb1/Nf2/Dsp/Cdh9/Cdh10/Myh9/Afdn/Apc/Smad7	16
GO:0030027	CC	GO:0030027	lamellipodium	18/602	162/13764	0.000258684	0.00218854	0.0014609	Dmd/Plekhg5/Pkd2/Actb/Ctnna2/Ppp1r9a/Cttn/Ctnnb1/Ccdc88a/Myh10/Nf2/Ppp1r9b/Baiap2/Dbn1/Myh9/Fgd4/Itsn1/Apc	18
GO:0030315	CC	GO:0030315	T-tubule	10/602	62/13764	0.000327064	0.00271786	0.00181424	Atp1a2/Ank2/Atp1a1/Igf1r/Cacng8/Kcnj11/Ank3/Cltc/Akap6/Slc8a1	10
GO:0016363	CC	GO:0016363	nuclear matrix	13/602	98/13764	0.000331447	0.00271786	0.00181424	Hnrnpu/Sf3b1/Cebpb/Smc1a/Lmna/Sfpq/Actb/Sptbn4/Numa1/Snw1/Scaf8/Akap8l/Hnrnpm	13
GO:0099738	CC	GO:0099738	cell cortex region	8/602	41/13764	0.00033963	0.00274277	0.00183086	Pkd2/Ctnna2/Dctn1/Ppfia3/Numa1/Nr3c2/Unc13a/Ctnnb1	8
GO:0099503	CC	GO:0099503	secretory vesicle	37/602	470/13764	0.000397889	0.0031653	0.00211291	Scg2/Kif1a/Pam/Ncs1/Grin1/Chgb/Dmd/Syt11/Rph3a/Clip2/Btbd8/Grin2b/Dgki/Dlg2/Ppfia3/Map6/Kcnj11/Atp2b1/Ppfia2/Unc13a/Lgi3/Cadps/Fndc3a/Anxa11/Myo5a/Rnf112/Fstl4/Cltc/Baiap2/Amph/Trip11/Actn1/Chga/Myh9/Atp6v1a/Apc/Sptbn2	37
GO:0071013	CC	GO:0071013	catalytic step 2 spliceosome	12/602	88/13764	0.000430694	0.00337588	0.00225347	Hnrnpu/Sf3b1/Prpf6/Snrnp200/Sf3b3/Ddx5/Sf3a1/Snw1/Srrm2/Hnrnpm/Sf3b2/Sart1	12
GO:0043083	CC	GO:0043083	synaptic cleft	6/602	24/13764	0.000467678	0.00361264	0.00241152	C1ql2/Grin1/Agrn/Grin2b/Apoe/Slc1a1	6
GO:0098797	CC	GO:0098797	plasma membrane protein complex	34/602	426/13764	0.000530672	0.00404069	0.00269725	Cacna1e/Kcnk2/Atp1a2/Scn3a/Grin1/Plp1/Dmd/Dlg3/Atp1a1/Olfm3/Mpdz/Akap9/Dpp6/Cntnap2/Ctnna2/Grin2b/Cttn/Igf1r/Cacng8/Kcnj11/Cacna1a/Insr/Ctnnb1/Ap2b1/Cltc/Itgb8/Hspa2/Cdh9/Cdh10/Cacna1h/Dtna/Apc/Cnih2/Kcnip2	34
GO:0044295	CC	GO:0044295	axonal growth cone	8/602	44/13764	0.000561312	0.00421379	0.0028128	Epha4/Agrn/Mapt/Dbn1/Hsp90aa1/Tiam1/Nrxn1/Apc	8
GO:0044224	CC	GO:0044224	juxtaparanode region of axon	4/602	10/13764	0.000616045	0.00440547	0.00294075	Cntn2/Cntnap2/Dlg2/Epb41l3	4
GO:0097441	CC	GO:0097441	basal dendrite	4/602	10/13764	0.000616045	0.00440547	0.00294075	Map2/Nefh/Map1b/Malat1	4
GO:0099535	CC	GO:0099535	synapse-associated extracellular matrix	4/602	10/13764	0.000616045	0.00440547	0.00294075	Tnr/Bcan/Sparcl1/Ncan	4
GO:0016327	CC	GO:0016327	apicolateral plasma membrane	5/602	17/13764	0.000628171	0.00440547	0.00294075	Mpdz/Prickle2/Tjp1/Ctnnb1/Mtcl1	5
GO:0098985	CC	GO:0098985	asymmetric, glutamatergic, excitatory synapse	5/602	17/13764	0.000628171	0.00440547	0.00294075	C1ql2/Sort1/Cntnap2/Chd4/Plxna4	5
GO:0032590	CC	GO:0032590	dendrite membrane	8/602	46/13764	0.000765285	0.00529736	0.00353611	Slc12a5/Grin1/Atp2b2/Cacng8/Atp2b1/Insr/Ppp1r9b/Akap5	8
GO:0031594	CC	GO:0031594	neuromuscular junction	12/602	94/13764	0.000789516	0.00532673	0.00355571	Epha4/Dlg3/Epha7/Rph3a/Ppp1r9a/Dlg2/Ank3/Unc13a/Cyth1/Myh10/Myh9/Nrxn1	12
GO:0070603	CC	GO:0070603	SWI/SNF superfamily-type complex	12/602	94/13764	0.000789516	0.00532673	0.00355571	Sf3b1/Baz1b/Actb/Chd4/Rsf1/Ddx21/Baz2a/Ercc6/Bptf/Mybbp1a/Bcl11b/Brd8	12
GO:0098688	CC	GO:0098688	parallel fiber to Purkinje cell synapse	7/602	36/13764	0.000815215	0.00543137	0.00362556	Ppfia4/Grin1/Atp2b3/Ctnna2/Grin2b/Atp2b2/Sptbn2	7
GO:0036464	CC	GO:0036464	cytoplasmic ribonucleoprotein granule	20/602	210/13764	0.000908756	0.00597984	0.00399168	Hnrnpu/Gigyf2/Ckap5/Caprin1/Mbnl1/Vcp/Actb/Marcks/Kif5a/Syne1/Edc4/Cnot1/Tnrc6c/Mapt/Sqstm1/Larp4b/Tnrc6b/Nfkbiz/Eif4g1/Khsrp	20
GO:0043679	CC	GO:0043679	axon terminus	17/602	170/13764	0.00126359	0.00821333	0.00548258	Epha4/Kcnk2/Ncs1/Grin1/Tanc1/Syt11/Actb/Grin2b/Dgki/Slc8a2/Marcks/Unc13a/Tspoap1/Amph/Itsn1/Slc8a1/Slc1a1	17
GO:0030175	CC	GO:0030175	filopodium	11/602	89/13764	0.00168503	0.0108207	0.00722308	Epha4/Map2/Dmd/Ppp1r9a/Myo5a/Nf2/Ppp1r9b/Dbn1/Dync1h1/Akap5/Fgd4	11
GO:0034702	CC	GO:0034702	ion channel complex	21/602	237/13764	0.00170784	0.0108367	0.00723371	Cacna1e/Kcnk2/Scn3a/Grin1/Dlg3/Olfm3/Akap9/Gabrb1/Pkd2/Dpp6/Cntnap2/Grin2b/Cttn/Cacng8/Kcnj11/Cacna1a/Akap6/Hspa2/Cacna1h/Cnih2/Kcnip2	21
GO:0097449	CC	GO:0097449	astrocyte projection	5/602	21/13764	0.00178661	0.0112031	0.00747832	Kcnk2/Dmd/Grm5/Grm2/Slc2a13	5
GO:0097386	CC	GO:0097386	glial cell projection	7/602	41/13764	0.00181734	0.0112633	0.0075185	Kcnk2/Dmd/Grm5/Grm2/Mapt/Slc2a13/Slc1a1	7
GO:0031010	CC	GO:0031010	ISWI-type complex	4/602	13/13764	0.00188834	0.0114373	0.00763468	Baz1b/Rsf1/Baz2a/Bptf	4
GO:0032591	CC	GO:0032591	dendritic spine membrane	4/602	13/13764	0.00188834	0.0114373	0.00763468	Atp2b2/Atp2b1/Ppp1r9b/Akap5	4
GO:0070160	CC	GO:0070160	tight junction	12/602	104/13764	0.00192473	0.0115268	0.00769438	Dlg3/Rapgef2/Ash1l/Mpdz/Magi2/Actb/Tjp1/Ank3/Ctnnb1/Cyth1/Afdn/Apc	12
GO:0071005	CC	GO:0071005	U2-type precatalytic spliceosome	8/602	53/13764	0.00198803	0.0117735	0.0078591	Sf3b1/Prpf6/Snrnp200/Sf3b3/Sf3a1/Srrm2/Sf3b2/Sart1	8
GO:0005882	CC	GO:0005882	intermediate filament	9/602	66/13764	0.00220022	0.012887	0.00860237	Dst/Dmd/Lmna/Macf1/Myo5a/Nefh/Narf/Dsp/Plec	9
GO:0098831	CC	GO:0098831	presynaptic active zone cytoplasmic component	5/602	22/13764	0.00222992	0.012919	0.00862371	Ctnna2/Ppfia3/Nr3c2/Unc13a/Ctnnb1	5
GO:0044305	CC	GO:0044305	calyx of Held	6/602	32/13764	0.00233877	0.0134039	0.00894743	Kcnk2/Ncs1/Actb/Unc13a/Tspoap1/Itsn1	6
GO:0035770	CC	GO:0035770	ribonucleoprotein granule	20/602	228/13764	0.00244928	0.013888	0.00927053	Hnrnpu/Gigyf2/Ckap5/Caprin1/Mbnl1/Vcp/Actb/Marcks/Kif5a/Syne1/Edc4/Cnot1/Tnrc6c/Mapt/Sqstm1/Larp4b/Tnrc6b/Nfkbiz/Eif4g1/Khsrp	20
GO:0071011	CC	GO:0071011	precatalytic spliceosome	8/602	55/13764	0.00253012	0.0141744	0.00946176	Sf3b1/Prpf6/Snrnp200/Sf3b3/Sf3a1/Srrm2/Sf3b2/Sart1	8
GO:1990635	CC	GO:1990635	proximal dendrite	4/602	14/13764	0.002553	0.0141744	0.00946176	Gigyf2/Map2/Nefh/Slc1a1	4
GO:0000779	CC	GO:0000779	condensed chromosome, centromeric region	15/602	152/13764	0.00271412	0.0147615	0.00985364	Hnrnpu/Tpr/Trp53bp1/Ckap5/Cebpb/Atrx/Smc1a/Actb/Dctn1/Ppp1r12a/Trappc12/Rangap1/Crebbp/Apc/Kmt5b	15
GO:0034703	CC	GO:0034703	cation channel complex	15/602	152/13764	0.00271412	0.0147615	0.00985364	Cacna1e/Kcnk2/Scn3a/Akap9/Pkd2/Dpp6/Cntnap2/Cttn/Cacng8/Kcnj11/Cacna1a/Akap6/Hspa2/Cacna1h/Kcnip2	15
GO:0030532	CC	GO:0030532	small nuclear ribonucleoprotein complex	9/602	69/13764	0.00300059	0.0161547	0.0107836	Sf3b1/Prpf6/Snrnp200/Snrnp70/Sf3b3/Sf3a1/Sf3b2/Sart1/Nolc1	9
GO:1904949	CC	GO:1904949	ATPase complex	14/602	139/13764	0.00307659	0.0163982	0.0109462	Sf3b1/Vcp/Baz1b/Actb/Chd4/Rsf1/Ddx21/Baz2a/Ercc6/Bptf/Mybbp1a/Bcl11b/Atp6v1a/Brd8	14
GO:0031965	CC	GO:0031965	nuclear membrane	19/602	217/13764	0.00316989	0.0167282	0.0111665	Ptgs2/Tpr/Phf20/Lmna/Ankrd17/Lemd3/Ranbp2/Syne1/Pcm1/Tnks/Ctnnb1/Ctdnep1/Nup153/Akap6/Nr4a1/Rangap1/Epha3/Nrxn1/Apc	19
GO:0031672	CC	GO:0031672	A band	5/602	24/13764	0.00334834	0.0172309	0.011502	Dst/Ppp1r12b/Ank2/Ppp1r12a/Sptbn1	5
GO:0033270	CC	GO:0033270	paranode region of axon	4/602	15/13764	0.00336213	0.0172309	0.011502	Sptan1/Sptbn4/Ank3/Epb41l3	4
GO:0043034	CC	GO:0043034	costamere	4/602	15/13764	0.00336213	0.0172309	0.011502	Dmd/Ank2/Ank3/Homer1	4
GO:0043204	CC	GO:0043204	perikaryon	13/602	126/13764	0.00346246	0.0175761	0.0117325	Epha4/Cacna1e/Gigyf2/Pam/Ckap5/Slc12a5/Ncdn/Kif5a/Cacna1a/Nefh/Map1b/Cacna1h/Slc1a1	13
GO:0045121	CC	GO:0045121	membrane raft	25/602	319/13764	0.00353896	0.017795	0.0118785	Tnr/Atp1a2/Ptgs2/Atp2b3/Dmd/Ank2/Atp1a1/Actb/Cntnap2/Atp2b2/Igf1r/Stim1/Hk1/Atp2b1/Insr/Ctnnb1/Nedd4/Mapt/Nf2/Akap6/Akap5/Cntn1/Rhoq/Cacna1h/Slc1a1	25
GO:0005884	CC	GO:0005884	actin filament	12/602	112/13764	0.00358836	0.0178747	0.0119318	Fmn2/Fmn1/Cttn/Sptbn4/Specc1l/Myo5a/Specc1/Dbn1/Actn1/Myh9/Rhoq/Diaph1	12
GO:0098857	CC	GO:0098857	membrane microdomain	25/602	320/13764	0.00368568	0.0181895	0.0121419	Tnr/Atp1a2/Ptgs2/Atp2b3/Dmd/Ank2/Atp1a1/Actb/Cntnap2/Atp2b2/Igf1r/Stim1/Hk1/Atp2b1/Insr/Ctnnb1/Nedd4/Mapt/Nf2/Akap6/Akap5/Cntn1/Rhoq/Cacna1h/Slc1a1	25
GO:0099568	CC	GO:0099568	cytoplasmic region	18/602	206/13764	0.00410515	0.0200738	0.0133997	Hnrnpu/Map2/Ckap5/Sfpq/Pkd2/Ctnna2/Dctn1/Ppfia3/Numa1/Kif5a/Nr3c2/Unc13a/Ctnnb1/Mapt/Baiap2/Cys1/Togaram1/Rangap1	18
GO:0098684	CC	GO:0098684	photoreceptor ribbon synapse	4/602	16/13764	0.00432955	0.0209787	0.0140037	Atp2b2/Atp2b1/Cltc/Amph	4
GO:0008287	CC	GO:0008287	protein serine/threonine phosphatase complex	7/602	48/13764	0.00457328	0.021342	0.0142463	Ier5/Ppp1r15a/Ppp1r12a/Ctdnep1/Akap5/Ppp2r1a/Ppp1r10	7
GO:0099522	CC	GO:0099522	cytosolic region	7/602	48/13764	0.00457328	0.021342	0.0142463	Ncs1/Marcks/Ppfia2/Nedd4/Baiap2/Dbn1/Homer1	7
GO:0120111	CC	GO:0120111	neuron projection cytoplasm	7/602	48/13764	0.00457328	0.021342	0.0142463	Hnrnpu/Map2/Ckap5/Sfpq/Kif5a/Baiap2/Rangap1	7
GO:1903293	CC	GO:1903293	phosphatase complex	7/602	48/13764	0.00457328	0.021342	0.0142463	Ier5/Ppp1r15a/Ppp1r12a/Ctdnep1/Akap5/Ppp2r1a/Ppp1r10	7
GO:0008021	CC	GO:0008021	synaptic vesicle	20/602	241/13764	0.00460475	0.021342	0.0142463	Kif1a/Grin1/Dmd/Syt11/Rph3a/Btbd8/Grin2b/Dgki/Dlg2/Atp2b1/Ppfia2/Unc13a/Lgi3/Myo5a/Rnf112/Cltc/Amph/Atp6v1a/Apc/Sptbn2	20
GO:0016342	CC	GO:0016342	catenin complex	5/602	26/13764	0.00482167	0.0221547	0.0147888	Ctnna2/Ctnnb1/Cdh9/Cdh10/Apc	5
GO:0097525	CC	GO:0097525	spliceosomal snRNP complex	8/602	61/13764	0.00486877	0.0221799	0.0148056	Sf3b1/Prpf6/Snrnp200/Snrnp70/Sf3b3/Sf3a1/Sf3b2/Sart1	8
GO:0009898	CC	GO:0009898	cytoplasmic side of plasma membrane	14/602	147/13764	0.00509222	0.0230013	0.0153539	Dst/Ank2/Exoc1/Atp2b1/C2cd2l/Cyth1/Myh10/Ap2b1/Mapt/Ppp1r9b/Akap5/Myh9/Tiam1/Dtna	14
GO:0033268	CC	GO:0033268	node of Ranvier	4/602	17/13764	0.00546844	0.024289	0.0162135	Cntn2/Bcan/Sptbn4/Ank3	4
GO:0098888	CC	GO:0098888	extrinsic component of presynaptic membrane	4/602	17/13764	0.00546844	0.024289	0.0162135	Ctnna2/Dgki/Cyth1/Ap2b1	4
GO:0099524	CC	GO:0099524	postsynaptic cytosol	5/602	27/13764	0.00570846	0.0251455	0.0167852	Ncs1/Nedd4/Baiap2/Dbn1/Homer1	5
GO:1902495	CC	GO:1902495	transmembrane transporter complex	24/602	316/13764	0.00620498	0.0271064	0.0180941	Cacna1e/Kcnk2/Atp1a2/Scn3a/Grin1/Dlg3/Atp1a1/Olfm3/Akap9/Gabrb1/Pkd2/Dpp6/Cntnap2/Grin2b/Cttn/Cacng8/Kcnj11/Cacna1a/Akap6/Hspa2/Atp6v1a/Cacna1h/Cnih2/Kcnip2	24
GO:0043296	CC	GO:0043296	apical junction complex	12/602	120/13764	0.00625533	0.0271064	0.0180941	Dlg3/Rapgef2/Ash1l/Mpdz/Magi2/Actb/Tjp1/Ank3/Ctnnb1/Cyth1/Afdn/Apc	12
GO:0098833	CC	GO:0098833	presynaptic endocytic zone	4/602	18/13764	0.00679122	0.0289578	0.01933	Ap2b1/Cltc/Amph/Itsn1	4
GO:0098845	CC	GO:0098845	postsynaptic endosome	4/602	18/13764	0.00679122	0.0289578	0.01933	Gripap1/Clstn1/Akap5/Psd	4
GO:0016324	CC	GO:0016324	apical plasma membrane	20/602	251/13764	0.00717152	0.0303367	0.0202504	Kcnk2/Rapgef2/Atp1a1/Tnik/Mpdz/Exoc1/Atp2b2/Tjp1/Atp2b1/Lmo7/C2cd2l/Ctnnb1/Anxa6/Hsp90aa1/Slc2a13/Myh9/Plec/Atp6v1a/Slc1a1/Sptbn2	20
GO:0005681	CC	GO:0005681	spliceosomal complex	16/602	185/13764	0.0072599	0.0304687	0.0203385	Hnrnpu/Sf3b1/Prpf6/Snrnp200/Snrnp70/Sf3b3/Upf1/Pdcd7/Ddx5/Sf3a1/Srek1/Snw1/Srrm2/Hnrnpm/Sf3b2/Sart1	16
GO:0005684	CC	GO:0005684	U2-type spliceosomal complex	10/602	93/13764	0.00734681	0.0305926	0.0204212	Sf3b1/Prpf6/Snrnp200/Snrnp70/Sf3b3/Sf3a1/Snw1/Srrm2/Sf3b2/Sart1	10
GO:0030141	CC	GO:0030141	secretory granule	21/602	270/13764	0.00778272	0.0320435	0.0213898	Scg2/Kif1a/Pam/Ncs1/Chgb/Dmd/Rph3a/Clip2/Ppfia3/Kcnj11/Cadps/Fndc3a/Anxa11/Myo5a/Fstl4/Baiap2/Trip11/Actn1/Chga/Myh9/Atp6v1a	21
GO:0005891	CC	GO:0005891	voltage-gated calcium channel complex	5/602	29/13764	0.00781549	0.0320435	0.0213898	Cacna1e/Cacng8/Cacna1a/Hspa2/Cacna1h	5
GO:0120114	CC	GO:0120114	Sm-like protein family complex	9/602	80/13764	0.00804592	0.0326626	0.021803	Sf3b1/Prpf6/Snrnp200/Snrnp70/Sf3b3/Sf3a1/Sf3b2/Sart1/Nolc1	9
GO:0098562	CC	GO:0098562	cytoplasmic side of membrane	15/602	171/13764	0.00808904	0.0326626	0.021803	Dst/Ank2/Pkd2/Exoc1/Atp2b1/C2cd2l/Cyth1/Myh10/Ap2b1/Mapt/Ppp1r9b/Akap5/Myh9/Tiam1/Dtna	15
GO:0000775	CC	GO:0000775	chromosome, centromeric region	18/602	221/13764	0.00840409	0.0336796	0.0224819	Hnrnpu/Tpr/Trp53bp1/Ckap5/Cebpb/Atrx/Smc1a/Baz1b/Actb/Dctn1/Ppp1r12a/Trappc12/Rangap1/Crebbp/Flywch1/Ppp2r1a/Apc/Kmt5b	18
GO:0070382	CC	GO:0070382	exocytic vesicle	20/602	255/13764	0.00848044	0.0337319	0.0225168	Kif1a/Grin1/Dmd/Syt11/Rph3a/Btbd8/Grin2b/Dgki/Dlg2/Atp2b1/Ppfia2/Unc13a/Lgi3/Myo5a/Rnf112/Cltc/Amph/Atp6v1a/Apc/Sptbn2	20
GO:0005923	CC	GO:0005923	bicellular tight junction	10/602	96/13764	0.00913463	0.0360649	0.0240741	Dlg3/Rapgef2/Ash1l/Mpdz/Magi2/Tjp1/Ank3/Ctnnb1/Cyth1/Apc	10
GO:0045111	CC	GO:0045111	intermediate filament cytoskeleton	10/602	97/13764	0.00979904	0.0384036	0.0256353	Dst/Dmd/Lmna/Macf1/Myo5a/Nefh/Narf/Dsp/Plec/Dtna	10
GO:0032432	CC	GO:0032432	actin filament bundle	9/602	83/13764	0.0101674	0.0394211	0.0263145	Dst/Limch1/Actb/Tlnrd1/Marcks/Mprip/Myh10/Actn1/Myh9	9
GO:0016234	CC	GO:0016234	inclusion body	8/602	69/13764	0.0102066	0.0394211	0.0263145	Tpr/Xrn2/Ranbp2/Mapt/Nefh/Sqstm1/Nup153/Rangap1	8
GO:0008328	CC	GO:0008328	ionotropic glutamate receptor complex	6/602	43/13764	0.010492	0.0397161	0.0265114	Grin1/Dlg3/Olfm3/Grin2b/Cacng8/Cnih2	6
GO:0001726	CC	GO:0001726	ruffle	13/602	144/13764	0.0104935	0.0397161	0.0265114	Map2/Macf1/Cttn/Tln2/Myo5a/Nf2/Ppp1r9b/Actn1/Myh9/Tiam1/Apc/Diaph1/Psd	13
GO:0044853	CC	GO:0044853	plasma membrane raft	11/602	113/13764	0.0105065	0.0397161	0.0265114	Atp1a2/Ptgs2/Atp1a1/Cntnap2/Igf1r/Stim1/Hk1/Insr/Ctnnb1/Akap6/Cacna1h	11
GO:0098686	CC	GO:0098686	hippocampal mossy fiber to CA3 synapse	7/602	56/13764	0.0106788	0.0400832	0.0267565	Tnr/C1ql2/Grin1/Epha7/Ctnna2/Grin2b/Cdh9	7
GO:0000793	CC	GO:0000793	condensed chromosome	18/602	227/13764	0.0109132	0.0406764	0.0271524	Hnrnpu/Tpr/Trp53bp1/Ckap5/Cebpb/Atrx/Smc1a/Baz1b/Actb/Dctn1/Ppp1r12a/Hspa2/Trappc12/Rangap1/Crebbp/Lrpprc/Apc/Kmt5b	18
GO:0005881	CC	GO:0005881	cytoplasmic microtubule	8/602	70/13764	0.0110961	0.0410708	0.0274157	Pde4dip/Clip1/Mtus2/Clip2/Numa1/Dync1h1/Togaram1/Apc	8
GO:0031045	CC	GO:0031045	dense core granule	6/602	44/13764	0.0117118	0.0427562	0.0285407	Scg2/Kif1a/Ncs1/Cadps/Actn1/Chga	6
GO:0098878	CC	GO:0098878	neurotransmitter receptor complex	6/602	44/13764	0.0117118	0.0427562	0.0285407	Grin1/Dlg3/Olfm3/Grin2b/Cacng8/Cnih2	6
GO:0042641	CC	GO:0042641	actomyosin	9/602	85/13764	0.011799	0.0427815	0.0285576	Dst/Limch1/Actb/Tlnrd1/Myo5a/Mprip/Myh10/Actn1/Myh9	9
GO:0032839	CC	GO:0032839	dendrite cytoplasm	5/602	32/13764	0.0119039	0.0428352	0.0285935	Hnrnpu/Map2/Sfpq/Kif5a/Baiap2	5
GO:0005686	CC	GO:0005686	U2 snRNP	4/602	21/13764	0.0119746	0.0428352	0.0285935	Sf3b1/Sf3b3/Sf3a1/Sf3b2	4
GO:0098687	CC	GO:0098687	chromosomal region	23/602	317/13764	0.0122267	0.0434455	0.0290009	Hnrnpu/Tpr/Trp53bp1/Ckap5/Cebpb/Atrx/Smc1a/Baz1b/Actb/Chd4/Dctn1/Ppp1r12a/Upf1/Tnks/Trappc12/Rangap1/Crebbp/Flywch1/Smchd1/Ppp2r1a/Ppp1r10/Apc/Kmt5b	23
GO:0030133	CC	GO:0030133	transport vesicle	24/602	336/13764	0.0127068	0.0448525	0.0299401	Kif1a/Grin1/Sec16a/Dmd/Syt11/Sort1/Rph3a/Btbd8/Grin2b/Dgki/Dlg2/Atp2b1/Ppfia2/Unc13a/Lgi3/Myo5a/Ccdc88a/Rnf112/Cltc/Amph/Atp6v1a/Igf2r/Apc/Sptbn2	24
GO:1990351	CC	GO:1990351	transporter complex	24/602	337/13764	0.0131385	0.0460713	0.0307536	Cacna1e/Kcnk2/Atp1a2/Scn3a/Grin1/Dlg3/Atp1a1/Olfm3/Akap9/Gabrb1/Pkd2/Dpp6/Cntnap2/Grin2b/Cttn/Cacng8/Kcnj11/Cacna1a/Akap6/Hspa2/Atp6v1a/Cacna1h/Cnih2/Kcnip2	24
GO:0098858	CC	GO:0098858	actin-based cell projection	15/602	181/13764	0.0132306	0.0460909	0.0307667	Epha4/Map2/Fmn2/Dmd/Ppp1r9a/Ctnnb1/Nedd4/Myo5a/Nf2/Ppp1r9b/Dbn1/Dync1h1/Akap5/Atp6v1a/Fgd4	15
GO:0042405	CC	GO:0042405	nuclear inclusion body	3/602	12/13764	0.0136254	0.0465535	0.0310755	Tpr/Ranbp2/Nup153	3
GO:0044615	CC	GO:0044615	nuclear pore nuclear basket	3/602	12/13764	0.0136254	0.0465535	0.0310755	Tpr/Ranbp2/Nup153	3
GO:1990023	CC	GO:1990023	mitotic spindle midzone	3/602	12/13764	0.0136254	0.0465535	0.0310755	Hnrnpu/Cttn/Numa1	3
GO:0090575	CC	GO:0090575	RNA polymerase II transcription regulator complex	17/602	216/13764	0.0140577	0.0477003	0.031841	Hnrnpu/Atf6/Cebpb/Tle1/Jun/Sfpq/Chd4/Trim28/Jund/Ctnnb1/Med24/Stat3/Nfil3/Jdp2/Cebpd/Crebbp/Smad7	17
GO:0098850	CC	GO:0098850	extrinsic component of synaptic vesicle membrane	4/602	22/13764	0.0141401	0.0477003	0.031841	Rph3a/Cltc/Amph/Atp6v1a	4
GO:0005901	CC	GO:0005901	caveola	9/602	88/13764	0.0146027	0.0489511	0.032676	Atp1a2/Ptgs2/Atp1a1/Igf1r/Hk1/Insr/Ctnnb1/Akap6/Cacna1h	9
GO:0003779	MF	GO:0003779	actin binding	44/586	368/13672	6.4111e-10	4.59676e-07	3.75218e-07	Hnrnpu/Dst/Map2/Fmn2/Map1a/Sptan1/Fmn1/Dmd/Rusc1/Crocc/Macf1/Limch1/Ctnna2/Ppp1r9a/Cttn/Tlnrd1/Sptbn4/Marcks/Syne1/Tln2/Myo5a/Ccdc88a/Mprip/Sptbn1/Myh10/Anxa6/Nf2/Ppp1r9b/Phactr1/Map1b/Dbn1/Jmy/Akap5/Actn1/Inf2/Sptb/Myh9/Mrtfa/Plec/Fgd4/Epb41l3/Afdn/Diaph1/Sptbn2	44
GO:0030506	MF	GO:0030506	ankyrin binding	8/586	17/13672	1.87421e-07	4.74006e-05	3.86916e-05	Atp1a1/Kcnj11/Sptbn4/Sptbn1/Cltc/Sptb/Plec/Slc8a1	8
GO:0019902	MF	GO:0019902	phosphatase binding	27/586	205/13672	1.98329e-07	4.74006e-05	3.86916e-05	Grin1/Spred1/Dlg3/Lmna/Vcp/Ankle2/Magi2/Wnk1/Ppp1r9a/Cacng8/Dlg2/Ppp1r15a/Sptbn4/Insr/Irs2/Ncam1/Ctnnb1/Cpd/Stat3/Mapt/Ppp1r9b/Phactr1/Akap6/Hsp90aa1/Akap5/Ppp1r10/Dtna	27
GO:0008017	MF	GO:0008017	microtubule binding	29/586	241/13672	4.9379e-07	8.85118e-05	7.22492e-05	Dst/Kif1a/Map2/Fmn2/Map1a/Ckap5/Golga2/Fmn1/Kif1b/Macf1/Clip1/Mtus2/Clip2/Dctn1/Map6/Stim1/Jakmip3/Numa1/Kif5a/Ccdc88a/Mapt/Map1b/Rgs14/Jmy/Togaram1/Kif21a/Tiam1/Mtcl1/Apc	29
GO:0003712	MF	GO:0003712	transcription coregulator activity	42/586	434/13672	6.75974e-07	9.69346e-05	7.91245e-05	Hnrnpu/Btg2/Trp53bp1/Prpf6/Maged1/Tle1/Thrap3/Rnf20/Kmt2c/Prdm8/Ddx54/Fbxl19/Trim28/Bclaf1/Kat6a/Tacc1/Irf2bp2/Sin3b/Jund/Maml2/Pkm/Ctnnb1/Med24/Ddx5/Mybbp1a/Sqstm1/Nsd1/Jmy/Irf2bpl/Cys1/Actn1/Snw1/Tcf20/Ddx17/Mrtfa/Kmt2d/Nfkbiz/Crebbp/Flywch1/Hdgfl2/Brd8/Rbm14	42
GO:0005516	MF	GO:0005516	calmodulin binding	22/586	159/13672	1.15444e-06	0.000137955	0.000112608	Map2/Scn3a/Sptan1/Grin1/Atp2b2/Tjp1/Map6/Eef2k/Slc8a2/Marcks/Atp2b1/Pcnt/Cacna1a/Unc13a/Myo5a/Sptbn1/Myh10/Ddx5/Rasgrf2/Akap5/Myh9/Slc8a1	22
GO:0015085	MF	GO:0015085	calcium ion transmembrane transporter activity	17/586	104/13672	1.87731e-06	0.00019229	0.00015696	Cacna1e/Ncs1/Grin1/Atp2b3/Slc24a2/Pkd2/Grin2b/Atp2b2/Cacng8/Stim1/Slc8a2/Atp2b1/Cacna1a/Anxa6/Tspoap1/Cacna1h/Slc8a1	17
GO:0099186	MF	GO:0099186	structural constituent of postsynapse	8/586	24/13672	4.34225e-06	0.000389174	0.00031767	Dlg3/Magi2/Actb/Dlg2/Nefh/Homer1/Actn1/Sptbn2	8
GO:0051015	MF	GO:0051015	actin filament binding	23/586	188/13672	5.6681e-06	0.000451558	0.000368592	Sptan1/Macf1/Ctnna2/Ppp1r9a/Cttn/Sptbn4/Marcks/Syne1/Tln2/Myo5a/Mprip/Sptbn1/Myh10/Anxa6/Ppp1r9b/Dbn1/Actn1/Sptb/Myh9/Plec/Fgd4/Afdn/Sptbn2	23
GO:0016922	MF	GO:0016922	nuclear receptor binding	19/586	138/13672	6.62847e-06	0.000475262	0.00038794	Parp1/Trip12/Prox1/Prpf6/Cebpb/Thrap3/Ddx54/Tacc2/Tacc1/Cnot1/Jund/Ctnnb1/Med24/Stat3/Ddx5/Nsd1/Snw1/Nr4a1/Brd8	19
GO:0051010	MF	GO:0051010	microtubule plus-end binding	7/586	19/13672	8.23308e-06	0.000536647	0.000438047	Dst/Ckap5/Clip1/Clip2/Stim1/Numa1/Apc	7
GO:0098918	MF	GO:0098918	structural constituent of synapse	9/586	34/13672	9.1999e-06	0.000549694	0.000448697	Dlg3/Magi2/Actb/Dlg2/Ppfia2/Nefh/Homer1/Actn1/Sptbn2	9
GO:0015631	MF	GO:0015631	tubulin binding	33/586	344/13672	1.29497e-05	0.000714224	0.000582997	Dst/Kif1a/Map2/Tpr/Fmn2/Map1a/Ckap5/Golga2/Fmn1/Syt11/Kif1b/Macf1/Clip1/Mtus2/Clip2/Dctn1/Map6/Stim1/Jakmip3/Numa1/Kif5a/Setd2/Ccdc88a/Mapt/Map1b/Rgs14/Jmy/Togaram1/Kif21a/Tiam1/Mtcl1/Lrpprc/Apc	33
GO:0003729	MF	GO:0003729	mRNA binding	29/586	287/13672	1.63995e-05	0.000839889	0.000685573	Hnrnpu/Sf3b1/Tpr/Copa/Hdlbp/Secisbp2l/Eif4g3/Rnf20/Srrm3/Zfp638/Eif4g2/Pcf11/Snrnp70/Pkm/Myh10/Ddx5/Rbm24/Larp4b/Hsp90aa1/Khdrbs3/Ddx17/Eif4g1/Srrm2/Khsrp/Scaf8/Lrpprc/Hnrnpm/Rbm14/Cstf2t	29
GO:0019903	MF	GO:0019903	protein phosphatase binding	20/586	161/13672	1.82568e-05	0.000872675	0.000712336	Dlg3/Lmna/Vcp/Ankle2/Ppp1r9a/Cacng8/Dlg2/Ppp1r15a/Insr/Irs2/Ctnnb1/Cpd/Stat3/Mapt/Ppp1r9b/Phactr1/Akap6/Hsp90aa1/Akap5/Ppp1r10	20
GO:0140657	MF	GO:0140657	ATP-dependent activity	41/586	480/13672	2.01477e-05	0.000902871	0.000736983	Kif1a/Atp1a2/Snrnp200/Mocs3/Hspa5/Atrx/Atp2b3/Uba1/Smc1a/Atp1a1/Kif1b/Macf1/Vcp/Ddx54/Chd4/Atp2b2/Chd2/Rsf1/Kcnj11/Ddx21/Kif5a/Atp2b1/Upf1/Atp13a1/Ercc6/Myo5a/Myh10/Ddx5/Bptf/Ddx42/Ddx46/Dync1h1/Hsp90aa1/Hspa2/Nipbl/Kif21a/Myh9/Ddx17/Atp6v1a/Smchd1/Hspa9	41
GO:0005509	MF	GO:0005509	calcium ion binding	38/586	439/13672	3.03104e-05	0.00127839	0.0010435	Cacna1e/Dner/Dst/Pam/Sptan1/Ncs1/Grin1/Pcdh19/Bcan/Syt11/Clstn1/Agrn/Macf1/Sparcl1/Pkd2/Rph3a/Atp2b2/Creld1/Megf8/Eef2k/Stim1/Ncan/Unc13a/Cadps/Pcdh8/Anxa11/Myo5a/Fstl4/Anxa6/Actn1/Cdh9/Cdh10/Matn2/Itsn1/Nrxn1/Slc25a23/Vldlr/Kcnip2	38
GO:0005200	MF	GO:0005200	structural constituent of cytoskeleton	11/586	59/13672	3.50659e-05	0.00139679	0.00114015	Ank2/Lmna/Crocc/Actb/Ank3/Tln2/Sptbn1/Nefh/Sptb/Plec/Epb41l3	11
GO:0050839	MF	GO:0050839	cell adhesion molecule binding	25/586	242/13672	4.32005e-05	0.00155499	0.00126928	Tnr/Cntn2/Dst/Dmd/Ctnna2/Grin2b/Tjp1/Ank3/Cx3cl1/Icam5/Tln2/Ctnnb1/Rtn4/Nf2/Dsp/Itgb8/Akap5/Actn1/Lamb1/Cdh9/Cdh10/Cntn1/Myh9/Nrxn1/Afdn	25
GO:0035254	MF	GO:0035254	glutamate receptor binding	12/586	71/13672	4.33748e-05	0.00155499	0.00126928	Map1a/Grin1/Gripap1/Dlg3/Grin2b/Atp2b2/Cacng8/Ctnnb1/Nedd4/Sqstm1/Homer1/Akap5	12
GO:0044325	MF	GO:0044325	transmembrane transporter binding	17/586	136/13672	7.06352e-05	0.00241169	0.00196858	Ank2/Agrn/Akap9/Pkd2/Tcaf1/Ppp1r9a/Kcnj11/Ank3/Ctnnb1/Ppp1r9b/Homer1/Akap6/Hsp90aa1/Actn1/Slc8a1/Diaph1/Kcnip2	17
GO:0035255	MF	GO:0035255	ionotropic glutamate receptor binding	9/586	45/13672	0.000101984	0.00332375	0.00271306	Map1a/Grin1/Gripap1/Dlg3/Grin2b/Cacng8/Ctnnb1/Nedd4/Sqstm1	9
GO:0003713	MF	GO:0003713	transcription coactivator activity	23/586	240/13672	0.000265475	0.00827589	0.00675534	Prpf6/Maged1/Thrap3/Rnf20/Kmt2c/Trim28/Kat6a/Tacc1/Jund/Maml2/Pkm/Ctnnb1/Med24/Jmy/Actn1/Snw1/Tcf20/Ddx17/Mrtfa/Kmt2d/Crebbp/Brd8/Rbm14	23
GO:0005262	MF	GO:0005262	calcium channel activity	12/586	87/13672	0.000322125	0.0091022	0.00742982	Cacna1e/Ncs1/Grin1/Slc24a2/Pkd2/Grin2b/Cacng8/Stim1/Cacna1a/Anxa6/Tspoap1/Cacna1h	12
GO:0008157	MF	GO:0008157	protein phosphatase 1 binding	6/586	23/13672	0.000326514	0.0091022	0.00742982	Lmna/Ppp1r9a/Ppp1r15a/Ppp1r9b/Phactr1/Ppp1r10	6
GO:0046332	MF	GO:0046332	SMAD binding	11/586	75/13672	0.000330066	0.0091022	0.00742982	Parp1/Zeb2/Usp9x/Jun/Magi2/Ctnnb1/Ddx5/Snw1/Crebbp/Ldlrad4/Smad7	11
GO:0061629	MF	GO:0061629	RNA polymerase II-specific DNA-binding transcription factor binding	27/586	315/13672	0.000492353	0.012854	0.0104923	Parp1/Trip12/Prox1/Trp53bp1/Prpf6/Cebpb/Jun/Thrap3/Ddx54/Actb/Gtf2i/Chd4/Tacc2/Tacc1/Cnot1/Jund/Ctnnb1/Med24/Stat3/Ddx5/Nsd1/Mef2c/Snw1/Trib1/Nr4a1/Crebbp/Brd8	27
GO:0005245	MF	GO:0005245	voltage-gated calcium channel activity	7/586	34/13672	0.000501971	0.012854	0.0104923	Cacna1e/Ncs1/Pkd2/Cacng8/Cacna1a/Tspoap1/Cacna1h	7
GO:0015662	MF	GO:0015662	P-type ion transporter activity	6/586	25/13672	0.000532455	0.0131645	0.0107457	Atp1a2/Atp2b3/Atp1a1/Atp2b2/Atp2b1/Atp13a1	6
GO:0030955	MF	GO:0030955	potassium ion binding	4/586	10/13672	0.000570468	0.0132855	0.0108445	Atp1a2/Atp1a1/Kcnj11/Pkm	4
GO:0060090	MF	GO:0060090	molecular adaptor activity	35/586	454/13672	0.000574409	0.0132855	0.0108445	Map1a/Ubqln2/Ank2/Pde4dip/Ecpas/Akap9/Magi2/Cux1/Dctn1/Ank3/Syne1/Pcnt/Irs2/Cnot1/Zc3h18/Cul5/Stat3/Cdc42se2/Nefh/Baiap2/Sqstm1/Nup153/Rgs14/Homer1/Akap6/Akap5/Mapk8ip2/Myh9/Mrtfa/Itsn1/Crebbp/Epb41l3/Mapk8ip3/Ddb1/Nolc1	35
GO:0097718	MF	GO:0097718	disordered domain specific binding	7/586	35/13672	0.000604581	0.0135464	0.0110575	Numa1/Ctnnb1/Myo5a/Cltc/Hsp90aa1/Hspa2/Crebbp	7
GO:0097110	MF	GO:0097110	scaffold protein binding	11/586	81/13672	0.000648004	0.0140794	0.0114925	Kif1b/Grin2b/Kif5a/Grm2/Baiap2/Dsp/Homer1/Hsp90aa1/Akap5/Myh9/Cacna1h	11
GO:0016247	MF	GO:0016247	channel regulator activity	14/586	121/13672	0.000668338	0.0140941	0.0115045	Kcnk2/Ank2/Akap9/Dpp6/Wnk1/Cacng8/Stim1/Kcnj11/Nedd4/Grm2/Nrxn3/Nrxn1/Cnih2/Kcnip2	14
GO:0046873	MF	GO:0046873	metal ion transmembrane transporter activity	27/586	324/13672	0.000758749	0.0152384	0.0124386	Cacna1e/Kcnk2/Atp1a2/Scn3a/Ncs1/Slc12a5/Grin1/Atp2b3/Atp1a1/Slc24a2/Pkd2/Slc4a4/Grin2b/Atp2b2/Cacng8/Stim1/Kcnj11/Slc8a2/Atp2b1/Cacna1a/Nalcn/Anxa6/Tspoap1/Cacna1h/Slc8a1/Slc1a1/Kcnip2	27
GO:0031420	MF	GO:0031420	alkali metal ion binding	5/586	18/13672	0.000765107	0.0152384	0.0124386	Atp1a2/Scn3a/Atp1a1/Kcnj11/Pkm	5
GO:0019829	MF	GO:0019829	ATPase-coupled monoatomic cation transmembrane transporter activity	8/586	48/13672	0.00089886	0.0174185	0.0142181	Atp1a2/Atp2b3/Atp1a1/Atp2b2/Kcnj11/Atp2b1/Atp13a1/Atp6v1a	8
GO:0070064	MF	GO:0070064	proline-rich region binding	5/586	19/13672	0.00100207	0.0177553	0.0144931	Gigyf2/Cttn/Nedd4/Baiap2/Itsn1	5
GO:0018024	MF	GO:0018024	histone lysine N-methyltransferase activity	7/586	38/13672	0.00101514	0.0177553	0.0144931	Ash1l/Kmt2c/Prdm8/Setd2/Nsd1/Kmt2d/Kmt5b	7
GO:0046966	MF	GO:0046966	nuclear thyroid hormone receptor binding	6/586	28/13672	0.0010153	0.0177553	0.0144931	Trip12/Thrap3/Tacc1/Med24/Nsd1/Brd8	6
GO:0140358	MF	GO:0140358	P-type transmembrane transporter activity	6/586	28/13672	0.0010153	0.0177553	0.0144931	Atp1a2/Atp2b3/Atp1a1/Atp2b2/Atp2b1/Atp13a1	6
GO:0099106	MF	GO:0099106	ion channel regulator activity	13/586	113/13672	0.001085	0.0185224	0.0151192	Kcnk2/Ank2/Akap9/Dpp6/Wnk1/Cacng8/Stim1/Kcnj11/Nedd4/Grm2/Nrxn3/Nrxn1/Kcnip2	13
GO:0005522	MF	GO:0005522	profilin binding	4/586	12/13672	0.00125545	0.0209339	0.0170877	Cttn/Dbn1/Rhoq/Diaph1	4
GO:0005198	MF	GO:0005198	structural molecule activity	36/586	496/13672	0.00142324	0.0231923	0.0189311	Dst/Tpr/Copa/Plp1/Dmd/Dlg3/Ank2/Col25a1/Lmna/Agrn/Crocc/Macf1/Magi2/Actb/Ctnna2/Creld1/Igf1r/Dlg2/Spon1/Ank3/Ppfia2/Insr/Tln2/Sptbn1/Cltc/Nefh/Nup153/Dsp/Homer1/Actn1/Sptb/Lamb1/Matn2/Plec/Epb41l3/Sptbn2	36
GO:0016887	MF	GO:0016887	ATP hydrolysis activity	20/586	223/13672	0.00148517	0.0236637	0.0193159	Kif1a/Atp1a2/Hspa5/Smc1a/Atp1a1/Kif1b/Macf1/Vcp/Chd4/Atp2b2/Chd2/Kif5a/Atp2b1/Upf1/Atp13a1/Hsp90aa1/Hspa2/Kif21a/Smchd1/Hspa9	20
GO:0070412	MF	GO:0070412	R-SMAD binding	5/586	21/13672	0.00163339	0.0254595	0.0207818	Parp1/Zeb2/Jun/Ddx5/Ldlrad4	5
GO:0019894	MF	GO:0019894	kinesin binding	8/586	53/13672	0.00175017	0.0266994	0.0217938	Clstn1/Crocc/Magi2/Actb/Kif5a/Ktn1/Mapk8ip2/Mapk8ip3	8
GO:0019838	MF	GO:0019838	growth factor binding	13/586	120/13672	0.00188555	0.0281653	0.0229904	Igfbp5/Sort1/Agrn/Epha7/Epha5/Igf1r/Glg1/Insr/Fstl4/Epha3/Igf2r/Dusp1/Hspa9	13
GO:0042393	MF	GO:0042393	histone binding	19/586	212/13672	0.00194505	0.0284613	0.023232	Trp53bp1/Atrx/Nap1l3/Rnf20/Kmt2c/Baz1b/Chd4/Chd2/Rsf1/Spty2d1/Tspyl4/Baz2a/Kat6a/Tnks/Phip/Bptf/Supt6/Kmt2d/Hdgfl2	19
GO:0005003	MF	GO:0005003	ephrin receptor activity	4/586	14/13672	0.00237084	0.0339979	0.0277513	Epha4/Epha7/Epha5/Epha3	4
GO:0044389	MF	GO:0044389	ubiquitin-like protein ligase binding	24/586	302/13672	0.00273595	0.0381013	0.0311008	Hspa5/Cebpb/Usp9x/Dlg3/Syt11/Jun/Rnf20/Vcp/Ubc/Trim28/Cul5/Usp19/Rtn4/Nlk/Sqstm1/Hsp90aa1/Ckb/Trib1/Rangap1/Lrpprc/Bag6/Apc/Hspa9/Smad7	24
GO:0140297	MF	GO:0140297	DNA-binding transcription factor binding	32/586	443/13672	0.00276328	0.0381013	0.0311008	Parp1/Trip12/Prox1/Trp53bp1/Prpf6/Cebpb/Tle1/Jun/Zbtb17/Thrap3/Ddx54/Actb/Gtf2i/Chd4/Tacc2/Kat6a/Tacc1/Cnot1/Jund/Ctnnb1/Med24/Stat3/Nlk/Ddx5/Nsd1/Mef2c/Snw1/Trib1/Nr4a1/Crebbp/Bcl6/Brd8	32
GO:1901702	MF	GO:1901702	salt transmembrane transporter activity	30/586	409/13672	0.00295508	0.0390617	0.0318848	Cacna1e/Kcnk2/Atp1a2/Scn3a/Ncs1/Slc12a5/Grin1/Ano3/Atp2b3/Atp1a1/Slc24a2/Gabrb1/Pkd2/Slc4a4/Grin2b/Atp2b2/Cacng8/Stim1/Kcnj11/Slc8a2/Atp2b1/Cacna1a/Nalcn/Anxa6/Tspoap1/Slc25a23/Cacna1h/Slc8a1/Slc1a1/Kcnip2	30
GO:0031625	MF	GO:0031625	ubiquitin protein ligase binding	23/586	287/13672	0.00299042	0.0390617	0.0318848	Hspa5/Usp9x/Dlg3/Syt11/Jun/Rnf20/Vcp/Ubc/Trim28/Cul5/Usp19/Rtn4/Nlk/Sqstm1/Hsp90aa1/Ckb/Trib1/Rangap1/Lrpprc/Bag6/Apc/Hspa9/Smad7	23
GO:0005085	MF	GO:0005085	guanyl-nucleotide exchange factor activity	17/586	188/13672	0.00299637	0.0390617	0.0318848	Dock10/Gripap1/Arhgef9/Rapgef2/Plekhg5/Kndc1/Arhgef25/Ccdc88a/Cyth1/Sh3bp5l/Rasgrf2/Trio/Tiam1/Fgd4/Itsn1/Kalrn/Psd	17
GO:0043495	MF	GO:0043495	protein-membrane adaptor activity	5/586	24/13672	0.00306788	0.0392799	0.0320628	Syne1/Nup153/Akap6/Myh9/Epb41l3	5
GO:0008324	MF	GO:0008324	monoatomic cation transmembrane transporter activity	31/586	429/13672	0.00317797	0.0396021	0.0323258	Cacna1e/Kcnk2/Atp1a2/Scn3a/Ncs1/Slc12a5/Grin1/Atp2b3/Atp1a1/Slc24a2/Pkd2/Slc4a4/Grin2b/Atp2b2/Cacng8/Stim1/Kcnj11/Slc8a2/Atp2b1/Cacna1a/Atp13a1/Nalcn/Anxa6/Tspoap1/Slc2a13/Atp6v1a/Cacna1h/Slc8a1/Slc1a1/Kcnip2/Trpm3	31
GO:0004714	MF	GO:0004714	transmembrane receptor protein tyrosine kinase activity	7/586	46/13672	0.00320351	0.0396021	0.0323258	Epha4/Nrp2/Epha7/Epha5/Igf1r/Insr/Epha3	7
GO:0022853	MF	GO:0022853	active monoatomic ion transmembrane transporter activity	15/586	160/13672	0.00366451	0.0445331	0.0363508	Atp1a2/Slc12a5/Atp2b3/Atp1a1/Slc24a2/Slc4a4/Atp2b2/Kcnj11/Slc8a2/Atp2b1/Atp13a1/Slc2a13/Atp6v1a/Slc8a1/Slc1a1	15
GO:0001965	MF	GO:0001965	G-protein alpha-subunit binding	6/586	36/13672	0.00392657	0.0465623	0.0380072	Igf1r/Ccdc88a/Htr1a/Rgs14/Myh9/Igf2r	6
GO:0005520	MF	GO:0005520	insulin-like growth factor binding	4/586	16/13672	0.0040263	0.0465623	0.0380072	Igfbp5/Igf1r/Insr/Igf2r	4
GO:0005521	MF	GO:0005521	lamin binding	4/586	16/13672	0.0040263	0.0465623	0.0380072	Dmd/Syne1/Narf/Akap8l	4
GO:0030674	MF	GO:0030674	protein-macromolecule adaptor activity	24/586	314/13672	0.00448459	0.0478402	0.0390504	Map1a/Ubqln2/Ank2/Magi2/Cux1/Ank3/Syne1/Irs2/Zc3h18/Cul5/Stat3/Cdc42se2/Nefh/Baiap2/Sqstm1/Nup153/Rgs14/Akap6/Mapk8ip2/Myh9/Epb41l3/Mapk8ip3/Ddb1/Nolc1	24
GO:0022890	MF	GO:0022890	inorganic cation transmembrane transporter activity	29/586	403/13672	0.0045068	0.0478402	0.0390504	Cacna1e/Kcnk2/Atp1a2/Scn3a/Ncs1/Slc12a5/Grin1/Atp2b3/Atp1a1/Slc24a2/Pkd2/Slc4a4/Grin2b/Atp2b2/Cacng8/Stim1/Kcnj11/Slc8a2/Atp2b1/Cacna1a/Nalcn/Anxa6/Tspoap1/Slc2a13/Atp6v1a/Cacna1h/Slc8a1/Slc1a1/Kcnip2	29
GO:0005246	MF	GO:0005246	calcium channel regulator activity	6/586	37/13672	0.00452021	0.0478402	0.0390504	Cacng8/Stim1/Kcnj11/Grm2/Nrxn3/Nrxn1	6
GO:0140938	MF	GO:0140938	histone H3 methyltransferase activity	6/586	37/13672	0.00452021	0.0478402	0.0390504	Ash1l/Kmt2c/Prdm8/Setd2/Nsd1/Kmt2d	6
GO:0015081	MF	GO:0015081	sodium ion transmembrane transporter activity	11/586	103/13672	0.00457838	0.0478402	0.0390504	Atp1a2/Scn3a/Atp1a1/Slc24a2/Pkd2/Slc4a4/Slc8a2/Nalcn/Cacna1h/Slc8a1/Slc1a1	11
GO:0016278	MF	GO:0016278	lysine N-methyltransferase activity	7/586	49/13672	0.00460387	0.0478402	0.0390504	Ash1l/Kmt2c/Prdm8/Setd2/Nsd1/Kmt2d/Kmt5b	7
GO:0016279	MF	GO:0016279	protein-lysine N-methyltransferase activity	7/586	49/13672	0.00460387	0.0478402	0.0390504	Ash1l/Kmt2c/Prdm8/Setd2/Nsd1/Kmt2d/Kmt5b	7
GO:0001221	MF	GO:0001221	transcription coregulator binding	12/586	118/13672	0.004671	0.0478444	0.0390537	Zbtb17/Zfp644/Chd4/Vgll4/Foxo3/Nr3c2/Jund/Ctnnb1/Baiap2/Crebbp/Bcl6/Flywch1	12
GO:0003714	MF	GO:0003714	transcription corepressor activity	15/586	165/13672	0.00488611	0.0493428	0.0402769	Hnrnpu/Btg2/Tle1/Prdm8/Ddx54/Trim28/Irf2bp2/Sin3b/Mybbp1a/Nsd1/Irf2bpl/Cys1/Snw1/Crebbp/Flywch1	15

## Sheet: LTD-specific-up
Table 4-2. GO analyses of significantly upregulated transcripts in LTP and LTD datasets. GO analyses of significantly upregulated transcripts in LTP-specific and LTD-specific datasets.
GO analyses of significantly upregulated transcripts in LTD-specific datasets.
	ONTOLOGY	ID	Description	GeneRatio	BgRatio	pvalue	p.adjust	qvalue	geneID	Count
GO:0002181	BP	GO:0002181	cytoplasmic translation	26/303	136/13687	2.07486e-17	7.09393e-14	6.81645e-14	Rpl37a/Eif3m/Rps21/Rpl39/Rpl36a/Rps4x/Rps3a1/Rpl11/Rplp0/Rpl9/Rpl6/Rps16/Rps9/Rps17/Rps3/Rpl41/Rps26/Rpl13/Dph3/Rps25/Rpl4/Rpl23/Rps23/Rpl30/Rpl3/Rpl17	26
GO:0006119	BP	GO:0006119	oxidative phosphorylation	17/303	126/13687	2.47037e-09	4.2231e-06	4.05791e-06	Atp5e/Ndufa1/Uqcrh/Pink1/Atp5j2/Atp5k/Nipsnap2/Cox6a1/Ndufa5/Ndufa3/Cox7a2/Ndufs6/Cox7c/Cox6c/Atp5j/Cox7a2l/Cox8a	17
GO:0140236	BP	GO:0140236	translation at presynapse	10/303	46/13687	4.90834e-08	4.18073e-05	4.0172e-05	Rpl37a/Rpl36a/Rpl9/Rpl6/Rps16/Rps26/Rpl13/Rpl4/Rpl23/Rpl17	10
GO:0140241	BP	GO:0140241	translation at synapse	10/303	47/13687	6.11397e-08	4.18073e-05	4.0172e-05	Rpl37a/Rpl36a/Rpl9/Rpl6/Rps16/Rps26/Rpl13/Rpl4/Rpl23/Rpl17	10
GO:0140242	BP	GO:0140242	translation at postsynapse	10/303	47/13687	6.11397e-08	4.18073e-05	4.0172e-05	Rpl37a/Rpl36a/Rpl9/Rpl6/Rps16/Rps26/Rpl13/Rpl4/Rpl23/Rpl17	10
GO:0006123	BP	GO:0006123	mitochondrial electron transport, cytochrome c to oxygen	6/303	13/13687	1.68704e-07	9.30331e-05	8.9394e-05	Cox6a1/Cox7a2/Cox7c/Cox6c/Cox7a2l/Cox8a	6
GO:0009060	BP	GO:0009060	aerobic respiration	17/303	168/13687	1.90474e-07	9.30331e-05	8.9394e-05	Atp5e/Ndufa1/Uqcrh/Pink1/Atp5j2/Atp5k/Nipsnap2/Cox6a1/Ndufa5/Ndufa3/Cox7a2/Ndufs6/Cox7c/Cox6c/Atp5j/Cox7a2l/Cox8a	17
GO:0015980	BP	GO:0015980	energy derivation by oxidation of organic compounds	22/303	290/13687	5.10767e-07	0.000218289	0.00020975	Atp5e/Ndufa1/Uqcrh/Pink1/Atp5j2/Atp5k/Nipsnap2/Cox6a1/Chchd4/Ndufa5/Ndufa3/Enpp1/S100b/Cox7a2/Ndufs6/Cox7c/Ppp1r1a/Cox6c/Atp5j/Cox7a2l/Cox8a/Ppp1r3c	22
GO:0045333	BP	GO:0045333	cellular respiration	18/303	213/13687	1.22147e-06	0.000464022	0.000445872	Atp5e/Ndufa1/Uqcrh/Pink1/Atp5j2/Atp5k/Nipsnap2/Cox6a1/Chchd4/Ndufa5/Ndufa3/Cox7a2/Ndufs6/Cox7c/Cox6c/Atp5j/Cox7a2l/Cox8a	18
GO:0019646	BP	GO:0019646	aerobic electron transport chain	9/303	57/13687	4.01329e-06	0.00137214	0.00131847	Uqcrh/Pink1/Cox6a1/Cox7a2/Ndufs6/Cox7c/Cox6c/Cox7a2l/Cox8a	9
GO:0006091	BP	GO:0006091	generation of precursor metabolites and energy	24/303	394/13687	7.50041e-06	0.00233126	0.00224007	Atp5e/Ndufa1/Uqcrh/Pink1/Atp5j2/Atp5k/Nipsnap2/Cox6a1/Chchd4/Ndufa5/Bpgm/Ndufa3/Enpp1/S100b/Cox7a2/Ndufs6/Cox7c/Ppp1r1a/Cox6c/Atp5j/Cox17/Cox7a2l/Cox8a/Ppp1r3c	24
GO:0042773	BP	GO:0042773	ATP synthesis coupled electron transport	9/303	66/13687	1.3869e-05	0.00364756	0.00350488	Uqcrh/Pink1/Cox6a1/Cox7a2/Ndufs6/Cox7c/Cox6c/Cox7a2l/Cox8a	9
GO:0042775	BP	GO:0042775	mitochondrial ATP synthesis coupled electron transport	9/303	66/13687	1.3869e-05	0.00364756	0.00350488	Uqcrh/Pink1/Cox6a1/Cox7a2/Ndufs6/Cox7c/Cox6c/Cox7a2l/Cox8a	9
GO:0022904	BP	GO:0022904	respiratory electron transport chain	10/303	88/13687	2.39218e-05	0.00584206	0.00561354	Uqcrh/Pink1/Cox6a1/Ndufa5/Cox7a2/Ndufs6/Cox7c/Cox6c/Cox7a2l/Cox8a	10
GO:0022900	BP	GO:0022900	electron transport chain	10/303	95/13687	4.67305e-05	0.0106514	0.0102348	Uqcrh/Pink1/Cox6a1/Ndufa5/Cox7a2/Ndufs6/Cox7c/Cox6c/Cox7a2l/Cox8a	10
GO:0042776	BP	GO:0042776	proton motive force-driven mitochondrial ATP synthesis	8/303	61/13687	5.5885e-05	0.0119419	0.0114748	Atp5e/Ndufa1/Atp5j2/Atp5k/Ndufa5/Ndufa3/Ndufs6/Atp5j	8
GO:0032060	BP	GO:0032060	bleb assembly	4/303	11/13687	6.87234e-05	0.0138215	0.0132809	Actr3/Prdx6/Lpar1/Emp1	4
GO:0015986	BP	GO:0015986	proton motive force-driven ATP synthesis	8/303	65/13687	8.87261e-05	0.016853	0.0161938	Atp5e/Ndufa1/Atp5j2/Atp5k/Ndufa5/Ndufa3/Ndufs6/Atp5j	8
GO:0042552	BP	GO:0042552	myelination	12/303	146/13687	9.74636e-05	0.0175383	0.0168523	Kcnj10/Bcas1/Ugt8a/Tnfrsf1b/Wasf3/Gjc3/Ptn/Enpp1/S100b/Clu/Trf/Id4	12
GO:0007272	BP	GO:0007272	ensheathment of neurons	12/303	148/13687	0.000111045	0.0180791	0.017372	Kcnj10/Bcas1/Ugt8a/Tnfrsf1b/Wasf3/Gjc3/Ptn/Enpp1/S100b/Clu/Trf/Id4	12
GO:0008366	BP	GO:0008366	axon ensheathment	12/303	148/13687	0.000111045	0.0180791	0.017372	Kcnj10/Bcas1/Ugt8a/Tnfrsf1b/Wasf3/Gjc3/Ptn/Enpp1/S100b/Clu/Trf/Id4	12
GO:0019730	BP	GO:0019730	antimicrobial humoral response	6/303	40/13687	0.000228064	0.0344971	0.0331478	B2m/Rpl39/Cxcl10/Trf/Ighm/Rpl30	6
GO:0033108	BP	GO:0033108	mitochondrial respiratory chain complex assembly	9/303	94/13687	0.000232066	0.0344971	0.0331478	Coa5/Ndufa1/Chchd4/Ndufa5/Sdhaf3/Ndufa3/Fastkd3/Ndufs6/Cox17	9
GO:0022626	CC	GO:0022626	cytosolic ribosome	24/304	97/13764	5.9683e-19	2.33957e-16	2.15487e-16	Rpl37a/Rps21/Rpl39/Rpl36a/Rps4x/Rps3a1/Rpl11/Rplp0/Rpl9/Rpl6/Rps16/Rps9/Rps17/Rps3/Rpl41/Rps26/Rpl13/Rps25/Rpl4/Rpl23/Rps23/Rpl30/Rpl3/Rpl17	24
GO:0044391	CC	GO:0044391	ribosomal subunit	25/304	182/13764	2.42286e-13	4.74882e-11	4.37391e-11	Rpl37a/Rps21/Rpl39/Rpl36a/Rps4x/Rps3a1/Rpl11/Rplp0/Rpl9/Rpl6/Mrps18c/Rps16/Rps9/Rps17/Rps3/Rpl41/Rps26/Rpl13/Rps25/Rpl4/Rpl23/Rps23/Rpl30/Rpl3/Rpl17	25
GO:0005840	CC	GO:0005840	ribosome	26/304	211/13764	1.04919e-12	1.37094e-10	1.26271e-10	Rpl37a/Rps21/Rpl39/Rpl36a/Rps4x/Rps3a1/Rpl11/Rplp0/Rpl9/Rpl6/Mrps18c/Rps16/Rps9/Rps17/Rps3/Rpl41/Rps26/Rpl13/Rps25/Rsl24d1/Rpl4/Rpl23/Rps23/Rpl30/Rpl3/Rpl17	26
GO:0022625	CC	GO:0022625	cytosolic large ribosomal subunit	14/304	53/13764	5.40826e-12	5.30009e-10	4.88167e-10	Rpl37a/Rpl39/Rpl36a/Rpl11/Rplp0/Rpl9/Rpl6/Rpl41/Rpl13/Rpl4/Rpl23/Rpl30/Rpl3/Rpl17	14
GO:0098800	CC	GO:0098800	inner mitochondrial membrane protein complex	19/304	131/13764	7.47046e-11	5.85684e-09	5.39446e-09	Atp5e/Ndufa1/Dnajc19/Uqcrh/Atp5j2/Atp5k/Cox6a1/Ndufa5/Ndufa3/Cox7a2/Ndufs6/Cox7c/Atp5mpl/Smdt1/Cox6c/Atp5j/Cox7a2l/Cox8a/Atp5md	19
GO:0022627	CC	GO:0022627	cytosolic small ribosomal subunit	10/304	42/13764	1.8759e-08	1.22559e-06	1.12883e-06	Rps21/Rps4x/Rps3a1/Rps16/Rps9/Rps17/Rps3/Rps26/Rps25/Rps23	10
GO:0005743	CC	GO:0005743	mitochondrial inner membrane	32/304	478/13764	2.26937e-08	1.27085e-06	1.17052e-06	Atp5e/Ndufa1/Slc25a14/Dnajc19/Uqcrh/Pink1/Atp5j2/Atp5k/Coq2/Mrps18c/Cox6a1/Ndufa5/Sfxn5/Ndufa3/Rps3/Slc25a15/Clu/Glud1/Timm8b/Cox7a2/Higd1a/Ndufs6/Cox7c/Atp5mpl/Smdt1/Cox6c/Tomm22/Slc25a1/Atp5j/Cox7a2l/Cox8a/Atp5md	32
GO:0005844	CC	GO:0005844	polysome	12/304	74/13764	7.00509e-08	3.43249e-06	3.16151e-06	Rps21/Rpl39/Rpl36a/Rps4x/Rpl11/Rpl6/Rps3/Rps26/Rps25/Rps23/Rpl30/Rpl17	12
GO:0015934	CC	GO:0015934	large ribosomal subunit	14/304	111/13764	1.49642e-07	6.51775e-06	6.00319e-06	Rpl37a/Rpl39/Rpl36a/Rpl11/Rplp0/Rpl9/Rpl6/Rpl41/Rpl13/Rpl4/Rpl23/Rpl30/Rpl3/Rpl17	14
GO:0070469	CC	GO:0070469	respirasome	12/304	81/13764	1.96669e-07	7.70944e-06	7.1008e-06	Ndufa1/Uqcrh/Cox6a1/Ndufa5/Ndufa3/Cox7a2/Higd1a/Ndufs6/Cox7c/Cox6c/Cox7a2l/Cox8a	12
GO:0042788	CC	GO:0042788	polysomal ribosome	8/304	32/13764	3.42504e-07	1.22056e-05	1.1242e-05	Rps21/Rpl39/Rpl36a/Rpl11/Rpl6/Rps26/Rps23/Rpl30	8
GO:0005751	CC	GO:0005751	mitochondrial respiratory chain complex IV	6/304	16/13764	7.34424e-07	1.99289e-05	1.83556e-05	Cox6a1/Cox7a2/Cox7c/Cox6c/Cox7a2l/Cox8a	6
GO:0098798	CC	GO:0098798	mitochondrial protein-containing complex	21/304	275/13764	8.09305e-07	1.99289e-05	1.83556e-05	Atp5e/Ndufa1/Dnajc19/Uqcrh/Atp5j2/Atp5k/Mrps18c/Cox6a1/Ndufa5/Ndufa3/Cox7a2/Ndufs6/Cox7c/Atp5mpl/Smdt1/Cox6c/Tomm22/Atp5j/Cox7a2l/Cox8a/Atp5md	21
GO:0005746	CC	GO:0005746	mitochondrial respirasome	11/304	76/13764	8.13426e-07	1.99289e-05	1.83556e-05	Ndufa1/Uqcrh/Cox6a1/Ndufa5/Ndufa3/Cox7a2/Ndufs6/Cox7c/Cox6c/Cox7a2l/Cox8a	11
GO:0015935	CC	GO:0015935	small ribosomal subunit	11/304	76/13764	8.13426e-07	1.99289e-05	1.83556e-05	Rps21/Rps4x/Rps3a1/Mrps18c/Rps16/Rps9/Rps17/Rps3/Rps26/Rps25/Rps23	11
GO:0098803	CC	GO:0098803	respiratory chain complex	11/304	76/13764	8.13426e-07	1.99289e-05	1.83556e-05	Ndufa1/Uqcrh/Cox6a1/Ndufa5/Ndufa3/Cox7a2/Ndufs6/Cox7c/Cox6c/Cox7a2l/Cox8a	11
GO:0005753	CC	GO:0005753	mitochondrial proton-transporting ATP synthase complex	6/304	17/13764	1.11402e-06	2.56879e-05	2.36599e-05	Atp5e/Atp5j2/Atp5k/Atp5mpl/Atp5j/Atp5md	6
GO:0045259	CC	GO:0045259	proton-transporting ATP synthase complex	6/304	18/13764	1.64012e-06	3.38382e-05	3.11668e-05	Atp5e/Atp5j2/Atp5k/Atp5mpl/Atp5j/Atp5md	6
GO:0045277	CC	GO:0045277	respiratory chain complex IV	6/304	18/13764	1.64012e-06	3.38382e-05	3.11668e-05	Cox6a1/Cox7a2/Cox7c/Cox6c/Cox7a2l/Cox8a	6
GO:0070069	CC	GO:0070069	cytochrome complex	7/304	29/13764	2.46012e-06	4.82183e-05	4.44116e-05	Uqcrh/Cox6a1/Cox7a2/Cox7c/Cox6c/Cox7a2l/Cox8a	7
GO:0097386	CC	GO:0097386	glial cell projection	8/304	41/13764	2.61736e-06	4.88573e-05	4.50002e-05	Glul/Kcnj10/Pink1/Wasf3/Atp1b2/Mlc1/Ezr/Aqp4	8
GO:0097449	CC	GO:0097449	astrocyte projection	6/304	21/13764	4.53323e-06	8.07739e-05	7.43971e-05	Kcnj10/Pink1/Atp1b2/Mlc1/Ezr/Aqp4	6
GO:0016469	CC	GO:0016469	proton-transporting two-sector ATPase complex	6/304	41/13764	0.000259055	0.0044152	0.00406663	Atp5e/Atp5j2/Atp5k/Atp5mpl/Atp5j/Atp5md	6
GO:0000276	CC	GO:0000276	mitochondrial proton-transporting ATP synthase complex, coupling factor F(o)	3/304	10/13764	0.00114088	0.0186344	0.0171633	Atp5j2/Atp5k/Atp5j	3
GO:0045263	CC	GO:0045263	proton-transporting ATP synthase complex, coupling factor F(o)	3/304	11/13764	0.00154317	0.0241969	0.0222866	Atp5j2/Atp5k/Atp5j	3
GO:0005771	CC	GO:0005771	multivesicular body	5/304	42/13764	0.00221469	0.0333907	0.0307546	Cst3/Lamp1/Chmp1a/Tpt1/Ctsl	5
GO:0098552	CC	GO:0098552	side of membrane	18/304	392/13764	0.00279852	0.0406303	0.0374227	Fcer1g/B2m/Dnajc19/Gng10/Cxcl10/Neu3/Rab21/Lamp1/Gnai2/Trf/Mien1/Gm2a/Atp1b2/Ctsl/Ighm/Litaf/Ezr/Aqp4	18
GO:0003735	MF	GO:0003735	structural constituent of ribosome	26/299	156/13672	5.19826e-16	2.59393e-13	2.47875e-13	Rpl37a/Rps21/Rpl39/Rpl36a/Rps4x/Rps3a1/Rpl11/Rplp0/Rpl9/Rpl6/Mrps18c/Rps16/Rps9/Rps17/Rps3/Rpl41/Rps26/Rpl13/Rps25/Rsl24d1/Rpl4/Rpl23/Rps23/Rpl30/Rpl3/Rpl17	26
GO:0019843	MF	GO:0019843	rRNA binding	13/299	75/13672	7.58346e-09	1.89207e-06	1.80806e-06	Rps4x/Rpl11/Rplp0/Rpl9/Rpl6/Mrps18c/Rps9/Rps3/Rpl4/Rpl23/Nol12/Rpl3/Rpl17	13
GO:0005198	MF	GO:0005198	structural molecule activity	30/299	496/13672	4.63428e-07	7.70836e-05	7.36607e-05	Actr3/Csrp1/Rpl37a/Rps21/Rpl39/Rpl36a/Rps4x/Rps3a1/Rpl11/Rplp0/Rpl9/Rpl6/Mrps18c/Rps16/Rps9/Rps17/Rps3/Rpl41/Rps26/Hmox1/Rpl13/Rps25/Mobp/Rsl24d1/Rpl4/Rpl23/Rps23/Rpl30/Rpl3/Rpl17	30
GO:0019212	MF	GO:0019212	phosphatase inhibitor activity	7/299	32/13672	4.69457e-06	0.000585647	0.000559642	Anp32e/Phactr4/Tesc/Ptn/Ppp1r14c/Bod1/Ppp1r1a	7
GO:0046933	MF	GO:0046933	proton-transporting ATP synthase activity, rotational mechanism	4/299	13/13672	0.000137155	0.0136881	0.0130803	Atp5e/Atp5j2/Atp5k/Atp5j	4
GO:0004864	MF	GO:0004864	protein phosphatase inhibitor activity	5/299	28/13672	0.000314516	0.0206753	0.0197572	Phactr4/Ptn/Ppp1r14c/Bod1/Ppp1r1a	5
GO:0008009	MF	GO:0008009	chemokine activity	4/299	16/13672	0.000331468	0.0206753	0.0197572	Cxcl10/Ccl9/Ccl3/Ccl4	4
GO:0015252	MF	GO:0015252	proton channel activity	4/299	16/13672	0.000331468	0.0206753	0.0197572	Atp5e/Atp5j2/Atp5k/Atp5j	4
GO:0019208	MF	GO:0019208	phosphatase regulator activity	8/299	84/13672	0.000491943	0.0272755	0.0260644	Anp32e/Phactr4/Tesc/Ptn/Ppp1r14c/Bod1/Ppp1r1a/Rcan1	8
