# Supplementary material for: Syngap+/− CA1 Pyramidal Neurons Exhibit Upregulated Translation of Long MRNAs Associated with LTP
Source: eNeuro. 2025 May 6;12(5):ENEURO.0086-25.2025. doi: 10.1523/ENEURO.0086-25.2025 (PMC12091090; doi:10.1523/ENEURO.0086-25.2025)
Supplement: Table 4-3 — GSEA comparison between LTP/unstimulated and LTD/unstimulated datasets. Comparison of GSEA enriched terms from LTP and LTD datasets. Download Table 4-3, XLSX file. [file eneuro-12-ENEURO.0086-25.2025-s012.xlsx]

## Sheet: all-FigH
Table 4-3. GSEA comparison between LTP/unstimulated and LTD/unstimulated datasets. Comparison of GSEA enriched terms from LTP and LTD datasets.
		LTP vs unstimulated TRAP GSEA							LTD vs unstimulated TRAP GSEA
	TERM NAME	Number of genes	Enrichment score	Normalized Enrichment Score	pvalue	padj	Ranked gene names	Core enriched genes	Number of genes	Enrichment score	Normalized Enrichment Score	pvalue	padj	Ranked gene names	Core enriched genes
1	GOBP_3_UTR_MEDIATED_MRNA_STABILIZATION	NA	NA	NA	NA	NA	NA	NA	20	0.253222	1.33259	0.130526	0.381568	Hnrnpa0|Zfp36|Tardbp|Angel2|Rbm24|Hnrnpc|Mapkapk2|Rbm38|Rbm47|Elavl1|Myd88|Tent4a|Tent4b|Larp4b|Tirap|Mettl16|Elavl4|Rbm10|Dazl|Ptbp1|	Hnrnpa0|Zfp36|Tardbp|Angel2|Rbm24|Hnrnpc|Mapkapk2|Rbm38|Rbm47|Elavl1|Myd88|Tent4a|Tent4b|Larp4b|Tirap|Mettl16|Elavl4|Rbm10|Dazl|Ptbp1|
2	GOBP_ACETYL_COA_METABOLIC_PROCESS	31	-0.196687	-1.28521	0.185185	0.33482	Acat1|Ppcs|Mpc2|Hmgcs1|Dlat|Mvk|Dip2a|Dld|Cs|Pdhb|Pdha1|Pdk1|Pdk2|Pdk3|	Tdo2|Acly|Acot12|Pdhx|Mvd|Pmvk|Acss2|Mlycd|Acacb|Acss1|Acaa2|Fasn|Pipox|Pdk4|Mpc1|Nudt7|Acaca|Acat1|Ppcs|Mpc2|Hmgcs1|Dlat|Mvk|Dip2a|Dld|Cs|Pdhb|Pdha1|Pdk1|Pdk2|Pdk3|	32	0.103807	0.692902	0.836032	0.914296	Ppcs|Mpc1|Pdk4|Acss1|Vdac1|Acaa2|Mpc2|Nudt7|Hmgcs1|Pmvk|Acss2|Pdk3|Tdo2|Hmgcs2|Dld|Mvk|Pdhb|Pipox|Mvd|Pdk1|Mlycd|Cs|Dip2a|Acat1|Fasn|Pdhx|Acacb|Acly|Acaca|Pdha1|Dlat|Pdk2|	Ppcs|Mpc1|Pdk4|Acss1|Vdac1|Acaa2|Mpc2|Nudt7|Hmgcs1|Pmvk|Acss2|Pdk3|Tdo2|Hmgcs2|Dld|Mvk|Pdhb|Pipox|Mvd|Pdk1|Mlycd|Cs|Dip2a|Acat1|Fasn|Pdhx|Acacb|Acly|
3	GOBP_ACID_SECRETION	32	0.211986	1.42212	0.0944882	0.210432	Cacna1a|Htr1a|Hip1r|P2rx7|Htr1b|Stard10|Slc6a1|Sv2a|Myc|Abcb4|Slc9a4|	Cacna1a|Htr1a|Hip1r|P2rx7|Htr1b|Stard10|Slc6a1|Sv2a|Myc|Abcb4|Slc9a4|Htr6|Ntsr1|Grik1|Apba1|Gabbr1|Cacnb4|Cckbr|Slc26a6|Hrh2|Ghrl|Oprl1|Pak1|Ptger3|Trpc4|Chrm5|Hrh3|Abat|Nf1|Oxtr|Htr2c|Snx10|	37	-0.174207	-1.26126	0.198795	0.457881	Htr1a|Tnf|Myc|Hrh2|Grik1|P2rx7|Abat|Slc9a3r1|Chrm5|Stard10|Gabbr1|Drd2|Casr|Ntsr1|Htr1b|Kcnq1|Snx10|Cacnb4|Ghrl|Slc6a1|Abcb4|Hip1r|Nf1|Slc26a6|Apba1|Trpc4|Pak1|Htr6|Ptger3|Slc9a4|Cacna1a|Oprl1|Sv2a|Cckbr|Hrh3|Oxtr|Htr2c|	Snx10|Cacnb4|Ghrl|Slc6a1|Abcb4|Hip1r|Nf1|Slc26a6|Apba1|Trpc4|Pak1|Htr6|Ptger3|Slc9a4|Cacna1a|Oprl1|Sv2a|Cckbr|Hrh3|Oxtr|Htr2c|
4	GOBP_ACIDIC_AMINO_ACID_TRANSPORT	57	-0.129195	-1.16278	0.256461	0.443094	Hrh3|Slc25a22|Rab3gap1|Abat|Stxbp1|Epm2a|Nf1|Arl6ip1|Slc17a7|Lrrc8c|Snca|	Grm2|Slc1a2|Grm1|Slc1a1|Slc1a4|Grin2b|P2rx7|Slc12a2|Slc6a1|Slc7a11|Nr3c1|Ntrk2|Slc1a3|Il1b|Slc6a6|Htr6|Gja1|Slc17a8|Npy5r|Slc13a3|Psen1|Myo6|Septin2|Bdnf|Kcnj10|Syt4|Slc1a6|Slc25a13|Cck|Ntsr1|Cln8|Adora1|Apba1|Dpysl2|Gabbr1|Grm7|Itgb1|Slc25a18|Pak1|Gipc1|Slc25a12|Lrrc8a|Per2|Arl6ip5|Dtnbp1|Lrrc8d|Hrh3|Slc25a22|Rab3gap1|Abat|Stxbp1|Epm2a|Nf1|Arl6ip1|Slc17a7|Lrrc8c|Snca|	62	0.101656	0.94193	0.506383	0.709942	Il1rn|Kcnj10|Itgb1|Slc1a2|Myo6|Tnf|Cck|Slc25a18|Gipc1|Nr3c1|Slc1a3|Slc32a1|P2rx7|Psen1|Ntrk2|Abat|Il1b|Cln8|Slc9a3r1|Slc12a2|Slc17a8|Slc1a4|Gabbr1|Slc25a13|Bdnf|Rab3gap1|Adora1|Slc7a11|Ntsr1|Arl6ip1|Dtnbp1|Septin2|Npy5r|Dpysl2|Slc6a6|Snca|Epm2a|Vps54|Slc6a1|Slc6a13|Grm2|Slc1a6|Adora2a|Gja1|Slc38a2|Nf1|Slc1a1|Slc25a12|Apba1|Grin2b|Arl6ip5|Pak1|Syt4|Htr6|Per2|Stxbp1|Slc17a7|Slc25a22|Slc17a6|Grm7|Hr…	Il1rn|Kcnj10|Itgb1|Slc1a2|Myo6|Tnf|Cck|Slc25a18|Gipc1|Nr3c1|Slc1a3|Slc32a1|P2rx7|Psen1|Ntrk2|Abat|Il1b|Cln8|
5	GOBP_ACROSOME_REACTION	21	-0.179097	-1.00085	0.450939	0.609916	Plcd4|Ccdc87|Iftap|Plcb1|Syt6|Gnpda1|Abhd2|Trim36|Stxbp1|Rab3a|Glrb|	Cacna1h|Unc13b|Rims1|Stx2|Pcsk4|Adcy3|Plb1|B4galt1|Pkdrej|Hyal3|Plcd4|Ccdc87|Iftap|Plcb1|Syt6|Gnpda1|Abhd2|Trim36|Stxbp1|Rab3a|Glrb|	23	-0.215429	-1.24763	0.176707	0.472431	B4galt1|Stx2|Gnpda1|Iftap|Trim36|Plcd4|Abhd2|Hyal3|Plcb1|Ccdc87|Unc13b|Syt6|Pkdrej|Eqtn|Pcsk4|Glrb|Rab3a|Acr|Plb1|Stxbp1|Adcy3|Rims1|Cacna1h|	Pkdrej|Eqtn|Pcsk4|Glrb|Rab3a|Acr|Plb1|Stxbp1|Adcy3|Rims1|Cacna1h|
6	GOBP_ACTIN_CYTOSKELETON_REORGANIZATION	95	0.122964	1.38169	0.118447	0.23639	Sptan1|Plec|Thsd7a|Myh9|Nrp1|Tnik|Sema3e|Gsn|Baiap2|Flna|Phactr1|Iqgap2|Tjp1|Bcar1|Cttn|Lpin1|Carmil1|Whamm|Dapk3|S1pr1|Parvg|Bcas3|Gab1|Ptk7|Ntf3|Notch2|Fgf10|Cdc42bpg|Dmtn|Parvb|Fgf7|Thsd7b|Syde1|Atp2c1|Ntrk3|	Sptan1|Plec|Thsd7a|Myh9|Nrp1|Tnik|Sema3e|Gsn|Baiap2|Flna|Phactr1|Iqgap2|Tjp1|Bcar1|Cttn|Lpin1|Carmil1|Whamm|Dapk3|S1pr1|Parvg|Bcas3|Gab1|Ptk7|Ntf3|Notch2|Fgf10|Cdc42bpg|Dmtn|Parvb|Fgf7|Thsd7b|Syde1|Atp2c1|Ntrk3|Pdlim4|Rap2a|Rapgef3|Ptk2b|Tgfb1|Esam|Hmcn1|Mkln1|Cd2ap|Asb2|Cdc42bpa|Abl1|Stap1|Smap1|Auts2|Plek|F11r|Antxr1|Ezr|Cass4|Fes|Hck|Farp2|Efs|Phpt1|Rictor|Pip5k1a|Shc1|Carmil2|Trpv4|Pak1|Mdk|P…	106	-0.0767646	-0.931667	0.509921	0.770309	Actr3|Ezr|Daam2|Iqgap2|Arhgdib|Rala|Csf1r|Cttn|Antxr1|Gsn|Arpc2|Rap2a|Fmn2|Ptpn1|Gab1|Syde1|S1pr1|Hras|Cdc42|Pip5k1a|Parvb|Gdpd2|Capn10|Hck|Parvg|Cdc42bpa|Ntf3|Thsd7a|Rhoa|Gmfg|Carmil1|Baiap2l1|Pdlim4|Cdc42bpg|Eps8|Shc1|Cldn19|F11r|Tjp1|Notch2|Atp2c1|Whamm|Cass4|Rhod|Abl1|Dtnbp1|Sipa1l1|Ptk2b|S1pr2|Phactr1|Lpin1|Trpm2|Hax1|Ccl27a|Fer|Baiap2l2|Efs|Tgfb1|Grb2|Baiap2|Trpv4|Arhgdia|Fmnl3|Bcas3|Rapgef…	Actr3|Ezr|Daam2|Iqgap2|Arhgdib|Rala|Csf1r|Cttn|Antxr1|Gsn|Arpc2|Rap2a|Fmn2|Ptpn1|Gab1|Syde1|S1pr1|
7	GOBP_ACTIN_FILAMENT_BASED_MOVEMENT	103	0.244877	2.89728	0	0.000172	Kcnj2|Dbn1|Akap9|Ank2|Limch1|Myh9|Atp1a1|Akap6|Myh10|Dsp|Atp1a2|Gsn|Flna|Wipf3|Cacna1h|Sun2|Scn4b|Cacna1c|Myo5a|Pard3|Scn3b|Actn4|Scn1a|Nup155|Scn1b|Dsg2|Rock1|Syne2|Myo7a|Emp2|Jup|Myh14|Scn2b|Cacna2d1|Myo1b|Scn5a|Ryr2|Epb41l5|Wasf2|Atp2a2|Ccdc88c|Trpm4|Fgf13|Pkp2|Myo9b|Sgcd|Wipf2|Myo1h|Myh7|Cacna1g|Myrip|Rnf207|Myo1c|Myo19|	Kcnj2|Dbn1|Akap9|Ank2|Limch1|Myh9|Atp1a1|Akap6|Myh10|Dsp|Atp1a2|Gsn|Flna|Wipf3|Cacna1h|Sun2|Scn4b|Cacna1c|Myo5a|Pard3|Scn3b|Actn4|Scn1a|Nup155|Scn1b|Dsg2|Rock1|Syne2|Myo7a|Emp2|Jup|Myh14|Scn2b|Cacna2d1|Myo1b|Scn5a|Ryr2|Epb41l5|Wasf2|Atp2a2|Ccdc88c|Trpm4|Fgf13|Pkp2|Myo9b|Sgcd|Wipf2|Myo1h|Myh7|Cacna1g|Myrip|Rnf207|Myo1c|Myo19|Fxyd1|Myo6|Wasl|Tnnt2|Myo1e|Dlg1|Myo5c|Tnnc1|Kcne4|Pdpn|Acta2|Stc1|Kcne1l…	110	-0.086119	-1.06909	0.349576	0.646543	Scn4b|Kcnj2|Scn3b|Gsn|Myo6|Emp2|Myl6|Pdpn|Kcne1l|Abcc9|Atp1a2|Wasl|Scn5a|Myo1e|Sun2|Akap9|Myh14|Tnnc1|Wipf1|Cav1|Limch1|Fxyd1|Kcnj5|Scn1b|Pard3|Tpm1|Wasf2|Evl|Dsp|Fgf13|Pkp2|Myo19|Kcnj8|Myo7a|Myh8|Myh7|Jup|Adora1|Pik3ca|Myh6|Snta1|Akap6|Kcne2|Kcnn2|Myo1h|Dsg2|Tnnt2|Myo1b|Myo1d|Myo9b|Sumo1|Fnbp1l|Scn2b|Kcnq1|Nedd4l|Stc1|Myo5c|Myo1g|Sri|Myl6b|Was|Kcna5|Dbn1|Rock1|Hcn4|Myh10|Myrip|Epb41l5|Myo1f|Kcnh…	Kcne4|Myh7b|Nos1|Flna|Uty|Cacnb2|Myh9|Frmd6|Syne2|Dlg1|Myo5b|Adrb1|Sgcd|Myo5a|Epdr1|Camk2d|Ptger3|Ank2|Atp2a2|Shtn1|Atp1a1|Cacna1h|Pde4d|Nup155|Cacna2d1|Myo1c|Cacna1d|Cacna1g|Cacna1c|Scn1a|Ryr2|Trpm4|
8	GOBP_ACTIN_FILAMENT_BUNDLE_ORGANIZATION	156	0.108612	1.56385	0.0570265	0.13615	Dbn1|Ppp1r9a|Limch1|Actn1|Nrp1|Myh10|Ccdc88a|Cx3cl1|Baiap2|Marcks|Flna|Phactr1|Pxn|Nf2|Fmn2|Tjp1|Tsc1|Clasp1|Cald1|Tesk1|Actn4|Rdx|Clasp2|Hsp90b1|Carmil1|Kank3|Pik3r2|Synpo|Add2|S1pr1|Pdxp|Mtss1|Kctd13|Actg1|Gas7|Myo1b|Sdc4|Pls3|Map3k1|Sh3pxd2b|Shroom1|Wasf2|Rflnb|Arhgef18|Arhgef10|Sorbs1|Wnt11|Dmtn|Fermt2|Rhpn2|Prkcq|Arhgef15|Itgb1bp1|Pdlim4|Ppm1e|Id1|Arhgap6|Cgnl1|Itgb5|Arap1|Lima1|Rapgef3|Rhoc…	Dbn1|Ppp1r9a|Limch1|Actn1|Nrp1|Myh10|Ccdc88a|Cx3cl1|Baiap2|Marcks|Flna|Phactr1|Pxn|Nf2|Fmn2|Tjp1|Tsc1|Clasp1|Cald1|Tesk1|Actn4|Rdx|Clasp2|Hsp90b1|Carmil1|Kank3|Pik3r2|Synpo|Add2|S1pr1|Pdxp|Mtss1|Kctd13|Actg1|Gas7|Myo1b|Sdc4|Pls3|Map3k1|Sh3pxd2b|Shroom1|Wasf2|Rflnb|Arhgef18|Arhgef10|Sorbs1|Wnt11|Dmtn|Fermt2|Rhpn2|Prkcq|Arhgef15|Itgb1bp1|Pdlim4|Ppm1e|Id1|Arhgap6|Cgnl1|Itgb5|Arap1|Lima1|Rapgef3|Rhoc…	165	0.0709753	1.07886	0.345098	0.594977	Ezr|Cald1|Sdc4|Lpar1|Itgb1|Kctd13|Pfn2|Fam107a|Tac1|Itgb1bp1|Espn|Fmn2|Sh3pxd2b|Rdx|S1pr1|Rhoc|Arhgef10|Nf2|Swap70|Fam171a1|Limd2|Arhgef5|Arhgap6|Lima1|Tmeff2|Cdc42|Marcks|Tgfbr1|Cd47|Sorbs3|Kank2|Aif1l|Pxn|Fermt2|Arrb1|Pik3r1|Limch1|Tpm1|Eln|Wasf2|Pawr|Evl|Arap1|Phldb2|Rhoa|Ppm1f|Tnfaip1|Aif1|Mkks|Carmil1|Prkcq|Baiap2l1|Arhgef10l|Pdlim4|Add2|Eps8|Wnt11|Shroom1|Rgcc|Ccdc88a|Pls1|Add1|Synpo2|Shroo…	Ezr|Cald1|Sdc4|Lpar1|Itgb1|Kctd13|Pfn2|Fam107a|Tac1|Itgb1bp1|Espn|Fmn2|Sh3pxd2b|Rdx|S1pr1|Rhoc|Arhgef10|Nf2|Swap70|Fam171a1|Limd2|Arhgef5|Arhgap6|Lima1|Tmeff2|Cdc42|Marcks|Tgfbr1|Cd47|Sorbs3|Kank2|Aif1l|Pxn|Fermt2|Arrb1|Pik3r1|Limch1|Tpm1|Eln|Wasf2|Pawr|Evl|Arap1|Phldb2|Rhoa|Ppm1f|Tnfaip1|Aif1|Mkks|Carmil1|Prkcq|Baiap2l1|Arhgef10l|Pdlim4|Add2|Eps8|Wnt11|Shroom1|Rgcc|Ccdc88a|Pls1|Add1|Synpo2|Shroo…
9	GOBP_ACTIN_FILAMENT_DEPOLYMERIZATION	53	0.1952	1.65557	0.0366089	0.100586	Sptb|Sptbn1|Sptan1|Myh9|Sema5a|Gsn|Specc1l|Actn2|Cracd|Rdx|Tmod1|Carmil1|Mical3|Flii|Add2|Pdxp|Twf2|Mphosph8|Plekhh2|Add3|Dmtn|	Sptb|Sptbn1|Sptan1|Myh9|Sema5a|Gsn|Specc1l|Actn2|Cracd|Rdx|Tmod1|Carmil1|Mical3|Flii|Add2|Pdxp|Twf2|Mphosph8|Plekhh2|Add3|Dmtn|Lima1|Svil|Tmod4|Sh3bp1|Lmod1|Capg|Mical1|Plek|Vill|Shroom2|Scin|Tmod2|Swap70|Capza1|Carmil2|Evl|Tpm1|Twf1|Add1|Tmod3|Eps8|Mical2|Dstn|Cfl2|Dbnl|Pik3ca|Capzb|Arpc2|Cfl1|Wdr1|Mtpn|Capza2|	50	0.0892065	0.735183	0.805118	0.887636	Twf1|Gsn|Arpc2|Rdx|Swap70|Lima1|Capzb|Capg|Wdr1|Dstn|Specc1l|Sema5a|Add3|Tpm1|Evl|Carmil1|Add2|Eps8|Capza1|Pik3ca|Add1|Shroom2|Mical2|Sptb|Tmod2|Cfl1|Lmod1|Plekhh2|Mtpn|Twf2|Svil|Avil|Mical3|Cfl2|Pdxp|Plek|Capza2|Carmil2|Sh3bp1|Sptbn1|Mical1|Dmtn|Tmod1|Myh9|Tmod3|Cracd|Flii|Sptan1|Dbnl|Actn2|	Twf1|Gsn|Arpc2|Rdx|Swap70|Lima1|Capzb|Capg|Wdr1|Dstn|Specc1l|Sema5a|Add3|Tpm1|Evl|Carmil1|Add2|Eps8|Capza1|Pik3ca|Add1|Shroom2|Mical2|Sptb|Tmod2|Cfl1|Lmod1|Plekhh2|Mtpn|Twf2|Svil|Avil|Mical3|Cfl2|Pdxp|Plek|Capza2|Carmil2|Sh3bp1|Sptbn1|Mical1|
10	GOBP_ACTIN_FILAMENT_ORGANIZATION	393	0.103646	2.34407	0	0.00543197	Sptb|Dbn1|Sptbn1|Sptan1|Plec|Ppp1r9a|Mprip|Limch1|Actn1|Myh9|Nrp1|Myh10|Arhgap12|Diaph1|Ccdc88a|Sema5a|Fmn1|Prox1|Ermn|Sorbs2|Jmy|Cx3cl1|Gsn|Baiap2|Slit2|Marcks|Flna|Specc1l|Ctnna2|Phactr1|Pxn|Trf|Nf2|Hip1r|Actn2|Iqgap2|Fmn2|Tjp1|Tsc1|Prkcd|Ppp1r9b|Hip1|Cdc42ep4|Ttn|Cracd|Bcar1|Clasp1|Cald1|Myo5a|Ctnna1|Tesk1|Actn4|Cttn|Rdx|Arf6|Inppl1|Rufy3|Clasp2|Nebl|Hsp90b1|Tmod1|Arhgef2|Carmil1|Whamm|Kank3|P…	Sptb|Dbn1|Sptbn1|Sptan1|Plec|Ppp1r9a|Mprip|Limch1|Actn1|Myh9|Nrp1|Myh10|Arhgap12|Diaph1|Ccdc88a|Sema5a|Fmn1|Prox1|Ermn|Sorbs2|Jmy|Cx3cl1|Gsn|Baiap2|Slit2|Marcks|Flna|Specc1l|Ctnna2|Phactr1|Pxn|Trf|Nf2|Hip1r|Actn2|Iqgap2|Fmn2|Tjp1|Tsc1|Prkcd|Ppp1r9b|Hip1|Cdc42ep4|Ttn|Cracd|Bcar1|Clasp1|Cald1|Myo5a|Ctnna1|Tesk1|Actn4|Cttn|Rdx|Arf6|Inppl1|Rufy3|Clasp2|Nebl|Hsp90b1|Tmod1|Arhgef2|Carmil1|Whamm|Kank3|P…	401	0.0429356	0.989204	0.450413	0.665103	Tmsb4x|Tmsb10|Brk1|Actr3|Arpc5l|Msrb1|Ezr|Trf|Ap1ar|Cald1|Sdc4|Nck1|Lpar1|Daam2|Diaph3|Iqgap2|Casp4|Itgb1|Arhgap12|Arpc5|Kctd13|Bcl2|Wasf3|Pfn2|Cttn|Twf1|Gsn|Myo6|Emp2|Arpc2|Actr2|Ctnna1|Ermn|Arpc1b|Fam107a|Vasp|Nck2|Tac1|Itgb1bp1|Tpm4|Ppp1r9b|Inppl1|Prkcd|Lats1|Espn|Fmn2|Sh3pxd2b|Rdx|Prex1|S1pr1|Rhoc|Arhgef10|Wasl|Nf2|Swap70|Pcdh15|Fam171a1|Limd2|Arhgef5|Arhgap6|Lima1|Tmeff2|Cdc42|Marcks|Myo1e|C…	Tmsb4x|Tmsb10|Brk1|Actr3|Arpc5l|Msrb1|Ezr|Trf|Ap1ar|Cald1|Sdc4|Nck1|Lpar1|Daam2|Diaph3|Iqgap2|Casp4|Itgb1|Arhgap12|Arpc5|Kctd13|Bcl2|Wasf3|Pfn2|Cttn|Twf1|Gsn|Myo6|Emp2|Arpc2|Actr2|Ctnna1|Ermn|Arpc1b|Fam107a|Vasp|Nck2|Tac1|Itgb1bp1|Tpm4|Ppp1r9b|Inppl1|Prkcd|Lats1|Espn|Fmn2|Sh3pxd2b|Rdx|Prex1|S1pr1|Rhoc|Arhgef10|Wasl|Nf2|Swap70|Pcdh15|Fam171a1|Limd2|Arhgef5|Arhgap6|Lima1|Tmeff2|Cdc42|Marcks|Myo1e|
11	GOBP_ACTIN_FILAMENT_POLYMERIZATION	NA	NA	NA	NA	NA	NA	NA	147	0.0601832	0.848093	0.642276	0.794577	Tmsb4x|Tmsb10|Actr3|Arpc5l|Msrb1|Nck1|Daam2|Diaph3|Arpc5|Pfn2|Cttn|Twf1|Gsn|Arpc2|Arpc1b|Fam107a|Vasp|Nck2|Prkcd|Lats1|Rdx|Prex1|Wasl|Capzb|Diaph2|Abitram|Capg|Pstpip2|Plekhg2|Add3|Tpm1|Eln|Arpc3|Cdc42ep2|Evl|Arpc1a|Arf6|Rhoa|Nckap1|Catip|Aif1|Mkks|Carmil1|Tlr2|Baiap2l1|Add2|Fmn1|Eps8|Icam1|Capza1|Msrb2|Cyria|Add1|Diaph1|Spire1|Pfn1|Nphs1|Ssh2|Rac1|Bbs4|Arpc4|Washc3|Sptb|Tmod2|Abl1|Pfn4|Cfl1|Arfg…	Tmsb4x|Tmsb10|Actr3|Arpc5l|Msrb1|Nck1|Daam2|Diaph3|Arpc5|Pfn2|Cttn|Twf1|Gsn|Arpc2|Arpc1b|Fam107a|Vasp|Nck2|Prkcd|Lats1|
12	GOBP_ACTIN_MEDIATED_CELL_CONTRACTION	78	0.23183	2.35521	0	0.00520708	Kcnj2|Dbn1|Akap9|Ank2|Limch1|Atp1a1|Akap6|Dsp|Atp1a2|Gsn|Flna|Cacna1h|Scn4b|Cacna1c|Pard3|Scn3b|Scn1a|Nup155|Scn1b|Dsg2|Rock1|Emp2|Jup|Scn2b|Cacna2d1|Scn5a|Ryr2|Epb41l5|Atp2a2|Ccdc88c|Trpm4|Fgf13|Pkp2|Myo9b|Sgcd|	Kcnj2|Dbn1|Akap9|Ank2|Limch1|Atp1a1|Akap6|Dsp|Atp1a2|Gsn|Flna|Cacna1h|Scn4b|Cacna1c|Pard3|Scn3b|Scn1a|Nup155|Scn1b|Dsg2|Rock1|Emp2|Jup|Scn2b|Cacna2d1|Scn5a|Ryr2|Epb41l5|Atp2a2|Ccdc88c|Trpm4|Fgf13|Pkp2|Myo9b|Sgcd|Myh7|Cacna1g|Rnf207|Fxyd1|Tnnt2|Dlg1|Tnnc1|Kcne4|Pdpn|Acta2|Stc1|Kcne1l|Kcna5|Myh8|Abcc9|Cacna1d|Adora1|Hcn4|Cav1|Ctnna3|Kcnn2|Kcne3|Nos1|Myl6b|Adrb1|Snta1|Tpm1|Bin1|Ptger3|Parva|Kcnh2|Ca…	84	-0.118214	-1.27193	0.174257	0.446626	Scn4b|Kcnj2|Scn3b|Gsn|Emp2|Myl6|Pdpn|Kcne1l|Abcc9|Atp1a2|Scn5a|Akap9|Tnnc1|Cav1|Limch1|Fxyd1|Kcnj5|Scn1b|Pard3|Tpm1|Dsp|Fgf13|Pkp2|Kcnj8|Myh8|Myh7|Jup|Adora1|Pik3ca|Myh6|Snta1|Akap6|Kcne2|Kcnn2|Dsg2|Tnnt2|Myo9b|Sumo1|Scn2b|Kcnq1|Nedd4l|Stc1|Sri|Myl6b|Kcna5|Dbn1|Rock1|Hcn4|Epb41l5|Kcnh2|Rnf207|Ctnna3|Bin1|Ccdc88c|Parva|Gpd1l|Pde4b|Kcne4|Myh7b|Nos1|Flna|Uty|Cacnb2|Frmd6|Dlg1|Adrb1|Sgcd|Epdr1|Camk2d…	Pde4b|Kcne4|Myh7b|Nos1|Flna|Uty|Cacnb2|Frmd6|Dlg1|Adrb1|Sgcd|Epdr1|Camk2d|Ptger3|Ank2|Atp2a2|Shtn1|Atp1a1|Cacna1h|Pde4d|Nup155|Cacna2d1|Cacna1d|Cacna1g|Cacna1c|Scn1a|Ryr2|Trpm4|
13	GOBP_ACTIN_NUCLEATION	50	-0.203673	-1.69622	0.0296443	0.0973347	Carmil2|Arpin|Evl|Spire1|Abi2|Arpc5|Arpc3|Arfip2|Wasf3|Arpc1a|Coro1b|Actr3|Pick1|Spire2|Fchsd2|Washc3|Arpc5l|Arpc2|Carmil3|Wasf1|Gmfb|Arf1|Washc5|Washc4|Nckap1|Actr2|	Fmn1|Jmy|Gsn|Ctnna2|Hip1r|Iqgap2|Fmn2|Carmil1|Whamm|Trim27|Washc2|Wasf2|Arfip1|Cyfip1|Coro1a|Magel2|Wasl|Lmod1|Arpc1b|Ap1ar|Arpc4|Brk1|Scin|Washc1|Carmil2|Arpin|Evl|Spire1|Abi2|Arpc5|Arpc3|Arfip2|Wasf3|Arpc1a|Coro1b|Actr3|Pick1|Spire2|Fchsd2|Washc3|Arpc5l|Arpc2|Carmil3|Wasf1|Gmfb|Arf1|Washc5|Washc4|Nckap1|Actr2|	52	0.154615	1.30828	0.157371	0.402934	Brk1|Actr3|Arpc5l|Ap1ar|Iqgap2|Arpc5|Wasf3|Gsn|Arpc2|Actr2|Arpc1b|Fmn2|Wasl|Arpc3|Wasf2|Evl|Arpc1a|Nckap1|Gmfg|Ctnna2|Carmil1|Trim27|Fmn1|Abi2|Spire1|Magel2|Washc2|Whamm|Arpc4|Washc3|Wasf1|Lmod1|Arfip1|Cyfip1|Was|Jmy|Arpin|Arf1|Gmfb|Spire2|Hip1r|Pick1|Arfip2|Carmil2|Washc1|Washc5|Coro1b|Rnh1|Fchsd2|Coro1a|Washc4|Carmil3|	Brk1|Actr3|Arpc5l|Ap1ar|Iqgap2|Arpc5|Wasf3|Gsn|Arpc2|Actr2|Arpc1b|
14	GOBP_ACTIN_POLYMERIZATION_OR_DEPOLYMERIZATION	171	0.0998729	1.51621	0.0778689	0.159421	Sptb|Dbn1|Sptbn1|Sptan1|Ppp1r9a|Myh9|Diaph1|Sema5a|Fmn1|Gsn|Baiap2|Slit2|Specc1l|Hip1r|Actn2|Prkcd|Cdc42ep4|Cracd|Cttn|Rdx|Arf6|Tmod1|Carmil1|Kank3|Pik3r2|Nck2|Mical3|Flii|Add2|Tmsb10|Pdxp|Enah|Twf2|Cdc42ep2|Mtss1|Ttc17|Ssh2|Arfgef1|Icam1|Gas7|Diaph3|Daam2|	Sptb|Dbn1|Sptbn1|Sptan1|Ppp1r9a|Myh9|Diaph1|Sema5a|Fmn1|Gsn|Baiap2|Slit2|Specc1l|Hip1r|Actn2|Prkcd|Cdc42ep4|Cracd|Cttn|Rdx|Arf6|Tmod1|Carmil1|Kank3|Pik3r2|Nck2|Mical3|Flii|Add2|Tmsb10|Pdxp|Enah|Twf2|Cdc42ep2|Mtss1|Ttc17|Ssh2|Arfgef1|Icam1|Gas7|Diaph3|Daam2|Pecam1|Diaph2|Map3k1|Mphosph8|Plekhh2|Add3|Vasp|Cyfip1|Dmtn|Cdc42ep1|Coro1a|Ghsr|Kank1|Rasa1|Myo1c|Kirrel|Msrb2|Tlr2|Lima1|Fhod3|Pstpip2|Svil|…	174	0.0447578	0.69512	0.862745	0.913134	Tmsb4x|Tmsb10|Brk1|Actr3|Arpc5l|Msrb1|Nck1|Daam2|Diaph3|Arpc5|Pfn2|Cttn|Twf1|Gsn|Arpc2|Arpc1b|Fam107a|Vasp|Nck2|Prkcd|Lats1|Rdx|Prex1|Wasl|Swap70|Lima1|Capzb|Diaph2|Abitram|Capg|Wdr1|Pstpip2|Dstn|Plekhg2|Wipf1|Specc1l|Sema5a|Add3|Tpm1|Eln|Arpc3|Cdc42ep2|Evl|Arpc1a|Naa80|Arf6|Rhoa|Nckap1|Catip|Aif1|Mkks|Carmil1|Tlr2|Baiap2l1|Add2|Fmn1|Enah|Eps8|Icam1|Abi2|Capza1|Msrb2|Abi1|Pik3ca|Cyria|Add1|Shroom…	Tmsb4x|Tmsb10|Brk1|Actr3|Arpc5l|Msrb1|Nck1|Daam2|Diaph3|Arpc5|Pfn2|Cttn|Twf1|Gsn|Arpc2|Arpc1b|Fam107a|Vasp|Nck2|Prkcd|Lats1|
15	GOBP_ACTION_POTENTIAL	121	0.166183	2.12952	0	0.0154554	Kcnj2|Akap9|Ank2|Cntnap2|Dsp|Cntnap1|Nrcam|Ank3|Slc8a2|Flna|Dpp6|Scn3a|Cacna1h|Scn4b|Scn2a|Dmd|Cacna1c|Grin2b|P2rx7|Scn3b|Scn1a|Nup155|Scn1b|Slmap|Dsg2|Scn8a|Kcnd2|Grin2a|Mecp2|Jup|Myh14|Scn2b|Cacna2d1|Scn5a|Ryr2|Atp2a2|Kcnb1|Gba|Ntrk2|Trpm4|Drd1|Fgf13|Pkp2|Gpr88|Cacna1i|Grik2|Kcnh7|Gria1|	Kcnj2|Akap9|Ank2|Cntnap2|Dsp|Cntnap1|Nrcam|Ank3|Slc8a2|Flna|Dpp6|Scn3a|Cacna1h|Scn4b|Scn2a|Dmd|Cacna1c|Grin2b|P2rx7|Scn3b|Scn1a|Nup155|Scn1b|Slmap|Dsg2|Scn8a|Kcnd2|Grin2a|Mecp2|Jup|Myh14|Scn2b|Cacna2d1|Scn5a|Ryr2|Atp2a2|Kcnb1|Gba|Ntrk2|Trpm4|Drd1|Fgf13|Pkp2|Gpr88|Cacna1i|Grik2|Kcnh7|Gria1|Ntrk3|Cacna1g|Rnf207|Cln3|Pmp22|Gnaq|Dlg1|Usp53|Mtor|Dcdc2a|Kcnmb2|Clcn1|Slc9a1|Kcne4|Ntsr1|Kcnh6|Kcne1l|P2rx…	133	-0.142557	-1.9194	0.0161943	0.0695159	Scn4b|Kcnj2|Hnrnpa1|Scn3b|Pmp22|Tac1|Kcne1l|Tnf|Cln3|Dcdc2a|Scn5a|Kcnh7|P2rx7|Akap9|Ntrk2|Gnaq|Myh14|Cav1|Kcnj5|Scn1b|Calm3|P2rx4|Slmap|Pawr|Fkbp1b|Kcnd2|Dsp|Fgf13|Pkp2|Drd1|Mecp2|Fmr1|Kcnj8|Chrna5|Jup|Kcnmb4|Kcnb1|Foxp1|Npr2|Slc8a2|Ntsr1|Chrnb4|Snta1|Kcnip1|Rapgef4|Kcnab2|Cd36|Cldn19|Kcne2|Clcn1|Kcnn2|Grin2a|Dsg2|Scn9a|Sumo1|Scn2b|Kcnq1|Nedd4l|Gpr35|Chrna1|Ptpn3|Hcn3|Kcna5|Cacnb3|Kcnmb2|Hcn4|Cac…	Dmd|Cxadr|Hcn1|Gria1|Kcne4|P2rx3|Fgf12|Cnr1|Flna|Cacnb2|Scn7a|Ywhah|Dlg1|Ank3|Scn3a|Gna11|Ntrk3|Gna14|Kcna2|Scn8a|Camk2d|Kcnc2|Ank2|Chrnb2|Kcnma1|Kcna1|Atp2a2|Cntnap2|Dpp6|Cacna1h|Chrna7|Gba|Nup155|Cacna2d1|Grik2|Cacna1d|Chrna4|Nrcam|Cntnap1|Cacna1g|Cacna1c|Cacna1i|Scn2a|Scn1a|Slc9a1|Ryr2|Trpm4|
16	GOBP_ACTIVATED_T_CELL_PROLIFERATION	32	-0.219653	-1.48082	0.0741483	0.193188	Cd86|Lrrc32|Igf1|Itgb2|Abl1|Cd274|Jak3|Itgam|Tnfsf9|Igfbp2|Il18|Btn2a2|Fadd|Gpam|Ephb6|Lilrb4b|Fyn|Stat5b|Casp3|Hmgb1|Rc3h1|Icosl|Cd24a|Rps3|Ppp3ca|Prnp|	Scrib|Satb1|Prkar1a|Il27ra|Laptm5|Il4|Cd86|Lrrc32|Igf1|Itgb2|Abl1|Cd274|Jak3|Itgam|Tnfsf9|Igfbp2|Il18|Btn2a2|Fadd|Gpam|Ephb6|Lilrb4b|Fyn|Stat5b|Casp3|Hmgb1|Rc3h1|Icosl|Cd24a|Rps3|Ppp3ca|Prnp|	42	0.12376	0.946776	0.5	0.70841	Rps3|Cd274|Itgam|Cd24a|Ppp3ca|Laptm5|Il18|Fadd|Itgb2|Gpam|Hmgb1|Fyn|Prkar1a|Prnp|Cd86|Lilrb4b|Il12rb1|Casp3|Scrib|Il12b|Abl1|Igf2|Arg1|Tnfsf9|Rc3h1|Il4|Stat5a|Slamf1|Jak3|Il23a|Igfbp2|Satb1|Itgal|Crtam|Lilrb4a|Icosl|Stat5b|Lrrc32|Ripk3|Igf1|Ephb6|Pycard|	Rps3|Cd274|Itgam|Cd24a|Ppp3ca|Laptm5|Il18|Fadd|Itgb2|Gpam|Hmgb1|Fyn|Prkar1a|Prnp|Cd86|Lilrb4b|Il12rb1|Casp3|
17	GOBP_ACTIVATION_OF_CYSTEINE_TYPE_ENDOPEPTIDASE_ACTIVITY	NA	NA	NA	NA	NA	NA	NA	23	0.158834	0.918589	0.528112	0.733091	Casp9|Cycs|Casp8|Perp|Bak1|Fadd|Ifi209|Pawr|Casp6|Ripk2|Ifi205|Bad|Ifi203|Ifi204|Nlrc4|Tbc1d10a|Apaf1|Mndal|Lgmn|Ifi207|Cyfip2|Asph|Pycard|	Casp9|Cycs|Casp8|Perp|Bak1|Fadd|Ifi209|Pawr|Casp6|
18	GOBP_ACTIVATION_OF_CYSTEINE_TYPE_ENDOPEPTIDASE_ACTIVITY_INVOLVED_IN_APOPTOTIC_PROCESS	64	-0.0943999	-0.891976	0.581053	0.718163	Cycs|Anp32b|Bcl10|Fam162a|Pdcd6|Cradd|Bax|Mtch1|Dlc1|Apaf1|Jak2|Rack1|Bid|Snca|	Vcp|Robo1|Hip1r|Slc1a1|Hip1|Casp8ap2|Cflar|Senp1|Stat1|Pml|Myc|Casp9|Eif2ak3|Ngf|F2r|Nlrp3|Hspd1|Casp2|Laptm5|Atp2a3|Diablo|Ret|Pmaip1|Acer2|Pparg|Bak1|Bad|Rps27l|Bcl2l11|Lck|Cck|Xdh|Nkx3-1|P2rx1|Bok|Smad3|Nlrc4|Nod1|Ngfr|Pidd1|Dap|Casp1|Slc11a2|Bbc3|F3|Tnf|Ift57|Rnf7|Mul1|Dnaja3|Cycs|Anp32b|Bcl10|Fam162a|Pdcd6|Cradd|Bax|Mtch1|Dlc1|Apaf1|Jak2|Rack1|Bid|Snca|	64	0.181003	1.71609	0.0320641	0.156851	Rnf7|Anp32b|Nlrp3|Rps27l|Casp9|Bcl10|Cycs|Jak2|Tnf|Myc|Cck|Bcl2l11|Pdcd6|Casp8|Laptm5|Bak1|F2r|Fam162a|Rack1|Bax|Vcp|Nod1|Hspd1|Hip1|Bok|Pml|Mul1|Eif2ak3|Ift57|Dnaja3|Casp8ap2|F3|Pidd1|Smad3|Mtch1|Ret|Bad|Cradd|Ngf|Stat1|Col4a3|Nlrc4|Snca|Aifm1|Diablo|Pmaip1|Bbc3|Slc11a2|Hip1r|Apaf1|Ngfr|Lck|Senp1|Nkx3-1|Slc1a1|Dap|Xdh|Pparg|Bid|Dlc1|Acer2|Casp2|Robo1|Pycard|	Rnf7|Anp32b|Nlrp3|Rps27l|Casp9|Bcl10|Cycs|Jak2|Tnf|Myc|Cck|Bcl2l11|Pdcd6|Casp8|Laptm5|Bak1|F2r|Fam162a|Rack1|Bax|Vcp|Nod1|Hspd1|Hip1|Bok|Pml|Mul1|Eif2ak3|Ift57|
19	GOBP_ACTIVATION_OF_GTPASE_ACTIVITY	93	-0.104426	-1.1771	0.232465	0.428166	Tbck|Bcr|Sgsm3|Foxj1|Tbc1d16|Arhgap42|Nedd9|Tbc1d2b|Arhgap22|Tbc1d25|Tbc1d22a|Sipa1|Tbc1d9b|Sgsm2|Tbc1d9|Sipa1l1|Tbc1d22b|Crk|Rasgrp1|Usp6nl|Coro1c|Mtss2|Tbc1d7|Tbc1d13|Tbc1d8|Arhgef26|Rap1gap2|Iqsec3|Tbc1d15|Rap1gap|Rapgef1|Garnl3|	Tiam1|Rangap1|Tbc1d1|Tsc1|Tbc1d10b|Apc2|Tiam2|Agap2|Tbc1d17|Sipa1l2|Scrib|Ralgapa2|Sipa1l3|Bcas3|Rundc1|Ntf3|Arhgef10|Akt2|Wnt5a|Tbc1d10a|Rcc2|Arhgef15|Sgsm1|Ntrk3|Tbc1d30|Epha2|Rabgap1|Rasa1|Tax1bp3|Arhgef19|Tbc1d8b|Tbc1d14|Arhgap25|Gmip|Tbc1d4|Ptk2b|Ccdc125|Agap3|Epha1|Rabgap1l|Rhog|Evi5l|Arhgap45|Tbc1d2|Abr|Tbc1d12|Agap1|Rasgrf1|Crkl|Grtp1|Ngef|Tbc1d5|Ndel1|Evi5|Pip5k1a|Arhgap24|Ralgapb|Arhgap…	94	-0.0874794	-0.986412	0.472486	0.71111	Mtss2|Usp6nl|Foxj1|Arhgef10|Wnt5a|Arhgef5|Evi5|Arhgap25|Pip5k1a|Eif5|Tbc1d10b|Crk|Tbc1d2|Tbc1d7|Rhog|Rasgrf1|Rasgrp1|Tbc1d22a|Ntf3|Ect2|Arhgap24|Arhgef26|Tbc1d9b|Tbc1d13|Rabgap1l|Epha2|Ngef|Scrib|Akt2|Agap1|Coro1c|Arhgap42|Tiam2|Tbc1d12|Bcr|Abr|Tbc1d25|Tbc1d1|Ccdc125|Tbc1d22b|Sipa1l1|Ptk2b|Tbc1d4|Ndel1|Agap3|Sipa1|Tbc1d2b|Agap2|Tbc1d5|Sgsm3|Tax1bp3|Tbc1d8b|Ccl21a|Grtp1|Plekhg4|Tbc1d9|Crkl|Tbc1d14…	Evi5l|Tbc1d30|Sgsm1|Arhgap29|Rangap1|Arhgap22|Epha1|Tbc1d17|Gmip|Ntrk3|Arhgef15|Sipa1l2|Sgsm2|Dock7|Rap1gap|Iqsec3|Apc2|Slc27a4|Tsc1|Rap1gap2|Nedd9|Garnl3|
20	GOBP_ACTIVATION_OF_IMMUNE_RESPONSE	178	-0.0577494	-0.891139	0.596958	0.719118	Il1b|C4b|Mog|Ubash3a|Gpld1|Zap70|Hexim1|Cd276|Shb|Csk|Sla2|Aim2|Usp12|Eif2b4|Psen2|A2m|Cfh|Nono|Laptm5|Tlr2|Prkd2|Fcer1g|Dusp3|Psen1|Cd46|Dennd1b|Mndal|Blnk|Tec|Appl2|Trem2|Cd59a|Ptprj|Eif2b5|Ighm|Cfp|Ptprc|Pspc1|C1qc|Vav3|Abl1|Stap1|Cmklr1|Colec11|Ptpn6|Lck|Ifi203|Plscr1|Tnfrsf21|Tlr9|Nod2|Ezr|Cgas|Zc3h12a|C1qb|Mavs|Lgals3|Crkl|Malt1|Nfam1|C8g|C1ra|Rab29|Casp6|Plcg2|Fyb|Nlrc4|Cyld|Btn2a2|Zp3r|C1…	Nfkbiz|Bag6|Sfpq|Mef2c|Wnk1|Usp9x|Stk11|Hsp90aa1|Csmd3|Bcar1|Khdrbs1|Rnf31|Nras|Nr4a3|Ikbkg|Rela|Matr3|Sin3a|Cd38|Nfkbid|Rbck1|Xrcc6|Serping1|Cblb|Bcl2|Prkch|C3ar1|Elf1|Tyrobp|Il1b|C4b|Mog|Ubash3a|Gpld1|Zap70|Hexim1|Cd276|Shb|Csk|Sla2|Aim2|Usp12|Eif2b4|Psen2|A2m|Cfh|Nono|Laptm5|Tlr2|Prkd2|Fcer1g|Dusp3|Psen1|Cd46|Dennd1b|Mndal|Blnk|Tec|Appl2|Trem2|Cd59a|Ptprj|Eif2b5|Ighm|Cfp|Ptprc|Pspc1|C1qc|Vav3|…	329	0.0717859	1.53424	0.0444874	0.247712	Cd38|Ighm|Tspan6|Nlrp3|Nras|Fcer1g|Rps3|C5ar1|Ezr|Tlr9|Stk11|Mapkapk3|Erbin|Otulin|Bcl2|C1qc|Plekha1|Cmtm3|Tlr13|Nop53|Bcl10|Elf1|Mog|Fyb|C1qbp|Tril|Slc15a4|Tlr7|Irgm2|Pik3ap1|Irgm1|Nono|Tnf|Bcl2a1d|Appl2|Tyrobp|Traf6|Xrcc5|Wnk1|Cd300a|Zc3h12a|Hras|Ly96|C3ar1|Laptm5|Ubqln1|Cmklr1|Trem2|Ap3b1|Nr1h3|Ptpn2|Cd47|Lbp|Tifa|Nmi|Havcr2|Unc93b1|Psen1|Lsm14a|Pum2|Usp12|Ifi209|Hmgb1|Arrb2|Shb|Il1b|Bax|Rab7b…	Cd38|Ighm|Tspan6|Nlrp3|Nras|Fcer1g|Rps3|C5ar1|Ezr|Tlr9|Stk11|Mapkapk3|Erbin|Otulin|Bcl2|C1qc|Plekha1|Cmtm3|Tlr13|Nop53|Bcl10|Elf1|Mog|Fyb|C1qbp|Tril|Slc15a4|Tlr7|Irgm2|Pik3ap1|Irgm1|Nono|Tnf|Bcl2a1d|Appl2|Tyrobp|Traf6|Xrcc5|Wnk1|Cd300a|Zc3h12a|Hras|Ly96|C3ar1|Laptm5|Ubqln1|Cmklr1|Trem2|Ap3b1|Nr1h3|Ptpn2|Cd47|Lbp|Tifa|Nmi|Havcr2|Unc93b1|Psen1|Lsm14a|Pum2|Usp12|Ifi209|Hmgb1|Arrb2|Shb|Il1b|Bax|Rab7b…
21	GOBP_ACTIVATION_OF_INNATE_IMMUNE_RESPONSE	29	0.0882397	0.57661	0.960938	0.967905	NA	NA	179	0.125658	1.90446	0.0093985	0.0834876	Tspan6|Nlrp3|Tlr9|Mapkapk3|Erbin|Otulin|Tlr13|Nop53|Bcl10|C1qbp|Tril|Slc15a4|Tlr7|Irgm2|Pik3ap1|Irgm1|Nono|Tnf|Appl2|Tyrobp|Xrcc5|Cd300a|Ly96|Ubqln1|Trem2|Ap3b1|Nr1h3|Lbp|Tifa|Nmi|Havcr2|Unc93b1|Lsm14a|Pum2|Ifi209|Hmgb1|Arrb2|Rab7b|Lyn|Cav1|Acod1|Mapkapk2|Nod1|Aim2|Hspd1|Nfkbiz|Tyro3|Tlr1|Ticam2|Colec12|Cyba|Riok3|Rab11fip2|Casp6|Rnf135|Mavs|Cgas|Cd14|Sfpq|Irak1|Rtn4|Arf6|Ninj1|Lrrfip2|Pum1|Cd86|…	Tspan6|Nlrp3|Tlr9|Mapkapk3|Erbin|Otulin|Tlr13|Nop53|Bcl10|C1qbp|Tril|Slc15a4|Tlr7|Irgm2|Pik3ap1|Irgm1|Nono|Tnf|Appl2|Tyrobp|Xrcc5|Cd300a|Ly96|Ubqln1|Trem2|Ap3b1|Nr1h3|Lbp|Tifa|Nmi|Havcr2|Unc93b1|Lsm14a|Pum2|Ifi209|Hmgb1|Arrb2|Rab7b|Lyn|Cav1|Acod1|Mapkapk2|Nod1|Aim2|Hspd1|Nfkbiz|Tyro3|Tlr1|Ticam2|Colec12|Cyba|Riok3|Rab11fip2|Casp6|Rnf135|Mavs|Cgas|Cd14|Sfpq|Irak1|Rtn4|Arf6|Ninj1|Lrrfip2|Pum1|Cd86|…
22	GOBP_ACTIVATION_OF_PROTEIN_KINASE_ACTIVITY	79	0.103439	1.06804	0.355769	0.498816	NA	NA	88	0.119688	1.34647	0.125498	0.379127	Fgf1|Stk11|Traf4|Emp2|Ang|Jak2|Itgb1bp1|Ppp2r3c|Prkcd|Adra2c|Stradb|Traf6|Wnt5a|Cd300a|Il18|Cab39|Cops8|Ppia|Camkk2|Pdgfb|Tlr1|Zfp91|Ntf3|Irak1|Tpx2|Kif14|Tgfbr2|Bora|Ect2|Prnp|Prrc1|Acvr2b|Cd86|Phb2|Angpt1|Wnk4|Socs1|Map3k7|Drd2|Irak2|Clspn|Ccdc88a|Mt3|Chrna3|Il12b|Axin1|Malt1|Abl1|Adnp|Prlr|Vegfa|Ptk2b|Ikbkg|Traf2|Tlr4|Tom1l1|Camkk1|Src|Tirap|Slc11a1|Strada|Il4|Il23a|Slc1a1|Card10|Gas6|Osbpl8|P…	Fgf1|Stk11|Traf4|Emp2|Ang|Jak2|Itgb1bp1|Ppp2r3c|Prkcd|Adra2c|Stradb|Traf6|Wnt5a|Cd300a|Il18|Cab39|Cops8|Ppia|Camkk2|Pdgfb|Tlr1|Zfp91|Ntf3|Irak1|Tpx2|Kif14|Tgfbr2|Bora|Ect2|Prnp|Prrc1|Acvr2b|Cd86|Phb2|Angpt1|Wnk4|Socs1|Map3k7|Drd2|Irak2|Clspn|Ccdc88a|Mt3|Chrna3|
23	GOBP_ACTIVATION_OF_PROTEIN_KINASE_B_ACTIVITY	21	0.181087	0.989061	0.433925	0.578452	NA	NA	21	0.193226	1.04643	0.397638	0.618194	Fgf1|Ang|Itgb1bp1|Adra2c|Wnt5a|Il18|Ppia|Pdgfb|Ntf3|Ccdc88a|Mt3|Src|Slc1a1|Gas6|Osbpl8|Prkcz|Nrg1|Igf1|Ntrk3|Adra2a|Insr|	Fgf1|Ang|Itgb1bp1|Adra2c|Wnt5a|Il18|Ppia|
24	GOBP_ACTIVIN_RECEPTOR_SIGNALING_PATHWAY	31	0.253583	1.69166	0.0261569	0.0881123	Lefty1|Megf8|Igsf1|Smad7|Lemd3|Magi2|Zic2|Synj2bp|Dact2|Dand5|	Lefty1|Megf8|Igsf1|Smad7|Lemd3|Magi2|Zic2|Synj2bp|Dact2|Dand5|Fgf10|Inhba|Fgf9|Zc3h3|Tgif1|Ski|Hjv|Fst|Inhbb|Cited2|Smad3|Tgfbr1|Acvr2a|Men1|Acvr1|Acvr2b|Smad2|Csnk2b|Dact1|Acvr1c|Acvr1b|	30	0.103343	0.665608	0.889313	0.930859	Lefty1|Inhba|Tdgf1|Synj2bp|Dand5|Tgfbr1|Zic2|Ski|Csnk2b|Igsf1|Acvr2b|Magi2|Fgf9|Smad3|Cited2|Acvr1b|Smad2|Smad7|Dact1|Acvr1|Lemd3|Fgf10|Zc3h3|Acvr1c|Megf8|Inhbb|Dact2|Tgif1|Men1|Acvr2a|	Lefty1|Inhba|Tdgf1|Synj2bp|Dand5|Tgfbr1|Zic2|Ski|Csnk2b|Igsf1|Acvr2b|Magi2|Fgf9|
25	GOBP_ACTOMYOSIN_STRUCTURE_ORGANIZATION	177	0.110362	1.7093	0.0254403	0.0827977	Plec|Ppp1r9a|Limch1|Myh9|Nrp1|Myh10|Mef2c|Ccdc88a|Prox1|Phactr1|Pxn|Nf2|Actn2|Epb41l3|Tjp1|Tsc1|Mylk3|Ttn|Cit|Epb41|Clasp1|Cflar|Rtkn|Tesk1|Pdcd6ip|Clasp2|Racgap1|Nebl|Tmod1|Carmil1|Rock1|Kank3|Pik3r2|Cdc42bpb|Synpo|Flii|S1pr1|Pgm5|Kctd13|Csrp1|Myh14|Actg1|Sdc4|Flnc|Sh3pxd2b|Cdc42bpg|Epb41l5|Wasf2|Arhgef18|Arhgef10|Sorbs1|Wnt11|Myh11|Prkar1a|Fermt2|Rhpn2|Myh7|Prkcq|Arhgef15|Cnn2|Itgb1bp1|Pdlim4|P…	Plec|Ppp1r9a|Limch1|Myh9|Nrp1|Myh10|Mef2c|Ccdc88a|Prox1|Phactr1|Pxn|Nf2|Actn2|Epb41l3|Tjp1|Tsc1|Mylk3|Ttn|Cit|Epb41|Clasp1|Cflar|Rtkn|Tesk1|Pdcd6ip|Clasp2|Racgap1|Nebl|Tmod1|Carmil1|Rock1|Kank3|Pik3r2|Cdc42bpb|Synpo|Flii|S1pr1|Pgm5|Kctd13|Csrp1|Myh14|Actg1|Sdc4|Flnc|Sh3pxd2b|Cdc42bpg|Epb41l5|Wasf2|Arhgef18|Arhgef10|Sorbs1|Wnt11|Myh11|Prkar1a|Fermt2|Rhpn2|Myh7|Prkcq|Arhgef15|Cnn2|Itgb1bp1|Pdlim4|P…	179	0.0520428	0.803157	0.701613	0.831184	Csrp1|Cnn2|Sdc4|Lpar1|Itgb1|Kctd13|Pfn2|Cnn3|Tac1|Itgb1bp1|Epb41l2|Sh3pxd2b|S1pr1|Rhoc|Arhgef10|Nf2|Fam171a1|Arhgef5|Alkbh4|Arhgap6|Smad4|Tmeff2|Cdc42|Tgfbr1|Cd47|Sorbs3|Kank2|Pxn|Edn1|Pdgfra|Frmd5|Wdr1|Myh14|Fermt2|Arrb1|Pik3r1|Limch1|Prkar1a|Cdc42bpa|Tpm1|Eln|Prox1|Wasf2|Cflar|Evl|Arap1|Phldb2|Acta1|Rhoa|Ppm1f|Ect2|Pdgfrb|Tnfaip1|Nebl|Mkks|Carmil1|Prkcq|Arhgef10l|Pdlim4|Pgm5|Mypn|Mylk3|Cdc42bpg…	Csrp1|Cnn2|Sdc4|Lpar1|Itgb1|Kctd13|Pfn2|Cnn3|Tac1|Itgb1bp1|Epb41l2|Sh3pxd2b|S1pr1|Rhoc|Arhgef10|Nf2|Fam171a1|Arhgef5|Alkbh4|Arhgap6|Smad4|Tmeff2|Cdc42|Tgfbr1|Cd47|Sorbs3|Kank2|Pxn|Edn1|Pdgfra|Frmd5|Wdr1|Myh14|Fermt2|Arrb1|Pik3r1|Limch1|Prkar1a|Cdc42bpa|Tpm1|Eln|Prox1|Wasf2|Cflar|Evl|Arap1|Phldb2|Acta1|Rhoa|Ppm1f|Ect2|Pdgfrb|Tnfaip1|Nebl|Mkks|Carmil1|Prkcq|Arhgef10l|Pdlim4|Pgm5|Mypn|Mylk3|Cdc42bpg…
26	GOBP_ACUTE_INFLAMMATORY_RESPONSE	63	0.10777	0.9981	0.410156	0.570549	NA	NA	70	-0.0618531	-0.608872	0.944444	0.9755	Il1rn|Nlrp3|Fcer1g|Selenos|B4galt1|Alox5|Tac1|Tnf|Il1a|Lbp|Alox5ap|Ednrb|Il1b|Ccl5|Casp6|Il6|Plscr1|C2cd4b|Dnase1l3|Prcp|F8|Mylk3|Bdkrb2|F3|Icam1|Adora1|Ptgs2|Ccr7|Cxcl1|Ctnnbip1|Park7|Npy|Kl|Stat3|Itih4|Ptges|Fcgr3|Npy5r|C3|Ccr5|Ash1l|Btk|Gstp1|Ext1|Rhbdd3|Eif2ak1|Fcgr1|Acvr1|Il4|C2cd4a|Adam8|Serpina3n|Il31ra|Nupr1|Serpinb9|Spn|Stat5b|Cnr1|Ano6|Pparg|Tnfrsf11a|Fcgr2b|Pik3cg|Dnase1|Adcyap1|Il20rb…	Il1rn|Nlrp3|Fcer1g|Selenos|B4galt1|Alox5|Tac1|Tnf|Il1a|Lbp|Alox5ap|Ednrb|Il1b|Ccl5|Casp6|Il6|Plscr1|C2cd4b|Dnase1l3|Prcp|F8|Mylk3|Bdkrb2|F3|Icam1|Adora1|Ptgs2|Ccr7|Cxcl1|Ctnnbip1|Park7|Npy|Kl|Stat3|Itih4|Ptges|Fcgr3|Npy5r|C3|Ccr5|Ash1l|Btk|Gstp1|Ext1|Rhbdd3|Eif2ak1|Fcgr1|Acvr1|Il4|C2cd4a|Adam8|Serpina3n|
27	GOBP_ACUTE_INFLAMMATORY_RESPONSE_TO_ANTIGENIC_STIMULUS	NA	NA	NA	NA	NA	NA	NA	21	-0.247527	-1.35057	0.145129	0.376934	Fcer1g|Selenos|Bdkrb2|Icam1|Ccr7|Park7|Npy|Fcgr3|Npy5r|C3|Btk|Ext1|Fcgr1|Il31ra|Serpinb9|Spn|Cnr1|Fcgr2b|Adcyap1|Il20rb|Ephb6|	Park7|Npy|Fcgr3|Npy5r|C3|Btk|Ext1|Fcgr1|Il31ra|Serpinb9|Spn|Cnr1|Fcgr2b|Adcyap1|Il20rb|Ephb6|
28	GOBP_ACUTE_PHASE_RESPONSE	NA	NA	NA	NA	NA	NA	NA	21	0.173559	0.95765	0.488417	0.697948	Il1rn|Tnf|Il1a|Lbp|Ednrb|Il1b|Ccl5|Il6|Plscr1|F8|Ptgs2|Stat3|Itih4|Ptges|Ccr5|Serpina3n|Stat5b|Cnr1|Tnfrsf11a|Ptger3|Fn1|	Il1rn|Tnf|Il1a|Lbp|Ednrb|Il1b|Ccl5|Il6|Plscr1|F8|Ptgs2|Stat3|Itih4|Ptges|Ccr5|
29	GOBP_ACYLGLYCEROL_HOMEOSTASIS	21	-0.24383	-1.31817	0.152577	0.30644	Rora|Sirt1|Sesn2|Xbp1|Scarb1|Map2k1|Slc25a27|Pnpla8|Fitm2|Mia2|	Apoe|Med13|Nr1h3|Mtln|Lpl|Lipc|Dgat2|Angptl4|Adora1|Il18|Fundc2|Rora|Sirt1|Sesn2|Xbp1|Scarb1|Map2k1|Slc25a27|Pnpla8|Fitm2|Mia2|	23	0.138032	0.797448	0.736434	0.836611	Lpl|Rora|Il18|Nr1h3|Apoe|Mtln|Fitm2|Med13|Pnpla8|Adora1|Angptl3|Scarb1|Angptl4|Lipc|Xbp1|Dgat2|Fundc2b|Map2k1|Fundc2|Mia2|Sirt1|Slc25a27|Sesn2|	Lpl|Rora|Il18|Nr1h3|Apoe|Mtln|Fitm2|Med13|Pnpla8|Adora1|Angptl3|Scarb1|
30	GOBP_ADAPTATION_OF_SIGNALING_PATHWAY	24	-0.160194	-0.948319	0.496154	0.660763	Grm5|Ubqln2|Htr1b|Rdh11|Grk4|Grk5|	Grm5|Ubqln2|Htr1b|Rdh11|Grk4|Grk5|Apln|Adrb2|Arr3|Sag|App|Dnm2|Gipr|Pld2|Ptger3|Ly6g6e|Dnm1|Camk2b|Arrb1|Arrb2|Grk6|Grk2|Necab2|Grk3|	27	-0.153449	-0.966045	0.477551	0.730509	Dnm2|Grk6|Arrb2|Arrb1|Apln|Ubqln2|Drd2|Camk2b|Pld2|Htr1b|Aplnr|Htr2b|Grk4|Arr3|Rs1|Sag|Grk5|Ly6g6e|Entrep1|Rdh11|Grk3|Grm5|App|Ptger3|Dnm1|Necab2|Grk2|	Dnm2|Grk6|Arrb2|Arrb1|Apln|Ubqln2|Drd2|Camk2b|Pld2|Htr1b|Aplnr|Htr2b|Grk4|Arr3|Rs1|Sag|Grk5|Ly6g6e|Entrep1|Rdh11|Grk3|Grm5|App|Ptger3|Dnm1|Necab2|Grk2|
31	GOBP_ADAPTIVE_IMMUNE_RESPONSE	251	0.0438691	0.820736	0.681102	0.762324	NA	NA	298	0.0380577	0.769879	0.733753	0.859319	Gadd45g|Tnfrsf1b|Ighm|Enpp1|Nlrp3|B2m|Fcer1g|Cd274|Cx3cr1|Ebag9|H2-D1|Nbn|C1qc|Fzd5|Cd24a|Emp2|Bcl10|Marchf8|Batf|C1qbp|Jak2|Slc15a4|Adam17|Prkcd|Tnf|Eomes|Foxj1|Rora|Il17ra|Exosc3|Otud7b|Traf6|Swap70|Zc3h12a|Hras|H2-K1|C3ar1|Stx11|Il18|Trem2|Tmem98|Il1r1|Lgals9|Pla2g4a|P2rx7|Csf3r|Havcr2|Unc93b1|Fadd|H2-T22|Otud5|Hmgb1|Xrcc4|Il1b|Hfe|Ppp3cb|Pms2|Lyn|Fyn|Pnp|Hspd1|Sla2|Nfkbiz|Ctnnbl1|Prkcb|Rnf168…	Gadd45g|Tnfrsf1b|Ighm|Enpp1|Nlrp3|B2m|Fcer1g|Cd274|Cx3cr1|Ebag9|H2-D1|Nbn|C1qc|Fzd5|Cd24a|Emp2|Bcl10|Marchf8|Batf|C1qbp|Jak2|Slc15a4|Adam17|Prkcd|Tnf|Eomes|Foxj1|Rora|Il17ra|Exosc3|Otud7b|Traf6|Swap70|Zc3h12a|Hras|H2-K1|C3ar1|Stx11|Il18|Trem2|Tmem98|Il1r1|Lgals9|Pla2g4a|P2rx7|Csf3r|Havcr2|Unc93b1|Fadd|H2-T22|Otud5|Hmgb1|Xrcc4|Il1b|Hfe|Ppp3cb|Pms2|Lyn|Fyn|Pnp|Hspd1|Sla2|Nfkbiz|Ctnnbl1|Prkcb|Rnf168…
32	GOBP_ADAPTIVE_IMMUNE_RESPONSE_BASED_ON_SOMATIC_RECOMBINATION_OF_IMMUNE_RECEPTORS_BUILT_FROM_IMMUNOGLOBULIN_SUPERFAMILY_DOMAINS	200	0.0566604	0.944623	0.500998	0.622714	NA	NA	237	0.0587286	1.05358	0.379085	0.612185	Gadd45g|Tnfrsf1b|Ighm|Enpp1|Nlrp3|B2m|Fcer1g|Cd274|Ebag9|H2-D1|Nbn|C1qc|Fzd5|Cd24a|Emp2|Bcl10|Batf|C1qbp|Jak2|Slc15a4|Adam17|Prkcd|Tnf|Foxj1|Rora|Il17ra|Exosc3|Traf6|Swap70|Zc3h12a|Hras|H2-K1|C3ar1|Stx11|Il18|Trem2|Tmem98|Il1r1|Lgals9|Pla2g4a|P2rx7|Csf3r|Havcr2|Unc93b1|Fadd|H2-T22|Otud5|Hmgb1|Xrcc4|Il1b|Hfe|Ppp3cb|Pms2|Pnp|Hspd1|Nfkbiz|Rnf168|Ndfip1|Sash3|Zbtb1|Bcl3|Tcirg1|Fbxo38|H2-M3|Ctsh|Necti…	Gadd45g|Tnfrsf1b|Ighm|Enpp1|Nlrp3|B2m|Fcer1g|Cd274|Ebag9|H2-D1|Nbn|C1qc|Fzd5|Cd24a|Emp2|Bcl10|Batf|C1qbp|Jak2|Slc15a4|Adam17|Prkcd|Tnf|Foxj1|Rora|Il17ra|Exosc3|Traf6|Swap70|Zc3h12a|Hras|H2-K1|C3ar1|Stx11|Il18|Trem2|Tmem98|Il1r1|Lgals9|Pla2g4a|P2rx7|Csf3r|Havcr2|Unc93b1|Fadd|H2-T22|Otud5|Hmgb1|Xrcc4|Il1b|Hfe|Ppp3cb|Pms2|Pnp|Hspd1|Nfkbiz|Rnf168|Ndfip1|Sash3|Zbtb1|Bcl3|Tcirg1|Fbxo38|H2-M3|Ctsh|Necti…
33	GOBP_ADAPTIVE_THERMOGENESIS	127	0.0676721	0.879875	0.613497	0.69711	NA	NA	139	0.0822762	1.12408	0.326415	0.558037	Aldh1a1|Gadd45g|Decr1|Scd1|Stk11|Epas1|Ebf2|Atf4|Dio2|Gatm|Fabp5|Rbpj|Adipor1|Jak2|Slc25a5|Ckb|Adam17|Acot11|Hadh|Appl2|Prdm16|Plcl1|Rb1|Nr1h2|Cmklr1|Il18|Nr1h3|Adipor2|Igf2bp2|Nova2|Sirt6|Acadl|Rheb|Tle3|Map2k6|Cav1|Ip6k1|Slc25a4|Arntl|Pctp|G0s2|Pwwp2b|Dbh|Thra|Cebpb|Slc25a44|Ucp2|Acvr2b|Hnrnpu|Il4ra|Acot13|Zbtb7b|Arrdc3|Cidea|Dhrs7b|Stat6|Ppargc1a|Tfe3|Il15|Nova1|Plcl2|Syk|Cd36|Lgr4|Clic5|Pemt|…	Aldh1a1|Gadd45g|Decr1|Scd1|Stk11|Epas1|Ebf2|Atf4|Dio2|Gatm|Fabp5|Rbpj|Adipor1|Jak2|Slc25a5|Ckb|Adam17|Acot11|Hadh|Appl2|Prdm16|Plcl1|Rb1|Nr1h2|Cmklr1|Il18|Nr1h3|Adipor2|Igf2bp2|Nova2|Sirt6|Acadl|Rheb|Tle3|Map2k6|Cav1|Ip6k1|Slc25a4|Arntl|Pctp|G0s2|Pwwp2b|Dbh|Thra|Cebpb|
34	GOBP_ADENYLATE_CYCLASE_ACTIVATING_ADRENERGIC_RECEPTOR_SIGNALING_PATHWAY	21	0.227933	1.26437	0.180233	0.315263	Chga|Adcy9|Arrdc3|Gnas|Adra1d|Rapgef2|	Chga|Adcy9|Arrdc3|Gnas|Adra1d|Rapgef2|Adra2c|Drd1|Gpr101|Adrb2|Atp2b4|Crtc3|Gnai2|Akap13|Nos1|Adrb1|Drd5|Adrb3|Adra2a|Adra1a|Pde4b|	21	-0.345229	-1.8703	0.020202	0.0831715	Gnai2|Adra2c|Drd1|Adra1b|Drd2|Arrdc3|Crtc3|Drd5|Adra1a|Gpr101|Gnas|Pde4b|Nos1|Rapgef2|Chga|Adrb1|Adcy9|Akap13|Adra2a|Atp2b4|Adra1d|	Crtc3|Drd5|Adra1a|Gpr101|Gnas|Pde4b|Nos1|Rapgef2|Chga|Adrb1|Adcy9|Akap13|Adra2a|Atp2b4|Adra1d|
35	GOBP_ADENYLATE_CYCLASE_ACTIVATING_G_PROTEIN_COUPLED_RECEPTOR_SIGNALING_PATHWAY	98	-0.0652866	-0.758493	0.776699	0.84263	NA	NA	100	-0.241337	-2.81003	0	0.000597	Glp1r|Cxcl10|Gnai2|Gpr4|Adra2c|Sstr4|Gna13|Gnaq|Gsk3a|Prkar1a|Gpr161|Adcy1|Ucn2|Adgrg2|Ramp1|Galr2|Gpr62|Slc9a3r1|Drd1|Adra1b|Tmem116|Drd2|Arrdc3|Adgre1|Adcy2|Rapgef4|Mc5r|Htr7|Gper1|Ramp3|Adgre5|Nme2|Adgrg1|Aplp1|Pth1r|Adcy5|Ramp2|Pde4a|Galr1|Crhr1|Crtc3|Adgrf2|Prkaca|Drd5|Adgrd1|Adgrg6|Pthlh|Adora2a|Adra1a|Gpr157|Grk5|Mrap2|Gpr101|Mc4r|Gnas|Adora2b|Tshr|Pde4b|Gnal|Calcrl|Nos1|Adgrb3|Oprd1|Rapge…	Crhr1|Crtc3|Adgrf2|Prkaca|Drd5|Adgrd1|Adgrg6|Pthlh|Adora2a|Adra1a|Gpr157|Grk5|Mrap2|Gpr101|Mc4r|Gnas|Adora2b|Tshr|Pde4b|Gnal|Calcrl|Nos1|Adgrb3|Oprd1|Rapgef2|Tcp11|Adcy8|Htr4|Adgrl3|Adgrl4|Chga|Adrb1|Pde10a|Oprm1|Adcy9|Abca1|Ptger4|Akap13|Vip|Adgrb2|Adcyap1|Adgrl1|Adcy7|Adgrl2|App|Ptger3|Adcy4|Htr5a|Adcy3|Adgrf5|Adra2a|Rxfp1|Adgrb1|Grk2|Adgrf4|Atp2b4|Rit2|Oprl1|Gpr26|Adra1d|Adcy6|
36	GOBP_ADENYLATE_CYCLASE_INHIBITING_G_PROTEIN_COUPLED_RECEPTOR_SIGNALING_PATHWAY	53	0.161858	1.35481	0.116732	0.254355	Rgs2|Htr1a|Flna|Npy2r|Akap12|Akap5|Pde2a|Htr1b|Chrm1|Htr5b|Psap|S1pr1|Npb|Htr1f|Gpr37|Grm4|S1pr3|Htr4|Chrm4|Gpr37l1|	Rgs2|Htr1a|Flna|Npy2r|Akap12|Akap5|Pde2a|Htr1b|Chrm1|Htr5b|Psap|S1pr1|Npb|Htr1f|Gpr37|Grm4|S1pr3|Htr4|Chrm4|Gpr37l1|Grm8|Itgb3|Ric8a|Chrm2|App|Edn1|Chrm3|Ednra|Adora1|Gpr176|Gabbr1|Grm7|P2ry12|Lpar1|Gnai2|Ptgdr2|Oprm1|Sstr2|Oprl1|Oprd1|Gnaz|Oprk1|Gnai3|Palm|Htr5a|Prmt5|Npr3|Chrm5|Hrh3|Adra2a|Gabbr2|Adcy6|Adcy5|	57	-0.216676	-1.91332	0.0102041	0.071289	Gpr176|Lpar1|Rgs2|Htr1a|Gnai2|Gpr37|Chrm3|S1pr1|P2ry12|Gnai3|P2ry1|Edn1|Gpr37l1|Chrm5|Gabbr1|Sstr2|Drd2|Casr|Gnaz|Adora1|Adcy2|Akap5|Htr1b|Psap|Adcy5|Htr1d|Htr1f|Ric8a|Chrm1|S1pr3|Prmt5|Htr5b|Pde2a|Itgb3|Flna|Oprd1|Palm|Oprk1|Oprm1|Grm8|Chrm4|Gabbr2|Adcy7|App|Npr3|Adcy4|Htr5a|Adra2a|Npy2r|Chrm2|Grm4|Ednra|Akap12|Oprl1|Grm7|Hrh3|Adcy6|	Flna|Oprd1|Palm|Oprk1|Oprm1|Grm8|Chrm4|Gabbr2|Adcy7|App|Npr3|Adcy4|Htr5a|Adra2a|Npy2r|Chrm2|Grm4|Ednra|Akap12|Oprl1|Grm7|Hrh3|Adcy6|
37	GOBP_ADENYLATE_CYCLASE_MODULATING_G_PROTEIN_COUPLED_RECEPTOR_SIGNALING_PATHWAY	152	0.0601719	0.84482	0.666667	0.734888	NA	NA	160	-0.201707	-2.91372	0	0.000337	Glp1r|Gpr176|Lpar1|Cxcl10|Rgs2|Htr1a|Gnai2|Gpr37|Chrm3|Gpr4|Vipr2|Adra2c|Sstr4|S1pr1|Gna13|P2ry12|Gnai3|P2ry1|Edn1|Gpr37l1|Gnaq|Gna12|Gsk3a|Prkar1a|Gpr161|Adcy1|Ucn2|Adgrg2|Ramp1|Galr2|Gpr62|Slc9a3r1|Chrm5|Drd1|Adra1b|Gabbr1|Adcyap1r1|Sstr2|Tmem116|Drd2|Arrdc3|Casr|Adgre1|Crhr2|Gnaz|Adora1|Adcy2|Gnao1|Rapgef4|Gnai1|Akap5|Mc5r|Htr1b|Htr7|Psap|Gper1|Ramp3|Adgre5|Nme2|Adgrg1|Aplp1|Pth1r|Gnat2|Adcy5|…	Cnr1|Calcrl|Nos1|Flna|Adgrb3|Oprd1|Rapgef2|Tcp11|Rims2|Adcy8|Htr4|Palm|Adgrl3|Oprk1|Adgrl4|Chga|Adrb1|Pde10a|Oprm1|Grm8|Chrm4|Adcy9|Gabbr2|Abca1|Gna11|Ptger4|Akap13|Vip|Adgrb2|Glp2r|Gna14|Adcyap1|Adgrl1|Adcy7|Adgrl2|App|Ptger3|Npr3|Adcy4|Htr5a|Adcy3|Adgrf5|Adra2a|Prkacb|Rxfp1|Adgrb1|Npy2r|Grk2|Chrm2|Grm4|Ednra|Akap12|Adgrf4|Cacna1d|Vipr1|Atp2b4|Rit2|Oprl1|Grm7|Gpr26|Adra1d|Hrh3|Adcy6|
38	GOBP_ADHERENS_JUNCTION_ORGANIZATION	49	0.290369	2.42915	0	0.00347954	Plec|Epha4|Dsp|Afdn|Cdh9|Smad7|Specc1l|Ctnnb1|Cdh10|Tjp1|Actb|Rdx|Cdh6|Vcl|Mtss1|Cdh8|Numbl|Cdh24|Numb|Vegfa|Dchs1|Ptpn23|Fermt2|Cdh5|Plekha7|Csk|Tbcd|	Plec|Epha4|Dsp|Afdn|Cdh9|Smad7|Specc1l|Ctnnb1|Cdh10|Tjp1|Actb|Rdx|Cdh6|Vcl|Mtss1|Cdh8|Numbl|Cdh24|Numb|Vegfa|Dchs1|Ptpn23|Fermt2|Cdh5|Plekha7|Csk|Tbcd|Ramp2|Camsap3|Cdh7|Bmp6|Adam10|Cdh11|Dlg5|Inava|Cdh19|Zfp703|Cdh12|Cdh22|Abi2|Cdh20|Pak2|Add1|Cdh18|Jam3|Efnb2|Hipk1|Kifc3|Cdc42|	53	-0.199384	-1.69075	0.0194932	0.152287	Numb|Rdx|Cdh6|Actb|Cdc42|Dlg5|Fermt2|Specc1l|Dsp|Hipk1|Pkp2|Adam10|Ctnnb1|Zfp703|Abi2|Add1|Tjp1|Inava|Bmp6|Kifc3|Tbcd|Mtss1|Vegfa|Cdh19|Pak2|Ramp2|Cdh4|Smad7|Cdh3|Cdh5|Csk|Cdh7|Jam3|Afdn|Cdh8|Numbl|Cdh11|Epha4|Cdh12|Vcl|Cdh10|Cdh24|Efnb2|Cdh13|Cdh22|Ptpn23|Cdh9|Cdh20|Camsap3|Plekha7|Cdh2|Plec|Cdh18|	Cdh11|Epha4|Cdh12|Vcl|Cdh10|Cdh24|Efnb2|Cdh13|Cdh22|Ptpn23|Cdh9|Cdh20|Camsap3|Plekha7|Cdh2|Plec|Cdh18|
39	GOBP_ADIPOSE_TISSUE_DEVELOPMENT	54	-0.11068	-0.939256	0.545825	0.667978	Selenom|Bscl2|Dyrk1b|Ghrl|Paxip1|Slc25a25|Spi1|Ppargc1a|Klf7|Sirt1|Xbp1|Tbl1xr1|Ubb|Sox8|Ap1s2|Pik3ca|Hras|Id2|Arid5b|Bbs4|Atf2|Prkaa1|Pgrmc2|Sptlc2|Fto|	Parp1|Lmna|Norad|Sorl1|Arrdc3|Rasal2|Spg20|Lncpint|Chaserr|Ncoa1|Sh3pxd2b|Csf1|Trpm4|Zfp516|Dgat2|Umodl1|Ppard|Enpp1|Lrp5|Pparg|Rorc|Dhrs7b|Cdk4|Ncoa2|Pum2|Plaat3|Amer1|Creb5|Adrm1|Selenom|Bscl2|Dyrk1b|Ghrl|Paxip1|Slc25a25|Spi1|Ppargc1a|Klf7|Sirt1|Xbp1|Tbl1xr1|Ubb|Sox8|Ap1s2|Pik3ca|Hras|Id2|Arid5b|Bbs4|Atf2|Prkaa1|Pgrmc2|Sptlc2|Fto|	57	0.120547	1.06685	0.360721	0.605469	Enpp1|Ebf2|Ppard|Plaat3|Sh3pxd2b|Hras|Spg20|Rasal2|Pum2|Norad|Pgrmc2|Csf1|Cdk4|Dyrk1b|Lrp5|Tbl1xr1|Rorc|Amer1|Ncoa1|Adrm1|Creb5|Selenom|Arrdc3|Sptlc2|Dhrs7b|Ppargc1a|Atf2|Pik3ca|Id2|Bbs4|Prkaa1|Umodl1|Xbp1|Paxip1|Parp1|Slc25a25|Fto|Ncoa2|Ghrl|Ubb|Arid5b|Dgat2|Klf7|Sox8|Spi1|Chaserr|Bscl2|Pparg|Ap1s2|Lmna|Sirt1|Sorl1|Vps13b|Zfp516|Trpm4|Bltp1|Lncpint|	Enpp1|Ebf2|Ppard|Plaat3|Sh3pxd2b|Hras|Spg20|Rasal2|Pum2|Norad|Pgrmc2|Csf1|Cdk4|Dyrk1b|Lrp5|Tbl1xr1|Rorc|Amer1|Ncoa1|Adrm1|Creb5|Selenom|Arrdc3|Sptlc2|Dhrs7b|Ppargc1a|Atf2|Pik3ca|
40	GOBP_ADRENERGIC_RECEPTOR_SIGNALING_PATHWAY	26	0.211493	1.30827	0.147002	0.286263	Rgs2|Chga|Adcy9|Arrdc3|Gnas|Adra1d|Rapgef2|	Rgs2|Chga|Adcy9|Arrdc3|Gnas|Adra1d|Rapgef2|Adra2c|Drd1|Gpr101|Adrb2|Atp2b4|Crtc3|Zdhhc21|Gnai2|Akap13|Nos1|Adrb1|Drd5|Adrb3|Lmbrd2|Pde4d|Gsk3a|Adra2a|Adra1a|Pde4b|	27	-0.26056	-1.58871	0.0510806	0.203667	Rgs2|Gnai2|Adra2c|Gsk3a|Drd1|Adra1b|Drd2|Arrdc3|Zdhhc21|Kcnq1|Crtc3|Drd5|Adra1a|Gpr101|Gnas|Pde4b|Nos1|Rapgef2|Chga|Adrb1|Adcy9|Akap13|Adra2a|Pde4d|Lmbrd2|Atp2b4|Adra1d|	Crtc3|Drd5|Adra1a|Gpr101|Gnas|Pde4b|Nos1|Rapgef2|Chga|Adrb1|Adcy9|Akap13|Adra2a|Pde4d|Lmbrd2|Atp2b4|Adra1d|
41	GOBP_ADULT_BEHAVIOR	157	0.150472	2.19456	0.00201207	0.0108678	Sptbn2|Sptbn4|Sez6l2|Epha4|Parp1|Homer1|Grin1|Grm2|Cntnap2|Cntn2|Cacna1a|Atp1a2|Sez6l|Slc1a2|Gigyf2|Chl1|Mapt|Pcdh17|Kalrn|Nrxn3|Npc1|Chd7|Slc1a1|Atp1a3|Tsc1|Crebbp|Cacna1c|Nrxn1|Trmt1l|Efnb3|Scn1a|Pum1|Atxn1|Ncstn|Nr4a3|Wdr47|Scn8a|Tmod1|Gabrg2|Crhr1|Nrxn2|Mecp2|Slc7a11|Cnp|Aldh2|Shank2|Tpgs1|Clcn3|Nlgn3|Drd1|Grin2d|Ngf|Ehmt2|Cdh23|Slitrk6|Zmpste24|Zic1|Ghsr|Adam22|Ppp1r1b|Sez6|	Sptbn2|Sptbn4|Sez6l2|Epha4|Parp1|Homer1|Grin1|Grm2|Cntnap2|Cntn2|Cacna1a|Atp1a2|Sez6l|Slc1a2|Gigyf2|Chl1|Mapt|Pcdh17|Kalrn|Nrxn3|Npc1|Chd7|Slc1a1|Atp1a3|Tsc1|Crebbp|Cacna1c|Nrxn1|Trmt1l|Efnb3|Scn1a|Pum1|Atxn1|Ncstn|Nr4a3|Wdr47|Scn8a|Tmod1|Gabrg2|Crhr1|Nrxn2|Mecp2|Slc7a11|Cnp|Aldh2|Shank2|Tpgs1|Clcn3|Nlgn3|Drd1|Grin2d|Ngf|Ehmt2|Cdh23|Slitrk6|Zmpste24|Zic1|Ghsr|Adam22|Ppp1r1b|Sez6|Cxcl12|Prex2|Hipk…	167	-0.100849	-1.498	0.0645833	0.263501	Cstb|Homer2|Enpp1|Zic1|Kcnj10|Slc1a2|Hexa|Hipk2|Prex2|Ndufs4|Pmp22|Fgfbp3|Tuba1a|Efnb3|Inpp5f|Atp1a2|Cnp|Pcdh15|Abhd12|Ppara|Grik1|Ctns|Aldh2|Cntn2|Abat|Arrb2|Cln8|Atxn1|Grin2d|Cxcl12|Dab1|Cartpt|Dbh|Septin5|Ppt1|Ntan1|Chd7|Drd1|Pum1|Mecp2|Slc10a4|Adra1b|Chrna5|Bbs1|Sptbn2|Gigyf2|Klhl1|Drd2|Eps8|Bdnf|Nrxn1|Chrnb1|Homer1|Slc7a11|Ntsr1|Chrna3|Chrnb4|Npc1|Htra2|Id2|Lgi4|Bbs4|Tpgs1|Idua|Abl2|Mafg|Ulk…	Atg7|Bbs2|Usp46|Clcn3|Zfhx2|Tmod1|Fgf12|Nos1|Slitrk5|Glrb|Met|Oprd1|Gabrg2|Nrxn2|Ncstn|Sptbn4|Oprk1|Btbd9|Agtpbp1|Chl1|Nrxn3|Oprm1|Epha4|Adam22|Shank3|Cdk5|Oxr1|Cend1|Pbx3|Uchl1|Zmpste24|Prkn|Sez6|App|Scn8a|Chrnb2|Kcnma1|Cntnap2|Sez6l2|Slitrk1|Cacna1a|Unc79|Grin1|Chrna7|Sez6l|Crhbp|Tsc1|Chrna4|Grm7|Atp1a3|Tbce|Cacna1c|Scn1a|Htr2c|
42	GOBP_ADULT_LOCOMOTORY_BEHAVIOR	91	0.179068	1.99838	0.00567108	0.027081	Sptbn4|Sez6l2|Epha4|Grin1|Cntn2|Cacna1a|Atp1a2|Sez6l|Gigyf2|Chl1|Mapt|Kalrn|Npc1|Chd7|Atp1a3|Tsc1|Cacna1c|Trmt1l|Efnb3|Scn1a|Pum1|Atxn1|Wdr47|Scn8a|Tmod1|Mecp2|Cnp|Shank2|Clcn3|Drd1|Grin2d|Ngf|Cdh23|Slitrk6|Zmpste24|Zic1|Adam22|Sez6|	Sptbn4|Sez6l2|Epha4|Grin1|Cntn2|Cacna1a|Atp1a2|Sez6l|Gigyf2|Chl1|Mapt|Kalrn|Npc1|Chd7|Atp1a3|Tsc1|Cacna1c|Trmt1l|Efnb3|Scn1a|Pum1|Atxn1|Wdr47|Scn8a|Tmod1|Mecp2|Cnp|Shank2|Clcn3|Drd1|Grin2d|Ngf|Cdh23|Slitrk6|Zmpste24|Zic1|Adam22|Sez6|Cxcl12|Prex2|Hipk2|Axin1|Pmp22|Idua|Nr4a2|Kcnj10|Enpp1|App|Abl2|Fgf14|Klhl1|Atg7|Ntsr1|Cln8|Ntan1|Dab1|Ccnd2|Kcnma1|Cacnb4|Abhd12|Ctns|Pcdh15|Prkn|Htra2|Lgi4|Pbx3|Opr…	96	-0.118957	-1.3502	0.109731	0.376297	Cstb|Enpp1|Zic1|Kcnj10|Hexa|Hipk2|Prex2|Ndufs4|Pmp22|Tuba1a|Efnb3|Inpp5f|Atp1a2|Cnp|Pcdh15|Abhd12|Ctns|Cntn2|Arrb2|Cln8|Atxn1|Grin2d|Cxcl12|Dab1|Ppt1|Ntan1|Chd7|Drd1|Pum1|Mecp2|Gigyf2|Klhl1|Drd2|Eps8|Ntsr1|Npc1|Htra2|Id2|Lgi4|Idua|Abl2|Axin1|Fgf14|Park7|Ngf|Slitrk6|Wdr47|Mapt|Sncg|Dmrt3|Kalrn|Snca|Arcn1|Cacnb4|Uchl3|Shank2|Cdh23|Dmbx1|Nr4a2|Pafah1b1|Nlgn2|Fxn|Ccnd2|Trmt1l|Tshr|Atg7|Clcn3|Tmod1|Fg…	Sptbn4|Btbd9|Agtpbp1|Chl1|Epha4|Adam22|Oxr1|Cend1|Pbx3|Uchl1|Zmpste24|Prkn|Sez6|App|Scn8a|Kcnma1|Sez6l2|Cacna1a|Grin1|Sez6l|Tsc1|Atp1a3|Tbce|Cacna1c|Scn1a|
43	GOBP_AEROBIC_ELECTRON_TRANSPORT_CHAIN	52	-0.510491	-4.34563	0	0	Cox7c|Iscu|Ndufs1|Ndufa7|Uqcc3|Uqcrfs1|Sdhc|Sdha|Uqcrh|Uqcr10|Uqcr11|Ndufv2|Afg1l|mt-Nd6|Uqcrb|Ndufaf1|Ndufs7|Sdhaf2|Cycs|Ndufs8|Dld|Ndufb8|Cyc1|Ndufs3|Ndufs6|Cox5b|mt-Nd5|Cox6a1|Sdhb|Ndufb6|Uqcrc1|Park7|Ndufb9|mt-Cytb|mt-Nd2|Ndufc2|Ndufa10|Ndufa8|mt-Nd4|Cox4i1|Uqcrc2|mt-Nd1|mt-Co1|Ndufs2|	Pink1|Coq9|Dnajc15|Sdhd|Bdnf|Cox5a|Ndufv1|Uqcrq|Cox7c|Iscu|Ndufs1|Ndufa7|Uqcc3|Uqcrfs1|Sdhc|Sdha|Uqcrh|Uqcr10|Uqcr11|Ndufv2|Afg1l|mt-Nd6|Uqcrb|Ndufaf1|Ndufs7|Sdhaf2|Cycs|Ndufs8|Dld|Ndufb8|Cyc1|Ndufs3|Ndufs6|Cox5b|mt-Nd5|Cox6a1|Sdhb|Ndufb6|Uqcrc1|Park7|Ndufb9|mt-Cytb|mt-Nd2|Ndufc2|Ndufa10|Ndufa8|mt-Nd4|Cox4i1|Uqcrc2|mt-Nd1|mt-Co1|Ndufs2|	58	0.377076	3.39709	0	0	Cox7c|Pink1|Ndufb9|Cox7a2l|Uqcrh|Cox6c|Ndufs6|Cox7a2|Cox6a1|Iscu|Ndufs3|Uqcr10|Cox8a|Cox5b|mt-Nd6|Ndufb8|Ndufs7|Ndufa8|mt-Nd5|Cycs|Cox4i1|Uqcrb|Ndufa7|Ndufc2|Ndufb6|Uqcr11|Uqcrq|mt-Co1|Uqcc3|Ndufs2|Afg1l|Ndufv2|Sdhb|mt-Nd1|mt-Nd2|Cox5a|Sdhd|Ndufs8|Sdhc|Bdnf|Uqcrfs1|mt-Nd4|Ndufaf1|mt-Nd3|Dld|Sdhaf2|Park7|Ndufs1|mt-Cytb|Dnajc15|Uqcrc1|Cox6a2|Ndufv1|Uqcrc2|Ndufa10|Cyc1|Sdha|Coq9|	Cox7c|Pink1|Ndufb9|Cox7a2l|Uqcrh|Cox6c|Ndufs6|Cox7a2|Cox6a1|Iscu|Ndufs3|Uqcr10|Cox8a|Cox5b|mt-Nd6|Ndufb8|Ndufs7|Ndufa8|mt-Nd5|Cycs|Cox4i1|Uqcrb|Ndufa7|Ndufc2|Ndufb6|Uqcr11|Uqcrq|mt-Co1|Uqcc3|Ndufs2|Afg1l|Ndufv2|Sdhb|mt-Nd1|mt-Nd2|Cox5a|
44	GOBP_AEROBIC_RESPIRATION	164	-0.371617	-5.58951	0	0	Ppif|Cox7c|Abcd1|Iscu|Fh1|Ndufs1|Trpv4|Ndufa7|Ide|Aco1|Atp5b|Adsl|Mdh1|Ndufb11|Atp5j|Hif1a|Uqcc3|Pank2|Nipsnap2|Idh3b|Uqcrfs1|Sdhc|Gadd45gip1|Stoml2|Ndufab1|Cox7a2l|Ndufs5|Ndufa6|Sdha|Uqcrh|Uqcr10|Uqcr11|Cox7a2|Ndufc1|Arl2|Dlat|Rhoa|Mdh2|Macroh2a1|Slc25a33|Ndufv2|Ndufb1|Afg1l|mt-Nd6|Atp5j2|Uqcrb|Ndufaf1|Ndufa3|Ndufs7|Akt1|Ndufa5|Ndufb7|Atp5k|Sdhaf2|Cycs|Suclg1|Ndufs8|Uqcc2|Idh3g|Dld|Ndufa11|Ndufb…	Vcp|Slc25a23|Coa6|Aco2|Pde2a|Pink1|Cat|Atp7a|Myc|Idh2|Ogdhl|Cbfa2t3|Atp5a1|Atpsckmt|Tafazzin|Coq9|Suclg2|Bloc1s1|Sirt3|Pde12|Dnajc15|Sdhd|Ogdh|Bdnf|Mtfr1l|Mtfr1|Msh2|Dguok|Dhtkd1|Cox5a|Dnajc30|Dlst|Mrps36|Ireb2|Nop53|Actn3|Ndufv1|Atp5e|Oxa1l|Cox7a1|Tefm|Chchd10|Ndufa2|Antkmt|Uqcrq|Nupr1|Mdh1b|Shmt2|Ppif|Cox7c|Abcd1|Iscu|Fh1|Ndufs1|Trpv4|Ndufa7|Ide|Aco1|Atp5b|Adsl|Mdh1|Ndufb11|Atp5j|Hif1a|Uqcc3|Pa…	171	0.275641	4.17002	0	0	Atp5k|Cox7c|Atp5j2|Ndufa1|Pink1|Ndufa5|Ndufa3|Ndufb9|Cox7a2l|Uqcrh|Atp5e|Cox6c|Ndufs6|Cox7a2|Cox6a1|Atp5j|Ndufv3|Nipsnap2|Iscu|Ndufs3|Uqcr10|Cox8a|Ndufa2|Cox5b|Ndufb5|Ndufb11|Atp5c1|Ndufb10|mt-Nd6|Ndufb8|Nop53|Ndufs7|Coq7|Ndufa8|Uqcc2|mt-Nd5|Ndufs4|Ndufs5|Cycs|Ndufb1|Cox4i1|Uqcrb|Ndufa7|Ndufc2|Aco1|Atp5h|Ndufab1|Tnf|Ndufa6|Ndufb6|Slc25a23|Cat|Myc|Dguok|Uqcr11|Ogdhl|Atp5o|Ndufb4|Uqcrq|mt-Co1|Uqcc3…	Atp5k|Cox7c|Atp5j2|Ndufa1|Pink1|Ndufa5|Ndufa3|Ndufb9|Cox7a2l|Uqcrh|Atp5e|Cox6c|Ndufs6|Cox7a2|Cox6a1|Atp5j|Ndufv3|Nipsnap2|Iscu|Ndufs3|Uqcr10|Cox8a|Ndufa2|Cox5b|Ndufb5|Ndufb11|Atp5c1|Ndufb10|mt-Nd6|Ndufb8|Nop53|Ndufs7|Coq7|Ndufa8|Uqcc2|mt-Nd5|Ndufs4|Ndufs5|Cycs|Ndufb1|Cox4i1|Uqcrb|Ndufa7|Ndufc2|Aco1|Atp5h|Ndufab1|Tnf|Ndufa6|Ndufb6|Slc25a23|Cat|Myc|Dguok|Uqcr11|Ogdhl|Atp5o|Ndufb4|Uqcrq|mt-Co1|Uqcc3…
45	GOBP_AGING	61	-0.112708	-1.04184	0.372277	0.571143	Ncam1|Slc1a2|Norad|Foxo3|Apoe|Adra1d|Slc18a2|Wrn|Arhgef12|Serp1|Polg|Lncpint|Sin3a|Kl|Apex1|	Ncam1|Slc1a2|Norad|Foxo3|Apoe|Adra1d|Slc18a2|Wrn|Arhgef12|Serp1|Polg|Lncpint|Sin3a|Kl|Apex1|Msra|Apod|Fbxo4|Pmp22|Cd68|Gnaq|Mmp2|Eif2b5|Ercc1|Enpp1|Aldoc|Gna12|Trp63|Edn1|Ednra|C1qa|Agtr1a|Ctc1|Ogg1|Gnao1|Shc1|Gna13|Rnf165|Atp8a2|Hyal2|Grb2|Ercc2|Cisd2|Capn10|Sod1|Scp2|Mapk3|Mmp9|Akt1|Pde4d|Gsk3a|Ndufs6|Sec63|Abat|Eif2s1|Gna11|Adra1a|mt-Nd4|Cnr1|Mapk1|Tsc2|	64	0.166685	1.57166	0.0555556	0.2274	Enpp1|Ndufs6|Serp1|Slc1a2|Scp2|Pmp22|Apod|Aldoc|Gna13|Apoe|Edn1|Gnaq|Gna12|Norad|Capn10|Abat|Hyal2|Slc18a2|Sec63|Gsk3a|Arhgef12|Msra|Sod1|Akt1|Cd68|Adra1b|Acmsd|Mapk3|Wrn|Foxo3|mt-Nd4|Gnao1|Rnf165|Shc1|Ercc1|C1qa|Mmp9|Ctc1|Kl|Alpl|Eif2s1|Ogg1|Eif2b5|Mmp2|Apex1|Pax5|Grb2|Trp63|Fbxo4|Polg|Adra1a|Cdkn1c|Sin3a|Cnr1|Ncam1|Gna11|Ercc2|Mapk1|Tsc2|Pde4d|Ednra|Atp8a2|Adra1d|Lncpint|	Enpp1|Ndufs6|Serp1|Slc1a2|Scp2|Pmp22|Apod|Aldoc|Gna13|Apoe|Edn1|Gnaq|Gna12|Norad|Capn10|Abat|Hyal2|Slc18a2|Sec63|Gsk3a|Arhgef12|Msra|Sod1|Akt1|Cd68|Adra1b|Acmsd|Mapk3|Wrn|Foxo3|mt-Nd4|Gnao1|Rnf165|Shc1|Ercc1|C1qa|Mmp9|Ctc1|Kl|Alpl|Eif2s1|Ogg1|Eif2b5|Mmp2|
46	GOBP_ALCOHOL_BIOSYNTHETIC_PROCESS	104	-0.170411	-2.03417	0.00408163	0.0236183	Erlin2|Cyp2r1|Acer3|Pts|Itpkc|Sod1|Hmgcs1|Pgp|Scp2|Spr|Wnt4|Bmp2|Mvk|Ipmk|Ip6k2|Qdpr|Sc5d|Ip6k1|Mas1|Fdft1|Ppip5k2|Dgkq|Srd5a3|Insig1|Pck2|Insig2|Ebp|Scap|Nus1|Got1|Fdps|Erlin1|Park7|Sptlc1|Prkaa1|Msmo1|Sptlc2|Ippk|Dhdds|Ppip5k1|Abcg4|Plcg1|Snca|	Itpkb|Cacna1h|Apoe|Srebf1|Hmgcr|Itpka|H6pd|Plcd1|Dhfr|Rest|Isyna1|Gba|Nfkb1|Fgf1|Moxd1|Ptafr|Sptssb|Tm7sf2|Cyb5r3|Dbh|Dkk3|Mvd|Lbr|Pex2|Pmvk|Ptk2b|Gch1|Pcbd2|Sec14l2|Acer2|Por|Fgf2|Lss|Adcyap1r1|Gper1|Asah1|Plek|Bmp6|Ntsr1|Prkaa2|Pth1r|Sphk1|Clcn2|Abca2|G6pdx|Sphk2|Plcg2|Cyp51|Dhcr24|Lpcat3|Asah2|Abcg1|P2ry6|Srebf2|Nsdhl|Dhcr7|Akr1b3|Ephx1|Hsd17b7|Pcbd1|Sptssa|Erlin2|Cyp2r1|Acer3|Pts|Itpkc|Sod1|H…	111	0.0870489	1.05588	0.376258	0.612749	Fgf1|Rest|Itpka|Scp2|Ebp|Spr|Ptafr|Cyp51|Insig2|Ip6k2|Sc5d|Gch1|Dhfr|Srebf1|Pgp|Sec14l2|Sptssa|Pcbd2|Lss|Apoe|Tm7sf2|P2ry1|Qdpr|Fdps|Cyb5r3|Pts|Ipmk|Insig1|Pex2|Fgf2|Ip6k1|Hmgcs1|Sod1|Srebf2|Msmo1|Dbh|Akr1b3|Hsd17b7|Adcyap1r1|Moxd1|Pmvk|Sptlc2|Dhcr7|Ntsr1|Sphk1|Cyp2r1|Hmgcs2|Gper1|Mvk|Plcd1|Lpcat3|Pcbd1|Bmp6|Prkaa1|Itpkc|Asah1|Park7|Itpkb|Hmgcr|Erlin1|Pth1r|Ptk2b|Mvd|Cyp27a1|Plcg2|H6pd|Nsdhl|Snca…	Fgf1|Rest|Itpka|Scp2|Ebp|Spr|Ptafr|Cyp51|Insig2|Ip6k2|Sc5d|Gch1|Dhfr|Srebf1|Pgp|Sec14l2|Sptssa|Pcbd2|Lss|Apoe|Tm7sf2|P2ry1|Qdpr|Fdps|Cyb5r3|Pts|Ipmk|Insig1|Pex2|Fgf2|Ip6k1|Hmgcs1|Sod1|Srebf2|Msmo1|Dbh|
47	GOBP_ALCOHOL_CATABOLIC_PROCESS	28	-0.333595	-2.04188	0.00393701	0.0226713	Inpp5e|Impa1|Inpp5a|Inpp1|Scarb1|Bpnt2|Tpi1|Srd5a3|Mtmr2|Inpp5b|Synj1|Mtmr7|Synj2|Inpp5k|Ocrl|Cyp46a1|	Apoe|Inpp4b|Tkfc|Inpp5j|Sord|Nudt3|Pten|Ntsr1|Bpnt1|Impa2|Adh5|Mt3|Inpp5e|Impa1|Inpp5a|Inpp1|Scarb1|Bpnt2|Tpi1|Srd5a3|Mtmr2|Inpp5b|Synj1|Mtmr7|Synj2|Inpp5k|Ocrl|Cyp46a1|	22	0.217936	1.22626	0.213018	0.460354	Nudt3|Adh5|Impa1|Inpp5a|Apoe|Bpnt1|Bpnt2|Cyp39a1|Sord|Impa2|Ntsr1|Mt3|Scarb1|Pten|Inpp1|Cyp27a1|Tpi1|Srd5a3|Hao1|Cyp46a1|Synj2|Tkfc|	Nudt3|Adh5|Impa1|Inpp5a|Apoe|Bpnt1|Bpnt2|Cyp39a1|Sord|Impa2|Ntsr1|Mt3|Scarb1|Pten|Inpp1|
48	GOBP_ALCOHOL_METABOLIC_PROCESS	241	-0.111532	-2.03207	0.00196078	0.0238277	Hsd17b7|Npc2|Pcbd1|Ednrb|Dhrs3|Sult2b1|Sptssa|Idh3b|Naaa|Erlin2|Cyp2r1|Inpp5e|Acer3|Cebpa|Impa1|Pts|Rdh14|Inpp5a|Akr1a1|Arv1|Itpkc|Inpp1|Sod1|Scarb1|Hmgcs1|Pgp|Scp2|Spr|Nudt10|Wnt4|Bpnt2|Bmp2|Mvk|Smpd1|Ipmk|Tpi1|Ip6k2|Qdpr|Gde1|Sc5d|Itpk1|Ttc39b|Ip6k1|Pip4p1|Mas1|Fdft1|Dpm1|Aldh3a2|Fech|Dpagt1|Idh3g|Ppip5k2|Plpp1|Dgkq|Sqle|Srd5a3|Sgpp1|Insig1|Pck2|Insig2|Ebp|Scap|Galk1|Nus1|Fdxr|Got1|Fdps|Mtmr2|I…	Aplp2|Hdlbp|Itpkb|Disp3|Cacna1h|Apoe|Npc1|Vldlr|Srebf1|Abca1|Hmgcr|Aco2|Shpk|Slc5a3|Aldh1a1|Inppl1|Cat|Abca5|Inpp4b|Rdh11|Idh2|Cyp7b1|Itpka|Napepld|Mttp|Mecp2|Ephx2|Abhd4|H6pd|Gpd1|Plcd1|Acadvl|Tkfc|Dhfr|Rest|Inpp5j|Cyp11a1|Soat1|Thtpa|Isyna1|Gba|Coq2|Nfkb1|Tpk1|Cyp1b1|Fgf1|Moxd1|Ptafr|Rdh10|Rbp4|Sptssb|Lipe|Sord|Lrp1|Tm7sf2|Cyb5r3|Lcat|Dbh|Plb1|Lipc|Dkk3|Mvd|Cyp2d22|Nudt4|Thrb|Lima1|Sgpp2|Nudt3|…	252	0.100928	1.83363	0.0160966	0.109353	Aldh1a1|Cebpa|Enpp1|Nudt3|Fgf1|Abhd4|Coq2|Rest|Itpka|Plcb3|Scp2|Ebp|Spr|Dhrs7|Ptafr|Cyp51|Pmp22|Insig2|Itpk1|Ldlr|Thrb|Cyp1b1|Ip6k2|Inppl1|Adh5|Sc5d|Gdpd1|Gch1|Dhfr|Cat|Srebf1|Npc2|Impa1|Pgp|Fdx1|Fech|Lima1|Sec14l2|Pip4p1|Sptssa|Lmf1|Pcbd2|Sgpp1|Lss|Inpp5a|Pla2g4a|Apoe|Cbr4|Gde1|Tm7sf2|Bpnt1|P2ry1|Bpnt2|Qdpr|Acadl|Fdps|Rbp1|Cyb5r3|Pts|Ipmk|Cln6|Ednrb|Akr1a1|Retsat|Cyp39a1|Plpp3|Thtpa|Insig1|Cln8|…	Aldh1a1|Cebpa|Enpp1|Nudt3|Fgf1|Abhd4|Coq2|Rest|Itpka|Plcb3|Scp2|Ebp|Spr|Dhrs7|Ptafr|Cyp51|Pmp22|Insig2|Itpk1|Ldlr|Thrb|Cyp1b1|Ip6k2|Inppl1|Adh5|Sc5d|Gdpd1|Gch1|Dhfr|Cat|Srebf1|Npc2|Impa1|Pgp|Fdx1|Fech|Lima1|Sec14l2|Pip4p1|Sptssa|Lmf1|Pcbd2|Sgpp1|Lss|Inpp5a|Pla2g4a|Apoe|Cbr4|Gde1|Tm7sf2|Bpnt1|P2ry1|Bpnt2|Qdpr|Acadl|Fdps|Rbp1|Cyb5r3|Pts|Ipmk|Cln6|Ednrb|Akr1a1|Retsat|Cyp39a1|Plpp3|Thtpa|Insig1|Cln8|…
49	GOBP_ALPHA_AMINO_ACID_CATABOLIC_PROCESS	56	-0.19311	-1.67597	0.0178571	0.104413	Atp2b4|Ahcy|Csad|Pipox|Gcat|Mccc2|Prodh|Got2|Aass|Thnsl2|Shmt2|Ddah2|Hmgcll1|Ido2|Hibch|Nos1|Scly|Ivd|Acat1|Hoga1|Arg2|Blmh|Oat|Fah|Aldh6a1|Gls|Qdpr|Acadsb|Aldh4a1|Hibadh|Hmgcl|Glud1|Bckdk|Gstz1|Got1|Gcsh|Hsd17b10|Ppat|	Gad1|Gad2|Ddah1|Gls2|Tdo2|Bcat2|Asrgl1|Cdo1|Ddo|Gldc|Mtrr|Amt|Cbs|Shmt1|Sardh|Tha1|Adhfe1|Nos3|Atp2b4|Ahcy|Csad|Pipox|Gcat|Mccc2|Prodh|Got2|Aass|Thnsl2|Shmt2|Ddah2|Hmgcll1|Ido2|Hibch|Nos1|Scly|Ivd|Acat1|Hoga1|Arg2|Blmh|Oat|Fah|Aldh6a1|Gls|Qdpr|Acadsb|Aldh4a1|Hibadh|Hmgcl|Glud1|Bckdk|Gstz1|Got1|Gcsh|Hsd17b10|Ppat|	62	0.19665	1.80837	0.0134357	0.117695	Asrgl1|Gcsh|Ddah1|Glud1|Amt|Oat|Hibadh|Blmh|Adhfe1|Aldh6a1|Gls2|Ddo|Gldc|Qdpr|Thnsl2|Ido2|Scly|Ddah2|Csad|Aldh4a1|Hsd17b10|Mtrr|Prodh|Aass|Acmsd|Hibch|Gad2|Mccc2|Arg2|Tdo2|Sdsl|Acadsb|Dao|Tha1|Hoga1|Afmid|Gcat|Shmt1|Cbs|Pipox|Gstz1|Arg1|Ivd|Got2|Sds|Sardh|Ahcy|Hmgcll1|Cdo1|Hmgcl|Acat1|Fah|Got1|Nos3|Bcat2|Ppat|Shmt2|Nos1|Gad1|Bckdk|Gls|Atp2b4|	Asrgl1|Gcsh|Ddah1|Glud1|Amt|Oat|Hibadh|Blmh|Adhfe1|Aldh6a1|Gls2|Ddo|Gldc|Qdpr|Thnsl2|Ido2|Scly|Ddah2|Csad|Aldh4a1|Hsd17b10|Mtrr|Prodh|Aass|Acmsd|Hibch|Gad2|Mccc2|Arg2|Tdo2|Sdsl|Acadsb|Dao|Tha1|Hoga1|Afmid|Gcat|Shmt1|Cbs|Pipox|Gstz1|Arg1|Ivd|Got2|Sds|Sardh|Ahcy|Hmgcll1|Cdo1|
50	GOBP_ALPHA_AMINO_ACID_METABOLIC_PROCESS	139	-0.104697	-1.47327	0.0732673	0.196948	Atp2b4|Ahcy|Csad|Pipox|Gcat|Mccc2|Mtap|Gpt2|Prodh|Got2|Noxred1|Apip|Ass1|Icmt|Aass|Asl|Thnsl2|Psat1|Shmt2|Ddah2|Tph2|Hmgcll1|Ido2|Bcat1|Fh1|Baat|Cth|Hibch|Nos1|Azin1|Pycr2|Pfas|Pycr1|Scly|Pcbd1|Ivd|Sephs1|Srr|Acat1|Tst|Hoga1|Arg2|Pemt|Blmh|Thap4|Oat|Comt|Fah|Nit2|Dglucy|Odc1|Aldh6a1|Spr|Ctps|Sephs2|Gls|Qdpr|Acadsb|Aldh4a1|Gmps|Gamt|Hibadh|Mpst|Ctps2|Hmgcl|Asns|Glud1|Adi1|Bckdk|Gclm|Gstz1|Pcmt1|Go…	Gart|Gad1|Gad2|Apc|Mthfd1|Ddah1|Gls2|Tdo2|Atf4|Atp7a|Iyd|Aldh18a1|Mri1|Ilvbl|Bcat2|Sirt4|Mecp2|Slc7a11|Glul|Htt|Asrgl1|Plod3|Phgdh|Dhfr|Cdo1|Ddo|Aldh5a1|Mthfd2l|Gldc|Mtrr|Plod2|Mtr|Atcay|Psph|Amt|Cln3|Cyp2d22|Gfpt1|Cbs|Txnrd1|Shmt1|Slc39a8|Fpgs|Sardh|Tha1|Kyat1|Cad|Kyat3|Adhfe1|Pycrl|Gfpt2|Mmut|Adssl1|Gnmt|Slc7a7|Nos3|Mthfr|Atp2b4|Ahcy|Csad|Pipox|Gcat|Mccc2|Mtap|Gpt2|Prodh|Got2|Noxred1|Apip|Ass1|…	154	0.141299	2.03487	0.0111607	0.0512865	Asrgl1|Gcsh|Ddah1|Glul|Psat1|Tst|Gclc|Glud1|Amt|Gpt2|Atf4|Oat|Hibadh|Odc1|Mmut|Spr|Psph|Pycrl|Cln3|Dhfr|Blmh|Adhfe1|Comt|Aldh6a1|Phgdh|Ilvbl|Gls2|Ddo|Sephs2|Gldc|Cth|Apip|Qdpr|Aldh5a1|Thnsl2|Adi1|Ido2|Gamt|Scly|Ddah2|Csad|Aldh4a1|Txnrd1|Kyat1|Mthfs|Iyd|Cyp2d22|Hsd17b10|Kyat3|Gfpt2|Ass1|Sephs1|Mtrr|Mthfd2l|Aldh18a1|Prodh|Aass|Mri1|Ucp2|Pycr2|Aspa|Mecp2|Srr|Acmsd|Mtap|Pcmt1|Hibch|Sirt4|Gad2|Asns|Mc…	Asrgl1|Gcsh|Ddah1|Glul|Psat1|Tst|Gclc|Glud1|Amt|Gpt2|Atf4|Oat|Hibadh|Odc1|Mmut|Spr|Psph|Pycrl|Cln3|Dhfr|Blmh|Adhfe1|Comt|Aldh6a1|Phgdh|Ilvbl|Gls2|Ddo|Sephs2|Gldc|Cth|Apip|Qdpr|Aldh5a1|Thnsl2|Adi1|Ido2|Gamt|Scly|Ddah2|Csad|Aldh4a1|Txnrd1|Kyat1|Mthfs|Iyd|Cyp2d22|Hsd17b10|Kyat3|Gfpt2|Ass1|Sephs1|Mtrr|Mthfd2l|Aldh18a1|Prodh|Aass|Mri1|Ucp2|Pycr2|Aspa|Mecp2|Srr|Acmsd|Mtap|Pcmt1|Hibch|Sirt4|Gad2|Asns|Mc…
51	GOBP_ALPHA_BETA_T_CELL_ACTIVATION	113	0.100571	1.23601	0.205821	0.338033	Gadd45g|Nfkbiz|Bcl6|Stat3|Itpkb|Smad7|Cebpb|Otud5|Bcl11b|Ap3b1|Ncor1|Sema4a|Atp7a|Myc|Psap|Rara|Nfkbid|Prr7|Itch|Cblb|Bcl2|Ap3d1|Stat6|Blm|Satb1|Zbtb16|Tcirg1|Spn|Nkap|Nlrp3|Zap70|Prkcq|Shb|Hsph1|Armc5|Cbfb|Prdm1|Il4|Wdfy4|Tgfbr2|Tgfb1|Rsad2|Zfp35|Ptprc|Cd44|Tyk2|Mtor|Fut7|Rorc|Abl1|Hfe|Gli3|Loxl3|Abl2|Cd274|Cd80|Jak3|Shh|Cd1d1|Il12rb2|Zc3h12a|Cracr2a|Lgals9|Tmem98|Twsg1|Ctsl|Malt1|Psmb11|Rasal3|…	Gadd45g|Nfkbiz|Bcl6|Stat3|Itpkb|Smad7|Cebpb|Otud5|Bcl11b|Ap3b1|Ncor1|Sema4a|Atp7a|Myc|Psap|Rara|Nfkbid|Prr7|Itch|Cblb|Bcl2|Ap3d1|Stat6|Blm|Satb1|Zbtb16|Tcirg1|Spn|Nkap|Nlrp3|Zap70|Prkcq|Shb|Hsph1|Armc5|Cbfb|Prdm1|Il4|Wdfy4|Tgfbr2|Tgfb1|Rsad2|Zfp35|Ptprc|Cd44|Tyk2|Mtor|Fut7|Rorc|Abl1|Hfe|Gli3|Loxl3|Abl2|Cd274|Cd80|Jak3|Shh|Cd1d1|Il12rb2|Zc3h12a|Cracr2a|Lgals9|Tmem98|Twsg1|Ctsl|Malt1|Psmb11|Rasal3|…	135	0.0981182	1.33486	0.133721	0.381178	Gadd45g|Nlrp3|Cd274|Ctsl|Zfp35|Bcl2|Cd24a|Batf|Bcl11b|Twsg1|Jak2|Il2rg|Rara|Eomes|Myc|Elf4|Rora|Rpl22|Cd300a|Zc3h12a|Cd83|Il18|Ap3b1|Tmem98|Lgals9|Otud5|Hmgb1|Shb|Hfe|Cbfb|Pnp|Itch|Nfkbiz|Runx1|Hsph1|Ndfip1|Sash3|Cebpb|Bcl3|Tcirg1|H2-M3|Tgfbr2|Rhoa|Rc3h2|Rorc|Il6|Lilrb4b|Vsir|Il12rb1|Prkcq|Nfkbid|Socs1|Il4ra|Cd81|Ripk2|Zbtb7b|Arg2|Foxp1|Stat6|Atf2|Gpr183|Ccr7|Il15|Slc4a2|Syk|Il12b|Bcl6|Sh3rf1|Abl…	Gadd45g|Nlrp3|Cd274|Ctsl|Zfp35|Bcl2|Cd24a|Batf|Bcl11b|Twsg1|Jak2|Il2rg|Rara|Eomes|Myc|Elf4|Rora|Rpl22|Cd300a|Zc3h12a|Cd83|Il18|Ap3b1|Tmem98|Lgals9|Otud5|Hmgb1|Shb|Hfe|Cbfb|Pnp|Itch|Nfkbiz|Runx1|Hsph1|Ndfip1|Sash3|Cebpb|Bcl3|Tcirg1|H2-M3|Tgfbr2|Rhoa|Rc3h2|Rorc|Il6|Lilrb4b|Vsir|Il12rb1|Prkcq|Nfkbid|Socs1|Il4ra|Cd81|Ripk2|Zbtb7b|Arg2|Foxp1|Stat6|Atf2|Gpr183|Ccr7|Il15|Slc4a2|Syk|Il12b|Bcl6|
52	GOBP_ALPHA_BETA_T_CELL_DIFFERENTIATION	82	0.104956	1.11168	0.295918	0.453681	NA	NA	99	0.0901611	1.06308	0.375	0.609554	Gadd45g|Nlrp3|Ctsl|Zfp35|Bcl2|Batf|Bcl11b|Il2rg|Rara|Eomes|Rora|Rpl22|Zc3h12a|Cd83|Il18|Ap3b1|Tmem98|Otud5|Hmgb1|Shb|Cbfb|Pnp|Nfkbiz|Runx1|Sash3|Bcl3|Tgfbr2|Rhoa|Rc3h2|Rorc|Il6|Lilrb4b|Nfkbid|Socs1|Il4ra|Ripk2|Zbtb7b|Foxp1|Stat6|Atf2|Gpr183|Ccr7|Slc4a2|Syk|Il12b|Bcl6|Sh3rf1|Abl2|Psap|Rsad2|Malt1|Abl1|Zbtb16|Itpkb|Braf|Stat3|Tcf7|Cracr2a|Ncor1|Ada|Myb|Klhl25|Prr7|Rc3h1|Tgfb1|Gli3|Smad7|Entpd7|Foxp…	Gadd45g|Nlrp3|Ctsl|Zfp35|Bcl2|Batf|Bcl11b|Il2rg|Rara|Eomes|Rora|Rpl22|Zc3h12a|Cd83|Il18|Ap3b1|Tmem98|Otud5|Hmgb1|Shb|Cbfb|Pnp|Nfkbiz|Runx1|Sash3|Bcl3|Tgfbr2|Rhoa|Rc3h2|Rorc|Il6|Lilrb4b|Nfkbid|Socs1|Il4ra|Ripk2|Zbtb7b|Foxp1|Stat6|Atf2|Gpr183|Ccr7|Slc4a2|Syk|Il12b|Bcl6|Sh3rf1|Abl2|Psap|Rsad2|Malt1|Abl1|Zbtb16|Itpkb|Braf|Stat3|Tcf7|Cracr2a|Ncor1|Ada|Myb|Klhl25|Prr7|Rc3h1|Tgfb1|Gli3|Smad7|Entpd7|Foxp…
53	GOBP_ALPHA_BETA_T_CELL_PROLIFERATION	32	-0.162458	-1.08092	0.335329	0.530124	Ptprc|Cd44|Tyk2|Cd274|Cd80|Il12rb2|Lgals9|Twsg1|Rasal3|Vsir|Il18|Zbtb7b|Irf1|Il12a|Mapk8ip1|Dock2|Cd81|Ripk2|Sh3rf1|Arg2|Cd55|Syk|Cd24a|Jak2|Ndfip1|	Myc|Itch|Cblb|Blm|Zap70|Prkcq|Tgfbr2|Ptprc|Cd44|Tyk2|Cd274|Cd80|Il12rb2|Lgals9|Twsg1|Rasal3|Vsir|Il18|Zbtb7b|Irf1|Il12a|Mapk8ip1|Dock2|Cd81|Ripk2|Sh3rf1|Arg2|Cd55|Syk|Cd24a|Jak2|Ndfip1|	38	0.187856	1.36613	0.149378	0.370492	Cd274|Cd24a|Twsg1|Jak2|Myc|Elf4|Il18|Lgals9|Itch|Ndfip1|Tgfbr2|Vsir|Il12rb1|Prkcq|Cd81|Ripk2|Zbtb7b|Arg2|Il15|Slc4a2|Syk|Il12b|Sh3rf1|Cd44|Foxp3|Mapk8ip1|Irf1|Blm|Il23a|Ptprc|Tyk2|Il12a|Lilrb4a|Cd80|Dock2|Il12rb2|Cd55|Cblb|	Cd274|Cd24a|Twsg1|Jak2|Myc|Elf4|Il18|Lgals9|Itch|Ndfip1|Tgfbr2|Vsir|Il12rb1|Prkcq|Cd81|Ripk2|Zbtb7b|Arg2|Il15|Slc4a2|Syk|Il12b|Sh3rf1|
54	GOBP_ALTERNATIVE_MRNA_SPLICING_VIA_SPLICEOSOME	73	0.232571	2.26878	0	0.00749995	Malat1|Sfpq|Thrap3|Hnrnpm|Rbm24|Ddx17|Hnrnpu|Ddx5|Rbm10|Rbm25|Khdrbs1|Mbnl1|Nova2|Mbnl2|Rbm5|Khdrbs3|Cdk13|Rbm15|Rbfox1|Slu7|Ythdc1|Srsf9|Raver2|Hnrnpl|Nsrp1|Dhx9|Rest|Zbtb7a|Rbfox3|Fxr1|Rbfox2|Celf4|Celf5|	Malat1|Sfpq|Thrap3|Hnrnpm|Rbm24|Ddx17|Hnrnpu|Ddx5|Rbm10|Rbm25|Khdrbs1|Mbnl1|Nova2|Mbnl2|Rbm5|Khdrbs3|Cdk13|Rbm15|Rbfox1|Slu7|Ythdc1|Srsf9|Raver2|Hnrnpl|Nsrp1|Dhx9|Rest|Zbtb7a|Rbfox3|Fxr1|Rbfox2|Celf4|Celf5|Celf3|Celf2|Sfswap|Tia1|Nova1|Fxr2|Fam172a|Srrm4|Celf1|Rbm15b|Rbmx|Zc3h10|Scnm1|Ptbp1|Srsf1|Wtap|Ncbp2|Dyrk1a|Rbm4|Celf6|Puf60|Rbm38|Rsrc1|Srsf2|Pqbp1|Srsf12|Rbm7|Fmr1|Rnps1|Tra2b|Srsf6|Magoh|R…	74	0.10971	1.11205	0.299803	0.565586	Hnrnpa0|Hnrnpa1|Rest|Puf60|Ncbp2|Nsrp1|Rbmx|Sap18|Rbm8a|Khdrbs3|Nova2|Rbm24|Dyrk1a|Dhx9|Mbnl1|Strap|Slu7|Wtap|Scnm1|Thrap3|Celf5|Rbfox3|Sfpq|Hnrnpu|Fmr1|Hnrnpl|Rbm38|Rbm47|Sap18b|Hnrnpm|Celf2|Ddx5|Srsf2|Magoh|Rbm7|Khdrbs2|Nova1|Ddx17|Rbm17|Pqbp1|Fxr1|Rbm11|Mbnl2|Srsf1|Ythdc1|Srsf12|Tra2b|Cdk13|Rbm20|Rbm15b|Rbm10|Rbfox1|Rnps1|Celf1|Sfswap|Rbm25|Ptbp1|Rbfox2|Rsrc1|Celf6|Khdrbs1|Celf3|Zbtb7a|Ncbp1|F…	Hnrnpa0|Hnrnpa1|Rest|Puf60|Ncbp2|Nsrp1|Rbmx|Sap18|Rbm8a|Khdrbs3|Nova2|Rbm24|Dyrk1a|Dhx9|Mbnl1|Strap|Slu7|Wtap|Scnm1|Thrap3|Celf5|Rbfox3|Sfpq|Hnrnpu|Fmr1|Hnrnpl|Rbm38|Rbm47|Sap18b|Hnrnpm|Celf2|Ddx5|Srsf2|Magoh|Rbm7|Khdrbs2|Nova1|
55	GOBP_AMEBOIDAL_TYPE_CELL_MIGRATION	372	0.125419	2.76542	0	0.000518	Ptgs2|Klf4|Macf1|Plec|Lefty1|Jun|Megf8|Mia3|Myh9|Nrp1|Sema5b|Mef2c|Nr4a1|Sema5a|Prox1|Plekhg5|Map3k3|Sema3e|Anxa6|Robo1|Irs2|Slit2|Lemd3|Zeb2|Nrp2|Pxn|Sema6d|Apoe|Akap12|Rtn4|Schip1|Itgav|Sash1|Slc8a1|Synj2bp|Bcar1|Clasp1|Notch1|Spred1|Sp1|Plk2|Apc|Sema3a|Fbxw7|Tesk1|Nanos1|Arf6|Smoc2|Vash1|Sema4a|Clasp2|Bmpr2|Sox9|Pml|Rock1|Adgrb1|Pik3r2|Irs1|Sema7a|Cenpv|Mta2|Akt3|Ptp4a3|Mcc|Emp2|Mecp2|Glul|Jup…	Ptgs2|Klf4|Macf1|Plec|Lefty1|Jun|Megf8|Mia3|Myh9|Nrp1|Sema5b|Mef2c|Nr4a1|Sema5a|Prox1|Plekhg5|Map3k3|Sema3e|Anxa6|Robo1|Irs2|Slit2|Lemd3|Zeb2|Nrp2|Pxn|Sema6d|Apoe|Akap12|Rtn4|Schip1|Itgav|Sash1|Slc8a1|Synj2bp|Bcar1|Clasp1|Notch1|Spred1|Sp1|Plk2|Apc|Sema3a|Fbxw7|Tesk1|Nanos1|Arf6|Smoc2|Vash1|Sema4a|Clasp2|Bmpr2|Sox9|Pml|Rock1|Adgrb1|Pik3r2|Irs1|Sema7a|Cenpv|Mta2|Akt3|Ptp4a3|Mcc|Emp2|Mecp2|Glul|Jup…	400	0.0391006	0.908159	0.560396	0.741972	Lefty1|Nr2e1|Gpx1|Actr3|Hmox1|Fgf1|Phactr4|Glul|Wdpcp|Nr4a1|Sdc4|Cenpv|Daam2|Arhgdib|Itgb1|Zfp580|Cd63|Amotl1|Tdgf1|Pfn2|Sema4c|Tns3|Prr5l|Sash1|Emp2|Ppard|Grem1|Adipor1|Bmp7|Pmp22|Enpp2|Sema6a|Egr3|Pax6|C1qbp|Tac1|Rab13|Cyp1b1|Itgb1bp1|Sox10|Adam17|Ptpn11|Edn3|Amot|Tnf|Synj2bp|Sparc|Cln3|Syde1|Appl2|Sox9|Gipc1|Pdcd6|Wnt5a|Zc3h12a|Gna13|Smad4|P2ry12|Angpt2|Cdc42|Lrp6|Svbp|Sp1|Tgfbr1|Adipor2|Pik3c…	Lefty1|Nr2e1|Gpx1|Actr3|Hmox1|Fgf1|Phactr4|Glul|Wdpcp|Nr4a1|Sdc4|Cenpv|Daam2|Arhgdib|Itgb1|Zfp580|Cd63|Amotl1|Tdgf1|Pfn2|Sema4c|Tns3|Prr5l|Sash1|Emp2|Ppard|Grem1|Adipor1|Bmp7|Pmp22|Enpp2|Sema6a|Egr3|Pax6|C1qbp|Tac1|Rab13|Cyp1b1|Itgb1bp1|Sox10|Adam17|Ptpn11|Edn3|Amot|Tnf|Synj2bp|Sparc|Cln3|Syde1|Appl2|Sox9|Gipc1|Pdcd6|Wnt5a|Zc3h12a|Gna13|Smad4|P2ry12|Angpt2|Cdc42|Lrp6|Svbp|Sp1|Tgfbr1|Adipor2|Pik3c…
56	GOBP_AMIDE_TRANSPORT	253	-0.0724864	-1.3518	0.142023	0.27984	Ucp2|Rab11fip5|Slc15a4|Abcg2|Lrp2|Birc5|Phpt1|Rbm4|Slc8b1|Tap1|Gipr|Arhgef7|Gabbr1|Hadh|Ptpn11|Abcb1b|Pla2g6|Abcg1|Stxbp5l|Cplx3|Agt|Cckbr|Ncoa6|Slc26a6|Crhbp|Slc16a2|Slc14a1|Nadk|Sfrp1|Ghrl|Trpv4|Nos1|Dynll1|Ensa|Pfkl|Prkn|C1qtnf12|Efna5|Adcyap1|Mc4r|Ptger4|Stxbp4|Ptger3|Hif1a|Nr1d1|Pask|Ube2q1|Dgat1|Oga|Fkbp1b|Acsl4|Rasl10b|Tnf|Psmd9|Slc25a32|Klf7|Pfkfb2|Dio2|Crh|Sirt1|Mpc2|Capn10|Ndufaf2|Pde8b…	Abcc8|Chga|Rfx3|Cacna1e|Sox4|Myt1|Ccdc186|Itsn1|Irs2|C2cd2l|Kalrn|Pou3f3|Vgf|Epha5|Npy2r|Kcnj11|Zbed6|Tbc1d1|Gpr68|Chd7|Plekha3|Car2|Cacna1c|Srebf1|Abca1|Plekha8|Myo5a|Hmgcr|Mafa|Hcfc1|Abcc5|Slc18a2|Midn|Serp1|Slc9b2|Syt7|Snx19|Irs1|Slc46a1|Abcc1|Psap|Doc2b|Neurod1|Cd38|Crhr1|Sirt4|Sybu|Slc7a11|Glul|Slc15a2|Tap2|Htt|Rims2|Gltp|Pclo|Rest|Aacs|Madd|Gck|Kcnb1|Adcy8|Trpm4|Disp1|Pltp|Il1b|Cpt1a|Tcirg1…	336	-0.0769945	-1.66465	0.0277228	0.164644	Cd38|Il1rn|Car2|Glul|Glp1r|Anxa5|Serp1|Kcnj10|Dynll1|Itgb1|Glud1|Rest|Tm7sf3|Alox5|Tcf7l2|Slc1a2|Stx4a|Dio2|Gltp|Pou3f3|Selenot|Myo6|Ppard|Uqcc2|Aimp1|Cpe|Pdpn|Pax6|Gpr27|Chrm3|Ppp3ca|Jak2|Slc15a4|Doc2b|Sox4|Ptpn11|Edn3|Hadh|Tnf|Srebf1|Cck|Slc25a18|Gipc1|Nr3c1|Plekha8|Slc1a3|Sgpp1|Ensa|Tardbp|P2rx7|Sirt6|Ndufaf2|Edn1|Psen1|Sfrp1|Ntrk2|Gnaq|Pex5l|Mafa|Capn10|Abat|Ccdc186|Slc9b2|Slc18a2|Slc2a2|Il1b…	Slc25a32|Slc14a2|Pla2g6|Grm2|Myrip|Slc1a6|Ncoa6|Adora2a|Pick1|Pim3|Gja1|Klf7|Snx19|Zbed6|Ildr2|Slc38a3|Slc38a2|Abca2|Eipr1|Slc5a6|Pfkl|Nf1|Slc1a1|Pfkm|Disp1|Slc25a12|Tiam1|Pask|Nlgn2|Slc26a6|Aacs|Mc4r|Pclo|Gnas|Snap25|Prkce|Efna5|Apba1|Ghsr|Ptbp1|Grin2b|Foxo1|Arl6ip5|Exoc3l|Hif1a|Atg7|Anxa7|Camk2n1|Rbp4|Syt9|Orai1|Cnr1|Pak1|Nos1|Pparg|Cplx1|Trpc1|Itpr1|Pde1c|Stxbp5l|Brsk2|Tap1|Cdk16|Rims2|Myh9|Ad…
57	GOBP_AMINE_BIOSYNTHETIC_PROCESS	33	-0.097583	-0.654114	0.904483	0.929914	NA	NA	30	0.192636	1.25742	0.20935	0.437339	Epas1|Odc1|Sat1|Gpr37|Sms|Gch1|Aldh2|Oaz2|Amd1|Cyp2d22|Srm|Dbh|Oaz1|Moxd1|Crhr2|Dao|Ddc|Park7|Kl|Insm1|Oaz3|Snca|Nr4a2|Paox|Azin2|Hdc|Azin1|Atp7a|Vps35|Tgfb2|	Epas1|Odc1|Sat1|Gpr37|Sms|Gch1|Aldh2|Oaz2|Amd1|Cyp2d22|Srm|Dbh|Oaz1|Moxd1|Crhr2|Dao|Ddc|Park7|Kl|Insm1|Oaz3|
58	GOBP_AMINE_METABOLIC_PROCESS	91	-0.0966268	-1.06683	0.347023	0.547265	Naaa|Oaz1|Chrna7|Aoc2|Comt|Tacr3|Odc1|Spr|Sncb|Tgfb2|Sat2|Nnmt|Gde1|Vhl|Maoa|Oaz2|Hnmt|Pnkd|Gdpd1|Park7|Sms|Ly6e|Azin2|Ndufs4|Abat|Pebp1|Hprt|Srm|Dhps|Htr2c|Snca|	Htr1a|Amd1|Slc1a1|Npr1|Myo5a|Apc|Tdo2|Atp7a|Napepld|Grin2a|Sirt4|Mecp2|Slc7a11|Kl|Abhd4|Hdc|Sult1a1|Aldh2|Gpr37|Pde1b|Smox|Drd1|Insm1|Rtl4|Moxd1|Atcay|Cln3|Dbh|Cyp2d22|Crhr2|Vps35|Sncaip|Gch1|Nr4a2|Hdac10|Npy|Chka|Ddc|Epas1|Slc7a7|Oaz3|Rnf180|Itgam|Pnmt|Sat1|Atp2b4|Ednra|Slc6a3|Agtr1a|Chrnb2|Tph2|Rnls|Ido2|Fh1|Maob|Vcam1|Akr1b3|Azin1|Prkn|Paox|Naaa|Oaz1|Chrna7|Aoc2|Comt|Tacr3|Odc1|Spr|Sncb|Tgfb2|…	92	0.149222	1.69644	0.0215264	0.165196	Abhd4|Epas1|Itgam|Htr1a|Odc1|Sat1|Spr|Gpr37|Ndufs4|Sms|Gdpd1|Gch1|Cln3|Maob|Comt|Sncaip|Gde1|Aldh2|Ido2|Oaz2|Abat|Smox|Rtl4|Amd1|Pebp1|Cyp2d22|Vhl|Naaa|Vcam1|Srm|Dbh|Dhps|Sat2|Akr1b3|Drd1|Oaz1|Mecp2|Acmsd|Npr1|Moxd1|Sirt4|Maoa|Rnls|Drd2|Tph2|Crhr2|Tdo2|Slc7a11|Dao|Grin2a|Ddc|Afmid|Park7|Npy|Kl|Slc7a7|Insm1|Oaz3|Apc|Abcc2|Atcay|Snca|Pnkd|Aoc2|Nr4a2|Slc1a1|Fh1|Pde1b|Hnmt|Rnf180|Chka|Hprt|Sult1a1|Pa…	Abhd4|Epas1|Itgam|Htr1a|Odc1|Sat1|Spr|Gpr37|Ndufs4|Sms|Gdpd1|Gch1|Cln3|Maob|Comt|Sncaip|Gde1|Aldh2|Ido2|Oaz2|Abat|Smox|Rtl4|Amd1|Pebp1|Cyp2d22|Vhl|Naaa|Vcam1|Srm|Dbh|Dhps|Sat2|Akr1b3|Drd1|Oaz1|Mecp2|Acmsd|Npr1|Moxd1|Sirt4|Maoa|Rnls|Drd2|
59	GOBP_AMINE_TRANSPORT	92	0.0993034	1.09575	0.332	0.469521	NA	NA	108	-0.162559	-1.92569	0.00206186	0.0673677	Il1rn|Pcp4|Pink1|Rgs2|Itgb1|Htr1a|Tnf|Cck|P2ry12|Nr3c1|Tor1a|Grik1|P2ry1|P2rx7|Psen1|Abat|Slc18a2|Il1b|Syt12|Syt7|Cxcl12|Prkcb|Cartpt|Slc12a2|Rtn4|Slc17a8|Sdhd|Gabbr1|Adora3|Drd2|Arg2|Kcnb1|Rab3gap1|Crhr2|Adora1|Ntsr1|Chrna3|Entpd1|Tacr2|Htr1b|Slc43a1|Gdnf|Ddc|Plcd1|Arl6ip1|Dtnbp1|Syt15|Septin2|Aqp9|Syt6|Htr2a|Npy5r|Dpysl2|Arg1|Slc43a2|Syt11|Sncg|Snca|Crhr1|Rgs4|Slc6a1|Syt10|Grm2|Adora2a|Nat8l|Ac…	Slc7a5|Oprk1|Rab3a|Chga|Syt5|Syt4|Slc38a1|Stx1a|Myo5a|Agt|Htr6|Per2|Vip|Stxbp1|Kcna2|Syt13|Ptger3|Chrnb2|Cacna1a|Npy2r|Grk2|Syt1|Chrna7|Chrna4|Grm7|Sv2a|Syt2|Rab3b|Hrh3|Syt3|Syt17|Oxtr|Htr2c|
60	GOBP_AMINO_ACID_ACTIVATION	43	-0.330594	-2.58371	0	0.00115634	Fars2|Dalrd3|Iars|Hars|Mars2|Farsb|Cars2|Tars2|Gars|Tarsl2|Aasdh|Nars|Nars2|Vars2|Rars|Yars2|Kars|Ears2|Pars2|Sars|Rars2|Iars2|Qrsl1|Dars|	Eprs|Aars|Mars1|Lars|Farsa|Vars|Yars|Gatb|Cars|Gatc|Dars2|Qars|Tars|Aarsd1|Lars2|Wars2|Hars2|Aars2|Sars2|Fars2|Dalrd3|Iars|Hars|Mars2|Farsb|Cars2|Tars2|Gars|Tarsl2|Aasdh|Nars|Nars2|Vars2|Rars|Yars2|Kars|Ears2|Pars2|Sars|Rars2|Iars2|Qrsl1|Dars|	44	-0.110066	-0.872919	0.620493	0.817883	Pars2|Fars2|Yars|Gatc|Tarsl2|Rars2|Dars|Wars2|Cars2|Qrsl1|Nars|Gatb|Kars|Iars|Hars|Farsa|Rars|Lars2|Aasdh|Mars2|Lars|Dalrd3|Lrrc47|Eprs|Farsb|Mars1|Sars|Aars2|Gars|Iars2|Aars|Tars2|Sars2|Yars2|Qars|Cars|Vars2|Vars|Tars|Wars1|Ears2|Hars2|Dars2|Nars2|	Kars|Iars|Hars|Farsa|Rars|Lars2|Aasdh|Mars2|Lars|Dalrd3|Lrrc47|Eprs|Farsb|Mars1|Sars|Aars2|Gars|Iars2|Aars|Tars2|Sars2|Yars2|Qars|Cars|Vars2|Vars|Tars|Wars1|Ears2|Hars2|Dars2|Nars2|
61	GOBP_AMINO_ACID_BIOSYNTHETIC_PROCESS	NA	NA	NA	NA	NA	NA	NA	57	0.185445	1.61291	0.0477178	0.208382	Aldh1a1|Glul|Psat1|Psph|Pycrl|Cln3|Dhfr|Phgdh|Ilvbl|Gls2|Slc1a3|Sephs2|Cth|Apip|Thnsl2|Adi1|Abat|Ass1|Sephs1|Mtrr|Mthfd2l|Aldh18a1|Aass|Mri1|Pycr2|Srr|Mtap|Gad2|Asns|Sdsl|Asl|Tha1|Aasdhppt|Plod2|Shmt1|Cbs|Pycr1|Park7|Plod3|Got2|Sds|Mtr|Bcat1|Got1|Slc25a12|Mthfr|Bcat2|Shmt2|Hao1|Enoph1|Gad1|Slc38a1|Noxred1|Gls|Mthfd1|Cad|Atp2b4|	Aldh1a1|Glul|Psat1|Psph|Pycrl|Cln3|Dhfr|Phgdh|Ilvbl|Gls2|Slc1a3|Sephs2|Cth|Apip|Thnsl2|Adi1|Abat|Ass1|Sephs1|Mtrr|Mthfd2l|Aldh18a1|Aass|Mri1|Pycr2|Srr|Mtap|Gad2|Asns|
62	GOBP_AMINO_ACID_CATABOLIC_PROCESS	NA	NA	NA	NA	NA	NA	NA	75	0.21022	2.16177	0.0040568	0.0296238	Asrgl1|Gcsh|Ddah1|Glud1|Amt|Oat|Hibadh|Etfa|Bckdhb|Blmh|Adhfe1|Aldh6a1|Gls2|Ddo|Gldc|Dbt|Qdpr|Aldh5a1|Thnsl2|Ido2|Abat|Scly|Etfb|Ddah2|Csad|Aldh4a1|Hsd17b10|Hal|Mtrr|Slc25a44|Prodh|Aass|Acmsd|Hibch|Gad2|Auh|Mccc2|Arg2|Acad8|Tdo2|Sdsl|Acadsb|Dao|Tha1|Hoga1|Dld|Afmid|Gcat|Shmt1|Cbs|Pipox|Gstz1|Arg1|Ivd|Got2|Sds|Sardh|Ahcy|Hmgcll1|Cdo1|Hmgcl|Acat1|Fah|Bcat1|Got1|Nos3|Bcat2|Ppat|Hdc|Shmt2|Nos1|Gad1|B…	Asrgl1|Gcsh|Ddah1|Glud1|Amt|Oat|Hibadh|Etfa|Bckdhb|Blmh|Adhfe1|Aldh6a1|Gls2|Ddo|Gldc|Dbt|Qdpr|Aldh5a1|Thnsl2|Ido2|Abat|Scly|Etfb|Ddah2|Csad|Aldh4a1|Hsd17b10|Hal|Mtrr|Slc25a44|Prodh|Aass|Acmsd|Hibch|Gad2|Auh|Mccc2|Arg2|Acad8|Tdo2|Sdsl|Acadsb|Dao|Tha1|Hoga1|Dld|Afmid|Gcat|Shmt1|Cbs|
63	GOBP_AMINO_ACID_IMPORT_ACROSS_PLASMA_MEMBRANE	35	0.182444	1.27935	0.169261	0.305056	Rgs2|Slc1a2|Grm1|Gfap|Slc1a1|Prkcd|Slc1a4|Slc43a2|Slc3a2|	Rgs2|Slc1a2|Grm1|Gfap|Slc1a1|Prkcd|Slc1a4|Slc43a2|Slc3a2|Slc7a11|Rgs4|Slc1a3|Slc6a6|Psen1|Septin2|Slc7a2|Slc7a1|Kcnj10|Slc1a6|Ntsr1|Cln8|Slc1a5|Itgb1|Agt|Slc16a2|Slc7a5|Slc7a3|Slc22a4|Arg2|Slc7a8|Slc6a9|Per2|Arl6ip5|Arl6ip1|Slc36a1|	47	0.0874913	0.719826	0.811088	0.899238	Gfap|Kcnj10|Rgs2|Itgb1|Slc1a2|Slc7a2|Prkcd|Tnf|Slc1a3|Psen1|Cln8|Slc17a8|Slc1a4|Slc38a4|Arg2|Slc22a4|Slc7a11|Ntsr1|Slc1a5|Slc43a1|Arl6ip1|Septin2|Arg1|Slc43a2|Slc6a6|Slc16a2|Slc3a2|Slc7a3|Rgs4|Slc6a13|Slc1a6|Ace2|Slc38a3|Slc38a2|Slc1a1|Arl6ip5|Slc6a20a|Slc7a5|Slc38a1|Agt|Per2|Slc7a8|Slc6a20b|Slc7a1|Slc6a9|Slc36a1|Grm1|	Gfap|Kcnj10|Rgs2|Itgb1|Slc1a2|Slc7a2|Prkcd|Tnf|
64	GOBP_AMINO_ACID_METABOLIC_PROCESS	NA	NA	NA	NA	NA	NA	NA	220	0.111168	1.86742	0.00990099	0.0950048	Aldh1a1|Asrgl1|Gcsh|Ddah1|Glul|Pars2|Psat1|Tst|Gclc|Glud1|Amt|Gpt2|Atf4|Oat|Hibadh|Odc1|Fars2|Mmut|Spr|Psph|Pycrl|Yars|Etfa|Cln3|Dhfr|Gatc|Bckdhb|Blmh|Adhfe1|Comt|Aldh6a1|Tarsl2|Phgdh|Ilvbl|Gls2|Slc1a3|Ddo|Sephs2|Gldc|Dbt|Cth|Apip|Qdpr|Aldh5a1|Thnsl2|Adi1|Ido2|Abat|Gamt|Scly|Etfb|Ddah2|Hpdl|Csad|Aldh4a1|Txnrd1|Kyat1|Rars2|Mthfs|Iyd|Cyp2d22|Hsd17b10|Dars|Wars2|Hal|Kyat3|Gfpt2|Ass1|Sephs1|Mtrr|Mthf…	Aldh1a1|Asrgl1|Gcsh|Ddah1|Glul|Pars2|Psat1|Tst|Gclc|Glud1|Amt|Gpt2|Atf4|Oat|Hibadh|Odc1|Fars2|Mmut|Spr|Psph|Pycrl|Yars|Etfa|Cln3|Dhfr|Gatc|Bckdhb|Blmh|Adhfe1|Comt|Aldh6a1|Tarsl2|Phgdh|Ilvbl|Gls2|Slc1a3|Ddo|Sephs2|Gldc|Dbt|Cth|Apip|Qdpr|Aldh5a1|Thnsl2|Adi1|Ido2|Abat|Gamt|Scly|Etfb|Ddah2|Hpdl|Csad|Aldh4a1|Txnrd1|Kyat1|Rars2|Mthfs|Iyd|Cyp2d22|Hsd17b10|Dars|Wars2|Hal|Kyat3|Gfpt2|Ass1|Sephs1|Mtrr|Mthf…
65	GOBP_AMINO_ACID_TRANSMEMBRANE_TRANSPORT	72	-0.0823563	-0.818283	0.669355	0.791207	NA	NA	78	0.0671896	0.71331	0.861167	0.901642	Gfap|Slc25a15|Kcnj10|Rgs2|Itgb1|Slc1a2|Slc7a2|Slc15a4|Prkcd|Tnf|Cln3|Slc25a18|Sfxn2|Slc1a3|Slc13a3|Slc38a9|Psen1|Cln8|Lrrc8a|Lrrc8d|Slc25a38|Slc17a8|Slc1a4|Sfxn3|Slc38a4|Slc25a13|Arg2|Slc22a4|Slc7a11|Ntsr1|Mfsd12|Slc1a5|Slc43a1|Slc36a4|Lrrc8c|Arl6ip1|Sfxn1|Slc7a7|Septin2|Slc7a10|Arg1|Slc43a2|Slc6a6|Slc16a2|Slc3a2|Slc11a1|Slc66a1|Slc7a3|Epm2a|Rgs4|Slc6a13|Slc38a6|Slc1a6|Ace2|Slc38a3|Slc38a2|Slc1a1…	Gfap|Slc25a15|Kcnj10|Rgs2|Itgb1|Slc1a2|Slc7a2|Slc15a4|Prkcd|Tnf|Cln3|Slc25a18|Sfxn2|
66	GOBP_AMINO_ACID_TRANSPORT	125	0.0750668	0.966569	0.482688	0.598768	NA	NA	137	0.0781159	1.07532	0.352321	0.598306	Il1rn|Gfap|Slc25a15|Sfxn5|Kcnj10|Rgs2|Itgb1|Htr1a|Slc1a2|Slc7a2|Myo6|Pdpn|Slc15a4|Prkcd|Tnf|Nfkbie|Cln3|Myc|Cck|Slc25a18|Sfxn2|Gipc1|Nr3c1|Slc1a3|Grik1|Slc32a1|P2rx7|Ctns|Slc13a3|Slc38a9|Psen1|Ntrk2|Abat|Il1b|Cln8|Lrrc8a|Slc9a3r1|Lrp5|Lrrc8d|Slc25a38|Slc12a2|Slc17a8|Slc25a44|Slc1a4|Sfxn3|Gabbr1|Slc38a4|Slc25a13|Bdnf|Arg2|Rab3gap1|Adora1|Slc22a4|Slc7a11|Ntsr1|Mfsd12|Slc1a5|Htr1b|Xk|Slc43a1|Slc36a4…	Il1rn|Gfap|Slc25a15|Sfxn5|Kcnj10|Rgs2|Itgb1|Htr1a|Slc1a2|Slc7a2|Myo6|Pdpn|Slc15a4|Prkcd|Tnf|Nfkbie|Cln3|Myc|Cck|Slc25a18|Sfxn2|Gipc1|Nr3c1|Slc1a3|Grik1|Slc32a1|P2rx7|Ctns|Slc13a3|Slc38a9|Psen1|Ntrk2|
67	GOBP_AMINO_SUGAR_METABOLIC_PROCESS	33	0.0944342	0.647042	0.905812	0.928292	NA	NA	35	0.134384	0.944316	0.493308	0.709836	Aldh1a1|Chst2|Chst3|Gnpda1|Hexb|Mdp1|Ctbs|Mgat1|St6gal2|Oga|Gfpt2|Extl2|Chst1|Csgalnact1|Uap1|Pgm3|Hoga1|Chst7|Ovgp1|Renbp|Dpagt1|St6gal1|Uap1l1|Gfpt1|Npl|Amdhd2|Gne|Chia1|Mgat3|Nagk|Chil1|B3galnt2|Gnpda2|Ogt|Fn3k|	Aldh1a1|Chst2|Chst3|Gnpda1|Hexb|Mdp1|Ctbs|Mgat1|St6gal2|Oga|Gfpt2|Extl2|Chst1|Csgalnact1|Uap1|Pgm3|Hoga1|Chst7|Ovgp1|Renbp|Dpagt1|St6gal1|Uap1l1|
68	GOBP_AMINOGLYCAN_BIOSYNTHETIC_PROCESS	54	0.106011	0.894	0.589041	0.678857	NA	NA	53	-0.0723794	-0.618765	0.936709	0.975255	Pxylp1|Slc35d1|Chst3|Hexa|B4galt7|B4galt4|Chsy1|B3gat1|Il1b|Pdgfb|Xylt2|Chst14|Csgalnact2|Pdgfrb|Angpt1|Slc10a7|Chst1|Csgalnact1|Glce|Has2|Hs3st2|Ndst2|Hs3st3a1|B4galt5|Chst7|Hyal1|Xylt1|B3gat3|Tgfb1|Ext1|Nfkb1|Ugdh|B3gnt7|Ccnd3|Chpf2|Hs3st3b1|Has1|Chst11|B3galt6|Dse|Chpf|Has3|Cltc|Hs3st1|Abcc5|Ptger4|Chsy3|B3gnt3|Egf|Chst12|Ext2|Smpd3|Ap2a1|	Chst14|Csgalnact2|Pdgfrb|Angpt1|Slc10a7|Chst1|Csgalnact1|Glce|Has2|Hs3st2|Ndst2|Hs3st3a1|B4galt5|Chst7|Hyal1|Xylt1|B3gat3|Tgfb1|Ext1|Nfkb1|Ugdh|B3gnt7|Ccnd3|Chpf2|Hs3st3b1|Has1|Chst11|B3galt6|Dse|Chpf|Has3|Cltc|Hs3st1|Abcc5|Ptger4|Chsy3|B3gnt3|Egf|Chst12|Ext2|Smpd3|Ap2a1|
69	GOBP_AMINOGLYCAN_CATABOLIC_PROCESS	25	0.252806	1.48618	0.0873984	0.173873	Cemip|Galns|Ctbs|Hexb|Cemip2|Idua|Tgfb1|Arsb|Lyve1|Cd44|Fgf2|Hmmr|Slc9a1|Ovgp1|Sgsh|Hyal1|Hyal3|Stab2|Gns|Chil1|Chia1|Gusb|Ids|Hyal2|	Cemip|Galns|Ctbs|Hexb|Cemip2|Idua|Tgfb1|Arsb|Lyve1|Cd44|Fgf2|Hmmr|Slc9a1|Ovgp1|Sgsh|Hyal1|Hyal3|Stab2|Gns|Chil1|Chia1|Gusb|Ids|Hyal2|Hexa|	26	0.136778	0.836208	0.675732	0.805863	Hexa|Hexb|Ctbs|Hyal2|Fgf2|Hmmr|Galns|Sgsh|Arsb|Hyal3|Ids|Idua|Stab2|Ovgp1|Hyal1|Cd44|Gusb|Tgfb1|Cemip2|Lyve1|Pglyrp1|Chia1|Gns|Chil1|Slc9a1|Cemip|	Hexa|Hexb|Ctbs|Hyal2|Fgf2|Hmmr|Galns|Sgsh|Arsb|Hyal3|Ids|Idua|Stab2|Ovgp1|Hyal1|Cd44|Gusb|Tgfb1|Cemip2|Lyve1|Pglyrp1|Chia1|Gns|
70	GOBP_AMINOGLYCAN_METABOLIC_PROCESS	94	0.112657	1.26803	0.175197	0.312764	Cltc|B4galt4|Abcc5|Cemip|B3gat3|B3gnt2|Chst11|Galns|Chsy3|Chpf|Ap2a1|Xylt2|Ndst2|Hs3st1|Ext2|B3gat1|Nfkb1|Spock3|Il1b|Chpf2|Ctbs|Tnfaip6|Ccnd3|Chst7|Pxylp1|Ext1|Hexb|Ndnf|Itih5|Hpse|Chst12|Bgn|Cemip2|Idua|Tgfb1|Has1|Foxc1|Arsb|Lyve1|Cd44|B4galt5|Fgf2|Pdgfrb|Hmmr|Slc9a1|Ovgp1|Slc10a7|Sgsh|Egf|Hyal1|Hyal3|Cln6|Spock2|Angpt1|Stab2|Gns|Has3|Chsy1|Ugdh|Ednra|Chil1|Csgalnact1|Slc35d1|B3gnt8|Dse|Habp4|C…	Cltc|B4galt4|Abcc5|Cemip|B3gat3|B3gnt2|Chst11|Galns|Chsy3|Chpf|Ap2a1|Xylt2|Ndst2|Hs3st1|Ext2|B3gat1|Nfkb1|Spock3|Il1b|Chpf2|Ctbs|Tnfaip6|Ccnd3|Chst7|Pxylp1|Ext1|Hexb|Ndnf|Itih5|Hpse|Chst12|Bgn|Cemip2|Idua|Tgfb1|Has1|Foxc1|Arsb|Lyve1|Cd44|B4galt5|Fgf2|Pdgfrb|Hmmr|Slc9a1|Ovgp1|Slc10a7|Sgsh|Egf|Hyal1|Hyal3|Cln6|Spock2|Angpt1|Stab2|Gns|Has3|Chsy1|Ugdh|Ednra|Chil1|Csgalnact1|Slc35d1|B3gnt8|Dse|Habp4|C…	99	0.0551464	0.640612	0.914405	0.946556	Pxylp1|Slc35d1|Bgn|Chst3|Hexa|Itih3|B4galt7|Habp4|B4galt4|Tnfaip6|Chsy1|Hexb|B3gat1|Itih5|Mamdc2|Bpnt2|Ctbs|Hyal2|Cln6|Ednrb|Il1b|Hs2st1|Fgf2|Pdgfb|Itih2|Hmmr|Xylt2|Galns|Sgsh|Chst14|Csgalnact2|Pdgfrb|Arsb|Angpt1|Hyal3|Slc10a7|Chst1|Csgalnact1|Glce|Ids|Has2|Hs3st2|Ndst2|Il15|Hs3st3a1|Idua|B4galt5|Ndnf|Chst7|Stab2|Foxc1|Dsel|Ovgp1|Hyal1|Itih4|Xylt1|Cd44|B3gat3|Gusb|Spock3|Egflam|Tgfb1|Ext1|Nfkb1|U…	Pxylp1|Slc35d1|Bgn|Chst3|Hexa|Itih3|B4galt7|Habp4|B4galt4|Tnfaip6|Chsy1|Hexb|B3gat1|Itih5|Mamdc2|Bpnt2|Ctbs|Hyal2|Cln6|Ednrb|Il1b|Hs2st1|Fgf2|Pdgfb|Itih2|Hmmr|Xylt2|Galns|Sgsh|Chst14|Csgalnact2|Pdgfrb|Arsb|Angpt1|Hyal3|Slc10a7|Chst1|Csgalnact1|Glce|Ids|Has2|Hs3st2|Ndst2|Il15|
71	GOBP_AMMONIUM_ION_METABOLIC_PROCESS	21	0.288727	1.58741	0.0526316	0.12601	Htr1a|Atp2b2|Atp7a|Grin2a|Hdc|Aldh2|Pde1b|Chdh|Cyp2d22|Gch1|Ache|Bche|Chka|Ddc|Enpp6|Rnf180|	Htr1a|Atp2b2|Atp7a|Grin2a|Hdc|Aldh2|Pde1b|Chdh|Cyp2d22|Gch1|Ache|Bche|Chka|Ddc|Enpp6|Rnf180|Tph2|Spr|Maoa|Hnmt|Btbd9|	21	-0.143144	-0.794545	0.714008	0.8805	Htr1a|Spr|Enpp6|Gch1|Aldh2|Cyp2d22|Bche|Maoa|Tph2|Chdh|Grin2a|Ddc|Pde1b|Hnmt|Rnf180|Chka|Hdc|Atp7a|Btbd9|Atp2b2|Ache|	Htr1a|Spr|Enpp6|Gch1|Aldh2|Cyp2d22|Bche|Maoa|Tph2|Chdh|Grin2a|Ddc|
72	GOBP_AMP_METABOLIC_PROCESS	25	-0.227675	-1.38467	0.126233	0.253117	Ak3|Adsl|Pfas|Pnp|Ak2|Ampd2|Adk|Aprt|Ak1|Ak4|Adss|Nudt2|Hprt|Ppat|	Gart|Nt5c1a|Atic|Nt5e|Ampd3|Ak9|Adssl1|Paics|Xdh|Urah|Prps2|Ak3|Adsl|Pfas|Pnp|Ak2|Ampd2|Adk|Aprt|Ak1|Ak4|Adss|Nudt2|Hprt|Ppat|	26	-0.116132	-0.708449	0.845361	0.934165	Ak3|Aprt|Nudt2|Atic|Pnp|Ampd3|Paics|Nt5e|Pfas|Adsl|Ak2|Nt5c1a|Ada|Adss|Prps2|Gart|Ak4|Hprt|Xdh|Adssl1|Ppat|Ak9|Ampd1|Adk|Ak1|Ampd2|	Pfas|Adsl|Ak2|Nt5c1a|Ada|Adss|Prps2|Gart|Ak4|Hprt|Xdh|Adssl1|Ppat|Ak9|Ampd1|Adk|Ak1|Ampd2|
73	GOBP_AMYLOID_BETA_CLEARANCE	31	0.168926	1.10612	0.312127	0.458516	NA	NA	34	0.135911	0.948614	0.491054	0.706177	C5ar1|Clu|Itgam|Lrp4|Cyp51|Ldlr|Tnf|Trem2|Apoe|Itgb2|Rab11b|Ttpa|Cd36|Ifngr1|Lrp2|Abca7|Hmgcr|Picalm|C3|Rock1|Pla2g3|Il4|Msr1|Lrpap1|Ide|Igf1r|Cltc|Mme|Rab11a|Rab5a|Srf|App|Insr|Lrp1|	C5ar1|Clu|Itgam|Lrp4|Cyp51|Ldlr|Tnf|Trem2|Apoe|Itgb2|Rab11b|
74	GOBP_AMYLOID_BETA_FORMATION	44	0.208266	1.64215	0.0403226	0.105485	Epha4|Sorl1|Abca7|Apoe|Slc2a13|Rtn4|Spon1|Sp1|Lrrtm3|Gga3|Ncstn|Psenen|Rock1|Rela|	Epha4|Sorl1|Abca7|Apoe|Slc2a13|Rtn4|Spon1|Sp1|Lrrtm3|Gga3|Ncstn|Psenen|Rock1|Rela|Ntrk2|Clu|Psen2|Psen1|Aph1c|Gsap|Aph1b|Efna1|Igf1|Bace1|Adam10|Rtn2|Abca2|Aph1a|Dyrk1a|Picalm|Abcg1|Rock2|Bin1|Ifngr1|Casp3|Tnf|Chrna7|Hap1|Rtn3|Pin1|Gsk3a|Rtn1|Prnp|Tmed10|	NA	NA	NA	NA	NA	NA	NA
75	GOBP_AMYLOID_BETA_METABOLIC_PROCESS	54	0.167856	1.46597	0.0798403	0.18497	Epha4|Sorl1|Abca7|Unc13a|Apoe|Slc2a13|Rtn4|Spon1|Sp1|Lrrtm3|Gga3|Ncstn|Psenen|Rock1|Rela|	Epha4|Sorl1|Abca7|Unc13a|Apoe|Slc2a13|Rtn4|Spon1|Sp1|Lrrtm3|Gga3|Ncstn|Psenen|Rock1|Rela|Mme|Ntrk2|Clu|Ace|Apeh|Psen2|Psen1|Aph1c|Gsap|Aph1b|Efna1|Igf1|Bace1|Adam10|Rtn2|Abca2|Mgat3|Aph1a|Becn1|Dyrk1a|Picalm|Abcg1|Rock2|Bace2|Ide|Bin1|Ifngr1|Casp3|Tnf|Chrna7|Hap1|Rtn3|Nat8f1|Nat8f4|Pin1|Gsk3a|Rtn1|Prnp|Tmed10|	53	-0.119201	-1.02704	0.395131	0.680347	Clu|Bace2|Psenen|Becn1|Tnf|Sp1|Apoe|Psen1|Ntrk2|Dyrk1a|Gsk3a|Bace1|Rtn4|Prnp|Csnk1e|Casp3|Adam10|Rela|Gsap|Rtn1|Ifngr1|Abca7|Picalm|Aph1b|Efna1|Spon1|Ace|Rock1|Tmed10|Apeh|Pin1|Rtn2|Ide|Abca2|Bin1|Rtn3|Unc13a|Psen2|Rock2|Mgat3|Mme|Slc2a13|Lrrtm3|Ncstn|Aph1a|Aph1c|Epha4|Igf1|Sorl1|Gga3|Hap1|Abcg1|Chrna7|	Spon1|Ace|Rock1|Tmed10|Apeh|Pin1|Rtn2|Ide|Abca2|Bin1|Rtn3|Unc13a|Psen2|Rock2|Mgat3|Mme|Slc2a13|Lrrtm3|Ncstn|Aph1a|Aph1c|Epha4|Igf1|Sorl1|Gga3|Hap1|Abcg1|Chrna7|
76	GOBP_AMYLOID_FIBRIL_FORMATION	21	-0.167782	-0.924718	0.537525	0.681223	Gsn|Mapt|Apoe|Cryab|Clu|Ripk1|Psen1|B2m|Pfdn6|Trem2|Ldlr|	Gsn|Mapt|Apoe|Cryab|Clu|Ripk1|Psen1|B2m|Pfdn6|Trem2|Ldlr|App|Hspg2|Chrna7|Cd36|Mdm2|Pfdn5|Vbp1|Pfdn1|Pfdn2|Pfdn4|	26	0.346617	2.1227	0.00835073	0.0355811	B2m|Clu|Pfdn5|Gsn|Cryab|Ldlr|Pfdn2|Usp8|Trem2|Apoe|Pfdn4|Tardbp|Psen1|Fus|Pfdn1|Mdm2|Cd36|Vbp1|Mapt|Pfdn6|Snca|Hspg2|Ripk3|Ripk1|App|Chrna7|	B2m|Clu|Pfdn5|Gsn|Cryab|Ldlr|Pfdn2|Usp8|Trem2|Apoe|Pfdn4|Tardbp|Psen1|
77	GOBP_AMYLOID_PRECURSOR_PROTEIN_CATABOLIC_PROCESS	55	0.162798	1.41589	0.109015	0.214321	Epha4|Sorl1|Abca7|Unc13a|Apoe|Slc2a13|Rtn4|Spon1|Sp1|Lrrtm3|Gga3|Ncstn|Psenen|Rock1|Rela|	Epha4|Sorl1|Abca7|Unc13a|Apoe|Slc2a13|Rtn4|Spon1|Sp1|Lrrtm3|Gga3|Ncstn|Psenen|Rock1|Rela|Ntrk2|Clu|Cln3|Psen2|Adam17|Psen1|Aph1c|Gsap|Aph1b|Ranbp9|Efna1|Igf1|App|Bace1|Adam10|Rtn2|Abca2|Aph1a|Dyrk1a|Dhcr24|Lyn|Picalm|Abcg1|Rock2|Adam19|Bin1|Ifngr1|Casp3|Tnf|Chrna7|Hap1|Rtn3|Adam9|Pin1|Gsk3a|Rtn1|Prnp|Flot2|Tmed10|Efna3|	56	-0.096166	-0.825324	0.696607	0.854263	Clu|Psenen|Adam17|Tnf|Cln3|Sp1|Efna3|Apoe|Psen1|Ntrk2|Dyrk1a|Lyn|Gsk3a|Bace1|Rtn4|Prnp|Csnk1e|Casp3|Adam10|Rela|Gsap|Rtn1|Ifngr1|Abca7|Picalm|Aph1b|Efna1|Ranbp9|Adam9|Spon1|Rock1|Tmed10|Pin1|Rtn2|Abca2|Bin1|Rtn3|Unc13a|Psen2|Rock2|Dhcr24|Flot2|Slc2a13|Lrrtm3|Ncstn|Aph1a|Aph1c|Epha4|Adam19|Igf1|Sorl1|App|Gga3|Hap1|Abcg1|Chrna7|	Rtn3|Unc13a|Psen2|Rock2|Dhcr24|Flot2|Slc2a13|Lrrtm3|Ncstn|Aph1a|Aph1c|Epha4|Adam19|Igf1|Sorl1|App|Gga3|Hap1|Abcg1|Chrna7|
78	GOBP_AMYLOID_PRECURSOR_PROTEIN_METABOLIC_PROCESS	70	0.104255	0.985968	0.453027	0.581278	NA	NA	72	-0.115422	-1.15332	0.273077	0.563455	Clu|Bace2|Itm2b|Psenen|Adam17|Tnf|Cln3|Nsg1|Sp1|Efna3|Apoe|Psen1|Ntrk2|Dyrk1a|Lyn|Gsk3a|Bace1|Aatf|Pawr|Rtn4|Prnp|Csnk1e|Itm2c|Casp3|Adam10|Rela|Gsap|Itm2a|Rtn1|Ifngr1|Abca7|Picalm|Aph1b|Efna1|Ranbp9|Adam9|Spon1|Rock1|Ago2|Tmed10|Pin1|Rtn2|Abca2|Soat1|Naglu|Bin1|Rtn3|Unc13a|Psen2|Rock2|Dhcr24|Tmcc2|Flot2|Slc2a13|Lrrtm3|Ncstn|Aph1a|Dlg1|Aph1c|Epha4|Adam19|Igf1|Sorl1|Ldlrap1|App|Gga3|Necab2|Hap1|Ab…	Soat1|Naglu|Bin1|Rtn3|Unc13a|Psen2|Rock2|Dhcr24|Tmcc2|Flot2|Slc2a13|Lrrtm3|Ncstn|Aph1a|Dlg1|Aph1c|Epha4|Adam19|Igf1|Sorl1|Ldlrap1|App|Gga3|Necab2|Hap1|Abcg1|Necab3|Chrna7|Necab1|
79	GOBP_ANATOMICAL_STRUCTURE_HOMEOSTASIS	253	0.127585	2.31954	0	0.00607301	Ptgs2|Gpr137|Dctn1|Map1a|Crocc|Abcc8|Ncdn|Homer1|Grin1|Cacna1a|Atp2b2|Ankrd11|Norad|Cx3cl1|Gaa|Gigyf2|Ercc6|Slc8a2|Cep290|Ctnnb1|Slc24a2|Abca3|Trf|Stk11|Slc1a1|Gnas|Tjp1|Dmd|Itgav|Cracd|Car2|Wnk3|Notch1|Col11a2|Apc|Kmt2a|Trim32|P2rx7|Aldh1a1|Slc12a2|Nanos1|Sox9|Mtf1|Atp7a|Tfrc|Neurod1|Akt3|Cd38|S1pr1|Poc1b|Rpa1|Cd34|Large1|Ubash3b|Disc1|Mbp|Tpp1|Prkca|Mfsd2a|Xiap|Atp1b2|Bcl2|Atp2a2|Car7|Vegfa|Csf…	Ptgs2|Gpr137|Dctn1|Map1a|Crocc|Abcc8|Ncdn|Homer1|Grin1|Cacna1a|Atp2b2|Ankrd11|Norad|Cx3cl1|Gaa|Gigyf2|Ercc6|Slc8a2|Cep290|Ctnnb1|Slc24a2|Abca3|Trf|Stk11|Slc1a1|Gnas|Tjp1|Dmd|Itgav|Cracd|Car2|Wnk3|Notch1|Col11a2|Apc|Kmt2a|Trim32|P2rx7|Aldh1a1|Slc12a2|Nanos1|Sox9|Mtf1|Atp7a|Tfrc|Neurod1|Akt3|Cd38|S1pr1|Poc1b|Rpa1|Cd34|Large1|Ubash3b|Disc1|Mbp|Tpp1|Prkca|Mfsd2a|Xiap|Atp1b2|Bcl2|Atp2a2|Car7|Vegfa|Csf…	NA	NA	NA	NA	NA	NA	NA
80	GOBP_ANATOMICAL_STRUCTURE_MATURATION	213	0.103316	1.71041	0.0321932	0.0828143	Ptgs2|Klf2|Sptbn4|Kcnip2|Grin1|Rfx3|Cntnap2|Cntn2|Cacna1a|Nrcam|Foxo3|Ankrd17|Ank3|Asxl2|Ctnnb1|Cdk5r2|Ppp2r1a|Akap5|Dlg2|Notch1|Myo5a|Mir132|Pgr|Nrxn1|Ptbp3|Thbs3|Nom1|Nfasc|Mir212|Dag1|Slc24a4|Bcl11a|S1pr1|Mecp2|Ythdf2|Neurog2|Map3k13|Plxnb1|Anks1|Tdrd5|Fzd5|Zbtb7a|Brca2|Tut7|Bcl2|Gpat4|Kcnb1|Gba|Rflnb|Vegfa|Dchs1|Grip2|C1ql1|Dleu2|Zbtb16|Ngf|Dazl|Slc26a8|Wnt5a|Pou2f2|Cdh5|Sox10|Scarf1|Rere|Npp…	Ptgs2|Klf2|Sptbn4|Kcnip2|Grin1|Rfx3|Cntnap2|Cntn2|Cacna1a|Nrcam|Foxo3|Ankrd17|Ank3|Asxl2|Ctnnb1|Cdk5r2|Ppp2r1a|Akap5|Dlg2|Notch1|Myo5a|Mir132|Pgr|Nrxn1|Ptbp3|Thbs3|Nom1|Nfasc|Mir212|Dag1|Slc24a4|Bcl11a|S1pr1|Mecp2|Ythdf2|Neurog2|Map3k13|Plxnb1|Anks1|Tdrd5|Fzd5|Zbtb7a|Brca2|Tut7|Bcl2|Gpat4|Kcnb1|Gba|Rflnb|Vegfa|Dchs1|Grip2|C1ql1|Dleu2|Zbtb16|Ngf|Dazl|Slc26a8|Wnt5a|Pou2f2|Cdh5|Sox10|Scarf1|Rere|Npp…	222	-0.0427767	-0.720606	0.812261	0.927943	Tfcp2l1|Cebpa|Enpp1|Cx3cr1|Epas1|Ctsl|Bcl2|Cdk5r2|Fzd5|Plxnb1|Gdf11|Fgfr3|Ebp|Rbpj|Ppard|Nom1|Grem1|Pmp22|Sox10|Tusc2|S1pr1|Foxj1|H3f3a|Wnt5a|Ptbp3|Rb1|Fam210b|Kcnip2|Dleu2|Neurog2|Edn1|Pgr|Psen1|B4galt6|L3mbtl3|Gnaq|Cntn2|Sirt2|Shb|Ednrb|Cbfb|Cdk5r1|Pebp1|Runx1|Pdgfb|Bfsp2|Aldh1a2|Akt1|Sema4d|Fem1b|Abhd2|Mbtps2|Ppp2r1a|Kif14|Akr1b3|Rhoa|Nfix|Mecp2|Ccnb1|Trip13|Gal|Gsk3b|Septin4|Grb14|Pax2|Ctnnb1…	Tfcp2l1|Cebpa|Enpp1|Cx3cr1|Epas1|Ctsl|Bcl2|Cdk5r2|Fzd5|Plxnb1|Gdf11|Fgfr3|Ebp|Rbpj|Ppard|Nom1|Grem1|Pmp22|Sox10|Tusc2|S1pr1|Foxj1|H3f3a|Wnt5a|Ptbp3|Rb1|Fam210b|Kcnip2|Dleu2|Neurog2|Edn1|Pgr|Psen1|B4galt6|L3mbtl3|Gnaq|Cntn2|Sirt2|Shb|Ednrb|Cbfb|Cdk5r1|Pebp1|Runx1|Pdgfb|Bfsp2|Aldh1a2|Akt1|Sema4d|Fem1b|Abhd2|Mbtps2|Ppp2r1a|Kif14|Akr1b3|Rhoa|Nfix|Mecp2|Ccnb1|Trip13|Gal|Gsk3b|Septin4|Grb14|Pax2|Ctnnb1…
81	GOBP_ANDROGEN_RECEPTOR_SIGNALING_PATHWAY	32	0.14154	0.956695	0.469185	0.610404	NA	NA	35	-0.112509	-0.803849	0.687023	0.876483	Rwdd1|Fkbp4|Ar|Tmf1|Sfrp1|Heyl|Pias2|Rhoa|Foxp1|Rnf6|Ddx5|Ddx17|Hdac1|Zmiz1|Park7|Daxx|Ncor1|Smarca4|Ep300|Trim68|Kdm3a|Ncor2|Nkx3-1|Dnaja1|Arid1a|Rnf14|Safb2|Phb|Zbtb7a|Prmt2|Dab2|Sirt1|Igf1|Ube3a|Kdm5d|	Ddx17|Hdac1|Zmiz1|Park7|Daxx|Ncor1|Smarca4|Ep300|Trim68|Kdm3a|Ncor2|Nkx3-1|Dnaja1|Arid1a|Rnf14|Safb2|Phb|Zbtb7a|Prmt2|Dab2|Sirt1|Igf1|Ube3a|Kdm5d|
82	GOBP_ANGIOGENESIS	417	0.147809	3.53817	0	0	Ppp1r15a|Adamts1|Ptgs2|Klf2|Col4a2|Col4a1|Klf4|Jun|Abcc8|Thsd7a|Setd2|Mia3|Myh9|Nrp1|Spry2|Ism1|Angptl6|Nr4a1|Sema5a|Itgb8|Stat3|Ephb1|Cx3cl1|Map3k3|Sema3e|Robo1|Clic4|Pkm|Slit2|Flna|Gtf2i|Lemd3|Ctnnb1|Btg1|Nrp2|Pxn|Nrxn3|Scg2|Rtn4|Foxo4|Tjp1|Itgav|Sash1|Ccn1|Synj2bp|Cald1|Stim1|Notch1|Spred1|Sp1|Plk2|Tafa5|Nras|Nrxn1|Ddah1|Fbxw7|Prkx|Slc12a2|Fzd8|Smoc2|Apold1|Vash1|Rbm15|Sema4a|Ephb2|Stat1|Pml|R…	Ppp1r15a|Adamts1|Ptgs2|Klf2|Col4a2|Col4a1|Klf4|Jun|Abcc8|Thsd7a|Setd2|Mia3|Myh9|Nrp1|Spry2|Ism1|Angptl6|Nr4a1|Sema5a|Itgb8|Stat3|Ephb1|Cx3cl1|Map3k3|Sema3e|Robo1|Clic4|Pkm|Slit2|Flna|Gtf2i|Lemd3|Ctnnb1|Btg1|Nrp2|Pxn|Nrxn3|Scg2|Rtn4|Foxo4|Tjp1|Itgav|Sash1|Ccn1|Synj2bp|Cald1|Stim1|Notch1|Spred1|Sp1|Plk2|Tafa5|Nras|Nrxn1|Ddah1|Fbxw7|Prkx|Slc12a2|Fzd8|Smoc2|Apold1|Vash1|Rbm15|Sema4a|Ephb2|Stat1|Pml|R…	458	0.084033	2.06442	0.00596422	0.045984	Nr2e1|Gpx1|Hmox1|Creb3l1|Nras|C5ar1|Ddah1|Fgf1|Smad5|Glul|Pak4|Nr4a1|Cald1|Cx3cr1|Cxcl10|B4galt1|Epas1|Itgb1|Pdcl3|Otulin|Ephb1|Amotl1|Alox5|Fzd5|Tafa5|Btg1|Bmpr1a|Ptn|Hipk2|Sash1|Tnfaip2|Emp2|Rbpj|Adamts1|Aimp1|Vash2|Grem1|Spry2|Enpp2|Sema6a|Egr3|Gpr4|Ang|Becn1|Cyp1b1|Ccl12|Itgb1bp1|Tgfa|Mydgf|Ccm2|Amot|Egln1|Tnf|Synj2bp|Sparc|Ncl|Gab1|Pdgfa|S1pr1|Fzd8|Rora|Ppp3r1|Pdcd6|Wnt5a|Hhex|Zc3h12a|Gna13|…	Nr2e1|Gpx1|Hmox1|Creb3l1|Nras|C5ar1|Ddah1|Fgf1|Smad5|Glul|Pak4|Nr4a1|Cald1|Cx3cr1|Cxcl10|B4galt1|Epas1|Itgb1|Pdcl3|Otulin|Ephb1|Amotl1|Alox5|Fzd5|Tafa5|Btg1|Bmpr1a|Ptn|Hipk2|Sash1|Tnfaip2|Emp2|Rbpj|Adamts1|Aimp1|Vash2|Grem1|Spry2|Enpp2|Sema6a|Egr3|Gpr4|Ang|Becn1|Cyp1b1|Ccl12|Itgb1bp1|Tgfa|Mydgf|Ccm2|Amot|Egln1|Tnf|Synj2bp|Sparc|Ncl|Gab1|Pdgfa|S1pr1|Fzd8|Rora|Ppp3r1|Pdcd6|Wnt5a|Hhex|Zc3h12a|Gna13|…
83	GOBP_ANGIOGENESIS_INVOLVED_IN_WOUND_HEALING	20	0.211914	1.12269	0.310891	0.443414	NA	NA	23	0.181545	1.03698	0.403846	0.624462	Gpx1|B4galt1|Alox5|Tafa5|Gpr4|Tnf|Adipor2|Slc12a2|Prcp|Npr2|Serpine1|Vegfb|Ndnf|Vegfa|Xbp1|Cxcr4|Cx3cl1|Kdr|Stard13|Gata2|Smoc2|Hif1a|Pik3cb|	Gpx1|B4galt1|Alox5|Tafa5|Gpr4|Tnf|Adipor2|Slc12a2|Prcp|Npr2|Serpine1|Vegfb|Ndnf|Vegfa|Xbp1|Cxcr4|Cx3cl1|Kdr|Stard13|Gata2|Smoc2|Hif1a|
84	GOBP_ANIMAL_ORGAN_FORMATION	46	0.157206	1.24874	0.197211	0.328769	Robo2|Pim1|Mef2c|Robo1|Spry1|Ctnnb1|Wnt2|Tbr1|Lemd2|Notch1|Fgf10|Ar|Wnt11|Fgf1|Wnt5a|Rdh10|Fgfr2|Mks1|Ext1|Axin2|Wnt2b|Tgfbr2|Eya1|Wnt3a|Fgf2|Gli3|Cited2|Gli2|Shh|	Robo2|Pim1|Mef2c|Robo1|Spry1|Ctnnb1|Wnt2|Tbr1|Lemd2|Notch1|Fgf10|Ar|Wnt11|Fgf1|Wnt5a|Rdh10|Fgfr2|Mks1|Ext1|Axin2|Wnt2b|Tgfbr2|Eya1|Wnt3a|Fgf2|Gli3|Cited2|Gli2|Shh|Trp63|Fgfr1|Nog|Lrp2|Map2k2|Gng5|Sulf1|Smarcd3|Rbpj|Mapk3|Bmp2|Map2k1|Frs2|Bmpr1a|Ift88|Mapk1|Hes1|	53	0.173545	1.5084	0.0642023	0.264993	Fgf1|Bmpr1a|Emp2|Rbpj|Bmp7|Spry1|Wnt5a|Hhex|Frs2|Ar|Pim1|Fgfr2|Map2k2|Nog|Eya1|Fgf2|Bmp4|Rdh10|Gng5|Gli2|Tgfbr2|Sulf1|Folr1|Pax2|Ctnnb1|Mapk3|Wnt11|Mks1|Gdnf|Lrp2|Wnt2|Axin2|Hes1|Cited2|Lemd2|Gli3|Ext1|Trp63|Rbm20|Bmp2|Wnt2b|Fgf10|Robo2|Fgfr1|Mef2c|Map2k1|Shh|Notch1|Mapk1|Smarcd3|Ift88|Robo1|Tbr1|	Fgf1|Bmpr1a|Emp2|Rbpj|Bmp7|Spry1|Wnt5a|Hhex|Frs2|Ar|Pim1|Fgfr2|Map2k2|Nog|Eya1|Fgf2|Bmp4|Rdh10|Gng5|Gli2|Tgfbr2|Sulf1|Folr1|Pax2|Ctnnb1|Mapk3|Wnt11|Mks1|
85	GOBP_ANIMAL_ORGAN_MATURATION	25	0.106292	0.63332	0.9	0.937148	NA	NA	26	0.133808	0.800506	0.743083	0.83474	Enpp1|Plxnb1|Fgfr3|Ebp|Grem1|Aldh1a2|Sema4d|Mbtps2|Rhoa|Pax2|Asxl2|Ret|Zbtb16|Xylt1|Ext1|Snx10|Ift80|Bmp2|Rflnb|Dchs1|Rflna|Ano6|Thbs3|Igf1|Fat4|Ryr1|	Enpp1|Plxnb1|Fgfr3|Ebp|Grem1|
86	GOBP_ANIMAL_ORGAN_REGENERATION	NA	NA	NA	NA	NA	NA	NA	22	0.197371	1.08781	0.317739	0.584625	Hmox1|Ezh2|Ccnd1|Cxcl12|Cebpb|Cdk1|Il6|Gfer|Upf2|Egfr|Aurka|Vtn|Med1|Lif|Ace|Tgfb1|Wnt1|Pkm|Itpr1|Sulf2|Ezh1|Lifr|	Hmox1|Ezh2|Ccnd1|Cxcl12|Cebpb|Cdk1|Il6|Gfer|Upf2|Egfr|Aurka|Vtn|Med1|
87	GOBP_ANION_HOMEOSTASIS	32	0.18228	1.22014	0.213307	0.351134	Grm2|Slc12a5|Cacna1a|Ckb|Wnk1|Slc12a9|Slc1a1|Slc12a2|Slc12a4|Slc7a11|	Grm2|Slc12a5|Cacna1a|Ckb|Wnk1|Slc12a9|Slc1a1|Slc12a2|Slc12a4|Slc7a11|Pthlh|Cybrd1|Slc12a6|Slc12a8|Spp1|Sfrp4|Enpp1|Stc1|Kctd7|Xpr1|Slc12a7|Ank|Wnk4|Atp6v1b1|Kcne3|Rnls|Car12|Stk39|Cyb561d2|Gls|Cyb561|Ptk2|	NA	NA	NA	NA	NA	NA	NA
88	GOBP_ANION_TRANSMEMBRANE_TRANSPORT	150	0.0678117	0.963951	0.484277	0.601769	NA	NA	NA	NA	NA	NA	NA	NA	NA
89	GOBP_ANION_TRANSPORT	325	0.0539057	1.07713	0.338645	0.489344	NA	NA	NA	NA	NA	NA	NA	NA	NA
90	GOBP_ANOIKIS	30	0.126518	0.811164	0.698225	0.77298	NA	NA	29	0.161403	1.05624	0.405295	0.613338	Stk11|Itgb1|Bcl2|Tle5|Pdk4|Tfdp1|E2f1|Ntrk2|Cav1|Ankrd13c|Bcl2l1|Mcl1|Map3k7|Pik3ca|Snai2|Ptrh2|Cryba1|Tle1|Chek2|Ikbkg|Src|Sik1|Clca3a2|Itga5|Bmf|Notch1|Ptk2|Mybbp1a|Tsc2|	Stk11|Itgb1|Bcl2|Tle5|Pdk4|Tfdp1|E2f1|Ntrk2|Cav1|Ankrd13c|Bcl2l1|Mcl1|Map3k7|Pik3ca|Snai2|Ptrh2|Cryba1|Tle1|Chek2|Ikbkg|
91	GOBP_ANTERIOR_POSTERIOR_AXIS_SPECIFICATION	34	0.213227	1.47011	0.0794574	0.181978	Lefty1|Ctnnb1|Ripply2|Tdrd5|Fzd5|Epb41l5|Gpc3|Ets2|Lrp6|Kdm6a|Hey2|Wnt5a|Nrarp|Pcsk6|Smad4|Hey1|Ski|Mesp2|Srf|Wnt3|Ddit3|Wls|	Lefty1|Ctnnb1|Ripply2|Tdrd5|Fzd5|Epb41l5|Gpc3|Ets2|Lrp6|Kdm6a|Hey2|Wnt5a|Nrarp|Pcsk6|Smad4|Hey1|Ski|Mesp2|Srf|Wnt3|Ddit3|Wls|Shh|Tdrd1|Aurka|Pgap1|Tasor|Tdrd7|Rnf2|Tdrkh|Frs2|Tmed2|Ldb1|Nckap1|	40	0.18845	1.43765	0.0764588	0.316356	Lefty1|Hey1|Fzd5|Tdgf1|Pcsk6|Wnt5a|Hhex|Smad4|Frs2|Lrp6|Hey2|Prickle1|Bmp4|Ski|Otx2|Nckap1|Lhx1|Zic3|Ctnnb1|Aurka|Nrarp|Ripply2|Tmed2|Kdm6a|Rnf2|Ddit3|Wnt3|Tbx18|Gpc3|Epb41l5|Tbx3|Tcf7l1|Tasor|Shh|Ets2|Wls|Srf|Pgap1|Tdrd5|Ldb1|	Lefty1|Hey1|Fzd5|Tdgf1|Pcsk6|Wnt5a|Hhex|Smad4|Frs2|Lrp6|Hey2|Prickle1|Bmp4|Ski|Otx2|Nckap1|Lhx1|Zic3|Ctnnb1|Aurka|Nrarp|Ripply2|Tmed2|Kdm6a|Rnf2|
92	GOBP_ANTERIOR_POSTERIOR_PATTERN_SPECIFICATION	137	0.137149	1.8256	0.0172745	0.0548122	Arc|Btg2|Pcdh8|Sf3b1|Lefty1|Ctnnb1|Zeb2|Wnt2|Bptf|Bhlhe41|Pcsk5|Ttn|Notch1|Ctnnbip1|Apc|Kmt2a|Yy1|Mib1|Plxna2|Bmpr2|Bmi1|Neurod1|Ripply2|Htt|Tshz1|Tdrd5|Fzd5|Epb41l5|Gpc3|Ets2|Med12|Dll3|Lrp6|Zbtb16|Kdm6a|Hey2|Wnt5a|Celsr1|Celsr2|Ep300|Nrarp|Dll1|Pcsk6|Gdf11|Bhlhe40|Tcf15|Wnt1|Hipk2|Psen2|Lfng|Axin2|Psen1|Emx2|Scmh1|Wnt2b|Ring1|Smad4|Pbx1|Hey1|Ski|Mesp2|Foxc1|Atm|Srf|Hes7|Wnt3a|Pcgf2|Pax6|Vangl2|…	Arc|Btg2|Pcdh8|Sf3b1|Lefty1|Ctnnb1|Zeb2|Wnt2|Bptf|Bhlhe41|Pcsk5|Ttn|Notch1|Ctnnbip1|Apc|Kmt2a|Yy1|Mib1|Plxna2|Bmpr2|Bmi1|Neurod1|Ripply2|Htt|Tshz1|Tdrd5|Fzd5|Epb41l5|Gpc3|Ets2|Med12|Dll3|Lrp6|Zbtb16|Kdm6a|Hey2|Wnt5a|Celsr1|Celsr2|Ep300|Nrarp|Dll1|Pcsk6|Gdf11|Bhlhe40|Tcf15|Wnt1|Hipk2|Psen2|Lfng|Axin2|Psen1|Emx2|Scmh1|Wnt2b|Ring1|Smad4|Pbx1|Hey1|Ski|Mesp2|Foxc1|Atm|Srf|Hes7|Wnt3a|Pcgf2|Pax6|Vangl2|…	147	-0.0646479	-0.921944	0.516378	0.775699	Arc|Lefty1|Btg2|Hey1|Fzd5|Tdgf1|Gdf11|Bmpr1a|Hipk2|Rbpj|Taf10|Pax6|Pcsk6|Bhlhe41|Wnt5a|Hhex|Smad4|Frs2|Lrp6|Tgfbr1|Bmi1|Otx1|Smo|Mllt3|Psen1|Sfrp1|Zeb2|Pofut1|Nog|Hey2|Heyl|Prickle1|Xrcc2|Bmp4|Aldh1a2|Vangl2|Lrp5|Ski|Otx2|Celsr1|Mib1|Hipk1|Gli2|Nckap1|Lhx1|Zic3|Acvr2b|Ring1|Kdm2b|Ctnnb1|Bptf|Dll3|Abi1|Aurka|Pbx1|Smad3|Nrarp|Ripply2|Bhlhe40|Yy1|Crb2|Six3|Msx2|Tmed2|Trp53|Kdm6a|Ctnnbip1|Pds5a|Osr1|…	Fezf2|Pgap1|Tdrd5|Cdon|Ift88|Nr2f2|Ldb1|Med12|Plxna2|Atm|Acvr2a|Pcsk5|Celsr2|Pcgf2|Ttn|Cobl|
93	GOBP_ANTEROGRADE_AXONAL_TRANSPORT	49	0.201372	1.68603	0.0270833	0.0896341	Map2|Map1a|Ap3b2|Mapk8ip3|Cnih2|Kif1a|Kif1b|Kif5a|Ap3b1|Dlg2|Rab21|Spast|Bloc1s5|Sybu|Mecp2|Nefl|Kif1c|Madd|Ap3d1|	Map2|Map1a|Ap3b2|Mapk8ip3|Cnih2|Kif1a|Kif1b|Kif5a|Ap3b1|Dlg2|Rab21|Spast|Bloc1s5|Sybu|Mecp2|Nefl|Kif1c|Madd|Ap3d1|Ap3m1|Bloc1s1|Fez1|Bloc1s3|Kif5c|Trim46|Snapin|Kif5b|Bloc1s6|Trak1|Spg7|Terf2|Trak2|Ap3s1|Borcs5|Caly|Rab27b|Bloc1s4|Kif3a|Hap1|Fmr1|Sod1|Ap3s2|Dtnbp1|Arl8a|Bloc1s2|Arl8b|Agtpbp1|Agbl4|Ap3m2|	52	0.109044	0.935552	0.538767	0.715427	Rab21|Bloc1s4|Kif1c|Ap3s1|Trak2|Bloc1s5|Ap3b1|Snapin|Fez1|Bloc1s6|Spast|Ap3m1|Trak1|Sod1|Cnih2|Kif5a|Mecp2|Fmr1|Bloc1s2|Ap3s2|Borcs5|Bloc1s3|Nefl|Kif5c|Trim46|Sybu|Hspb1|Bloc1s1|Dtnbp1|Kif3a|Dlg2|Spg7|Kif5b|Map1a|Arl8a|Ap3m2|Terf2|Kif1b|Map2|Ap3d1|Ap3b2|Caly|Agtpbp1|Rab27b|Ank3|Mapk8ip3|Arl8b|Kif1a|Hap1|Agbl4|Neto1|Madd|	Rab21|Bloc1s4|Kif1c|Ap3s1|Trak2|Bloc1s5|Ap3b1|Snapin|Fez1|Bloc1s6|Spast|Ap3m1|Trak1|Sod1|Cnih2|Kif5a|Mecp2|Fmr1|Bloc1s2|Ap3s2|Borcs5|Bloc1s3|Nefl|Kif5c|Trim46|Sybu|Hspb1|Bloc1s1|Dtnbp1|Kif3a|Dlg2|Spg7|
94	GOBP_ANTIGEN_PROCESSING_AND_PRESENTATION	71	-0.0723509	-0.717624	0.864271	0.883205	NA	NA	82	0.101606	1.09184	0.320158	0.583777	Ighm|Ctss|B2m|Fcer1g|H2-D1|Ctsl|Psmb9|Tapbp|Marchf8|Psme2|Rab5b|Traf6|Rab4a|H2-K1|Trem2|Ap3b1|Unc93b1|H2-T22|Marchf1|Atg5|Pdia3|Ythdf1|Hfe|Nod1|Rab35|Cd68|H2-M3|Calr|H2-Eb1|H2-T24|Icam1|Rab6a|Erap1|Mill2|Rab34|Rab8b|Ulbp1|H2-M2|Ccr7|Rab33a|H2-Q4|Psap|Nod2|Ifi30|Tapbpl|Rab27a|Tap2|Fcgr3|Was|Psme1|Mr1|Ccl21a|Fgl2|Mfsd6|Ext1|Slc11a1|Ccl19|Rab10|Fcgr1|Ide|Psmb8|Ap3d1|Rab3c|Washc1|Bag6|Thbs1|Pikfyve|T…	Ighm|Ctss|B2m|Fcer1g|H2-D1|Ctsl|Psmb9|Tapbp|Marchf8|Psme2|Rab5b|Traf6|Rab4a|H2-K1|Trem2|Ap3b1|Unc93b1|H2-T22|Marchf1|Atg5|Pdia3|Ythdf1|Hfe|
95	GOBP_ANTIGEN_PROCESSING_AND_PRESENTATION_OF_EXOGENOUS_ANTIGEN	21	0.134635	0.738512	0.818913	0.846656	NA	NA	24	0.225816	1.36447	0.10609	0.372467	Ctss|B2m|Fcer1g|Tapbp|Psme2|Traf6|H2-K1|Ap3b1|Unc93b1|H2-M3|H2-Eb1|Ifi30|Tap2|Fcgr3|Psme1|Mr1|Mfsd6|Fcgr1|Ap3d1|Pikfyve|Tap1|Fcgr2b|Cd74|H2-DMa|	Ctss|B2m|Fcer1g|Tapbp|Psme2|Traf6|H2-K1|Ap3b1|Unc93b1|
96	GOBP_ANTIGEN_PROCESSING_AND_PRESENTATION_OF_PEPTIDE_ANTIGEN	34	0.197386	1.39544	0.105263	0.227524	Bag6|H2-D1|Marchf1|Tap2|Marchf8|H2-DMa|Erap1|Tapbpl|Tapbp|H2-Eb1|Fcer1g|B2m|Trem2|Mfsd6|H2-K1|Hfe|Ctss|Mr1|Ctsl|H2-T10|Abcb9|Calr|Tap1|Unc93b1|Slc11a1|H2-T22|H2-M3|Fcgr3|Ide|Pdia3|H2-T24|H2-T23|	Bag6|H2-D1|Marchf1|Tap2|Marchf8|H2-DMa|Erap1|Tapbpl|Tapbp|H2-Eb1|Fcer1g|B2m|Trem2|Mfsd6|H2-K1|Hfe|Ctss|Mr1|Ctsl|H2-T10|Abcb9|Calr|Tap1|Unc93b1|Slc11a1|H2-T22|H2-M3|Fcgr3|Ide|Pdia3|H2-T24|H2-T23|Traf6|Pikfyve|	41	0.186934	1.3831	0.113821	0.360045	Ctss|B2m|Fcer1g|H2-D1|Ctsl|Tapbp|Marchf8|Traf6|H2-K1|Trem2|Unc93b1|H2-T22|Marchf1|Pdia3|Hfe|H2-M3|Calr|H2-Eb1|H2-T24|Erap1|Mill2|Ulbp1|H2-M2|H2-Q4|Ifi30|Tapbpl|Tap2|Fcgr3|Mr1|Mfsd6|Slc11a1|Fcgr1|Ide|Bag6|Pikfyve|Tap1|Fcgr2b|H2-T23|Cd74|H2-DMa|Pycard|	Ctss|B2m|Fcer1g|H2-D1|Ctsl|Tapbp|Marchf8|Traf6|H2-K1|Trem2|Unc93b1|H2-T22|Marchf1|Pdia3|Hfe|
97	GOBP_ANTIGEN_PROCESSING_AND_PRESENTATION_OF_PEPTIDE_ANTIGEN_VIA_MHC_CLASS_I	23	0.256159	1.47402	0.10084	0.180002	Bag6|H2-D1|Tap2|Erap1|Tapbpl|Tapbp|Fcer1g|B2m|Mfsd6|H2-K1|Hfe|Mr1|H2-T10|Abcb9|Calr|Tap1|H2-T22|H2-M3|Fcgr3|Ide|Pdia3|H2-T24|H2-T23|	Bag6|H2-D1|Tap2|Erap1|Tapbpl|Tapbp|Fcer1g|B2m|Mfsd6|H2-K1|Hfe|Mr1|H2-T10|Abcb9|Calr|Tap1|H2-T22|H2-M3|Fcgr3|Ide|Pdia3|H2-T24|H2-T23|	27	0.218128	1.34303	0.138655	0.379568	B2m|Fcer1g|H2-D1|Tapbp|H2-K1|H2-T22|Pdia3|Hfe|H2-M3|Calr|H2-T24|Erap1|Mill2|Ulbp1|H2-M2|H2-Q4|Ifi30|Tapbpl|Tap2|Fcgr3|Mr1|Mfsd6|Fcgr1|Ide|Bag6|Tap1|H2-T23|	B2m|Fcer1g|H2-D1|Tapbp|H2-K1|H2-T22|Pdia3|Hfe|H2-M3|Calr|H2-T24|Erap1|Mill2|Ulbp1|H2-M2|H2-Q4|Ifi30|Tapbpl|Tap2|Fcgr3|Mr1|
98	GOBP_ANTIGEN_RECEPTOR_MEDIATED_SIGNALING_PATHWAY	NA	NA	NA	NA	NA	NA	NA	121	0.0535985	0.691164	0.859244	0.915272	Cd38|Ighm|Nras|Rps3|Ezr|Stk11|Bcl2|Plekha1|Cmtm3|Bcl10|Elf1|Mog|Fyb|Bcl2a1d|Traf6|Wnk1|Cd300a|Zc3h12a|Hras|Laptm5|Ptpn2|Psen1|Usp12|Shb|Bax|Lyn|Fyn|Nfatc2|Sla2|Nfkbiz|Prkcb|Pawr|Nectin2|Tec|Rc3h2|Prnp|Sh2b2|Lilrb4b|Lcp2|Nfkbid|Cd81|Dusp3|Ripk2|Rela|Dusp22|Foxp1|Cd276|Dgkz|Ptprj|Sppl3|Ccr7|Plcl2|Syk|Ermap|Lgals3|Klhl6|Sos1|Malt1|Thy1|Abl1|Stoml2|Braf|Eif2b5|Ube2n|Vav3|Nfkbia|Ikbkg|Ada|Plcg2|Btk|Ca…	Cd38|Ighm|Nras|Rps3|Ezr|Stk11|Bcl2|Plekha1|Cmtm3|Bcl10|Elf1|Mog|Fyb|Bcl2a1d|Traf6|Wnk1|Cd300a|Zc3h12a|Hras|Laptm5|Ptpn2|Psen1|Usp12|Shb|Bax|Lyn|Fyn|Nfatc2|Sla2|Nfkbiz|Prkcb|Pawr|Nectin2|Tec|Rc3h2|Prnp|Sh2b2|Lilrb4b|Lcp2|Nfkbid|Cd81|Dusp3|Ripk2|Rela|Dusp22|Foxp1|Cd276|Dgkz|Ptprj|Sppl3|Ccr7|Plcl2|Syk|Ermap|Lgals3|Klhl6|Sos1|Malt1|Thy1|Abl1|Stoml2|Braf|Eif2b5|Ube2n|Vav3|Nfkbia|Ikbkg|Ada|Plcg2|Btk|Ca…
99	GOBP_ANTIMICROBIAL_HUMORAL_IMMUNE_RESPONSE_MEDIATED_BY_ANTIMICROBIAL_PEPTIDE	31	-0.0993945	-0.661276	0.883858	0.925575	NA	NA	37	0.254566	1.87096	0.00384615	0.093729	Rpl30|B2m|Rpl39|Cxcl14|Cxcl10|Hmgn2|Ccl28|Ang|Tac1|Fau|Rps19|Cxcl2|Klk7|Romo1|Cxcl12|Nts|H2bc21|Fam3a|Ccl22|Ccl17|Ccl25|Leap2|Pomc|Lgals3|Cxcl1|Nod2|Npy|Ccl27a|Gapdh|Ccl21a|Cxcl11|Ccl19|Pglyrp1|Vip|App|Evpl|Ppl|	Rpl30|B2m|Rpl39|Cxcl14|Cxcl10|Hmgn2|Ccl28|Ang|Tac1|Fau|Rps19|Cxcl2|Klk7|Romo1|Cxcl12|Nts|H2bc21|Fam3a|Ccl22|Ccl17|Ccl25|Leap2|Pomc|Lgals3|Cxcl1|
100	GOBP_ANTIMICROBIAL_HUMORAL_RESPONSE	38	-0.0705072	-0.518676	0.982072	0.98817	NA	NA	48	0.245693	1.98742	0.00578035	0.0612009	Rpl30|Ighm|B2m|Rpl39|Trf|Cxcl14|Cxcl10|Hmgn2|Ccl28|Ang|Tac1|Ppp2r3c|Fau|Rps19|Cxcl2|Klk7|Romo1|Acod1|Cxcl12|Rarres2|Nts|H2bc21|Bcl3|Fam3a|Ccl22|Ccl17|Ccl25|Leap2|Wfdc18|Pomc|Lgals3|Cxcl1|Nod2|Npy|Ccl27a|Gapdh|Ccl21a|Inhca|Cxcl11|Ccl19|Pla2g6|Spon2|Pglyrp1|Colec11|Vip|App|Evpl|Ppl|	Rpl30|Ighm|B2m|Rpl39|Trf|Cxcl14|Cxcl10|Hmgn2|Ccl28|Ang|Tac1|Ppp2r3c|Fau|Rps19|Cxcl2|Klk7|Romo1|Acod1|Cxcl12|Rarres2|Nts|H2bc21|Bcl3|Fam3a|Ccl22|Ccl17|Ccl25|Leap2|Wfdc18|Pomc|Lgals3|Cxcl1|
101	GOBP_AORTA_DEVELOPMENT	57	0.220435	1.91512	0.00390625	0.0381523	Egr2|Robo2|Ap2b1|Kat6a|Myh10|Jag1|Sox4|Prox1|Robo1|Hectd1|Chd7|Notch1|Pde2a|Cntrl|Adamts6|Prickle1|Hey2|Lrp1|Adamts9|Smarca4|Chrd|Prdm1|Kif7|Hey1|Tab1|Acvrl1|Eya1|Cxcr4|Srf|Dll4|Enpp1|Snx17|Col3a1|Ltbp1|Efemp2|Pdgfrb|Dnm2|Fkbp10|Notch4|	Egr2|Robo2|Ap2b1|Kat6a|Myh10|Jag1|Sox4|Prox1|Robo1|Hectd1|Chd7|Notch1|Pde2a|Cntrl|Adamts6|Prickle1|Hey2|Lrp1|Adamts9|Smarca4|Chrd|Prdm1|Kif7|Hey1|Tab1|Acvrl1|Eya1|Cxcr4|Srf|Dll4|Enpp1|Snx17|Col3a1|Ltbp1|Efemp2|Pdgfrb|Dnm2|Fkbp10|Notch4|Nkx3-1|Fuz|Ednra|Lrp2|Ngfr|Eng|Sufu|Mylk|Dctn5|Nprl3|Tgfb2|Rbpj|Ndst1|Efnb2|Bmpr1a|Sec24b|Plxnd1|Hes1|	62	-0.0978346	-0.888436	0.624031	0.805896	Enpp1|Egr2|Hey1|Bmpr1a|Rbpj|Kat6a|Snx17|Sox4|Kif7|Dnm2|Mylk|Hey2|Eya1|Prickle1|Efemp2|Ltbp1|Prox1|Tgfbr2|Chd7|Pdgfrb|Fkbp10|Ephb4|Notch4|Jag1|Adamts6|Aplnr|Lrp2|Col3a1|Hes1|Lox|Plxnd1|Smarca4|Sufu|Acvrl1|Cxcr4|Dll4|Myh10|Ngfr|Sec24b|Nkx3-1|Naglu|Eng|Dctn5|Ap2b1|Pde2a|Ndst1|Robo2|Nprl3|Tab1|Prdm1|Fuz|Hectd1|Srf|Efnb2|Notch1|Cntrl|Lrp1|Robo1|Ednra|Tgfb2|Chrd|Adamts9|	Ngfr|Sec24b|Nkx3-1|Naglu|Eng|Dctn5|Ap2b1|Pde2a|Ndst1|Robo2|Nprl3|Tab1|Prdm1|Fuz|Hectd1|Srf|Efnb2|Notch1|Cntrl|Lrp1|Robo1|Ednra|Tgfb2|Chrd|Adamts9|
102	GOBP_AORTA_MORPHOGENESIS	28	0.214392	1.38339	0.131846	0.235022	Kat6a|Jag1|Sox4|Prox1|Chd7|Notch1|Hey2|Lrp1|Adamts9|Hey1|Acvrl1|Eya1|Srf|Dll4|Col3a1|Efemp2|Pdgfrb|Fkbp10|Notch4|	Kat6a|Jag1|Sox4|Prox1|Chd7|Notch1|Hey2|Lrp1|Adamts9|Hey1|Acvrl1|Eya1|Srf|Dll4|Col3a1|Efemp2|Pdgfrb|Fkbp10|Notch4|Eng|Mylk|Nprl3|Tgfb2|Rbpj|Efnb2|Bmpr1a|Sec24b|Hes1|	31	0.165391	1.08983	0.337302	0.583341	Hey1|Bmpr1a|Rbpj|Kat6a|Sox4|Mylk|Hey2|Eya1|Efemp2|Prox1|Tgfbr2|Chd7|Pdgfrb|Fkbp10|Ephb4|Notch4|Jag1|Col3a1|Hes1|Acvrl1|Dll4|Sec24b|Naglu|Eng|Nprl3|Srf|Efnb2|Notch1|Lrp1|Tgfb2|Adamts9|	Hey1|Bmpr1a|Rbpj|Kat6a|Sox4|Mylk|Hey2|Eya1|Efemp2|Prox1|Tgfbr2|Chd7|Pdgfrb|Fkbp10|
103	GOBP_AORTIC_VALVE_DEVELOPMENT	20	0.276235	1.4946	0.06875	0.171689	Robo2|Robo1|Slit2|Notch1|Bmpr2|Sox9|Slit3|Hey2|Rb1|Hey1|Tgfb1|Efna1|Tnfrsf1a|Emilin1|Nos3|	Robo2|Robo1|Slit2|Notch1|Bmpr2|Sox9|Slit3|Hey2|Rb1|Hey1|Tgfb1|Efna1|Tnfrsf1a|Emilin1|Nos3|Nfatc1|Tnfrsf1b|Twist1|Rbpj|Bmp2|	28	-0.149418	-0.928384	0.521921	0.773046	Tnfrsf1b|Hey1|Rbpj|Sox9|Rb1|Hey2|Bmp4|Eln|Tgfbr2|Rhoa|Bmpr2|Axin2|Efna1|Twist1|Smad2|Adamts5|Tgfb1|Dll4|Tnfrsf1a|Bmp2|Nos3|Tie1|Robo2|Nfatc1|Notch1|Slit3|Robo1|Slit2|	Bmpr2|Axin2|Efna1|Twist1|Smad2|Adamts5|Tgfb1|Dll4|Tnfrsf1a|Bmp2|Nos3|Tie1|Robo2|Nfatc1|Notch1|Slit3|Robo1|Slit2|
104	GOBP_APICAL_JUNCTION_ASSEMBLY	59	0.128185	1.12904	0.282	0.438218	NA	NA	66	0.071929	0.710349	0.844055	0.900853	Itgb1|Rps6|Fzd5|Ctnna1|Cldn1|Ocel1|Rab13|Tnf|Nphp1|Rhoc|Cldn11|Cldn10|Dlg5|Cldn34c1|Ocln|Wdr1|Pard3|Slc39a9|Cldn15|Rhoa|Pkp2|Ect2|Frmpd2|Epha2|Wnt11|Abi2|Cgn|Snai2|Cldn19|F11r|Tjp1|Pdcd6ip|Alox12b|Nedd4l|Tbcd|Mpp7|Pak2|Prkcz2|Ramp2|Snai1|Pof1b|Cldn2|Rock1|Prkaca|Cdh5|Cldn14|Gja1|Micall2|Actn4|Esam|Rock2|Cldn5|Afdn|Dlg1|Pkn2|Marveld2|Fbf1|Vcl|Prkch|Srf|Ikbkb|Grhl2|Aloxe3|Nphp4|Myo1c|Pecam1|	Itgb1|Rps6|Fzd5|Ctnna1|Cldn1|Ocel1|Rab13|Tnf|Nphp1|Rhoc|Cldn11|Cldn10|Dlg5|Cldn34c1|Ocln|Wdr1|Pard3|Slc39a9|Cldn15|Rhoa|Pkp2|Ect2|Frmpd2|Epha2|Wnt11|Abi2|Cgn|Snai2|Cldn19|F11r|Tjp1|Pdcd6ip|Alox12b|
105	GOBP_APOPTOTIC_CELL_CLEARANCE	33	0.191437	1.28963	0.169935	0.298411	Abca7|Itgav|Adgrb1|Rara|Nr1h3|Mfge8|Axl|Tyrobp|Xkr6|Mertk|Jmjd6|Lrp1|Megf10|Itgb3|Ccl2|Thbs1|Trem2|Xkr4|Xkr7|	Abca7|Itgav|Adgrb1|Rara|Nr1h3|Mfge8|Axl|Tyrobp|Xkr6|Mertk|Jmjd6|Lrp1|Megf10|Itgb3|Ccl2|Thbs1|Trem2|Xkr4|Xkr7|Rhog|Tgm2|Rhobtb1|Becn1|Spg11|Xkr8|Hmgb1|Gas6|Scarb1|Cd36|Rac1|Rhobtb2|Tyro3|Rab14|	32	0.152093	1.01626	0.440313	0.642831	Becn1|Rara|Tyrobp|Trem2|Nr1h3|Axl|Xkr8|Hmgb1|Tyro3|Mertk|Rab14|Ccl2|Scarb1|Cd36|Rac1|Tgm2|Abca7|Jmjd6|Spg11|C3|Itgav|Mfge8|Rac3|Xkr4|Xkr6|Pear1|Gas6|Megf10|Itgb3|Thbs1|Lrp1|Adgrb1|	Becn1|Rara|Tyrobp|Trem2|Nr1h3|Axl|Xkr8|Hmgb1|Tyro3|Mertk|Rab14|Ccl2|Scarb1|Cd36|Rac1|Tgm2|Abca7|Jmjd6|Spg11|C3|Itgav|Mfge8|Rac3|Xkr4|Xkr6|Pear1|Gas6|Megf10|Itgb3|Thbs1|
106	GOBP_APOPTOTIC_MITOCHONDRIAL_CHANGES	109	-0.26858	-3.22196	0	1.14e-05	Gsk3b|Moap1|Ppif|Sfn|Ppp2cb|Ndufs1|Hgf|Casp1|Prkn|Pnp|Bbc3|Tmem102|Mpv17l|Bcl2l1|Naif1|Eya2|Trp53|Timm50|Pim2|Ggct|Rnf7|Prelid1|Mul1|Opa1|Bcl2l2|Sh3glb1|Mmp9|Mff|Hrk|Psmd10|Akt1|Fis1|Ier3|Gsk3a|Bloc1s2|Parl|Fam162a|Ghitm|Mllt11|Bnip3|Fxn|Ppp2r2b|Atg3|Arrb2|Pdcd5|Rhot2|Gclm|Bax|Bnip3l|Slc25a5|Cd24a|Higd1a|Atf2|Camk2a|Pam16|Dap3|Them4|Gclc|Dnm1l|Bid|Vdac2|Slc25a4|Mapk9|Atpif1|Mtch2|Rhot1|Mfn2|	Jun|Lmna|Hip1r|Jtb|Pink1|Atp7a|Map3k1|Bcl2|Siva1|Zfp13|Erbb4|Slc35f6|Stpg1|Hspd1|Plscr3|Casp2|Wdr35|Triap1|Ccar2|Vps35|Bmf|Pmaip1|Nptx1|Gper1|Igf1|Bak1|Aifm1|Acaa2|Bad|Bcl2l11|Cck|Gpx1|Plaur|Aifm2|Bok|Sod2|Casp6|Hk2|Chchd10|Nol3|Tmem14a|Pla2g6|Gsk3b|Moap1|Ppif|Sfn|Ppp2cb|Ndufs1|Hgf|Casp1|Prkn|Pnp|Bbc3|Tmem102|Mpv17l|Bcl2l1|Naif1|Eya2|Trp53|Timm50|Pim2|Ggct|Rnf7|Prelid1|Mul1|Opa1|Bcl2l2|Sh3glb1|Mm…	114	0.177145	2.21726	0.00214133	0.0225374	Rnf7|Pink1|Gpx1|Higd1a|Atg3|Gclc|Timm50|Bcl2a1b|Jtb|Bcl2|Sh3glb1|Atpif1|Cd24a|Mff|Stpg1|Slc25a5|Bcl2a1d|Cck|Bcl2l11|Mpv17l|Pdcd5|Acaa2|Bak1|Bcl2a1a|Sod2|Vdac2|Fam162a|Parl|Ier3|Arrb2|Bax|Gsk3a|Pnp|Siva1|Hspd1|Slc25a4|Hrk|Pim2|Triap1|Akt1|Bok|Casp6|Mul1|Bcl2l1|Mcl1|Dap3|Ppp2cb|Hk2|Bloc1s2|Mapk9|Gsk3b|Bnip3l|Ppif|Fis1|Psmd10|Bcl2l2|Plscr3|Naif1|Ghitm|Tmem14a|Atf2|Mtch2|Atp2a1|Sfn|Trp53|Ppp2r2b|Gper…	Rnf7|Pink1|Gpx1|Higd1a|Atg3|Gclc|Timm50|Bcl2a1b|Jtb|Bcl2|Sh3glb1|Atpif1|Cd24a|Mff|Stpg1|Slc25a5|Bcl2a1d|Cck|Bcl2l11|Mpv17l|Pdcd5|Acaa2|Bak1|Bcl2a1a|Sod2|Vdac2|Fam162a|Parl|Ier3|Arrb2|Bax|Gsk3a|Pnp|Siva1|Hspd1|Slc25a4|Hrk|Pim2|Triap1|Akt1|Bok|Casp6|Mul1|Bcl2l1|Mcl1|Dap3|Ppp2cb|Hk2|Bloc1s2|Mapk9|Gsk3b|Bnip3l|Ppif|Fis1|Psmd10|Bcl2l2|Plscr3|Naif1|Ghitm|Tmem14a|Atf2|Mtch2|
107	GOBP_APOPTOTIC_PROCESS_INVOLVED_IN_DEVELOPMENT	29	0.278088	1.80415	0.0181818	0.059073	Ccn1|Notch1|Kcnq1ot1|Pml|Scrib|Jag2|Cryab|Fzd5|Tgfbr3|Xkr6|Megf10|Foxc1|Xkr4|Zpr1|Xkr7|Enpp1|Lrp5|Tnfrsf1a|Bak1|Ppp2r1b|Bcl2l11|	Ccn1|Notch1|Kcnq1ot1|Pml|Scrib|Jag2|Cryab|Fzd5|Tgfbr3|Xkr6|Megf10|Foxc1|Xkr4|Zpr1|Xkr7|Enpp1|Lrp5|Tnfrsf1a|Bak1|Ppp2r1b|Bcl2l11|Tnfrsf1b|Xkr8|Chek1|Spi1|Tgfb2|Wnt7b|Bax|Atf2|	33	0.187627	1.23848	0.201107	0.449248	Tnfrsf1b|Enpp1|Fzd5|Cryab|Bmp7|Bcl2l11|Ppp2r1b|Bak1|Xkr8|Bax|Bmp4|Wnt7b|Pml|Lrp5|Ccn1|Pax2|Scrib|Atf2|Six3|Foxc1|Zpr1|Tnfrsf1a|Xkr4|Xkr6|Lef1|Megf10|Chek1|Spi1|Tgfbr3|Notch1|Jag2|Tgfb2|Kcnq1ot1|	Tnfrsf1b|Enpp1|Fzd5|Cryab|Bmp7|Bcl2l11|Ppp2r1b|Bak1|Xkr8|Bax|Bmp4|Wnt7b|Pml|Lrp5|
108	GOBP_APOPTOTIC_PROCESS_INVOLVED_IN_MORPHOGENESIS	NA	NA	NA	NA	NA	NA	NA	23	0.307421	1.76513	0.0159046	0.134104	Tnfrsf1b|Fzd5|Cryab|Bmp7|Bcl2l11|Ppp2r1b|Bak1|Bax|Bmp4|Wnt7b|Pml|Lrp5|Ccn1|Pax2|Scrib|Foxc1|Tnfrsf1a|Lef1|Spi1|Tgfbr3|Notch1|Jag2|Tgfb2|	Tnfrsf1b|Fzd5|Cryab|Bmp7|Bcl2l11|Ppp2r1b|Bak1|Bax|Bmp4|Wnt7b|Pml|Lrp5|Ccn1|Pax2|Scrib|
109	GOBP_APPENDAGE_DEVELOPMENT	145	0.175713	2.50452	0.00187266	0.00239609	Atrx|Megf8|Cyp26b1|Pcnt|Fmn1|Sox4|Ctnnb1|Nipbl|Chd7|Gnas|Pcsk5|Zfp219|Cacna1c|Mbnl1|Notch1|Rpgrip1l|Plxna2|Tmem231|Pbx2|Bmpr2|Sox11|Sox9|Atp7a|Kremen2|Pkdcc|Rara|Slc7a11|Chst11|Ift140|Wnt9a|Fbn2|Tmem107|Cplane1|Notch2|Fgf10|Aff3|Gpc3|Wdr19|Fras1|Frem2|Lrp6|C2cd3|Ptch1|Zbtb16|Tbc1d32|Itga6|Fgf9|Dicer1|Wnt5a|Fermt2|Ift172|Rdh10|Fgfr2|Sall3|Flvcr1|Prrx1|Gja1|Mks1|Ext1|Psen2|Fbxw4|Lmbr1|Smarca4|Grem1…	Atrx|Megf8|Cyp26b1|Pcnt|Fmn1|Sox4|Ctnnb1|Nipbl|Chd7|Gnas|Pcsk5|Zfp219|Cacna1c|Mbnl1|Notch1|Rpgrip1l|Plxna2|Tmem231|Pbx2|Bmpr2|Sox11|Sox9|Atp7a|Kremen2|Pkdcc|Rara|Slc7a11|Chst11|Ift140|Wnt9a|Fbn2|Tmem107|Cplane1|Notch2|Fgf10|Aff3|Gpc3|Wdr19|Fras1|Frem2|Lrp6|C2cd3|Ptch1|Zbtb16|Tbc1d32|Itga6|Fgf9|Dicer1|Wnt5a|Fermt2|Ift172|Rdh10|Fgfr2|Sall3|Flvcr1|Prrx1|Gja1|Mks1|Ext1|Psen2|Fbxw4|Lmbr1|Smarca4|Grem1…	159	0.055176	0.794945	0.720165	0.837948	Enpp1|Wdpcp|Lrp4|Slc39a1|Bmpr1a|Map3k20|Taf10|Sall3|Rab23|Grem1|Ift52|Bmp7|Cyp26b1|Sox4|Rara|Pbx2|Dlx6|Bcl2l11|Sox9|Wnt5a|Nfia|Sp8|Prrx1|Smad4|Lrp6|Bak1|Fgfr2|Cibar1|Bpnt2|Bbs7|Psen1|Itgb4|Gnaq|Gna12|Nog|Bax|Mbnl1|Fermt2|Prickle1|Bmp4|Aldh1a2|Rdh10|Sox11|Dlx5|Lrp5|Ski|Mycn|Gli2|Chd7|Rc3h2|Zic3|Crabp2|Wnt7a|Fmn1|Ctnnb1|Col2a1|Fgf9|Ptch1|Tmem107|Frem2|Npr2|Mks1|Pkdcc|Pbx1|Slc7a11|Dicer1|Rnf165|Med1…	Enpp1|Wdpcp|Lrp4|Slc39a1|Bmpr1a|Map3k20|Taf10|Sall3|Rab23|Grem1|Ift52|Bmp7|Cyp26b1|Sox4|Rara|Pbx2|Dlx6|Bcl2l11|Sox9|Wnt5a|Nfia|Sp8|Prrx1|Smad4|Lrp6|Bak1|Fgfr2|Cibar1|Bpnt2|Bbs7|Psen1|Itgb4|Gnaq|Gna12|
110	GOBP_APPENDAGE_MORPHOGENESIS	NA	NA	NA	NA	NA	NA	NA	139	0.0522305	0.725865	0.823651	0.893292	Enpp1|Wdpcp|Lrp4|Bmpr1a|Map3k20|Sall3|Rab23|Grem1|Ift52|Bmp7|Cyp26b1|Sox4|Pbx2|Dlx6|Bcl2l11|Sox9|Wnt5a|Nfia|Sp8|Prrx1|Smad4|Lrp6|Bak1|Fgfr2|Cibar1|Bpnt2|Psen1|Gnaq|Gna12|Nog|Bax|Mbnl1|Prickle1|Bmp4|Aldh1a2|Rdh10|Sox11|Dlx5|Lrp5|Ski|Mycn|Gli2|Chd7|Zic3|Crabp2|Wnt7a|Fmn1|Ctnnb1|Col2a1|Fgf9|Ptch1|Tmem107|Frem2|Npr2|Mks1|Pkdcc|Pbx1|Dicer1|Rnf165|Med1|Msx2|Rspo2|Notch2|Idua|C2cd3|Osr1|Hdac1|Mecom|Col3…	Enpp1|Wdpcp|Lrp4|Bmpr1a|Map3k20|Sall3|Rab23|Grem1|Ift52|Bmp7|Cyp26b1|Sox4|Pbx2|Dlx6|Bcl2l11|Sox9|Wnt5a|Nfia|Sp8|Prrx1|Smad4|Lrp6|Bak1|Fgfr2|Cibar1|Bpnt2|Psen1|Gnaq|Gna12|Nog|Bax|Mbnl1|Prickle1|Bmp4|Aldh1a2|Rdh10|Sox11|Dlx5|Lrp5|Ski|Mycn|
111	GOBP_ARACHIDONIC_ACID_METABOLIC_PROCESS	26	-0.119493	-0.730985	0.805941	0.87033	NA	NA	28	0.176967	1.10813	0.295499	0.5687	Fads1|Gpx1|Cyp2j9|Cyp2u1|Cyp1b1|Cyp2j6|Pla2g4a|Mgll|Cyp2d22|Cyp2j12|Pnpla8|Cyp4f15|Sco1|Ptgs2|Sphk1|Alox12b|Pla2g2f|Cyp4f14|Cyp2s1|Gpx4|Cyp4f13|Cyp2t4|Ephx1|Alox8|Ptgs1|Daglb|Dagla|Aloxe3|	Fads1|Gpx1|Cyp2j9|Cyp2u1|Cyp1b1|Cyp2j6|Pla2g4a|Mgll|Cyp2d22|Cyp2j12|Pnpla8|Cyp4f15|Sco1|Ptgs2|Sphk1|Alox12b|Pla2g2f|
112	GOBP_ARACHIDONIC_ACID_SECRETION	NA	NA	NA	NA	NA	NA	NA	20	0.227396	1.21645	0.211694	0.469988	Atp5j|Sstr4|Hrh2|Pla2g4a|Mif|Pnpla8|Bdkrb2|Drd2|Ntsr1|Syk|Pla2g2f|Proca1|Pla2g12a|Ace|Pla2g5|Pla2g3|Pla2g6|Kiss1r|Nmb|Hrh3|	Atp5j|Sstr4|Hrh2|Pla2g4a|Mif|Pnpla8|Bdkrb2|Drd2|Ntsr1|Syk|Pla2g2f|Proca1|Pla2g12a|Ace|Pla2g5|Pla2g3|Pla2g6|Kiss1r|
113	GOBP_ARF_PROTEIN_SIGNAL_TRANSDUCTION	NA	NA	NA	NA	NA	NA	NA	20	-0.250266	-1.34607	0.118367	0.379992	Psd2|Git1|Cyth3|Map4k4|Iqsec2|Cyth2|Psd|Arfgef1|Iqsec1|Psd4|Git2|Arfgef3|Fbxo8|Cyth1|Mapre2|Psd3|Cyth4|Iqsec3|Arfgef2|Arfgap1|	Iqsec1|Psd4|Git2|Arfgef3|Fbxo8|Cyth1|Mapre2|Psd3|Cyth4|Iqsec3|Arfgef2|Arfgap1|
114	GOBP_ARP2_3_COMPLEX_MEDIATED_ACTIN_NUCLEATION	40	-0.249536	-1.88044	0.00788955	0.0467758	Arpc3|Arfip2|Wasf3|Arpc1a|Coro1b|Actr3|Pick1|Fchsd2|Washc3|Arpc5l|Arpc2|Carmil3|Wasf1|Gmfb|Arf1|Washc5|Washc4|Nckap1|Actr2|	Jmy|Ctnna2|Hip1r|Iqgap2|Carmil1|Whamm|Trim27|Washc2|Wasf2|Arfip1|Cyfip1|Magel2|Wasl|Arpc1b|Ap1ar|Arpc4|Brk1|Washc1|Carmil2|Abi2|Arpc5|Arpc3|Arfip2|Wasf3|Arpc1a|Coro1b|Actr3|Pick1|Fchsd2|Washc3|Arpc5l|Arpc2|Carmil3|Wasf1|Gmfb|Arf1|Washc5|Washc4|Nckap1|Actr2|	43	0.175607	1.32495	0.125761	0.3871	Brk1|Actr3|Arpc5l|Ap1ar|Iqgap2|Arpc5|Wasf3|Arpc2|Actr2|Arpc1b|Wasl|Arpc3|Wasf2|Arpc1a|Nckap1|Gmfg|Ctnna2|Carmil1|Trim27|Abi2|Magel2|Washc2|Whamm|Arpc4|Washc3|Wasf1|Arfip1|Cyfip1|Was|Jmy|Arf1|Gmfb|Hip1r|Pick1|Arfip2|Carmil2|Washc1|Washc5|Coro1b|Rnh1|Fchsd2|Washc4|Carmil3|	Brk1|Actr3|Arpc5l|Ap1ar|Iqgap2|Arpc5|Wasf3|Arpc2|Actr2|Arpc1b|
115	GOBP_ARTERY_DEVELOPMENT	88	0.209279	2.26812	0	0.0075215	Egr2|Robo2|Ap2b1|Kat6a|Nrp1|Myh10|Jag1|Sox4|Prox1|Robo1|Smad7|Ctnnb1|Hectd1|Apoe|Rtn4|Chd7|Luzp1|Notch1|Pde2a|Bmpr2|Cntrl|Akt3|Adamts6|Prickle1|Vegfa|Wnt11|Hey2|Notch3|Lrp1|Prrx1|Adgrf5|Adamts9|Smarca4|Adgrf4|Chrd|Prdm1|Kif7|Hey1|Tab1|Foxc1|Ldlr|Acvrl1|Eya1|Cxcr4|Srf|Dll4|Enpp1|Snx17|Col3a1|Ltbp1|Efemp2|Ddit3|Pdgfrb|Gli3|Cited2|Dnm2|Arid2|Fkbp10|Notch4|Shh|	Egr2|Robo2|Ap2b1|Kat6a|Nrp1|Myh10|Jag1|Sox4|Prox1|Robo1|Smad7|Ctnnb1|Hectd1|Apoe|Rtn4|Chd7|Luzp1|Notch1|Pde2a|Bmpr2|Cntrl|Akt3|Adamts6|Prickle1|Vegfa|Wnt11|Hey2|Notch3|Lrp1|Prrx1|Adgrf5|Adamts9|Smarca4|Adgrf4|Chrd|Prdm1|Kif7|Hey1|Tab1|Foxc1|Ldlr|Acvrl1|Eya1|Cxcr4|Srf|Dll4|Enpp1|Snx17|Col3a1|Ltbp1|Efemp2|Ddit3|Pdgfrb|Gli3|Cited2|Dnm2|Arid2|Fkbp10|Notch4|Shh|Nkx3-1|Fuz|Edn1|Nog|Ednra|Lrp2|Ngfr|Stra…	98	-0.0660903	-0.777078	0.745902	0.890026	Enpp1|Egr2|Hey1|Bmpr1a|Rbpj|Kat6a|Snx17|Ldlr|Sox4|Kif7|Prrx1|Tgfbr1|Apoe|Edn1|Dnm2|Mylk|Nog|Hey2|Hpgd|Eya1|Prickle1|Efemp2|Ltbp1|Bmp4|Prox1|Rtn4|Tgfbr2|Chd7|Acvr2b|Pdgfrb|Fkbp10|Folr1|Ctnnb1|Wnt11|Ephb4|Akt3|Notch4|Angptl3|Jag1|Adamts6|Mexis|Aplnr|Ddit3|Lrp2|Zmiz1|Foxc1|Col3a1|Arid2|Vegfa|Bmpr2|Hes1|Lox|Cited2|Plxnd1|Smarca4|Sufu|Acvrl1|Gli3|Cxcr4|Smad7|Slc2a10|Dll4|Notch3|Myh10|Ngfr|Sec24b|Luzp1…	Hectd1|Ptger4|Srf|Efnb2|Notch1|Adgrf5|Cntrl|Lrp1|Robo1|Ednra|Tgfb2|Stra6|Adgrf4|Chrd|Nrp1|Adamts9|
116	GOBP_ARTERY_MORPHOGENESIS	59	0.197184	1.7711	0.018	0.0673051	Kat6a|Nrp1|Jag1|Sox4|Prox1|Smad7|Ctnnb1|Apoe|Rtn4|Chd7|Notch1|Bmpr2|Akt3|Vegfa|Wnt11|Hey2|Notch3|Lrp1|Prrx1|Adgrf5|Adamts9|Smarca4|Adgrf4|Chrd|Prdm1|Hey1|Foxc1|Ldlr|Acvrl1|Eya1|Srf|Dll4|Col3a1|Efemp2|Pdgfrb|Cited2|Arid2|Fkbp10|Notch4|	Kat6a|Nrp1|Jag1|Sox4|Prox1|Smad7|Ctnnb1|Apoe|Rtn4|Chd7|Notch1|Bmpr2|Akt3|Vegfa|Wnt11|Hey2|Notch3|Lrp1|Prrx1|Adgrf5|Adamts9|Smarca4|Adgrf4|Chrd|Prdm1|Hey1|Foxc1|Ldlr|Acvrl1|Eya1|Srf|Dll4|Col3a1|Efemp2|Pdgfrb|Cited2|Arid2|Fkbp10|Notch4|Edn1|Nog|Ednra|Lrp2|Stra6|Eng|Mylk|Tgfbr1|Mdk|Ptger4|Hpgd|Nprl3|Tgfb2|Rbpj|Zmiz1|Efnb2|Bmpr1a|Sec24b|Nf1|Hes1|	65	-0.104737	-1.02303	0.412574	0.685806	Hey1|Bmpr1a|Rbpj|Kat6a|Ldlr|Sox4|Prrx1|Tgfbr1|Apoe|Edn1|Mylk|Nog|Hey2|Hpgd|Eya1|Efemp2|Bmp4|Prox1|Rtn4|Tgfbr2|Chd7|Pdgfrb|Fkbp10|Folr1|Ctnnb1|Wnt11|Ephb4|Akt3|Notch4|Angptl3|Jag1|Lrp2|Zmiz1|Foxc1|Col3a1|Arid2|Vegfa|Bmpr2|Hes1|Cited2|Smarca4|Acvrl1|Smad7|Dll4|Notch3|Sec24b|Nf1|Naglu|Eng|Mdk|Nprl3|Prdm1|Ptger4|Srf|Efnb2|Notch1|Adgrf5|Lrp1|Ednra|Tgfb2|Stra6|Adgrf4|Chrd|Nrp1|Adamts9|	Srf|Efnb2|Notch1|Adgrf5|Lrp1|Ednra|Tgfb2|Stra6|Adgrf4|Chrd|Nrp1|Adamts9|
117	GOBP_ASPARTATE_FAMILY_AMINO_ACID_METABOLIC_PROCESS	30	0.145481	0.930336	0.519455	0.638859	NA	NA	34	0.166249	1.16667	0.241309	0.519875	Asrgl1|Atf4|Phgdh|Ddo|Apip|Thnsl2|Adi1|Ass1|Mtrr|Mthfd2l|Aass|Mri1|Aspa|Mtap|Asns|Sdsl|Tha1|Aasdhppt|Gcat|Plod2|Pipox|Plod3|Adss|Got2|Sds|Mtr|Nat8l|Got1|Mthfr|Adssl1|Gnmt|Enoph1|Nit2|Mthfd1|	Asrgl1|Atf4|Phgdh|Ddo|Apip|Thnsl2|Adi1|Ass1|Mtrr|Mthfd2l|Aass|Mri1|Aspa|Mtap|Asns|Sdsl|Tha1|Aasdhppt|Gcat|Plod2|Pipox|Plod3|Adss|Got2|Sds|
118	GOBP_ASSOCIATIVE_LEARNING	106	0.191426	2.26234	0.00193798	0.00773183	Btg2|Tnr|Map1a|Ckap5|Abcc8|Grin1|Cntnap2|Cacna1e|Atp1a2|Specc1|Abca7|Ift20|Tbr1|B4galt2|Slc1a1|Atp1a3|Tsc1|Tanc1|Cacna1c|Grin2b|Rgs14|Kmt2a|Hmgcr|Tafa2|Sgk1|Slc6a1|Csmd1|Atxn1|Neurod2|Grin2a|Synpo|Crhr1|Mecp2|Slc7a11|	Btg2|Tnr|Map1a|Ckap5|Abcc8|Grin1|Cntnap2|Cacna1e|Atp1a2|Specc1|Abca7|Ift20|Tbr1|B4galt2|Slc1a1|Atp1a3|Tsc1|Tanc1|Cacna1c|Grin2b|Rgs14|Kmt2a|Hmgcr|Tafa2|Sgk1|Slc6a1|Csmd1|Atxn1|Neurod2|Grin2a|Synpo|Crhr1|Mecp2|Slc7a11|Htt|Syngap1|Shank2|Pde1b|B3gat1|Nlgn3|Drd1|Peg13|Ppp1r1b|Lgmn|Nptx2|Cln3|Dbh|Adcy3|Chrd|Rapgef3|Glp1r|Idua|Ric8a|Bdnf|Adrb2|Srf|Deaf1|Rin1|Mtor|Dcdc2a|Zzef1|App|Abl2|Cck|Asic1|Tpbg|L…	109	-0.165118	-1.97409	0.0019305	0.0589003	Ift20|Glp1r|Itgb1|Btg2|Tac1|Tuba1a|Cln3|Cck|Atp1a2|Dcdc2a|Hrh2|B3gat1|Nptx2|Kras|Neurod2|Ctns|Peg13|Gabra5|Nog|Cln8|Atxn1|Dbh|Pde8b|Nts|Ppt1|Asic1|Drd1|Mecp2|Adra1b|Sgk1|Ckap5|Pgrmc1|Nptn|Deaf1|Drd2|Bdnf|Slc7a11|Idua|Abl2|Grin2a|Abca7|Ddhd2|Hmgcr|Syngap1|Braf|Tafa2|Shank1|Map1a|B4galt2|Lrrn4|Specc1|Nlgn3|Shank2|Crhr1|Creb1|Ric8a|Ghrl|Tnr|Drd5|Slc6a1|Tacr1|Rapgef3|Nf1|Slc1a1|Pde1b|Lgmn|Ppp1r1b|Sna…	Ndrg4|Htt|Shank3|Cdk5|Agt|Tanc1|Srf|App|Abcc8|Chrnb2|Meis2|Adcy3|Hrh1|Rin1|Rgs14|Reln|Cntnap2|Grin1|Neto1|Chrna7|Cacna1e|Kit|Tsc1|Tbr1|Chrd|Oprl1|Grm7|Atp1a3|Cacna1c|Csmd1|Zzef1|
119	GOBP_ASTROCYTE_DEVELOPMENT	24	0.169846	1.00324	0.409543	0.565495	NA	NA	33	0.193168	1.33225	0.152475	0.381277	Gfap|C5ar1|Csf1r|Ldlr|Plp1|Tspan2|Lamb2|Trem2|Kras|Smo|Psen1|Il1b|Drd1|Vim|Egfr|Mt3|Grn|Ror1|Ifngr1|Nr1d1|C1qa|Eif2b5|Pou3f2|Tlr4|Lamc3|Adora2a|Dll1|Nf1|Naglu|Cntf|Agt|App|Lrp1|	Gfap|C5ar1|Csf1r|Ldlr|Plp1|Tspan2|Lamb2|Trem2|Kras|Smo|Psen1|Il1b|Drd1|Vim|Egfr|Mt3|Grn|Ror1|Ifngr1|Nr1d1|C1qa|Eif2b5|Pou3f2|Tlr4|
120	GOBP_ASTROCYTE_DIFFERENTIATION	69	0.115011	1.12007	0.29901	0.446064	NA	NA	83	0.168666	1.81294	0.0140845	0.116778	Nr2e1|Actr3|Gfap|C5ar1|Id4|Csf1r|Fgfr3|Pax6|Ldlr|Ptpn11|Plp1|Mag|Eomes|Nkx2-2|Tspan2|Sox9|Nr3c1|Lamb2|Trem2|Kras|Serpine2|Smo|Atf5|Psen1|Gpr37l1|Cntn2|Il1b|Nog|Plpp3|Dab1|Mycn|Nfix|Drd1|Prpf19|Mecp2|Vim|Il6st|Mapk3|Dll3|Egfr|Mt3|Tal1|Grn|Id2|Ror1|Abl2|Ifngr1|Nr1d1|Sox6|C1qa|Abl1|Stat3|Eif2b5|Hes1|Lif|Pou3f2|Tlr4|Ttc21b|Vps54|Lamc3|Bmp2|Gap43|Adora2a|Dll1|Nf1|Naglu|Bin1|Sox8|Cntf|Hes5|Map2k1|Mbd1|…	Nr2e1|Actr3|Gfap|C5ar1|Id4|Csf1r|Fgfr3|Pax6|Ldlr|Ptpn11|Plp1|Mag|Eomes|Nkx2-2|Tspan2|Sox9|Nr3c1|Lamb2|Trem2|Kras|Serpine2|Smo|Atf5|Psen1|Gpr37l1|Cntn2|Il1b|Nog|Plpp3|
121	GOBP_ATP_BIOSYNTHETIC_PROCESS	97	-0.354777	-4.03383	0	0	Ndufs1|Ndufa7|Atp5b|Ndufb11|Prkn|Atp5j|Ppargc1a|Uqcc3|Bcl2l1|Ldhd|Sdhc|Atp5g2|Stoml2|Ndufab1|Ndufs5|Ndufa6|Sdha|Flcn|Ndufc1|Ndufv2|Ndufb1|Map2k1|mt-Nd6|Atp5j2|Ndufa3|Ndufs7|Ndufa5|Ndufb7|Atp5k|Ndufs8|Ndufa11|Ndufb8|Pid1|Ndufv3|Ndufs3|Ndufa1|Ndufs6|Ak4|mt-Nd5|Atp5g3|Ndufb3|Ndufb2|Atp5h|Ndufb4|Ndufa13|Sdhb|Ndufb6|Ndufb5|Atp5d|Ndufb10|Ndufa12|Ndufb9|Ndufs4|Nudt2|Atp5c1|mt-Nd2|Ndufc2|Ndufa10|Atp5o|Nd…	Parp1|Stat3|Vcp|Pkm|Myc|Atp5a1|Atpsckmt|Atp5g1|Eno1|Dmac2l|Tafazzin|Ak9|Sdhd|Il4|Tgfb1|Trem2|Entpd1|Atp5l|Dguok|Dnajc30|Slc25a13|Eno1b|Ndufv1|Atp5e|Ppara|Sphk2|Aldoart1|Ndufa2|Antkmt|Aldoa|Aldoart2|Ak3|Ndufs1|Ndufa7|Atp5b|Ndufb11|Prkn|Atp5j|Ppargc1a|Uqcc3|Bcl2l1|Ldhd|Sdhc|Atp5g2|Stoml2|Ndufab1|Ndufs5|Ndufa6|Sdha|Flcn|Ndufc1|Ndufv2|Ndufb1|Map2k1|mt-Nd6|Atp5j2|Ndufa3|Ndufs7|Ndufa5|Ndufb7|Atp5k|Nduf…	96	0.33839	3.9326	0	0	Atp5k|Atp5j2|Ndufa1|Ndufa5|Ndufa3|Ndufb9|Atp5e|Ndufs6|Atp5j|Atp5l|Ndufv3|Atp5g3|Ndufs3|Ndufa2|Ndufb5|Ndufb11|Atp5c1|Ndufb10|mt-Nd6|Ndufb8|Ndufs7|Ndufa8|mt-Nd5|Ndufs4|Ndufs5|Ndufb1|Ak3|Ndufa7|Ndufc2|Atp5h|Ndufab1|Ndufa6|Nudt2|Ndufb6|Myc|Dguok|Ppara|Trem2|Atp5o|Ndufb4|Uqcc3|Atp5a1|Ndufs2|Dnajc30|Ndufa9|Ndufc1|Atp5pb|Ndufv2|Vcp|Sdhb|Ndufb3|Dmac2l|mt-Nd1|Ndufa13|mt-Nd2|Ndufa11|Bcl2l1|Sdhd|Ndufb7|Nduf…	Atp5k|Atp5j2|Ndufa1|Ndufa5|Ndufa3|Ndufb9|Atp5e|Ndufs6|Atp5j|Atp5l|Ndufv3|Atp5g3|Ndufs3|Ndufa2|Ndufb5|Ndufb11|Atp5c1|Ndufb10|mt-Nd6|Ndufb8|Ndufs7|Ndufa8|mt-Nd5|Ndufs4|Ndufs5|Ndufb1|Ak3|Ndufa7|Ndufc2|Atp5h|Ndufab1|Ndufa6|Nudt2|Ndufb6|Myc|Dguok|Ppara|Trem2|Atp5o|Ndufb4|Uqcc3|Atp5a1|Ndufs2|Dnajc30|Ndufa9|Ndufc1|Atp5pb|Ndufv2|Vcp|Sdhb|Ndufb3|Dmac2l|mt-Nd1|Ndufa13|mt-Nd2|Ndufa11|Bcl2l1|Sdhd|
122	GOBP_ATP_METABOLIC_PROCESS	200	-0.229438	-3.77942	0	0	Slc25a25|Pfkl|Atp5b|Aldob|Ndufb11|Prkn|Adcyap1|Atp5j|Ppargc1a|Hif1a|Uqcc3|Bcl2l1|Ldhd|Pgam2|Myh3|Sdhc|Atp5g2|Stoml2|Pfkfb2|Ndufab1|Nudt5|Ndufs5|Ndufa6|Git1|Guk1|Sdha|Flcn|Ak2|Adpgk|Hdac4|Ampd2|Ndufc1|Nmnat1|Arl2|Mpi|Khk|Galt|Ndufv2|Foxk2|Tigar|Ndufb1|Tpi1|Ak1|Map2k1|mt-Nd6|Atp5j2|Mlst8|Ndufa3|Ndufs7|Fis1|Ndufa5|Ndufb7|Atp5k|Jmjd8|Ier3|Ndufs8|Atp1b1|Ndufa11|Ndufb8|Pid1|Ndufv3|Bend3|Ndufs3|Ndufa1|N…	Parp1|Atp1a2|Stat3|Vcp|Slc4a4|Hk1|Pkm|Insr|Pfkp|Ogt|Zbtb20|Atp6v1a|Ncor1|P2rx7|Foxk1|Slc2a6|Atp7a|Myc|Cbfa2t3|Gpd1|Clpx|Tkfc|Gpi1|Atp5a1|Zbtb7a|Hspa8|Atpsckmt|Gck|Atp5g1|Eno1|Hkdc1|Nt5e|Dmac2l|Eno2|Tafazzin|Ep300|Rptor|Myh7|Eno3|Fam20c|Cfh|Parg|Htr2a|Bpgm|Psen1|Ampd3|Kif5c|Ak9|Sdhd|Il4|Ogdh|Tgfb1|Trem2|Pfkm|Entpd1|Atp5l|Enpp1|Dguok|Dhtkd1|Dnajc30|Fbp1|Mtor|Igf1|Esrrb|Aldoc|App|Bad|Slc25a13|Actn3|…	205	0.150324	2.52458	0	0.00503604	Atp5k|Atp5j2|Ndufa1|Enpp1|Ndufa5|Ndufa3|Ndufb9|Atp5e|Ndufs6|Bpgm|Atp5j|Atp5l|Ndufv3|Atp5g3|Ndufs3|Ndufa2|Ndufb5|Atpif1|Ndufb11|Guk1|Atp5c1|Ndufb10|mt-Nd6|Ndufb8|Ndufs7|Ndufa8|Eif6|mt-Nd5|Ndufs4|Ndufs5|Ndufb1|Slc4a4|Ak3|Ndufa7|Aldoc|Ndufc2|Ola1|Atp5h|Ndufab1|Ndufa6|Nudt2|Ndufb6|Myc|Dguok|Atp1a2|Zbtb20|Ppara|Trem2|Atp5o|Ndufb4|Prxl2c|P2rx7|Ctns|Sirt6|Uqcc3|Psen1|Atp5a1|Ndufs2|Dnajc30|Ier3|Pgk1|Nduf…	Atp5k|Atp5j2|Ndufa1|Enpp1|Ndufa5|Ndufa3|Ndufb9|Atp5e|Ndufs6|Bpgm|Atp5j|Atp5l|Ndufv3|Atp5g3|Ndufs3|Ndufa2|Ndufb5|Atpif1|Ndufb11|Guk1|Atp5c1|Ndufb10|mt-Nd6|Ndufb8|Ndufs7|Ndufa8|Eif6|mt-Nd5|Ndufs4|Ndufs5|Ndufb1|Slc4a4|Ak3|Ndufa7|Aldoc|Ndufc2|Ola1|Atp5h|Ndufab1|Ndufa6|Nudt2|Ndufb6|Myc|Dguok|Atp1a2|Zbtb20|Ppara|Trem2|Atp5o|Ndufb4|Prxl2c|P2rx7|Ctns|Sirt6|Uqcc3|Psen1|Atp5a1|Ndufs2|Dnajc30|Ier3|Pgk1|Nduf…
123	GOBP_ATP_SYNTHESIS_COUPLED_ELECTRON_TRANSPORT	62	-0.498636	-4.59457	0	0	Sdha|Uqcrh|Uqcr10|Uqcr11|Ndufv2|Afg1l|mt-Nd6|Uqcrb|Ndufaf1|Ndufs7|Sdhaf2|Cycs|Ndufs8|Dld|Ndufb8|Cyc1|Ndufv3|Ndufs3|Ndufs6|Cox5b|mt-Nd5|Cox6a1|Coq7|Sdhb|Ndufb6|Uqcrc1|Park7|Ndufa12|Ndufb9|Chchd2|mt-Cytb|mt-Nd2|Ndufc2|Ndufa10|Bid|Ndufa8|mt-Nd4|Cox4i1|Uqcrc2|mt-Nd1|mt-Co1|Mtch2|Ndufs2|Snca|	Coa6|Pink1|Tafazzin|Coq9|Dnajc15|Sdhd|Bdnf|Dguok|Cox5a|Ndufv1|Uqcrq|Cox7c|Iscu|Ndufs1|Ndufa7|Uqcc3|Uqcrfs1|Sdhc|Sdha|Uqcrh|Uqcr10|Uqcr11|Ndufv2|Afg1l|mt-Nd6|Uqcrb|Ndufaf1|Ndufs7|Sdhaf2|Cycs|Ndufs8|Dld|Ndufb8|Cyc1|Ndufv3|Ndufs3|Ndufs6|Cox5b|mt-Nd5|Cox6a1|Coq7|Sdhb|Ndufb6|Uqcrc1|Park7|Ndufa12|Ndufb9|Chchd2|mt-Cytb|mt-Nd2|Ndufc2|Ndufa10|Bid|Ndufa8|mt-Nd4|Cox4i1|Uqcrc2|mt-Nd1|mt-Co1|Mtch2|Ndufs2|Snca|	69	0.343631	3.38608	0	0	Cox7c|Pink1|Ndufb9|Cox7a2l|Uqcrh|Cox6c|Ndufs6|Cox7a2|Cox6a1|Ndufv3|Iscu|Ndufs3|Uqcr10|Cox8a|Cox5b|mt-Nd6|Ndufb8|Ndufs7|Coq7|Ndufa8|mt-Nd5|Cycs|Cox4i1|Uqcrb|Ndufa7|Ndufc2|Ndufb6|Dguok|Uqcr11|Uqcrq|mt-Co1|Uqcc3|Ndufs2|Afg1l|Ndufv2|Sdhb|mt-Nd1|Coa6|mt-Nd2|Cox5a|Sdhd|Cdk1|Ccnb1|Ndufs8|Sdhc|Bdnf|Uqcrfs1|mt-Nd4|Mtch2|Ndufaf1|mt-Nd3|Dld|Ndufa12|Sdhaf2|Park7|Ndufs1|mt-Cytb|Dnajc15|Uqcrc1|Cox6a2|Ndufv1|Sn…	Cox7c|Pink1|Ndufb9|Cox7a2l|Uqcrh|Cox6c|Ndufs6|Cox7a2|Cox6a1|Ndufv3|Iscu|Ndufs3|Uqcr10|Cox8a|Cox5b|mt-Nd6|Ndufb8|Ndufs7|Coq7|Ndufa8|mt-Nd5|Cycs|Cox4i1|Uqcrb|Ndufa7|Ndufc2|Ndufb6|Dguok|Uqcr11|Uqcrq|mt-Co1|Uqcc3|Ndufs2|Afg1l|Ndufv2|Sdhb|mt-Nd1|Coa6|mt-Nd2|Cox5a|Sdhd|Cdk1|Ccnb1|Ndufs8|Sdhc|Bdnf|Uqcrfs1|mt-Nd4|Mtch2|
124	GOBP_ATRIOVENTRICULAR_VALVE_DEVELOPMENT	20	0.25642	1.37908	0.114228	0.237231	Sox4|Ccn1|Notch1|Zfpm1|Bmpr2|Zfpm2|Slit3|Dchs1|Hey2|Smad4|Hey1|Tgfbr2|	Sox4|Ccn1|Notch1|Zfpm1|Bmpr2|Zfpm2|Slit3|Dchs1|Hey2|Smad4|Hey1|Tgfbr2|Efna1|Mdm4|Twist1|Acvr1|Tgfb2|Mdm2|Bmp2|Bmpr1a|	24	0.16042	0.914354	0.536437	0.735651	Hey1|Bmpr1a|Sox4|Smad4|Hey2|Heyl|Tgfbr2|Ccn1|Mdm2|Mdm4|Aplnr|Bmpr2|Zfpm2|Axin2|Efna1|Zfpm1|Twist1|Bmp2|Acvr1|Dchs1|Naglu|Notch1|Slit3|Tgfb2|	Hey1|Bmpr1a|Sox4|Smad4|Hey2|Heyl|Tgfbr2|Ccn1|Mdm2|Mdm4|Aplnr|Bmpr2|Zfpm2|Axin2|Efna1|Zfpm1|Twist1|Bmp2|Acvr1|Dchs1|Naglu|
125	GOBP_ATTACHMENT_OF_SPINDLE_MICROTUBULES_TO_KINETOCHORE	33	0.11001	0.746555	0.783401	0.841653	NA	NA	39	0.144012	1.07769	0.329193	0.595566	Spc24|Mapre1|Becn1|Kat2b|Rb1|Cdc42|Nuf2|Ndc80|Sirt2|Seh1l|Cdt1|Ect2|Sgo1|Hnrnpu|Ccnb1|Bub3|Birc5|Nek2|Abraxas1|Incenp|Abraxas2|Knl1|Zfp207|Eml4|Apc|Racgap1|Cdca8|Champ1|Mad1l1|Brca2|Rcc2|Spag5|Aurkb|Kat5|Mis12|Cenpe|Cenpc1|Knstrn|Spc25|	Spc24|Mapre1|Becn1|Kat2b|Rb1|Cdc42|Nuf2|Ndc80|Sirt2|Seh1l|Cdt1|Ect2|Sgo1|Hnrnpu|Ccnb1|Bub3|Birc5|Nek2|Abraxas1|Incenp|Abraxas2|Knl1|Zfp207|Eml4|Apc|Racgap1|Cdca8|Champ1|Mad1l1|Brca2|Rcc2|
126	GOBP_AUDITORY_RECEPTOR_CELL_DEVELOPMENT	26	0.165337	0.994511	0.454545	0.573581	NA	NA	28	0.145493	0.914076	0.565302	0.735781	Wdpcp|Rest|Pcdh15|Whrn|Sod1|Slc9a3r1|Pdzd7|Myo7a|Lhfpl5|Scrib|Pls1|Myo3b|Clrn1|Rac1|Clic5|Strc|Kcnq1|Slitrk6|Tprn|Cdh23|Ripor2|Sec24b|Pafah1b1|Alg10b|Triobp|Fgfr1|Atp2b2|Slc4a7|	Wdpcp|Rest|Pcdh15|Whrn|Sod1|Slc9a3r1|Pdzd7|Myo7a|Lhfpl5|Scrib|Pls1|Myo3b|Clrn1|Rac1|Clic5|Strc|Kcnq1|Slitrk6|Tprn|Cdh23|Ripor2|Sec24b|Pafah1b1|Alg10b|
127	GOBP_AUDITORY_RECEPTOR_CELL_MORPHOGENESIS	22	0.189805	1.06038	0.369863	0.506956	NA	NA	23	0.234321	1.33848	0.142857	0.380441	Wdpcp|Rest|Pcdh15|Whrn|Sod1|Slc9a3r1|Pdzd7|Myo7a|Lhfpl5|Scrib|Pls1|Myo3b|Clrn1|Rac1|Clic5|Strc|Slitrk6|Tprn|Cdh23|Ripor2|Sec24b|Triobp|Atp2b2|	Wdpcp|Rest|Pcdh15|Whrn|Sod1|Slc9a3r1|Pdzd7|Myo7a|Lhfpl5|Scrib|Pls1|Myo3b|Clrn1|Rac1|Clic5|Strc|
128	GOBP_AUTONOMIC_NERVOUS_SYSTEM_DEVELOPMENT	30	0.272885	1.76643	0.026465	0.0681248	Egr2|Nrp1|Sox4|Plxna4|Ctnnb1|Nrp2|Sema3a|Sox11|Ackr3|Ntf3|Kif26a|Fn1|Plxna3|Insm1|Sox10|Phactr4|Arx|Adarb1|	Egr2|Nrp1|Sox4|Plxna4|Ctnnb1|Nrp2|Sema3a|Sox11|Ackr3|Ntf3|Kif26a|Fn1|Plxna3|Insm1|Sox10|Phactr4|Arx|Adarb1|Ret|Sema3f|Nav2|Trp63|Ednra|Fzd3|Ascl1|Vcam1|Ednrb|Sox8|Nf1|Hes1|	32	-0.103103	-0.700098	0.847059	0.936397	Phactr4|Egr2|Kif26a|Sox10|Sox4|Ednrb|Sox11|Vcam1|Ntf3|Ctnnb1|Ascl1|Ackr3|Ret|Gdnf|Insm1|Hes1|Trp63|Erbb2|Adarb1|Fzd3|Nf1|Sox8|Sema3a|Hlx|Nav2|Sema3f|Nrp2|Plxna4|Ednra|Fn1|Plxna3|Nrp1|	Phactr4|Egr2|Kif26a|Sox10|Sox4|
129	GOBP_AUTOPHAGOSOME_MATURATION	50	0.0887446	0.73939	0.777336	0.846258	NA	NA	51	0.162328	1.38063	0.128364	0.360498	Chmp1a|Lix1|Chmp5|Becn1|Atg14|Irgm2|Irgm1|Cln3|Snap29|Chmp4b|Ubqln1|Snapin|Vps4a|Lix1l|Atg5|Chmp2b|Map1lc3a|Vcp|Chmp2a|Ubqln4|Vamp8|Stx17|Phf23|Atg12|Fyco1|Lamp2|Tom1|Tbc1d25|Mfsd8|Vmp1|Igtp|Vps4b|Uvrag|Smcr8|Tecpr1|Calm1|Chmp7|Tmem39a|Chmp6|Snx14|Chmp4c|Vps16|Rubcn|Pik3c3|Chmp1b|Vps33a|Pik3r4|Clec16a|Atp2a2|Epg5|Mcoln1|	Chmp1a|Lix1|Chmp5|Becn1|Atg14|Irgm2|Irgm1|Cln3|Snap29|Chmp4b|Ubqln1|Snapin|Vps4a|Lix1l|Atg5|Chmp2b|Map1lc3a|Vcp|
130	GOBP_AUTOPHAGOSOME_ORGANIZATION	108	-0.197959	-2.39345	0	0.00375616	Mtmr3|Rnf5|Atp13a2|Pip4k2b|Phf23|C9orf72|Stx12|Atg13|Arfip2|Gabarapl1|Atg101|Pip4k2c|Sh3glb1|Atg2a|Pacs2|Gabarap|Mtm1|Snx7|Lrrk2|Gabarapl2|Ambra1|Ulk3|Rab23|Wdr45|Atg12|Nsfl1c|Pikfyve|Smcr8|Atg3|Pip4k2a|Ulk2|Ulk1|Sec22b|Wipi1|Atg4b|Rab3gap1|Fez2|Epm2a|Rab7|Scfd1|Rab33b|Ift88|Rab1a|Wipi2|Wdr45b|Mfn2|	Ift20|Ubqln2|Lrba|Atg16l2|Rab3gap2|Trappc8|Rb1cc1|Pink1|Stx17|Ctsd|Atg16l1|Ap4m1|Trp53inp1|Ubxn2a|Snx18|Elapor1|Snx30|Atp2a2|Gba|Emc6|Ubqln1|Ehmt2|Tcirg1|Bag3|Cln3|Atg4d|Pik3c2a|Fez1|Tmem39a|Psen1|Tbc1d14|Lrsam1|Atg5|Rab43|Stbd1|Ralb|Atg2b|Synpo2|Snx4|Chmp4b|Atg9a|Atg7|Pik3c3|Ubxn2b|Tbc1d12|Pik3c2b|Igtp|Becn1|Map1lc3a|Trp53inp2|Smurf1|Nupr1|Atg14|Moap1|Zfyve26|Tmem41b|Spg11|Rab1b|Atg9b|Map1lc3b|I…	109	0.0975593	1.2141	0.199203	0.471871	Pink1|Trp53inp2|Ift20|Atg3|Gabarapl2|Sh3glb1|Pip4k2a|Rab23|Map1lc3b|Emc6|Becn1|Atg14|Irgm2|Irgm1|Cln3|Chmp4b|Ubqln1|Pik3c2a|Fez1|Psen1|Snx4|Atg5|Snx18|Fez2|Gabarap|Map1lc3a|Rab7|Ubxn2a|Ralb|Wipi1|Smurf1|Tcirg1|Atg4d|Atg9b|Stx12|Pacs2|Stx17|Ctsd|Atg13|Ubqln2|Snx30|Phf23|Gabarapl1|Atg12|Rab1a|Sec22b|Ambra1|Rab3gap1|Sting1|Synpo2|Tom1|Rnf5|Tbc1d12|Stbd1|Ulk3|Rab43|Ehmt2|Mfn2|Spg11|Vmp1|Atg4b|Igtp|Sn…	Pink1|Trp53inp2|Ift20|Atg3|Gabarapl2|Sh3glb1|Pip4k2a|Rab23|Map1lc3b|Emc6|Becn1|Atg14|Irgm2|Irgm1|Cln3|Chmp4b|Ubqln1|Pik3c2a|Fez1|Psen1|Snx4|Atg5|Snx18|Fez2|Gabarap|Map1lc3a|Rab7|Ubxn2a|Ralb|Wipi1|Smurf1|Tcirg1|Atg4d|Atg9b|Stx12|Pacs2|Stx17|Ctsd|Atg13|Ubqln2|Snx30|Phf23|Gabarapl1|Atg12|Rab1a|Sec22b|Ambra1|Rab3gap1|Sting1|Synpo2|Tom1|Rnf5|
131	GOBP_AUTOPHAGY_OF_MITOCHONDRION	80	-0.289901	-3.05039	0	1.85e-05	Atg9b|Fundc2|Prkn|Htra2|Tomm7|Hif1a|Map1lc3b|Trp53|Vdac1|Fundc1|Atg13|Arfip2|Cisd2|Capn10|Gabarapl1|Mul1|Atg2a|Gabarap|Tigar|Retreg1|Snx7|Gabarapl2|Fis1|Ambra1|Gsk3a|Wdr45|Vps13d|Parl|Atg12|Bnip3|Atg3|Phb2|Clec16a|Fbxl4|Bnip3l|Slc25a5|Ulk2|Ulk1|Wipi1|Atg4b|Dnm1l|Slc25a4|Atpif1|Usp30|Wipi2|Wdr45b|Mfn2|Slc25a46|	Sqstm1|Lrba|Ogt|Srebf1|Rnf41|Fbxw7|Cttn|Rb1cc1|Pink1|Huwe1|Htt|Snx30|Gba|Spata33|Tafazzin|Cers1|Atg4d|Atg5|Cdc37|Atg2b|Hdac6|Vps13c|Atg9a|Atg7|Tspo|Becn1|Hk2|Optn|Fbxo7|Map1lc3a|Smurf1|Atg14|Atg9b|Fundc2|Prkn|Htra2|Tomm7|Hif1a|Map1lc3b|Trp53|Vdac1|Fundc1|Atg13|Arfip2|Cisd2|Capn10|Gabarapl1|Mul1|Atg2a|Gabarap|Tigar|Retreg1|Snx7|Gabarapl2|Fis1|Ambra1|Gsk3a|Wdr45|Vps13d|Parl|Atg12|Bnip3|Atg3|Phb2|Cl…	83	0.119789	1.26758	0.189135	0.429174	Pink1|Atg3|Gabarapl2|Atpif1|Cttn|Cisd2|Map1lc3b|Becn1|Atg14|Slc25a5|Srebf1|Tomm7|Vdac1|Rnf41|Atg5|Parl|Rimoc1|Capn10|Gabarap|Gsk3a|Map1lc3a|Slc25a4|Wipi1|Sqstm1|Smurf1|Mul1|Fbxo7|Atg4d|Atg9b|Atg13|Hk2|Phb2|Snx30|Bnip3l|Fis1|Gabarapl1|Atg12|Ambra1|Optn|Fbxw7|Fbxl4|Htra2|Trp53|Retreg1|Fundc1|Tspo|Mfn2|Atg4b|Snx7|Tigar|Spata18|Arfip2|Hdac6|Ulk1|Fkbp8|Fundc2b|Wdr45b|Wipi2|Hif1a|Atg7|Cdc37|Vps13d|Wdr4…	Pink1|Atg3|Gabarapl2|Atpif1|Cttn|Cisd2|Map1lc3b|Becn1|Atg14|Slc25a5|Srebf1|Tomm7|Vdac1|Rnf41|Atg5|Parl|Rimoc1|Capn10|Gabarap|Gsk3a|Map1lc3a|Slc25a4|Wipi1|Sqstm1|Smurf1|Mul1|Fbxo7|Atg4d|Atg9b|Atg13|Hk2|Phb2|Snx30|Bnip3l|Fis1|Gabarapl1|Atg12|
132	GOBP_AXIS_ELONGATION	28	0.331195	2.11301	0.00188679	0.0168241	Spry2|Spry1|Trim28|Sox9|Tmtc3|Zfp568|Ptk7|Areg|Fgf10|Wnt11|Med12|Lrp6|Fgf1|Wnt5a|Rdh10|Fgfr2|Med1|Tgfb1|Wnt3a|Vangl2|	Spry2|Spry1|Trim28|Sox9|Tmtc3|Zfp568|Ptk7|Areg|Fgf10|Wnt11|Med12|Lrp6|Fgf1|Wnt5a|Rdh10|Fgfr2|Med1|Tgfb1|Wnt3a|Vangl2|Shh|Tnc|Six4|Sfrp1|Yap1|Nkd1|Esr1|Ppp2r3a|	30	0.249462	1.6476	0.0200803	0.192128	Fgf1|Spry2|Spry1|Nkd1|Sox9|Wnt5a|Lrp6|Fgfr2|Sfrp1|Prickle1|Zfp568|Bmp4|Rdh10|Vangl2|Tnc|Wnt11|Med1|Trim28|Yap1|Six4|Tfap2c|Ppp2r3a|Tgfb1|Nat8f3|Esr1|Tmtc3|Fgf10|Ptk7|Shh|Med12|	Fgf1|Spry2|Spry1|Nkd1|Sox9|Wnt5a|Lrp6|Fgfr2|Sfrp1|Prickle1|Zfp568|Bmp4|Rdh10|Vangl2|
133	GOBP_AXIS_SPECIFICATION	67	0.228763	2.20698	0	0.0100869	Lefty1|Ctnnb1|Notch1|Bcor|Apc|Ahi1|Arl13b|Ripply2|Tdrd5|Fzd5|Notch2|Fgf10|Epb41l5|Gpc3|Ets2|Frat1|Lrp6|C2cd3|Ptch1|Kdm6a|Hey2|Wnt5a|Ift172|Nrarp|Dll1|Chrdl1|Pcsk6|Wnt1|Axin1|Axin2|Chrd|Cited1|Mns1|Stil|Smad4|Hey1|Ski|Mesp2|Srf|Pax6|Wnt3|Ddit3|Wls|Cited2|Stc1|Smo|Shh|	Lefty1|Ctnnb1|Notch1|Bcor|Apc|Ahi1|Arl13b|Ripply2|Tdrd5|Fzd5|Notch2|Fgf10|Epb41l5|Gpc3|Ets2|Frat1|Lrp6|C2cd3|Ptch1|Kdm6a|Hey2|Wnt5a|Ift172|Nrarp|Dll1|Chrdl1|Pcsk6|Wnt1|Axin1|Axin2|Chrd|Cited1|Mns1|Stil|Smad4|Hey1|Ski|Mesp2|Srf|Pax6|Wnt3|Ddit3|Wls|Cited2|Stc1|Smo|Shh|Tdrd1|Aurka|Hspb11|Sfrp1|Pgap1|Senp2|Wnt7a|Tasor|Tdrd7|Wdr77|Rnf2|Smad2|Cobl|Ttc8|Tdrkh|Frs2|Bmpr1a|Tmed2|Ldb1|Nckap1|	73	0.131426	1.31076	0.161049	0.401131	Lefty1|Hspb11|Hey1|Fzd5|Tdgf1|Bmpr1a|Frat1|Pax6|Pcsk6|Wnt5a|Hhex|Senp2|Smad4|Frs2|Lrp6|Smo|Sfrp1|Hey2|Prickle1|Bmp4|Ski|Otx2|Nckap1|Lhx1|Zic3|Wnt7a|Stil|Ctnnb1|Ptch1|Aurka|Ahi1|Nrarp|Ripply2|Wdr77|Six3|Tmed2|Notch2|Kdm6a|Ttc8|C2cd3|Rnf2|Axin1|Ddit3|Arl13b|Axin2|Stc1|Apc|Cited2|Smad2|Cited1|Wnt1|Wnt3|Tbx18|Gpc3|Epb41l5|Mns1|Dll1|Tbx3|Ift172|Fgf10|Chrdl1|Tcf7l1|Tasor|Shh|Ets2|Wls|Srf|Notch1|Pgap1|T…	Lefty1|Hspb11|Hey1|Fzd5|Tdgf1|Bmpr1a|Frat1|Pax6|Pcsk6|Wnt5a|Hhex|Senp2|Smad4|Frs2|Lrp6|Smo|Sfrp1|Hey2|Prickle1|Bmp4|Ski|Otx2|Nckap1|Lhx1|Zic3|Wnt7a|Stil|Ctnnb1|Ptch1|Aurka|Ahi1|Nrarp|Ripply2|Wdr77|Six3|Tmed2|Notch2|Kdm6a|Ttc8|C2cd3|Rnf2|Axin1|Ddit3|Arl13b|Axin2|Stc1|Apc|
134	GOBP_AXO_DENDRITIC_TRANSPORT	82	0.220025	2.30686	0	0.00643024	Map2|Map1a|Dst|Ap3b2|Map6|Sfpq|Mapk8ip3|Mapt|Hnrnpu|Cnih2|Kif1a|Kif1b|Dync1h1|Kif5a|Ap3b1|Dlg2|Myo5a|Bsn|Rab21|Nefm|Spast|Bloc1s5|Sybu|Mecp2|Nefl|Htt|Tmem108|Pura|Armcx3|Kif1c|Hspa8|Madd|	Map2|Map1a|Dst|Ap3b2|Map6|Sfpq|Mapk8ip3|Mapt|Hnrnpu|Cnih2|Kif1a|Kif1b|Dync1h1|Kif5a|Ap3b1|Dlg2|Myo5a|Bsn|Rab21|Nefm|Spast|Bloc1s5|Sybu|Mecp2|Nefl|Htt|Tmem108|Pura|Armcx3|Kif1c|Hspa8|Madd|Ap3d1|Klc2|Klc3|Ap3m1|Bloc1s1|Fez1|Bloc1s3|Kif5c|Trim46|Stau1|Snapin|Hdac6|App|Kif5b|Bloc1s6|Trak1|Spg7|Terf2|Trak2|Ap3s1|Borcs5|Ndel1|Klc1|Kif17|Spg11|Caly|Rab27b|Bloc1s4|Kif3a|Hif1a|Hap1|Fmr1|Sod1|Ap3s2|Stau2|D…	85	-0.09038	-0.959026	0.482	0.738902	Rab21|Bloc1s4|Kif1c|Ap3s1|Trak2|Hsbp1|Bloc1s5|Ap3b1|Snapin|Fez1|Bloc1s6|Spast|Stau2|Ap3m1|Trak1|Sod1|Sfpq|Cnih2|Kif5a|Mecp2|Hnrnpu|Fmr1|Rabgef1|Bloc1s2|Ap3s2|Hspa8|Pura|Borcs5|Bloc1s3|Kif17|Nefl|Kif5c|Trim46|Sybu|Nefm|Hspb1|Wasf1|Bloc1s1|Dtnbp1|Kif3a|Kif3b|Actr10|Spg11|Dlg2|Spg7|Ndel1|Kif5b|Map1a|Mapt|Fbxw11|Arl8a|Ap3m2|Klc1|Terf2|Hdac6|Pafah1b1|Stau1|Kif1b|Map2|Ap3d1|Map6|Ap3b2|Caly|Hif1a|Armcx3…	Agtpbp1|Dst|Rab27b|Ank3|Mapk8ip3|Arl8b|Htt|Myo5a|Dync1h1|Kif1a|Uchl1|App|Hap1|Bsn|Klc2|Agbl4|Neto1|Tmem108|Madd|
135	GOBP_AXON_DEVELOPMENT	462	0.195365	4.74072	0	0	Map2|Dbn1|Egr2|Klf4|Macf1|Prdm8|Sptbn4|Golga4|Epha4|Jun|Tnr|Map1a|Slit1|Dst|Ncam1|Epha7|Col25a1|Megf8|Robo2|Grin1|Tiam1|Map6|Fstl4|Map1b|Cntnap2|Nrp1|Sema5b|Cntn2|Cacna1a|Myh10|Aplp2|Trio|Boc|D130043K22Rik|Agrn|Cntnap1|Mef2c|Plp1|Epha3|Sema5a|Islr2|Mapk8ip3|Igf1r|Golga2|Nrcam|Ephb1|Sema3e|Cntn4|Pou3f2|Robo1|Ank3|Chl1|L1cam|Mapt|Plxna4|Slit2|Flna|Ctnna2|Kalrn|Arhgef25|Plxnb2|Zeb2|Nrp2|Epha5|Sema6d…	Map2|Dbn1|Egr2|Klf4|Macf1|Prdm8|Sptbn4|Golga4|Epha4|Jun|Tnr|Map1a|Slit1|Dst|Ncam1|Epha7|Col25a1|Megf8|Robo2|Grin1|Tiam1|Map6|Fstl4|Map1b|Cntnap2|Nrp1|Sema5b|Cntn2|Cacna1a|Myh10|Aplp2|Trio|Boc|D130043K22Rik|Agrn|Cntnap1|Mef2c|Plp1|Epha3|Sema5a|Islr2|Mapk8ip3|Igf1r|Golga2|Nrcam|Ephb1|Sema3e|Cntn4|Pou3f2|Robo1|Ank3|Chl1|L1cam|Mapt|Plxna4|Slit2|Flna|Ctnna2|Kalrn|Arhgef25|Plxnb2|Zeb2|Nrp2|Epha5|Sema6d…	483	-0.104105	-2.64421	0	0.00173711	Nr2e1|Enpp1|Actr3|Stk11|Egr2|Rpl4|Rnd2|Gpm6b|Itgb1|Rab21|Lrp4|Bcl2|Ephb1|Csf1r|Plxnb1|Sema4c|Fgfr3|Numb|Ptn|Bhlhe22|Cttn|Vash2|Bmp7|Pmp22|Mbp|Chn1|Bcl11b|Vasp|Sema6a|Pax6|Metrn|Jak2|Bmpr1b|Adam17|Ptpn11|Edn3|Efnb3|Ryk|Plp1|Rpl24|Mag|Inpp5f|Dhfr|Tspan2|Cck|Trak2|Tubb2b|Cers2|Skil|Cnp|Actb|Wnt5a|Smad4|Lamb2|Klk8|Svbp|Plxnb3|Fbxo45|Bex1|Fgfr2|Efna3|Dixdc1|Apoe|Smo|Ifrd1|Map2k2|Foxg1|Nova2|Mgll|Draxi…	Brsk1|Tubb3|Tbc1d24|Ptpro|Etv4|Raph1|Efnb1|Numbl|Cntn1|Sptbn4|Tnfrsf12a|Sema4g|Rab3a|Dst|Ank3|Chl1|Mapk8ip3|Megf8|Trpc5|Myo5b|Rtn4rl2|Cdh11|Plxnc1|Cntn6|Epha4|Pak3|Dscam|Sema4b|Nrp2|Trpv2|Slitrk2|Vcl|Map1s|Cdk5|Ntng2|Ntrk3|Nexn|Ptprm|Plxna4|Lama3|Stxbp1|Uchl1|Agrn|Sema3e|Srf|App|Plppr4|Efnb2|Dock7|Sema4a|Epha3|Chrnb2|Lama5|Dscaml1|Lgi1|Dbnl|Notch1|Slc9a6|Ptk2|Taok2|Reln|Alcam|Plxna1|Kremen1|Trim3…
136	GOBP_AXON_ENSHEATHMENT_IN_CENTRAL_NERVOUS_SYSTEM	29	0.378054	2.36323	0	0.00503858	Ckap5|Cntnap2|Cntn2|Cntnap1|Plp1|Mal|Mag|Cntn1|Ncstn|Id4|Nkx6-2|Clu|Sox10|Fa2h|Myrf|Fgfr3|Tlr2|Pten|Kcnj10|Enpp1|B4galt5|Ulk4|B4galt6|9630013A20Rik|Hes5|Abca2|	Ckap5|Cntnap2|Cntn2|Cntnap1|Plp1|Mal|Mag|Cntn1|Ncstn|Id4|Nkx6-2|Clu|Sox10|Fa2h|Myrf|Fgfr3|Tlr2|Pten|Kcnj10|Enpp1|B4galt5|Ulk4|B4galt6|9630013A20Rik|Hes5|Abca2|Ercc2|Omg|Tenm4|	30	0.34108	2.19267	0	0.0255078	Enpp1|Id4|Clu|Mal|Gpm6b|Kcnj10|9630013A20Rik|Fgfr3|Sox10|Plp1|Mag|Fa2h|Myrf|B4galt6|Cntn2|Nkx6-2|Tlr2|Ckap5|B4galt5|Ulk4|Pten|Omg|Abca2|Hes5|Ncstn|Cntn1|Ercc2|Cntnap2|Cntnap1|Tenm4|	Enpp1|Id4|Clu|Mal|Gpm6b|Kcnj10|9630013A20Rik|Fgfr3|Sox10|Plp1|Mag|Fa2h|Myrf|B4galt6|Cntn2|
137	GOBP_AXON_EXTENSION	126	0.223815	2.98693	0	0.00011	Map2|Dbn1|Macf1|Golga4|Tnr|Slit1|Megf8|Fstl4|Map1b|Nrp1|Sema5b|D130043K22Rik|Sema5a|Islr2|Sema3e|L1cam|Mapt|Plxna4|Slit2|Nrp2|Sema6d|Apoe|Usp9x|Mag|Rtn4|Hsp90aa1|Lhx2|Sema3a|Cttn|Trpc5|Rufy3|Rab21|Sema4a|Clasp2|Bmpr2|Dip2b|Slit3|Sema7a|Vcl|Sin3a|Dvl1|Twf2|Mgll|Sema6c|Disc1|Map3k13|Ntn1|Atp5g1|Vegfa|Nlgn3|Cyfip1|Lamb2|Ngf|Fn1|Wnt5a|Plxna3|Hsp90ab1|Rnf6|Ntrk3|	Map2|Dbn1|Macf1|Golga4|Tnr|Slit1|Megf8|Fstl4|Map1b|Nrp1|Sema5b|D130043K22Rik|Sema5a|Islr2|Sema3e|L1cam|Mapt|Plxna4|Slit2|Nrp2|Sema6d|Apoe|Usp9x|Mag|Rtn4|Hsp90aa1|Lhx2|Sema3a|Cttn|Trpc5|Rufy3|Rab21|Sema4a|Clasp2|Bmpr2|Dip2b|Slit3|Sema7a|Vcl|Sin3a|Dvl1|Twf2|Mgll|Sema6c|Disc1|Map3k13|Ntn1|Atp5g1|Vegfa|Nlgn3|Cyfip1|Lamb2|Ngf|Fn1|Wnt5a|Plxna3|Hsp90ab1|Rnf6|Ntrk3|Cxcl12|Sema4c|Lrp1|Tnfrsf12a|Bdnf|Trim4…	134	-0.130289	-1.70589	0.0300601	0.144823	Actr3|Rpl4|Itgb1|Rab21|Sema4c|Cttn|Sema6a|Edn3|Ryk|Mag|Wnt5a|Lamb2|Apoe|Smo|Ifrd1|Mgll|Draxin|Dvl1|Lhx2|Edn1|Dnm2|Dcx|Hsp90ab1|Sema5a|Cxcl12|Ttl|Sema4d|Smurf1|Rtn4|Ssna1|Fstl4|Sema6c|Eif4g2|Sema3d|Olfm1|Zfyve27|Gsk3b|Sema3b|Bdnf|Rnf6|Mt3|Cdkl5|Rufy3|Sema7a|Gdi1|Trim46|Golga4|Abl1|Map1b|Sema6d|Spg11|Ngf|Adnp|Vegfa|Map3k13|Bmpr2|Ndel1|Dip2b|Twf2|Hsp90aa1|Cyfip1|Dpysl2|Cdkl3|Ccr5|Mapt|Anapc2|Dbn1|C9…	Map1b|Sema6d|Spg11|Ngf|Adnp|Vegfa|Map3k13|Bmpr2|Ndel1|Dip2b|Twf2|Hsp90aa1|Cyfip1|Dpysl2|Cdkl3|Ccr5|Mapt|Anapc2|Dbn1|C9orf72|Sema5b|Cdh4|Ep300|Ntn1|Arhgap32|Wnt3|Nlgn3|Ilk|Sema3c|Tnr|Clasp2|Ndn|Dclk1|Auts2|Ulk1|Pafah1b1|Fxn|Map2|Macf1|Sin3a|Ulk2|Cntf|Sema4f|Sema3a|Disc1|Usp9x|Arhgap4|Pak1|Rtn4r|Sema3f|Raph1|Tnfrsf12a|Sema4g|Megf8|Trpc5|Myo5b|Dscam|Sema4b|Nrp2|Trpv2|Vcl|Cdk5|Ntrk3|Plxna4|Sema3e|Srf…
138	GOBP_AXON_REGENERATION	NA	NA	NA	NA	NA	NA	NA	52	0.12939	1.11243	0.321285	0.567035	Enpp1|Bcl2|Ptn|Jak2|Adam17|Mag|Inpp5f|Dhfr|Cers2|Lamb2|Klk8|Bex1|Apoe|Map2k2|Nefh|Nrep|Stk24|Fkbp1b|Neo1|Folr1|Rgma|Tnc|Klf4|Nefl|Grn|Pten|Omg|Braf|Jun|Ndel1|Mmp2|Xylt1|Mtr|Tnr|Gap43|Cntf|Igf1r|Nrg1|Map2k1|Flna|Rtn4rl1|Rtn4r|Ptprf|Mapk8ip3|Rtn4rl2|Epha4|Ntrk3|Kremen1|Lrp1|Lrig2|Ptprs|D130043K22Rik|	Enpp1|Bcl2|Ptn|Jak2|Adam17|Mag|Inpp5f|Dhfr|Cers2|Lamb2|Klk8|Bex1|Apoe|Map2k2|
139	GOBP_AXONAL_FASCICULATION	25	0.425465	2.50051	0	0.00246149	Epha4|Ncam1|Megf8|Nrp1|Cntn2|Epha3|Sema5a|L1cam|Ptprz1|Rtn4|Celsr3|Sema3a|Ephb2|	Epha4|Ncam1|Megf8|Nrp1|Cntn2|Epha3|Sema5a|L1cam|Ptprz1|Rtn4|Celsr3|Sema3a|Ephb2|Wnt5a|Ephb3|Cdk5r1|Tnfrsf21|Casp6|Casp3|Ndn|Arhgap35|Amigo1|Fezf2|Crtac1|Cnr1|	25	-0.291695	-1.68805	0.0325866	0.153819	Wnt5a|Ptprz1|Cntn2|Cdk5r1|Sema5a|Casp6|Rtn4|Casp3|Arhgap35|Ephb3|Ndn|Tnfrsf21|Amigo1|Sema3a|Cnr1|Ephb2|Ncam1|Megf8|Epha4|Epha3|Fezf2|Crtac1|Nrp1|Celsr3|L1cam|	Tnfrsf21|Amigo1|Sema3a|Cnr1|Ephb2|Ncam1|Megf8|Epha4|Epha3|Fezf2|Crtac1|Nrp1|Celsr3|L1cam|
140	GOBP_AXONAL_TRANSPORT	63	0.210652	1.94878	0.00982318	0.0331877	Map2|Map1a|Dst|Ap3b2|Map6|Mapk8ip3|Cnih2|Kif1a|Kif1b|Dync1h1|Kif5a|Ap3b1|Dlg2|Bsn|Rab21|Spast|Bloc1s5|Sybu|Mecp2|Nefl|Tmem108|Armcx3|Kif1c|Madd|Ap3d1|	Map2|Map1a|Dst|Ap3b2|Map6|Mapk8ip3|Cnih2|Kif1a|Kif1b|Dync1h1|Kif5a|Ap3b1|Dlg2|Bsn|Rab21|Spast|Bloc1s5|Sybu|Mecp2|Nefl|Tmem108|Armcx3|Kif1c|Madd|Ap3d1|Ap3m1|Bloc1s1|Fez1|Bloc1s3|Kif5c|Trim46|Snapin|Hdac6|Kif5b|Bloc1s6|Trak1|Spg7|Terf2|Trak2|Ap3s1|Borcs5|Ndel1|Caly|Rab27b|Bloc1s4|Kif3a|Hif1a|Hap1|Fmr1|Sod1|Ap3s2|Dtnbp1|Arl8a|Bloc1s2|Arl8b|Agtpbp1|Agbl4|Uchl1|Actr10|Hsbp1|Ap3m2|Pafah1b1|Fbxw11|	66	-0.0940389	-0.900253	0.585657	0.794879	Rab21|Bloc1s4|Kif1c|Ap3s1|Trak2|Hsbp1|Bloc1s5|Ap3b1|Snapin|Fez1|Bloc1s6|Spast|Ap3m1|Trak1|Sod1|Cnih2|Kif5a|Mecp2|Fmr1|Bloc1s2|Ap3s2|Borcs5|Bloc1s3|Nefl|Kif5c|Trim46|Sybu|Hspb1|Bloc1s1|Dtnbp1|Kif3a|Actr10|Dlg2|Spg7|Ndel1|Kif5b|Map1a|Fbxw11|Arl8a|Ap3m2|Terf2|Hdac6|Pafah1b1|Kif1b|Map2|Ap3d1|Map6|Ap3b2|Caly|Hif1a|Armcx3|Agtpbp1|Dst|Rab27b|Ank3|Mapk8ip3|Arl8b|Dync1h1|Kif1a|Uchl1|Hap1|Bsn|Agbl4|Neto1|T…	Agtpbp1|Dst|Rab27b|Ank3|Mapk8ip3|Arl8b|Dync1h1|Kif1a|Uchl1|Hap1|Bsn|Agbl4|Neto1|Tmem108|Madd|
141	GOBP_AXONEMAL_DYNEIN_COMPLEX_ASSEMBLY	27	-0.20231	-1.22867	0.206967	0.379771	Ccdc40|Dnah2|Dnah7b|Odad1|Spag1|Dnah5|Ccdc103|Ttc12|Ccdc63|Odad3|Dnai1|Dnah1|Ccdc39|Dnaaf2|Zmynd10|Dnah7c|Dnai2|Odad4|Dnah7a|Dnaaf5|Odad2|Dnah8|Dnal1|Dnai4|Drc1|Ccdc65|Lrrc49|	Ccdc40|Dnah2|Dnah7b|Odad1|Spag1|Dnah5|Ccdc103|Ttc12|Ccdc63|Odad3|Dnai1|Dnah1|Ccdc39|Dnaaf2|Zmynd10|Dnah7c|Dnai2|Odad4|Dnah7a|Dnaaf5|Odad2|Dnah8|Dnal1|Dnai4|Drc1|Ccdc65|Lrrc49|	27	-0.223164	-1.38449	0.119097	0.354255	Odad1|Dnah8|Dnaaf2|Dnah7a|Dnai1|Ttc12|Zmynd10|Spag1|Dnah7c|Dnal1|Lrrc6|Odad3|Dnaaf5|Dnah1|Dnai2|Lrrc61|Ccdc65|Ccdc103|Dnai4|Dnah2|Drc1|Nisch|Dnah5|Dnah7b|Ccdc39|Ccdc40|Dnah17|	Dnal1|Lrrc6|Odad3|Dnaaf5|Dnah1|Dnai2|Lrrc61|Ccdc65|Ccdc103|Dnai4|Dnah2|Drc1|Nisch|Dnah5|Dnah7b|Ccdc39|Ccdc40|Dnah17|
142	GOBP_AXONEME_ASSEMBLY	73	-0.147844	-1.50539	0.0552268	0.181268	Ccdc40|Dnah2|Tbc1d32|Dnah7b|Rsph1|Spag6|Lrguk|Odad1|Iqcg|Spag1|Dnah5|Armc2|Mns1|Ccdc103|Ak7|Ttc12|Cfap44|Meig1|Dnajb13|Spag17|Pla2g3|Cfap47|Cfap157|Ccdc63|Ulk4|Gas8|Odad3|Cfap58|Ofd1|Cluap1|Dnai1|Cplane2|Dnah1|Cfap65|Cfap69|Ccdc39|Dnaaf2|Zmynd10|Hydin|Dnah7c|Dnai2|Odad4|Dnah7a|Drc7|Cfap91|Spef1|Dnaaf5|Odad2|Cfap206|Dnah8|Neurl1a|Foxj1|Cfap43|Dnal1|Dcx|Dnai4|Ttll5|Drc1|Spag6l|Bbs2|Ccdc65|Ttll1|Ift…	Cc2d2a|Cep131|Spef2|Tpgs1|Ccdc40|Dnah2|Tbc1d32|Dnah7b|Rsph1|Spag6|Lrguk|Odad1|Iqcg|Spag1|Dnah5|Armc2|Mns1|Ccdc103|Ak7|Ttc12|Cfap44|Meig1|Dnajb13|Spag17|Pla2g3|Cfap47|Cfap157|Ccdc63|Ulk4|Gas8|Odad3|Cfap58|Ofd1|Cluap1|Dnai1|Cplane2|Dnah1|Cfap65|Cfap69|Ccdc39|Dnaaf2|Zmynd10|Hydin|Dnah7c|Dnai2|Odad4|Dnah7a|Drc7|Cfap91|Spef1|Dnaaf5|Odad2|Cfap206|Dnah8|Neurl1a|Foxj1|Cfap43|Dnal1|Dcx|Dnai4|Ttll5|Drc1|Sp…	75	-0.204598	-2.08284	0.00199601	0.0358484	Ube2b|Cluap1|Foxj1|Pierce2|Odad1|Dcx|Dnah8|Dnaaf2|Cfap43|Rsph1|Spag6|Dnah7a|Dnai1|Gas8|Ak7|Ttc12|Zmynd10|Ttll5|Spag1|Tpgs1|Ulk4|Dnah7c|Cfap47|Cep131|Spef1|Hydin|Iqcg|Neurl1a|Cfap65|Dnal1|Cfap157|Spag16|Pierce1|Cfap44|Lrrc6|Odad3|Cfap69|Tbc1d32|Cfap206|Meig1|Pla2g3|Dnaaf5|Dnah1|Drc7|Mns1|Ofd1|Armc2|Dnai2|Cc2d2a|Cfap91|Ift46|Lrrc61|Rsph4a|Bbs2|Ccdc65|Rsph9|Ccdc103|Ttll1|Stk36|Dnai4|Dnah2|Lrguk|Drc1…	Cfap47|Cep131|Spef1|Hydin|Iqcg|Neurl1a|Cfap65|Dnal1|Cfap157|Spag16|Pierce1|Cfap44|Lrrc6|Odad3|Cfap69|Tbc1d32|Cfap206|Meig1|Pla2g3|Dnaaf5|Dnah1|Drc7|Mns1|Ofd1|Armc2|Dnai2|Cc2d2a|Cfap91|Ift46|Lrrc61|Rsph4a|Bbs2|Ccdc65|Rsph9|Ccdc103|Ttll1|Stk36|Dnai4|Dnah2|Lrguk|Drc1|Cfap58|Nisch|Dnah5|Spef2|Dnah7b|Cntrl|Ttc26|Ccdc39|Spag6l|Ift88|Ccdc40|Dnah17|
143	GOBP_B_CELL_ACTIVATION	180	0.0575645	0.899654	0.57551	0.672257	NA	NA	218	0.0611241	1.05451	0.374517	0.612098	Cd38|Ighm|Enpp1|Hmgb3|Ezh2|Tlr9|Nbn|Bcl2|Cebpg|Cd24a|Rbpj|Batf|Slc15a4|Slc25a5|Il2rg|Ppp2r3c|Adam17|Prkcd|Tyrobp|Foxj1|Skap2|Exosc3|Nhej1|Swap70|Cd300a|Hhex|Tpd52|Laptm5|Igbp1|Txlna|Bak1|Bmi1|Ptpn2|Mmp14|Sfrp1|Shb|Xrcc4|Bank1|Bax|Pms2|Lyn|Pnp|Nfatc2|Pik3r1|Hspd1|Nfkbiz|Prkcb|Rnf168|Pawr|Ndfip1|Sash3|Rasgrp1|Lgals1|Mif|Zbtb1|Bcl3|Tcirg1|Cmtm7|Supt6|Hdac5|Il6|Lgals8|Dnajb9|Parp3|Cd86|Slamf8|Akirin2…	Cd38|Ighm|Enpp1|Hmgb3|Ezh2|Tlr9|Nbn|Bcl2|Cebpg|Cd24a|Rbpj|Batf|Slc15a4|Slc25a5|Il2rg|Ppp2r3c|Adam17|Prkcd|Tyrobp|Foxj1|Skap2|Exosc3|Nhej1|Swap70|Cd300a|Hhex|Tpd52|Laptm5|Igbp1|Txlna|Bak1|Bmi1|Ptpn2|Mmp14|Sfrp1|Shb|Xrcc4|Bank1|Bax|Pms2|Lyn|Pnp|Nfatc2|Pik3r1|Hspd1|Nfkbiz|Prkcb|Rnf168|Pawr|Ndfip1|Sash3|Rasgrp1|Lgals1|Mif|Zbtb1|Bcl3|Tcirg1|Cmtm7|Supt6|Hdac5|Il6|Lgals8|Dnajb9|Parp3|Cd86|Slamf8|Akirin2…
144	GOBP_B_CELL_ACTIVATION_INVOLVED_IN_IMMUNE_RESPONSE	61	0.205091	1.90047	0.00785855	0.0404899	Dock10|Trp53bp1|Supt6|Bcl6|Kmt5b|St3gal1|Msh6|Shld1|Tfrc|Dock11|Exosc3|Nsd2|Notch2|Stat6|Thoc1|Rnf8|Hspd1|Dll1|Il27ra|Lfng|Mad2l2|Rif1|Lig4|Il4|Ptk2b|Tgfb1|Kmt5c|Msh2|Lgals1|Ercc1|Ptprc|Irf8|Enpp1|Exo1|Itm2a|Cd180|Abl1|Itfg2|Aplf|Parp3|	Dock10|Trp53bp1|Supt6|Bcl6|Kmt5b|St3gal1|Msh6|Shld1|Tfrc|Dock11|Exosc3|Nsd2|Notch2|Stat6|Thoc1|Rnf8|Hspd1|Dll1|Il27ra|Lfng|Mad2l2|Rif1|Lig4|Il4|Ptk2b|Tgfb1|Kmt5c|Msh2|Lgals1|Ercc1|Ptprc|Irf8|Enpp1|Exo1|Itm2a|Cd180|Abl1|Itfg2|Aplf|Parp3|Plcg2|Slc15a4|Swap70|Xrcc4|Hmces|Lgals8|Paxip1|Spi1|Shld2|Atad5|Pms2|Ung|Xbp1|Tnfaip3|Shld3|Mlh1|Icosl|Rnf168|Nbn|Plcl2|Ndfip1|	74	0.114495	1.15705	0.263889	0.526204	Enpp1|Nbn|Batf|Slc15a4|Exosc3|Swap70|Xrcc4|Pms2|Hspd1|Nfkbiz|Rnf168|Ndfip1|Lgals1|Bcl3|Supt6|Il6|Lgals8|Parp3|Exo1|Mad2l2|Dock11|Cd180|Nsd2|Shld1|Kmt5c|Ung|Stat6|Aplf|Gpr183|Plcl2|Itm2a|Bcl6|Notch2|Mfng|Shld2|Ercc1|Abl1|Tnfaip3|Ptk2b|Lfng|Xbp1|Paxip1|Il10|Tlr4|Ada|Sanbr|Plcg2|Phf14|Tgfb1|Dock10|Kmt5b|Msh2|Foxp3|Trp53bp1|Hmces|Il4|Dll1|Ptprc|Lig4|Rif1|Rnf8|Atad5|Spi1|Lilrb4a|Icosl|Mlh1|Msh6|Shld3|…	Enpp1|Nbn|Batf|Slc15a4|Exosc3|Swap70|Xrcc4|Pms2|Hspd1|Nfkbiz|Rnf168|Ndfip1|Lgals1|Bcl3|Supt6|Il6|Lgals8|Parp3|Exo1|Mad2l2|Dock11|Cd180|Nsd2|Shld1|Kmt5c|Ung|Stat6|Aplf|Gpr183|Plcl2|Itm2a|Bcl6|Notch2|Mfng|Shld2|Ercc1|Abl1|Tnfaip3|Ptk2b|Lfng|Xbp1|Paxip1|Il10|Tlr4|Ada|Sanbr|Plcg2|Phf14|Tgfb1|Dock10|Kmt5b|Msh2|Foxp3|Trp53bp1|Hmces|Il4|Dll1|Ptprc|Lig4|Rif1|Rnf8|Atad5|Spi1|Lilrb4a|Icosl|Mlh1|Msh6|Shld3|
145	GOBP_B_CELL_APOPTOTIC_PROCESS	20	-0.195185	-1.03917	0.406186	0.572339	Foxp1|Bcl10|Mif|Bax|Cd24a|Fnip1|Ormdl3|	Irs2|Myc|Bcl2|Noc2l|Pten|Cd44|Bak1|Pkn1|Tnfrsf21|Crkl|Lyn|Slc39a10|Traf3ip2|Foxp1|Bcl10|Mif|Bax|Cd24a|Fnip1|Ormdl3|	26	0.141719	0.864742	0.591797	0.779564	Bcl2|Cd24a|Bcl10|Myc|Bak1|Bcl2a1a|Bax|Lyn|Nfkbiz|Mif|Ormdl3|Foxp1|Traf3ip2|Pten|Cd44|Il10|Ada|Irs2|Crkl|Fnip1|Tnfrsf21|Aurkb|Cd74|Pkn1|Noc2l|Slc39a10|	Bcl2|Cd24a|Bcl10|Myc|Bak1|Bcl2a1a|Bax|Lyn|Nfkbiz|
146	GOBP_B_CELL_DIFFERENTIATION	92	0.071256	0.799803	0.714	0.786351	NA	NA	115	0.0650852	0.798855	0.728175	0.83585	Ighm|Enpp1|Hmgb3|Ezh2|Tlr9|Bcl2|Cebpg|Cd24a|Rbpj|Slc25a5|Il2rg|Ppp2r3c|Adam17|Nhej1|Hhex|Tpd52|Laptm5|Bak1|Ptpn2|Mmp14|Sfrp1|Bax|Pnp|Pik3r1|Nfkbiz|Lgals1|Zbtb1|Bcl3|Tcirg1|Cmtm7|Hdac5|Il6|Lgals8|Dnajb9|Slamf8|Hdac9|Irf2bp2|Dock11|Foxp1|Gpr183|Ptprj|Dcaf1|Polm|Plcl2|Itm2a|Syk|Pcid2|Bcl6|Id2|Yy1|Bcl11a|Traf3ip2|Notch2|Trp53|Mfng|Malt1|Bad|Zfp36l1|Abl1|Tnfaip3|Ptk2b|Lfng|Xbp1|Il10|Ada|Myb|Plcg2|Btk|…	Ighm|Enpp1|Hmgb3|Ezh2|Tlr9|Bcl2|Cebpg|Cd24a|Rbpj|Slc25a5|Il2rg|Ppp2r3c|Adam17|Nhej1|Hhex|Tpd52|Laptm5|Bak1|Ptpn2|Mmp14|Sfrp1|Bax|Pnp|Pik3r1|Nfkbiz|Lgals1|Zbtb1|Bcl3|Tcirg1|Cmtm7|Hdac5|Il6|Lgals8|Dnajb9|Slamf8|Hdac9|Irf2bp2|Dock11|Foxp1|Gpr183|Ptprj|Dcaf1|Polm|Plcl2|Itm2a|Syk|Pcid2|Bcl6|Id2|Yy1|Bcl11a|Traf3ip2|Notch2|Trp53|Mfng|Malt1|Bad|Zfp36l1|Abl1|Tnfaip3|Ptk2b|Lfng|Xbp1|Il10|Ada|Myb|Plcg2|Btk|…
147	GOBP_B_CELL_HOMEOSTASIS	32	-0.229777	-1.57792	0.0483871	0.147438	Enpp1|Cd44|Spns2|Sos1|Bak1|Abl1|Bcl2l11|Pkn1|Tnfsf13b|Lyn|Rc3h2|Traf3ip2|Hif1a|Nckap1l|Casp3|Ppp2r3c|Caml|Sos2|Tnfaip3|Ikbkb|Sh2b2|Rc3h1|Bcl10|Ahr|Mif|Pik3cd|Bax|	Dock10|Mef2c|Ikbkg|Dock11|Bcl2|Enpp1|Cd44|Spns2|Sos1|Bak1|Abl1|Bcl2l11|Pkn1|Tnfsf13b|Lyn|Rc3h2|Traf3ip2|Hif1a|Nckap1l|Casp3|Ppp2r3c|Caml|Sos2|Tnfaip3|Ikbkb|Sh2b2|Rc3h1|Bcl10|Ahr|Mif|Pik3cd|Bax|	41	0.134334	1.03447	0.366197	0.627154	Enpp1|Bcl2|Bcl10|Ppp2r3c|Bcl2l11|Sos2|Bak1|Bcl2a1a|Bax|Lyn|Sash3|Mif|Rc3h2|Sh2b2|Dock11|Casp3|Tnfrsf13b|Traf3ip2|Caml|Sos1|Abl1|Tnfaip3|Cd44|Ikbkg|Ada|Pik3cd|Il7r|Tnfrsf13c|Rc3h1|Dock10|Foxp3|Tnfsf13b|Nckap1l|Spns2|Hif1a|Mef2c|Ahr|Pirb|Ikbkb|Cd74|Pkn1|	Enpp1|Bcl2|Bcl10|Ppp2r3c|Bcl2l11|Sos2|Bak1|Bcl2a1a|Bax|Lyn|Sash3|Mif|Rc3h2|Sh2b2|Dock11|Casp3|Tnfrsf13b|Traf3ip2|Caml|Sos1|Abl1|Tnfaip3|Cd44|Ikbkg|Ada|Pik3cd|Il7r|Tnfrsf13c|Rc3h1|Dock10|
148	GOBP_B_CELL_MEDIATED_IMMUNITY	84	0.0904779	0.948698	0.5	0.617766	NA	NA	100	0.0755233	0.894335	0.590291	0.75456	Ighm|Enpp1|B2m|Fcer1g|Nbn|C1qc|Bcl10|Batf|C1qbp|Slc15a4|Prkcd|Tnf|Foxj1|Exosc3|Swap70|Trem2|Csf3r|Xrcc4|Pms2|Hspd1|Nfkbiz|Rnf168|Ndfip1|Bcl3|Tcirg1|Nectin2|Supt6|Parp3|Csf2rb|Exo1|Serping1|Mad2l2|H2-Eb1|Il4ra|Nsd2|Cd81|Shld1|Kmt5c|Ung|Stat6|Aplf|Csf2rb2|C1qb|Il12b|Bcl6|Traf3ip2|Myd88|Shld2|Ercc1|C1qa|Irf7|Nod2|Fcgr3|Paxip1|C3|C4b|Sanbr|Cfh|Btk|Fgl2|Tgfb1|Kmt5b|Msh2|Foxp3|Trp53bp1|Fcgr1|Hmces|Il4|…	Ighm|Enpp1|B2m|Fcer1g|Nbn|C1qc|Bcl10|Batf|C1qbp|Slc15a4|Prkcd|Tnf|Foxj1|Exosc3|Swap70|Trem2|Csf3r|Xrcc4|Pms2|Hspd1|Nfkbiz|Rnf168|Ndfip1|Bcl3|Tcirg1|Nectin2|Supt6|Parp3|Csf2rb|Exo1|Serping1|Mad2l2|H2-Eb1|Il4ra|Nsd2|Cd81|Shld1|Kmt5c|Ung|Stat6|Aplf|Csf2rb2|C1qb|Il12b|Bcl6|Traf3ip2|Myd88|Shld2|Ercc1|C1qa|Irf7|Nod2|Fcgr3|Paxip1|C3|C4b|Sanbr|Cfh|Btk|Fgl2|Tgfb1|Kmt5b|Msh2|Foxp3|Trp53bp1|Fcgr1|Hmces|Il4|…
149	GOBP_B_CELL_PROLIFERATION	51	0.0895602	0.738427	0.79798	0.846388	NA	NA	68	0.0642114	0.623775	0.934087	0.955301	Cd38|Ighm|Tlr9|Bcl2|Cd24a|Prkcd|Tyrobp|Cd300a|Bmi1|Shb|Bax|Lyn|Nfatc2|Hspd1|Nfkbiz|Pawr|Sash3|Rasgrp1|Mif|Casp3|Cd180|Cd81|Tnfrsf13b|Gpr183|Plcl2|Bcl6|Cd320|Ctps|Pten|Abl1|Cfb|Peli1|Prlr|Vav3|Il10|Tlr4|Ada|Irs2|Ticam1|Btk|Tnfrsf4|Il7r|Tnfrsf13c|Rc3h1|Tirap|Tnfsf13b|Il4|Nckap1l|Inpp5d|Ptprc|Tnfrsf21|Lef1|Atad5|Cr2|Tcf3|Mef2c|Ephb2|Cdkn1a|Fcgr2b|Ahr|Tfrc|Clcf1|Chrnb2|Cd74|Pkn1|Tsc2|Slc39a10|Atm|	Cd38|Ighm|Tlr9|Bcl2|Cd24a|Prkcd|Tyrobp|Cd300a|Bmi1|Shb|Bax|Lyn|Nfatc2|Hspd1|Nfkbiz|Pawr|Sash3|Rasgrp1|Mif|Casp3|Cd180|Cd81|Tnfrsf13b|Gpr183|Plcl2|Bcl6|Cd320|Ctps|Pten|Abl1|Cfb|Peli1|Prlr|Vav3|Il10|Tlr4|Ada|Irs2|Ticam1|Btk|Tnfrsf4|Il7r|Tnfrsf13c|Rc3h1|Tirap|
150	GOBP_B_CELL_RECEPTOR_SIGNALING_PATHWAY	34	-0.187613	-1.3096	0.155689	0.314758	Blnk|Tec|Ighm|Ptprc|Vav3|Abl1|Stap1|Ptpn6|Lck|Nfam1|Plcg2|Lyn|Itk|Slc39a10|Lpxn|Cmtm3|Plekha1|Cd81|Nckap1l|Nfatc2|Sh2b2|Foxp1|Syk|Bax|Prkcb|Gps2|Plcl2|Rftn1|Mapk1|	Mef2c|Bcar1|Cd38|Bcl2|Prkch|Blnk|Tec|Ighm|Ptprc|Vav3|Abl1|Stap1|Ptpn6|Lck|Nfam1|Plcg2|Lyn|Itk|Slc39a10|Lpxn|Cmtm3|Plekha1|Cd81|Nckap1l|Nfatc2|Sh2b2|Foxp1|Syk|Bax|Prkcb|Gps2|Plcl2|Rftn1|Mapk1|	40	0.0859496	0.639192	0.909474	0.947068	Cd38|Ighm|Bcl2|Plekha1|Cmtm3|Cd300a|Bax|Lyn|Nfatc2|Nfkbiz|Prkcb|Tec|Sh2b2|Cd81|Foxp1|Plcl2|Syk|Klhl6|Sos1|Abl1|Vav3|Nfkbia|Plcg2|Btk|Grb2|Nfkb1|Blnk|Ptpn6|Nckap1l|Lck|Ptprc|Nfam1|Lat2|Mef2c|Gps2|Prkch|Bcar1|Rftn1|Mapk1|Slc39a10|	Cd38|Ighm|Bcl2|Plekha1|Cmtm3|
151	GOBP_BARBED_END_ACTIN_FILAMENT_CAPPING	24	-0.170227	-1.0052	0.432377	0.605184	Gsn|Cracd|Carmil1|Flii|Add2|Twf2|Mphosph8|Add3|	Gsn|Cracd|Carmil1|Flii|Add2|Twf2|Mphosph8|Add3|Svil|Capg|Vill|Scin|Capza1|Carmil2|Evl|Twf1|Add1|Eps8|Dbnl|Capzb|Arpc2|Cfl1|Mtpn|Capza2|	23	0.189301	1.07404	0.349495	0.599476	Twf1|Gsn|Arpc2|Rdx|Capzb|Capg|Add3|Evl|Carmil1|Add2|Eps8|Capza1|Add1|Cfl1|Mtpn|Twf2|Svil|Avil|Capza2|Carmil2|Cracd|Flii|Dbnl|	Twf1|Gsn|Arpc2|Rdx|Capzb|Capg|Add3|Evl|Carmil1|Add2|Eps8|Capza1|Add1|
152	GOBP_BASE_EXCISION_REPAIR	37	0.150477	1.05805	0.381443	0.508342	NA	NA	37	0.213608	1.52018	0.0711462	0.258278	Rps3|Xpa|Polb|Sirt6|Hmgb1|Xrcc1|Pole|Poll|Neil2|Lig1|Ung|Wrn|Rpa1|Smug1|Fam168a|Hmga1|Tdg|Rpa3|Ercc5|Pold1|Rpa2|Ogg1|Pcna|Nthl1|Neil1|Parp1|Apex1|Dna2|Usp47|Mutyh|Mpg|Apex2|Parp2|Huwe1|Lig3|Ercc6|Polq|	Rps3|Xpa|Polb|Sirt6|Hmgb1|Xrcc1|Pole|Poll|Neil2|Lig1|Ung|Wrn|Rpa1|Smug1|Fam168a|Hmga1|Tdg|Rpa3|Ercc5|Pold1|Rpa2|Ogg1|Pcna|Nthl1|Neil1|Parp1|Apex1|Dna2|Usp47|
153	GOBP_BASEMENT_MEMBRANE_ORGANIZATION	30	0.271526	1.73685	0.0264766	0.0750611	Col4a1|Lamb1|Phldb1|Flrt2|Clasp1|Dag1|Clasp2|Plod3|Lamb2|Pxdn|Gas2|Ext1|Ramp2|Lamc1|Ntn4|Pmp22|Ric8a|Hmcn1|Col3a1|Ctss|Phldb2|	Col4a1|Lamb1|Phldb1|Flrt2|Clasp1|Dag1|Clasp2|Plod3|Lamb2|Pxdn|Gas2|Ext1|Ramp2|Lamc1|Ntn4|Pmp22|Ric8a|Hmcn1|Col3a1|Ctss|Phldb2|Lama2|Fermt1|Cav1|Itgb1|Ntng2|Spint2|Lamb3|Ntng1|Cav2|	32	0.128027	0.861374	0.624217	0.784027	Ctss|Itgb1|Pmp22|Cav2|Lamb2|Gas2|Cav1|Prickle1|Phldb2|Lama2|Ntn4|Fermt1|Col3a1|Phldb1|Flrt2|Plod3|Ramp2|Ext1|Ric8a|Dag1|Lama1|Spint2|Clasp2|Lamc1|Lamb1|Lamb3|Hpn|Hmcn1|Clasp1|Nid1|Col4a1|Pxdn|	Ctss|Itgb1|Pmp22|Cav2|Lamb2|Gas2|Cav1|Prickle1|Phldb2|Lama2|Ntn4|Fermt1|Col3a1|Phldb1|Flrt2|Plod3|Ramp2|Ext1|Ric8a|Dag1|Lama1|Spint2|Clasp2|Lamc1|Lamb1|Lamb3|
154	GOBP_BEHAVIORAL_RESPONSE_TO_PAIN	22	0.152078	0.845527	0.657315	0.735182	NA	NA	25	-0.230285	-1.35293	0.133333	0.375275	Grik1|Thbs4|Runx1|P2rx4|Akt1|Capn2|Vwa1|Htr7|Scn9a|Tspo|Crhr1|Osm|Tacr1|Git2|Grin2b|Mtor|Thbs1|P2rx3|Kcnip3|Pirt|Scn3a|Cntnap2|Cacna1a|Cacna1e|Adam11|	Crhr1|Osm|Tacr1|Git2|Grin2b|Mtor|Thbs1|P2rx3|Kcnip3|Pirt|Scn3a|Cntnap2|Cacna1a|Cacna1e|Adam11|
155	GOBP_BILE_ACID_METABOLIC_PROCESS	NA	NA	NA	NA	NA	NA	NA	21	-0.133616	-0.736042	0.792	0.917819	Scp2|Cyp39a1|Pex2|Hsd17b10|Prox1|Star|Abcd3|Cyp7b1|Nr1d1|Pank2|Cyp27a1|Atp8b1|Baat|Stard4|Amacr|Slc27a2|Arv1|Sirt1|Acaa1a|Kit|Gba2|	Cyp39a1|Pex2|Hsd17b10|Prox1|Star|Abcd3|Cyp7b1|Nr1d1|Pank2|Cyp27a1|Atp8b1|Baat|Stard4|Amacr|Slc27a2|Arv1|Sirt1|Acaa1a|Kit|Gba2|
156	GOBP_BINDING_OF_SPERM_TO_ZONA_PELLUCIDA	NA	NA	NA	NA	NA	NA	NA	25	0.151796	0.915693	0.534113	0.734005	B4galt1|Clgn|Cct7|Cct5|Vdac2|Tcp1|Cct3|Cct4|Cct2|Cct6a|Cct8|Adam18|Arsa|Adam1b|Ovgp1|Spa17|Ubap2l|Adam32|Hspa1l|Hspa1b|Aldoa|Zp2|Pcsk4|Adam1a|Acr|	B4galt1|Clgn|Cct7|Cct5|Vdac2|Tcp1|Cct3|Cct4|Cct2|
157	GOBP_BIOGENIC_AMINE_METABOLIC_PROCESS	NA	NA	NA	NA	NA	NA	NA	80	0.170958	1.79166	0.0198807	0.123923	Abhd4|Epas1|Itgam|Htr1a|Odc1|Sat1|Spr|Gpr37|Ndufs4|Sms|Gdpd1|Gch1|Maob|Comt|Sncaip|Gde1|Aldh2|Ido2|Oaz2|Abat|Smox|Rtl4|Amd1|Cyp2d22|Vhl|Naaa|Srm|Dbh|Dhps|Sat2|Akr1b3|Drd1|Oaz1|Mecp2|Acmsd|Npr1|Moxd1|Maoa|Rnls|Drd2|Tph2|Crhr2|Tdo2|Dao|Grin2a|Ddc|Afmid|Park7|Npy|Kl|Insm1|Oaz3|Snca|Pnkd|Aoc2|Nr4a2|Slc1a1|Pde1b|Hnmt|Rnf180|Chka|Hprt|Sult1a1|Paox|Azin2|Hdc|Azin1|Atp7a|Vps35|Tacr3|Napepld|Myo5a|Sncb|Pr…	Abhd4|Epas1|Itgam|Htr1a|Odc1|Sat1|Spr|Gpr37|Ndufs4|Sms|Gdpd1|Gch1|Maob|Comt|Sncaip|Gde1|Aldh2|Ido2|Oaz2|Abat|Smox|Rtl4|Amd1|Cyp2d22|Vhl|Naaa|Srm|Dbh|Dhps|Sat2|Akr1b3|Drd1|Oaz1|Mecp2|Acmsd|Npr1|Moxd1|Maoa|Rnls|Drd2|
158	GOBP_BIOLOGICAL_PHASE	29	-0.113309	-0.723072	0.820359	0.878996	NA	NA	36	0.10016	0.70694	0.809804	0.904105	Cdk6|Ctsl|Ppard|Ube2b|Xrcc5|Wnt5a|Nfia|Psen1|Akt1|Nfix|Piwil2|Gal|Ctnnb1|Ptgs2|Mreg|Msx2|Barx2|Fermt1|Nanos2|Wnt10b|Nfib|Chek2|Gpr149|Terf1|Jmjd1c|Cdh3|Psen2|Mlh1|Ttk|Nfe2l1|Dek|Myo5a|Nfatc1|Notch1|Tgfb2|Sycp2|	Cdk6|Ctsl|Ppard|Ube2b|Xrcc5|Wnt5a|Nfia|Psen1|Akt1|Nfix|Piwil2|Gal|Ctnnb1|Ptgs2|Mreg|Msx2|Barx2|Fermt1|Nanos2|Wnt10b|Nfib|
159	GOBP_BIOLOGICAL_PROCESS_INVOLVED_IN_INTERACTION_WITH_HOST	104	0.0771403	0.897184	0.577731	0.674266	NA	NA	117	-0.0590606	-0.75377	0.780793	0.907595	Trim56|Trim26|Chmp1a|Ptx3|Nbn|Gsn|Trim25|Chmp5|Thoc3|Snx3|Gbp7|Nectin4|Cav2|Bcl2l11|Chmp4b|Eps15|Pcx|Gbp6|Thoc7|Axl|Kpna6|Vps4a|Tcp1|Hyal2|Hmgb1|Chmp2b|Fuca2|Cav1|Hspd1|Rab7|Chmp2a|Alyref|Lgals1|Fbln1|Rnasek|Vamp8|Bcl2l1|Nectin2|Dynlt1a|Trim21|Ctsb|Spint1|Gbp3|Icam1|Trim12a|Scarb1|Vapa|Npc1|P4hb|Tpcn1|Smpd1|Tsg101|Naip5|Ifitm7|Bad|Dynlt1f|Ddx39b|Ist1|Ddb1|Trim30b|Gbp2|Itgav|Trim8|Alyref2|Rad50|Th…	Trim56|Trim26|Chmp1a|Ptx3|Nbn|Gsn|Trim25|Chmp5|Thoc3|Snx3|Gbp7|Nectin4|Cav2|Bcl2l11|Chmp4b|Eps15|Pcx|Gbp6|Thoc7|Axl|Kpna6|Vps4a|Tcp1|Hyal2|Hmgb1|Chmp2b|Fuca2|Cav1|Hspd1|Rab7|Chmp2a|Alyref|Lgals1|Fbln1|Rnasek|Vamp8|Bcl2l1|Nectin2|
160	GOBP_BIOLOGICAL_PROCESS_INVOLVED_IN_INTERACTION_WITH_SYMBIONT	64	-0.087804	-0.820549	0.669941	0.789639	NA	NA	80	0.137029	1.43298	0.0804124	0.31999	Gpx1|Cx3cr1|Rest|Ptx3|Csf1r|Eef1a1|Taf11|Sap30|Rab9|Cdk9|Jak2|Tusc2|Cav2|Zc3h12a|Ccnk|Cdc42|Sp1|Mpeg1|Zdhhc9|Apoe|Pcx|Tardbp|Romo1|Ccl5|Paip1|Ncf1|Hspd1|Fmr1|Tbc1d20|Brd4|Hspa8|Zdhhc20|Sap30bp|Vapa|Snw1|Pomc|Chd1|Cxcl1|Nucks1|Myd88|Hdac1|Muc2|Cfl1|Eea1|Jun|Ddb1|Arg1|Smarca4|Gapdh|Ep300|Rab29|Zfp639|Psmc3|Fasn|Ctdp1|Lef1|Hpn|Rock2|Vapb|Ccnt1|Fbxl2|Tmem41b|Smarcb1|Phb|Zdhhc8|Igf2r|Inpp5k|Ppib|Rab5a…	Gpx1|Cx3cr1|Rest|Ptx3|Csf1r|Eef1a1|Taf11|Sap30|Rab9|Cdk9|Jak2|Tusc2|Cav2|Zc3h12a|Ccnk|Cdc42|Sp1|Mpeg1|Zdhhc9|Apoe|Pcx|Tardbp|Romo1|Ccl5|Paip1|Ncf1|Hspd1|
161	GOBP_BIOLOGICAL_PROCESS_INVOLVED_IN_INTRASPECIES_INTERACTION_BETWEEN_ORGANISMS	50	0.270835	2.29779	0	0.00677374	Npas4|Grin1|Cntnap2|Mapk8ip2|Kalrn|Nrxn3|Pcm1|Gad1|Chd8|Eif4ebp2|Nrxn1|Cic|Atxn1|Dvl1|Nrxn2|Mecp2|Htt|Shank2|Dlg4|Ptchd1|Nlgn3|Drd1|Il1b|Peg13|Rptor|Ext1|Vps13a|Cx3cr1|Pten|Nr2e1|Trem2|	Npas4|Grin1|Cntnap2|Mapk8ip2|Kalrn|Nrxn3|Pcm1|Gad1|Chd8|Eif4ebp2|Nrxn1|Cic|Atxn1|Dvl1|Nrxn2|Mecp2|Htt|Shank2|Dlg4|Ptchd1|Nlgn3|Drd1|Il1b|Peg13|Rptor|Ext1|Vps13a|Cx3cr1|Pten|Nr2e1|Trem2|Mkks|Mtor|Ulk4|Cln8|Chrnb2|Shank1|Septin5|Fmr1|Gnb1l|Nlgn2|Brinp1|Atxn1l|Shank3|Bbs4|Grid1|Grp|Gabrb3|Oxtr|Tsc2|	54	-0.150683	-1.29927	0.167323	0.421434	Npas4|Nr2e1|Cx3cr1|Trem2|Atxn1l|Eif4ebp2|Dvl1|Peg13|Grpr|Gabrb3|Il1b|Cln8|Ptchd1|Atxn1|Septin5|Gng8|Nfix|Drd1|Mecp2|Fmr1|Mkks|Nrxn1|Brinp1|Bbs4|Ulk4|Pten|Kcnq1|Shank1|Kalrn|Ext1|Dlg4|Chd8|Nlgn3|Shank2|Gnb1l|Nlgn2|Mtor|Cic|Gad1|Mapk8ip2|Nrxn2|Pcm1|Nrxn3|Htt|Shank3|Chrnb2|Grid1|Cntnap2|Tsc2|Rptor|Grin1|Vps13a|Grp|Oxtr|	Cic|Gad1|Mapk8ip2|Nrxn2|Pcm1|Nrxn3|Htt|Shank3|Chrnb2|Grid1|Cntnap2|Tsc2|Rptor|Grin1|Vps13a|Grp|Oxtr|
162	GOBP_BIOLOGICAL_PROCESS_INVOLVED_IN_SYMBIOTIC_INTERACTION	159	-0.0548785	-0.81882	0.6778	0.790869	NA	NA	188	0.0765556	1.24386	0.217565	0.445214	Trim56|Gpx1|Trim26|Chmp1a|Cx3cr1|Rest|Ptx3|Nbn|Csf1r|Eef1a1|Gsn|Taf11|Sap30|Rab9|Trim25|Chmp5|Thoc3|Cdk9|Jak2|Snx3|Tusc2|Gbp7|Nectin4|Cav2|Bcl2l11|Chmp4b|Zc3h12a|Eps15|Ccnk|Cdc42|Sp1|Mpeg1|Zdhhc9|Apoe|Pcx|Tardbp|Gbp6|Thoc7|Axl|Kpna6|Vps4a|Tcp1|Hyal2|Hmgb1|Romo1|Chmp2b|Ccl5|Fuca2|Paip1|Cav1|Ncf1|Hspd1|Rab7|Chmp2a|Alyref|Lgals1|Fbln1|Rnasek|Vamp8|Bcl2l1|Nectin2|Dynlt1a|Fmr1|Trim21|Ctsb|Tbc1d20|Brd4…	Trim56|Gpx1|Trim26|Chmp1a|Cx3cr1|Rest|Ptx3|Nbn|Csf1r|Eef1a1|Gsn|Taf11|Sap30|Rab9|Trim25|Chmp5|Thoc3|Cdk9|Jak2|Snx3|Tusc2|Gbp7|Nectin4|Cav2|Bcl2l11|Chmp4b|Zc3h12a|Eps15|Ccnk|Cdc42|Sp1|Mpeg1|Zdhhc9|Apoe|Pcx|Tardbp|Gbp6|Thoc7|Axl|Kpna6|Vps4a|Tcp1|Hyal2|Hmgb1|Romo1|Chmp2b|Ccl5|Fuca2|
163	GOBP_BIOMINERAL_TISSUE_DEVELOPMENT	NA	NA	NA	NA	NA	NA	NA	132	0.104672	1.40546	0.11134	0.342332	Enpp1|Gpm6b|Tent5a|Hey1|Atf4|Csf1r|Alox5|Tmem38b|Tcf7l2|Gla|Bmpr1a|Fgfr3|Ptn|Sbds|Grem1|Bmp7|Bmpr1b|Itgb1bp1|Klf10|Bmp2k|Atraid|S1pr1|Sgms2|Sox9|Ppara|Fgfr2|P2rx7|Fam20a|Fbxl15|Sp7|Hey2|Mmp13|Suv39h1|Prickle1|Phex|Bmp4|Col1a1|Adgrv1|Cebpb|Tcirg1|Eif2ak3|Atp2b1|Nfix|Acvr2b|Mgp|Ccn1|Rxrb|Srgn|Isg15|Wnt11|Tuft1|Cd276|Ltbp3|Spp1|Pkdcc|Ptgs2|Dicer1|Smad3|Slc4a2|Asxl2|Msx2|Rspo2|Lgr4|Dlk1|Col1a2|Osr1|B…	Enpp1|Gpm6b|Tent5a|Hey1|Atf4|Csf1r|Alox5|Tmem38b|Tcf7l2|Gla|Bmpr1a|Fgfr3|Ptn|Sbds|Grem1|Bmp7|Bmpr1b|Itgb1bp1|Klf10|Bmp2k|Atraid|S1pr1|Sgms2|Sox9|Ppara|Fgfr2|P2rx7|Fam20a|Fbxl15|Sp7|Hey2|Mmp13|Suv39h1|Prickle1|Phex|Bmp4|Col1a1|Adgrv1|Cebpb|Tcirg1|Eif2ak3|Atp2b1|Nfix|Acvr2b|Mgp|Ccn1|Rxrb|Srgn|Isg15|Wnt11|Tuft1|Cd276|Ltbp3|Spp1|Pkdcc|Ptgs2|Dicer1|Smad3|Slc4a2|Asxl2|Msx2|Rspo2|Lgr4|Dlk1|Col1a2|Osr1|B…
164	GOBP_BIOMINERALIZATION	127	0.126026	1.69026	0.0178218	0.088535	Ptgs2|Nbr1|Mia3|Mef2c|Atp2b2|Asxl2|Cebpb|Slc8a1|Ccn1|Atp2b1|Stim1|Notch1|Bcor|Cnnm4|P2rx7|Nell1|Sbno2|Bmpr2|Atf4|Sox9|Lncpint|Rxrb|Pkdcc|S1pr1|Kl|Mtss1|Fbxl15|Fbn2|Tent5a|Lgr4|Rflnb|Gpc3|Trpm4|Nt5e|Wnt11|Eif2ak3|Dicer1|Pthlh|Hey2|Tcirg1|Zmpste24|Cd276|Itgb1bp1|Fgfr2|Fam20c|Gja1|Adgrv1|Col1a2|Axin2|Sp7|Fgfr3|Srgn|Grem1|Suv39h1|Hey1|Ptk2b|Slc4a2|Tgfb1|Fzd9|Tfip11|Adrb2|Tmem119|Spp1|	Ptgs2|Nbr1|Mia3|Mef2c|Atp2b2|Asxl2|Cebpb|Slc8a1|Ccn1|Atp2b1|Stim1|Notch1|Bcor|Cnnm4|P2rx7|Nell1|Sbno2|Bmpr2|Atf4|Sox9|Lncpint|Rxrb|Pkdcc|S1pr1|Kl|Mtss1|Fbxl15|Fbn2|Tent5a|Lgr4|Rflnb|Gpc3|Trpm4|Nt5e|Wnt11|Eif2ak3|Dicer1|Pthlh|Hey2|Tcirg1|Zmpste24|Cd276|Itgb1bp1|Fgfr2|Fam20c|Gja1|Adgrv1|Col1a2|Axin2|Sp7|Fgfr3|Srgn|Grem1|Suv39h1|Hey1|Ptk2b|Slc4a2|Tgfb1|Fzd9|Tfip11|Adrb2|Tmem119|Spp1|Enpp1|Txlng|Igf1…	NA	NA	NA	NA	NA	NA	NA
165	GOBP_BLASTOCYST_DEVELOPMENT	123	0.0627567	0.81895	0.682446	0.76367	NA	NA	125	0.0403886	0.515415	0.983264	0.990965	Junb|Rpl13|Hopx|Ndufa2|Nbn|Emg1|Cmtm3|Zfp420|Sbds|Med21|Tet1|Lats1|Lats2|Eomes|Mxi1|Rtf1|Skil|Zfp830|Sp1|Tgfbr1|Rpl7l1|Ube2a|Suv39h1|Slc25a34|Pbrm1|Cdk11b|Arhgdig|Bnip2|Capn2|Cops2|Rrm2|Rtn4|Suds3|Tbl1xr1|Supt6|Bysl|Sf3b6|Sox2|Gins4|Brd4|Actl6a|Rbm46|Phf6|Gabpa|Matr3|Dad1|Gins1|Klf4|Dicer1|Grn|St8sia6|Nek2|Tjp1|Pemt|Smim14|Cul3|Taf8|Mfng|Plpp4|Fbll1|Cnot2|Palb2|Yap1|Mfn2|Pnldc1|Ncapg2|Uspl1|Zfp14…	Junb|Rpl13|Hopx|Ndufa2|Nbn|Emg1|Cmtm3|Zfp420|Sbds|Med21|Tet1|Lats1|Lats2|Eomes|Mxi1|Rtf1|Skil|Zfp830|Sp1|Tgfbr1|Rpl7l1|Ube2a|Suv39h1|Slc25a34|Pbrm1|Cdk11b|Arhgdig|Bnip2|Capn2|Cops2|Rrm2|Rtn4|Suds3|Tbl1xr1|Supt6|Bysl|Sf3b6|Sox2|Gins4|Brd4|Actl6a|Rbm46|Phf6|Gabpa|Matr3|Dad1|Gins1|Klf4|Dicer1|Grn|St8sia6|Nek2|Tjp1|Pemt|Smim14|Cul3|Taf8|Mfng|Plpp4|Fbll1|Cnot2|Palb2|Yap1|Mfn2|Pnldc1|Ncapg2|Uspl1|Zfp14…
166	GOBP_BLASTOCYST_FORMATION	43	0.16316	1.24266	0.217391	0.33344	Junb|Sf3b1|Supt6|Cnot1|Rtn4|Tjp1|Pbrm1|Sp1|Tet1|Mxi1|Matr3|Cnot3|Sp3|Kdm4c|Ctr9|Sox2|Bysl|Actl6a|Tead4|Srf|Nop2|Gabpa|Rbm46|Esrrb|Rpl7l1|Cited2|	Junb|Sf3b1|Supt6|Cnot1|Rtn4|Tjp1|Pbrm1|Sp1|Tet1|Mxi1|Matr3|Cnot3|Sp3|Kdm4c|Ctr9|Sox2|Bysl|Actl6a|Tead4|Srf|Nop2|Gabpa|Rbm46|Esrrb|Rpl7l1|Cited2|Cnot2|Rrp7a|Pnldc1|Lats1|Tm4sf1|Skil|Lats2|Yap1|Cul3|Txnrd3|Nle1|Sf3b6|Furin|Uspl1|Wdr74|Hopx|Mfn2|	48	0.110236	0.886736	0.582661	0.760767	Junb|Hopx|Tet1|Lats1|Lats2|Eomes|Mxi1|Skil|Sp1|Rpl7l1|Pbrm1|Rtn4|Supt6|Bysl|Sf3b6|Sox2|Actl6a|Rbm46|Gabpa|Matr3|Tjp1|Cul3|Mfng|Cnot2|Yap1|Mfn2|Pnldc1|Uspl1|Cited2|Tfap2c|Ada|Sp3|Ctr9|Kdm4c|Txnrd3|Esrrb|Cnot1|Ptpn18|Wdr74|Nle1|Tead4|Rrp7a|Tm4sf1|Sf3b1|Cnot3|Srf|Furin|Nop2|	Junb|Hopx|Tet1|Lats1|Lats2|Eomes|Mxi1|Skil|Sp1|Rpl7l1|Pbrm1|Rtn4|Supt6|Bysl|Sf3b6|Sox2|Actl6a|Rbm46|Gabpa|Matr3|Tjp1|Cul3|Mfng|Cnot2|Yap1|Mfn2|Pnldc1|Uspl1|Cited2|Tfap2c|Ada|
167	GOBP_BLASTOCYST_GROWTH	27	0.162464	1.00217	0.450855	0.566552	NA	NA	26	-0.105979	-0.638159	0.913758	0.967964	Nbn|Sbds|Rtf1|Zfp830|Cops2|Gins4|Brd4|Gins1|Dicer1|Grn|Taf8|Palb2|Ncapg2|Ndel1|Smarca4|Ctr9|Zpr1|Brca2|Hbegf|Esrrb|Chek1|Acvr1c|Pelo|Igf1|Setdb1|Ints1|	Nbn|Sbds|Rtf1|Zfp830|Cops2|Gins4|Brd4|Gins1|Dicer1|Grn|Taf8|Palb2|Ncapg2|Ndel1|Smarca4|Ctr9|Zpr1|Brca2|Hbegf|Esrrb|
168	GOBP_BLASTODERM_SEGMENTATION	NA	NA	NA	NA	NA	NA	NA	20	-0.330572	-1.77463	0.0176817	0.113625	Fzd5|Tdgf1|Pcsk6|Wnt5a|Frs2|Nog|Bmp4|Nckap1|Tbx3|Sema3a|Tcf7l1|Tasor|Sema3f|Shh|Nrp2|Lama5|Tdrd5|Ednra|Chrd|Nrp1|	Sema3a|Tcf7l1|Tasor|Sema3f|Shh|Nrp2|Lama5|Tdrd5|Ednra|Chrd|Nrp1|
169	GOBP_BLOOD_VESSEL_ENDOTHELIAL_CELL_MIGRATION	102	0.228024	2.68495	0	0.000822	Ptgs2|Klf4|Mia3|Myh9|Nrp1|Mef2c|Nr4a1|Map3k3|Robo1|Slit2|Lemd3|Apoe|Notch1|Spred1|Sp1|Plk2|Fbxw7|Vash1|Pik3r2|Akt3|Emp2|Mecp2|Jup|Amot|Stard13|Atp5a1|Prkca|Vegfa|Egr3|Cyp1b1|Amotl1|Fgf18|Ets1|Cdh5|Gpld1|Itgb1bp1|Epha2|Cxcl12|Hmox1|Cln3|Pik3c2a|Adam17|Prkd2|Angpt2|Grem1|Prkd1|Sh3bp1|Rhoj|Thbs1|Nfe2l2|Ptk2b|Nr2e1|Tgfb1|Vegfc|Acvrl1|Cxcr4|Srf|Dll4|Kdr|Fgf2|Pparg|Hdac9|Efna1|Igf1|Tbxa2r|Abl1|	Ptgs2|Klf4|Mia3|Myh9|Nrp1|Mef2c|Nr4a1|Map3k3|Robo1|Slit2|Lemd3|Apoe|Notch1|Spred1|Sp1|Plk2|Fbxw7|Vash1|Pik3r2|Akt3|Emp2|Mecp2|Jup|Amot|Stard13|Atp5a1|Prkca|Vegfa|Egr3|Cyp1b1|Amotl1|Fgf18|Ets1|Cdh5|Gpld1|Itgb1bp1|Epha2|Cxcl12|Hmox1|Cln3|Pik3c2a|Adam17|Prkd2|Angpt2|Grem1|Prkd1|Sh3bp1|Rhoj|Thbs1|Nfe2l2|Ptk2b|Nr2e1|Tgfb1|Vegfc|Acvrl1|Cxcr4|Srf|Dll4|Kdr|Fgf2|Pparg|Hdac9|Efna1|Igf1|Tbxa2r|Abl1|Hdac7|Ad…	108	0.0795654	0.946697	0.508876	0.708163	Nr2e1|Gpx1|Hmox1|Nr4a1|Itgb1|Amotl1|Emp2|Grem1|Egr3|Cyp1b1|Itgb1bp1|Adam17|Amot|Tnf|Cln3|Angpt2|Sp1|Pik3c2a|Apoe|Atp5a1|Hmgb1|Fgf2|Nfe2l2|Spred1|Cxcl12|P2rx4|Pdgfb|Vhl|Akt1|Csnk2b|Rhoa|Hdac5|Mecp2|Hdac9|Angpt1|Prcp|Epha2|Vash1|Jup|Ets1|Ephb4|Akt3|Pik3r3|Rgcc|Jcad|Ptgs2|Fbxw7|Klf4|Mmrn2|Scarb1|Hspb1|Prkca|Abl1|Igf2|Cib1|Mia3|Gadd45a|Vegfc|Vegfa|Ptk2b|Efna1|Plk2|Prkd1|Robo4|Acvrl1|Rhoj|Tgfb1|Map2k5…	Nr2e1|Gpx1|Hmox1|Nr4a1|Itgb1|Amotl1|Emp2|Grem1|Egr3|Cyp1b1|Itgb1bp1|Adam17|Amot|Tnf|Cln3|Angpt2|Sp1|Pik3c2a|Apoe|Atp5a1|Hmgb1|Fgf2|Nfe2l2|Spred1|Cxcl12|P2rx4|Pdgfb|Vhl|Akt1|Csnk2b|Rhoa|Hdac5|Mecp2|Hdac9|Angpt1|Prcp|Epha2|Vash1|Jup|Ets1|Ephb4|Akt3|Pik3r3|Rgcc|Jcad|Ptgs2|Fbxw7|Klf4|Mmrn2|Scarb1|
170	GOBP_BLOOD_VESSEL_REMODELING	44	0.209188	1.61726	0.0433884	0.114657	Jag1|Mef2c|Flna|Chd7|Pbrm1|Bmpr2|Atp7a|Tgfbr3|Fgf10|Axl|Vegfa|Tmbim1|Rspo3|Lrp1|Gja1|Dbh|Ext1|Nfatc3|Angpt2|Atg5|Cbs|Foxc1|Acvrl1|Dll4|Sema3c|Igf1|Bak1|Epas1|	Jag1|Mef2c|Flna|Chd7|Pbrm1|Bmpr2|Atp7a|Tgfbr3|Fgf10|Axl|Vegfa|Tmbim1|Rspo3|Lrp1|Gja1|Dbh|Ext1|Nfatc3|Angpt2|Atg5|Cbs|Foxc1|Acvrl1|Dll4|Sema3c|Igf1|Bak1|Epas1|Abr|Nos3|Lif|Ednra|Itga4|Il18|Nol3|Eln|Crb1|Bcr|Acvr2b|Tgfb2|Rbpj|Mdm2|Ahr|Bax|	52	0.0807931	0.687682	0.87551	0.918713	Cst3|Epas1|Rbpj|Tmbim1|Angpt2|Il18|Bak1|Nfatc3|Axl|Atg5|Bax|Pbrm1|Eln|Dbh|Chd7|Acvr2b|Adra1b|Npr2|Jag1|Mdm2|Ceacam1|Bcr|Abr|Tgm2|Rspo3|Cbs|Foxc1|Vegfa|Bmpr2|Lif|Nppc|Flt4|Acvrl1|Ext1|Ndp|Dll4|Sema3c|Gja1|Nos3|Fgf10|Mef2c|Flna|Atp7a|Ahr|Igf1|Tgfbr3|Npr3|Lrp1|Nol3|Itga4|Ednra|Tgfb2|	Cst3|Epas1|Rbpj|Tmbim1|Angpt2|Il18|Bak1|Nfatc3|Axl|Atg5|Bax|Pbrm1|Eln|Dbh|Chd7|Acvr2b|Adra1b|Npr2|Jag1|Mdm2|Ceacam1|Bcr|Abr|Tgm2|Rspo3|Cbs|Foxc1|Vegfa|Bmpr2|Lif|Nppc|Flt4|Acvrl1|Ext1|Ndp|Dll4|Sema3c|
171	GOBP_BODY_FLUID_SECRETION	65	0.0898841	0.847113	0.638831	0.733366	NA	NA	76	0.0696658	0.712898	0.836693	0.901025	Enpp1|Aqp4|Map1lc3b|Chrm3|Ppp3ca|Tac1|Aprt|Ccnd1|Wnk1|Nr1h2|Atp7b|Nr1h3|Edn1|Atg5|Stk39|Mmp13|Cav1|Prickle1|Cyba|Nme1|Vamp8|Eif2ak3|Slc4a5|Adora3|Wnk4|Ddr1|Rab14|Zbtb7b|Egfr|Adora1|Aqp1|Wnk3|Med1|Trp73|Sytl2|Traf3ip2|Alox12b|Muc2|Usf2|Prlr|Vegfa|Gpat4|Ano1|Xbp1|Neurl1a|Ada|Kalrn|Cdo1|P2ry2|Agr2|Creb1|Tacr1|Chrm1|Erbb4|Gja1|Stat5a|Chuk|Prkce|Fgf10|Hif1a|Xdh|Atg7|Anxa2|Stat5b|Copa|Trpc1|Htr4|Oprk1|…	Enpp1|Aqp4|Map1lc3b|Chrm3|Ppp3ca|Tac1|Aprt|Ccnd1|Wnk1|Nr1h2|Atp7b|Nr1h3|Edn1|Atg5|Stk39|Mmp13|Cav1|Prickle1|Cyba|Nme1|Vamp8|Eif2ak3|Slc4a5|Adora3|Wnk4|Ddr1|Rab14|Zbtb7b|Egfr|Adora1|Aqp1|Wnk3|Med1|Trp73|Sytl2|Traf3ip2|Alox12b|Muc2|Usf2|Prlr|Vegfa|Gpat4|Ano1|Xbp1|Neurl1a|Ada|
172	GOBP_BODY_MORPHOGENESIS	53	0.151141	1.29498	0.168	0.29549	Kat6a|Ankrd11|Specc1l|Nipbl|Phldb1|Gnas|Crebbp|Schip1|Tiparp|Zfp281|Clasp1|Dag1|Clasp2|	Kat6a|Ankrd11|Specc1l|Nipbl|Phldb1|Gnas|Crebbp|Schip1|Tiparp|Zfp281|Clasp1|Dag1|Clasp2|Gpc3|Lrp6|Rras|Ep300|Flvcr1|Cdk2ap1|Crispld1|Twist2|Csrnp1|Ski|Tgfb1|Mmp2|Wnt3|Tgfb3|Crispld2|Phldb2|Msx1|Gatad2a|Cdon|Ofd1|Fuz|Tcf7l2|Nog|Sgpl1|Ptpn11|Stra6|Ihh|Pdgfra|Plekha1|Braf|Atp6ap2|Zfp950|Tgfb2|Ift122|Arid5b|Asph|Ssbp3|Rab3gap1|Nckap1|Grem2|	56	-0.114475	-1.00206	0.442348	0.698799	Gatad2a|Cdk2ap1|Plekha1|Tcf7l2|Kat6a|Ptpn11|Zfp950|Lrp6|Pdgfra|Nog|Specc1l|Prickle1|Col1a1|Dlx5|Ski|Phldb2|Nckap1|Twist2|Rab3gap1|Tiparp|Nipbl|Ankrd11|Phldb1|Rras|Braf|Mmp2|Crebbp|Grem2|Msx1|Csrnp1|Flvcr1|Crispld2|Tgfb1|Ep300|Wnt3|Dag1|Gpc3|Schip1|Clasp2|Arid5b|Ofd1|Zfp281|Lef1|Gnas|Ift122|Sgpl1|Ssbp3|Crispld1|Atp6ap2|Tgfb3|Fuz|Clasp1|Asph|Cdon|Tgfb2|Stra6|	Nipbl|Ankrd11|Phldb1|Rras|Braf|Mmp2|Crebbp|Grem2|Msx1|Csrnp1|Flvcr1|Crispld2|Tgfb1|Ep300|Wnt3|Dag1|Gpc3|Schip1|Clasp2|Arid5b|Ofd1|Zfp281|Lef1|Gnas|Ift122|Sgpl1|Ssbp3|Crispld1|Atp6ap2|Tgfb3|Fuz|Clasp1|Asph|Cdon|Tgfb2|Stra6|
173	GOBP_BONE_CELL_DEVELOPMENT	35	0.250841	1.75445	0.0176125	0.0709142	Flna|Gpr68|Zfpm1|Fbxw7|Slc9b2|Atp6ap1|Zfp385a|Notch2|Wasf2|Sh2b3|Tyrobp|Fbn1|Ep300|Tjp2|Fam20c|Nbeal2|Thpo|Med1|Src|Srf|Rabgap1l|Gp1ba|Fli1|	Flna|Gpr68|Zfpm1|Fbxw7|Slc9b2|Atp6ap1|Zfp385a|Notch2|Wasf2|Sh2b3|Tyrobp|Fbn1|Ep300|Tjp2|Fam20c|Nbeal2|Thpo|Med1|Src|Srf|Rabgap1l|Gp1ba|Fli1|Ptpn6|Gp5|Ptpn11|Tal1|Tesc|Abi1|Vps33b|Foxp1|Ninj1|Pip4k2a|Kit|Pafah1b1|	36	0.108412	0.765679	0.746988	0.861092	Tesc|Pip4k2a|Ptpn11|Tyrobp|Tjp2|Slc9b2|Wasf2|Vps33b|Ninj1|Gp1ba|Rabgap1l|Thpo|Foxp1|Abi1|Meis1|Fbxw7|Tal1|Med1|Notch2|Zfpm1|Fam20c|Lrrk1|Src|Ep300|Fli1|Nbeal2|Atp6ap1|Ptpn6|Pafah1b1|Flna|Fbn1|Sh2b3|Srf|Kit|Zfp385a|Gpr68|	Tesc|Pip4k2a|Ptpn11|Tyrobp|Tjp2|Slc9b2|Wasf2|Vps33b|Ninj1|Gp1ba|Rabgap1l|Thpo|Foxp1|Abi1|Meis1|Fbxw7|Tal1|Med1|Notch2|
174	GOBP_BONE_DEVELOPMENT	191	0.126889	2.10006	0	0.0178194	Glg1|Trip11|Megf8|Cyp26b1|Mef2c|Ankrd11|Anxa6|Asxl2|Flna|Nab2|Gpr68|Gnas|Ttc9|Zfpm1|Ogn|Asxl1|Fbxw7|Thbs3|Slc38a10|Bbx|Inppl1|Slc9b2|Sox9|Trim45|Mmp16|Rara|Ripply2|Plxnb1|Tmem107|Mmp14|Atp6ap1|Nsd2|Pls3|Rpl13|Nab1|Setdb1|Zfp385a|Scube2|Notch2|Sh3pxd2b|Col10a1|Wasf2|Rflnb|Ext2|Sh2b3|Dchs1|Lrp6|Zbtb16|Tyrobp|Pthlh|Zmpste24|Fgf18|Fbn1|Ep300|Ift172|Smad5|Tjp2|Fgfr2|Nppc|Fam20c|Epyc|Nbeal2|Gja1|Wnt1|E…	Glg1|Trip11|Megf8|Cyp26b1|Mef2c|Ankrd11|Anxa6|Asxl2|Flna|Nab2|Gpr68|Gnas|Ttc9|Zfpm1|Ogn|Asxl1|Fbxw7|Thbs3|Slc38a10|Bbx|Inppl1|Slc9b2|Sox9|Trim45|Mmp16|Rara|Ripply2|Plxnb1|Tmem107|Mmp14|Atp6ap1|Nsd2|Pls3|Rpl13|Nab1|Setdb1|Zfp385a|Scube2|Notch2|Sh3pxd2b|Col10a1|Wasf2|Rflnb|Ext2|Sh2b3|Dchs1|Lrp6|Zbtb16|Tyrobp|Pthlh|Zmpste24|Fgf18|Fbn1|Ep300|Ift172|Smad5|Tjp2|Fgfr2|Nppc|Fam20c|Epyc|Nbeal2|Gja1|Wnt1|E…	205	0.0345092	0.565342	0.961538	0.977872	Tesc|Enpp1|Rpl13|Smad5|Papss2|Bgn|Tmem38b|Plxnb1|Fgfr3|Sbds|Ebp|Pip4k2a|Rab23|Grem1|Insig2|Bmpr1b|Cyp26b1|Inppl1|Ptpn11|Rara|Sh3pxd2b|Sparc|Foxn3|Pdgfa|Poc1a|Tyrobp|Sox9|Chsy1|Lrp6|Tjp2|Col27a1|Fgfr2|Bbx|Bpnt2|Ttc9|Mmp14|Slc9b2|Timp3|Mapk14|Map2k6|Insig1|Mmp13|Bmp4|Col1a1|Opa3|Wasf2|Vps33b|Dlx5|Sema4d|Lrp5|Ski|Sfrp4|Mbtps2|Tgfbr2|Rhoa|Trim45|Ninj1|Nfix|Prpsap2|Gp1ba|Sulf1|Amer1|Rabgap1l|Nsd2|Map3…	Tesc|Enpp1|Rpl13|Smad5|Papss2|Bgn|Tmem38b|Plxnb1|Fgfr3|Sbds|Ebp|Pip4k2a|Rab23|Grem1|Insig2|Bmpr1b|Cyp26b1|Inppl1|Ptpn11|Rara|Sh3pxd2b|Sparc|Foxn3|Pdgfa|Poc1a|Tyrobp|Sox9|
175	GOBP_BONE_GROWTH	24	0.162602	0.950653	0.508539	0.616571	NA	NA	30	-0.179533	-1.19449	0.243461	0.520251	Enpp1|Rara|Poc1a|Sox9|Col27a1|Mmp13|Tgfbr2|Npr2|Atf2|Msx2|Stc1|Carm1|Nppc|Lepr|Ecm1|Evc|Ext1|Ift80|Fbln5|Kdr|Anxa6|Ddr2|Por|Thbs1|Dspp|Rarg|Thbs3|Rarb|Zmpste24|Smpd3|	Stc1|Carm1|Nppc|Lepr|Ecm1|Evc|Ext1|Ift80|Fbln5|Kdr|Anxa6|Ddr2|Por|Thbs1|Dspp|Rarg|Thbs3|Rarb|Zmpste24|Smpd3|
176	GOBP_BONE_MATURATION	24	-0.0964744	-0.569768	0.970703	0.971589	NA	NA	23	0.158901	0.903594	0.566116	0.746769	Enpp1|Plxnb1|Fgfr3|Ebp|Grem1|Sema4d|Mbtps2|Rhoa|Asxl2|Zbtb16|Xylt1|Ext1|Snx10|Ift80|Bmp2|Rflnb|Dchs1|Rflna|Ano6|Thbs3|Igf1|Fat4|Ryr1|	Enpp1|Plxnb1|Fgfr3|Ebp|Grem1|
177	GOBP_BONE_MINERALIZATION	93	0.148679	1.68117	0.034413	0.0913471	Ptgs2|Nbr1|Mia3|Mef2c|Asxl2|Slc8a1|Ccn1|Atp2b1|Bcor|P2rx7|Nell1|Sbno2|Bmpr2|Atf4|Sox9|Lncpint|Rxrb|Pkdcc|S1pr1|Kl|Mtss1|Fbxl15|Fbn2|Tent5a|Lgr4|Rflnb|Gpc3|Trpm4|Wnt11|Eif2ak3|Pthlh|Zmpste24|Cd276|Fgfr2|Fam20c|Gja1|Adgrv1|Col1a2|Axin2|Fgfr3|Srgn|	Ptgs2|Nbr1|Mia3|Mef2c|Asxl2|Slc8a1|Ccn1|Atp2b1|Bcor|P2rx7|Nell1|Sbno2|Bmpr2|Atf4|Sox9|Lncpint|Rxrb|Pkdcc|S1pr1|Kl|Mtss1|Fbxl15|Fbn2|Tent5a|Lgr4|Rflnb|Gpc3|Trpm4|Wnt11|Eif2ak3|Pthlh|Zmpste24|Cd276|Fgfr2|Fam20c|Gja1|Adgrv1|Col1a2|Axin2|Fgfr3|Srgn|Grem1|Suv39h1|Ptk2b|Fzd9|Adrb2|Tmem119|Spp1|Enpp1|Txlng|Igf1|Osr1|Bmp6|Actn3|Ltbp3|Pth1r|Phex|Tmem38b|Ank|Phospho1|Bmp2k|Tcf7l2|Gla|Smad3|Icmt|Wnt10b|Bmpr…	101	0.154505	1.86941	0.00390625	0.0942501	Enpp1|Gpm6b|Tent5a|Atf4|Csf1r|Alox5|Tmem38b|Tcf7l2|Gla|Bmpr1a|Fgfr3|Ptn|Sbds|Grem1|Bmp7|Bmpr1b|Klf10|Bmp2k|Atraid|S1pr1|Sgms2|Sox9|Fgfr2|P2rx7|Fbxl15|Mmp13|Suv39h1|Prickle1|Phex|Bmp4|Adgrv1|Eif2ak3|Atp2b1|Nfix|Acvr2b|Mgp|Ccn1|Rxrb|Srgn|Isg15|Wnt11|Cd276|Ltbp3|Spp1|Pkdcc|Ptgs2|Smad3|Asxl2|Rspo2|Lgr4|Dlk1|Col1a2|Osr1|Bmp6|Nbr1|Mia3|Wnt10b|Kl|Slc24a3|Nell1|Alpl|Mtss1|Pth1r|Ptk2b|Bmpr2|Tmem119|Axin2|…	Enpp1|Gpm6b|Tent5a|Atf4|Csf1r|Alox5|Tmem38b|Tcf7l2|Gla|Bmpr1a|Fgfr3|Ptn|Sbds|Grem1|Bmp7|Bmpr1b|Klf10|Bmp2k|Atraid|S1pr1|Sgms2|Sox9|Fgfr2|P2rx7|Fbxl15|Mmp13|Suv39h1|Prickle1|Phex|Bmp4|Adgrv1|Eif2ak3|Atp2b1|Nfix|Acvr2b|Mgp|Ccn1|Rxrb|Srgn|Isg15|Wnt11|Cd276|Ltbp3|Spp1|Pkdcc|Ptgs2|Smad3|Asxl2|Rspo2|Lgr4|Dlk1|Col1a2|Osr1|Bmp6|Nbr1|Mia3|Wnt10b|Kl|Slc24a3|Nell1|Alpl|Mtss1|Pth1r|Ptk2b|Bmpr2|Tmem119|Axin2|
178	GOBP_BONE_MORPHOGENESIS	77	0.172156	1.74974	0.0127119	0.072138	Glg1|Trip11|Megf8|Cyp26b1|Mef2c|Anxa6|Nab2|Gnas|Thbs3|Inppl1|Sox9|Mmp16|Rara|Ripply2|Tmem107|Mmp14|Nab1|Scube2|Col10a1|Ext2|Lrp6|Pthlh|Zmpste24|Fgf18|Fgfr2|Nppc|Ext1|Axin2|Fgfr3|Thbs1|Cbs|Tgfbr2|Ski|Foxc1|Tmem119|Por|Pappa2|Sfrp4|Enpp1|Rarg|Lrp5|Col3a1|Gli3|Msx1|Cited2|Bmp6|Atg9a|Stc1|Actn3|Ltbp3|Mef2d|	Glg1|Trip11|Megf8|Cyp26b1|Mef2c|Anxa6|Nab2|Gnas|Thbs3|Inppl1|Sox9|Mmp16|Rara|Ripply2|Tmem107|Mmp14|Nab1|Scube2|Col10a1|Ext2|Lrp6|Pthlh|Zmpste24|Fgf18|Fgfr2|Nppc|Ext1|Axin2|Fgfr3|Thbs1|Cbs|Tgfbr2|Ski|Foxc1|Tmem119|Por|Pappa2|Sfrp4|Enpp1|Rarg|Lrp5|Col3a1|Gli3|Msx1|Cited2|Bmp6|Atg9a|Stc1|Actn3|Ltbp3|Mef2d|Poc1a|Chsy1|Phospho1|Rarb|Csgalnact1|Acp5|Hspg2|Col27a1|Ihh|Frem1|Serpinh1|Runx2|Trpv4|Dhrs3|Tw…	83	0.0876202	0.935428	0.517103	0.715247	Enpp1|Fgfr3|Rab23|Insig2|Cyp26b1|Inppl1|Rara|Foxn3|Poc1a|Sox9|Chsy1|Lrp6|Col27a1|Fgfr2|Bpnt2|Mmp14|Insig1|Mmp13|Bmp4|Col1a1|Dlx5|Lrp5|Ski|Sfrp4|Tgfbr2|Nfix|Col2a1|Tmem107|Npr2|Pex7|Pappa2|Csgalnact1|Ltbp3|Atf2|Has2|Ripply2|Msx2|Bmp6|Cbs|Foxc1|Col3a1|Alpl|Tmem119|Axin2|Stc1|Carm1|Nppc|Nab1|Cited2|Msx1|Twist1|Frem1|Serpinh1|Trip11|Gli3|Ext1|Ift80|Trpv4|Scube2|Pthlh|Dhrs3|Anxa6|Nab2|Sik3|Gnas|Por|Me…	Enpp1|Fgfr3|Rab23|Insig2|Cyp26b1|Inppl1|Rara|Foxn3|Poc1a|Sox9|Chsy1|Lrp6|Col27a1|Fgfr2|Bpnt2|Mmp14|Insig1|Mmp13|Bmp4|Col1a1|Dlx5|Lrp5|Ski|Sfrp4|Tgfbr2|Nfix|Col2a1|Tmem107|Npr2|Pex7|Pappa2|Csgalnact1|Ltbp3|Atf2|Has2|Ripply2|Msx2|Bmp6|Cbs|Foxc1|Col3a1|Alpl|Tmem119|Axin2|Stc1|Carm1|Nppc|Nab1|Cited2|Msx1|Twist1|Frem1|Serpinh1|Trip11|Gli3|Ext1|Ift80|Trpv4|
179	GOBP_BONE_REMODELING	77	0.191586	1.99345	0	0.0276823	Gpr137|Ncdn|Ctnnb1|Trf|Itgav|Car2|Suco|P2rx7|Htr1b|Inpp4b|Syt7|Tfrc|Cd38|S1pr1|Rassf2|Ubash3b|Tpp1|Prkca|Notch2|Lgr4|Vegfa|Efna2|Ppargc1b|Lrp6|Tcirg1|Rab3d|Epha2|Csk|Gja1|Ext1|Fgfr3|Itgb3|Grem1|Gpr55|Ptk2b|Tnfrsf11b|Tmem64|Idua|Src|Adrb2|Tmem119|Spp1|Enpp1|Plekhm1|Lrp5|Oscar|Ctss|Adam8|Wnt16|Ctsk|Ltbp3|Cartpt|	Gpr137|Ncdn|Ctnnb1|Trf|Itgav|Car2|Suco|P2rx7|Htr1b|Inpp4b|Syt7|Tfrc|Cd38|S1pr1|Rassf2|Ubash3b|Tpp1|Prkca|Notch2|Lgr4|Vegfa|Efna2|Ppargc1b|Lrp6|Tcirg1|Rab3d|Epha2|Csk|Gja1|Ext1|Fgfr3|Itgb3|Grem1|Gpr55|Ptk2b|Tnfrsf11b|Tmem64|Idua|Src|Adrb2|Tmem119|Spp1|Enpp1|Plekhm1|Lrp5|Oscar|Ctss|Adam8|Wnt16|Ctsk|Ltbp3|Cartpt|Pth1r|Inpp5d|Pdk4|Acp5|Ihh|Tnfrsf11a|Gsk3b|Sfrp1|Cthrc1|Mdk|Mc4r|Ptger4|Mitf|Gpr137b|Def…	82	0.15823	1.64208	0.0425963	0.193846	Cd38|Enpp1|Ctss|Car2|Trf|Rassf2|Csf1r|Tns3|Fgfr3|Ptn|Grem1|Pdk4|S1pr1|Traf6|Lrp6|P2rx7|Sfrp1|Cthrc1|Syt7|Rab7|Cartpt|Ncdn|Lrp5|Tcirg1|Il6|Ubash3b|Gsk3b|Epha2|Ctnnb1|Egfr|Ltbp3|Spp1|Slc4a2|Mitf|Def8|Syk|Ceacam1|Rac1|Htr1b|Efna2|Notch2|Lgr4|Dlk1|Idua|Tpp1|Prkca|Oscar|Gpr55|Dock5|Wnt16|Pth1r|Vegfa|Ptk2b|Tmem119|Lepr|Tmem64|Itgav|Lrrk1|Src|Ext1|Snx10|Plekhm1|Rac2|Inpp4b|Gpr137|Ppargc1b|Gja1|Adam8|Csk…	Cd38|Enpp1|Ctss|Car2|Trf|Rassf2|Csf1r|Tns3|Fgfr3|Ptn|Grem1|Pdk4|S1pr1|Traf6|Lrp6|P2rx7|Sfrp1|Cthrc1|Syt7|Rab7|Cartpt|Ncdn|Lrp5|Tcirg1|Il6|Ubash3b|Gsk3b|Epha2|Ctnnb1|Egfr|Ltbp3|Spp1|Slc4a2|Mitf|Def8|Syk|Ceacam1|Rac1|Htr1b|Efna2|Notch2|Lgr4|Dlk1|Idua|Tpp1|Prkca|Oscar|Gpr55|Dock5|Wnt16|Pth1r|Vegfa|Ptk2b|Tmem119|Lepr|Tmem64|Itgav|Lrrk1|Src|Ext1|Snx10|Plekhm1|Rac2|Inpp4b|Gpr137|Ppargc1b|Gja1|Adam8|Csk…
180	GOBP_BONE_RESORPTION	56	0.199809	1.74134	0.023301	0.073874	Gpr137|Ncdn|Ctnnb1|Trf|Itgav|Car2|P2rx7|Tfrc|Cd38|S1pr1|Ubash3b|Tpp1|Prkca|Vegfa|Ppargc1b|Lrp6|Tcirg1|Rab3d|Csk|Ext1|Itgb3|Gpr55|Ptk2b|Tnfrsf11b|Tmem64|Idua|Src|Adrb2|Tmem119|Spp1|Enpp1|Plekhm1|Oscar|Ctss|Adam8|Ctsk|Ltbp3|Cartpt|Pth1r|Inpp5d|	Gpr137|Ncdn|Ctnnb1|Trf|Itgav|Car2|P2rx7|Tfrc|Cd38|S1pr1|Ubash3b|Tpp1|Prkca|Vegfa|Ppargc1b|Lrp6|Tcirg1|Rab3d|Csk|Ext1|Itgb3|Gpr55|Ptk2b|Tnfrsf11b|Tmem64|Idua|Src|Adrb2|Tmem119|Spp1|Enpp1|Plekhm1|Oscar|Ctss|Adam8|Ctsk|Ltbp3|Cartpt|Pth1r|Inpp5d|Pdk4|Acp5|Ihh|Tnfrsf11a|Mc4r|Ptger4|Gpr137b|Def8|Rac1|Dlk1|Traf6|Syk|Csf1r|Rab7|Nf1|Snx10|	59	0.161508	1.43264	0.0943775	0.320043	Cd38|Enpp1|Ctss|Car2|Trf|Csf1r|Tns3|Pdk4|S1pr1|Traf6|Lrp6|P2rx7|Rab7|Cartpt|Ncdn|Tcirg1|Il6|Ubash3b|Ctnnb1|Egfr|Ltbp3|Spp1|Slc4a2|Def8|Syk|Ceacam1|Rac1|Dlk1|Idua|Tpp1|Prkca|Oscar|Gpr55|Pth1r|Vegfa|Ptk2b|Tmem119|Tmem64|Itgav|Lrrk1|Src|Ext1|Snx10|Plekhm1|Rac2|Gpr137|Ppargc1b|Adam8|Csk|Nf1|Inpp5d|Mc4r|Ctsk|Itgb3|Tnfrsf11a|Rab3d|Gpr137b|Tfrc|Ptger4|	Cd38|Enpp1|Ctss|Car2|Trf|Csf1r|Tns3|Pdk4|S1pr1|Traf6|Lrp6|P2rx7|Rab7|Cartpt|Ncdn|Tcirg1|Il6|Ubash3b|Ctnnb1|Egfr|Ltbp3|Spp1|Slc4a2|Def8|Syk|Ceacam1|Rac1|Dlk1|Idua|Tpp1|Prkca|Oscar|Gpr55|Pth1r|Vegfa|Ptk2b|Tmem119|Tmem64|Itgav|Lrrk1|Src|Ext1|Snx10|Plekhm1|Rac2|Gpr137|Ppargc1b|Adam8|Csk|Nf1|Inpp5d|Mc4r|Ctsk|
181	GOBP_BRAIN_MORPHOGENESIS	32	0.157501	1.06296	0.370672	0.504667	NA	NA	38	-0.140057	-1.02128	0.409002	0.686075	Tuba1a|Wnt5a|Hhex|Otx1|Smo|Psen1|Otx2|Uchl5|Nfix|Ctnna2|Sox2|Mkks|Bbs1|Pax2|Akt3|Foxo3|Bbs4|Pten|Sos1|Fbxw11|Gak|Vps51|Pafah1b1|Nf1|Psen2|Afdn|Bbs2|Emx1|Pcnt|Fancc|Shank3|Zfp335|Fancd2|Spef2|Ift88|Gba|Cdh2|Slc4a10|	Pcnt|Fancc|Shank3|Zfp335|Fancd2|Spef2|Ift88|Gba|Cdh2|Slc4a10|
182	GOBP_BRANCHED_CHAIN_AMINO_ACID_CATABOLIC_PROCESS	20	-0.494568	-2.60508	0	0.000971	Hmgcll1|Bcat1|Hibch|Ivd|Acat1|Aldh6a1|Bckdha|Slc25a44|Acadsb|Auh|Acad8|Hibadh|Hmgcl|Dld|Bckdk|Hsd17b10|Bckdhb|	Dbt|Bcat2|Mccc2|Hmgcll1|Bcat1|Hibch|Ivd|Acat1|Aldh6a1|Bckdha|Slc25a44|Acadsb|Auh|Acad8|Hibadh|Hmgcl|Dld|Bckdk|Hsd17b10|Bckdhb|	NA	NA	NA	NA	NA	NA	NA
183	GOBP_BRANCHED_CHAIN_AMINO_ACID_METABOLIC_PROCESS	21	-0.45407	-2.51076	0	0.00175082	Hmgcll1|Bcat1|Hibch|Ivd|Acat1|Aldh6a1|Bckdha|Slc25a44|Acadsb|Auh|Acad8|Hibadh|Hmgcl|Dld|Bckdk|Hsd17b10|Bckdhb|	Dbt|Ilvbl|Bcat2|Mccc2|Hmgcll1|Bcat1|Hibch|Ivd|Acat1|Aldh6a1|Bckdha|Slc25a44|Acadsb|Auh|Acad8|Hibadh|Hmgcl|Dld|Bckdk|Hsd17b10|Bckdhb|	23	0.2311	1.34801	0.134503	0.377992	Hibadh|Bckdhb|Aldh6a1|Ilvbl|Dbt|Hsd17b10|Slc25a44|Hibch|Auh|Mccc2|Acad8|Sdsl|Acadsb|Dao|Dld|Ivd|Sds|Hmgcll1|Hmgcl|Acat1|Bcat1|Bcat2|Bckdk|	Hibadh|Bckdhb|Aldh6a1|Ilvbl|Dbt|Hsd17b10|Slc25a44|Hibch|Auh|Mccc2|Acad8|Sdsl|Acadsb|Dao|Dld|Ivd|Sds|Hmgcll1|Hmgcl|Acat1|Bcat1|
184	GOBP_BRANCHING_INVOLVED_IN_BLOOD_VESSEL_MORPHOGENESIS	34	0.127678	0.891352	0.578035	0.682213	NA	NA	35	-0.142479	-1.0044	0.431683	0.697916	Ppp3r1|Gna13|Nfatc3|Sirt6|Edn1|Stk4|Sema5a|Cxcl12|Vangl2|Tgfbr2|Angpt1|Fkbpl|Ctnnb1|Notch4|Nrarp|Abl1|Vegfa|Plxnd1|Cxcr4|Dll4|Kdr|Acvr1|Eng|Lef1|Mdk|Shh|Tek|Ahr|Rbm15|Sema3e|Srf|Ednra|Col4a1|Nrp1|Flt1|	Mdk|Shh|Tek|Ahr|Rbm15|Sema3e|Srf|Ednra|Col4a1|Nrp1|Flt1|
185	GOBP_BRANCHING_INVOLVED_IN_MAMMARY_GLAND_DUCT_MORPHOGENESIS	23	0.347007	2.02259	0.00956023	0.0247648	Pgr|Slc12a2|Csmd1|Pml|Ncoa3|Kdm5b|Areg|Ar|Ddr1|Csf1|Lrp6|Wnt5a|Epha2|Med1|Tgfb1|Src|	Pgr|Slc12a2|Csmd1|Pml|Ncoa3|Kdm5b|Areg|Ar|Ddr1|Csf1|Lrp6|Wnt5a|Epha2|Med1|Tgfb1|Src|Lrp5|Etv4|Etv5|Wnt4|Esr1|Phb2|Btrc|	25	0.139693	0.825703	0.686869	0.811187	Wnt5a|Lrp6|Ar|Pgr|Csf1|Pml|Lrp5|Slc12a2|Phb2|Ddr1|Epha2|Med1|Msx2|Tfap2c|Src|Tgfb1|Esr1|Btrc|Kdm5b|Ncoa3|Tbx3|Wnt4|Etv4|Etv5|Csmd1|	Wnt5a|Lrp6|Ar|Pgr|Csf1|Pml|Lrp5|Slc12a2|Phb2|Ddr1|Epha2|Med1|Msx2|Tfap2c|Src|Tgfb1|Esr1|Btrc|Kdm5b|Ncoa3|
186	GOBP_BRANCHING_INVOLVED_IN_SALIVARY_GLAND_MORPHOGENESIS	21	0.145562	0.826473	0.684211	0.756028	NA	NA	24	-0.172832	-1.02189	0.390196	0.685503	Bmp7|Tnf|Pdgfa|Fgfr2|Pdgfb|Btbd7|Il6|Snai2|Ntn4|Tgm2|Plxnd1|Sema3c|Dag1|Lama1|Fgf7|Fgf10|Sema3a|Fgfr1|Met|Shh|Hgf|Lama5|Plxna1|Nrp1|	Sema3c|Dag1|Lama1|Fgf7|Fgf10|Sema3a|Fgfr1|Met|Shh|Hgf|Lama5|Plxna1|Nrp1|
187	GOBP_BRANCHING_MORPHOGENESIS_OF_AN_EPITHELIAL_TUBE	141	0.186324	2.59992	0	0.00134008	Col4a1|Nrp1|Spry2|Sema5a|Sema3e|Clic4|Spry1|Slit2|Ctnnb1|Pxn|Wnt2|Npnt|Notch1|Ctnnbip1|Pgr|Maged1|Slc12a2|Rbm15|Csmd1|Dag1|Sox9|Pml|Myc|Ncoa3|Tmtc3|Hhip|Flt1|Ctsd|Kdm5b|Mmp14|Lama5|Areg|Fgf10|Ar|Bcl2|Ddr1|Lgr4|Vegfa|Pkd1|Dchs1|Gpc3|Csf1|Lrp6|Ptch1|Dicer1|Fgf1|Wnt5a|Celsr1|Tmem67|Nrarp|Rdh10|Fgfr2|Epha2|Sox2|Cxcl12|Wnt1|Mks1|Ext1|Timeless|Nfatc3|Tmem59l|Grem1|Cited1|Wnt2b|Smad4|Pbx1|Tgfbr2|Med1|Tg…	Col4a1|Nrp1|Spry2|Sema5a|Sema3e|Clic4|Spry1|Slit2|Ctnnb1|Pxn|Wnt2|Npnt|Notch1|Ctnnbip1|Pgr|Maged1|Slc12a2|Rbm15|Csmd1|Dag1|Sox9|Pml|Myc|Ncoa3|Tmtc3|Hhip|Flt1|Ctsd|Kdm5b|Mmp14|Lama5|Areg|Fgf10|Ar|Bcl2|Ddr1|Lgr4|Vegfa|Pkd1|Dchs1|Gpc3|Csf1|Lrp6|Ptch1|Dicer1|Fgf1|Wnt5a|Celsr1|Tmem67|Nrarp|Rdh10|Fgfr2|Epha2|Sox2|Cxcl12|Wnt1|Mks1|Ext1|Timeless|Nfatc3|Tmem59l|Grem1|Cited1|Wnt2b|Smad4|Pbx1|Tgfbr2|Med1|Tg…	154	0.0745166	1.0954	0.311567	0.580545	Fgf1|Ctsl|Bcl2|Ctsz|Grem1|Spry2|Bmp7|Npnt|Spry1|Tnf|Myc|Sox9|Ppp3r1|Wnt5a|Hhex|Gna13|Smad4|Lrp6|Ar|Kras|Fgfr2|Smo|Nfatc3|Pxn|Sirt6|Edn1|Mmp14|Pgr|Pdgfra|Dlg5|Stk4|Nog|Eya1|Fgf2|Csf1|Sema5a|Cxcl12|Bmp4|Ppp1ca|Rdh10|Vangl2|Pml|Lrp5|Mycn|Celsr1|Slc12a2|Ctsh|Gli2|Tgfbr2|Ctsd|Lhx1|Mgp|Sox2|Phb2|Angpt1|Ddr1|Epha2|Pax2|Fkbpl|Ctnnb1|Ptch1|Tnc|Casr|Mks1|Hhip|Notch4|Clic4|Pbx1|Dicer1|Nrarp|Med1|Pgf|Hs3st3a…	Fgf1|Ctsl|Bcl2|Ctsz|Grem1|Spry2|Bmp7|Npnt|Spry1|Tnf|Myc|Sox9|Ppp3r1|Wnt5a|Hhex|Gna13|Smad4|Lrp6|Ar|Kras|Fgfr2|Smo|Nfatc3|Pxn|Sirt6|Edn1|Mmp14|Pgr|Pdgfra|Dlg5|Stk4|Nog|Eya1|Fgf2|Csf1|Sema5a|Cxcl12|Bmp4|Ppp1ca|Rdh10|Vangl2|Pml|Lrp5|Mycn|Celsr1|Slc12a2|Ctsh|Gli2|Tgfbr2|Ctsd|Lhx1|Mgp|Sox2|Phb2|Angpt1|Ddr1|Epha2|Pax2|Fkbpl|Ctnnb1|Ptch1|Tnc|Casr|Mks1|Hhip|Notch4|Clic4|Pbx1|Dicer1|Nrarp|Med1|Pgf|Hs3st3a…
188	GOBP_BROWN_FAT_CELL_DIFFERENTIATION	45	-0.0972145	-0.757371	0.776699	0.843198	NA	NA	48	0.144803	1.1726	0.249035	0.513144	Cebpa|Scd1|Rgs2|Ebf2|Dio2|Pex11a|Bmp7|Prdm16|Aldh6a1|Pim1|Mapk14|Ero1a|Nudt7|Dusp10|Rarres2|Fndc5|Cebpb|Fabp3|Sh2b2|Hnrnpu|Metrnl|Zbtb7b|Dhrs7b|Ptgs2|Tfe3|Mecom|Itga6|Slc7a10|Selenbp1|Vstm2a|Fto|Trpv4|Arl4a|Lama4|Lamb3|Gata2|Mtor|Flcn|Pparg|Fbn1|Bnip3|Sox13|Adrb1|Napepld|Sirt1|Rreb1|Zfp423|Zfp516|	Cebpa|Scd1|Rgs2|Ebf2|Dio2|Pex11a|Bmp7|Prdm16|Aldh6a1|Pim1|Mapk14|Ero1a|Nudt7|Dusp10|Rarres2|Fndc5|Cebpb|Fabp3|Sh2b2|Hnrnpu|Metrnl|
189	GOBP_C21_STEROID_HORMONE_METABOLIC_PROCESS	20	-0.166296	-0.887724	0.55814	0.721038	Ppargc1a|Stat5b|Ednrb|Scp2|Wnt4|Bmp2|Dgkq|Hsd17b10|Cyp46a1|	Egr1|Cacna1h|Rest|Cyp11a1|Dkk3|Srd5a1|Cyp2d22|Bmp6|Clcn2|Stard3|Kcnma1|Ppargc1a|Stat5b|Ednrb|Scp2|Wnt4|Bmp2|Dgkq|Hsd17b10|Cyp46a1|	24	-0.227962	-1.31998	0.15304	0.403431	Egr1|Srd5a1|Rest|Scp2|Ednrb|Cyp2d22|Hsd17b10|Akr1c18|Ppargc1a|Bmp6|Dkk3|Bmp2|Bmp5|Cyp11a1|Stard3|Hsd3b9|Stat5b|Wnt4|Dab2|Dgkq|Cyp46a1|Kcnma1|Cacna1h|Clcn2|	Dkk3|Bmp2|Bmp5|Cyp11a1|Stard3|Hsd3b9|Stat5b|Wnt4|Dab2|Dgkq|Cyp46a1|Kcnma1|Cacna1h|Clcn2|
190	GOBP_C4_DICARBOXYLATE_TRANSPORT	23	-0.190897	-1.07512	0.355289	0.537116	Slc1a2|Gfap|Slc1a1|Prkcd|Slc1a4|Slc12a2|	Slc1a2|Gfap|Slc1a1|Prkcd|Slc1a4|Slc12a2|Slc1a3|Slc13a3|Slc13a5|Slc25a13|Ntsr1|Slc1a5|Slc25a30|Slc25a18|Slc25a14|Slc25a12|Lrrc8a|Lrrc8d|Slc25a10|Slc25a22|Abat|Slc25a11|Lrrc8c|	24	0.305731	1.79258	0.0201207	0.123734	Gfap|Slc1a2|Slc13a5|Prkcd|Slc25a18|Slc1a3|Slc13a3|Abat|Lrrc8a|Lrrc8d|Slc12a2|Ucp2|Slc1a4|Slc25a13|Ntsr1|Slc1a5|Slc25a11|Lrrc8c|Slc16a1|Slc1a6|Slc1a1|Slc25a12|Slc25a10|Slc25a22|	Gfap|Slc1a2|Slc13a5|Prkcd|Slc25a18|Slc1a3|Slc13a3|Abat|Lrrc8a|Lrrc8d|Slc12a2|Ucp2|Slc1a4|Slc25a13|Ntsr1|Slc1a5|Slc25a11|Lrrc8c|Slc16a1|
191	GOBP_CALCINEURIN_MEDIATED_SIGNALING	40	-0.180871	-1.35116	0.130612	0.280246	Mtor|Igf1|Slc9a1|Efhb|Actn3|Atp2b4|Ptbp1|Rcan1|Nfatc1|Plcg2|Homer2|Mapk7|Nrg1|Cib1|Gsk3b|Lmcd1|Tnf|Camta1|Calm1|Nfatc2|Fhl2|Homer3|Chp1|Ppp3ca|Prnp|Adgrb2|Dyrk2|Ppp3r1|Sppl3|Ppp3cc|Ppp3cb|	Akap6|Slc8a2|Akap5|Nfat5|Cmya5|Erbb3|Cherp|Rcan2|Nfatc3|Mtor|Igf1|Slc9a1|Efhb|Actn3|Atp2b4|Ptbp1|Rcan1|Nfatc1|Plcg2|Homer2|Mapk7|Nrg1|Cib1|Gsk3b|Lmcd1|Tnf|Camta1|Calm1|Nfatc2|Fhl2|Homer3|Chp1|Ppp3ca|Prnp|Adgrb2|Dyrk2|Ppp3r1|Sppl3|Ppp3cc|Ppp3cb|	40	0.135138	1.0211	0.421268	0.637793	Homer2|Ppp3cc|Rcan1|Fhl2|Ppp3ca|Tnf|Erbb3|Ppp3r1|Cmya5|Rcan2|Nfatc3|Ppp3cb|Nfatc2|Chp1|Prnp|Gsk3b|3425401B19Rik|Slc8a2|Sppl3|Akap5|Akap6|Nfat5|Lmcd1|Cib1|Plcg2|Dyrk2|Ptbp1|Cherp|Mtor|Nrg1|Efhb|Nron|Mapk7|Homer3|Igf1|Adgrb2|Nfatc1|Camta1|Atp2b4|Slc9a1|	Homer2|Ppp3cc|Rcan1|Fhl2|Ppp3ca|Tnf|Erbb3|Ppp3r1|Cmya5|Rcan2|Nfatc3|Ppp3cb|Nfatc2|
192	GOBP_CALCIUM_DEPENDENT_CELL_CELL_ADHESION_VIA_PLASMA_MEMBRANE_CELL_ADHESION_MOLECULES	28	0.370174	2.27912	0	0.00721134	Cdh9|Pcdh1|Cdh10|Nrxn1|Pcdhb16|Pcdhga12|Cdh6|Arvcf|Kifap3|Cdh8|Cdh24|Cdh2|Nlgn1|Dchs1|Cdh23|Atp2c1|Cdh5|	Cdh9|Pcdh1|Cdh10|Nrxn1|Pcdhb16|Pcdhga12|Cdh6|Arvcf|Kifap3|Cdh8|Cdh24|Cdh2|Nlgn1|Dchs1|Cdh23|Atp2c1|Cdh5|Pcdh18|Cdh7|Ajuba|Cdh11|Cdh19|Cdh12|Cdh22|Cdh20|Cdh18|Pcdhgc3|Cdh13|	29	-0.405252	-2.62042	0	0.00190503	Cdh6|Nrxn1|Atp2c1|Arvcf|Pcdhgc3|Cdh19|Cdh4|Cdh3|Pcdh18|Cdh23|Cdh5|Kifap3|Cdh7|Pcdhb16|Cdh8|Cdh11|Cdh12|Cdh10|Cdh24|Selp|Nlgn1|Cdh13|Cdh22|Cdh9|Cdh20|Pcdhga12|Cdh2|Pcdh1|Cdh18|	Cdh4|Cdh3|Pcdh18|Cdh23|Cdh5|Kifap3|Cdh7|Pcdhb16|Cdh8|Cdh11|Cdh12|Cdh10|Cdh24|Selp|Nlgn1|Cdh13|Cdh22|Cdh9|Cdh20|Pcdhga12|Cdh2|Pcdh1|Cdh18|
193	GOBP_CALCIUM_ION_HOMEOSTASIS	NA	NA	NA	NA	NA	NA	NA	274	-0.0781781	-1.48507	0.0606061	0.27243	Wfs1|Dbi|S100b|Smdt1|Enpp1|Tunar|Glp1r|Cxcl10|Bcl2|Atf4|Tmem38b|Plcb3|Fgfr3|Fkbp1a|Micu2|Plce1|Edn3|Tmem165|Cln3|Slc25a23|Trpc3|Cav2|Thada|Ywhae|Wnt5a|Hexb|Atp7b|Ncs1|Bak1|Apoe|P2ry1|P2rx7|Fam20a|Edn1|Psen1|F2r|Slc35g1|Jsrp1|Pdzd8|Atg5|Mcur1|Selenok|Tmbim6|Ccl5|Bax|Ero1a|Lyn|Fgf2|Cav1|Fxyd1|Mtln|Calm3|Prkcb|Cyba|Scgn|Bok|Pml|Marcksl1|Tmtc2|Ibtk|Nt5e|Trpc7|Fkbp1b|Tmco1|Jph3|Tcirg1|Znhit1|Atp2b1|Pa…	App|Slc24a5|Camk2d|Slc24a2|Npsr1|Ank2|Coro1a|Kcnh1|Casq1|Ryr1|Slc8a1|Hap1|Trim24|Atp2a2|Efhc1|Clstn1|Mcu|Slc24a1|Cacna1a|Nol3|Asph|Atp2b3|Afg3l2|Grin1|Pde4d|Cib2|Ednra|Slc24a4|Tgfb2|Grik2|Atp13a2|Tmtc4|Atp2b4|Sv2b|Sv2a|Atp13a1|Cacna1c|Mcoln1|Ryr2|Ryr3|Plch2|Htr2c|Cemip|
194	GOBP_CALCIUM_ION_IMPORT	48	0.170238	1.346	0.142857	0.259364	Homer1|Cacna1a|Cacna1e|Ctnnb1|Pkd2|Slc24a2|Cacna1h|Slc8a1|Cacna1b|Wnk3|Cacna1c|	Homer1|Cacna1a|Cacna1e|Ctnnb1|Pkd2|Slc24a2|Cacna1h|Slc8a1|Cacna1b|Wnk3|Cacna1c|Trim27|Gck|Cacna1i|Ace|Cacna1g|Cask|Cxcl12|Crhr2|Ccl2|Plpp4|Cxcr4|Micu1|Pdgfrb|Stc1|Egf|Trpv2|Slc24a5|Lgals3|Sphk2|Cacna1d|Hrh1|Trpv3|Pawr|Dysf|Mcur1|Slc30a1|Trpv4|Serpine1|Trpv6|Crh|Trpc4|Pdgfb|Cacnb2|Orai1|Cdk5|Atp2c2|Hes1|	47	-0.211473	-1.70977	0.026694	0.143766	Trpv3|Mcur1|Cxcl12|Pdgfb|Pawr|Pdgfrb|Trim27|Ctnnb1|Casr|Crhr2|Homer1|Atp2a1|Wnk3|Lgals3|Plpp4|Serpine1|Pkd2|Stc1|Cask|Hes1|Dysf|Slc30a1|Ace|Cxcr4|Trpv4|Micu1|Trpc4|Sphk2|Orai1|Dspp|Trpv6|Cacnb2|Trpv2|Cdk5|Slc24a5|Egf|Slc24a2|Hrh1|Slc8a1|Cacna1a|Cacna1h|Cacna1e|Cacna1d|Cacna1g|Cacna1c|Cacna1i|Cacna1b|	Trpv2|Cdk5|Slc24a5|Egf|Slc24a2|Hrh1|Slc8a1|Cacna1a|Cacna1h|Cacna1e|Cacna1d|Cacna1g|Cacna1c|Cacna1i|Cacna1b|
195	GOBP_CALCIUM_ION_IMPORT_ACROSS_PLASMA_MEMBRANE	33	0.213729	1.46939	0.0698603	0.182391	Cacna1a|Cacna1e|Slc8a2|Slc24a2|Slc8a1|Cacna1b|Akap5|Slc8a3|Cacna1c|	Cacna1a|Cacna1e|Slc8a2|Slc24a2|Slc8a1|Cacna1b|Akap5|Slc8a3|Cacna1c|Slc24a4|Nalf2|Ramp3|Adrb2|P2rx5|Nalf1|Trpv2|P2rx1|Cacna1d|Cav1|Agtr1a|Trpv3|Pawr|Trpv4|Adrb1|Fyn|Calm1|Trpv6|Trpm2|Ppp3ca|Prnp|Ppp3r1|Ppp3cc|Ppp3cb|	30	-0.20857	-1.35616	0.127835	0.374331	Ppp3cc|Ppp3ca|Ppp3r1|Trpv3|Ppp3cb|Fyn|Cav1|Pawr|Prnp|Nalf1|Slc8a2|Nalf2|Akap5|Ramp3|Trpm2|Trpv4|P2rx5|Slc8a3|Cacna1f|Trpv6|Adrb1|Trpv2|Slc24a2|Slc8a1|Cacna1a|Slc24a4|Cacna1e|Cacna1d|Cacna1c|Cacna1b|	Adrb1|Trpv2|Slc24a2|Slc8a1|Cacna1a|Slc24a4|Cacna1e|Cacna1d|Cacna1c|Cacna1b|
196	GOBP_CALCIUM_ION_REGULATED_EXOCYTOSIS	66	-0.175399	-1.69919	0.0282258	0.0966111	Syt1|Scamp5|Syt13|Arl8b|Cadps2|Syn2|Stx1a|Cbarp|Cdk5|Syt17|Adra2a|Rab3gap1|Vamp2|Stxbp1|Rab3a|Snap25|Arf1|Rap1b|Ppp3cb|	Rph3a|Myh9|Cacna1a|Unc13a|Cacna1h|Unc13b|Cdk5r2|Unc13c|Cadps|Cacna1c|Vamp3|Notch1|Syt11|P2rx7|Syt7|Doc2b|Rims2|Rims1|Rest|Atp2a2|Kcnb1|Sdf4|Cacna1i|Rims3|Cacna1g|Syt12|Syt5|Doc2g|Stxbp3|Snapin|Baiap3|Syt4|Rph3al|Hyal3|Syt2|Unc13d|Doc2a|Trim9|Syt10|Syt3|Gnai2|Arhgap17|Vamp8|Syt6|Rapgef4|Stx1b|Syt9|Syt1|Scamp5|Syt13|Arl8b|Cadps2|Syn2|Stx1a|Cbarp|Cdk5|Syt17|Adra2a|Rab3gap1|Vamp2|Stxbp1|Rab3a|Snap25|…	67	-0.239068	-2.29192	0	0.0148561	Vamp3|Rest|Cdk5r2|Gnai2|Sdf4|Doc2b|Rims4|Unc13c|Snapin|P2rx7|Syt12|Ppp3cb|Cadps2|Syt7|Stxbp3|Vamp8|Vamp2|Rph3al|Rap1b|Rph3a|Hyal3|Kcnb1|Rab3gap1|Doc2g|Rapgef4|Arhgap17|Unc13b|Syt15|Syt6|Syt11|Stx1b|Arf1|Cbarp|Syt10|Eqtn|Snap25|Unc13a|Trim9|Syt9|Doc2a|Rims2|Myh9|Scamp5|Rab3a|Arl8b|Syt5|Syt4|Stx1a|Cdk5|Stxbp1|Syt13|Notch1|Adra2a|Atp2a2|Rims3|Cadps|Cacna1a|Rims1|Cacna1h|Syt1|Syn2|Syt2|Cacna1g|Cacna1…	Doc2a|Rims2|Myh9|Scamp5|Rab3a|Arl8b|Syt5|Syt4|Stx1a|Cdk5|Stxbp1|Syt13|Notch1|Adra2a|Atp2a2|Rims3|Cadps|Cacna1a|Rims1|Cacna1h|Syt1|Syn2|Syt2|Cacna1g|Cacna1c|Cacna1i|Syt3|Syt17|
197	GOBP_CALCIUM_ION_REGULATED_EXOCYTOSIS_OF_NEUROTRANSMITTER	21	0.343513	1.88553	0.00819672	0.042598	Cacna1a|Unc13a|Unc13b|Unc13c|Cadps|P2rx7|Syt7|Doc2b|Rims2|Rims1|Atp2a2|Rims3|	Cacna1a|Unc13a|Unc13b|Unc13c|Cadps|P2rx7|Syt7|Doc2b|Rims2|Rims1|Atp2a2|Rims3|Syt5|Syt4|Syt2|Syt6|Stx1b|Syt1|Rab3gap1|Stxbp1|Snap25|	24	-0.333916	-1.94336	0.00205339	0.063939	Doc2b|Rims4|Unc13c|P2rx7|Syt7|Rab3gap1|Unc13b|Syt11|Stx1b|Syt10|Snap25|Unc13a|Rims2|Rab3a|Syt5|Syt4|Stxbp1|Atp2a2|Rims3|Cadps|Cacna1a|Rims1|Syt1|Syt2|	Rims2|Rab3a|Syt5|Syt4|Stxbp1|Atp2a2|Rims3|Cadps|Cacna1a|Rims1|Syt1|Syt2|
198	GOBP_CALCIUM_ION_TRANSMEMBRANE_IMPORT_INTO_CYTOSOL	138	0.0966766	1.34723	0.126252	0.258778	Ank2|Grin1|Akap6|Cacna1a|Cacna1e|Diaph1|Cx3cl1|Slc8a2|Flna|Pkd2|Slc24a2|Chd7|Jph3|Dmd|Itgav|Slc8a1|Cacna1b|Akap5|Slc8a3|Cacna1c|Grin2b|Myo5a|P2rx7|Selenon|Cemip|Slc24a4|Pml|Grin2a|Cacna2d1|Htt|Ubash3b|Ryr2|Nalf2|Cherp|Trpc3|Bcl2|Ramp3|Itpr1|Drd1|Grin2d|Ngf|Coro1a|Cacna1i|F2r|Cacna1g|Itpr2|Jsrp1|Htr2a|Grin2c|Itgb3|Cxcl10|Cyba|Glp1r|Prkd1|Atg5|Npsr1|Ptk2b|Tgfb1|Adrb2|P2rx5|Ryr1|Ptprc|Itpr3|Fgf2|Adc…	Ank2|Grin1|Akap6|Cacna1a|Cacna1e|Diaph1|Cx3cl1|Slc8a2|Flna|Pkd2|Slc24a2|Chd7|Jph3|Dmd|Itgav|Slc8a1|Cacna1b|Akap5|Slc8a3|Cacna1c|Grin2b|Myo5a|P2rx7|Selenon|Cemip|Slc24a4|Pml|Grin2a|Cacna2d1|Htt|Ubash3b|Ryr2|Nalf2|Cherp|Trpc3|Bcl2|Ramp3|Itpr1|Drd1|Grin2d|Ngf|Coro1a|Cacna1i|F2r|Cacna1g|Itpr2|Jsrp1|Htr2a|Grin2c|Itgb3|Cxcl10|Cyba|Glp1r|Prkd1|Atg5|Npsr1|Ptk2b|Tgfb1|Adrb2|P2rx5|Ryr1|Ptprc|Itpr3|Fgf2|Adc…	147	-0.120311	-1.71425	0.0173077	0.142656	Dbi|Glp1r|Ppp3cc|Cxcl10|Bcl2|Tmem38b|Plcb3|Fkbp1a|Ppp3ca|Plce1|Trpc3|Ppp3r1|Bak1|Trpv3|P2rx7|F2r|Jsrp1|Atg5|Tmbim6|Bax|Ppp3cb|Ero1a|Lyn|Fyn|Fgf2|Cav1|Grin2d|Calm3|P2rx4|Bmp4|Cyba|Pawr|Pml|Oga|Ibtk|Grin2c|Fkbp1b|Jph3|Chd7|Drd1|Gp1ba|Prnp|Ubash3b|Adcyap1r1|Gsto1|Calm2|Gstm7|Drd2|Nalf1|Slc8a2|Ntsr1|Itpr2|Diaph1|Nalf2|Akap5|Akap6|Plcb4|Tmem38a|Grin2a|Gper1|Ramp3|Plcd1|Thy1|Plcb1|Pkd2|Aplnr|Ddit3|Abl1…	Camk2d|Slc24a2|Npsr1|Ank2|Coro1a|Casq1|Ryr1|Slc8a1|Hap1|Cacna1a|Nol3|Asph|Grin1|Pde4d|Ednra|Slc24a4|Cacna1e|Tgfb2|Cacna2d1|Cacna1d|Cacna1g|Cacna1c|Mcoln1|Cacna1i|Ryr2|Plch2|Cacna1b|Htr2c|Cemip|
199	GOBP_CALCIUM_ION_TRANSMEMBRANE_TRANSPORT	242	0.0733395	1.30316	0.145418	0.289484	Ank2|Ahnak|Grin1|Trpc6|Akap6|Cacna1a|Cacna1e|Atp1a2|Diaph1|Atp2b2|Plp1|Cx3cl1|Nalcn|Slc8a2|Flna|Pkd2|Slc24a2|Slc25a23|Chd7|Atp2b3|Jph3|Hspa2|Dmd|Itgav|Slc8a1|Cacna1b|Atp2b1|Akap5|Stim1|Slc8a3|Cacna1c|Grin2b|Myo5a|	Ank2|Ahnak|Grin1|Trpc6|Akap6|Cacna1a|Cacna1e|Atp1a2|Diaph1|Atp2b2|Plp1|Cx3cl1|Nalcn|Slc8a2|Flna|Pkd2|Slc24a2|Slc25a23|Chd7|Atp2b3|Jph3|Hspa2|Dmd|Itgav|Slc8a1|Cacna1b|Atp2b1|Akap5|Stim1|Slc8a3|Cacna1c|Grin2b|Myo5a|P2rx7|Selenon|Trpc5|Cemip|Slc24a4|Pml|Grin2a|Stac|Cacng2|Cacna2d1|Htt|Ubash3b|Ryr2|Nalf2|Cherp|Trpc3|Cacna2d3|Bcl2|Atp2a2|Ramp3|Itpr1|Gjc2|Pkd1|Trpm4|Drd1|Grin2d|Ngf|Coro1a|Ubqln1|Cacna1…	260	-0.106023	-1.95769	0.011976	0.0615884	Dbi|Smdt1|Tlr9|Glp1r|Nipsnap2|Ppp3cc|Cxcl10|Bcl2|Tmem38b|Plcb3|Tspan13|1810037I17Rik|Fkbp1a|Cacna2d4|Micu2|Gem|Ppp3ca|Cacng4|Zfas1|Plce1|Plp1|Tmem165|Slc25a23|Trpc3|Atp1a2|Ywhae|Ppp3r1|Panx1|Gnb5|Vdac1|P2ry12|Ubqln1|Bak1|Trpv3|Stac|P2rx7|Hpca|Edn1|F2r|Slc35g1|Jsrp1|Atg5|Mcur1|Tmbim6|Ednrb|Bax|Ppp3cb|Ero1a|Lyn|Gjc2|Fyn|Fgf2|Cav1|S100a1|Grin2d|Calm3|P2rx4|Bmp4|Cyba|Akt1|Pawr|Pml|Oga|Ibtk|Grin2c|Trp…	Trpc5|Adrb1|Cabp1|Hspa2|Htt|Cacng8|Plcg1|Trpv2|Opa1|Myo5a|Atp2b2|Cdk5|Stimate|Mettl21c|Slc24a5|Camk2d|Slc24a2|Ptger3|Npsr1|Ank2|Coro1a|Casq1|Ryr1|Slc8a1|Ubr3|Hap1|Atp2a2|Trpm7|Mcu|Slc24a1|Cacna1a|Nol3|Asph|Atp2b3|Afg3l2|Cacna1h|Grin1|Pde4d|Ednra|Slc24a4|Cacna1e|Tgfb2|Cacna2d1|Nalcn|Cacna1d|Atp2b4|Oprl1|Cacna1g|Cacna1c|Mcoln1|Cacna1i|Slc9a1|Ryr2|Ryr3|Trpm4|Plch2|Pkd1|Cacna1b|Htr2c|Cemip|
200	GOBP_CALCIUM_ION_TRANSPORT	333	0.0725053	1.51033	0.0701403	0.163155	Ptgs2|Ank2|Homer1|Ahnak|Grin1|Wfs1|Trpc6|Akap6|Cacna1a|Cacna1e|Atp1a2|Diaph1|Atp2b2|Plp1|Cx3cl1|Anxa6|Nalcn|Slc8a2|Flna|Ctnnb1|Cacng8|Pkd2|Slc24a2|Slc25a23|Cacna1h|Jph4|Chd7|Atp2b3|Jph3|Hspa2|Dmd|Itgav|Slc8a1|Epb41|Cacna1b|Atp2b1|Akap5|Il16|Wnk3|Stim1|Slc8a3|Cacna1c|Cacng5|Grin2b|Myo5a|	Ptgs2|Ank2|Homer1|Ahnak|Grin1|Wfs1|Trpc6|Akap6|Cacna1a|Cacna1e|Atp1a2|Diaph1|Atp2b2|Plp1|Cx3cl1|Anxa6|Nalcn|Slc8a2|Flna|Ctnnb1|Cacng8|Pkd2|Slc24a2|Slc25a23|Cacna1h|Jph4|Chd7|Atp2b3|Jph3|Hspa2|Dmd|Itgav|Slc8a1|Epb41|Cacna1b|Atp2b1|Akap5|Il16|Wnk3|Stim1|Slc8a3|Cacna1c|Cacng5|Grin2b|Myo5a|P2rx7|Selenon|Trpc5|Cemip|Cachd1|Slc24a4|Pml|Grin2a|Stac|Orai2|Cacng2|Icam1|Stc2|Cacna2d1|Htt|Ubash3b|Srl|Trim27…	346	-0.0889637	-1.94411	0.00410678	0.0639529	Wfs1|Dbi|Homer2|Smdt1|Tlr9|Glp1r|Nipsnap2|Ppp3cc|Cxcl10|Bcl2|Tmem38b|Gnai2|Plcb3|Tspan13|1810037I17Rik|Fkbp1a|Cacna2d4|Micu2|Gem|Ppp3ca|Cacng4|Saraf|Zfas1|Plce1|Orai3|Plp1|Tmem165|Slc25a23|Trpc3|Atp1a2|Ywhae|Ppp3r1|Pacsin3|Cacng5|Panx1|Gnb5|Vdac1|P2ry12|Ubqln1|Orai2|Bak1|Trpv3|Stac|Nfatc3|P2rx7|Hpca|Edn1|Psen1|Mylk|F2r|Slc35g1|Jsrp1|Atg5|Mcur1|Arrb2|Selenok|Tmbim6|Ednrb|Ccl5|Bax|Ppp3cb|Ero1a|Lyn|…	Hspa2|Htt|Dnm1l|Cacng8|Plcg1|Trpv2|Homer3|Opa1|Myo5a|Atp2b2|Cdk5|Agt|Igf1|Stimate|Mettl21c|Nfatc1|Zmpste24|Slc24a5|Egf|Camk2d|Slc24a2|Ptger3|Npsr1|Ank2|Chrnb2|Coro1a|Grin3a|Casq1|Hrh1|Ryr1|Slc8a1|Ubr3|Hap1|Atp2a2|Trpm7|Mcu|Slc24a1|Cacna1a|Nol3|Asph|Atp2b3|Afg3l2|Cacna1h|Cacna2d3|Grin1|Pde4d|Chrna7|Ednra|Slc24a4|Cacna1e|Tgfb2|Cacna2d1|Nalcn|Cacna1d|Atp2b4|Chrna4|Oprl1|Cacna1g|Cacna1c|Mcoln1|Cacna1…
201	GOBP_CALCIUM_ION_TRANSPORT_INTO_CYTOSOL	24	0.29321	1.73193	0.0175781	0.0765601	Grin1|Slc8a2|Slc8a1|Akap5|Slc8a3|P2rx7|Pml|Cacna2d1|Ryr2|Trpc3|Bcl2|Cacna1i|Cacna1g|	Grin1|Slc8a2|Slc8a1|Akap5|Slc8a3|P2rx7|Pml|Cacna2d1|Ryr2|Trpc3|Bcl2|Cacna1i|Cacna1g|Itpr3|Adcyap1r1|Bak1|Cav1|Cacnb3|P2rx4|Tmbim6|Oga|Bax|Asph|Adra1a|	24	-0.228075	-1.34907	0.116564	0.377355	Bcl2|Trpc3|Bak1|P2rx7|Tmbim6|Bax|Cav1|P2rx4|Bmp4|Pml|Oga|Adcyap1r1|Slc8a2|Akap5|Cacnb3|Adra1a|Slc8a3|Slc8a1|Asph|Grin1|Cacna2d1|Cacna1g|Cacna1i|Ryr2|	Bcl2|Trpc3|Bak1|P2rx7|Tmbim6|Bax|Cav1|P2rx4|Bmp4|Pml|Oga|
202	GOBP_CALCIUM_MEDIATED_SIGNALING	132	-0.0719527	-0.967994	0.498092	0.64237	Mcu|Cd24a|Trpm2|Ppp3ca|Calm2|Prnp|Prkaa1|Hint1|Bcap31|Tmbim4|Adgrb2|Dyrk2|Ppp3r1|Tox3|Sppl3|Ppp3cc|Plcg1|Pdk2|Selenok|Ppp3cb|	Ppp1r9a|Ncam1|Ank2|Akap6|Grm1|L1cam|Mapt|Slc8a2|Ppp1r9b|Dmd|Grm5|Slc8a1|Akap5|Nfat5|Slc24a4|Neurod2|Cmya5|Ackr3|Erbb3|Htt|Ryr2|Ncald|Cherp|Atp2a2|Itpr1|Ntrk2|Rcan3|Trpm4|Eif2ak3|Drd1|Dmtn|Rcan2|Sgcd|Zmpste24|Zap70|Exoc4|Sla2|Egln1|Myh7b|Camkk2|Nfatc3|Ackr2|Cx3cr1|Ptk2b|Trem2|Ptprj|Cxcr4|Ptprc|Kdr|Mtor|Igf1|Cmklr1|App|Slc9a1|Dmpk|Efhb|Actn3|Tpcn2|Ksr2|Ccr5|Sphk1|Atp2b4|Ptbp1|Tmem38b|Rcan1|Nfatc1|E…	132	-0.146197	-1.98165	0.00609756	0.0576596	Homer2|Ppp3cc|Rcan1|Tmbim4|Tmem38b|Cd24a|Fhl2|Chrm3|Ppp3ca|Irgm2|Ppp1r9b|Irgm1|Egln1|Tnf|Erbb3|Ppp3r1|Cmya5|P2ry12|Hint1|Cmklr1|Rcan2|Trem2|Neurod2|Nfatc3|Edn1|Ntrk2|Selenok|Ednrb|Ppp3cb|Nfatc2|Sla2|Camkk2|P2rx4|Vcam1|Fkbp1b|Chp1|Eif2ak3|Drd1|Prnp|Gsk3b|Adora3|Fis1|Calm2|3425401B19Rik|Slc8a2|Ptprj|Sppl3|Syk|Sphk1|Akap5|Pomc|Akap6|Tmem100|Tmem38a|Nfat5|Lmcd1|Prkaa1|Cib1|Rcan3|Htr2b|Igtp|Ptk2b|Bcap…	Trat1|Jpt2|Lat2|Ptbp1|Alms1|Cherp|Itgal|Dmtn|Mtor|Dmd|Nrg1|Myh7b|Itpr1|Ncam1|Efhb|Grm5|Ncald|Nron|Samd14|Mapk7|Sgcd|Htt|Plcg1|Homer3|Igf1|Stimate|Adgrb2|Nfatc1|Zmpste24|Adgrl1|Selp|App|Camta1|Ank2|Cdh13|Casq1|Hdac4|Slc8a1|Atp2a2|Pdk2|Mcu|Cabyr|Slc24a4|Lrrk2|Cacna1d|Atp2b4|Rit2|Grm1|Slc9a1|Ryr2|Trpm4|Tenm2|L1cam|
203	GOBP_CAMERA_TYPE_EYE_MORPHOGENESIS	112	0.182354	2.27863	0.00188324	0.00720179	Jag1|Stat3|Prox1|Ephb1|Ctnnb1|Bhlhe22|Slc1a1|Man2a1|Notch1|Sp1|Yy1|Rpgrip1l|Slc4a7|Aldh1a1|Casz1|Ahi1|Ephb2|Sox11|Atf4|Sox9|Sox1|Scrib|Miat|Zeb1|Tbc1d20|Flt1|Ptprm|Pou2f1|Fzd5|Zhx2|Sp3|Mfsd2a|Notch2|Ntrk2|Vegfa|Rorb|Col8a2|Lrp6|Grcc10|Tspan12|Rdh13|Ift172|Dll1|Rbp4|Epha2|Sox2|Fat3|Gdf11|Sdk2|Phactr4|Hipk2|Cfh|Fgfr3|Thrb|	Jag1|Stat3|Prox1|Ephb1|Ctnnb1|Bhlhe22|Slc1a1|Man2a1|Notch1|Sp1|Yy1|Rpgrip1l|Slc4a7|Aldh1a1|Casz1|Ahi1|Ephb2|Sox11|Atf4|Sox9|Sox1|Scrib|Miat|Zeb1|Tbc1d20|Flt1|Ptprm|Pou2f1|Fzd5|Zhx2|Sp3|Mfsd2a|Notch2|Ntrk2|Vegfa|Rorb|Col8a2|Lrp6|Grcc10|Tspan12|Rdh13|Ift172|Dll1|Rbp4|Epha2|Sox2|Fat3|Gdf11|Sdk2|Phactr4|Hipk2|Cfh|Fgfr3|Thrb|Ring1|Obsl1|Ski|Nrl|Bcar3|Pax6|Kdr|Lrp5|Bak1|Gli3|Cited2|Naglu|Cdon|Shroom2|V…	122	0.0907159	1.13395	0.295117	0.550659	Aldh1a1|Hmgn1|Phactr4|Ephb1|Atf4|Fzd5|Gdf11|Fgfr3|Ptn|Bhlhe22|Hipk2|Rorb|Bmp7|Pax6|Thrb|Sox1|Fjx1|Sox9|Zeb1|Aldh1a3|Frs2|Lrp6|Sp1|Bak1|Tspan12|Ntrk2|Bax|Bmp4|Rom1|Vhl|Prox1|Sox11|Tdrd7|Ski|Rdh13|Hipk1|Lhx1|Sox2|Ring1|Tbc1d20|Kdm2b|Epha2|Pax2|Nrl|Ctnnb1|Prom1|Abi2|Scrib|Ahi1|Pou2f1|Meis1|Aqp1|Shroom2|Jag1|Rpgrip1|Yy1|Crb2|Bbs4|Six3|Notch2|Ttc8|Casz1|Grcc10|Zhx2|Thy1|Foxf2|Col8a1|Mfn2|Col8a2|Fat1|S…	Aldh1a1|Hmgn1|Phactr4|Ephb1|Atf4|Fzd5|Gdf11|Fgfr3|Ptn|Bhlhe22|Hipk2|Rorb|Bmp7|Pax6|Thrb|Sox1|Fjx1|Sox9|Zeb1|Aldh1a3|Frs2|Lrp6|Sp1|Bak1|Tspan12|Ntrk2|Bax|Bmp4|Rom1|Vhl|Prox1|Sox11|Tdrd7|Ski|Rdh13|Hipk1|Lhx1|Sox2|Ring1|Tbc1d20|Kdm2b|Epha2|Pax2|Nrl|Ctnnb1|Prom1|Abi2|Scrib|Ahi1|Pou2f1|Meis1|Aqp1|Shroom2|Jag1|Rpgrip1|Yy1|Crb2|Bbs4|Six3|Notch2|Ttc8|Casz1|Grcc10|Zhx2|Thy1|Foxf2|Col8a1|Mfn2|Col8a2|Fat1|S…
204	GOBP_CAMERA_TYPE_EYE_PHOTORECEPTOR_CELL_DIFFERENTIATION	28	0.174425	1.07286	0.360417	0.493448	NA	NA	30	-0.120477	-0.781349	0.738636	0.887111	Ptn|Rorb|Thrb|Sox9|Ntrk2|Rom1|Nrl|Prom1|Ahi1|Rpgrip1|Crb2|Bbs4|Ttc8|Casz1|Thy1|Stat3|Gnat2|Cfh|Rpgrip1l|Ndp|Cabp4|Naglu|Sox8|Alms1|Cntf|Hcn1|Sdk2|Miat|Notch1|Slc4a7|	Nrl|Prom1|Ahi1|Rpgrip1|Crb2|Bbs4|Ttc8|Casz1|Thy1|Stat3|Gnat2|Cfh|Rpgrip1l|Ndp|Cabp4|Naglu|Sox8|Alms1|Cntf|Hcn1|Sdk2|Miat|Notch1|Slc4a7|
205	GOBP_CAMP_MEDIATED_SIGNALING	51	-0.161085	-1.33947	0.141454	0.287142	Pde4d|Mgrn1|Dgkq|Cap2|Ahr|Nucb2|Gapdh|Cdc34|Gnai1|Ube2b|Pde10a|Pebp1|Pde11a|Rnf157|Adcy2|	Chga|Epha5|Npy2r|Gnas|Rapgef2|Gpr61|Pde2a|Rasd2|Sox9|Pde7b|Crhr1|Gpr62|Adcy8|Ksr1|Crhr2|Pde3a|Glp1r|Cap1|Pex5l|Adcyap1r1|Ece1|Pde3b|Cgas|Creb1|Pde7a|Pomc|Gipr|Lpar1|Gpr3|Oprm1|Oprl1|Adcyap1|Ptger4|Ptger3|Crh|Atf1|Pde4d|Mgrn1|Dgkq|Cap2|Ahr|Nucb2|Gapdh|Cdc34|Gnai1|Ube2b|Pde10a|Pebp1|Pde11a|Rnf157|Adcy2|	52	-0.0907919	-0.775338	0.747534	0.891725	Glp1r|Lpar1|Cdc34|Ube2b|Rasd2|Pde7b|Sox9|Cap1|Pex5l|Pebp1|Gpr62|Cgas|Gal|Adcyap1r1|Crhr2|Adcy2|Nucb2|Gnai1|Pomc|Pde3b|Aplnr|Gpr61|Cap2|Pde3a|Epha5|Atf1|Pde7a|Gapdh|Ksr1|Crhr1|Creb1|Gpr3|Adgrg6|Ece1|Gnas|Adora2b|Pde2a|Mgrn1|Rapgef2|Adcy8|Ahr|Chga|Pde10a|Oprm1|Ptger4|Adcyap1|Dgkq|Ptger3|Pde11a|Npy2r|Pde4d|Oprl1|	Ksr1|Crhr1|Creb1|Gpr3|Adgrg6|Ece1|Gnas|Adora2b|Pde2a|Mgrn1|Rapgef2|Adcy8|Ahr|Chga|Pde10a|Oprm1|Ptger4|Adcyap1|Dgkq|Ptger3|Pde11a|Npy2r|Pde4d|Oprl1|
206	GOBP_CANONICAL_WNT_SIGNALING_PATHWAY	253	0.114302	2.03898	0.00609756	0.0229452	Klf4|Egr1|Ccny|Prdm15|Tnks|Sema5a|Sox4|Vcp|Ubr5|Gprc5b|Foxo3|Ctdnep1|Fam53b|Wnk1|Bambi|Ctnnb1|Ift20|Zeb2|Otud5|Apoe|Wnt2|Tle1|Stk11|Ptpro|Siah2|Apc2|Notch1|Ctnnbip1|Tmem131l|Chd8|Apc|Pygo1|Lmbr1l|Fzd8|Usp8|Dvl2|Amer3|Sox9|Ctnnd1|Dapk3|Dvl1|Mcc|Cby1|Dixdc1|Jup|Prickle1|Disc1|Daam2|Wnt9a|Amer2|Tle3|Ptk7|Fzd5|Cdh2|Xiap|Map3k1|Fgf10|Egfr|Lgr4|Ccdc88c|Frmd8|Ruvbl1|Gpc3|Foxo1|G3bp1|Nfkb1|Trpm4|Frat1|Wn…	Klf4|Egr1|Ccny|Prdm15|Tnks|Sema5a|Sox4|Vcp|Ubr5|Gprc5b|Foxo3|Ctdnep1|Fam53b|Wnk1|Bambi|Ctnnb1|Ift20|Zeb2|Otud5|Apoe|Wnt2|Tle1|Stk11|Ptpro|Siah2|Apc2|Notch1|Ctnnbip1|Tmem131l|Chd8|Apc|Pygo1|Lmbr1l|Fzd8|Usp8|Dvl2|Amer3|Sox9|Ctnnd1|Dapk3|Dvl1|Mcc|Cby1|Dixdc1|Jup|Prickle1|Disc1|Daam2|Wnt9a|Amer2|Tle3|Ptk7|Fzd5|Cdh2|Xiap|Map3k1|Fgf10|Egfr|Lgr4|Ccdc88c|Frmd8|Ruvbl1|Gpc3|Foxo1|G3bp1|Nfkb1|Trpm4|Frat1|Wn…	268	0.0980206	1.86011	0.00588235	0.097767	Egr1|Ift20|Gprc5b|Stk11|Pfdn5|Daam2|Rps12|Otulin|Lrp4|Fzd5|Tcf7l2|Tle5|Fgfr3|Rbpj|Frat1|Ube2b|Tmem88b|Grem1|Gpc5|Ccny|Sox10|Sox4|Wwtr1|Rbms3|Lats1|Lats2|Usp8|Fzd1|Pygo2|Nkd1|Siah1a|Fzd8|Sox9|Bambi|Wnk1|Wnt5a|Hhex|Znrf3|Ubac2|Lrp6|Xiap|Fgfr2|Dixdc1|Apoe|Ctdnep1|Draxin|Ppm1b|Dvl1|Pygo1|Siah2|Cby1|Edn1|Mllt3|Psen1|Sfrp1|Zeb2|Gnaq|Frmd8|Otud5|Cthrc1|Stk4|Ednrb|Nog|Mapk14|Plpp3|Siah1b|Tle3|Gsk3a|Csnk1…	Egr1|Ift20|Gprc5b|Stk11|Pfdn5|Daam2|Rps12|Otulin|Lrp4|Fzd5|Tcf7l2|Tle5|Fgfr3|Rbpj|Frat1|Ube2b|Tmem88b|Grem1|Gpc5|Ccny|Sox10|Sox4|Wwtr1|Rbms3|Lats1|Lats2|Usp8|Fzd1|Pygo2|Nkd1|Siah1a|Fzd8|Sox9|Bambi|Wnk1|Wnt5a|Hhex|Znrf3|Ubac2|Lrp6|Xiap|Fgfr2|Dixdc1|Apoe|Ctdnep1|Draxin|Ppm1b|Dvl1|Pygo1|Siah2|Cby1|Edn1|Mllt3|Psen1|Sfrp1|Zeb2|Gnaq|Frmd8|Otud5|Cthrc1|Stk4|Ednrb|Nog|Mapk14|Plpp3|Siah1b|Tle3|Gsk3a|Csnk1…
207	GOBP_CARBOHYDRATE_BIOSYNTHETIC_PROCESS	167	-0.0832273	-1.24355	0.216738	0.369201	Akr1b3|Mdh1|B3gnt3|Chst10|C1qtnf12|Ptger4|Hif1a|B3gnt6|Nr1d1|Pask|Pgam2|B3gnt9|Ugp2|Gnpda1|G6pc3|Supt20|Phkg2|Akr1a1|St3gal4|Sirt1|Sesn2|Cd36|Pgp|Gsto1|Mdh2|Pdgfb|Kat2a|Per2|Tpi1|Fam3c|Nnmt|Smpd3|Mas1|Akt1|Gpd2|Ndst1|Nhlrc1|Fut9|Clk2|Dgkq|Maea|Arpp19|Pck2|Hs2st1|Chst15|B3galt1|Gyg|Got1|Gapdh|Mpdu1|Chst9|Epm2aip1|Nans|Ptges3|B3galnt1|Epm2a|Pgam1|Ptpn2|Ppp1cb|Dyrk2|Ppp1ca|Inpp5k|Pdk2|Snca|	Atf3|Cltc|Soga1|Ranbp2|Insr|Irs2|Stk11|Pcx|Ddb1|Ogt|Ndst4|Pgd|Atf4|Ppp4r3a|B3gnt2|Sik1|Irs1|Ppp4r3b|Chst11|Gpd1|Slc39a14|Plcd1|Nr3c1|Ap2a1|Gpi1|Zfp692|Usp7|Slc37a4|Gck|Nln|Ndst2|Isyna1|Eno1|Ext2|Sorbs1|Foxo1|Nfkb1|Akt2|Ppp1r3e|Eno2|Kat2b|St3gal2|Ep300|Ptafr|Rbp4|Cry1|Sirt7|Sord|Gpt|Ext1|Gfpt1|St8sia6|Dgat2|B4galt1|Chst12|St6galnac5|Ppp1r3g|Ptk2b|Tgfb1|Crtc2|Acadm|Has1|St6galnac6|Enpp1|B4galt5|Chs…	175	-0.100693	-1.55207	0.0493562	0.225961	Enpp1|Atf3|Wdr5|Stk11|Ppp1r3c|B4galt1|Gpt2|Atf4|Tcf7l2|Ptafr|Aldoc|Acadm|B3gat2|Kat2b|B3galt1|Cyp2j6|Pgp|Gnpda1|Nr3c1|Cry1|Ppara|Ugp2|Soga1|Fam3c|Ptpn2|Arpp19|Pcx|P2ry1|Sirt6|Mdh1|Pgk1|Akr1a1|Sord|Hs2st1|Pdgfb|Ppp1ca|Mgat2|Akt1|Ppp1cb|St3gal4|Akr1b3|Fam3a|Gyg|Il6|Chst14|Eno2|Slc35b4|Adcyap1r1|Gsto1|Chst10|Slc25a13|Fut10|Chst15|Slc37a4|Akt2|Csgalnact1|Ppargc1a|Has2|Ntsr1|Ndst2|St8sia6|Gpd2|Ndst4|S…	Epm2a|Prkaca|Nln|G6pdx|Ptges3|Gfpt1|Grb10|Plek|Esrrb|Dgat2|Got1|Epm2aip1|Gbe1|Dyrk2|Usp7|Ppp1r3f|Sorbs1|Sik1|Pask|Phkg2|Gpd1|Phkg1|Has1|Chst11|Chst9|Mtor|Foxo1|Ranbp2|Dse|Hif1a|P2ry6|Has3|Ndst1|Gnmt|Ndst3|Rbp4|Cltc|Isyna1|Kat2a|Crtc2|Pgam2|1810024B03Rik|Myh9|C1qtnf12|Inpp5k|Slc25a10|Eno1|Ppp4r3a|Mdh2|B3galnt1|Irs1|Gys1|Sirt7|Sirt1|Igf1|Mas1|Per2|Ptger4|B3gnt3|Egf|Chst12|Dgkq|Pgam1|Gpi1|Ext2|Fut9|…
208	GOBP_CARBOHYDRATE_CATABOLIC_PROCESS	130	0.0459579	0.611535	0.947266	0.951571	NA	NA	139	-0.0736107	-1.01776	0.424184	0.687149	Aldh1a1|Neu3|Enpp1|Bpgm|Gm2a|Lct|Ppp1r3c|Hexa|Eif6|Slc4a4|Aldoc|Scarb2|Myc|Zbtb20|Idnk|Hexb|Ppara|Prxl2c|P2rx7|Pygb|Sirt6|Ctbs|Psen1|Hmgb1|Ier3|Pgk1|Agl|Git1|Sord|Galt|Glyctk|Ppp1ca|Ppp1cb|Arl2|Ucp2|Hk2|Dhdh|Adra1b|Eno2|Arsb|Abhd10|Gabarapl1|Ppargc1a|Hsd11b1|Ids|Mtch2|Galm|Treh|Stbd1|Pgd|Gale|Trp53|Manba|Idua|Sis|Ppp1r3e|Foxk2|Pygm|Bad|Prkaa1|Eno1b|Glb1|Ddit4|Hk3|Stat3|Foxk1|Htr2a|Ppp2ca|Ncor1|Gu…	Pfkm|Slc25a12|Adpgk|Hkdc1|Aldob|Prkag2|Phkg2|Gpd1|Nupr1|Phkg1|Chia1|Nudt5|Aldoa|Mtor|Dera|Ogdh|Jmjd8|Dhtkd1|Hif1a|Man2c1|Pkm|Naga|Flcn|Eno4|Pgam2|Neu1|Zbtb7a|Eno3|Eno1|Mpi|Cbfa2t3|Pfkfb2|Adrb1|Gaa|Gapdhs|Rb1cc1|Igf1|Man2b1|Galk1|App|Pgam1|Gpi1|Hdac4|Slc2a6|Hk1|Tkfc|Insr|Pfkp|Rptor|Ogt|
209	GOBP_CARBOHYDRATE_DERIVATIVE_CATABOLIC_PROCESS	121	-0.102976	-1.33659	0.142012	0.289825	Nudt4|Hexb|Neu4|Ampd3|Nudt3|Adal|Hpse|Cemip2|Nudt16|Idua|Tgfb1|Arsb|Entpd1|Mlycd|Neu2|Lyve1|Cd44|Npl|Fgf2|Abhd10|Edem3|Upp1|Hmmr|Pycrl|Slc9a1|Ovgp1|Nudt15|Naglu|Xdh|Sgsh|Hyal1|Hyal3|Dnph1|Fbxo17|Stab2|Gns|Ahcy|Ctsl|Urah|Gla|Cda|Chil1|Dut|Gba2|Chia1|Fbxo2|Gmpr2|Gusb|Nudt11|Abcd1|Neu1|Nudt7|Edem2|Ngly1|Fbxo6|Amdhd2|Ids|Hyal2|Pnp|Itpa|Neu3|Nt5c2|Acat1|Gnpda1|Dctpp1|Fbxo27|Dpyd|Galc|Man1b1|Nudt9|Nt5m…	Stt3b|Prkcd|Nudt19|Pde2a|Aldh1a1|Cemip|Lct|Psap|Mgat1|Nt5c1a|Galns|Gpd1|Pde5a|Naga|Enpp4|Gba|Manba|Nudt1|Nt5e|Ctbs|Man1a|Upp2|Gpc1|Gnpda2|Nudt4|Hexb|Neu4|Ampd3|Nudt3|Adal|Hpse|Cemip2|Nudt16|Idua|Tgfb1|Arsb|Entpd1|Mlycd|Neu2|Lyve1|Cd44|Npl|Fgf2|Abhd10|Edem3|Upp1|Hmmr|Pycrl|Slc9a1|Ovgp1|Nudt15|Naglu|Xdh|Sgsh|Hyal1|Hyal3|Dnph1|Fbxo17|Stab2|Gns|Ahcy|Ctsl|Urah|Gla|Cda|Chil1|Dut|Gba2|Chia1|Fbxo2|Gmpr2|…	127	0.0850223	1.12883	0.292276	0.553233	Aldh1a1|Neu3|Cst3|Dut|Nudt3|Nudt19|Gm2a|Nudt16|Lct|Nudt9|Ctsl|Gla|Hexa|Pycrl|Entpd5|Nt5c2|Prkcd|Fbxo2|Gnpda1|Enpp4|Hexb|Hint1|Ctbs|Cdadc1|Nt5c|Hyal2|Mgat1|Fuca2|Pnp|Ampd3|Fgf2|Nt5m|Galt|Nudt4|Adal|Fitm2|Nudt7|Nudt1|Hmmr|Nt5e|Nt5c3|Galns|Sgsh|Abcd1|Nudt10|Nudt18|Arsb|Abhd10|Hyal3|Ids|Cela1|Entpd1|Mmp12|Manba|Gmpr2|Idua|Psap|Hoga1|Stab2|Itpa|Nt5c1a|Ngly1|Ovgp1|Dctpp1|Galc|Renbp|Upp1|Hyal1|Cd44|Fbxo…	Aldh1a1|Neu3|Cst3|Dut|Nudt3|Nudt19|Gm2a|Nudt16|Lct|Nudt9|Ctsl|Gla|Hexa|Pycrl|Entpd5|Nt5c2|Prkcd|Fbxo2|Gnpda1|Enpp4|Hexb|Hint1|Ctbs|Cdadc1|Nt5c|Hyal2|Mgat1|Fuca2|Pnp|Ampd3|Fgf2|Nt5m|Galt|Nudt4|Adal|Fitm2|Nudt7|
210	GOBP_CARBOHYDRATE_DERIVATIVE_TRANSPORT	52	0.105731	0.882213	0.590535	0.694289	NA	NA	56	0.10611	0.93484	0.505859	0.715533	Slc28a3|Slc35d1|Guk1|Rft1|Slc29a3|Slc15a4|Slc25a5|Slc35a1|Cln3|Slc25a23|Slc25a16|Cd47|Lbp|P2rx7|Slc35b2|Slc25a4|Slc25a24|Lrrc8a|Slc35b4|Slc10a7|Slc37a4|Slc35b1|Adora1|Scarb1|Slc15a2|Slc15a3|Slc35c1|Psap|Lrrc8c|Slc35c2|Slc35a4|Slc35a3|Slc29a2|Slc25a25|Slc29a1|Ralbp1|Slc28a1|Slc37a1|Slc19a1|Mfsd2a|Gja1|Slc35a5|Slc35a2|Gjb1|Slc25a17|Abcc4|Slc5a1|Slc29a4|Pltp|Spns1|Slc25a42|Vldlr|Abcc5|Slc37a2|G6pc3|…	Slc28a3|Slc35d1|Guk1|Rft1|Slc29a3|Slc15a4|Slc25a5|Slc35a1|Cln3|Slc25a23|Slc25a16|Cd47|Lbp|P2rx7|
211	GOBP_CARBOHYDRATE_HOMEOSTASIS	216	0.0673049	1.12242	0.308333	0.443525	Abcc8|Wfs1|Cacna1a|Cacna1e|Stat3|Igf1r|Sox4|Myt1|Ccdc186|Gprc5b|Foxo3|Hk1|Igfbp5|Insr|C2cd2l|Vgf|Epha5|Stk11|Zbed6|Unc13b|Tbc1d1|Gpr68|Rab34|Ogt|Ankrd26|Cacna1c|Zbtb20|Hmgcr|Hcfc1|Slc18a2|Foxk1|Ncor2|Slc9b2|Csmd1|	Abcc8|Wfs1|Cacna1a|Cacna1e|Stat3|Igf1r|Sox4|Myt1|Ccdc186|Gprc5b|Foxo3|Hk1|Igfbp5|Insr|C2cd2l|Vgf|Epha5|Stk11|Zbed6|Unc13b|Tbc1d1|Gpr68|Rab34|Ogt|Ankrd26|Cacna1c|Zbtb20|Hmgcr|Hcfc1|Slc18a2|Foxk1|Ncor2|Slc9b2|Csmd1|Pik3r2|Sin3a|Neurod1|Fcor|Sybu|Icam1|Slc39a14|Adipor2|Ero1b|Fbn2|Gpi1|Aacs|Slc37a4|Gck|Ncoa5|Kcnb1|Adcy8|Foxo1|Hkdc1|Trpm4|Ern1|Ptch1|Pygl|Fbn1|Slc12a6|Gpld1|Rbp4|Pde1c|Plscr3|Cry1|Spop|…	223	-0.0826797	-1.40719	0.106122	0.331949	Wfs1|Cebpa|Enpp1|Gpx1|Gprc5b|Stk11|Bace2|Dynll1|Rps6|Aqp4|Spacdr|Alox5|Tcf7l2|Stx4a|Rmi1|Fabp5|Selenot|Igfbp5|Ppard|Spop|Adipor1|Pax6|Gpr27|Ppp3ca|Sox4|Ptpn11|Pdk4|Appl2|Sesn3|Zbtb20|Smad4|Cry1|Trem2|Ptpn2|Adipor2|Sirt6|Ndufaf2|Ccdc186|Slc9b2|Slc18a2|Slc2a2|Rack1|Mpc2|Ppp3cb|Rab11b|Arrb1|Pik3r1|Akt1|Ptpmt1|Jagn1|Stxbp3|Cartpt|Vcam1|Rab11fip2|Lrp5|Dbh|Pde8b|Lrrc8d|Fkbp1b|Dhps|Ucp2|Il6|Nadk|Hk2|Rph…	Rbm4|Slc12a6|Abcc8|Rab11fip5|C2cd2l|Gpi1|Pih1d1|Adgrf5|Adra2a|Ptprn|Hk1|Vsnl1|Abcg1|Insr|Ptprn2|Pdk2|Mcu|Lrp1|Cacna1a|Hectd4|Pck2|Ern1|Dmxl2|Sidt2|Grk2|Sesn2|Cacna1e|Cacna1d|Gpr21|Vgf|Gpld1|Cacna1c|Gpr68|Ogt|Trpm4|Csmd1|
212	GOBP_CARBOHYDRATE_METABOLIC_PROCESS	467	-0.0856866	-2.14511	0	0.013832	Pfkl|Pgm2|Akr1b3|Aldob|Mdh1|B3gnt3|Amdhd2|Hyal2|Prkn|Chst10|C1qtnf12|Chst1|Ppargc1a|Ptger4|Fuom|Hif1a|B3gnt6|B3glct|Neu3|B4galt3|Pgm3|Nr1d1|Pask|Mogs|Braf|Pgam2|Ydjc|B3gnt9|Ugp2|Gnpda1|G6pc3|Trp53|Taldo1|Tnf|Hmgb1|Usf1|Inpp5e|Slc2a8|Ldhb|Impa1|Hectd4|Rora|Pfkfb2|Man1b1|Supt20|B4galt7|Nudt5|Phkg2|Inpp5a|Akr1a1|St3gal4|St8sia5|Git1|Sirt1|Gdpgp1|Sesn2|Hsd11b1|Inpp1|Phka2|Gnptg|Gm2a|Gabarapl1|Pomk|Cd…	Atf3|Cltc|Soga1|Ganab|Ranbp2|Stat3|Slc4a4|Gaa|Hk1|Pkm|Insr|Irs2|Kcnj11|Stk11|Pfkp|B4galt4|Pcx|B4galt2|Ddb1|St6gal2|Man2a1|Ogt|Zbtb20|Ncor1|Slc3a2|Shpk|Slc5a3|P2rx7|Aldh1a1|Siae|Ndst4|Rb1cc1|Foxk1|Slc2a6|Pgd|Inppl1|St8sia4|Midn|Serp1|St8sia1|Inpp4b|B3gat3|Atf4|Lct|Ppp4r3a|Myc|B3gnt2|Sik1|Idh2|Chst2|Itpka|Igfbp4|Irs1|Il6st|Ppp4r3b|Scarb2|St8sia3|Ppp1r1a|Pgm5|Mecp2|Kl|Cbfa2t3|Chst11|H6pd|Gpd1|Dhdh|S…	475	-0.0405358	-1.03068	0.396154	0.678249	Aldh1a1|Neu3|Ppp1r1a|Igfbp4|Enpp1|Atf3|Bpgm|Wdr5|Gm2a|St6galnac4|Stk11|Coq2|Serp1|Lct|Ppp1r3c|Myorg|B4galt1|Gclc|Chst2|Gpt2|Atf4|Chst3|Tcf7l2|Itpka|Gla|Hexa|Taldo1|Fabp5|Ptafr|Eif6|Adipor1|Pofut2|Hexdc|Itpk1|Slc4a4|Glo1|Inppl1|Apod|Aldoc|Acadm|Phka1|B3gat2|Pdk4|Tnf|Kat2b|Scarb2|B4galt7|B3galt1|Myc|Lcmt1|Impa1|Cyp2j6|Rora|Pgp|Gnpda1|Zbtb20|Ganc|B4galt4|Idnk|Nr3c1|Hexb|Cry1|Ppara|Ugp2|B3gat1|C1qtnf…	Ggta1|Ppp1r3f|Sorbs1|Pfkm|Slc25a12|Adpgk|Sik1|Hkdc1|Pask|Aldob|Prkag2|Phkg2|Fpgt|Gpd1|Nupr1|Phkg1|Otogl|Gnptab|Prkce|Fuom|Chia1|Nudt5|Has1|Adora2b|Gpd1l|Aldoa|Chst11|Chst9|Mtor|Dera|Foxo1|St3gal6|Acacb|A3galt2|Ogdh|Ranbp2|Jmjd8|Dse|Dhtkd1|Hif1a|P2ry6|Slc45a3|Has3|Ndst1|Gnmt|Man1b1|Man2c1|Pkm|B4galt3|Naga|Ndst3|Edem3|Rbp4|Cltc|Isyna1|Lancl1|Flcn|Kat2a|Eno4|Lancl2|Nfe2l1|Crtc2|Gk|Pgam2|St8sia2|1810…
213	GOBP_CARBOHYDRATE_TRANSMEMBRANE_TRANSPORT	92	0.075448	0.833433	0.68866	0.749231	NA	NA	96	0.0915664	1.03411	0.397959	0.627449	Enpp1|Slc1a2|Fabp5|Prkcd|Ptpn11|Repin1|Tnf|Myc|Appl2|Erbb3|Adipor2|Pea15a|Sirt6|Edn1|Rnasel|Slc2a5|Capn10|Ocln|Slc2a2|Il1b|Mapk14|Gsk3a|Zdhhc7|Nfe2l2|Rap1a|Prkcb|Akt1|Stxbp3|Oga|Slc2a9|Clip3|Drd1|Hk2|Rhoq|Sh2b2|Stxbp4|Crebl2|Akt2|Ahi1|Tert|Rps6kb1|Aqp1|Tmem144|Nr4a3|Prkca|Klf15|Mfn2|Braf|Aqp9|Slc45a1|C3|Irs2|Appl1|Slc2a8|Ace|Esr1|Mef2a|Slc2a10|Prkci|Yes1|Gpc3|Rtn2|Grb10|Erbb4|Sorbs1|Rab4b|Osbpl8|…	Enpp1|Slc1a2|Fabp5|Prkcd|Ptpn11|Repin1|Tnf|Myc|Appl2|Erbb3|Adipor2|Pea15a|Sirt6|Edn1|Rnasel|Slc2a5|Capn10|Ocln|Slc2a2|Il1b|Mapk14|Gsk3a|Zdhhc7|Nfe2l2|Rap1a|Prkcb|Akt1|Stxbp3|Oga|Slc2a9|Clip3|Drd1|Hk2|Rhoq|Sh2b2|Stxbp4|Crebl2|
214	GOBP_CARBOHYDRATE_TRANSPORT	114	-0.0586923	-0.71157	0.832981	0.8874	NA	NA	118	-0.0720893	-0.899258	0.562887	0.794331	Enpp1|Ezr|Slc35d1|Slc1a2|Rft1|Fabp5|Slc35a1|Prkcd|Ptpn11|Repin1|Tnf|Myc|Appl2|Erbb3|Adipor2|Pea15a|Sirt6|Edn1|Rnasel|Slc2a5|Capn10|Ocln|Slc2a2|Il1b|Mapk14|Gsk3a|Zdhhc7|Nfe2l2|Rap1a|Prkcb|Akt1|Stxbp3|Oga|Slc2a9|Slc37a3|Clip3|Drd1|Hk2|Rhoq|Sh2b2|Stxbp4|Slc35b4|Crebl2|Akt2|Ahi1|Tert|Pls1|Rps6kb1|Aqp1|Mfsd12|Mfsd2b|Slc35c1|Tmem144|Nr4a3|Slc35a4|Prkca|Klf15|Slc35a3|Mfn2|Braf|Aqp9|Slc45a1|C3|Irs2|Appl1…	Enpp1|Ezr|Slc35d1|Slc1a2|Rft1|Fabp5|Slc35a1|Prkcd|Ptpn11|Repin1|Tnf|Myc|Appl2|Erbb3|Adipor2|Pea15a|Sirt6|Edn1|Rnasel|Slc2a5|Capn10|Ocln|Slc2a2|Il1b|Mapk14|Gsk3a|Zdhhc7|Nfe2l2|Rap1a|Prkcb|Akt1|Stxbp3|Oga|Slc2a9|Slc37a3|Clip3|Drd1|Hk2|Rhoq|Sh2b2|Stxbp4|Slc35b4|Crebl2|
215	GOBP_CARBOXYLIC_ACID_TRANSPORT	187	-0.0567246	-0.89425	0.575397	0.716714	Slc15a4|Abcg2|Slc25a15|Lrp2|Slc25a30|Apba1|Slc16a3|Dpysl2|Gabbr1|Cacnb4|Pla2g6|Grm7|Slc11a1|Itgb1|Slc6a7|Agt|Tnfrsf11a|Slc25a18|Slc26a6|Slc38a1|Ctns|Hrh2|Slc7a5|Pla2g4a|Nmb|Slc16a14|Slc25a29|Slc7a3|Pak1|Bdkrb2|Atp5j|Slc27a4|Slc25a38|Slc7a6|Abcd3|Sfxn2|Slc16a6|Slc38a2|Acsl4|Arg2|Gipc1|Slc25a32|Il1a|Slc17a5|Mpc2|Trpc4|Kiss1r|Slc7a8|Slc25a14|Cd36|Slc25a12|Lrrc8a|Slc6a9|Per2|Arl6ip5|Dtnbp1|Syk|Lrrc8d…	Ptgs2|Rgs2|Grm2|Pla2g2f|Cacna1a|Htr1a|Slc1a2|Grm1|Gfap|Slc1a1|Prkcd|Slc1a4|Slc32a1|Grin2b|Slc16a7|Slc43a2|Abcc5|Slc3a2|P2rx7|Htr1b|Slc12a2|Stard10|Slc6a1|Sv2a|Myc|Abcb4|Slc46a1|Sfxn5|Abcc1|Nfkbie|Psap|Slc7a11|Slc10a3|Slc6a8|Slc16a11|Slc23a2|Nr3c1|Slc38a6|Rgs4|Abcc4|Slco2a1|Ntrk2|Sstr4|Slc38a3|Slc1a3|Slco2b1|Il1b|Slc26a8|Slc6a6|Ace|Slc38a5|Htr6|Gja1|Cln3|Ptges|Slc26a1|Slc17a8|Npy5r|Slc13a3|Psen1|M…	NA	NA	NA	NA	NA	NA	NA
216	GOBP_CARDIAC_ATRIUM_DEVELOPMENT	28	0.348108	2.13962	0.0019802	0.0147295	Ank2|Sox4|Prox1|Wnt2|Heg1|Ccn1|Notch1|Zfpm1|Dand5|Bmpr2|Nsd2|Notch2|Wnt11|Lrp6|Hey2|Wnt5a|	Ank2|Sox4|Prox1|Wnt2|Heg1|Ccn1|Notch1|Zfpm1|Dand5|Bmpr2|Nsd2|Notch2|Wnt11|Lrp6|Hey2|Wnt5a|Tnnt2|Dll4|Sos1|Nphp3|Smo|Mdm4|Nog|Eng|Acvr1|Tgfb2|Mdm2|Bmp2|	29	0.166899	1.08555	0.309717	0.586766	Sox4|Wnt5a|Dand5|Lrp6|Smo|Nog|Hey2|Prox1|Ccn1|Nsd2|Wnt11|Myh6|Mdm2|Notch2|Mdm4|Tnnt2|Sos1|Wnt2|Bmpr2|Zfpm1|Dll4|Nphp3|Bmp2|Acvr1|Eng|Heg1|Ank2|Notch1|Tgfb2|	Sox4|Wnt5a|Dand5|Lrp6|Smo|Nog|Hey2|Prox1|Ccn1|Nsd2|Wnt11|Myh6|Mdm2|Notch2|Mdm4|Tnnt2|Sos1|Wnt2|Bmpr2|Zfpm1|Dll4|Nphp3|Bmp2|Acvr1|
217	GOBP_CARDIAC_CELL_DEVELOPMENT	76	0.142266	1.5046	0.0801603	0.166266	Plec|Rgs2|Akap6|Myh10|Jag1|Prox1|Lmna|Sorbs2|Hnrnpu|Actn2|Slc8a1|Mylk3|Ttn|Notch1|Pbrm1|Yy1|	Plec|Rgs2|Akap6|Myh10|Jag1|Prox1|Lmna|Sorbs2|Hnrnpu|Actn2|Slc8a1|Mylk3|Ttn|Notch1|Pbrm1|Yy1|Nebl|Nr3c1|Tgfbr3|Rgs4|Vegfa|Dicer1|Sgcd|Hey2|Trip10|Zmpste24|Myh11|Bves|Ddx39b|Fhod3|Atg5|Smad4|Srf|Asb2|Mtor|Igf1|Pdgfrb|Atg7|Speg|Popdc2|Zfp418|G6pdx|Cavin4|Ppara|Pi16|Edn1|Agt|Pdcd4|Parp2|Ctdp1|Gsk3b|Pdgfra|Pdlim5|Akap13|Adrb1|Tomm70a|Pak1|Neb|Myo18b|Sirt1|Camk2d|Pin1|Fhl2|Mef2a|Foxp1|Maml1|Gsk3a|Bmpr1…	90	-0.127166	-1.41313	0.103578	0.326771	Inhba|Rgs2|Bmpr1a|Fhl2|Spry1|Smad4|Nr3c1|Ppara|Edn1|Pdgfra|Fdps|Atg5|Zfp418|Hey2|Gsk3a|Sgcb|Prickle1|Slc25a4|Pbrm1|Bmp4|Maml1|Myo18b|Prox1|Pdlim5|Lrrc27|Hnrnpu|Pdgfrb|Adra1b|Nebl|Gsk3b|Mylk3|Foxp1|Meis1|Myh6|Dicer1|Jag1|Yy1|Akap6|Vegfa|Ddx39b|Myh11|Fhod3|Acvr1b|Bves|Ep300|Mef2a|Tbx18|Rgs4|Pdcd4|Pin1|G6pdx|Myh10|Adra1a|Rbm10|Tomm70a|Ctdp1|Naglu|Tbx3|Col14a1|Ccn4|Mtor|Atg7|Cxadr|Map2k4|Pak1|Met|Alp…	Tbx18|Rgs4|Pdcd4|Pin1|G6pdx|Myh10|Adra1a|Rbm10|Tomm70a|Ctdp1|Naglu|Tbx3|Col14a1|Ccn4|Mtor|Atg7|Cxadr|Map2k4|Pak1|Met|Alpk3|Cavin4|Sorbs2|Adrb1|Lmna|Sgcd|Sirt1|Agt|Igf1|Akap13|Tgfbr3|Zmpste24|Srf|Camk2d|Speg|Parp2|Notch1|Slc8a1|Hdac2|Trip10|Plec|Actn2|Neb|Ttn|
218	GOBP_CARDIAC_CHAMBER_DEVELOPMENT	146	0.174435	2.45694	0	0.00291451	Adamts1|Ank2|Trip11|Robo2|Ap2b1|Nrp1|Myh10|Dsp|Jag1|Mef2c|Sox4|Prox1|Robo1|Smad7|Slit2|Ctnnb1|Hectd1|Nrp2|Npy2r|Wnt2|Heg1|Col11a1|Chd7|Luzp1|Pcsk5|Ccn1|Notch1|Zfpm1|Dand5|Pde2a|Rbm15|Bmpr2|Sox11|Zfpm2|Slit3|Cntrl|Matr3|Adamts6|Scn5a|Ryr2|Ptk7|Nsd2|Cplane1|Tmem65|Tgfbr3|Notch2|Wnt11|Lrp6|Fzd1|Pkp2|Fgf9|Hey2|Wnt5a|Zmpste24|Epor|Myh7|Dnah11|Fgfr2|Rbp4|Lrp1|Egln1|Mks1|Smarca4|Ppp1r13l|Npy5r|Prdm1|Kif…	Adamts1|Ank2|Trip11|Robo2|Ap2b1|Nrp1|Myh10|Dsp|Jag1|Mef2c|Sox4|Prox1|Robo1|Smad7|Slit2|Ctnnb1|Hectd1|Nrp2|Npy2r|Wnt2|Heg1|Col11a1|Chd7|Luzp1|Pcsk5|Ccn1|Notch1|Zfpm1|Dand5|Pde2a|Rbm15|Bmpr2|Sox11|Zfpm2|Slit3|Cntrl|Matr3|Adamts6|Scn5a|Ryr2|Ptk7|Nsd2|Cplane1|Tmem65|Tgfbr3|Notch2|Wnt11|Lrp6|Fzd1|Pkp2|Fgf9|Hey2|Wnt5a|Zmpste24|Epor|Myh7|Dnah11|Fgfr2|Rbp4|Lrp1|Egln1|Mks1|Smarca4|Ppp1r13l|Npy5r|Prdm1|Kif…	154	-0.0791342	-1.14534	0.267717	0.568063	Hey1|Bmpr1a|Fkbp1a|Fgfrl1|Fhl2|Rbpj|Adamts1|Bmp7|Cpe|Naca|Snx17|Sox4|Egln1|Fzd1|Kif7|Wnt5a|Dand5|Smad4|Frs2|Scn5a|Lrp6|Tgfbr1|Sav1|Fgfr2|Smo|Dnm2|Tmem65|Nog|Hey2|Heyl|Tnnc1|Gsk3a|Ltbp1|Tnni1|Tpm1|Fzd2|Bmp4|Vangl2|Maml1|Col11a1|Prox1|Sox11|Dsp|Tgfbr2|Chd7|Pkp2|Ccn1|Nsd2|Ctnnb1|Rnls|Myh7|Fgf9|Wnt11|Mks1|Matr3|Myh6|Jag1|Med1|Mdm2|Id2|Msx2|Adamts6|Notch2|Trp53|Mdm4|Epor|Tnnt2|Sos1|Aplnr|Lrp2|Foxc1|Wn…	Nrp2|Fuz|Zbtb14|Hectd1|Tgfbr3|Nfatc1|Zmpste24|Rbm15|Srf|Greb1l|Ank2|Notch1|Grhl2|Ly6e|Smarcd3|Cntrl|Dnah11|Lrp1|Npy2r|Slit3|Ift88|Robo1|Ednra|Tgfb2|Stra6|Pcsk5|Cplane1|Ryr2|Nrp1|Slit2|
219	GOBP_CARDIAC_CHAMBER_MORPHOGENESIS	103	0.194983	2.32171	0	0.0060214	Adamts1|Robo2|Nrp1|Dsp|Jag1|Mef2c|Sox4|Prox1|Robo1|Smad7|Slit2|Ctnnb1|Nrp2|Npy2r|Wnt2|Heg1|Col11a1|Chd7|Ccn1|Notch1|Zfpm1|Rbm15|Bmpr2|Sox11|Zfpm2|Slit3|Ryr2|Nsd2|Tgfbr3|Notch2|Wnt11|Lrp6|Fzd1|Pkp2|Fgf9|Hey2|Wnt5a|Epor|Myh7|Dnah11|Fgfr2|Rbp4|Egln1|Mks1|Smarca4|Ppp1r13l|Npy5r|Smad4|Tnnt2|Sav1|Hey1|Tgfbr2|Med1|Tgfb1|Foxc1|Srf|Dll4|Vangl2|Tnni1|Sema3c|	Adamts1|Robo2|Nrp1|Dsp|Jag1|Mef2c|Sox4|Prox1|Robo1|Smad7|Slit2|Ctnnb1|Nrp2|Npy2r|Wnt2|Heg1|Col11a1|Chd7|Ccn1|Notch1|Zfpm1|Rbm15|Bmpr2|Sox11|Zfpm2|Slit3|Ryr2|Nsd2|Tgfbr3|Notch2|Wnt11|Lrp6|Fzd1|Pkp2|Fgf9|Hey2|Wnt5a|Epor|Myh7|Dnah11|Fgfr2|Rbp4|Egln1|Mks1|Smarca4|Ppp1r13l|Npy5r|Smad4|Tnnt2|Sav1|Hey1|Tgfbr2|Med1|Tgfb1|Foxc1|Srf|Dll4|Vangl2|Tnni1|Sema3c|Sos1|Tnnc1|Cited2|Smo|Nos3|Fzd2|Dvl3|Nfatc1|Nog|E…	112	-0.0658217	-0.815798	0.665996	0.86573	Hey1|Bmpr1a|Fkbp1a|Fgfrl1|Fhl2|Rbpj|Adamts1|Bmp7|Cpe|Sox4|Egln1|Fzd1|Wnt5a|Smad4|Lrp6|Tgfbr1|Sav1|Fgfr2|Smo|Nog|Hey2|Heyl|Tnnc1|Gsk3a|Tnni1|Tpm1|Fzd2|Bmp4|Vangl2|Col11a1|Prox1|Sox11|Dsp|Tgfbr2|Chd7|Pkp2|Ccn1|Nsd2|Ctnnb1|Rnls|Myh7|Fgf9|Wnt11|Mks1|Myh6|Jag1|Med1|Mdm2|Id2|Msx2|Notch2|Trp53|Epor|Tnnt2|Sos1|Aplnr|Lrp2|Foxc1|Wnt2|Bmpr2|Zfpm2|Hes1|Npy5r|Cited2|Zfpm1|Smarca4|Tgfb1|Smad7|Dll4|Sema3c|Bmp2|…	Hey1|Bmpr1a|Fkbp1a|Fgfrl1|Fhl2|Rbpj|Adamts1|Bmp7|Cpe|Sox4|Egln1|Fzd1|Wnt5a|Smad4|Lrp6|Tgfbr1|Sav1|Fgfr2|Smo|Nog|Hey2|Heyl|Tnnc1|Gsk3a|Tnni1|Tpm1|Fzd2|Bmp4|Vangl2|Col11a1|Prox1|Sox11|
220	GOBP_CARDIAC_CONDUCTION	53	0.192659	1.65467	0.0278884	0.100891	Kcnj2|Sptbn4|Akap9|Ank2|Dsp|Flna|Scn4b|Slc8a1|Cacna1c|Scn3b|Nup155|Scn1b|Dsg2|Jup|Scn2b|Cacna2d1|Scn5a|Ryr2|Tmem65|	Kcnj2|Sptbn4|Akap9|Ank2|Dsp|Flna|Scn4b|Slc8a1|Cacna1c|Scn3b|Nup155|Scn1b|Dsg2|Jup|Scn2b|Cacna2d1|Scn5a|Ryr2|Tmem65|Trpm4|Pkp2|Zmpste24|Cacna1g|Gja1|Slc4a3|Gjd3|Slc9a1|Kcne4|Kcnh6|Tnni3k|Kcne1l|Kcna5|Gjc1|Abcc9|Cacna1d|Hcn4|Cav1|Ctnna3|Kcnn2|Kcne3|Agt|Bin1|Kcnh2|Hcn1|Hcn3|Mef2a|Cacnb2|Hcn2|Sri|Ehd3|Pde4d|Kcnd3|Cxadr|	56	-0.205167	-1.78659	0.0169492	0.110859	Scn4b|Kcnj2|Scn3b|Kcne1l|Abcc9|Scn5a|Akap9|Tmem65|Cav1|Kcnj5|Scn1b|Dsp|Pkp2|Jup|Kcne2|Kcnn2|Dsg2|Scn2b|Kcnq1|Hcn3|Sri|Ehd3|Kcna5|Gjc1|Hcn4|Mef2a|Kcnh6|Tbx18|Hcn2|Gja1|Ace2|Kcnh2|Ctnna3|Bin1|Cxadr|Hcn1|Kcne4|Flna|Hrc|Cacnb2|Sptbn4|Kcnd3|Agt|Zmpste24|Ank2|Slc8a1|Pde4d|Nup155|Cacna2d1|Cacna1d|Cacna1g|Cacna1c|Slc9a1|Ryr2|Trpm4|Slc4a3|	Hcn3|Sri|Ehd3|Kcna5|Gjc1|Hcn4|Mef2a|Kcnh6|Tbx18|Hcn2|Gja1|Ace2|Kcnh2|Ctnna3|Bin1|Cxadr|Hcn1|Kcne4|Flna|Hrc|Cacnb2|Sptbn4|Kcnd3|Agt|Zmpste24|Ank2|Slc8a1|Pde4d|Nup155|Cacna2d1|Cacna1d|Cacna1g|Cacna1c|Slc9a1|Ryr2|Trpm4|Slc4a3|
221	GOBP_CARDIAC_EPITHELIAL_TO_MESENCHYMAL_TRANSITION	28	0.134926	0.848896	0.649805	0.73161	NA	NA	35	0.167943	1.19517	0.233792	0.488049	Hey1|Emp2|Rbpj|Spry1|Smad4|Tgfbr1|Nog|Hey2|Heyl|Bmp4|Rtn4|Tgfbr2|Has2|Snai2|Jag1|Msx2|Tmem100|Wnt2|Adam15|Wnt16|Efna1|Snai1|Msx1|Twist1|Acvrl1|Tgfb1|Pdcd4|Bmp2|Acvr1|Tbx3|Eng|Tgfb3|Tgfbr3|Notch1|Tgfb2|	Hey1|Emp2|Rbpj|Spry1|Smad4|Tgfbr1|Nog|Hey2|Heyl|Bmp4|Rtn4|Tgfbr2|Has2|Snai2|Jag1|Msx2|Tmem100|Wnt2|Adam15|Wnt16|Efna1|Snai1|Msx1|Twist1|Acvrl1|Tgfb1|Pdcd4|Bmp2|Acvr1|
222	GOBP_CARDIAC_MUSCLE_ADAPTATION	20	0.205494	1.10294	0.284823	0.462233	NA	NA	21	0.231145	1.28276	0.157371	0.420654	Ezh2|Ppp3ca|Inpp5f|Trpc3|Nfatc3|Hey2|Mlip|Errfi1|Oga|Camta2|Myh7|Myh6|Smad3|Klf15|Foxo1|Mef2c|Pparg|Kdm4a|Lmna|Atp2a2|Atp2b4|	Ezh2|Ppp3ca|Inpp5f|Trpc3|Nfatc3|Hey2|Mlip|Errfi1|Oga|Camta2|Myh7|Myh6|Smad3|
223	GOBP_CARDIAC_MUSCLE_CELL_ACTION_POTENTIAL	48	0.312139	2.57498	0	0.00156906	Kcnj2|Akap9|Ank2|Dsp|Ank3|Flna|Scn4b|Dmd|Cacna1c|Scn3b|Scn1a|Nup155|Scn1b|Slmap|Dsg2|Kcnd2|Jup|Scn2b|Cacna2d1|Scn5a|Ryr2|Atp2a2|Trpm4|Fgf13|Pkp2|	Kcnj2|Akap9|Ank2|Dsp|Ank3|Flna|Scn4b|Dmd|Cacna1c|Scn3b|Scn1a|Nup155|Scn1b|Slmap|Dsg2|Kcnd2|Jup|Scn2b|Cacna2d1|Scn5a|Ryr2|Atp2a2|Trpm4|Fgf13|Pkp2|Cacna1g|Rnf207|Dlg1|Kcne4|Kcne1l|Kcna5|Cacna1d|Hcn4|Cav1|Ctnna3|Kcnn2|Kcne3|Snta1|Bin1|Kcnh2|Hcn1|Tmem161b|Camk2d|Hcn3|Cacnb2|Hcn2|Gpd1l|Cxadr|	55	-0.147176	-1.29119	0.156448	0.428859	Scn4b|Kcnj2|Scn3b|Kcne1l|Scn5a|Akap9|Cav1|Kcnj5|Scn1b|Calm3|Slmap|Kcnd2|Dsp|Fgf13|Pkp2|Kcnj8|Jup|Snta1|Kcne2|Kcnn2|Dsg2|Scn2b|Kcnq1|Nedd4l|Hcn3|Kcna5|Hcn4|Tbx18|Hcn2|Calm1|Kcnh2|Rnf207|Ctnna3|Bin1|Tmem161b|Gpd1l|Dmd|Cxadr|Hcn1|Kcne4|Flna|Cacnb2|Dlg1|Ank3|Camk2d|Ank2|Atp2a2|Nup155|Cacna2d1|Cacna1d|Cacna1g|Cacna1c|Scn1a|Ryr2|Trpm4|	Tbx18|Hcn2|Calm1|Kcnh2|Rnf207|Ctnna3|Bin1|Tmem161b|Gpd1l|Dmd|Cxadr|Hcn1|Kcne4|Flna|Cacnb2|Dlg1|Ank3|Camk2d|Ank2|Atp2a2|Nup155|Cacna2d1|Cacna1d|Cacna1g|Cacna1c|Scn1a|Ryr2|Trpm4|
224	GOBP_CARDIAC_MUSCLE_CELL_ACTION_POTENTIAL_INVOLVED_IN_CONTRACTION	34	0.320466	2.21799	0.00199601	0.0095788	Kcnj2|Ank2|Dsp|Flna|Scn4b|Cacna1c|Scn3b|Scn1a|Nup155|Scn1b|Dsg2|Jup|Scn2b|Cacna2d1|Scn5a|Ryr2|Trpm4|Pkp2|	Kcnj2|Ank2|Dsp|Flna|Scn4b|Cacna1c|Scn3b|Scn1a|Nup155|Scn1b|Dsg2|Jup|Scn2b|Cacna2d1|Scn5a|Ryr2|Trpm4|Pkp2|Cacna1g|Rnf207|Dlg1|Kcne4|Kcne1l|Kcna5|Cacna1d|Cav1|Ctnna3|Kcnn2|Kcne3|Snta1|Bin1|Kcnh2|Cacnb2|Gpd1l|	38	-0.185413	-1.35583	0.120623	0.373579	Scn4b|Kcnj2|Scn3b|Kcne1l|Scn5a|Cav1|Kcnj5|Scn1b|Dsp|Pkp2|Kcnj8|Jup|Snta1|Kcne2|Kcnn2|Dsg2|Scn2b|Kcnq1|Nedd4l|Kcna5|Kcnh2|Rnf207|Ctnna3|Bin1|Gpd1l|Kcne4|Flna|Cacnb2|Dlg1|Ank2|Nup155|Cacna2d1|Cacna1d|Cacna1g|Cacna1c|Scn1a|Ryr2|Trpm4|	Nup155|Cacna2d1|Cacna1d|Cacna1g|Cacna1c|Scn1a|Ryr2|Trpm4|
225	GOBP_CARDIAC_MUSCLE_CELL_CONTRACTION	55	0.273835	2.39108	0	0.00430914	Kcnj2|Akap9|Ank2|Atp1a1|Akap6|Dsp|Atp1a2|Gsn|Flna|Cacna1h|Scn4b|Cacna1c|Scn3b|Scn1a|Nup155|Scn1b|Dsg2|Jup|Scn2b|Cacna2d1|Scn5a|Ryr2|Atp2a2|Trpm4|Fgf13|Pkp2|Sgcd|	Kcnj2|Akap9|Ank2|Atp1a1|Akap6|Dsp|Atp1a2|Gsn|Flna|Cacna1h|Scn4b|Cacna1c|Scn3b|Scn1a|Nup155|Scn1b|Dsg2|Jup|Scn2b|Cacna2d1|Scn5a|Ryr2|Atp2a2|Trpm4|Fgf13|Pkp2|Sgcd|Cacna1g|Rnf207|Fxyd1|Dlg1|Kcne4|Stc1|Kcne1l|Kcna5|Abcc9|Cacna1d|Adora1|Hcn4|Cav1|Ctnna3|Kcnn2|Kcne3|Adrb1|Snta1|Bin1|Kcnh2|Camk2d|Cacnb2|Sri|Pde4d|Gpd1l|Pik3ca|Sumo1|Pde4b|	61	-0.161927	-1.47473	0.0791075	0.280363	Scn4b|Kcnj2|Scn3b|Gsn|Kcne1l|Abcc9|Atp1a2|Scn5a|Akap9|Cav1|Fxyd1|Kcnj5|Scn1b|Dsp|Fgf13|Pkp2|Kcnj8|Jup|Adora1|Pik3ca|Snta1|Akap6|Kcne2|Kcnn2|Dsg2|Sumo1|Scn2b|Kcnq1|Nedd4l|Stc1|Sri|Kcna5|Hcn4|Kcnh2|Rnf207|Ctnna3|Bin1|Gpd1l|Pde4b|Kcne4|Myh7b|Flna|Uty|Cacnb2|Dlg1|Adrb1|Sgcd|Camk2d|Ank2|Atp2a2|Atp1a1|Cacna1h|Pde4d|Nup155|Cacna2d1|Cacna1d|Cacna1g|Cacna1c|Scn1a|Ryr2|Trpm4|	Pde4b|Kcne4|Myh7b|Flna|Uty|Cacnb2|Dlg1|Adrb1|Sgcd|Camk2d|Ank2|Atp2a2|Atp1a1|Cacna1h|Pde4d|Nup155|Cacna2d1|Cacna1d|Cacna1g|Cacna1c|Scn1a|Ryr2|Trpm4|
226	GOBP_CARDIAC_MUSCLE_CELL_DIFFERENTIATION	105	0.0918488	1.08447	0.329114	0.481624	NA	NA	116	-0.138542	-1.7369	0.020202	0.130438	Ift20|Rgs2|Itgb1|Tdgf1|Bmpr1a|Fhl2|Rbpj|Grem1|Rara|Acadm|Smad4|Nr3c1|Frs2|Ppara|Sirt6|Cby1|Edn1|Pdgfra|Fdps|Atg5|Arrb2|Zfp418|Hey2|Gsk3a|Sgcb|Prickle1|Slc25a4|Bmp4|Maml1|Myo18b|Prox1|Pdlim5|Lrrc27|Hnrnpu|Pdgfrb|Adra1b|Nebl|Gsk3b|Rxrb|AW551984|Mylk3|Foxp1|Meis1|Myh6|Dicer1|Yy1|Akap6|Sox6|Kdm6b|Vegfa|Ddx39b|Cacybp|Myh11|Fhod3|Tgfb1|Bves|Ep300|Mef2a|Tbx18|Rgs4|Pin1|G6pdx|Bmp2|Acvr1|Myh10|Adra1a|Rbm1…	Tbx18|Rgs4|Pin1|G6pdx|Bmp2|Acvr1|Myh10|Adra1a|Rbm10|Tomm70a|Dll1|Ctdp1|Rxra|Naglu|Sik1|Tbx3|Arid1a|Col14a1|Ccn4|Ccnd2|Mtor|Atg7|Cxadr|Nrg1|Map2k4|Mef2c|Kat2a|Pak1|Met|Alpk3|Hdac3|Cavin4|Sorbs2|Rarb|Adrb1|Lmna|Sgcd|Sirt1|Agt|Igf1|Akap13|Zmpste24|Srf|Camk2d|Efnb2|Speg|Parp2|Slc8a1|Fzd7|Hdac2|Trip10|Ift88|Tsc1|Plec|Actn2|Neb|Slc9a1|Ttn|
227	GOBP_CARDIAC_MUSCLE_CELL_MEMBRANE_REPOLARIZATION	23	0.201358	1.12176	0.306122	0.444215	NA	NA	26	0.105779	0.658404	0.874525	0.934968	Scn4b|Kcnj2|Kcne1l|Scn5a|Akap9|Wdr1|Kcnj5|Scn1b|Kcnj8|Snta1|Kcne2|Kcnn2|Kcnq1|Kcna5|Kcnh6|Gja1|Kcnh2|Rnf207|Kcne4|Flna|Nos1ap|Kcnd3|Zmpste24|Ank2|Cacna2d1|Cacna1d|	Scn4b|Kcnj2|Kcne1l|Scn5a|Akap9|Wdr1|Kcnj5|Scn1b|
228	GOBP_CARDIAC_MUSCLE_CELL_PROLIFERATION	50	0.226258	1.89718	0.00772201	0.0408274	Ncam1|Myh10|Pim1|Mef2c|Vgll4|Ctnnb1|Wnt2|Kcnk2|Notch1|Apc|Trp73|Zfpm2|Rxrb|Tgfbr3|Erbb4|Fgf9|Hey2|Fgf1|Prkar1a|Dipk2a|Fgfr2|Rbp4|2810429I04Rik|Gja1|Smad1|Sav1|Tgfbr2|Pten|Foxc1|	Ncam1|Myh10|Pim1|Mef2c|Vgll4|Ctnnb1|Wnt2|Kcnk2|Notch1|Apc|Trp73|Zfpm2|Rxrb|Tgfbr3|Erbb4|Fgf9|Hey2|Fgf1|Prkar1a|Dipk2a|Fgfr2|Rbp4|2810429I04Rik|Gja1|Smad1|Sav1|Tgfbr2|Pten|Foxc1|Fgf2|Cited2|Arid2|Fgfr1|Nog|Ccnd2|Nrg1|Tgfbr1|Yap1|Tgfb2|Rbpj|Jarid2|Foxp1|Bmpr1a|Rxra|Mapk14|Mapk11|Cxadr|Hdac2|Mapk1|Tenm4|	52	0.121606	1.02693	0.411765	0.632483	Fgf1|Dipk2a|Bmpr1a|Rbpj|Kcnk2|Tgfbr1|Pim1|Sav1|Fgfr2|Nog|Mapk14|Hey2|2810429I04Rik|Fgf2|Prkar1a|Tgfbr2|Vgll4|Cdk1|Jarid2|Ccnb1|Rxrb|Ctnnb1|Fgf9|Foxp1|Trp73|Pten|Foxc1|Wnt2|Yap1|Arid2|Zfpm2|Apc|Cited2|Myh10|Erbb4|Gja1|Rxra|Ccnd2|Cxadr|Fgfr1|Nrg1|Rbp4|Mef2c|Ncam1|Tgfbr3|Notch1|Mapk1|Hdac2|Mapk11|Smad1|Tgfb2|Tenm4|	Fgf1|Dipk2a|Bmpr1a|Rbpj|Kcnk2|Tgfbr1|Pim1|Sav1|Fgfr2|Nog|Mapk14|Hey2|2810429I04Rik|Fgf2|Prkar1a|Tgfbr2|Vgll4|Cdk1|Jarid2|Ccnb1|Rxrb|Ctnnb1|Fgf9|Foxp1|
229	GOBP_CARDIAC_MUSCLE_CONTRACTION	101	0.160246	1.85682	0.0056926	0.0479935	Kcnj2|Akap9|Rgs2|Ank2|Chga|Atp1a1|Akap6|Dsp|Agrn|Atp1a2|Gaa|Gsn|Smad7|Flna|Cacna1h|Scn4b|Atp1a3|Dmd|Slc8a1|Ttn|Cacna1c|Scn3b|Scn1a|Nup155|Scn1b|Dsg2|Jup|Scn2b|Cacna2d1|Pde5a|Scn5a|Ryr2|	Kcnj2|Akap9|Rgs2|Ank2|Chga|Atp1a1|Akap6|Dsp|Agrn|Atp1a2|Gaa|Gsn|Smad7|Flna|Cacna1h|Scn4b|Atp1a3|Dmd|Slc8a1|Ttn|Cacna1c|Scn3b|Scn1a|Nup155|Scn1b|Dsg2|Jup|Scn2b|Cacna2d1|Pde5a|Scn5a|Ryr2|Atp2a2|Trpm4|Fgf13|Pkp2|Tafazzin|Sgcd|Myh7|Smad5|Cacna1g|Rnf207|Psen2|Fxyd1|Ppp1r13l|Tnnt2|Dlg1|Cxcr4|Smtn|Tnni1|Mtor|Tnnc1|Slc9a1|Kcne4|Stc1|Zc3h12a|Kcne1l|Tmem38b|Srsf1|Kcna5|Ccn2|Abcc9|Cacna1d|Calm3|Adora1|Hcn4|…	108	-0.135711	-1.65067	0.0349794	0.169973	Scn4b|Kcnj2|Smad5|Rgs2|Scn3b|Tmem38b|Gsn|Kcne1l|Zfas1|Abcc9|Atp1a2|Zc3h12a|Scn5a|Akap9|Tnnc1|Map2k6|Cav1|Fxyd1|Kcnj5|Scn1b|Calm3|P2rx4|Tpm1|Fkbp1b|Dsp|Fgf13|Pkp2|Adra1b|Kcnj8|Calm2|Myh7|Jup|Adora1|Pik3ca|Myh6|Snta1|Akap6|Kcne2|Kcnn2|Tmem38a|Dsg2|Tnnt2|Vegfb|Sumo1|Scn2b|Kcnq1|Myl1|Nedd4l|Myl4|Stc1|Ccn2|Srsf1|Atp1b1|Sri|Ehd3|Kcna5|Hcn4|Cxcr4|Smad7|Ppp1r13l|Calm1|Adra1a|Ace2|Kcnh2|Rnf207|Map2k3|Ctnn…	Dlg1|Chga|Adrb1|Gaa|Sgcd|Pde5a|Smtn|Agrn|Camk2d|Ank2|Hdac4|Slc8a1|Atp2a2|Atp1a1|Cacna1h|Grk2|Pde4d|Nup155|Cacna2d1|Cacna1d|Tafazzin|Atp1a3|Cacna1g|Cacna1c|Scn1a|Slc9a1|Ryr2|Trpm4|Ttn|
230	GOBP_CARDIAC_MUSCLE_TISSUE_MORPHOGENESIS	51	0.223466	1.84913	0.0181818	0.0496453	Dsp|Prox1|Smad7|Ctnnb1|Wnt2|Heg1|Col11a1|Chd7|Ttn|Notch1|Zfpm1|Zfpm2|S1pr1|Ryr2|Tgfbr3|Lrp6|Pkp2|Hey2|Wnt5a|Epor|Myh7|Fgfr2|Egln1|Smad4|Tnnt2|Hey1|Med1|Tgfb1|Foxc1|Dll4|Tnni1|	Dsp|Prox1|Smad7|Ctnnb1|Wnt2|Heg1|Col11a1|Chd7|Ttn|Notch1|Zfpm1|Zfpm2|S1pr1|Ryr2|Tgfbr3|Lrp6|Pkp2|Hey2|Wnt5a|Epor|Myh7|Fgfr2|Egln1|Smad4|Tnnt2|Hey1|Med1|Tgfb1|Foxc1|Dll4|Tnni1|Tnnc1|Angpt1|Nog|Ednra|Sirt6|Lrp2|Mybpc3|Nrg1|Ube4b|Eng|Ptcd2|Tgfbr1|Tpm1|Tgfb2|Rbpj|Bmp2|Fkbp1a|Bmpr1a|Rxra|Ly6e|	52	0.154953	1.30259	0.166324	0.407329	Hey1|Bmpr1a|Fkbp1a|Rbpj|Egln1|S1pr1|Wnt5a|Smad4|Lrp6|Tgfbr1|Fgfr2|Sirt6|Nog|Hey2|Tnnc1|Tnni1|Tpm1|Col11a1|Prox1|Dsp|Chd7|Pkp2|Angpt1|Ctnnb1|Myh7|Myh6|Med1|Epor|Tnnt2|Lrp2|Foxc1|Wnt2|Zfpm2|Zfpm1|Tgfb1|Smad7|Dll4|Bmp2|Rxra|Naglu|Eng|Heg1|Ptcd2|Nrg1|Ube4b|Tgfbr3|Notch1|Ly6e|Ednra|Tgfb2|Ryr2|Ttn|	Hey1|Bmpr1a|Fkbp1a|Rbpj|Egln1|S1pr1|Wnt5a|Smad4|Lrp6|Tgfbr1|Fgfr2|Sirt6|Nog|Hey2|Tnnc1|Tnni1|Tpm1|Col11a1|Prox1|Dsp|Chd7|Pkp2|Angpt1|Ctnnb1|Myh7|
231	GOBP_CARDIAC_SEPTUM_DEVELOPMENT	97	0.212534	2.462	0	0.00295172	Ank2|Trip11|Robo2|Ap2b1|Nrp1|Myh10|Jag1|Sox4|Prox1|Robo1|Smad7|Slit2|Hectd1|Nrp2|Heg1|Chd7|Luzp1|Pcsk5|Ccn1|Notch1|Zfpm1|Dand5|Pde2a|Rbm15|Bmpr2|Sox11|Zfpm2|Slit3|Cntrl|Matr3|Adamts6|Ptk7|Nsd2|Cplane1|Tgfbr3|Notch2|Wnt11|Lrp6|Fzd1|Hey2|Wnt5a|Dnah11|Fgfr2|Lrp1|Egln1|Mks1|Smarca4|Prdm1|Kif7|Smad4|Sav1|Hey1|Tgfbr2|Tab1|	Ank2|Trip11|Robo2|Ap2b1|Nrp1|Myh10|Jag1|Sox4|Prox1|Robo1|Smad7|Slit2|Hectd1|Nrp2|Heg1|Chd7|Luzp1|Pcsk5|Ccn1|Notch1|Zfpm1|Dand5|Pde2a|Rbm15|Bmpr2|Sox11|Zfpm2|Slit3|Cntrl|Matr3|Adamts6|Ptk7|Nsd2|Cplane1|Tgfbr3|Notch2|Wnt11|Lrp6|Fzd1|Hey2|Wnt5a|Dnah11|Fgfr2|Lrp1|Egln1|Mks1|Smarca4|Prdm1|Kif7|Smad4|Sav1|Hey1|Tgfbr2|Tab1|Cxcr4|Vangl2|Sema3c|Snx17|Ltbp1|Nphp3|Cited2|Dnm2|Smo|Mdm4|Nos3|Fzd2|Dvl3|Fuz|Nfa…	103	-0.0880341	-1.04795	0.389344	0.660293	Hey1|Bmpr1a|Fgfrl1|Rbpj|Bmp7|Snx17|Sox4|Egln1|Fzd1|Kif7|Wnt5a|Dand5|Smad4|Frs2|Lrp6|Tgfbr1|Sav1|Fgfr2|Smo|Dnm2|Nog|Hey2|Heyl|Ltbp1|Fzd2|Bmp4|Vangl2|Maml1|Prox1|Sox11|Tgfbr2|Chd7|Ccn1|Nsd2|Wnt11|Mks1|Matr3|Jag1|Mdm2|Id2|Msx2|Adamts6|Notch2|Trp53|Mdm4|Aplnr|Lrp2|Bmpr2|Zfpm2|Hes1|Cited2|Zfpm1|Lmo4|Plxnd1|Smarca4|Sufu|Trip11|Cxcr4|Smad7|Sema3c|Nphp3|Sall1|Acvr1|Bmp5|Myh10|Dhrs3|Dvl3|Luzp1|Nos3|Tbx3|E…	Nrp2|Fuz|Zbtb14|Hectd1|Tgfbr3|Nfatc1|Rbm15|Ank2|Notch1|Cntrl|Dnah11|Lrp1|Slit3|Ift88|Robo1|Tgfb2|Stra6|Pcsk5|Cplane1|Nrp1|Slit2|
232	GOBP_CARDIAC_SEPTUM_MORPHOGENESIS	58	0.24318	2.21661	0	0.00962733	Robo2|Nrp1|Jag1|Sox4|Prox1|Robo1|Smad7|Slit2|Nrp2|Chd7|Ccn1|Notch1|Zfpm1|Rbm15|Bmpr2|Sox11|Zfpm2|Slit3|Nsd2|Tgfbr3|Notch2|Wnt11|Lrp6|Fzd1|Hey2|Wnt5a|Dnah11|Fgfr2|Egln1|Mks1|Smad4|Sav1|Hey1|Tgfbr2|	Robo2|Nrp1|Jag1|Sox4|Prox1|Robo1|Smad7|Slit2|Nrp2|Chd7|Ccn1|Notch1|Zfpm1|Rbm15|Bmpr2|Sox11|Zfpm2|Slit3|Nsd2|Tgfbr3|Notch2|Wnt11|Lrp6|Fzd1|Hey2|Wnt5a|Dnah11|Fgfr2|Egln1|Mks1|Smad4|Sav1|Hey1|Tgfbr2|Vangl2|Sema3c|Cited2|Smo|Nos3|Fzd2|Dvl3|Nfatc1|Nog|Lrp2|Eng|Tgfbr1|Parva|Dhrs3|Trp53|Fgfrl1|Acvr1|Tgfb2|Rbpj|Mdm2|Bmpr1a|Id2|Ift88|Hes1|	65	0.126615	1.18039	0.241176	0.505064	Hey1|Bmpr1a|Fgfrl1|Rbpj|Bmp7|Sox4|Egln1|Fzd1|Wnt5a|Smad4|Lrp6|Tgfbr1|Sav1|Fgfr2|Smo|Nog|Hey2|Heyl|Fzd2|Bmp4|Vangl2|Prox1|Sox11|Tgfbr2|Chd7|Ccn1|Nsd2|Wnt11|Mks1|Jag1|Mdm2|Id2|Msx2|Notch2|Trp53|Aplnr|Lrp2|Bmpr2|Zfpm2|Hes1|Cited2|Zfpm1|Smad7|Sema3c|Acvr1|Bmp5|Dhrs3|Dvl3|Nos3|Tbx3|Eng|Parva|Robo2|Nrp2|Tgfbr3|Nfatc1|Rbm15|Notch1|Dnah11|Slit3|Ift88|Robo1|Tgfb2|Nrp1|Slit2|	Hey1|Bmpr1a|Fgfrl1|Rbpj|Bmp7|Sox4|Egln1|Fzd1|Wnt5a|Smad4|Lrp6|Tgfbr1|Sav1|Fgfr2|Smo|Nog|Hey2|Heyl|Fzd2|Bmp4|Vangl2|Prox1|Sox11|
233	GOBP_CARDIAC_VENTRICLE_DEVELOPMENT	112	0.201901	2.47434	0	0.00285516	Trip11|Robo2|Ap2b1|Dsp|Jag1|Mef2c|Sox4|Prox1|Robo1|Smad7|Slit2|Ctnnb1|Hectd1|Npy2r|Heg1|Col11a1|Chd7|Luzp1|Ccn1|Notch1|Zfpm1|Dand5|Pde2a|Rbm15|Bmpr2|Sox11|Zfpm2|Slit3|Cntrl|Matr3|Scn5a|Ryr2|Ptk7|Nsd2|Cplane1|Tmem65|Tgfbr3|Wnt11|Lrp6|Fzd1|Pkp2|Fgf9|Hey2|Wnt5a|Zmpste24|Epor|Myh7|Fgfr2|Egln1|Smarca4|Ppp1r13l|Npy5r|Prdm1|Smad4|Tnnt2|Sav1|Hey1|Tgfbr2|Med1|Tgfb1|Foxc1|Cxcr4|Dll4|Vangl2|Tnni1|Sema3c|	Trip11|Robo2|Ap2b1|Dsp|Jag1|Mef2c|Sox4|Prox1|Robo1|Smad7|Slit2|Ctnnb1|Hectd1|Npy2r|Heg1|Col11a1|Chd7|Luzp1|Ccn1|Notch1|Zfpm1|Dand5|Pde2a|Rbm15|Bmpr2|Sox11|Zfpm2|Slit3|Cntrl|Matr3|Scn5a|Ryr2|Ptk7|Nsd2|Cplane1|Tmem65|Tgfbr3|Wnt11|Lrp6|Fzd1|Pkp2|Fgf9|Hey2|Wnt5a|Zmpste24|Epor|Myh7|Fgfr2|Egln1|Smarca4|Ppp1r13l|Npy5r|Prdm1|Smad4|Tnnt2|Sav1|Hey1|Tgfbr2|Med1|Tgfb1|Foxc1|Cxcr4|Dll4|Vangl2|Tnni1|Sema3c|Ltb…	116	-0.0753684	-0.962056	0.513292	0.734725	Hey1|Bmpr1a|Fkbp1a|Fgfrl1|Rbpj|Cpe|Naca|Sox4|Egln1|Fzd1|Wnt5a|Dand5|Smad4|Frs2|Scn5a|Lrp6|Tgfbr1|Sav1|Fgfr2|Dnm2|Tmem65|Nog|Hey2|Heyl|Tnnc1|Gsk3a|Ltbp1|Tnni1|Tpm1|Fzd2|Bmp4|Vangl2|Col11a1|Prox1|Sox11|Dsp|Tgfbr2|Chd7|Pkp2|Ccn1|Nsd2|Ctnnb1|Rnls|Myh7|Fgf9|Wnt11|Matr3|Myh6|Jag1|Med1|Mdm2|Id2|Mdm4|Epor|Tnnt2|Aplnr|Lrp2|Foxc1|Bmpr2|Zfpm2|Hes1|Npy5r|Cited2|Zfpm1|Lmo4|Smarca4|Sufu|Tgfb1|Trip11|Cxcr4|Smad…	Hey1|Bmpr1a|Fkbp1a|Fgfrl1|Rbpj|Cpe|Naca|Sox4|Egln1|Fzd1|Wnt5a|Dand5|Smad4|Frs2|Scn5a|Lrp6|Tgfbr1|Sav1|Fgfr2|Dnm2|Tmem65|Nog|Hey2|Heyl|Tnnc1|Gsk3a|Ltbp1|Tnni1|Tpm1|Fzd2|Bmp4|Vangl2|Col11a1|Prox1|Sox11|
234	GOBP_CARDIAC_VENTRICLE_MORPHOGENESIS	58	0.198136	1.76763	0.0199203	0.0680156	Dsp|Jag1|Mef2c|Sox4|Prox1|Smad7|Ctnnb1|Npy2r|Heg1|Col11a1|Chd7|Notch1|Sox11|Zfpm2|Ryr2|Tgfbr3|Pkp2|Fgf9|Hey2|Epor|Myh7|Fgfr2|Ppp1r13l|Npy5r|Smad4|Tnnt2|Hey1|Tgfbr2|Med1|Tgfb1|Foxc1|Dll4|Tnni1|Sema3c|	Dsp|Jag1|Mef2c|Sox4|Prox1|Smad7|Ctnnb1|Npy2r|Heg1|Col11a1|Chd7|Notch1|Sox11|Zfpm2|Ryr2|Tgfbr3|Pkp2|Fgf9|Hey2|Epor|Myh7|Fgfr2|Ppp1r13l|Npy5r|Smad4|Tnnt2|Hey1|Tgfbr2|Med1|Tgfb1|Foxc1|Dll4|Tnni1|Sema3c|Tnnc1|Nog|Ednra|Lrp2|Mybpc3|Nrg1|Rnls|Ube4b|Eng|Ptcd2|Tgfbr1|Tpm1|Grhl2|Hif1a|Smarcd3|Tgfb2|Rbpj|Fkbp1a|Gsk3a|Ahr|Bmpr1a|Rxra|Cpe|Ly6e|	61	0.1293	1.17551	0.261905	0.510067	Hey1|Bmpr1a|Fkbp1a|Rbpj|Cpe|Sox4|Smad4|Tgfbr1|Fgfr2|Nog|Hey2|Heyl|Tnnc1|Gsk3a|Tnni1|Tpm1|Bmp4|Col11a1|Prox1|Sox11|Dsp|Tgfbr2|Chd7|Pkp2|Ctnnb1|Rnls|Myh7|Fgf9|Myh6|Jag1|Med1|Epor|Tnnt2|Lrp2|Foxc1|Zfpm2|Npy5r|Tgfb1|Smad7|Dll4|Sema3c|Ppp1r13l|Rxra|Naglu|Eng|Heg1|Ptcd2|Hif1a|Nrg1|Mef2c|Ahr|Ube4b|Tgfbr3|Notch1|Grhl2|Ly6e|Smarcd3|Npy2r|Ednra|Tgfb2|Ryr2|	Hey1|Bmpr1a|Fkbp1a|Rbpj|Cpe|Sox4|Smad4|Tgfbr1|Fgfr2|Nog|Hey2|Heyl|Tnnc1|Gsk3a|Tnni1|Tpm1|Bmp4|Col11a1|Prox1|Sox11|Dsp|Tgfbr2|Chd7|Pkp2|Ctnnb1|Rnls|Myh7|Fgf9|
235	GOBP_CARDIOCYTE_DIFFERENTIATION	134	0.0968497	1.33658	0.134809	0.265208	Plec|Rgs2|Nrp1|Akap6|Myh10|Jag1|Mef2c|Prox1|Lmna|Sorbs2|Hnrnpu|Ctnnb1|Ift20|Actn2|Tsc1|Slc8a1|Mylk3|Ttn|Notch1|Pbrm1|Yy1|Nebl|Sik1|Rxrb|Rara|Cby1|Prickle1|Nr3c1|Rest|Tgfbr3|Dhx36|Rgs4|Egfr|Vegfa|Lrp6|Dicer1|Kdm6b|Sgcd|Fzd7|Hey2|Trip10|Zmpste24|Myh11|	Plec|Rgs2|Nrp1|Akap6|Myh10|Jag1|Mef2c|Prox1|Lmna|Sorbs2|Hnrnpu|Ctnnb1|Ift20|Actn2|Tsc1|Slc8a1|Mylk3|Ttn|Notch1|Pbrm1|Yy1|Nebl|Sik1|Rxrb|Rara|Cby1|Prickle1|Nr3c1|Rest|Tgfbr3|Dhx36|Rgs4|Egfr|Vegfa|Lrp6|Dicer1|Kdm6b|Sgcd|Fzd7|Hey2|Trip10|Zmpste24|Myh11|Dll1|Bves|Sox18|Sox6|Ddx39b|Grem1|Fhod3|Atg5|Smad4|Tgfb1|Acadm|Srf|Wnt3a|Vangl2|Sema3c|Asb2|Mtor|Gper1|Igf1|Pdgfrb|Cited2|Slc9a1|AW551984|Atg7|Speg|P…	151	-0.0954001	-1.34336	0.139489	0.381039	Inhba|Ift20|Rgs2|Itgb1|Rest|Tdgf1|Bmpr1a|Fhl2|Rbpj|Grem1|Bmp7|Rara|Acadm|Spry1|Eomes|Smad4|Nr3c1|Frs2|Ppara|Cdc42|Lrp6|Sirt6|Cby1|Edn1|Pdgfra|Fdps|Atg5|Arrb2|Zfp418|Hey2|Gsk3a|Sgcb|Prickle1|Slc25a4|Pbrm1|Pdgfb|Bmp4|Vangl2|Maml1|Myo18b|Prox1|Vcam1|Pdlim5|Lrrc27|Hnrnpu|Pdgfrb|Adra1b|Nebl|Folr1|Gsk3b|Rxrb|AW551984|Ctnnb1|Mylk3|Mapk3|Foxp1|Egfr|Meis1|Myh6|Dicer1|Jag1|Yy1|Akap6|Gper1|Sox6|Kdm6b|Vegfa|…	Tbx18|Rgs4|Pdcd4|Pin1|G6pdx|Bmp2|Acvr1|Myh10|Adra1a|Rbm10|Tomm70a|Dll1|Ctdp1|Rxra|Naglu|Sik1|Tbx3|Eng|Arid1a|Col14a1|Ccn4|Ccnd2|Mtor|Atg7|Cxadr|Nrg1|Map2k4|Mef2c|Kat2a|Pak1|Met|Alpk3|Hdac3|Cavin4|Dhx36|Sorbs2|Rarb|Adrb1|Lmna|Sgcd|Sirt1|Agt|Igf1|Akap13|Tgfbr3|Zmpste24|Srf|Camk2d|Efnb2|Speg|Parp2|Abi3bp|Notch1|Slc8a1|Fzd7|Mapk1|Hdac2|Trip10|Ift88|Ednra|Tgfb2|Tsc1|Plec|Actn2|Neb|Slc9a1|Nrp1|Ttn|Tenm…
236	GOBP_CARTILAGE_DEVELOPMENT	154	0.144961	2.09261	0	0.0183188	Glg1|Trip11|Mia3|Mef2c|Itgb8|Anxa6|Smad7|Ctnnb1|Acan|Col11a1|Bmp1|Chadl|Gnas|Ccn1|Mkx|Zfp219|Col11a2|Trps1|Ogn|Thbs3|Esrra|Bmpr2|Sox9|Atp7a|Pkdcc|Rela|Snx19|Satb2|Rara|Zeb1|Pbxip1|Chst11|Slc39a14|Wnt9a|Prkca|Zbtb7a|Scube2|Col10a1|Rflnb|Ext2|Pkd1|Eif2ak3|Lrp6|Zbtb16|Fgf9|Dicer1|Pthlh|Wnt5a|Zmpste24|Thra|Fgf18|Ep300|Gpld1|Smad5|Nppc|Creb3l2|Epyc|Prrx1|Sox6|Ext1|Fbxw4|Axin2|Cfh|Mex3c|Fgfr3|Thrb|Grem…	Glg1|Trip11|Mia3|Mef2c|Itgb8|Anxa6|Smad7|Ctnnb1|Acan|Col11a1|Bmp1|Chadl|Gnas|Ccn1|Mkx|Zfp219|Col11a2|Trps1|Ogn|Thbs3|Esrra|Bmpr2|Sox9|Atp7a|Pkdcc|Rela|Snx19|Satb2|Rara|Zeb1|Pbxip1|Chst11|Slc39a14|Wnt9a|Prkca|Zbtb7a|Scube2|Col10a1|Rflnb|Ext2|Pkd1|Eif2ak3|Lrp6|Zbtb16|Fgf9|Dicer1|Pthlh|Wnt5a|Zmpste24|Thra|Fgf18|Ep300|Gpld1|Smad5|Nppc|Creb3l2|Epyc|Prrx1|Sox6|Ext1|Fbxw4|Axin2|Cfh|Mex3c|Fgfr3|Thrb|Grem…	167	0.0514942	0.77525	0.755647	0.855631	Enpp1|Smad5|Pbxip1|Bgn|Bmpr1a|Fgfr3|Grem1|Bmp7|Twsg1|Thrb|Bmpr1b|Ptpn11|Rara|Acan|Poc1a|Sox9|Zeb1|Wnt5a|Nfia|Rb1|Prrx1|Chsy1|Lrp6|Tgfbr1|Col27a1|Itgb8|Bpnt2|Edn1|Nog|Mapk14|Mmp13|Fgf2|Mboat2|Bmp4|Col1a1|Col11a1|Wnt7b|Thra|Mycn|Dlx2|Eif2ak3|Gli2|Tgfbr2|Sulf1|Mgp|Wnt7a|Esrra|Mkks|Bbs1|Ccn1|Ctnnb1|Col2a1|Mapk3|Rela|Fgf9|Chadl|Npr2|Csgalnact1|Ltbp3|Atf2|Cnmd|Pkdcc|Dicer1|Snai2|Smad3|Ogn|Msx2|Barx2|Ep…	Enpp1|Smad5|Pbxip1|Bgn|Bmpr1a|Fgfr3|Grem1|Bmp7|Twsg1|Thrb|Bmpr1b|Ptpn11|Rara|Acan|Poc1a|Sox9|Zeb1|Wnt5a|Nfia|Rb1|Prrx1|Chsy1|Lrp6|Tgfbr1|Col27a1|Itgb8|Bpnt2|Edn1|Nog|Mapk14|Mmp13|Fgf2|Mboat2|Bmp4|Col1a1|Col11a1|Wnt7b|Thra|Mycn|Dlx2|Eif2ak3|Gli2|Tgfbr2|Sulf1|Mgp|Wnt7a|Esrra|Mkks|Bbs1|Ccn1|Ctnnb1|Col2a1|Mapk3|Rela|Fgf9|Chadl|Npr2|Csgalnact1|Ltbp3|Atf2|Cnmd|Pkdcc|Dicer1|Snai2|Smad3|Ogn|Msx2|Barx2|Ep…
237	GOBP_CARTILAGE_DEVELOPMENT_INVOLVED_IN_ENDOCHONDRAL_BONE_MORPHOGENESIS	28	0.140581	0.904128	0.568093	0.668293	NA	NA	32	-0.166252	-1.10934	0.308	0.604269	Rara|Poc1a|Sox9|Col27a1|Mmp13|Col1a1|Tgfbr2|Col2a1|Npr2|Atf2|Cbs|Axin2|Stc1|Carm1|Nppc|Serpinh1|Trip11|Ext1|Ift80|Trpv4|Scube2|Anxa6|Sik3|Por|Thbs1|Dspp|Hspg2|Rarg|Thbs3|Rarb|Zmpste24|Smpd3|	Axin2|Stc1|Carm1|Nppc|Serpinh1|Trip11|Ext1|Ift80|Trpv4|Scube2|Anxa6|Sik3|Por|Thbs1|Dspp|Hspg2|Rarg|Thbs3|Rarb|Zmpste24|Smpd3|
238	GOBP_CATECHOL_CONTAINING_COMPOUND_BIOSYNTHETIC_PROCESS	21	0.286914	1.5532	0.0712946	0.140544	Atp7a|Kl|Hdc|Aldh2|Gpr37|Insm1|Moxd1|Dbh|Cyp2d22|Crhr2|Vps35|Gch1|Nr4a2|Ddc|Epas1|	Atp7a|Kl|Hdc|Aldh2|Gpr37|Insm1|Moxd1|Dbh|Cyp2d22|Crhr2|Vps35|Gch1|Nr4a2|Ddc|Epas1|Pnmt|Slc6a3|Agtr1a|Tgfb2|Park7|Snca|	NA	NA	NA	NA	NA	NA	NA
239	GOBP_CATECHOL_CONTAINING_COMPOUND_METABOLIC_PROCESS	53	-0.0848829	-0.709968	0.843882	0.88634	NA	NA	52	0.112819	0.958505	0.494275	0.69716	Epas1|Itgam|Htr1a|Spr|Gpr37|Ndufs4|Gch1|Maob|Comt|Sncaip|Aldh2|Abat|Rtl4|Cyp2d22|Vhl|Dbh|Akr1b3|Drd1|Npr1|Moxd1|Maoa|Rnls|Drd2|Crhr2|Dao|Grin2a|Ddc|Park7|Npy|Kl|Insm1|Snca|Pnkd|Aoc2|Nr4a2|Slc1a1|Pde1b|Rnf180|Hprt|Sult1a1|Hdc|Atp7a|Vps35|Tacr3|Myo5a|Sncb|Prkn|Chrnb2|Ly6e|Ednra|Tgfb2|Htr2c|	Epas1|Itgam|Htr1a|Spr|Gpr37|Ndufs4|Gch1|Maob|Comt|Sncaip|Aldh2|Abat|Rtl4|Cyp2d22|Vhl|Dbh|Akr1b3|Drd1|Npr1|Moxd1|Maoa|Rnls|Drd2|
240	GOBP_CATECHOLAMINE_SECRETION	59	-0.130868	-1.18034	0.242972	0.425075	Ptger3|Syt6|Vip|Chrna7|Kcna2|Crh|Oprk1|Chrna4|Syt9|Dtnbp1|Syt1|Syt13|Stx1a|Prkcb|Syt17|Hrh3|Nisch|Ly6e|Abat|Rab3a|Oxtr|Cnr1|Grk2|Snca|	Chga|Grm2|Npy2r|Rtn4|Cadps|Myo5a|Syt11|Htr1b|Pink1|Syt7|Crhr1|Mecp2|Plcd1|Gck|Kcnb1|Ghsr|Syt12|Cxcl12|Htr6|Htr2a|Syt5|Crhr2|Sdhd|Entpd1|Syt4|Cartpt|Syt2|Syt10|Syt3|Chrnb2|Gabbr1|Agt|P2ry12|Ptgs1|Pcp4|Ptger3|Syt6|Vip|Chrna7|Kcna2|Crh|Oprk1|Chrna4|Syt9|Dtnbp1|Syt1|Syt13|Stx1a|Prkcb|Syt17|Hrh3|Nisch|Ly6e|Abat|Rab3a|Oxtr|Cnr1|Grk2|Snca|	65	-0.277622	-2.6302	0	0.00180676	Pcp4|Pink1|P2ry12|P2ry1|Abat|Slc18a2|Syt12|Syt7|Cxcl12|Prkcb|Cartpt|Rtn4|Sdhd|Mecp2|Gabbr1|Adora3|Drd2|Kcnb1|Crhr2|Entpd1|Htr1b|Plcd1|Dtnbp1|Syt15|Syt6|Htr2a|Syt11|Sncg|Snca|Crhr1|Syt10|Grm2|Adora2a|Ghsr|Adora2b|Ptgs1|Syt9|Cnr1|Oprk1|Rab3a|Chga|Syt5|Syt4|Stx1a|Myo5a|Agt|Htr6|Vip|Kcna2|Syt13|Nisch|Ptger3|Chrnb2|Ly6e|Cadps|Npy2r|Grk2|Syt1|Chrna7|Chrna4|Syt2|Hrh3|Syt3|Syt17|Oxtr|	Oprk1|Rab3a|Chga|Syt5|Syt4|Stx1a|Myo5a|Agt|Htr6|Vip|Kcna2|Syt13|Nisch|Ptger3|Chrnb2|Ly6e|Cadps|Npy2r|Grk2|Syt1|Chrna7|Chrna4|Syt2|Hrh3|Syt3|Syt17|Oxtr|
241	GOBP_CATECHOLAMINE_TRANSPORT	70	-0.139743	-1.3706	0.115385	0.264015	Tor1a|Ptgs1|Pcp4|Prkn|Ptger3|Syt6|Vip|Chrna7|Kcna2|Crh|Oprk1|Rab3b|Chrna4|Syt9|Smpd3|Dtnbp1|Syt1|Syt13|Stx1a|Chrm5|Prkcb|Syt17|Hrh3|Nisch|Park7|Ly6e|Abat|Rab3a|Oxtr|Cnr1|Grk2|Snca|	Chga|Grm2|Npy2r|Rtn4|Slc29a4|Cadps|Myo5a|Actb|Syt11|Htr1b|Pink1|Syt7|Crhr1|Mecp2|Nat8l|Plcd1|Gck|Kcnb1|Drd1|Ghsr|Syt12|Cxcl12|Htr6|Htr2a|Syt5|Crhr2|Sdhd|Entpd1|Syt4|Cartpt|Syt2|Syt10|Syt3|Slc6a3|Chrnb2|Gabbr1|Agt|P2ry12|Tor1a|Ptgs1|Pcp4|Prkn|Ptger3|Syt6|Vip|Chrna7|Kcna2|Crh|Oprk1|Rab3b|Chrna4|Syt9|Smpd3|Dtnbp1|Syt1|Syt13|Stx1a|Chrm5|Prkcb|Syt17|Hrh3|Nisch|Park7|Ly6e|Abat|Rab3a|Oxtr|Cnr1|Grk2|Snca|	76	-0.257059	-2.59192	0	0.0023584	Pcp4|Pink1|Actb|P2ry12|Tor1a|P2ry1|Abat|Slc18a2|Syt12|Syt7|Cxcl12|Prkcb|Cartpt|Chrm5|Rtn4|Sdhd|Drd1|Mecp2|Gabbr1|Adora3|Drd2|Kcnb1|Crhr2|Entpd1|Htr1b|Gdnf|Plcd1|Dtnbp1|Park7|Syt15|Syt6|Htr2a|Syt11|Sncg|Snca|Crhr1|Syt10|Grm2|Adora2a|Nat8l|Ghsr|Adora2b|Ptgs1|Syt9|Slc29a4|Cnr1|Oprk1|Rab3a|Chga|Syt5|Syt4|Stx1a|Myo5a|Agt|Htr6|Vip|Kcna2|Prkn|Syt13|Nisch|Ptger3|Chrnb2|Ly6e|Cadps|Npy2r|Smpd3|Grk2|Syt1|Ch…	Oprk1|Rab3a|Chga|Syt5|Syt4|Stx1a|Myo5a|Agt|Htr6|Vip|Kcna2|Prkn|Syt13|Nisch|Ptger3|Chrnb2|Ly6e|Cadps|Npy2r|Smpd3|Grk2|Syt1|Chrna7|Chrna4|Syt2|Rab3b|Hrh3|Syt3|Syt17|Oxtr|
242	GOBP_CD4_POSITIVE_ALPHA_BETA_T_CELL_ACTIVATION	74	0.0996063	0.981101	0.471933	0.586932	NA	NA	92	0.116843	1.3113	0.148148	0.400754	Gadd45g|Nlrp3|Cd274|Ctsl|Zfp35|Cd24a|Batf|Twsg1|Il2rg|Rara|Rora|Zc3h12a|Cd83|Il18|Tmem98|Lgals9|Otud5|Hmgb1|Shb|Cbfb|Itch|Nfkbiz|Runx1|Ndfip1|Sash3|Cebpb|Bcl3|Tcirg1|Tgfbr2|Rc3h2|Rorc|Il6|Vsir|Prkcq|Nfkbid|Socs1|Il4ra|Cd81|Ripk2|Zbtb7b|Arg2|Foxp1|Stat6|Gpr183|Ccr7|Il12b|Bcl6|Sh3rf1|Rsad2|Malt1|Stoml2|Braf|Stat3|Cracr2a|Cd44|Ncor1|Myb|Klhl25|Rc3h1|Tgfb1|Smad7|Entpd7|Foxp3|Loxl3|Irf1|Ccl19|Cd160|Ir…	Gadd45g|Nlrp3|Cd274|Ctsl|Zfp35|Cd24a|Batf|Twsg1|Il2rg|Rara|Rora|Zc3h12a|Cd83|Il18|Tmem98|Lgals9|Otud5|Hmgb1|Shb|Cbfb|Itch|Nfkbiz|Runx1|Ndfip1|Sash3|Cebpb|Bcl3|Tcirg1|Tgfbr2|Rc3h2|Rorc|Il6|Vsir|Prkcq|Nfkbid|Socs1|Il4ra|Cd81|Ripk2|Zbtb7b|Arg2|Foxp1|
243	GOBP_CD4_POSITIVE_ALPHA_BETA_T_CELL_DIFFERENTIATION	55	0.11724	1.01084	0.411215	0.559252	NA	NA	72	0.0818708	0.814434	0.711656	0.821669	Gadd45g|Nlrp3|Ctsl|Zfp35|Batf|Il2rg|Rara|Rora|Zc3h12a|Cd83|Il18|Tmem98|Otud5|Hmgb1|Shb|Cbfb|Nfkbiz|Runx1|Sash3|Bcl3|Rc3h2|Rorc|Il6|Nfkbid|Socs1|Il4ra|Ripk2|Zbtb7b|Foxp1|Stat6|Gpr183|Ccr7|Il12b|Bcl6|Sh3rf1|Rsad2|Malt1|Braf|Stat3|Cracr2a|Ncor1|Myb|Klhl25|Rc3h1|Tgfb1|Smad7|Entpd7|Foxp3|Loxl3|Irf1|Ccl19|Irf4|Il4|Nckap1l|Jak3|Il23a|Lef1|Satb1|Prkcz|Mtor|Spn|Armc5|Hlx|Atp7a|Kmt2a|Ptger4|Relb|Sema4a|Men…	Gadd45g|Nlrp3|Ctsl|Zfp35|Batf|Il2rg|Rara|Rora|Zc3h12a|Cd83|Il18|Tmem98|Otud5|Hmgb1|Shb|Cbfb|Nfkbiz|Runx1|Sash3|Bcl3|Rc3h2|Rorc|Il6|Nfkbid|Socs1|Il4ra|Ripk2|Zbtb7b|Foxp1|Stat6|Gpr183|Ccr7|Il12b|Bcl6|Sh3rf1|Rsad2|Malt1|Braf|Stat3|Cracr2a|Ncor1|Myb|Klhl25|Rc3h1|Tgfb1|Smad7|Entpd7|Foxp3|Loxl3|Irf1|Ccl19|Irf4|Il4|Nckap1l|Jak3|Il23a|Lef1|Satb1|Prkcz|Mtor|Spn|Armc5|Hlx|
244	GOBP_CD4_POSITIVE_OR_CD8_POSITIVE_ALPHA_BETA_T_CELL_LINEAGE_COMMITMENT	NA	NA	NA	NA	NA	NA	NA	20	-0.201346	-1.08999	0.339251	0.624773	Ctsl|Bcl2|Batf|Otud5|Il6|Stat6|Braf|Stat3|Tgfb1|Foxp3|Loxl3|Irf4|Il4|Il23a|Cyld|Mtor|Spn|Shh|Il6ra|Tox|	Braf|Stat3|Tgfb1|Foxp3|Loxl3|Irf4|Il4|Il23a|Cyld|Mtor|Spn|Shh|Il6ra|Tox|
245	GOBP_CD8_POSITIVE_ALPHA_BETA_T_CELL_ACTIVATION	NA	NA	NA	NA	NA	NA	NA	21	0.201474	1.09947	0.32996	0.5755	Cd274|Bcl2|Eomes|Otud5|Hfe|Cbfb|Runx1|Lilrb4b|Vsir|Socs1|Zbtb7b|Slc4a2|Sh3rf1|Mapk8ip1|Irf1|Nckap1l|Satb1|Crtam|Lilrb4a|Wdfy4|Tox|	Cd274|Bcl2|Eomes|Otud5|Hfe|Cbfb|Runx1|Lilrb4b|Vsir|Socs1|Zbtb7b|Slc4a2|Sh3rf1|
246	GOBP_CELL_ACTIVATION_INVOLVED_IN_IMMUNE_RESPONSE	185	0.0583959	0.891518	0.581781	0.682272	NA	NA	224	0.0440017	0.768559	0.77732	0.859802	Gadd45g|Enpp1|Hmox1|Nlrp3|Fcer1g|Itgam|Zfp35|Rps6|Nbn|Apbb1ip|Stx4a|Snap23|Lamp1|Ptafr|Batf|Slc15a4|Rara|Tnf|Eomes|Tyrobp|Rora|D6Wsu163e|Exosc3|Swap70|Cd300a|Zc3h12a|Stx11|Il18|Trem2|Tmem98|Lgals9|Lbp|Nmi|Havcr2|Psen1|Snx4|Itgb2|Otud5|Milr1|Hmgb1|Slc18a2|Shb|Xrcc4|Pms2|Lyn|Stxbp2|Hspd1|Nfkbiz|Rnf168|Ywhaz|Ndfip1|Rasgrp1|Lgals1|Bcl3|Vamp8|Anxa3|H2-M3|Vamp2|Supt6|Rc3h2|Rorc|Il6|Lgals8|Parp3|Rabgef1…	Gadd45g|Enpp1|Hmox1|Nlrp3|Fcer1g|Itgam|Zfp35|Rps6|Nbn|Apbb1ip|Stx4a|Snap23|Lamp1|Ptafr|Batf|Slc15a4|Rara|Tnf|Eomes|Tyrobp|Rora|D6Wsu163e|Exosc3|Swap70|Cd300a|Zc3h12a|Stx11|Il18|Trem2|Tmem98|Lgals9|Lbp|Nmi|Havcr2|Psen1|Snx4|Itgb2|Otud5|Milr1|Hmgb1|Slc18a2|Shb|Xrcc4|Pms2|Lyn|Stxbp2|Hspd1|Nfkbiz|Rnf168|Ywhaz|Ndfip1|Rasgrp1|Lgals1|Bcl3|Vamp8|Anxa3|H2-M3|Vamp2|Supt6|Rc3h2|Rorc|Il6|Lgals8|Parp3|Rabgef1…
247	GOBP_CELL_ADHESION_MEDIATED_BY_INTEGRIN	70	0.102344	1.00586	0.443532	0.562849	NA	NA	73	0.0772911	0.785307	0.743786	0.845778	Tesc|Itgam|Itgb1|Cd24a|Itga9|Cyp1b1|Itgb1bp1|Npnt|Adam17|Ptpn11|Swap70|Wnk1|P2ry12|Itgb8|Itgb4|Itgb2|Ccl5|Plpp3|Lyn|Crk|Itgb7|Plau|Epha2|Icam1|Vtn|Snai2|Syk|Ret|Fermt1|Itgb5|Serpine1|Itga6|Cib1|Fermt3|Efna1|Ift74|Lif|Ada|Adam9|Itga2|Itgav|Ccl21a|Piezo1|Ext1|Crkl|Itga7|Epha8|Rac3|Muc1|Ptpn6|Nckap1l|Jam3|Nexmif|Itgal|Itga10|Dpp4|Itgb3|Col16a1|Itga1|Itga5|Fbn1|Podxl|Itgbl1|Acer2|Ptk2|Itga8|Fyb2|Itga…	Tesc|Itgam|Itgb1|Cd24a|Itga9|Cyp1b1|Itgb1bp1|Npnt|Adam17|Ptpn11|Swap70|Wnk1|P2ry12|Itgb8|Itgb4|Itgb2|Ccl5|Plpp3|Lyn|
248	GOBP_CELL_CELL_ADHESION_MEDIATED_BY_CADHERIN	23	0.144447	0.847314	0.657258	0.733416	NA	NA	38	-0.246983	-1.82288	0.0142276	0.0995857	Cdh6|Wnt5a|Dennd6a|Epcam|Ppm1f|Mad2l2|Notch4|Rgcc|Ctnnd1|Tjp1|Bmp6|Cdhr2|Vegfa|Cdh19|Fer|Cdh4|Cdh3|Cdh5|Ptpru|Cdh7|Nexmif|Afdn|Cdh8|Flot1|Cdh11|Adam19|Cdh12|Cdh10|Cdh24|Cdh13|Notch1|Cdh22|Cdh9|Cdh20|Mmp24|Plekha7|Cdh2|Cdh18|	Cdh11|Adam19|Cdh12|Cdh10|Cdh24|Cdh13|Notch1|Cdh22|Cdh9|Cdh20|Mmp24|Plekha7|Cdh2|Cdh18|
249	GOBP_CELL_CELL_ADHESION_VIA_PLASMA_MEMBRANE_ADHESION_MOLECULES	174	0.153736	2.31716	0	0.00612133	Pcdh8|Klf4|Clstn3|Il1rap|Robo2|Epha3|Clstn2|Nrcam|Cx3cl1|Sparcl1|Robo1|Cdh9|Wnk1|Chl1|L1cam|Pcdhga4|Pcdh17|Plxnb2|Mag|Cadm2|Pcdh1|Cdh10|Celsr3|Pcdhb14|Magi2|Clstn1|Il1rapl1|Pcdh19|Lrrc4b|Nrxn1|Gpc4|Pcdhb16|Pcdhga12|Igsf9b|Dsg2|Cdh6|Lrfn5|Adgrl3|Arvcf|Pcdh20|Pvr|Kifap3|Pcdh10|Cdh8|Mbp|Pcdha10|Ptprm|Pecam1|Cdh24|Cdh2|Pcdhb18|Alcam|Plxnb3|Nlgn1|Mdga2|Dchs1|Prtg|Slitrk3|Scarf2|Cdh23|Slitrk2|Celsr1|Pt…	Pcdh8|Klf4|Clstn3|Il1rap|Robo2|Epha3|Clstn2|Nrcam|Cx3cl1|Sparcl1|Robo1|Cdh9|Wnk1|Chl1|L1cam|Pcdhga4|Pcdh17|Plxnb2|Mag|Cadm2|Pcdh1|Cdh10|Celsr3|Pcdhb14|Magi2|Clstn1|Il1rapl1|Pcdh19|Lrrc4b|Nrxn1|Gpc4|Pcdhb16|Pcdhga12|Igsf9b|Dsg2|Cdh6|Lrfn5|Adgrl3|Arvcf|Pcdh20|Pvr|Kifap3|Pcdh10|Cdh8|Mbp|Pcdha10|Ptprm|Pecam1|Cdh24|Cdh2|Pcdhb18|Alcam|Plxnb3|Nlgn1|Mdga2|Dchs1|Prtg|Slitrk3|Scarf2|Cdh23|Slitrk2|Celsr1|Pt…	179	-0.249184	-3.77417	0	0	Il1rn|Lrfn4|Igsf11|Fgfrl1|Cd24a|Mbp|Cldn1|Gpc4|Mag|Nectin4|Cdh6|Pcdh15|Wnk1|Sparcl1|Plxnb3|Lgals9|Mapk14|Epcam|Dab1|Pcdhga4|Vcam1|Lgals1|Celsr1|Pcdhb6|Tgfbr2|Nectin2|Scarf2|Nptn|Mypn|Magi2|Nrxn1|Ptprt|Cadm2|Ceacam2|Klf4|Slitrk3|Ntng1|Palld|Ceacam1|Crb2|Ret|Atp2c1|Prtg|Arvcf|Mdga2|Grid2|Dsg2|Mcam|Lrfn3|Pcdha10|Lrrc4|Cdhr3|Pcdhgc3|Tnfaip3|Cntn5|Cdhr2|Dsc1|Igsf9|Cadm4|Cdh19|Pcdha9|Il10|Cldn2|Ptprd|M…	Pcdh10|Lrrc4c|Cdh4|Lrfn5|Cdh3|Pcdhb8|Cdhr1|Ric8a|Cx3cl1|Pcdhb14|Pcdh18|Cdh23|Cdh5|Sele|Bmp2|Acvr1|Cd164|Pcdh17|Igsf9b|Il1rap|Amigo3|Kifap3|Dchs1|Nectin3|Cdh7|Amigo1|Plxnb2|Esam|Efna5|Pcdhb16|Itgal|Kirrel3|Mdga1|Crtam|Pvr|Robo2|Cxadr|Nrg1|Cbln1|Hmcn1|Cdh8|Itga5|Sdk2|Ptprf|Lrrc4b|Hmcn2|Il1rapl1|Adgrl3|Pcdh8|Chl1|Pcdhb18|Pcdha7|Cdh11|Mapk7|Cntn6|Dscam|Myadm|Pik3cb|Cdh12|Slitrk2|Pcdh20|Amigo2|Ntng2|N…
250	GOBP_CELL_CELL_JUNCTION_ASSEMBLY	115	0.173316	2.1498	0	0.0138575	Mpdz|Cntnap2|Cntnap1|Afdn|Cdh9|Smad7|Ctnnb1|Heg1|Cdh10|Ptpro|Epb41l3|Tjp1|Fbf1|Actb|Ctnna1|Pard3|Cldn11|Actn4|Pdcd6ip|Nfasc|Pkp4|Ephb2|Cdh6|Ctnnd1|Rock1|Patj|Vcl|Arvcf|Cldn10|Jup|Actg1|Cdh8|Pecam1|Mpp7|Cdh24|Fzd5|Prkca|Cdh2|Prkch|Dchs1|Nedd4l|Wnt11|Pkp2|Il1b|Cldn12|Cdh5|Ace|Epha2|Tbcd|Cldn5|Gja1|Myo1c|	Mpdz|Cntnap2|Cntnap1|Afdn|Cdh9|Smad7|Ctnnb1|Heg1|Cdh10|Ptpro|Epb41l3|Tjp1|Fbf1|Actb|Ctnna1|Pard3|Cldn11|Actn4|Pdcd6ip|Nfasc|Pkp4|Ephb2|Cdh6|Ctnnd1|Rock1|Patj|Vcl|Arvcf|Cldn10|Jup|Actg1|Cdh8|Pecam1|Mpp7|Cdh24|Fzd5|Prkca|Cdh2|Prkch|Dchs1|Nedd4l|Wnt11|Pkp2|Il1b|Cldn12|Cdh5|Ace|Epha2|Tbcd|Cldn5|Gja1|Myo1c|Ramp2|Ocln|Rhoc|Pmp22|Cdh7|Esam|Dlg1|Srf|Gjd3|Cgn|Marveld2|F11r|Hdac7|Fscn1|Cdh11|Dlg5|Prkcz2|Np…	127	-0.0874618	-1.15653	0.245243	0.563264	Hopx|Itgb1|Ugt8a|Rps6|Fzd5|Ctnna1|Pmp22|Cldn1|Ocel1|Rab13|Tnf|Nphp1|Rhoc|Cdh6|Actb|Cldn11|Cldn10|Dlg5|Cldn34c1|Ocln|Pkp4|Wdr1|Il1b|Cav1|Pard3|Slc39a9|Gjb6|Cldn15|Hipk1|Rhoa|Pkp2|Ect2|Gjb2|Frmpd2|Epha2|Ctnnb1|Ildr1|Jup|Lsr|Wnt11|Zfp703|Abi2|Nfasc|Cd9|Ctnnd1|Cgn|Snai2|Nphs1|Cldn19|F11r|Tjp1|Pdcd6ip|Alox12b|Arvcf|Prkca|Aplnr|Ctnnd2|Cldn12|Nedd4l|Epb41l3|Tbcd|Mpp7|Cdh19|Actg1|Pak2|Prkcz2|Ramp2|Fscn1|…	Dlg1|Pkn2|Cdh11|Marveld2|Cdh12|Mpdz|Fbf1|Vcl|Agt|Prkch|Cdh10|Cdh24|Srf|Cdh13|Ikbkb|Grhl2|Cdh22|Cdh9|Aloxe3|Cdh20|Cntnap2|Pard6b|Nphp4|Myo1c|Cdh2|Pecam1|Cntnap1|Cdh18|
251	GOBP_CELL_CELL_JUNCTION_ORGANIZATION	166	0.158147	2.36347	0	0.00505106	Plec|Epha4|Mpdz|Abcc8|Cntnap2|Dsp|Cntnap1|Afdn|Cdh9|Smad7|Flna|Specc1l|Ctnnb1|Heg1|Nf2|Cdh10|Ptpro|Epb41l3|Tjp1|Fbf1|Actb|Ctnna1|Pard3|Cldn11|Actn4|Rdx|Pdcd6ip|Nfasc|Pkp4|Ephb2|Dsg2|Cdh6|Ctnnd1|Rock1|Patj|Vcl|Arvcf|Cldn10|Mtss1|Jup|Actg1|Cdh8|Numbl|Pecam1|Mpp7|Cdh24|Fzd5|Prkca|Cdh2|Numb|Prkch|Vegfa|Dchs1|Nedd4l|Wnt11|Whrn|Pkp2|Il1b|Ptpn23|Fermt2|Cldn12|F2r|Cdh5|Ace|Tjp2|Plekha7|Epha2|Csk|Tbcd|Cld…	Plec|Epha4|Mpdz|Abcc8|Cntnap2|Dsp|Cntnap1|Afdn|Cdh9|Smad7|Flna|Specc1l|Ctnnb1|Heg1|Nf2|Cdh10|Ptpro|Epb41l3|Tjp1|Fbf1|Actb|Ctnna1|Pard3|Cldn11|Actn4|Rdx|Pdcd6ip|Nfasc|Pkp4|Ephb2|Dsg2|Cdh6|Ctnnd1|Rock1|Patj|Vcl|Arvcf|Cldn10|Mtss1|Jup|Actg1|Cdh8|Numbl|Pecam1|Mpp7|Cdh24|Fzd5|Prkca|Cdh2|Numb|Prkch|Vegfa|Dchs1|Nedd4l|Wnt11|Whrn|Pkp2|Il1b|Ptpn23|Fermt2|Cldn12|F2r|Cdh5|Ace|Tjp2|Plekha7|Epha2|Csk|Tbcd|Cld…	177	-0.0818723	-1.2779	0.15748	0.439902	Hopx|Itgb1|Grhl1|Ugt8a|Rps6|Csf1r|Fzd5|Numb|Ctnna1|Pmp22|Cldn1|Ocel1|Rab13|Ccm2|Tnf|Rdx|Nphp1|Rhoc|Cdh6|Nf2|Actb|Cldn11|Cdc42|Tjp2|Perp|Tgfbr1|Cldn10|Lims1|Pard6a|F2r|Dlg5|Cldn34c1|Ocln|Pkp4|Wdr1|Il1b|Fermt2|Specc1l|Cav1|Whrn|Pard3|Slc39a9|Gjb6|Cldn15|Dsp|Hipk1|Rhoa|Pkp2|Ect2|Gjb2|Frmpd2|Epha2|Adam10|Ctnnb1|Ildr1|Jup|Lsr|Wnt11|Zfp703|Abi2|Nfasc|Cd9|Ctnnd1|Add1|Shroom2|Cgn|Snai2|Smad3|Nphs1|Ceacam…	Dlg1|Pkn2|Tgfb3|Cdh11|Epha4|Marveld2|Cdh12|Mpdz|Fbf1|Vcl|Agt|Prkch|Cdh10|Cdh24|Srf|Abcc8|Efnb2|Cdh13|Ikbkb|Grhl2|Cdh22|Ptpn23|Cdh9|Aloxe3|Cdh20|Cntnap2|Camsap3|Nectin1|Pard6b|Plekha7|Tgfb2|Nphp4|Myo1c|Cdh2|Plec|Pecam1|Cntnap1|Cdh18|
252	GOBP_CELL_CELL_RECOGNITION	40	-0.171601	-1.31483	0.135922	0.310187	Ubap2l|Arsa|Pcsk4|Msn|Pcdhb6|B4galt1|Dock8|Adam18|Dlg1|St6galnac6|Pcdha7|Ovgp1|Adam1a|Havcr2|Lgals3|Zpbp|Hspa1l|Aldoart1|Zp3r|Aldoa|Spa17|Aldoart2|Adam32|Cct4|Cd9|Dock2|Cd81|Cct2|Cct5|Clgn|Git1|Cct6a|Cct7|Cct3|Cct8|Vdac2|Tcp1|	Hspa1b|Ephb1|Nck2|Ubap2l|Arsa|Pcsk4|Msn|Pcdhb6|B4galt1|Dock8|Adam18|Dlg1|St6galnac6|Pcdha7|Ovgp1|Adam1a|Havcr2|Lgals3|Zpbp|Hspa1l|Aldoart1|Zp3r|Aldoa|Spa17|Aldoart2|Adam32|Cct4|Cd9|Dock2|Cd81|Cct2|Cct5|Clgn|Git1|Cct6a|Cct7|Cct3|Cct8|Vdac2|Tcp1|	47	0.180875	1.48234	0.0811359	0.28836	B4galt1|Ephb1|Clgn|Nck2|Msn|Cct7|Havcr2|Cct5|Vdac2|Tcp1|Cct3|Git1|Cct4|Cct2|Pcdhb6|Cct6a|Folr1|Dock8|Dcst1|Cd81|Cct8|Cd9|Adam18|Arsa|Ccr7|Adam1b|Lgals3|St6galnac6|Ovgp1|Spa17|Ubap2l|Ccl21a|Dcst2|Adam32|Ccl19|Hspa1l|Hspa1b|1700029I15Rik|Aldoa|Zp2|Pcsk4|Adam1a|Dlg1|Acr|Pcdha7|Dock2|Nedd9|	B4galt1|Ephb1|Clgn|Nck2|Msn|Cct7|Havcr2|Cct5|Vdac2|Tcp1|Cct3|Git1|Cct4|Cct2|Pcdhb6|Cct6a|Folr1|Dock8|Dcst1|Cd81|Cct8|Cd9|Adam18|Arsa|Ccr7|Adam1b|Lgals3|St6galnac6|
253	GOBP_CELL_CELL_SIGNALING_BY_WNT	363	0.0954374	2.0839	0.00201207	0.0190041	Klf4|Macf1|Egr1|Tiam1|Ccny|Prdm15|Tnks|Sema5a|Sox4|Vcp|Tnik|Ubr5|Leo1|Gprc5b|Foxo3|Ctdnep1|Fam53b|Vgll4|Wnk1|Bambi|Ctnnb1|Ift20|Zeb2|Pkd2|Nlk|Otud5|Apoe|Wnt2|Tle1|Stk11|Ptpro|Celsr3|Ddb1|Calcoco1|Siah2|Apc2|Notch1|Ctnnbip1|Tmem131l|Chd8|Dact2|Daam1|Apc|Gpc4|Pygo1|Lmbr1l|Fzd8|Usp8|Dvl2|Amer3|Sox9|Myc|Ctnnd1|Kremen2|Dapk3|Dvl1|Mcc|Grk5|Cby1|Dixdc1|Pbxip1|Jup|Prickle1|Disc1|Daam2|Wnt9a|Amer2|Tle3|Rn…	Klf4|Macf1|Egr1|Tiam1|Ccny|Prdm15|Tnks|Sema5a|Sox4|Vcp|Tnik|Ubr5|Leo1|Gprc5b|Foxo3|Ctdnep1|Fam53b|Vgll4|Wnk1|Bambi|Ctnnb1|Ift20|Zeb2|Pkd2|Nlk|Otud5|Apoe|Wnt2|Tle1|Stk11|Ptpro|Celsr3|Ddb1|Calcoco1|Siah2|Apc2|Notch1|Ctnnbip1|Tmem131l|Chd8|Dact2|Daam1|Apc|Gpc4|Pygo1|Lmbr1l|Fzd8|Usp8|Dvl2|Amer3|Sox9|Myc|Ctnnd1|Kremen2|Dapk3|Dvl1|Mcc|Grk5|Cby1|Dixdc1|Pbxip1|Jup|Prickle1|Disc1|Daam2|Wnt9a|Amer2|Tle3|Rn…	384	0.0753217	1.67287	0.0240964	0.177264	Egr1|Enpp1|Ift20|Gprc5b|Ndrg2|Stk11|Pfdn5|Daam2|Rps12|Pbxip1|Otulin|Lrp4|Amotl1|Fzd5|Tcf7l2|Mdfic|Tle5|Fgfr3|Shisa2|Rbpj|Frat1|Ube2b|Tmem88b|Grem1|Cpe|Gpc5|Ccny|Sox10|Sox4|Ccnd1|Wwtr1|Rbms3|Lats1|Snx3|Lats2|Ryk|Gpc4|Usp8|Mesd|Fzd1|Myc|Pygo2|Nkd1|Siah1a|Fzd8|Sox9|Rtf1|Bambi|Dcdc2a|Wnk1|Wnt5a|Paf1|Hhex|Znrf3|Cdc73|Senp2|Ubac2|Mbd2|Klhl12|Lrp6|Xiap|Fgfr2|Dixdc1|Apoe|Brd7|Ctdnep1|Draxin|Ppm1b|Dvl1|Py…	Egr1|Enpp1|Ift20|Gprc5b|Ndrg2|Stk11|Pfdn5|Daam2|Rps12|Pbxip1|Otulin|Lrp4|Amotl1|Fzd5|Tcf7l2|Mdfic|Tle5|Fgfr3|Shisa2|Rbpj|Frat1|Ube2b|Tmem88b|Grem1|Cpe|Gpc5|Ccny|Sox10|Sox4|Ccnd1|Wwtr1|Rbms3|Lats1|Snx3|Lats2|Ryk|Gpc4|Usp8|Mesd|Fzd1|Myc|Pygo2|Nkd1|Siah1a|Fzd8|Sox9|Rtf1|Bambi|Dcdc2a|Wnk1|Wnt5a|Paf1|Hhex|Znrf3|Cdc73|Senp2|Ubac2|Mbd2|Klhl12|Lrp6|Xiap|Fgfr2|Dixdc1|Apoe|Brd7|Ctdnep1|Draxin|Ppm1b|Dvl1|Py…
254	GOBP_CELL_CELL_SIGNALING_INVOLVED_IN_CARDIAC_CONDUCTION	23	0.316776	1.8256	0.014	0.0549031	Ank2|Flna|Scn4b|Cacna1c|Scn3b|Nup155|Scn1b|Cacna2d1|Scn5a|Ryr2|Trpm4|Pkp2|Cacna1g|	Ank2|Flna|Scn4b|Cacna1c|Scn3b|Nup155|Scn1b|Cacna2d1|Scn5a|Ryr2|Trpm4|Pkp2|Cacna1g|Kcne1l|Kcna5|Cacna1d|Hcn4|Kcnn2|Hcn1|Hcn3|Cacnb2|Hcn2|Cxadr|	26	-0.253494	-1.54191	0.0613497	0.233061	Scn4b|Scn3b|Kcne1l|Scn5a|Kcnj5|Scn1b|Pkp2|Kcnn2|Kcnq1|Hcn3|Kcna5|Hcn4|Tbx18|Hcn2|Cxadr|Hcn1|Flna|Cacnb2|Ank2|Nup155|Cacna2d1|Cacna1d|Cacna1g|Cacna1c|Ryr2|Trpm4|	Cxadr|Hcn1|Flna|Cacnb2|Ank2|Nup155|Cacna2d1|Cacna1d|Cacna1g|Cacna1c|Ryr2|Trpm4|
255	GOBP_CELL_CHEMOTAXIS	199	0.0367451	0.58851	0.947674	0.961946	NA	NA	221	0.131837	2.2622	0	0.0179953	Ccl9|Fcer1g|C5ar1|Fgf1|Ccl4|Nr4a1|Lpar1|Cx3cr1|Cxcl14|Cxcl10|Itgam|Cxcl16|Zfp580|Ccl3|Ephb1|Csf1r|Alox5|Ptn|Sbds|Grem1|Ccl28|Enpp2|Itga9|Hmgb2|Mtus1|Egr3|C1qbp|Akirin1|Rab13|Ccl12|Adam17|Prkcd|Edn3|Gab1|Prex1|S1pr1|Il17ra|Swap70|Wnk1|Wnt5a|Arhgef5|Rps19|Tnfaip6|C3ar1|Cmklr1|Cxcl2|Plxnb3|Lgals9|Lbp|Rpl13a|Ppia|Csf3r|Nbl1|Edn1|Pdgfra|Itgb2|Pip5k1a|Bin2|Hmgb1|Arrb2|Thbs4|Ednrb|Il1b|Ccl5|Dusp1|Lyn|St…	Ccl9|Fcer1g|C5ar1|Fgf1|Ccl4|Nr4a1|Lpar1|Cx3cr1|Cxcl14|Cxcl10|Itgam|Cxcl16|Zfp580|Ccl3|Ephb1|Csf1r|Alox5|Ptn|Sbds|Grem1|Ccl28|Enpp2|Itga9|Hmgb2|Mtus1|Egr3|C1qbp|Akirin1|Rab13|Ccl12|Adam17|Prkcd|Edn3|Gab1|Prex1|S1pr1|Il17ra|Swap70|Wnk1|Wnt5a|Arhgef5|Rps19|Tnfaip6|C3ar1|Cmklr1|Cxcl2|Plxnb3|Lgals9|Lbp|Rpl13a|Ppia|Csf3r|Nbl1|Edn1|Pdgfra|Itgb2|Pip5k1a|Bin2|Hmgb1|Arrb2|Thbs4|Ednrb|Il1b|Ccl5|Dusp1|Lyn|St…
256	GOBP_CELL_COMMUNICATION_INVOLVED_IN_CARDIAC_CONDUCTION	33	0.275792	1.88377	0.01	0.0429489	Ank2|Dsp|Flna|Scn4b|Slc8a1|Cacna1c|Scn3b|Nup155|Scn1b|Dsg2|Jup|Cacna2d1|Scn5a|Ryr2|Trpm4|Pkp2|	Ank2|Dsp|Flna|Scn4b|Slc8a1|Cacna1c|Scn3b|Nup155|Scn1b|Dsg2|Jup|Cacna2d1|Scn5a|Ryr2|Trpm4|Pkp2|Cacna1g|Gjd3|Kcne1l|Kcna5|Gjc1|Cacna1d|Hcn4|Cav1|Ctnna3|Kcnn2|Hcn1|Hcn3|Cacnb2|Hcn2|Sri|Pde4d|Cxadr|	36	-0.208675	-1.49377	0.067623	0.265046	Scn4b|Scn3b|Kcne1l|Scn5a|Cav1|Kcnj5|Scn1b|Dsp|Pkp2|Jup|Kcnn2|Dsg2|Kcnq1|Hcn3|Sri|Kcna5|Gjc1|Hcn4|Tbx18|Hcn2|Ctnna3|Cxadr|Hcn1|Flna|Hrc|Cacnb2|Ank2|Slc8a1|Pde4d|Nup155|Cacna2d1|Cacna1d|Cacna1g|Cacna1c|Ryr2|Trpm4|	Cxadr|Hcn1|Flna|Hrc|Cacnb2|Ank2|Slc8a1|Pde4d|Nup155|Cacna2d1|Cacna1d|Cacna1g|Cacna1c|Ryr2|Trpm4|
257	GOBP_CELL_CYCLE_CHECKPOINT_SIGNALING	164	-0.0473389	-0.710166	0.82495	0.8866	NA	NA	175	-0.0580259	-0.901334	0.557439	0.794076	Rpl26|Hus1|Rps6|Nbn|Rps27l|Map3k20|Syf2|Nop53|Spc24|Setmar|Dync1li1|Ptpn11|Ccnd1|Rpl24|Foxn3|Lcmt1|Zfp830|E2f1|Cry1|Sde2|Dtl|Cul4a|Nuf2|Anapc15|Wac|Etaa1|Topbp1|Ndc80|Vps4a|Inip|Ier3|Mtbp|Mapk14|Rad9a|Trim39|Prox1|Brcc3|Pml|Ik|Cdt1|Fem1b|Taok1|Babam2|Cdk1|Prpf19|Ppp2r5c|Ccnb1|Trip13|Rbm38|Wdr76|Bub3|Brd4|Bub1b|Stil|Gigyf2|Birc5|Plk1|Rnaseh2b|Pidd1|Cdc5l|Nabp2|Aurka|Atf2|Clspn|Dgkz|Bard1|Brcc3dc|D…	Babam1|Rad51|Cdkn1a|Cdk5rap2|Brsk1|Rad9b|Mad2l1|Fbxo31|Ints7|Zwilch|Atr|Eme2|Gen1|Uimc1|Atrip|Rad17|Eif2ak4|Fzr1|Mad2l1bp|Cenpe|Fancd2|Rfwd3|Nek1|Nabp1|Zfyve19|Taok2|H2ax|Prkdc|Orc1|Spc25|Dot1l|Casp2|Ercc6|Plk3|Thoc1|Donson|Chfr|Hinfp|Atm|Trrap|Cep192|
258	GOBP_CELL_CYCLE_DNA_REPLICATION	34	-0.111894	-0.743244	0.774127	0.861152	NA	NA	34	-0.13286	-0.903083	0.547917	0.793816	Zfp830|Senp2|Cdc7|Ilkap|Dach1|Cdt1|Gins3|Mcm6|Mcm3|Dbf4|E2f8|Lig1|Gins1|Pcna|Rtf2|Pola1|Dna2|Zpr1|Brca2|E2f7|Upf1|Cdc45|Rtel1|Fbxo5|Wiz|Atad5|Mcm2|Fgfr1|Atrx|Rad51|Mcm4|Zmpste24|Ino80|Donson|	Ilkap|Dach1|Cdt1|Gins3|Mcm6|Mcm3|Dbf4|E2f8|Lig1|Gins1|Pcna|Rtf2|Pola1|Dna2|Zpr1|Brca2|E2f7|Upf1|Cdc45|Rtel1|Fbxo5|Wiz|Atad5|Mcm2|Fgfr1|Atrx|Rad51|Mcm4|Zmpste24|Ino80|Donson|
259	GOBP_CELL_CYCLE_G1_S_PHASE_TRANSITION	224	-0.0641846	-1.1021	0.338	0.510362	Men1|Ccne2|Dbf4|E2f4|Wac|Taf10|Bach1|Pim2|Smarcd3|Lsm11|Acvr1|Cdkn2d|Camk2d|Dgkz|Prkdc|Cdc73|Mdm2|Dpf1|Smarcd1|Cdkn1b|Rgcc|Camk2b|Akt1|Ccne1|Ambra1|Psme1|Anp32b|Appl1|Usp29|Arid1b|Psme2|Cdk7|Phb2|Cirbp|Cradd|Bcl7b|Id2|Eif4e|Fhl1|Ino80|Prmt2|Rpa2|Ppp3ca|Rhou|Camk2g|Cdk5|Mlf1|Rpl26|Plrg1|Usp37|Dact1|Rpl17|Camk2a|Fbxo31|Actl6b|Cdk18|Ppp2ca|Cdk17|Bcl7a|Bid|Psme3|Ccnh|Myo16|Acvr1b|Fam107a|	Adamts1|Klf4|Eif4g1|Plk5|Gigyf2|Ankrd17|Pkd2|Mn1|Trim39|Crebbp|Map3k11|Dcun1d3|E2f6|Ctdsp2|Pbrm1|Plk2|Dpf3|Actb|Cables1|Apc|Cdk2ap2|Phf8|Gpnmb|Rdx|Kmt2e|Smarcc2|Hinfp|Mepce|Pml|Myc|Npat|Tcf3|Apex1|Id4|Rcc1|Fam83d|Lsm10|Fgf10|Bcl2|Egfr|Gjc2|Pkd1|Apbb1|Nacc2|Brd7|Inhba|Mblac1|Ctdspl|Smarcc1|Ddx3x|Cpsf3|Rptor|Zfp655|Smarce1|Cul4b|Cdkn1a|Sox2|Casp2|Ccnd3|Smarca2|Rrm1|Ecd|Ctdsp1|Stox1|Cdk16|Adam17|Cen…	230	0.0918604	1.59622	0.0416667	0.215956	Inhba|Rpl17|Anp32b|Ezh2|Id4|Rpl26|Gpnmb|Cdk6|Itgb1|Rps6|Bcl2|Csf1r|Rps27l|Ctdsp1|Ctdsp2|Taf10|Adamts1|Fam107a|E2f6|Pdpn|Ppp3ca|Psme2|Adam17|Ccnd1|Lats1|Lats2|Rdx|Myc|Appl2|Nacc2|E2f3|Actb|Eif4e|Paf1|Rb1|E2f1|Ctdspl|Cdc73|Senp2|Larp7|Lsm10|Sde2|Cul4a|Brd7|Smarce1|Wac|E2f5|Eif4ebp1|Kank2|Klf11|Ccna2|Phf10|Cirbp|Rhou|Mtbp|Mepce|Gjc2|Ppp6c|Cdk2ap2|Dpf2|Cdk4|Jade1|Pbrm1|Trim39|Sass6|Smarca2|Pim2|Akt1|…	Inhba|Rpl17|Anp32b|Ezh2|Id4|Rpl26|Gpnmb|Cdk6|Itgb1|Rps6|Bcl2|Csf1r|Rps27l|Ctdsp1|Ctdsp2|Taf10|Adamts1|Fam107a|E2f6|Pdpn|Ppp3ca|Psme2|Adam17|Ccnd1|Lats1|Lats2|Rdx|Myc|Appl2|Nacc2|E2f3|Actb|Eif4e|Paf1|Rb1|E2f1|Ctdspl|Cdc73|Senp2|Larp7|Lsm10|Sde2|Cul4a|Brd7|Smarce1|Wac|E2f5|Eif4ebp1|Kank2|Klf11|Ccna2|Phf10|Cirbp|Rhou|Mtbp|Mepce|Gjc2|Ppp6c|Cdk2ap2|Dpf2|Cdk4|Jade1|Pbrm1|Trim39|Sass6|Smarca2|Pim2|Akt1|…
260	GOBP_CELL_CYCLE_G2_M_PHASE_TRANSITION	135	-0.0966325	-1.29103	0.184584	0.330744	Abcb1b|Ctc1|Cdk14|Hacd1|Mastl|Zfp830|Lats1|Babam1|Nabp2|Inip|Fbxo5|Paxip1|Chek1|Usp47|Skp2|Plcb1|Cdc25c|Cdk5rap3|Rad21|Atad5|Rbbp8|Rad17|Fam122a|Fbxl12|Mrnip|Chek2|Trp53|Vps4a|Calm1|Cdc25b|Foxm1|Bach1|Smarcd3|Camk2d|Zfyve19|Macroh2a1|Fbxl3|Cdk10|Foxn3|Fbxl17|Donson|Ier3|Rad51c|Babam2|Arpp19|Rnaseh2b|Fhl1|Dyrk3|Pkia|Brsk1|Nbn|Rint1|Calm2|Rrm2b|Brsk2|Rab11a|Fbxl21|Cdc7|Taf2|Npm1|Brcc3|Mta3|Nae1|	Ccng1|Ccny|Akap8l|Trim39|Foxo4|Hspa2|Rad50|Taok3|Ints3|Mbd4|Miip|Sin3a|Mecp2|Topbp1|Fbxl15|Nabp1|Akap8|Nek10|Ppm1d|Lmnb1|Aven|Mre11a|Nes|Clspn|Blm|Chfr|Rcc2|Taok2|Cdc6|Kcnh5|Prkcq|Pinx1|Syf2|Cdkn1a|Taok1|Fbxl6|Rrm1|Brca1|Stox1|Vps4b|Fhl4|Chmp4c|Cenpf|Pbx1|Abcb1a|Kat14|Hus1|Atm|Uimc1|Brd4|Fbxl7|Ccdc57|Abraxas1|Cdc25a|Esrrb|App|Cdk4|Dtl|D7Ertd443e|Nop53|Kdm8|Fbxl8|Ccna2|Orc1|Tpd52l1|Ccnd1|Fbxl22|Fz…	140	0.0503374	0.691005	0.861702	0.915067	Cenpf|Cdk6|Hus1|Nbn|Syf2|Nop53|Ccny|Ccnd1|Lats1|Npm1|Foxn3|Nes|Zfp830|Dtl|Arpp19|Atf5|Topbp1|Pkia|Ndc80|Fbxl15|Ccna2|Vps4a|Inip|Kat14|Ier3|Cdc7|Kdm8|Cdk4|Calm3|Trim39|Brcc3|Taok1|Cdk10|Rad21|Kif14|Babam2|Cdk1|Taf2|Mecp2|Ccnb1|Prkcq|Tpd52l1|Brd4|Ccnq|Calm2|Birc5|Macroh2a1|Foxm1|Plk1|Rnaseh2b|Rad51c|Nabp2|Clspn|Ing4|Pbx1|Bard1|Brcc3dc|Skp2|Stox1|Cdc25a|Fam122a|Rint1|Nae1|Trp53|D7Ertd443e|Abraxas1|C…	Cenpf|Cdk6|Hus1|Nbn|Syf2|Nop53|Ccny|Ccnd1|Lats1|Npm1|Foxn3|Nes|Zfp830|Dtl|Arpp19|Atf5|Topbp1|Pkia|Ndc80|Fbxl15|Ccna2|Vps4a|Inip|Kat14|Ier3|Cdc7|Kdm8|Cdk4|Calm3|Trim39|Brcc3|Taok1|Cdk10|Rad21|Kif14|Babam2|Cdk1|Taf2|Mecp2|Ccnb1|Prkcq|Tpd52l1|Brd4|Ccnq|Calm2|Birc5|Macroh2a1|Foxm1|Plk1|Rnaseh2b|Rad51c|Nabp2|Clspn|Ing4|Pbx1|Bard1|Brcc3dc|Skp2|Stox1|Cdc25a|Fam122a|Rint1|Nae1|Trp53|D7Ertd443e|Abraxas1|C…
261	GOBP_CELL_CYCLE_PHASE_TRANSITION	474	-0.0603256	-1.5188	0.0600775	0.175011	Cdk5rap3|Eif4ebp1|Senp2|Rad21|Atad5|Cul4a|Rbbp8|Dync1li1|Lats2|Ppp6c|Rad17|Fam122a|Chmp2a|Aif1|Fbxl12|Rad9a|Mrnip|Chek2|Trp53|Ccng2|Riok2|Ube2e2|Vps4a|Tmod3|Bub1b|Calm1|Cdc25b|Men1|Fancd2|Ercc2|Ccne2|Eps8|Foxm1|Dbf4|E2f4|Tipin|Wac|Taf10|Bach1|Pim2|Cul3|Smarcd3|Lsm11|Acvr1|Cdkn2d|Mad2l1bp|Chmp7|Ccna1|Camk2d|Cks1b|Dgkz|Cenpe|Zfyve19|Prkdc|Cdc73|Mdm2|Macroh2a1|Dpf1|Lcmt1|Smarcd1|Cdkn1b|Rgcc|Fbxl3|Sm…	Adamts1|Tpr|Klf4|Trp53bp1|Upf1|Eif4g1|Plk5|Ccng1|Ccny|Prox1|Nek1|Gigyf2|Ankrd17|Ercc6|Pkd2|Ppp1r10|Mn1|Akap8l|Trim39|Ddb1|Foxo4|Hspa2|Crebbp|Rad50|Map3k11|Cit|Dcun1d3|E2f6|Ctdsp2|Xpc|Clasp1|Pbrm1|Plk2|Incenp|Dpf3|Actb|Cables1|Apc|Cdk2ap2|Ik|Taok3|Phf8|Gpnmb|Ccno|Rdx|Kmt2e|Smarcc2|Clasp2|Cdc5l|Ints3|Hinfp|Mepce|Pml|Setmar|Myc|Spast|Zfp36l2|Cdk5rap2|Npat|Mbd4|Miip|Sin3a|Tcf3|Mecp2|Atrip|Topbp1|Mus8…	492	0.0254605	0.638984	0.916168	0.946876	Inhba|Rpl17|Anp32b|Ezh2|Id4|Rpl26|Gpnmb|Cenpf|Cdk6|Itgb1|Hus1|Rps6|Nbn|Bcl2|Csf1r|Rps27l|Map3k20|Syf2|Nop53|Ctdsp1|Spc24|Anapc11|Ctdsp2|Taf10|Adamts1|Fam107a|Setmar|Dync1li1|E2f6|Pdpn|Ccny|Ppp3ca|Psme2|Adam17|Ptpn11|Ccnd1|Lats1|Lats2|Rpl24|Npm1|Rdx|Foxn3|Myc|Appl2|Lcmt1|Nacc2|Nes|E2f3|Chmp4b|Actb|Eif4e|Zfp830|Nfia|Paf1|Rb1|E2f1|Ctdspl|Cdc73|Senp2|Larp7|Cry1|Lsm10|Anapc7|Sde2|Dtl|Cul4a|Ccng2|Nuf2|…	Inhba|Rpl17|Anp32b|Ezh2|Id4|Rpl26|Gpnmb|Cenpf|Cdk6|Itgb1|Hus1|Rps6|Nbn|Bcl2|Csf1r|Rps27l|Map3k20|Syf2|Nop53|Ctdsp1|Spc24|Anapc11|Ctdsp2|Taf10|Adamts1|Fam107a|Setmar|Dync1li1|E2f6|Pdpn|Ccny|Ppp3ca|Psme2|Adam17|Ptpn11|Ccnd1|Lats1|Lats2|Rpl24|Npm1|Rdx|Foxn3|Myc|Appl2|Lcmt1|Nacc2|Nes|E2f3|Chmp4b|Actb|Eif4e|Zfp830|Nfia|Paf1|Rb1|E2f1|Ctdspl|Cdc73|Senp2|Larp7|Cry1|Lsm10|Anapc7|Sde2|Dtl|Cul4a|Ccng2|Nuf2|…
262	GOBP_CELL_DEATH_IN_RESPONSE_TO_HYDROGEN_PEROXIDE	35	-0.130941	-0.906364	0.557282	0.700973	Foxp1|Lrrk2|Glrx|Stk25|Park7|Met|Txn1|Rack1|Pdcd10|Sigmar1|	Foxo3|Rnf112|Pink1|Nr4a3|Psap|Gpr37|Gpr37l1|Epor|Ripk1|Endog|Stk26|Nfe2l2|Trap1|Abl1|Hdac6|Pde8a|Rnf146|Fbxo7|Nol3|Pawr|Ddr2|Hgf|Ngb|Pycr1|Trp53|Foxp1|Lrrk2|Glrx|Stk25|Park7|Met|Txn1|Rack1|Pdcd10|Sigmar1|	36	-0.0965796	-0.694509	0.859073	0.938948	Pink1|Txn1|Gpr37|Gpr37l1|Rack1|Nfe2l2|Pawr|Fbxo7|Sigmar1|Ngb|Foxp1|Foxo3|Trp53|Epor|Psap|Nr4a3|Pycr1|Abl1|Park7|Hk3|Il10|Stk25|Hdac6|Ddr2|Trap1|Endog|Pde8a|Rnf146|Met|Ripk1|Hgf|Nol3|Rnf112|Lrrk2|Pdcd10|Stk26|	Nol3|Rnf112|Lrrk2|Pdcd10|Stk26|
263	GOBP_CELL_DEATH_IN_RESPONSE_TO_OXIDATIVE_STRESS	88	0.117683	1.29257	0.168016	0.296497	Parp1|Sfpq|Foxo3|Mapt|Ctnnb1|Rnf112|Slc1a1|Tsc1|Zfp622|Fbxw7|Pink1|Atf4|Nr4a3|Pml|Ralbp1|Psap|Slc7a11|Mcl1|Aldh2|Gpr37|Meak7|Rest|Bcl2|Map3k5|Uaca|Fzd1|Ubqln1|Gpr37l1|Cyp1b1|Epor|Ripk1|Endog|Wnt1|P4hb|Nono|Stk26|	Parp1|Sfpq|Foxo3|Mapt|Ctnnb1|Rnf112|Slc1a1|Tsc1|Zfp622|Fbxw7|Pink1|Atf4|Nr4a3|Pml|Ralbp1|Psap|Slc7a11|Mcl1|Aldh2|Gpr37|Meak7|Rest|Bcl2|Map3k5|Uaca|Fzd1|Ubqln1|Gpr37l1|Cyp1b1|Epor|Ripk1|Endog|Wnt1|P4hb|Nono|Stk26|Nfe2l2|Trem2|Diablo|Trap1|Abl1|Hdac6|App|Atg7|Pde8a|Gpx1|Itgam|Tbc1d24|Sod2|Rnf146|Fbxo7|Nol3|Mapk7|Pawr|Stk24|Ddr2|Gfer|Bag5|Hgf|Gskip|Nme5|Prkn|Fyn|Ngb|Hif1a|Pycr1|Trp53|Oxr1|Sirt1|Rnf7…	92	0.0967765	1.11188	0.308163	0.565453	Rnf7|Pink1|Gpx1|Itgam|Rest|Bcl2|Atf4|Txn1|Gpr37|Jak2|Cyp1b1|Zfp622|Nono|Tnf|Bag5|Fzd1|Ubqln1|Trem2|Ppia|Nme5|Aldh2|Sod2|Gpr37l1|Rack1|Fyn|Nfe2l2|Stk24|Sod1|Pawr|Pml|Sfpq|Fbxo7|Mcl1|Sigmar1|Gfer|Ngb|Ctnnb1|Foxp1|Foxo3|Gskip|Slc7a11|Fbxw7|P4hb|Trp53|Epor|Psap|Nr4a3|Hspb1|Pycr1|Abl1|Park7|Meak7|Hk3|Uaca|Parp1|Trpm2|Il10|Tlr4|Mapt|Tlr6|Map3k5|Diablo|Wnt1|Pdk1|Stk25|Hdac6|Ddr2|Slc1a1|Trap1|Endog|Pde8a…	Rnf7|Pink1|Gpx1|Itgam|Rest|Bcl2|Atf4|Txn1|Gpr37|Jak2|Cyp1b1|Zfp622|Nono|Tnf|Bag5|Fzd1|Ubqln1|Trem2|Ppia|Nme5|Aldh2|Sod2|Gpr37l1|Rack1|Fyn|Nfe2l2|Stk24|Sod1|Pawr|Pml|Sfpq|Fbxo7|
264	GOBP_CELL_DIFFERENTIATION_IN_HINDBRAIN	25	-0.207644	-1.2477	0.192913	0.366262	Cacna1a|Atp2b2|Prox1|Kndc1|Nrxn1|Atp7a|Psap|Nfix|	Cacna1a|Atp2b2|Prox1|Kndc1|Nrxn1|Atp7a|Psap|Nfix|Ophn1|Atxn2|Grid2|Foxp2|Cbln1|Nog|Rora|Wnt7a|Faim2|Herc1|Cend1|Agtpbp1|Ulk1|Ttc21b|Ttll1|Ldb1|Slc25a46|	27	-0.283537	-1.75314	0.0164948	0.122048	Rora|Nog|Prox1|Nfix|Lhx1|Wnt7a|Nrxn1|Psap|Grid2|Ttc21b|Foxp2|Ulk1|Atxn2|Gata2|Cbln1|Ttll1|Atp7a|Agtpbp1|Kndc1|Atp2b2|Cend1|Ophn1|Slc25a46|Cacna1a|Faim2|Ldb1|Herc1|	Foxp2|Ulk1|Atxn2|Gata2|Cbln1|Ttll1|Atp7a|Agtpbp1|Kndc1|Atp2b2|Cend1|Ophn1|Slc25a46|Cacna1a|Faim2|Ldb1|Herc1|
265	GOBP_CELL_DIFFERENTIATION_IN_SPINAL_CORD	29	0.234598	1.51964	0.0676533	0.158091	Cacna1a|Sox4|Gigyf2|Ighmbp2|Sox1|Olig2|Ptch1|Dicer1|Tctn1|Ift172|Wnt1|Sox6|Sox13|Wnt3a|Dll4|Gli3|Gli2|Shh|Scyl3|Gdpd5|Cln8|Nfe2l1|Ascl1|Abt1|Sufu|Dync2h1|Tal1|	Cacna1a|Sox4|Gigyf2|Ighmbp2|Sox1|Olig2|Ptch1|Dicer1|Tctn1|Ift172|Wnt1|Sox6|Sox13|Wnt3a|Dll4|Gli3|Gli2|Shh|Scyl3|Gdpd5|Cln8|Nfe2l1|Ascl1|Abt1|Sufu|Dync2h1|Tal1|Lmo4|Scyl1|	34	0.115592	0.795019	0.716632	0.838232	Olig2|Sox4|Sox1|Nkx2-2|Draxin|Cln8|Scyl1|Gsx1|Gli2|Lhx1|Ighmbp2|Gigyf2|Ptch1|Ascl1|Tctn1|Dicer1|Tal1|Sox6|Scyl3|Lmo4|Sufu|Dmrt3|Gli3|Wnt1|Dll4|Abt1|Gata2|Ift172|Nfe2l1|Shh|Sox13|Gdpd5|Dync2h1|Cacna1a|	Olig2|Sox4|Sox1|Nkx2-2|Draxin|Cln8|Scyl1|Gsx1|Gli2|Lhx1|Ighmbp2|Gigyf2|Ptch1|Ascl1|Tctn1|Dicer1|Tal1|
266	GOBP_CELL_DIFFERENTIATION_INVOLVED_IN_EMBRYONIC_PLACENTA_DEVELOPMENT	NA	NA	NA	NA	NA	NA	NA	22	-0.14404	-0.792283	0.71173	0.881983	Fzd5|Eomes|Senp2|Stk4|Akt1|E2f8|Ascl2|St14|Plk4|Lif|Snai1|Itgav|Xist|E2f7|Spint2|Erf|Dnajb6|Stk3|Prdm1|Hectd1|Grhl2|Nr2f2|	St14|Plk4|Lif|Snai1|Itgav|Xist|E2f7|Spint2|Erf|Dnajb6|Stk3|Prdm1|Hectd1|Grhl2|Nr2f2|
267	GOBP_CELL_DIFFERENTIATION_INVOLVED_IN_KIDNEY_DEVELOPMENT	41	0.176433	1.35309	0.127168	0.255638	Jag1|Mef2c|Ctnnb1|Pou3f3|Ptpro|Notch1|Asxl1|Mtss1|Notch2|Lgr4|Lamb2|Ptch1|Wwtr1|Ext1|Grem1|Cited1|Myo1e|Basp1|Gli3|Tshz3|Osr1|Smo|Shh|Lif|Prom1|Amer1|Fat4|Ednra|Sall1|Gpr4|Wnt9b|Glis2|	Jag1|Mef2c|Ctnnb1|Pou3f3|Ptpro|Notch1|Asxl1|Mtss1|Notch2|Lgr4|Lamb2|Ptch1|Wwtr1|Ext1|Grem1|Cited1|Myo1e|Basp1|Gli3|Tshz3|Osr1|Smo|Shh|Lif|Prom1|Amer1|Fat4|Ednra|Sall1|Gpr4|Wnt9b|Glis2|Klf15|Ednrb|Yap1|Ampd2|Wnt4|Pdgfb|Mmp9|Cd24a|Hes1|	44	0.142142	1.11513	0.292373	0.565017	Pou3f3|Cd24a|Grem1|Gpr4|Wwtr1|Lamb2|Myo1e|Smo|Ednrb|Pdgfb|Bmp4|Basp1|Lhx1|Amer1|Pax2|Ctnnb1|Ptch1|Prom1|Jag1|Notch2|Lgr4|Osr1|Gdnf|Klf15|Mmp9|Yap1|Mtss1|Hes1|Lif|Cited1|Gli3|Ext1|Glis2|Sall1|Mef2c|Shh|Wnt4|Ptpro|Fat4|Notch1|Asxl1|Ampd2|Ednra|Tshz3|	Pou3f3|Cd24a|Grem1|Gpr4|Wwtr1|Lamb2|Myo1e|Smo|Ednrb|Pdgfb|Bmp4|Basp1|Lhx1|Amer1|Pax2|Ctnnb1|Ptch1|Prom1|Jag1|Notch2|Lgr4|Osr1|Gdnf|Klf15|Mmp9|Yap1|Mtss1|Hes1|Lif|Cited1|Gli3|Ext1|Glis2|
268	GOBP_CELL_FATE_COMMITMENT	186	0.138359	2.15767	0.00394477	0.0132391	Chd4|Cyp26b1|Spry2|Mef2c|Stat3|Prox1|Leo1|Pou3f2|Ctnnb1|Epop|Otud5|Wnt2|Tbr1|Bcl11b|Apc2|Notch1|Apc|Mga|Casz1|Zfp521|Sox9|Pml|Olig1|Sox1|Arhgef2|Mta2|Neurod1|Tcf3|Rara|Neurog2|Jag2|Wnt9a|Dlx1|Ntf3|Notch2|Fgf10|Chd3|Ar|Bcl2|Sh3pxd2b|Stat6|Gatad2b|Ets2|Zfp157|Olig2|Wnt11|Fgf13|Nkx6-2|Dll3|Ptch1|Erbb4|Kdm6b|Ehmt2|Fzd7|Hey2|Wnt5a|Spn|Ctr9|Dll1|Chrdl1|Ntrk3|Smad5|Fgfr2|Sox2|Notch3|Prrx1|Sox18|Wnt1|Sox…	Chd4|Cyp26b1|Spry2|Mef2c|Stat3|Prox1|Leo1|Pou3f2|Ctnnb1|Epop|Otud5|Wnt2|Tbr1|Bcl11b|Apc2|Notch1|Apc|Mga|Casz1|Zfp521|Sox9|Pml|Olig1|Sox1|Arhgef2|Mta2|Neurod1|Tcf3|Rara|Neurog2|Jag2|Wnt9a|Dlx1|Ntf3|Notch2|Fgf10|Chd3|Ar|Bcl2|Sh3pxd2b|Stat6|Gatad2b|Ets2|Zfp157|Olig2|Wnt11|Fgf13|Nkx6-2|Dll3|Ptch1|Erbb4|Kdm6b|Ehmt2|Fzd7|Hey2|Wnt5a|Spn|Ctr9|Dll1|Chrdl1|Ntrk3|Smad5|Fgfr2|Sox2|Notch3|Prrx1|Sox18|Wnt1|Sox…	205	0.0749902	1.25021	0.179134	0.441605	Nr2e1|Tunar|Smad5|Gatad2a|Olig2|Epas1|Itgb1|Ctsl|Ebf2|Bcl2|Tcf7l2|Bmpr1a|Fgfr3|Rbpj|Prdm4|Batf|Spry2|Olig1|Bcl11b|Pdpn|Pax6|Cyp26b1|Rara|Lats1|Lats2|Sox1|Eomes|Sh3pxd2b|Nkx2-2|Sox9|Rtf1|Wnt5a|Nfia|Paf1|Cdc73|Prrx1|Smad4|Cdc42|Ar|Tgfbr1|Fgfr2|Smo|Foxg1|Neurog2|Edn1|Psen1|Sfrp1|Otud5|Hey2|Eya1|Fgf2|Leo1|Runx1|Dmrta2|Bmp4|Arhgef2|Nkx6-2|Sostdc1|Prox1|Wnt7b|Pml|Gsx1|Ntf3|Dlx2|Otx2|Fgf13|Gli2|Rhoa|Nfi…	Nr2e1|Tunar|Smad5|Gatad2a|Olig2|Epas1|Itgb1|Ctsl|Ebf2|Bcl2|Tcf7l2|Bmpr1a|Fgfr3|Rbpj|Prdm4|Batf|Spry2|Olig1|Bcl11b|Pdpn|Pax6|Cyp26b1|Rara|Lats1|Lats2|Sox1|Eomes|Sh3pxd2b|Nkx2-2|Sox9|Rtf1|Wnt5a|Nfia|Paf1|Cdc73|Prrx1|Smad4|Cdc42|Ar|Tgfbr1|Fgfr2|Smo|Foxg1|Neurog2|Edn1|Psen1|Sfrp1|
269	GOBP_CELL_FATE_DETERMINATION	21	0.331855	1.80067	0.0124224	0.0599152	Cyp26b1|Mef2c|Prox1|Ctnnb1|Jag2|Ntf3|Notch2|Dll3|Ptch1|Chrdl1|Prrx1|Wnt1|Smarca4|Foxg1|Pax6|	Cyp26b1|Mef2c|Prox1|Ctnnb1|Jag2|Ntf3|Notch2|Dll3|Ptch1|Chrdl1|Prrx1|Wnt1|Smarca4|Foxg1|Pax6|Ascl1|Ptch2|Wnt7a|Fezf2|Cdc42|Hes1|	26	0.312988	1.89832	0.00819672	0.0847345	Ebf2|Pax6|Cyp26b1|Nkx2-2|Prrx1|Cdc42|Foxg1|Bmp4|Prox1|Ntf3|Otx2|Wnt7a|Pax2|Ctnnb1|Ptch1|Ascl1|Dll3|Notch2|Hes1|Smarca4|Wnt1|Gata2|Chrdl1|Mef2c|Fezf2|Jag2|	Ebf2|Pax6|Cyp26b1|Nkx2-2|Prrx1|Cdc42|Foxg1|Bmp4|Prox1|Ntf3|Otx2|Wnt7a|Pax2|Ctnnb1|Ptch1|Ascl1|Dll3|
270	GOBP_CELL_FATE_SPECIFICATION	59	0.222049	2.00891	0.00199601	0.0261534	Chd4|Pou3f2|Ctnnb1|Tbr1|Apc2|Notch1|Apc|Mga|Sox9|Sox1|Mta2|Chd3|Ar|Gatad2b|Olig2|Wnt11|Ptch1|Ehmt2|Fzd7|Wnt5a|Dll1|Ntrk3|Sox2|Sox18|Sox6|Myt1l|Psen2|Mbd3|Psen1|Tead4|Eya1|Wnt3a|Pax6|Fgf2|Tbx15|Gli3|Gatad2a|Gli2|Smo|Cdon|Shh|	Chd4|Pou3f2|Ctnnb1|Tbr1|Apc2|Notch1|Apc|Mga|Sox9|Sox1|Mta2|Chd3|Ar|Gatad2b|Olig2|Wnt11|Ptch1|Ehmt2|Fzd7|Wnt5a|Dll1|Ntrk3|Sox2|Sox18|Sox6|Myt1l|Psen2|Mbd3|Psen1|Tead4|Eya1|Wnt3a|Pax6|Fgf2|Tbx15|Gli3|Gatad2a|Gli2|Smo|Cdon|Shh|Dmrta2|Fgfr1|Ascl1|Ihh|Fkbp8|Itgb1|Sufu|Ptch2|Hdac1|Rbpj|Bmpr1a|Rbbp7|Lmo4|Rbbp4|Hdac2|Mta1|Tenm4|Mta3|	65	0.105789	1.01268	0.402464	0.645443	Gatad2a|Olig2|Itgb1|Bmpr1a|Rbpj|Pax6|Sox1|Eomes|Nkx2-2|Sox9|Wnt5a|Nfia|Ar|Smo|Psen1|Eya1|Fgf2|Dmrta2|Otx2|Gli2|Nfix|Sox2|Pax2|Ctnnb1|Ptch1|Wnt11|Ascl1|Mbd3|Chd3|Gatad2b|Mta1|Mta2|Sox6|Hdac1|Chd4|Ehmt2|Myt1l|Nfib|Apc|Pou3f2|Sox18|Lmo4|Sufu|Dmrt3|Gli3|Rbbp4|Tbx18|Mta3|Dll1|Fkbp8|Tbx3|Psen2|Fgfr1|Tead4|Mga|Shh|Rbbp7|Ntrk3|Notch1|Fzd7|Hdac2|Apc2|Cdon|Tbr1|Tenm4|	Gatad2a|Olig2|Itgb1|Bmpr1a|Rbpj|Pax6|Sox1|Eomes|Nkx2-2|Sox9|Wnt5a|Nfia|Ar|Smo|Psen1|Eya1|Fgf2|Dmrta2|Otx2|Gli2|Nfix|Sox2|Pax2|Ctnnb1|Ptch1|Wnt11|Ascl1|Mbd3|Chd3|Gatad2b|Mta1|Mta2|Sox6|Hdac1|Chd4|Ehmt2|Myt1l|Nfib|Apc|Pou3f2|Sox18|
271	GOBP_CELL_GROWTH	452	0.0686901	1.68726	0.030303	0.0895355	Map2|Dbn1|Macf1|Golga4|Clstn3|Tnr|Slit1|Bcan|Rgs2|Epha7|Bcl6|Megf8|Eif4g1|Fstl4|Map1b|Nrp1|Akap6|Sema5b|D130043K22Rik|Sema5a|Islr2|Kmt2d|Afdn|Sorbs2|Sema3e|Vgll4|Unc13a|Smad7|Igfbp5|L1cam|Mapt|Plxna4|Slit2|Ctnnb1|Zeb2|Tro|Nrp2|Sema6d|Apoe|Usp9x|Mag|Rtn4|Nf2|Stk11|Hsp90aa1|Emx1|Epb41l3|Hdgfl2|Ppp1r9b|Clstn1|Nin|Dcun1d3|Eif4g2|Lhx2|Yy1|Tchp|Trim32|Sema3a|H1f5|Cttn|Trpc5|Sgk1|Nanos1|Foxk1|Rufy3|Rab2…	Map2|Dbn1|Macf1|Golga4|Clstn3|Tnr|Slit1|Bcan|Rgs2|Epha7|Bcl6|Megf8|Eif4g1|Fstl4|Map1b|Nrp1|Akap6|Sema5b|D130043K22Rik|Sema5a|Islr2|Kmt2d|Afdn|Sorbs2|Sema3e|Vgll4|Unc13a|Smad7|Igfbp5|L1cam|Mapt|Plxna4|Slit2|Ctnnb1|Zeb2|Tro|Nrp2|Sema6d|Apoe|Usp9x|Mag|Rtn4|Nf2|Stk11|Hsp90aa1|Emx1|Epb41l3|Hdgfl2|Ppp1r9b|Clstn1|Nin|Dcun1d3|Eif4g2|Lhx2|Yy1|Tchp|Trim32|Sema3a|H1f5|Cttn|Trpc5|Sgk1|Nanos1|Foxk1|Rufy3|Rab2…	478	-0.0578277	-1.4351	0.091954	0.309612	Ccdc85b|Inhba|Cd38|Igfbp4|Enpp1|Actr3|Stk11|Rpl4|Rnd2|Ndufs3|Rgs2|Itgb1|Rab21|Cxcl16|Bcl2|Sh3glb1|Csf1r|Spacdr|Lamtor1|Sema4c|Plaa|Kif26a|Uri1|Cttn|Cryab|Igfbpl1|Tead1|Igfbp5|Ppard|Llph|Prdm4|Fam107a|Grem1|Adipor1|Sema6a|Ei24|Ip6k2|Ppp1r9b|Adam17|Edn3|Ryk|Mag|Npm1|Sox9|Rerg|Nf2|Exosc2|Wnt5a|Rb1|Cdc73|Smad4|Nr3c1|Lamb2|Ppara|Cdc42|Plaat1|Gng4|Mapkap1|Tgfbr1|Arih2|Serpine2|Adipor2|Apoe|Smo|Ifrd1|Ct…	Tro|Raph1|Rarg|Sorbs2|Ncbp1|Rbbp7|Eno1|Tnfrsf12a|Minar1|Sema4g|Gas2l1|Cdkn1b|Megf8|Trpc5|Myo5b|Adrb1|Syt4|Prmt2|Dscam|Sema4b|Nrp2|Socs2|Supv3l1|Fubp1|Trpv2|Sbf1|Vcl|Dab2|Sirt1|Cdk5|Agt|Prr5|Eif2ak4|Igf1|Akap13|Ntrk3|Flrt1|Plxna4|Prkn|Ino80|Impact|Cadm1|Frzb|Sema3e|Srf|App|Camk2d|Dcbld2|Sema4a|Parp2|Cdkn2aip|Cpne6|Lgi1|Dbnl|Slc9a6|Ptk2|Rictor|Plxna1|Trim32|Shtn1|Limk1|Clstn1|Lrp1|Rptor|Trip10|Rims…
272	GOBP_CELL_JUNCTION_ASSEMBLY	378	0.160365	3.49237	0	0	Npas4|Sptbn2|Macf1|Plec|Ppp1r9a|Clstn3|Mpdz|Dst|Il1rap|Epha7|Limch1|Grin1|Eif4g1|Actn1|Cntnap2|Nrp1|Cacna1a|Agrn|Cntnap1|Mef2c|Epha3|Fmn1|Clstn2|Arhgef9|Afdn|Ephb1|Cdh9|Smad7|Mapt|Pcdh17|Eef2k|Ctnnb1|Plxnb2|Pxn|Heg1|Nrxn3|Tln1|Cdh10|Actn2|Ptpro|Epb41l3|Magi2|Tjp1|Tsc1|Lrtm2|Clstn1|Itgav|Flrt2|Il1rapl1|Slk|Fbf1|Nrg2|Clasp1|Rapgef2|Lrrc24|Lrrc4b|Actb|Lrrtm3|Nrxn1|Gpc4|Ctnna1|Bsn|Pcdhb16|Pard3|Cldn1…	Npas4|Sptbn2|Macf1|Plec|Ppp1r9a|Clstn3|Mpdz|Dst|Il1rap|Epha7|Limch1|Grin1|Eif4g1|Actn1|Cntnap2|Nrp1|Cacna1a|Agrn|Cntnap1|Mef2c|Epha3|Fmn1|Clstn2|Arhgef9|Afdn|Ephb1|Cdh9|Smad7|Mapt|Pcdh17|Eef2k|Ctnnb1|Plxnb2|Pxn|Heg1|Nrxn3|Tln1|Cdh10|Actn2|Ptpro|Epb41l3|Magi2|Tjp1|Tsc1|Lrtm2|Clstn1|Itgav|Flrt2|Il1rapl1|Slk|Fbf1|Nrg2|Clasp1|Rapgef2|Lrrc24|Lrrc4b|Actb|Lrrtm3|Nrxn1|Gpc4|Ctnna1|Bsn|Pcdhb16|Pard3|Cldn1…	417	-0.126386	-2.98606	0	0.000199	Npas4|Zdhhc2|Actr3|Wdpcp|Hopx|Sdc4|Lrfn4|Gpm6b|Itgb1|Ugt8a|Rps6|Lrp4|Bcl2|Ephb1|Fzd5|Plxnb1|Numb|Cttn|Myo6|Ctnna1|Fam107a|Grem1|Pmp22|Enpp2|Cldn1|Ocel1|Rab13|Itgb1bp1|Ptpn11|Apod|Rap2a|Efnb3|Ptpn13|Gpc4|Tnf|Fzd1|Nphp1|Ptpra|Rhoc|Cdh6|Cript|Actb|Wnt5a|Arhgap6|Cldn11|Cdc42|Lrrtm2|Fbxo45|Cldn10|Lims1|Lhfpl4|Dvl1|Pxn|Mmp14|Itgb4|Ntrk2|Dlg5|Pip5k1a|Lrrn1|Epha7|Cldn34c1|Lzts1|Ocln|Pkp4|Wdr1|Gabrb3|Il1b…	Pclo|Gabra2|Macf1|Plxnb2|Esam|Efna5|Ghsr|Myoc|Jam3|Negr1|Pcdhb16|Srgap2|Heg1|Dmtn|Rock2|Cldn5|Lrrtm1|Kirrel3|Itgb3|Mdga1|Thsd1|Rapgef1|Afdn|Zdhhc12|Icam5|Srcin1|Dapk3|Nrg1|Eif4g1|Gria1|C1ql3|Ston1|Cbln1|Flcn|Col16a1|Mef2c|Tpbg|Slitrk5|Adgrb3|Ephb2|Rapgef2|Cdh8|Hdac7|Itga5|St8sia2|Flot1|Sdk2|Cbln2|Myh9|Tek|Wnt4|Gabrg2|Lrrc4b|Gabrb2|Asic2|Ptpro|Nrxn2|Lrrtm3|Efnb1|Numbl|Vps35|Il1rapl1|Adgrl3|Dlg1|Pk…
273	GOBP_CELL_JUNCTION_DISASSEMBLY	20	-0.159877	-0.858185	0.623247	0.749696	Epha4|Abcc8|Arf6|Dusp3|Cx3cr1|Trem2|Map4k4|C1qc|Tgfb3|Pik3r1|Itgam|C1qb|Iqsec1|Ngef|C1qa|Snai2|	Epha4|Abcc8|Arf6|Dusp3|Cx3cr1|Trem2|Map4k4|C1qc|Tgfb3|Pik3r1|Itgam|C1qb|Iqsec1|Ngef|C1qa|Snai2|Tgfbr1|Ston1|Cdk5|Mapre2|	26	0.151422	0.911778	0.564777	0.738485	Cx3cr1|Itgam|Itgb1|C1qc|Trem2|Tgfbr1|Prickle1|Pik3r1|Arf6|Map4k4|Dusp3|Ngef|C1qb|Snai2|C1qa|C1ql1|C3|Iqsec1|Ston1|Adgrb3|Mapre2|Tgfb3|Plxnc1|Epha4|Cdk5|Abcc8|	Cx3cr1|Itgam|Itgb1|C1qc|Trem2|Tgfbr1|Prickle1|Pik3r1|Arf6|Map4k4|Dusp3|Ngef|C1qb|Snai2|
274	GOBP_CELL_JUNCTION_MAINTENANCE	39	0.270851	1.974	0.00792079	0.0299796	Cntnap2|Cntnap1|Afdn|Epb41l3|Tjp1|Erc1|Nrxn1|Arf6|Mtss1|Syngap1|Shank2|Hspa8|Cbln2|Nlgn1|Sdf4|Whrn|C1ql1|Fermt2|F2r|Plekha7|Kirrel|Ophn1|Camsap3|	Cntnap2|Cntnap1|Afdn|Epb41l3|Tjp1|Erc1|Nrxn1|Arf6|Mtss1|Syngap1|Shank2|Hspa8|Cbln2|Nlgn1|Sdf4|Whrn|C1ql1|Fermt2|F2r|Plekha7|Kirrel|Ophn1|Camsap3|Erc2|Shroom2|Prtn3|Adgrb3|Cbln1|Inava|Pard6a|Chchd10|Cbln3|Cldn1|Dgkz|Cbln4|Csf1r|Kifc3|Rab3a|Cadm1|	45	-0.256011	-2.08311	0.00421941	0.0362756	Itgb1|Csf1r|Cldn1|Sdf4|Pard6a|F2r|Fermt2|Whrn|Arf6|Pkp2|Nrxn1|Dgkz|Shroom2|Grn|Erc1|Tjp1|Inava|Kifc3|Epb41l3|Syngap1|Mtss1|C1ql1|Appl1|Erc2|Itgb3|Afdn|Sema3a|Cbln3|Cbln1|Adgrb3|Cbln2|Rims2|Chchd10|Kirrel|Adgrl3|Rab3a|Plxna4|Cadm1|Sort1|Nlgn1|Ophn1|Cntnap2|Camsap3|Plekha7|Cntnap1|	Erc2|Itgb3|Afdn|Sema3a|Cbln3|Cbln1|Adgrb3|Cbln2|Rims2|Chchd10|Kirrel|Adgrl3|Rab3a|Plxna4|Cadm1|Sort1|Nlgn1|Ophn1|Cntnap2|Camsap3|Plekha7|Cntnap1|
275	GOBP_CELL_KILLING	102	-0.138937	-1.60621	0.0225873	0.135771	Bad|Mr1|Ptpn6|Bcl2l11|Kif5b|Nlrp6|Itgam|Cd1d1|Rnf19b|Unc13d|Havcr2|Lgals9|Lgals3|Fcer2a|Ctsc|Ctsh|H2-T10|Romo1|Myd88|Il18|Cyrib|Fadd|Pomc|Vav1|Tap1|Cxcl1|Tac1|Il12a|H2-T22|H2-M3|Dnase1|Fcgr3|Gfer|Ccl17|Spi1|Ap1g1|Pik3r6|Pnp|Stat5b|Bcl2l1|Nectin2|Nckap1l|Cd160|Lamp1|H2-T24|Oga|H2-T23|Stxbp2|Gfus|Hmgn2|Cd55|Gzmm|Cr1l|Syk|Serpinb9|Crk|Rasgrp1|Nts|Arl8b|Rab27a|Arrb2|Plekhm2|Gapdh|Ccl27a|Stx7|Prdx1|Ca…	H2-D1|P2rx7|Ccl28|Emp2|Pvr|Lyst|Tap2|Hspa8|Tyrobp|Coro1a|Cxcl14|Atn1|Hsp90ab1|Ccl25|Il18rap|Cxcl12|Tusc2|Cfh|Ccl2|Cxcl10|Cebpg|B2m|Il4|Cx3cr1|Cd59a|Lyz2|Stx11|Ncf1|Ptprc|H2-K1|Stap1|Bad|Mr1|Ptpn6|Bcl2l11|Kif5b|Nlrp6|Itgam|Cd1d1|Rnf19b|Unc13d|Havcr2|Lgals9|Lgals3|Fcer2a|Ctsc|Ctsh|H2-T10|Romo1|Myd88|Il18|Cyrib|Fadd|Pomc|Vav1|Tap1|Cxcl1|Tac1|Il12a|H2-T22|H2-M3|Dnase1|Fcgr3|Gfer|Ccl17|Spi1|Ap1g1|Pik3…	123	0.144353	1.88757	0.00656455	0.0880039	Rpl30|B2m|Prdx1|Cx3cr1|Cxcl14|Cxcl10|Ebag9|Itgam|H2-D1|Hmgn2|Cebpg|Emp2|Lamp1|Ccl28|Tac1|Tusc2|Tyrobp|Bcl2l11|Rps19|H2-K1|Stx11|Il18|Lgals9|P2rx7|Havcr2|Fadd|H2-T22|Arrb2|Romo1|Hfe|Ppp3cb|Stxbp2|Pnp|Hsp90ab1|Ncf1|Crk|Cxcl12|Oga|Rasgrp1|Nts|H2bc21|Rnf19b|H2-M3|Bcl2l1|Ctsh|Nectin2|Pik3r6|Ccl22|Plekhm2|Dnase1l3|Ap1g1|Gfer|Lyz2|H2-T24|Lag3|Mill2|Ccl2|Ccl17|Ccl25|Gzmm|Ulbp1|H2-M2|Syk|Il12b|Ceacam1|Pom…	Rpl30|B2m|Prdx1|Cx3cr1|Cxcl14|Cxcl10|Ebag9|Itgam|H2-D1|Hmgn2|Cebpg|Emp2|Lamp1|Ccl28|Tac1|Tusc2|Tyrobp|Bcl2l11|Rps19|H2-K1|Stx11|Il18|Lgals9|P2rx7|Havcr2|Fadd|H2-T22|Arrb2|Romo1|Hfe|Ppp3cb|Stxbp2|Pnp|Hsp90ab1|Ncf1|Crk|Cxcl12|Oga|Rasgrp1|Nts|H2bc21|Rnf19b|H2-M3|Bcl2l1|Ctsh|Nectin2|Pik3r6|Ccl22|Plekhm2|Dnase1l3|Ap1g1|Gfer|Lyz2|H2-T24|Lag3|Mill2|Ccl2|Ccl17|Ccl25|Gzmm|Ulbp1|H2-M2|Syk|Il12b|Ceacam1|Pom…
276	GOBP_CELL_MATRIX_ADHESION	189	0.153119	2.45613	0	0.00290507	Macf1|Itga7|Bcan|Bcl6|Limch1|Tiam1|Actn1|Nrp1|Cntn2|Jag1|Epha3|Itgb8|Fmn1|Sema3e|L1cam|Ctnnb1|Pxn|Npnt|Actn2|Tsc1|Pcsk5|Dmd|Itgav|Slk|Clasp1|Cttn|Plekha2|Ccl28|Ptprk|Dag1|Clasp2|Rock1|Whamm|Dapk3|Vcl|Ajap1|Emp2|Cd34|Jup|Actg1|Bcas3|Disc1|Col16a1|Pecam1|Sdc4|Mmp14|Bcl2|Ddr1|Epb41l5|Vegfa|Sorbs1|Csf1|Dmtn|Sned1|Plau|Rras|Itga6|Dicer1|Fn1|Rcc2|Itga11|Taok2|Fermt2|Tnxb|Ccl25|Itgb1bp1|Cask|Arhgap6|Lrp…	Macf1|Itga7|Bcan|Bcl6|Limch1|Tiam1|Actn1|Nrp1|Cntn2|Jag1|Epha3|Itgb8|Fmn1|Sema3e|L1cam|Ctnnb1|Pxn|Npnt|Actn2|Tsc1|Pcsk5|Dmd|Itgav|Slk|Clasp1|Cttn|Plekha2|Ccl28|Ptprk|Dag1|Clasp2|Rock1|Whamm|Dapk3|Vcl|Ajap1|Emp2|Cd34|Jup|Actg1|Bcas3|Disc1|Col16a1|Pecam1|Sdc4|Mmp14|Bcl2|Ddr1|Epb41l5|Vegfa|Sorbs1|Csf1|Dmtn|Sned1|Plau|Rras|Itga6|Dicer1|Fn1|Rcc2|Itga11|Taok2|Fermt2|Tnxb|Ccl25|Itgb1bp1|Cask|Arhgap6|Lrp…	196	-0.106802	-1.70564	0.0258449	0.14455	Wdpcp|Sdc4|Gpm6b|Cdk6|Itgam|Plekha2|Itgb1|Bcl2|Cd63|Tdgf1|Cttn|Emp2|Fam107a|Grem1|Ccl28|Enpp2|Itga9|Itgb1bp1|Npnt|Ptpn11|Apod|Ptpra|Bcl2l11|Arhgap6|Itgb8|Lims1|Pxn|Mmp14|Itgb4|Itgb2|Cntn2|Pip5k1a|Bcan|Fermt2|Pik3r1|Limch1|Csf1|Efemp2|Ajap1|Vcam1|Phldb2|Rhoa|Ppm1f|Ninj1|Itgb7|Plau|Slk|Map4k4|Poldip2|Gsk3b|Sned1|Ddr1|Tecta|Fmn1|Dusp3|Ctnnb1|Jup|Dusp22|Postn|Rin2|Tesk2|Coro1c|Ccl25|Vtn|Ptprj|Angptl3…	Macf1|Efna5|Prkcz|Myoc|Jam3|Nexmif|Itgal|Itga10|Dmtn|Rasa1|Itgb3|Bcam|Tnxb|Thsd1|Disc1|Dapk3|Thbs1|Dmd|Sirpa|Ston1|Cd34|Col16a1|Eda|Mink1|Mkln1|Itga1|Itga5|Myh9|Tek|Wnt4|Col5a3|Otoa|Cdh11|Dlc1|Pik3cb|Epha1|Epdr1|Vcl|Cdk5|Agt|Clasp1|Sema3e|Srf|Itgbl1|Cdh13|Epha3|Utrn|Nid1|Acer2|Ptk2|Taok2|Peak1|Camsap3|Trpm7|Itga8|Zyx|Lrp1|Itga4|Coro2b|Tsc1|Iqgap1|Itga11|Ldb1|Actn2|Pecam1|Itga3|Pcsk5|Fn1|Ptprk|Nrp…
277	GOBP_CELL_MATURATION	151	0.0999984	1.4531	0.0916335	0.191254	Klf2|Sptbn4|Kcnip2|Rfx3|Cntnap2|Cntn2|Nrcam|Foxo3|Ank3|Ctnnb1|Ppp2r1a|Akap5|Dlg2|Mir132|Pgr|Nrxn1|Ptbp3|Nfasc|Mir212|Bcl11a|Mecp2|Ythdf2|Neurog2|Map3k13|Anks1|Tdrd5|Fzd5|Zbtb7a|Brca2|Tut7|Bcl2|Gpat4|Kcnb1|Gba|Vegfa|Grip2|C1ql1|Dleu2|Ngf|Dazl|Slc26a8|Pou2f2|Sox10|Scarf1|Nppc|Shb|Gdf11|Fam20c|Tusc2|Flvcr1|Sox18|Gja1|Pcsk4|Cbfb|Rb1|Npr2|Pde3a|Rps6ka2|Bfsp1|Ntn4|Pmp22|Bfsp2|Lhx6|Ptk2b|Tgfb1|Gnaq|Ret|…	Klf2|Sptbn4|Kcnip2|Rfx3|Cntnap2|Cntn2|Nrcam|Foxo3|Ank3|Ctnnb1|Ppp2r1a|Akap5|Dlg2|Mir132|Pgr|Nrxn1|Ptbp3|Nfasc|Mir212|Bcl11a|Mecp2|Ythdf2|Neurog2|Map3k13|Anks1|Tdrd5|Fzd5|Zbtb7a|Brca2|Tut7|Bcl2|Gpat4|Kcnb1|Gba|Vegfa|Grip2|C1ql1|Dleu2|Ngf|Dazl|Slc26a8|Pou2f2|Sox10|Scarf1|Nppc|Shb|Gdf11|Fam20c|Tusc2|Flvcr1|Sox18|Gja1|Pcsk4|Cbfb|Rb1|Npr2|Pde3a|Rps6ka2|Bfsp1|Ntn4|Pmp22|Bfsp2|Lhx6|Ptk2b|Tgfb1|Gnaq|Ret|…	157	-0.0542508	-0.799884	0.722753	0.88164	Tfcp2l1|Cebpa|Epas1|Bcl2|Fzd5|Gdf11|Pmp22|Sox10|Tusc2|Foxj1|H3f3a|Ptbp3|Rb1|Fam210b|Kcnip2|Dleu2|Neurog2|Edn1|Pgr|B4galt6|L3mbtl3|Gnaq|Cntn2|Sirt2|Shb|Ednrb|Cbfb|Pebp1|Runx1|Pdgfb|Bfsp2|Fem1b|Abhd2|Ppp2r1a|Kif14|Akr1b3|Nfix|Mecp2|Ccnb1|Trip13|Gsk3b|Septin4|Grb14|Ctnnb1|Gldn|Tut7|Nrxn1|Kcnb1|Ascl1|Nfasc|Npr2|Foxo3|Aurka|Tal1|Il15|Ntn4|Rnd1|Akap5|Id2|Lgi4|Rac1|Bcl11a|Wdr77|Six3|Ret|Abl2|Sclt1|B4gal…	Fem1b|Abhd2|Ppp2r1a|Kif14|Akr1b3|Nfix|Mecp2|Ccnb1|Trip13|Gsk3b|Septin4|Grb14|Ctnnb1|Gldn|Tut7|Nrxn1|Kcnb1|Ascl1|Nfasc|Npr2|Foxo3|Aurka|Tal1|Il15|Ntn4|Rnd1|Akap5|Id2|Lgi4|Rac1|Bcl11a|Wdr77|Six3|Ret|Abl2|Sclt1|B4galt5|Dld|Bap1|Brd1|Plcb1|C1qa|Ythdf2|Catsper2|Lhx6|Ngf|Pth1r|Vegfa|Map3k13|Pde3a|Dlg2|Ptk2b|Gpat4|Hes1|Sox18|Xbp1|Nppc|C1ql1|Actl6b|C3|Maea|Rfx3|Btk|Fam20c|Flvcr1|Ccl21a|Ropn1l|Tgfb1|Pabpc…
278	GOBP_CELL_MIGRATION_IN_HINDBRAIN	20	0.333272	1.77877	0.0326923	0.065045	Ephb1|Flna|Ctnna2|Cul5|Plxna2|Ephb2|Arl13b|Atp1b2|Lrp6|Rbfox2|Rere|Sema4c|	Ephb1|Flna|Ctnna2|Cul5|Plxna2|Ephb2|Arl13b|Atp1b2|Lrp6|Rbfox2|Rere|Sema4c|Dab1|Itgb1|Socs7|Rnf7|Ttbk2|Cend1|Nhlh2|Ulk1|	21	0.195822	1.05048	0.396414	0.614399	Rnf7|Itgb1|Atp1b2|Ephb1|Sema4c|Lrp6|Socs7|Dab1|Ctnna2|Cul5|Nhlh2|Arl13b|Rere|Ulk1|Lef1|Rbfox2|Ttbk2|Flna|Ephb2|Cend1|Plxna2|	Rnf7|Itgb1|Atp1b2|Ephb1|Sema4c|
279	GOBP_CELL_MIGRATION_INVOLVED_IN_SPROUTING_ANGIOGENESIS	44	0.307639	2.43197	0	0.0034175	Ptgs2|Klf4|Mia3|Nrp1|Nr4a1|Map3k3|Robo1|Slit2|Notch1|Spred1|Plk2|Fbxw7|Pik3r2|Akt3|Stard13|Vegfa|Egr3|Gpld1|Itgb1bp1|Hmox1|Pik3c2a|Grem1|Rhoj|Thbs1|Nr2e1|Srf|Dll4|Kdr|Fgf2|Hdac9|Tbxa2r|Abl1|	Ptgs2|Klf4|Mia3|Nrp1|Nr4a1|Map3k3|Robo1|Slit2|Notch1|Spred1|Plk2|Fbxw7|Pik3r2|Akt3|Stard13|Vegfa|Egr3|Gpld1|Itgb1bp1|Hmox1|Pik3c2a|Grem1|Rhoj|Thbs1|Nr2e1|Srf|Dll4|Kdr|Fgf2|Hdac9|Tbxa2r|Abl1|Hdac7|Map2k5|Hdac5|Clec14a|Cib1|Itgb1|Card10|Jcad|Rhoa|Akt1|Efnb2|Pdcd10|	46	0.0949075	0.766525	0.769384	0.860178	Nr2e1|Hmox1|Nr4a1|Itgb1|Grem1|Egr3|Itgb1bp1|Pik3c2a|Fgf2|Spred1|Akt1|Rhoa|Hdac5|Hdac9|Ephb4|Akt3|Pik3r3|Jcad|Ptgs2|Fbxw7|Klf4|Mmrn2|Abl1|Cib1|Mia3|Vegfa|Plk2|Rhoj|Map2k5|Dll4|Kdr|Stard13|Card10|Gata2|Map3k3|Thbs1|Hdac7|Pik3r2|Srf|Efnb2|Notch1|Robo1|Pdcd10|Gpld1|Nrp1|Slit2|	Nr2e1|Hmox1|Nr4a1|Itgb1|Grem1|Egr3|Itgb1bp1|Pik3c2a|Fgf2|Spred1|Akt1|Rhoa|Hdac5|Hdac9|Ephb4|Akt3|Pik3r3|Jcad|Ptgs2|Fbxw7|Klf4|Mmrn2|
280	GOBP_CELL_PROLIFERATION_IN_FOREBRAIN	27	0.385107	2.36724	0	0.00492366	Pou3f2|Pou3f3|Zeb2|Kif1a|Pcm1|Tacc2|Tacc1|Ncor2|Dixdc1|Disc1|Numbl|Cep120|Numb|Fgfr2|Arx|Emx2|Hook3|Tacc3|Wnt3a|Pax6|Gli3|Fabp7|Akna|	Pou3f2|Pou3f3|Zeb2|Kif1a|Pcm1|Tacc2|Tacc1|Ncor2|Dixdc1|Disc1|Numbl|Cep120|Numb|Fgfr2|Arx|Emx2|Hook3|Tacc3|Wnt3a|Pax6|Gli3|Fabp7|Akna|Fgfr1|Dock7|Wnt7a|Wnt7b|	31	0.168371	1.06003	0.345188	0.611995	Fabp7|Pou3f3|Numb|Pax6|Akna|Hhex|Fgfr2|Dixdc1|Tacc1|Zeb2|Wnt7b|Kif14|Nfix|Wnt7a|Cep120|Six3|Nfib|Pou3f2|Hook3|Emx2|Tacc3|Gli3|Ncor2|Arx|Disc1|Fgfr1|Tacc2|Numbl|Pcm1|Kif1a|Dock7|	Fabp7|Pou3f3|Numb|Pax6|Akna|Hhex|Fgfr2|Dixdc1|Tacc1|Zeb2|Wnt7b|Kif14|Nfix|Wnt7a|
281	GOBP_CELL_RECOGNITION	111	0.110879	1.34923	0.133197	0.25714	Epha4|Ncam1|Megf8|Robo2|Cntnap2|Nrp1|Cntn2|Epha3|Sema5a|Hspa1b|Nrcam|Ephb1|Robo1|L1cam|Ptprz1|Rtn4|Celsr3|	Epha4|Ncam1|Megf8|Robo2|Cntnap2|Nrp1|Cntn2|Epha3|Sema5a|Hspa1b|Nrcam|Ephb1|Robo1|L1cam|Ptprz1|Rtn4|Celsr3|Robo3|Sema3a|Efnb3|Ephb2|Adgrb1|Nck2|Mfge8|Prtg|Ptx3|C4b|Wnt5a|Tub|Cntn5|Jmjd6|Ubap2l|Arsa|Megf10|Pcsk4|Ext1|Msn|Pcdhb6|B4galt1|Dock8|Foxg1|Bdnf|Trem2|Adam18|Ccdc141|Dlg1|St6galnac6|Pcdha7|Ighm|Cfp|Colec11|App|Ephb3|Cdk5r1|Pla2g5|Ovgp1|Tnfrsf21|Adam1a|Havcr2|Colec12|Cntn6|Lgals3|Nexn|Casp6|Zp…	119	-0.0888621	-1.12212	0.320755	0.593894	B4galt1|Ptx3|Ephb1|Clgn|Nck2|Efnb3|Msn|Wnt5a|Cct7|Trem2|Cd47|Foxg1|Havcr2|Ptprz1|Cct5|Vdac2|Cntn2|Tcp1|Cct3|Git1|Cct4|Cdk5r1|Sema5a|Cct2|Colec12|Ywhaz|Casp6|Pcdhb6|Rtn4|Cct6a|Folr1|Casp3|Masp1|Dock8|Dcst1|Cd81|Cct8|Mypn|Bdnf|Cd9|Adam18|Arsa|Scarb1|Ccr7|Cd36|Adam1b|Lgals3|St6galnac6|Prtg|Arhgap35|Cfb|Jmjd6|Ovgp1|Cntn5|Ephb3|Spa17|Tub|Fcgr3|C3|C4b|Plxnd1|Ubap2l|Ccl21a|Dcst2|Ext1|Cfp|Pla2g5|Adam32|C…	Zp2|Sema3a|Crtam|Sirpa|Robo2|Pcsk4|Cnr1|Ephb2|Myo18a|Ncam1|Adam1a|Dlg1|Acr|Megf8|Pcdha7|C4bp|Cntn6|Epha4|Dscam|Nexn|Dock2|Cadm1|App|Epha3|Dscaml1|Emb|Cntnap2|Fezf2|Robo3|Adgrb1|Robo1|Nedd9|Nrcam|Crtac1|Nrp1|Celsr3|L1cam|
282	GOBP_CELL_REDOX_HOMEOSTASIS	27	-0.315189	-1.98948	0.00581395	0.0291078	Prdx6|Prdx3|Git1|Txnrd3|Ero1a|Prdx4|Prdx5|Dld|Selenot|Prdx2|Krit1|Gsr|Prdx1|Gclc|Txn1|Selenos|	Egln2|Apex1|Ero1b|Txnrd2|Nfe2l2|Txnrd1|Ddit3|Glrx3|Gpx1|Nfe2l1|Txn2|Prdx6|Prdx3|Git1|Txnrd3|Ero1a|Prdx4|Prdx5|Dld|Selenot|Prdx2|Krit1|Gsr|Prdx1|Gclc|Txn1|Selenos|	31	0.313756	2.11607	0.00201207	0.0368214	Gpx1|Prdx1|Prdx6|Selenos|Gclc|Txn1|Selenot|Egln2|Gsr|Prdx2|Glrx3|Prdx4|Ero1a|Txnrd1|Git1|Nfe2l2|Il6|Txn2|Dld|Ddit3|Prdx3|Prdx5|Txnrd2|Apex1|Nnt|Slc2a10|Ero1b|Txnrd3|Chd6|Nfe2l1|Krit1|	Gpx1|Prdx1|Prdx6|Selenos|Gclc|Txn1|Selenot|Egln2|Gsr|Prdx2|Glrx3|Prdx4|Ero1a|Txnrd1|Git1|Nfe2l2|
283	GOBP_CELL_SUBSTRATE_ADHESION	307	0.135849	2.81986	0	0.000331	Dbn1|Macf1|Itga7|Bcan|Bcl6|Limch1|Tiam1|Actn1|Nrp1|Cntn2|Jag1|Epha3|Itgb8|Fmn1|Ephb1|Lamb1|Sema3e|L1cam|Marcks|Flna|Ctnnb1|Pxn|Npy2r|Ptprz1|Npnt|Actn2|Tsc1|Pcsk5|Dmd|Itgav|Ccn1|Slk|Egfl6|Bcar1|Clasp1|Vamp3|Notch1|Edil3|Rell2|Tesk1|Actn4|Cttn|Plekha2|Ccl28|Smoc2|Olfm4|Ptprk|Dag1|Clasp2|Atrn|Atrnl1|Carmil1|Rock1|Whamm|Dapk3|Vcl|Ajap1|Emp2|Parvg|Cd34|Jup|Rreb1|Actg1|Bcas3|Disc1|Col16a1|Pecam1|Sdc4|M…	Dbn1|Macf1|Itga7|Bcan|Bcl6|Limch1|Tiam1|Actn1|Nrp1|Cntn2|Jag1|Epha3|Itgb8|Fmn1|Ephb1|Lamb1|Sema3e|L1cam|Marcks|Flna|Ctnnb1|Pxn|Npy2r|Ptprz1|Npnt|Actn2|Tsc1|Pcsk5|Dmd|Itgav|Ccn1|Slk|Egfl6|Bcar1|Clasp1|Vamp3|Notch1|Edil3|Rell2|Tesk1|Actn4|Cttn|Plekha2|Ccl28|Smoc2|Olfm4|Ptprk|Dag1|Clasp2|Atrn|Atrnl1|Carmil1|Rock1|Whamm|Dapk3|Vcl|Ajap1|Emp2|Parvg|Cd34|Jup|Rreb1|Actg1|Bcas3|Disc1|Col16a1|Pecam1|Sdc4|M…	318	-0.0743463	-1.54058	0.0518672	0.23397	Vamp3|Ttyh1|Wdpcp|Ap1ar|Sdc4|Gpm6b|Cdk6|Itgam|Plekha2|Itgb1|Atp1b2|Bcl2|Ephb1|Cd63|Tdgf1|Ptn|Cttn|Antxr1|Emp2|Arpc2|Ppard|Fam107a|Grem1|Ccl28|Enpp2|Itga9|Pdpn|C1qbp|Jak2|Itgb1bp1|Npnt|Ptpn11|Apod|Prex1|Ptpra|Bcl2l11|Cspg5|Ecm2|Ccdc80|Arhgap6|Angpt2|Lamb2|Cdc42|Marcks|Hsd17b12|Itgb8|Lims1|Sorbs3|Pxn|Mmp14|Dnm2|Axl|Ptprz1|Itgb4|Sfrp1|Itgb2|Cntn2|Pip5k1a|Parvb|Stk4|Bcan|Fermt2|Parvg|Pik3r1|Limch1|Cs…	Cdh11|Dlc1|Myadm|Pik3cb|Epha1|Lamc2|Epdr1|Vcl|Dab2|Cdk5|Agt|Clasp1|Rreb1|Bcar1|Sema3e|Srf|Itgbl1|Cdh13|Epha3|Utrn|Coro1a|Lama5|Nid1|Acer2|Abi3bp|Notch1|Fzd7|Ptk2|Taok2|Peak1|Edil3|Camsap3|Trpm7|Itga8|Zyx|Fndc3b|Lrp1|Npy2r|Spag6l|Men1|Itga4|Fat2|Coro2b|Fbln2|Tsc1|Iqgap1|Itga11|Ldb1|Vit|Nedd9|Actn2|Pecam1|Itga3|Gcnt2|Pcsk5|Fn1|Ptprk|Spock2|Nrp1|Adamts9|Spock1|L1cam|
284	GOBP_CELL_SUBSTRATE_JUNCTION_ORGANIZATION	95	0.223566	2.57727	0	0.00156706	Macf1|Plec|Dst|Limch1|Actn1|Nrp1|Epha3|Fmn1|Pxn|Tln1|Actn2|Tsc1|Itgav|Slk|Clasp1|Cttn|Arf6|Ptprk|Clasp2|Rock1|Whamm|Dapk3|Vcl|Actg1|Bcas3|Col16a1|Sdc4|Mmp14|Bcl2|Epb41l5|Vegfa|Sorbs1|Dmtn|Fn1|Rcc2|Taok2|Fermt2|Itgb1bp1|Arhgap6|Lrp1|Apod|Itgb3|Grem1|Dusp3|Enpp2|Camsap3|Lamc1|Tns1|Iqgap1|Ptk2b|Pten|Src|Map4k4|Acvrl1|Ptprj|Ajuba|Itgb4|	Macf1|Plec|Dst|Limch1|Actn1|Nrp1|Epha3|Fmn1|Pxn|Tln1|Actn2|Tsc1|Itgav|Slk|Clasp1|Cttn|Arf6|Ptprk|Clasp2|Rock1|Whamm|Dapk3|Vcl|Actg1|Bcas3|Col16a1|Sdc4|Mmp14|Bcl2|Epb41l5|Vegfa|Sorbs1|Dmtn|Fn1|Rcc2|Taok2|Fermt2|Itgb1bp1|Arhgap6|Lrp1|Apod|Itgb3|Grem1|Dusp3|Enpp2|Camsap3|Lamc1|Tns1|Iqgap1|Ptk2b|Pten|Src|Map4k4|Acvrl1|Ptprj|Ajuba|Itgb4|Kdr|Rab8b|Abl1|Phldb2|Actn3|Pik3r1|Ppm1f|BC024139|Iqsec1|Smad3|It…	102	-0.0818723	-0.980376	0.457426	0.713127	Wdpcp|Sdc4|Gpm6b|Bcl2|Cttn|Fam107a|Grem1|Enpp2|Itgb1bp1|Ptpn11|Apod|Ptpra|Arhgap6|Lims1|Pxn|Mmp14|Itgb4|Lamtor2|Pip5k1a|Fermt2|Prickle1|Pik3r1|Limch1|Phldb2|Tln1|Arf6|Ppm1f|Slk|Map4k4|Poldip2|Fmn1|Dusp3|Dusp22|Tesk2|Coro1c|Ptprj|Rab8b|Smad3|S100a10|Pdpk1|Rac1|Bcr|Whamm|Rhod|Pten|Thy1|Abl1|Cfl1|Vegfa|Ptk2b|Actg1|Actn1|Itga2|Itgav|Acvrl1|Src|Tns1|Rock1|Rhpn1|Iqsec1|Rcc2|Bcas3|Kdr|Clasp2|Epb41l5|Lam…	Macf1|Efna5|Myoc|Dmtn|Itgb3|Thsd1|Dapk3|Ston1|Col16a1|Itga5|Mapre2|Myh9|Tek|Wnt4|Dst|Cdh11|Dlc1|Vcl|Clasp1|Lama3|Epha3|Ptk2|Taok2|Peak1|Camsap3|Lrp1|Coro2b|Tsc1|Iqgap1|Ldb1|Plec|Actn2|Fn1|Ptprk|Nrp1|
285	GOBP_CELL_SURFACE_PATTERN_RECOGNITION_RECEPTOR_SIGNALING_PATHWAY	NA	NA	NA	NA	NA	NA	NA	44	0.289289	2.23259	0	0.0208772	Tril|Pik3ap1|Appl2|Ly96|Trem2|Nr1h3|Lbp|Nmi|Hmgb1|Rab7b|Lyn|Acod1|Tlr1|Ticam2|Cyba|Rab11fip2|Cd14|Irak1|Arf6|Ninj1|Lrrfip2|Tlr2|Masp1|Ripk2|Tnip3|Tnip2|Nr1d1|Pja2|Nod2|Peli1|Tnfaip3|Dab2ip|Nfkbia|Tlr4|Tlr6|Oas1c|Appl1|Tmem126a|Tirap|Ifi35|Naglu|Mfhas1|Prkce|Wdfy1|	Tril|Pik3ap1|Appl2|Ly96|Trem2|Nr1h3|Lbp|Nmi|Hmgb1|Rab7b|Lyn|Acod1|Tlr1|Ticam2|Cyba|Rab11fip2|Cd14|Irak1|Arf6|Ninj1|Lrrfip2|Tlr2|Masp1|Ripk2|Tnip3|Tnip2|Nr1d1|Pja2|Nod2|Peli1|Tnfaip3|Dab2ip|Nfkbia|Tlr4|Tlr6|Oas1c|Appl1|Tmem126a|Tirap|
286	GOBP_CELL_SURFACE_RECEPTOR_SIGNALING_PATHWAY_INVOLVED_IN_CELL_CELL_SIGNALING	455	0.118787	2.93737	0	0.000136	Npas4|Dbn1|Klf4|Macf1|Ppp1r9a|Egr1|Ckap5|Grin1|Tiam1|Cntnap2|Ccny|Prdm15|Mef2c|Tnks|Sema5a|Mapk8ip2|Sox4|Vcp|Tnik|Afdn|Ubr5|Cx3cl1|Leo1|Insyn1|Gprc5b|Foxo3|Ctdnep1|Fam53b|Vgll4|Baiap2|Wnk1|Bambi|Slc8a2|Ctnnb1|Ift20|Zeb2|Pkd2|Nlk|Npy2r|Otud5|Apoe|Wnt2|Tle1|Stk11|Unc13b|Ptpro|Celsr3|Ddb1|Calcoco1|Dgki|Siah2|Apc2|Slc8a3|Notch1|Ctnnbip1|Tmem131l|Chd8|Dact2|Grin2b|Daam1|Apc|Nrxn1|Gpc4|Pygo1|Lmbr1l|Fzd…	Npas4|Dbn1|Klf4|Macf1|Ppp1r9a|Egr1|Ckap5|Grin1|Tiam1|Cntnap2|Ccny|Prdm15|Mef2c|Tnks|Sema5a|Mapk8ip2|Sox4|Vcp|Tnik|Afdn|Ubr5|Cx3cl1|Leo1|Insyn1|Gprc5b|Foxo3|Ctdnep1|Fam53b|Vgll4|Baiap2|Wnk1|Bambi|Slc8a2|Ctnnb1|Ift20|Zeb2|Pkd2|Nlk|Npy2r|Otud5|Apoe|Wnt2|Tle1|Stk11|Unc13b|Ptpro|Celsr3|Ddb1|Calcoco1|Dgki|Siah2|Apc2|Slc8a3|Notch1|Ctnnbip1|Tmem131l|Chd8|Dact2|Grin2b|Daam1|Apc|Nrxn1|Gpc4|Pygo1|Lmbr1l|Fzd…	490	0.0455168	1.16099	0.260417	0.52394	Npas4|Egr1|Enpp1|Ift20|Gprc5b|Ndrg2|Stk11|Pfdn5|Daam2|Itgam|Rps12|Pbxip1|Otulin|Lrp4|Amotl1|Fzd5|Tcf7l2|Mdfic|Insyn2a|Tle5|Igsf11|Insyn2b|Fgfr3|Shisa2|Rbpj|Frat1|Ube2b|Tmem88b|Grem1|Cpe|Gpc5|Ccny|Ppp3ca|Sox10|Sox4|Ccnd1|Wwtr1|Rbms3|Lats1|Snx3|Lats2|Ryk|Gpc4|Usp8|Mesd|Neto2|Fzd1|Myc|Pygo2|Nkd1|Siah1a|Fzd8|Glra2|Sox9|Rtf1|Bambi|Dcdc2a|Wnk1|Wnt5a|Paf1|Hhex|Znrf3|Cdc73|Senp2|Ubac2|Mbd2|Klhl12|Lrp6|Gr…	Npas4|Egr1|Enpp1|Ift20|Gprc5b|Ndrg2|Stk11|Pfdn5|Daam2|Itgam|Rps12|Pbxip1|Otulin|Lrp4|Amotl1|Fzd5|Tcf7l2|Mdfic|Insyn2a|Tle5|Igsf11|Insyn2b|Fgfr3|Shisa2|Rbpj|Frat1|Ube2b|Tmem88b|Grem1|Cpe|Gpc5|Ccny|Ppp3ca|Sox10|Sox4|Ccnd1|Wwtr1|Rbms3|Lats1|Snx3|Lats2|Ryk|Gpc4|Usp8|Mesd|Neto2|Fzd1|Myc|Pygo2|Nkd1|Siah1a|Fzd8|Glra2|Sox9|Rtf1|Bambi|Dcdc2a|Wnk1|Wnt5a|Paf1|Hhex|Znrf3|Cdc73|Senp2|Ubac2|Mbd2|Klhl12|Lrp6|Gr…
287	GOBP_CELL_SURFACE_RECEPTOR_SIGNALING_PATHWAY_INVOLVED_IN_HEART_DEVELOPMENT	22	0.298561	1.6841	0.03125	0.09033	Jag1|Ctnnb1|Notch1|Wnt11|Lrp6|Hey2|Wnt5a|Dll1|Mks1|Chrd|Hey1|Tgfb1|Wnt3a|Dll4|Vangl2|	Jag1|Ctnnb1|Notch1|Wnt11|Lrp6|Hey2|Wnt5a|Dll1|Mks1|Chrd|Hey1|Tgfb1|Wnt3a|Dll4|Vangl2|Msx1|Nog|Snai1|Acvr1|Rbpj|Bmp2|Bmpr1a|	23	0.223653	1.28869	0.1611	0.416212	Hey1|Bmpr1a|Rbpj|Wnt5a|Lrp6|Nog|Hey2|Bmp4|Vangl2|Ctnnb1|Wnt11|Mks1|Jag1|Msx2|Snai1|Msx1|Tgfb1|Dll4|Bmp2|Acvr1|Dll1|Notch1|Chrd|	Hey1|Bmpr1a|Rbpj|Wnt5a|Lrp6|Nog|Hey2|Bmp4|Vangl2|Ctnnb1|Wnt11|Mks1|Jag1|Msx2|Snai1|Msx1|Tgfb1|Dll4|Bmp2|Acvr1|Dll1|
288	GOBP_CELL_VOLUME_HOMEOSTASIS	25	0.161025	0.957448	0.503984	0.610178	NA	NA	28	-0.210547	-1.31395	0.148728	0.408647	Aqp4|Npm1|Cln3|P2rx7|Clns1a|Abcb8|Lrrc8a|Slc12a2|Slc12a4|Add1|Aqp1|Wnk3|Ccdc51|Slc6a12|Slc12a7|Slc12a3|Anxa7|Clcn3|Ano6|E2f4|Prkg2|Slc12a9|Slc12a5|Shank3|Slc12a8|Slc12a6|Kcnma1|Aqp11|	Slc12a3|Anxa7|Clcn3|Ano6|E2f4|Prkg2|Slc12a9|Slc12a5|Shank3|Slc12a8|Slc12a6|Kcnma1|Aqp11|
289	GOBP_CELLULAR_ALDEHYDE_METABOLIC_PROCESS	50	-0.144947	-1.23392	0.217842	0.375632	Bco2|Aldh3a1|Kcnma1|Aldoa|Dhrs4|Adh5|Dhrs13|Pdxk|Aldob|Ednrb|Taldo1|Haghl|Hoga1|Tkt|Akr1a1|Pnpo|Wnt4|Bmp2|Khk|Tpi1|Aldh1a3|Aldh3a2|Hagh|Esd|Pnkd|Park7|Idh1|	Cacna1h|Rdh11|Idh2|Aldh9a1|Pdxp|Aldh2|Kdm3a|Tkfc|Rest|Gatd1|Cyp1b1|Rdh13|Rdh10|Rbp4|Grhpr|Dkk3|Glo1|Aldh3b2|Bmp6|Aldh3b1|Clcn2|Hyi|Abca4|Bco2|Aldh3a1|Kcnma1|Aldoa|Dhrs4|Adh5|Dhrs13|Pdxk|Aldob|Ednrb|Taldo1|Haghl|Hoga1|Tkt|Akr1a1|Pnpo|Wnt4|Bmp2|Khk|Tpi1|Aldh1a3|Aldh3a2|Hagh|Esd|Pnkd|Park7|Idh1|	53	0.105937	0.911107	0.566	0.739334	Rest|Gatd1|Taldo1|Glo1|Dhrs4|Cyp1b1|Adh5|Tkt|Aldh1a3|Aldh9a1|Aldh2|Aldh8a1|Ednrb|Akr1a1|Aldh3b2|Aldh1a2|Rdh10|Bco2|Rdh13|Esd|Idh2|Abca4|Idh1|Hoga1|Bmp6|Hagh|Park7|Alpl|Pnkd|Tpi1|Dkk3|Kdm3a|Bmp2|Bmp5|Pdxp|Khk|Pnpo|Aldob|Aldh3b1|Aldoa|Rdh11|Rbp4|Wnt4|Grhpr|Aldh3a2|Dab2|Kcnma1|Haghl|Pdxk|Tkfc|Hyi|Cacna1h|Clcn2|	Rest|Gatd1|Taldo1|Glo1|Dhrs4|Cyp1b1|Adh5|Tkt|Aldh1a3|Aldh9a1|Aldh2|Aldh8a1|Ednrb|Akr1a1|Aldh3b2|Aldh1a2|Rdh10|Bco2|Rdh13|
290	GOBP_CELLULAR_AMINO_ACID_BIOSYNTHETIC_PROCESS	52	0.1251	1.07692	0.344689	0.489079	NA	NA	NA	NA	NA	NA	NA	NA	NA
291	GOBP_CELLULAR_AMINO_ACID_CATABOLIC_PROCESS	67	-0.20127	-1.91307	0.0141414	0.0410057	Atp2b4|Ahcy|Csad|Pipox|Gcat|Mccc2|Prodh|Got2|Aass|Shmt2|Ddah2|Hmgcll1|Ido2|Bcat1|Hibch|Nos1|Ivd|Acat1|Hoga1|Arg2|Blmh|Oat|Fah|Aldh6a1|Bckdha|Slc25a44|Gls|Etfb|Etfa|Qdpr|Acadsb|Aldh4a1|Auh|Acad8|Hibadh|Hmgcl|Dld|Glud1|Bckdk|Gstz1|Got1|Gcsh|Abat|Hsd17b10|Bckdhb|Ppat|	Gad1|Gad2|Ddah1|Gls2|Tdo2|Dbt|Bcat2|Hdc|Asrgl1|Cdo1|Ddo|Aldh5a1|Gldc|Mtrr|Amt|Cbs|Shmt1|Sardh|Tha1|Adhfe1|Nos3|Atp2b4|Ahcy|Csad|Pipox|Gcat|Mccc2|Prodh|Got2|Aass|Shmt2|Ddah2|Hmgcll1|Ido2|Bcat1|Hibch|Nos1|Ivd|Acat1|Hoga1|Arg2|Blmh|Oat|Fah|Aldh6a1|Bckdha|Slc25a44|Gls|Etfb|Etfa|Qdpr|Acadsb|Aldh4a1|Auh|Acad8|Hibadh|Hmgcl|Dld|Glud1|Bckdk|Gstz1|Got1|Gcsh|Abat|Hsd17b10|Bckdhb|Ppat|	NA	NA	NA	NA	NA	NA	NA
292	GOBP_CELLULAR_AMINO_ACID_METABOLIC_PROCESS	200	-0.146904	-2.38029	0.0037244	0.00398036	Pycr1|Scly|Pcbd1|Ivd|Sephs1|Srr|Sars2|Acat1|Tst|Hoga1|Arg2|Pemt|Fars2|Dalrd3|Blmh|Thap4|Oat|Comt|Fah|Iars|Hars|Nit2|Mars2|Dglucy|Farsb|Odc1|Aldh6a1|Bckdha|Spr|Ctps|Slc25a44|Sephs2|Gls|Etfb|Cars2|Etfa|Qdpr|Acadsb|Aldh4a1|Gmps|Gamt|Auh|Tars2|Acad8|Hibadh|Mpst|Ctps2|Gars|Hmgcl|Tarsl2|Aasdh|Nars|Dld|Nars2|Asns|Vars2|Rars|Yars2|Glud1|Kars|Adi1|Bckdk|Gclm|Gstz1|Pcmt1|Got1|Ears2|Enoph1|Gcsh|Pars2|Sars|P…	Eprs|Aars|Gart|Mars1|Gad1|Gad2|Lars|Apc|Mthfd1|Ddah1|Gls2|Aldh1a1|Tdo2|Atf4|Farsa|Atp7a|Vars|Iyd|Aldh18a1|Dbt|Yars|Mri1|Ilvbl|Bcat2|Sirt4|Mecp2|Slc7a11|Glul|Hdc|Htt|Asrgl1|Plod3|Phgdh|Dhfr|Cdo1|Ddo|Aldh5a1|Gatb|Cars|Mthfd2l|Gldc|Mtrr|Plod2|Slc1a3|Mtr|Gatc|Atcay|Psph|Amt|Cln3|Cyp2d22|Gfpt1|Dars2|Acy1|Qars|Cbs|Txnrd1|Shmt1|Hpdl|Slc39a8|Fpgs|Sardh|Tha1|Kyat1|Cad|Ddc|Kyat3|Tars|Aarsd1|Adhfe1|Pycrl|La…	NA	NA	NA	NA	NA	NA	NA
293	GOBP_CELLULAR_CARBOHYDRATE_BIOSYNTHETIC_PROCESS	62	-0.13488	-1.25213	0.172962	0.363792	Phkg1|Ppp1r3d|B3gnt7|Gys1|Akr1b3|B3gnt3|B3gnt6|Nr1d1|Pask|B3gnt9|Ugp2|Phkg2|Cd36|Pgp|Per2|Akt1|Ndst1|Nhlrc1|Fut9|Pck2|Hs2st1|Gyg|Got1|Epm2aip1|Ptges3|Epm2a|Ppp1cb|Dyrk2|Ppp1ca|Inpp5k|	Insr|Irs2|Ndst4|B3gnt2|Irs1|Gck|Ndst2|Isyna1|Ext2|Sorbs1|Akt2|Ppp1r3e|Ext1|Gfpt1|B4galt1|Ppp1r3g|Acadm|Has1|Enpp1|B4galt5|Fbp1|Gbe1|Mtor|Igf1|Esrrb|Grb10|Ppp1r3c|Has3|Ndst3|Csgalnact1|B3gnt8|Ppp1r3f|Phkg1|Ppp1r3d|B3gnt7|Gys1|Akr1b3|B3gnt3|B3gnt6|Nr1d1|Pask|B3gnt9|Ugp2|Phkg2|Cd36|Pgp|Per2|Akt1|Ndst1|Nhlrc1|Fut9|Pck2|Hs2st1|Gyg|Got1|Epm2aip1|Ptges3|Epm2a|Ppp1cb|Dyrk2|Ppp1ca|Inpp5k|	57	-0.204613	-1.8491	0.00617284	0.0884489	Enpp1|Ppp1r3c|B4galt1|Acadm|Pgp|Ugp2|Hs2st1|Ppp1ca|Akt1|Ppp1cb|Akr1b3|Gyg|Akt2|Csgalnact1|Has2|Ndst2|Ndst4|Nr1d1|B4galt5|Ppp1r3e|Igf2|Ppp1r3d|Irs2|Ppp1r3g|Ext1|Epm2a|Ptges3|Gfpt1|Grb10|Esrrb|Got1|Epm2aip1|Gbe1|Dyrk2|Ppp1r3f|Sorbs1|Pask|Phkg2|Phkg1|Has1|Mtor|Has3|Ndst1|Ndst3|Isyna1|1810024B03Rik|Inpp5k|Irs1|Gys1|Igf1|Per2|B3gnt3|Ext2|Fut9|Insr|Pck2|Nhlrc1|	Epm2a|Ptges3|Gfpt1|Grb10|Esrrb|Got1|Epm2aip1|Gbe1|Dyrk2|Ppp1r3f|Sorbs1|Pask|Phkg2|Phkg1|Has1|Mtor|Has3|Ndst1|Ndst3|Isyna1|1810024B03Rik|Inpp5k|Irs1|Gys1|Igf1|Per2|B3gnt3|Ext2|Fut9|Insr|Pck2|Nhlrc1|
294	GOBP_CELLULAR_CARBOHYDRATE_CATABOLIC_PROCESS	36	-0.0886609	-0.632085	0.900826	0.942056	NA	NA	39	0.112897	0.839647	0.647541	0.802718	Lct|Ppp1r3c|Scarb2|Idnk|Pygb|Hmgb1|Agl|Sord|Ppp1ca|Ppp1cb|Adra1b|Abhd10|Gabarapl1|Hsd11b1|Treh|Stbd1|Pgd|Trp53|Sis|Ppp1r3e|Pygm|Gusb|Ppp1r3d|Tigar|Pgm1|Aoah|Tpi1|Mlst8|Pgm2|Pygl|Pfkm|Phkg2|Phkg1|Mtor|Adrb1|Gaa|Rb1cc1|Tkfc|Rptor|	Lct|Ppp1r3c|Scarb2|Idnk|Pygb|Hmgb1|Agl|Sord|Ppp1ca|Ppp1cb|Adra1b|Abhd10|Gabarapl1|Hsd11b1|Treh|Stbd1|Pgd|Trp53|Sis|Ppp1r3e|Pygm|Gusb|Ppp1r3d|Tigar|Pgm1|Aoah|Tpi1|Mlst8|Pgm2|Pygl|Pfkm|Phkg2|Phkg1|
295	GOBP_CELLULAR_CARBOHYDRATE_METABOLIC_PROCESS	244	-0.109189	-1.99975	0.00806452	0.0278573	Hmgb1|Inpp5e|Impa1|Rora|Pfkfb2|Supt20|Phkg2|Inpp5a|Git1|Sirt1|Sesn2|Hsd11b1|Inpp1|Phka2|Gnptg|Gabarapl1|Pomk|Cd36|Pgm1|Pgp|Hdac4|Bpnt2|Khk|Lcmt1|Foxk2|Kat2a|Tigar|Per2|Tpi1|Fam3c|Nnmt|Itpk1|Ip6k1|Mlst8|Mas1|Dusp12|Akt1|Ndst1|Nhlrc1|Fut9|Clk2|Fggy|Ier3|Gsk3a|Ppip5k2|Dgkq|Phkb|Maea|Arpp19|Pck2|Hs2st1|Igfbp3|Ddit4|Bckdk|Galk1|Gyg|Got1|Prkag2|Epm2aip1|Mtmr2|Inpp5b|Coq3|Gk|Ppp1cc|Ptges3|Stk40|Epm2a|Sy…	Soga1|Ranbp2|Stat3|Gaa|Hk1|Insr|Irs2|Stk11|Ddb1|Ogt|Ncor1|Shpk|Slc5a3|Ndst4|Rb1cc1|Foxk1|Pgd|Midn|Inpp4b|Lct|Ppp4r3a|B3gnt2|Sik1|Idh2|Itpka|Igfbp4|Irs1|Il6st|Ppp4r3b|Scarb2|Ppp1r1a|Mecp2|Cbfa2t3|Plcd1|Nr3c1|Tkfc|Zfp692|Usp7|Inpp5j|Slc37a4|Gck|Nln|Ndst2|Isyna1|Cox11|Ext2|Coq2|Sorbs1|Foxo1|Hkdc1|Phka1|Akt2|Ppp1r3e|Kat2b|Zmpste24|Pygl|Ep300|Rptor|Gpld1|Ptafr|Cry1|Sirt7|Sord|Gpt|Ext1|Gfpt1|Dgat2|B4ga…	244	-0.0492163	-0.885654	0.594118	0.806985	Ppp1r1a|Igfbp4|Enpp1|Wdr5|Stk11|Coq2|Lct|Ppp1r3c|B4galt1|Gpt2|Tcf7l2|Itpka|Ptafr|Adipor1|Itpk1|Acadm|Phka1|Pdk4|Kat2b|Scarb2|Lcmt1|Impa1|Cyp2j6|Rora|Pgp|Idnk|Nr3c1|Cry1|Ppara|Ugp2|C1qtnf1|Soga1|Inpp5a|Fam3c|Ptpn2|Pla2g4a|Arpp19|Bpnt1|Ppp1r2|P2ry1|Bpnt2|Pygb|Sirt6|Ppp1cc|Hmgb1|Ier3|Agl|Rbks|Gsk3a|Git1|Sord|Hs2st1|Phkb|Ip6k1|Abcg2|Ppp1ca|Akt1|Ppp1cb|Akr1b3|Fam3a|Gyg|Rorc|Il6|Hk2|Mecp2|Adra1b|Cox11|…	Snca|Ext1|Ppp4r3b|Aoah|Ep300|Ncoa2|Pdk1|Tpi1|Pmaip1|Rpe|Mlst8|Fggy|Epm2a|Pgm2|Prkaca|Nln|Mlycd|Ptges3|Gfpt1|Grb10|Plek|Esrrb|Dgat2|Got1|Khk|Coq3|Epm2aip1|Pygl|Gbe1|Dyrk2|Usp7|Ppp1r3f|Sorbs1|Pfkm|Slc25a12|Sik1|Hkdc1|Pask|Prkag2|Phkg2|Nupr1|Phkg1|Gnptab|Prkce|Has1|Adora2b|Mtor|Foxo1|Acacb|Ranbp2|Hif1a|P2ry6|Slc45a3|Has3|Ndst1|Gnmt|Ndst3|Isyna1|Flcn|Kat2a|Nfe2l1|Gk|1810024B03Rik|Myh9|Gk5|Ppip5k1|C1q…
296	GOBP_CELLULAR_COMPONENT_ASSEMBLY_INVOLVED_IN_MORPHOGENESIS	89	0.162338	1.78248	0.0193424	0.0644381	Plec|Ckap5|Myh10|Cntnap1|Mef2c|Prox1|Mag|Phldb1|Actn2|Epb41l3|Mylk3|Ttn|Clasp1|AU040320|Cflar|Cntn1|Nfasc|Dag1|Clasp2|Nebl|Tmod1|Sec23ip|Flii|Pgm5|Tbc1d20|Csrp1|Actg1|	Plec|Ckap5|Myh10|Cntnap1|Mef2c|Prox1|Mag|Phldb1|Actn2|Epb41l3|Mylk3|Ttn|Clasp1|AU040320|Cflar|Cntn1|Nfasc|Dag1|Clasp2|Nebl|Tmod1|Sec23ip|Flii|Pgm5|Tbc1d20|Csrp1|Actg1|Flnc|Dicer1|Prkar1a|Myh7|Gpc1|Agfg1|Tlr2|Pals1|Fhod3|Tmod4|Smad4|Tnnt2|Pmp22|Lmod1|Srf|Itgb4|Ldb3|Pla2g3|Pdgfrb|Phldb2|Myl9|Csrp2|Tnnt1|Abca2|Cavin4|Tmod2|Tbpl1|Tmf1|Edn1|Ugt8a|Zpbp|Neurl2|Mybpc3|Six4|Ihh|Itgb1|Pdgfra|Prx|Tppp|Akap1…	95	-0.0886913	-1.00387	0.431111	0.698338	Csrp1|Itgb1|Ugt8a|Pmp22|Mag|Smad4|Tbpl1|Edn1|Pdgfra|Tmf1|Itgb4|Wdr1|Fig4|Sec23ip|Prkar1a|Tpm1|Prox1|Cflar|Phldb2|Acta1|Nectin2|Mtmr2|Pdgfrb|Nebl|Tlr2|Ckap5|Tbc1d20|Pgm5|Mypn|Mylk3|Myh7|Nfasc|Cd9|Myh6|Ldb3|Dicer1|Tnnt2|Tppp|Tmod2|Pfn4|Phldb1|Mfn2|Epb41l3|Lmod1|Actg1|Ncmap|Six4|Pals1|Fhod3|Capn3|Myl9|Acrbp|Ep300|Mef2a|Ilk|Tnnt1|Dag1|Cfl2|Pla2g3|Clasp2|Myh10|Gnpat|Ccdc136|Agfg1|Abca2|Pafah1b1|Eqtn|F…	Clasp1|Akap13|Ercc2|AU040320|Srf|Vps13b|Casq1|Csrp2|Gpc1|Hdac2|Rfx2|Slc9a8|Plec|Actn2|Neb|Cntnap1|Ttn|Tenm4|
297	GOBP_CELLULAR_COMPONENT_DISASSEMBLY	387	-0.0652446	-1.48879	0.0723809	0.190917	Chmp2a|Casp3|Add1|Snx14|Oga|Grwd1|Irgm1|Trp53|Tnf|Eif2d|Vmp1|Ufc1|Vps4a|Vdac1|Tmod3|Vps33a|Dnase2a|Stmn1|Eps8|Fundc1|Ston1|Phf23|Ccsap|Atg13|Smarcd3|Mical2|Arfip2|Cisd2|Capn10|Chmp7|Ddrgk1|Dstn|Gabarapl1|Exog|Kif9|Mul1|Dffb|Kat5|Cfl2|Tgfb2|Blcap|Nmnat1|Nav3|Tbc1d25|Atg2a|Gabarap|Tecpr1|Smarcd1|Ttbk2|Abce1|Eif5a|Tigar|Retreg1|Per2|Epg5|Snx7|Mcts2|Mcts1|Gabarapl2|Dbnl|Gas2l1|Fis1|Ambra1|Stmn3|Uvrag…	Sptb|Map2|Sptbn1|Sptan1|Dctn1|Epha4|Map1a|Abcc8|Sqstm1|Upf1|Myh9|Map1b|Plk5|Htr1a|Acin1|Sema5a|Igf1r|Vcp|Golga2|Dedd2|Gsn|Insr|Specc1l|Scaf8|Akap8l|Actn2|Hspa2|Fyco1|Scaf4|Lrba|Cracd|Akap5|Clasp1|Apc2|Ogt|Gspt1|Srebf1|Setx|Apc|Map1s|Rnf41|Fbxw7|Cttn|Sgk1|Rdx|Rb1cc1|Arf6|Gbf1|Lix1|Pink1|Smarcc2|Clasp2|Wdr47|Lix1l|Chmp6|Tmod1|Arhgef2|Myc|Dhx8|Carmil1|Camsap1|Spast|Stx17|Huwe1|Mical3|Dnajc6|Flii|Add…	413	-0.0315346	-0.724492	0.793103	0.925965	Pink1|Cst3|Ctss|Rpl23|Atg3|Chmp1a|Map6d1|Lix1|Mtrfr|Ufm1|Cx3cr1|Itgam|Itgb1|Htr1a|Pbxip1|Gabarapl2|C1qc|Atpif1|Cebpg|Denr|Mid1ip1|Cttn|Twf1|Gsn|Cd24a|Cisd2|Arpc2|Frat1|Map1lc3b|Retreg3|Pdpn|Chmp5|Becn1|Atg14|Slc25a5|Stmn4|Irgm2|Plaat3|Irgm1|Tnf|Sh3pxd2b|Rdx|Cln3|Myc|Srebf1|Mtrf1l|H2ac25|Nes|Ufc1|Snap29|Chmp4b|Tomm7|Swap70|Vdac1|Lima1|Top2a|Ubqln1|Capzb|Trem2|Tgfbr1|Zfand1|Smarce1|Snapin|Rnf41|Vps…	Tecpr1|Smarcd2|Wdr72|Cfl2|Vps54|Irak3|Iqsec1|Kif19a|Klc1|Spata18|Eef2k|Smarcd1|Kif9|Upf1|Clasp2|Calm1|Pdxp|Plek|Lamc1|Apaf1|Arfip2|Nsf|Hdac6|Capza2|Chmp7|Ckap2|Setx|Ulk1|Tmem39a|Gas2l2|Dnajc17|Carmil2|Tex264|Fkbp8|Sh3bp1|Ddr2|Pafah1b1|Chmp6|Nav3|Eng|Fundc2b|Blcap|Sptbn1|Map2|Nckap5l|Mical1|Eif5a2|Arid1a|Wdr45b|Endog|Napb|Gfm2|Chka|Dffa|Hpn|Snx14|Wipi2|Smn1|Ttbk2|Dmtn|Jmjd4|Ulk2|Dpp4|Dedd2|Nedd1|D…
298	GOBP_CELLULAR_COMPONENT_DISASSEMBLY_INVOLVED_IN_EXECUTION_PHASE_OF_APOPTOSIS	24	-0.283012	-1.64423	0.0308642	0.117259	Cidea|Cdk5rap3|Casp3|Dnase2a|Exog|Dffb|Blcap|Nmnat1|Igfbp3|Bax|Cd24a|Pam16|Apaf1|Acvr1c|	Acin1|Dedd2|Sharpin|Dicer1|Endog|Hsf1|Gper1|Aifm1|Dffa|Bok|Cidea|Cdk5rap3|Casp3|Dnase2a|Exog|Dffb|Blcap|Nmnat1|Igfbp3|Bax|Cd24a|Pam16|Apaf1|Acvr1c|	27	0.126397	0.777905	0.751528	0.852946	Cd24a|Top2a|Bax|Bok|Dffb|Il6|Dnase1l3|Casp3|Dnase2a|Cidea|Igfbp3|Dicer1|Cdk5rap3|Gper1|Acin1|Hsf1|Aifm1|Sharpin|Vps54|Apaf1|Blcap|Endog|Dffa|Dedd2|Acvr1c|Exog|Nmnat1|	Cd24a|Top2a|Bax|Bok|Dffb|Il6|Dnase1l3|Casp3|Dnase2a|Cidea|Igfbp3|Dicer1|Cdk5rap3|Gper1|Acin1|Hsf1|Aifm1|Sharpin|Vps54|Apaf1|Blcap|Endog|Dffa|Dedd2|
299	GOBP_CELLULAR_COMPONENT_MAINTENANCE	65	0.266138	2.55855	0	0.00177351	Neat1|Ckap5|Homer1|Grin1|Cntnap2|Cntnap1|Igf1r|Afdn|Insr|Apoe|Epb41l3|Tjp1|Tanc1|Erc1|Grin2b|Nrxn1|Cttn|Arf6|Itpka|Mtss1|Syngap1|Shank2|Hspa8|Cbln2|Nlgn1|Sdf4|Tprn|Whrn|C1ql1|Fermt2|F2r|Zmynd8|Plekha7|Kirrel|Itga3|Ophn1|Vps35|Camsap3|	Neat1|Ckap5|Homer1|Grin1|Cntnap2|Cntnap1|Igf1r|Afdn|Insr|Apoe|Epb41l3|Tjp1|Tanc1|Erc1|Grin2b|Nrxn1|Cttn|Arf6|Itpka|Mtss1|Syngap1|Shank2|Hspa8|Cbln2|Nlgn1|Sdf4|Tprn|Whrn|C1ql1|Fermt2|F2r|Zmynd8|Plekha7|Kirrel|Itga3|Ophn1|Vps35|Camsap3|Trem2|Erc2|App|Abl2|Shroom2|Prtn3|Adgrb3|Lnpk|Cbln1|Inava|Pard6a|Chchd10|Cbln3|Cldn1|Fyn|Dgkz|Pick1|Cbln4|Zfp804a|Abhd17b|Csf1r|Mtmr2|Prnp|Cfl1|Kifc3|Rab3a|Cadm1|	73	-0.224572	-2.24379	0.00396825	0.0182172	Itgb1|Csf1r|Itpka|Cttn|Cldn1|Sdf4|Trem2|Apoe|Pard6a|F2r|Fermt2|Fyn|Zfp804a|Whrn|Arf6|Mtmr2|Pkp2|Prnp|Ckap5|Nrxn1|Homer1|Dgkz|Shroom2|Grn|Abhd17b|Erc1|Tjp1|Inava|Abl2|Kifc3|Cfl1|Epb41l3|Syngap1|Mtss1|C1ql1|Appl1|Zmynd8|Tprn|Pick1|Grin2b|Erc2|Itgb3|Afdn|Sema3a|Cbln3|Igf1r|Cbln1|Adgrb3|Cbln2|Rims2|Fcgr2b|Chchd10|Kirrel|Vps35|Adgrl3|Rab3a|Lnpk|Tanc1|Plxna4|Cadm1|Sort1|App|Nlgn1|Neat1|Ophn1|Insr|Cntna…	Grin2b|Erc2|Itgb3|Afdn|Sema3a|Cbln3|Igf1r|Cbln1|Adgrb3|Cbln2|Rims2|Fcgr2b|Chchd10|Kirrel|Vps35|Adgrl3|Rab3a|Lnpk|Tanc1|Plxna4|Cadm1|Sort1|App|Nlgn1|Neat1|Ophn1|Insr|Cntnap2|Camsap3|Grin1|Plekha7|Nedd9|Itga3|Cntnap1|
300	GOBP_CELLULAR_DIVALENT_INORGANIC_CATION_HOMEOSTASIS	249	0.0876702	1.58912	0.0502008	0.125725	Ank2|Chga|Grin1|Wfs1|Trpc6|Akap6|Atp13a1|Diaph1|Atp2b2|Cx3cl1|Anxa6|Slc8a2|Flna|Pkd2|Slc24a2|Slc25a23|Apoe|Chd7|Slc1a1|Slc39a6|Atp2b3|Jph3|Dmd|Clstn1|Itgav|Ap3b1|Slc8a1|Atp2b1|Cul5|Stim1|Slc8a3|Cacna1c|Ccdc47|Grin2b|Myo5a|P2rx7|Selenon|Trpc5|Cemip|Inpp4b|Atf4|Slc24a4|Pml|Sv2a|Mtln|Stc2|Slc39a14|Htt|Ubash3b|Disc1|Plcd1|Ryr2|Slc30a5|Prkca|Thada|Cherp|Trpc3|Slc41a1|Slc37a4|Bcl2|Atp2a2|Itpr1|Ap3d1|Ad…	Ank2|Chga|Grin1|Wfs1|Trpc6|Akap6|Atp13a1|Diaph1|Atp2b2|Cx3cl1|Anxa6|Slc8a2|Flna|Pkd2|Slc24a2|Slc25a23|Apoe|Chd7|Slc1a1|Slc39a6|Atp2b3|Jph3|Dmd|Clstn1|Itgav|Ap3b1|Slc8a1|Atp2b1|Cul5|Stim1|Slc8a3|Cacna1c|Ccdc47|Grin2b|Myo5a|P2rx7|Selenon|Trpc5|Cemip|Inpp4b|Atf4|Slc24a4|Pml|Sv2a|Mtln|Stc2|Slc39a14|Htt|Ubash3b|Disc1|Plcd1|Ryr2|Slc30a5|Prkca|Thada|Cherp|Trpc3|Slc41a1|Slc37a4|Bcl2|Atp2a2|Itpr1|Ap3d1|Ad…	NA	NA	NA	NA	NA	NA	NA
301	GOBP_CELLULAR_EXTRAVASATION	58	0.0994564	0.877338	0.599613	0.700184	NA	NA	61	0.113751	1.05104	0.380769	0.614581	Cx3cr1|Itgam|Itgb1|Chst2|Ptafr|Ccl28|Tnf|Il1r1|Cd47|Fadd|Jam2|Itgb2|Ccl5|Golph3|Crk|Cxcl12|Vcam1|Pawr|St3gal4|Plvap|Itgb7|Gp1ba|Cd99l2|Add2|Selplg|Icam1|Ccl2|Ccl25|Gcnt1|F11r|Bcr|Abr|Thy1|Plcb1|Fer|Ccl21a|Rock1|Ext1|Crkl|Cx3cl1|Ripor2|Sele|Lyve1|Adam8|Pdgfd|Jam3|Itgal|Spn|Sirpa|Itga1|Mdk|Ripk3|Podxl2|Ptger4|Selp|Ptger3|Fut9|Capn1|Itga4|Pecam1|Med23|	Cx3cr1|Itgam|Itgb1|Chst2|Ptafr|Ccl28|Tnf|Il1r1|Cd47|Fadd|Jam2|Itgb2|Ccl5|Golph3|Crk|Cxcl12|Vcam1|Pawr|St3gal4|Plvap|Itgb7|Gp1ba|Cd99l2|Add2|Selplg|Icam1|Ccl2|Ccl25|Gcnt1|F11r|Bcr|Abr|
302	GOBP_CELLULAR_GLUCOSE_HOMEOSTASIS	136	-0.0710845	-0.977606	0.461538	0.631796	Crh|Sirt1|Oprk1|Mpc2|Ndufaf2|Xbp1|Pde8b|Ptprn|Camk2n1|Kat5|Tra2b|Sidt2|Foxk2|Eny2|Rac1|Sri|Socs6|Jagn1|Trpa1|Lrrc8d|Pik3ca|Rab11b|Arrb1|Pck2|Selenot|Ppp3ca|Adra2a|Brsk2|Prkaa1|Hmgn3|Oxct1|Ppp2ca|Rack1|Adcy5|Grk2|Prkaca|Pdk3|Vsnl1|Ppp3cb|	Abcc8|Cacna1e|Igf1r|Sox4|Myt1|Ccdc186|Hk1|C2cd2l|Epha5|Zbed6|Unc13b|Tbc1d1|Gpr68|Rab34|Ogt|Zbtb20|Hmgcr|Hcfc1|Foxk1|Slc9b2|Pik3r2|Sin3a|Neurod1|Fcor|Sybu|Icam1|Slc39a14|Aacs|Gck|Kcnb1|Adcy8|Hkdc1|Trpm4|Ern1|Slc12a6|Gpld1|Pde1c|Lrp1|Cdk16|Smarca4|Ptprn2|Crhr2|Smad4|Nucks1|Ppard|Stxbp3|Raf1|Lrp5|Baiap3|Prkce|Gper1|Igf1|Pih1d1|Osbp|Smarcb1|Bad|Stx4a|Atg7|Kif5b|Gpx1|Gpr27|Pik3r1|Cartpt|Pde3b|Prkaa2|S…	NA	NA	NA	NA	NA	NA	NA
303	GOBP_CELLULAR_HORMONE_METABOLIC_PROCESS	60	0.0706683	0.63963	0.908023	0.932951	NA	NA	NA	NA	NA	NA	NA	NA	NA
304	GOBP_CELLULAR_ION_HOMEOSTASIS	386	0.072086	1.60997	0.0308285	0.117356	Ank2|Chga|Grin1|Wfs1|Trpc6|Atp1a1|Akap6|Slc12a5|Cacna1a|Aplp2|Atp13a1|Atp1a2|Diaph1|Atp2b2|Slc4a4|Fth1|Cx3cl1|Anxa6|Clic4|Ckb|Wnk1|Slc8a2|Flna|Pkd2|Slc24a2|Slc25a23|Apoe|Trf|Slc4a10|Chd7|Slc1a1|Slc39a6|Atp2b3|Atp1a3|Jph3|Dmd|Clstn1|Itgav|Nr3c2|Ap3b1|Slc8a1|Atp2b1|Cul5|Car2|Stim1|Slc8a3|Cacna1c|Ccdc47|Grin2b|Atp6v1a|Myo5a|Slc31a2|Slc4a7|P2rx7|Selenon|Slc12a2|Trpc5|Sgk1|Cemip|Abcb7|Inpp4b|Atf4|Slc2…	Ank2|Chga|Grin1|Wfs1|Trpc6|Atp1a1|Akap6|Slc12a5|Cacna1a|Aplp2|Atp13a1|Atp1a2|Diaph1|Atp2b2|Slc4a4|Fth1|Cx3cl1|Anxa6|Clic4|Ckb|Wnk1|Slc8a2|Flna|Pkd2|Slc24a2|Slc25a23|Apoe|Trf|Slc4a10|Chd7|Slc1a1|Slc39a6|Atp2b3|Atp1a3|Jph3|Dmd|Clstn1|Itgav|Nr3c2|Ap3b1|Slc8a1|Atp2b1|Cul5|Car2|Stim1|Slc8a3|Cacna1c|Ccdc47|Grin2b|Atp6v1a|Myo5a|Slc31a2|Slc4a7|P2rx7|Selenon|Slc12a2|Trpc5|Sgk1|Cemip|Abcb7|Inpp4b|Atf4|Slc2…	NA	NA	NA	NA	NA	NA	NA
305	GOBP_CELLULAR_IRON_ION_HOMEOSTASIS	49	-0.0456827	-0.381906	1	0.999788	NA	NA	NA	NA	NA	NA	NA	NA	NA
306	GOBP_CELLULAR_KETONE_METABOLIC_PROCESS	155	-0.110697	-1.57193	0.0498084	0.151217	Ppargc1a|Stat5b|Nqo2|Ednrb|Pank2|Nqo1|Pdss1|Nr1d1|Coq10a|Dgat1|Twist1|Haghl|Acsl4|Erlin2|Akr1a1|Sirt1|Cbr1|Comt|Fabp3|Scp2|Wnt4|Acsl5|Bmp2|Coq6|Elovl5|Lpgat1|Akt1|Fabp5|Dgkq|Dbi|Hagh|Insig1|Nucb2|Insig2|Scap|Vkorc1l1|Fdxr|Prmt3|Prkag2|Nmt1|Pnkd|Coq7|Coq3|Gk|Erlin1|Park7|Wdtc1|Pdss2|Stard4|Hsd17b10|Oxct1|Coq8a|Mapk9|Ndufa9|Pdk1|Cnr1|Pdk2|Pdk3|Coq8b|Snca|Cyp46a1|	Ptgs2|Egr1|Prox1|Irs2|Cacna1h|Ankrd26|Srebf1|Apc|Hmgcr|Ncor1|Abcd2|Ncor2|Tdo2|Nr4a3|Sox9|Irs1|Nr1h3|Lonp2|Sirt4|Slc7a11|H6pd|Gpd1|Mtln|Acadvl|Rest|Mfsd2a|Cyp11a1|Cbr3|Nr1h2|Coq2|Kdsr|Gatd1|Akt2|Eif2ak3|Il1b|Fmo1|Cpt1a|Coq9|Ghsr|Pibf1|Rdh10|Atcay|Tysnd1|Cln3|Brca1|Dkk3|Srd5a1|Star|Glo1|Vkorc1|Dgat2|Appl2|Ppard|Mlycd|Cyp4f14|Cbr4|Kyat1|Pparg|Mtor|Prkce|Kyat3|Pla2g3|Acacb|Bmp6|Pptc7|Slc7a7|Acadl|Sir…	166	0.0905114	1.34671	0.127237	0.379218	Egr1|Dbi|Coq2|Srd5a1|Rest|Mid1ip1|Scp2|Gatd1|Fabp5|Coq7|Ppard|Eif6|Insig2|Glo1|Cbr3|Pdk4|Cln3|Srebf1|Appl2|Sox9|Fmo1|Comt|Nr1h2|Ppara|Coq5|Nr1h3|Pla2g4a|Cbr4|Sirt6|Acadl|Dcaf5|Vkorc1l1|Ido2|Ednrb|Il1b|Prmt3|Akr1a1|Ndufa9|Abcd2|Insig1|Kyat1|Cav1|Coq10a|Mtln|Acsl5|Nqo2|Rdh10|Hsd17b10|Prox1|Akt1|Pptc7|Kyat3|Akr1c18|Cpt1a|Fabp3|Abcd1|Eif2ak3|Akr1b3|Star|Etfbkmt|Nqo1|Nmt1|Mapk9|Oxct1|Sirt4|Pdk3|Akt2|V…	Egr1|Dbi|Coq2|Srd5a1|Rest|Mid1ip1|Scp2|Gatd1|Fabp5|Coq7|Ppard|Eif6|Insig2|Glo1|Cbr3|Pdk4|Cln3|Srebf1|Appl2|Sox9|Fmo1|Comt|Nr1h2|Ppara|Coq5|Nr1h3|Pla2g4a|Cbr4|Sirt6|Acadl|Dcaf5|Vkorc1l1|Ido2|Ednrb|Il1b|Prmt3|Akr1a1|Ndufa9|Abcd2|Insig1|Kyat1|Cav1|Coq10a|Mtln|Acsl5|Nqo2|Rdh10|Hsd17b10|Prox1|Akt1|Pptc7|Kyat3|Akr1c18|Cpt1a|Fabp3|Abcd1|Eif2ak3|Akr1b3|Star|Etfbkmt|Nqo1|Nmt1|Mapk9|Oxct1|Sirt4|Pdk3|Akt2|V…
307	GOBP_CELLULAR_LIPID_CATABOLIC_PROCESS	165	-0.123441	-1.87865	0.00590551	0.0469107	Hadh|Asah2|Smpdl3b|Pla2g6|Gpcpd1|Abhd12|Pnpla3|Pld2|Bscl2|Abcd1|Neu1|Etfbkmt|Nudt7|Pla2g4a|Abhd6|Smpdl3a|Mt3|Tuba8|Plcb1|Apoh|Prdx6|Neu3|Ddhd2|Ivd|Echdc2|Crabp1|Slc27a4|Abcd3|Acat1|Twist1|Abhd16a|Pnpla2|Sirt2|Pla2g7|Hadha|Acer3|Decr1|Crat|Galc|Inpp5f|Etfdh|Abhd2|Sesn2|Gm2a|Scarb1|Acox3|Pex13|Scp2|Lipg|Acsl5|Etfb|Smpd1|Echdc1|Acox1|Etfa|Acot7|Lypla2|Smpd3|Auh|Akt1|Acot2|Slc25a17|Gcdh|Daglb|Crot|Ph…	Cyp26b1|Sorl1|Irs2|Prkcd|Pex5|Nudt19|Hsd17b4|Abcd2|Acad11|Pla2g15|Lpin1|Lct|Napepld|Irs1|Psap|Ilvbl|Lonp2|Mgll|Mtln|Acadvl|Lpl|Mfsd2a|Naga|Gba|Akt2|Acaa1a|Cyp1b1|Acad12|Cpt1a|Abhd5|Gpld1|Slc27a2|Acad10|Tysnd1|Lipe|Plbd2|Pld1|Lrp1|Plb1|Lipc|Ehhadh|Hexb|Neu4|Enpp2|Pnpla7|Acot8|Eci2|Pex2|Acat2|Acadm|Ppard|Ldlr|Pnpla1|Echs1|Mlycd|Acer2|Neu2|Plcb3|Abcd4|Mtor|Eci1|Asah1|Acacb|Hadhb|Bdh2|Acaa2|Pla2g5|Al…	171	0.123023	1.88553	0.0078125	0.0886807	Neu3|Dbi|Nudt19|Decr1|Gm2a|Prdx6|Lct|Hadhb|Gla|Hexa|Plcb3|Scp2|Acot2|Ppard|Crot|Enpp2|Ldlr|Crat|Cyp1b1|Cyp26b1|Prkcd|Acadm|Acox1|Gdpd1|Hadh|Etfa|Phyh|Inpp5f|Lpl|Smpd2|Abhd12|Hexb|Acaa2|Pld1|Ilvbl|Eci1|Acat2|Aig1|Pla2g4a|Mgll|Acadl|Sirt2|Acad12|Etfb|Abcd2|Pex2|Pnpla7|Pla2g15|Mtln|Nudt7|Acsl5|Abhd3|Hsd17b10|Plpp6|Akt1|Hsd17b4|Pla2g7|Bco2|Abhd2|Abhd5|Hacl1|Cpt1a|Acad11|Crabp1|Abcd1|Echdc2|Etfbkmt|Ac…	Neu3|Dbi|Nudt19|Decr1|Gm2a|Prdx6|Lct|Hadhb|Gla|Hexa|Plcb3|Scp2|Acot2|Ppard|Crot|Enpp2|Ldlr|Crat|Cyp1b1|Cyp26b1|Prkcd|Acadm|Acox1|Gdpd1|Hadh|Etfa|Phyh|Inpp5f|Lpl|Smpd2|Abhd12|Hexb|Acaa2|Pld1|Ilvbl|Eci1|Acat2|Aig1|Pla2g4a|Mgll|Acadl|Sirt2|Acad12|Etfb|Abcd2|Pex2|Pnpla7|Pla2g15|Mtln|Nudt7|Acsl5|Abhd3|Hsd17b10|Plpp6|Akt1|Hsd17b4|Pla2g7|Bco2|Abhd2|Abhd5|Hacl1|Cpt1a|Acad11|Crabp1|Abcd1|Echdc2|
308	GOBP_CELLULAR_METABOLIC_COMPOUND_SALVAGE	29	-0.277099	-1.79303	0.0167364	0.0666507	Mtap|Cda|Apip|Gmpr|Gmpr2|Pdxk|Pgm2|Adsl|Pnp|Ampd2|Uck1|Adk|Aprt|Gmps|Impdh1|Adi1|Enoph1|Adss|Impdh2|Dck|Hprt|	Mri1|Uck2|Ampd3|Naprt|Dguok|Upp1|Adssl1|Fcsk|Mtap|Cda|Apip|Gmpr|Gmpr2|Pdxk|Pgm2|Adsl|Pnp|Ampd2|Uck1|Adk|Aprt|Gmps|Impdh1|Adi1|Enoph1|Adss|Impdh2|Dck|Hprt|	30	0.0842475	0.537559	0.980119	0.987301	Aprt|Dguok|Apip|Adi1|Uck2|Pnp|Ampd3|Impdh2|Mri1|Mtap|Uck1|Gmpr2|Dck|Adsl|Naprt|Upp1|Ada|Adss|Impdh1|Pgm2|Gmpr|Hprt|Adssl1|Enoph1|Fcsk|Ampd1|Adk|Pdxk|Ampd2|Gmps|	Aprt|Dguok|Apip|Adi1|Uck2|Pnp|Ampd3|Impdh2|Mri1|Mtap|Uck1|Gmpr2|Dck|Adsl|Naprt|Upp1|Ada|Adss|Impdh1|
309	GOBP_CELLULAR_METAL_ION_HOMEOSTASIS	323	0.078429	1.60516	0.0529532	0.119128	Ank2|Chga|Grin1|Wfs1|Trpc6|Atp1a1|Akap6|Aplp2|Atp13a1|Atp1a2|Diaph1|Atp2b2|Fth1|Cx3cl1|Anxa6|Slc8a2|Flna|Pkd2|Slc24a2|Slc25a23|Apoe|Trf|Chd7|Slc1a1|Slc39a6|Atp2b3|Atp1a3|Jph3|Dmd|Clstn1|Itgav|Nr3c2|Ap3b1|Slc8a1|Atp2b1|Cul5|Stim1|Slc8a3|Cacna1c|Ccdc47|Grin2b|Atp6v1a|Myo5a|Slc31a2|P2rx7|Selenon|Slc12a2|Trpc5|Sgk1|Cemip|Abcb7|Inpp4b|Atf4|Slc24a4|Atp7a|Pml|Sv2a|Ftl1|Myc|	Ank2|Chga|Grin1|Wfs1|Trpc6|Atp1a1|Akap6|Aplp2|Atp13a1|Atp1a2|Diaph1|Atp2b2|Fth1|Cx3cl1|Anxa6|Slc8a2|Flna|Pkd2|Slc24a2|Slc25a23|Apoe|Trf|Chd7|Slc1a1|Slc39a6|Atp2b3|Atp1a3|Jph3|Dmd|Clstn1|Itgav|Nr3c2|Ap3b1|Slc8a1|Atp2b1|Cul5|Stim1|Slc8a3|Cacna1c|Ccdc47|Grin2b|Atp6v1a|Myo5a|Slc31a2|P2rx7|Selenon|Slc12a2|Trpc5|Sgk1|Cemip|Abcb7|Inpp4b|Atf4|Slc24a4|Atp7a|Pml|Sv2a|Ftl1|Myc|Tfrc|Tmprss6|Mtln|Stc2|Slc39a1…	NA	NA	NA	NA	NA	NA	NA
310	GOBP_CELLULAR_MODIFIED_AMINO_ACID_BIOSYNTHETIC_PROCESS	32	0.278069	1.87171	0.00828157	0.0449916	Slc1a2|Ckb|Gart|Slc1a1|Ggt7|Mthfd1|Slc7a11|Plod3|Mthfd1l|Dhfr|Gatm|Atic|Eif2ak3|Plod2|Chdh|Mthfs|Nfe2l2|Acadm|Gch1|Slc27a1|Fpgs|	Slc1a2|Ckb|Gart|Slc1a1|Ggt7|Mthfd1|Slc7a11|Plod3|Mthfd1l|Dhfr|Gatm|Atic|Eif2ak3|Plod2|Chdh|Mthfs|Nfe2l2|Acadm|Gch1|Slc27a1|Fpgs|Plscr1|Ckmt1|Ptdss1|Mthfsl|Ptdss2|Gamt|Gss|Hagh|Gclm|Park7|Gclc|	21	0.203746	1.1589	0.264463	0.523867	Gatm|Ckb|Acadm|Gch1|Dhfr|Atic|Gamt|Mthfs|Plscr1|Chdh|Ptdss1|Plod2|Park7|Bbox1|Plod3|Gart|Ptdss2|Ckmt1|Mthfsl|Fpgs|Slc27a1|	Gatm|Ckb|Acadm|Gch1|Dhfr|Atic|Gamt|Mthfs|Plscr1|Chdh|Ptdss1|Plod2|Park7|Bbox1|Plod3|
311	GOBP_CELLULAR_MODIFIED_AMINO_ACID_METABOLIC_PROCESS	147	-0.0778781	-1.09655	0.341176	0.516646	Nfe2l2|Med1|Acadm|Gch1|Slc27a1|Shmt1|Mgst1|Fpgs|Sardh|Serinc2|Hmgn5|Kyat1|Gcnt4|Gsto2|Gstm1|Mthfd2|Pla2g3|Gstm2|Gstm7|Plscr1|Gnmt|Aldh1l2|Gpx1|Ctsk|Slc22a5|Acadl|Ethe1|Pcyox1l|Ckmt1|Mthfr|Ahcy|Gpx3|Nfe2l1|Pipox|Ctsl|G6pdx|Gstt2|Slco1c1|Slc5a5|Sod2|Gstt1|Gstk1|Hbb-bs|Hbb-bt|Ass1|Icmt|Ptdss1|Clic3|Ggact|Lpcat3|Asl|Shmt2|Gsta3|Gstp1|Abhd12|Mthfsl|Ctns|Slc16a2|Cpq|Cth|Gpx4|Serinc1|Serinc3|Lpcat4|Abhd…	Pla2g2f|Slc1a2|Ckb|Gart|Slc1a1|Ggt7|Mthfd1|Pla2g15|Iyd|Folh1|Aldh9a1|Slc7a11|Plod3|Mthfd1l|Kcnj6|Pm20d2|Dhfr|Mfsd2a|Aldh1l1|Gatm|Atic|Mthfd2l|Eif2ak3|Mtrr|Plod2|Mboat1|Mtr|Cpt1a|Clic1|Chdh|Oplah|Hpgds|Serinc5|Mthfs|Lipc|Slc16a10|Glo1|Mmachc|Clic5|Nfe2l2|Med1|Acadm|Gch1|Slc27a1|Shmt1|Mgst1|Fpgs|Sardh|Serinc2|Hmgn5|Kyat1|Gcnt4|Gsto2|Gstm1|Mthfd2|Pla2g3|Gstm2|Gstm7|Plscr1|Gnmt|Aldh1l2|Gpx1|Ctsk|Slc2…	96	0.0880177	0.978552	0.45929	0.675427	Ctsl|Dio2|Gatm|Crot|Crat|Ckb|Acadm|Gch1|Dhfr|Atic|Serinc5|Abhd12|Aldh9a1|Mthfd2|Acadl|Gamt|Csad|Kyat1|Pla2g15|Mboat2|Mthfs|Iyd|Ass1|Cpt1a|Mtrr|Mthfd2l|Kcnj6|Plscr1|Serinc3|Tpo|Folr1|Ctsb|Pcmt1|Cpq|Slc22a4|Mboat1|Asl|Chdh|Med1|Ptdss1|Serinc2|Ggh|Pemt|Cpt2|Pla2g2f|Ggact|Hoga1|Lpcat3|Slco4a1|Plod2|Shmt1|Cbs|Slc16a10|Lipc|Park7|Bbox1|Plod3|Folh1|Pcyox1|Sardh|Slc16a2|Ahcy|Abhd12b|Cdo1|Slc5a5|Mtr|Slco1…	Ctsl|Dio2|Gatm|Crot|Crat|Ckb|Acadm|Gch1|Dhfr|Atic|Serinc5|Abhd12|Aldh9a1|Mthfd2|Acadl|Gamt|Csad|Kyat1|Pla2g15|Mboat2|Mthfs|Iyd|Ass1|Cpt1a|Mtrr|Mthfd2l|Kcnj6|Plscr1|Serinc3|Tpo|Folr1|Ctsb|Pcmt1|Cpq|Slc22a4|Mboat1|Asl|Chdh|Med1|Ptdss1|Serinc2|Ggh|Pemt|Cpt2|Pla2g2f|Ggact|Hoga1|Lpcat3|Slco4a1|Plod2|Shmt1|Cbs|Slc16a10|Lipc|Park7|
312	GOBP_CELLULAR_MONOVALENT_INORGANIC_CATION_HOMEOSTASIS	85	0.0818863	0.857263	0.639309	0.722721	NA	NA	NA	NA	NA	NA	NA	NA	NA
313	GOBP_CELLULAR_NITROGEN_COMPOUND_CATABOLIC_PROCESS	359	-0.0814732	-1.80641	0.0137255	0.0636846	Dcp1a|Ido2|Dhx34|Lsm4|Ssb|Nudt11|Rbm38|Rock2|Fhit|Enpp5|Tent5b|Tob1|Abcd1|Rc3h2|Dnase1|Blvra|Exosc5|Nudt7|Exosc10|Hnrnpab|Pnpt1|Smpdl3a|Cidea|Drosha|Ttc5|Traf3ip2|Hnrnpd|Smg7|Dcps|Pnp|Noct|Lsm1|Trir|Tent4b|Eif4enif1|Itpa|Exosc1|Nt5c2|Hnrnpa0|Paip1|Supv3l1|Casp3|Acat1|Gtpbp2|Lsm7|Dctpp1|Dpyd|Patl1|Upf3a|Blvrb|Dnase2a|Smg1|Lsm2|Rbm7|Nudt5|Dkc1|Eif4a3|Polr2d|Fmr1|Nudt9|Pan3|Nt5m|Tent4a|Nudt16l1|Rnps…	Btg2|Upf1|Lrpprc|Khsrp|Cnot6|Vcp|Thrap3|Hnrnpm|Gigyf2|Zc3h18|Rbm24|Hnrnpu|Snd1|Xrn2|Edc4|Ddx5|Rbm10|Cnot1|Nrde2|Tnrc6b|Zfp36|Tnrc6c|Larp4b|Gspt1|Ctif|Nudt19|Zc3hav1|Alkbh5|Rnaseh1|Tnrc6a|Pde2a|Tet1|Nanos1|Tdo2|Pum1|Secisbp2|Ybx1|Ddx49|Gtpbp1|Syncrip|Setmar|Rock1|Zfp36l2|Ago3|Hnrnpr|Mgat1|Xrn1|Gspt2|Nudt12|Pdxp|Nt5c1a|Mus81|Zc3h4|Cnp|Ythdf2|Tet2|Apex1|Mrpl44|Exosc3|Pde5a|Nit1|Igf2bp3|Pop1|Pm20d2|C…	372	0.0676741	1.50337	0.0653465	0.270352	Tnfrsf1b|Fastkd3|Enpp1|Lsm6|Dut|Hmox1|Nudt3|Nudt19|Cnot6|Hnrnpa0|Pabpc1|Nudt16|Qki|Rida|Edc3|Lsm1|Nudt9|Tent5a|Btg2|Polr2d|Lsm7|Zfp36|Carhsp1|Ncbp2|Dkc1|Prr5l|Pycrl|Upf3a|Tet1|Setmar|Entpd5|Mettl14|Apobec1|Hnrnpr|Ang|Nt5c2|Exosc1|Polr2g|Trir|Slirp|Npm1|Cnot8|Pnrc2|Lsm2|Exosc3|Cnp|Exosc2|Aldh6a1|E2f1|Zc3h12a|Enpp4|Rbm8a|Hint1|Dis3l|Ybx1|Rexo4|Ago3|Igf2bp2|Nudt16l1|Lsm4|Tardbp|Angel2|Cnot7|Exosc8|A…	Tnfrsf1b|Fastkd3|Enpp1|Lsm6|Dut|Hmox1|Nudt3|Nudt19|Cnot6|Hnrnpa0|Pabpc1|Nudt16|Qki|Rida|Edc3|Lsm1|Nudt9|Tent5a|Btg2|Polr2d|Lsm7|Zfp36|Carhsp1|Ncbp2|Dkc1|Prr5l|Pycrl|Upf3a|Tet1|Setmar|Entpd5|Mettl14|Apobec1|Hnrnpr|Ang|Nt5c2|Exosc1|Polr2g|Trir|Slirp|Npm1|Cnot8|Pnrc2|Lsm2|Exosc3|Cnp|Exosc2|Aldh6a1|E2f1|Zc3h12a|Enpp4|Rbm8a|Hint1|Dis3l|Ybx1|Rexo4|Ago3|Igf2bp2|Nudt16l1|Lsm4|Tardbp|Angel2|Cnot7|Exosc8|A…
314	GOBP_CELLULAR_OXIDANT_DETOXIFICATION	20	-0.282963	-1.50864	0.0518962	0.180078	Mpo|Mt3|Prdx6|Nqo1|Fancc|Sod1|Cd36|Ccs|Selenot|Prdx2|Prdx1|Sesn1|	Cat|Atp7a|Dhfr|Nfe2l2|Gch1|Sod3|Nos3|Sod2|Mpo|Mt3|Prdx6|Nqo1|Fancc|Sod1|Cd36|Ccs|Selenot|Prdx2|Prdx1|Sesn1|	25	0.277591	1.63088	0.0316574	0.200248	Prdx1|Prdx6|Selenot|Gsr|Gch1|Dhfr|Cat|Prdx2|Sesn1|Sod2|Nfe2l2|Sod1|Lpo|Nqo1|Mt3|Cd36|Nnt|Fbln5|Txnrd3|Nos3|Atp7a|Ccs|Fancc|Nxn|Sod3|	Prdx1|Prdx6|Selenot|Gsr|Gch1|Dhfr|Cat|Prdx2|Sesn1|Sod2|Nfe2l2|Sod1|Lpo|
315	GOBP_CELLULAR_PIGMENTATION	50	-0.170909	-1.40296	0.108055	0.241461	Cd63|Ap1g1|Rab32|Bloc1s4|Ankrd27|Rab38|Vps33a|Trappc6a|Mreg|Hps1|Map2k1|Vps33b|Ap3s2|Ap1s2|Dtnbp1|Bloc1s2|Pikfyve|Rab11b|Rab27a|Rab11a|Hps3|Rab1a|Ap1s1|Ap1m1|	Dctn1|Zeb2|Ap3b1|Myo5a|Myo7a|Bloc1s5|Dctn2|Lyst|Hps4|Bcl2|Ap3d1|Kif13a|Hps6|Ap1b1|Hps5|Ap3m1|Bloc1s1|Bloc1s3|Snapin|Ap1s3|Abcb6|Shroom2|Bloc1s6|Rab29|Ap3s1|Pomc|Cd63|Ap1g1|Rab32|Bloc1s4|Ankrd27|Rab38|Vps33a|Trappc6a|Mreg|Hps1|Map2k1|Vps33b|Ap3s2|Ap1s2|Dtnbp1|Bloc1s2|Pikfyve|Rab11b|Rab27a|Rab11a|Hps3|Rab1a|Ap1s1|Ap1m1|	52	0.130359	1.11568	0.320988	0.564448	Bace2|Bcl2|Cd63|Bloc1s4|Ankrd27|Ap3s1|Bloc1s5|Ap3b1|Apoe|Snapin|Bloc1s6|Zeb2|Rab11b|Ap3m1|Vps33b|Kif13a|Bloc1s2|Ap1g1|Hps4|Myo7a|Ap3s2|Hps6|Rab1a|Bloc1s3|Shroom2|Mreg|Rab38|Pomc|Bloc1s1|Dtnbp1|Abcb6|Rab27a|Cdh3|Rab29|Hps1|Ap3d1|Ap1s1|Dctn1|Map2k1|Pikfyve|Ap1s2|Ap1b1|Rab32|Rab11a|Ap1s3|Myo5a|Vps33a|Dctn2|Ap1m1|Hps5|Lyst|Hps3|	Bace2|Bcl2|Cd63|Bloc1s4|Ankrd27|Ap3s1|Bloc1s5|Ap3b1|Apoe|Snapin|Bloc1s6|Zeb2|Rab11b|Ap3m1|Vps33b|Kif13a|Bloc1s2|Ap1g1|Hps4|Myo7a|Ap3s2|Hps6|Rab1a|Bloc1s3|Shroom2|Mreg|Rab38|Pomc|
316	GOBP_CELLULAR_POLYSACCHARIDE_CATABOLIC_PROCESS	20	-0.150679	-0.797778	0.714851	0.806106	NA	NA	22	0.130292	0.713293	0.815041	0.901266	Ppp1r3c|Pygb|Hmgb1|Agl|Ppp1ca|Ppp1cb|Adra1b|Gabarapl1|Stbd1|Ppp1r3e|Pygm|Ppp1r3d|Pgm1|Aoah|Pgm2|Pygl|Pfkm|Phkg2|Phkg1|Adrb1|Gaa|Rb1cc1|	Ppp1r3c|Pygb|Hmgb1|Agl|Ppp1ca|Ppp1cb|Adra1b|Gabarapl1|Stbd1|Ppp1r3e|Pygm|Ppp1r3d|Pgm1|Aoah|Pgm2|Pygl|Pfkm|Phkg2|Phkg1|
317	GOBP_CELLULAR_PROCESS_INVOLVED_IN_REPRODUCTION_IN_MULTICELLULAR_ORGANISM	300	-0.0419347	-0.844416	0.64503	0.763616	NA	NA	322	-0.0522705	-1.06916	0.348269	0.647079	Inhba|Smad5|Qki|Stk11|Itgb1|Ptx3|Rps6|Paqr8|Bcl2|Eif2s2|Ptn|Ube2b|Cyp51|Selenof|Hmgb2|Bmpr1b|Cyp26b1|Rara|Cdyl|Slirp|Ddx25|Fmn2|Pygo2|Nphp1|Siah1a|Zscan21|H3f3a|Tpst2|Zfp830|Tnfaip6|Larp7|Brdt|Ing2|Hexb|Top2a|H3f3b|Il18|Tbpl1|Tgfbr1|Nme5|Pygo1|Ndc80|Prdx4|Tdrkh|Edn1|Tmf1|Jam2|Sfrp1|Diaph2|Fancg|Sirt2|Etv6|Ddias|Arrb2|Shb|Bax|Sec23ip|Arrb1|Foxj2|Foxj3|Pebp1|Runx1|Dmrta2|Cxcl12|Bmp4|Rhbdd1|Akt1|Cfa…	Brip1|Ube2j1|Nanos1|Acrbp|Gpr149|Tdrd1|Hpgds|Hsf1|Dcst2|Dnmt3a|Lgr5|Fbxw11|Kmt2d|Cfap44|Ropn1l|Ica1l|Src|Tdrd12|Tgfb1|Cfap69|Cep57|Fndc3a|Msh2|Cxcr4|Cfap206|Mastl|Epc1|Rimbp3|Pabpc1l|Catsperz|Septin1|Brca2|Pacrg|Zfp37|Meig1|Spire2|Nsun2|Vps54|Prkaca|Kdm3a|Ccnb2|Pla2g3|Acvr1|Ddx4|Ubb|Marf1|Catspere2|Dnah1|Mybl1|Rps6ka2|Drc7|Ccdc136|Ncaph|Mns1|Agfg1|Aspm|Brme1|Pafah1b1|Mast2|Tbata|Tut4|Nectin3|Kdm1…
318	GOBP_CELLULAR_RESPIRATION	208	-0.323343	-5.44002	0	0	Ppif|Cox7c|Abcd1|Iscu|Fh1|Ndufs1|Trpv4|Ndufa7|Ide|Pnpt1|Aco1|Slc25a25|Atp5b|Adsl|Mdh1|Ndufb11|Atp5j|Ppargc1a|Hif1a|Uqcc3|Pank2|Nipsnap2|Coq10a|Idh3b|Uqcrfs1|Sdhc|Gadd45gip1|Stoml2|Ndufab1|Cox7a2l|Lyrm7|Ndufs5|Ndufa6|Sdha|Flcn|Immp2l|Uqcrh|Uqcr10|Prelid1|Uqcr11|Cox7a2|Slc25a12|Ndufc1|Arl2|Dlat|Rhoa|Mdh2|Macroh2a1|Slc25a33|Etfb|Ndufv2|Ndufb1|Etfa|Noa1|Afg1l|mt-Nd6|Atp5j2|Uqcrb|Ndufaf1|Ndufa3|Sdhaf4…	Plec|Mybbp1a|Vcp|Norad|Slc25a23|Coa6|Aco2|Pde2a|Prdm16|Pink1|Cat|Nr4a3|Atp7a|Myc|Idh2|Ogdhl|Cbfa2t3|Gpd1|Mtln|Atp5a1|Atpsckmt|Gba|Tafazzin|Slc1a3|Coq9|Suclg2|Bloc1s1|Sirt3|Nfatc3|Pde12|Dnajc15|Sdhd|Il4|Ogdh|Bdnf|Trap1|Mtfr1l|Mtfr1|Msh2|Ifnar1|Dguok|Dhtkd1|Cox5a|Dnajc30|Dlst|Mrps36|Ireb2|Nop53|Slc25a13|Oas1c|Actn3|Chchd5|Opn3|Pum2|Ndufv1|Atp5e|Oxa1l|Sod2|Slc37a2|Cox7a1|Tefm|Chchd10|Ndufa2|Antkmt|U…	215	0.237679	4.04482	0	0	Chchd4|Atp5k|Cox7c|Atp5j2|Ndufa1|Pink1|Ndufa5|Ndufa3|Ndufb9|Cox7a2l|Uqcrh|Atp5e|Cox6c|Ndufs6|Cox7a2|Cox6a1|Atp5j|Ndufv3|Nipsnap2|Iscu|Ndufs3|Uqcr10|Cox8a|Ndufa2|Cox5b|Ndufb5|Ndufb11|Atp5c1|Ndufb10|mt-Nd6|Ndufb8|Nop53|Ndufs7|Coq7|Ndufa8|Uqcc2|mt-Nd5|Ndufs4|Ndufs5|Cycs|Ndufb1|Cox4i1|Uqcrb|Ndufa7|Ndufc2|Aco1|Atp5h|Ndufab1|Tnf|Ndufa6|Etfa|Ndufb6|Slc25a23|Cat|Myc|Dguok|Slc25a18|Cisd1|Prdm16|Uqcr11|Ogd…	Chchd4|Atp5k|Cox7c|Atp5j2|Ndufa1|Pink1|Ndufa5|Ndufa3|Ndufb9|Cox7a2l|Uqcrh|Atp5e|Cox6c|Ndufs6|Cox7a2|Cox6a1|Atp5j|Ndufv3|Nipsnap2|Iscu|Ndufs3|Uqcr10|Cox8a|Ndufa2|Cox5b|Ndufb5|Ndufb11|Atp5c1|Ndufb10|mt-Nd6|Ndufb8|Nop53|Ndufs7|Coq7|Ndufa8|Uqcc2|mt-Nd5|Ndufs4|Ndufs5|Cycs|Ndufb1|Cox4i1|Uqcrb|Ndufa7|Ndufc2|Aco1|Atp5h|Ndufab1|Tnf|Ndufa6|Etfa|Ndufb6|Slc25a23|Cat|Myc|Dguok|Slc25a18|Cisd1|Prdm16|Uqcr11|Ogd…
319	GOBP_CELLULAR_RESPONSE_TO_ABIOTIC_STIMULUS	232	0.085493	1.53528	0.0688336	0.149407	Ptgs2|Tnks1bp1|Plec|Egr1|Parp1|Atp1a1|Nedd4|Atp1a2|Grm1|Ctnnb1|Pkd2|Slc24a2|Slc25a23|Nipbl|Stk11|Scn2a|Gpr68|Ddb1|Crebbp|Prkcd|Net1|Xpc|Mkx|Wnk3|Actb|Yy1|Wrn|Pde2a|Fbxw7|Ptprk|Dag1|Sox9|Tlk2|Slc24a4|Rdh11|Neurod2|Ybx3|Mme|Zbtb1|Xrcc6|Casp9|Actr5|Cryab|Trp53inp1|Rest|Pold3|Dhx36|Brca2|Akt2|Wnt11|Tank|Zfp36l1|Blm|Gpr88|Slc38a3|Zmpste24|Ddx3x|Slc12a6|Ep300|Nlrp3|Eef1d|Ddias|Efhd1|Rptor|Gpld1|Cnn2|Ba…	Ptgs2|Tnks1bp1|Plec|Egr1|Parp1|Atp1a1|Nedd4|Atp1a2|Grm1|Ctnnb1|Pkd2|Slc24a2|Slc25a23|Nipbl|Stk11|Scn2a|Gpr68|Ddb1|Crebbp|Prkcd|Net1|Xpc|Mkx|Wnk3|Actb|Yy1|Wrn|Pde2a|Fbxw7|Ptprk|Dag1|Sox9|Tlk2|Slc24a4|Rdh11|Neurod2|Ybx3|Mme|Zbtb1|Xrcc6|Casp9|Actr5|Cryab|Trp53inp1|Rest|Pold3|Dhx36|Brca2|Akt2|Wnt11|Tank|Zfp36l1|Blm|Gpr88|Slc38a3|Zmpste24|Ddx3x|Slc12a6|Ep300|Nlrp3|Eef1d|Ddias|Efhd1|Rptor|Gpld1|Cnn2|Ba…	253	0.0569615	1.04547	0.381503	0.61879	Egr1|Net1|Nlrp3|Cnn2|Rpl26|Stk11|Cops9|Rest|Hus1|Rbx1|Casp9|Map3k20|Swi5|Cryab|Serpinb6a|Myo6|Ei24|Efhd1|Prkcd|Ptpn11|Npm1|Cln3|Xpa|Slc25a23|Atp1a2|H2ac25|Sox9|Habp4|Actb|Xrcc5|Gnb5|Hras|Sde2|Rcsd1|Eef1d|Cul4a|Bak1|Pbk|Neurod2|Tmem161a|Mylk|Sfrp1|Tank|Ifi209|Ddias|Hyal2|Gtf2h5|Bax|Mapk14|Hvcn1|Rab11b|Stk39|Cav1|Pik3r1|Actr5|Rad9a|Ybx3|N4bp1|Rnf168|Col1a1|Triap1|Rhbdd1|Akt1|Brcc3|Serpinb6b|Polk|Lr…	Egr1|Net1|Nlrp3|Cnn2|Rpl26|Stk11|Cops9|Rest|Hus1|Rbx1|Casp9|Map3k20|Swi5|Cryab|Serpinb6a|Myo6|Ei24|Efhd1|Prkcd|Ptpn11|Npm1|Cln3|Xpa|Slc25a23|Atp1a2|H2ac25|Sox9|Habp4|Actb|Xrcc5|Gnb5|Hras|Sde2|Rcsd1|Eef1d|Cul4a|Bak1|Pbk|Neurod2|Tmem161a|Mylk|Sfrp1|Tank|Ifi209|Ddias|Hyal2|Gtf2h5|Bax|Mapk14|Hvcn1|Rab11b|Stk39|Cav1|Pik3r1|Actr5|Rad9a|Ybx3|N4bp1|Rnf168|Col1a1|Triap1|Rhbdd1|Akt1|Brcc3|Serpinb6b|Polk|Lr…
320	GOBP_CELLULAR_RESPONSE_TO_ACID_CHEMICAL	69	0.16606	1.65404	0.0295858	0.101069	Npas4|Klf2|Col4a1|Plec|Cebpb|Pkd2|Dnmt3a|Dnmt1|Lars|Capn2|Atp7a|Glra2|Grin2a|Col6a1|Zeb1|Ubr2|Col16a1|Ipo5|Col5a2|Atp5g1|Eno1|Egfr|Ntrk2|Vegfa|Ngf|Ubr1|Rptor|Cpeb3|	Npas4|Klf2|Col4a1|Plec|Cebpb|Pkd2|Dnmt3a|Dnmt1|Lars|Capn2|Atp7a|Glra2|Grin2a|Col6a1|Zeb1|Ubr2|Col16a1|Ipo5|Col5a2|Atp5g1|Eno1|Egfr|Ntrk2|Vegfa|Ngf|Ubr1|Rptor|Cpeb3|Col1a2|Bdnf|Lamtor4|Mmp2|Hsf1|Mtor|Col3a1|Slc38a9|Castor2|Pdgfd|Nsmf|Anxa2|Glra3|Pdgfra|Socs1|Prkn|Fyn|Lamtor3|Bcl2l1|Lamtor1|Neurl1a|Tnf|Sesn2|Xbp1|Lamtor5|Amigo1|Sipa1|Pik3ca|Cpeb1|Cpeb4|Rragd|Rraga|Sesn3|Rragc|Lamtor2|Rragb|S100a10|…	75	-0.069646	-0.691397	0.857438	0.941167	Npas4|Lamtor1|Lamtor5|Tnf|Sesn3|Glra2|Zeb1|Sesn1|Slc38a9|Pdgfra|Ntrk2|Lamtor2|Fyn|Ipo5|Col1a1|Lamtor3|Capn2|Cebpb|Rragc|Bcl2l1|Col4a6|Socs1|Bdnf|Rragd|Egfr|Pik3ca|Glra3|S100a10|Col1a2|Grin2a|Pkd2|Col3a1|Ngf|Col5a2|Castor1|Vegfa|Lars|Sipa1|Mmp2|Dnmt3b|Agap2|Xbp1|Neurl1a|Lamtor4|Sh3bp4|Hsf1|Dnmt3a|Klhl22|Cpeb4|Pdgfd|Amigo1|Mir544|Mtor|Dnmt1|Anxa2|Nsmf|Col16a1|Col6a1|Pdgfc|Atp7a|Rraga|Rragb|Eno1|Klf…	Anxa2|Nsmf|Col16a1|Col6a1|Pdgfc|Atp7a|Rraga|Rragb|Eno1|Klf2|Castor2|Cpeb3|Prkn|Ubr2|Gria2|Rptor|Sesn2|Cpeb1|Plec|Col4a1|Ubr1|
321	GOBP_CELLULAR_RESPONSE_TO_ALCOHOL	64	0.110412	1.05452	0.380038	0.511173	NA	NA	68	-0.104882	-1.00952	0.407708	0.695409	Npas4|Inhba|Mlc1|Rps6|Arpc2|Ctnna1|Glra2|Fdx1|Lrp6|Smo|Klf9|Golph3|Cdk4|Akt1|Nr3c2|Sgk1|Ctnnb1|Jup|Map4k1|Ptch1|Adcy2|Ccl7|Itpr2|Glra3|Gnai1|Recql5|Brca1|Pten|Prkaa1|Adam15|Akap8|Hdac8|Epha5|Adcy5|Hnrnpk|Slc5a5|Gramd1b|Mir1198|Trp53inp1|Prkaa2|Creb1|Gramd1a|Blm|Gnas|Prkce|Spidr|Efna5|Sphk2|P2ry6|Lancl2|Nfe2l1|Rad51|Gramd1c|Acaca|Adcy8|Ahr|Osbpl7|Inhbb|Grip1|Ptger4|Ireb2|Adcy7|Larp1|Ptger3|Adcy3|S…	Gnas|Prkce|Spidr|Efna5|Sphk2|P2ry6|Lancl2|Nfe2l1|Rad51|Gramd1c|Acaca|Adcy8|Ahr|Osbpl7|Inhbb|Grip1|Ptger4|Ireb2|Adcy7|Larp1|Ptger3|Adcy3|Scnn1a|Gpld1|Adcy6|
322	GOBP_CELLULAR_RESPONSE_TO_ALKALOID	28	0.265378	1.6649	0.0336842	0.0969796	Slc1a2|Slc1a1|Ppp1r9b|Slc8a1|Recql5|Htr1b|Selenon|Mecp2|Ryr2|Adcy8|Blm|Ehmt2|Slc1a3|Ppp1r1b|	Slc1a2|Slc1a1|Ppp1r9b|Slc8a1|Recql5|Htr1b|Selenon|Mecp2|Ryr2|Adcy8|Blm|Ehmt2|Slc1a3|Ppp1r1b|Spidr|Ryr1|Gstm7|Tgm2|Rad51|Tmem38b|Casp6|Fancb|Crhbp|Casp7|Bcl2l1|Casp3|Tmem38a|Crh|	26	-0.0893873	-0.52968	0.981781	0.993009	Tmem38b|Slc1a2|Ppp1r9b|Slc1a3|Casp6|Bcl2l1|Mecp2|Casp3|Gstm7|Recql5|Htr1b|Tmem38a|Tgm2|Ehmt2|Casp7|Selenon|Blm|Slc1a1|Ppp1r1b|Spidr|Rad51|Adcy8|Ryr1|Slc8a1|Crhbp|Ryr2|	Tmem38b|Slc1a2|Ppp1r9b|Slc1a3|Casp6|Bcl2l1|Mecp2|Casp3|Gstm7|Recql5|Htr1b|Tmem38a|Tgm2|
323	GOBP_CELLULAR_RESPONSE_TO_AMYLOID_BETA	28	0.208507	1.28293	0.180556	0.302847	Epha4|Parp1|Cacna1a|Igf1r|Atp1a3|Grm5|Abcc1|Icam1|Cacna2d1|Lgmn|Lrp1|Gja1|Psen1|Cacnb1|Trem2|Adrb2|Igf1|App|	Epha4|Parp1|Cacna1a|Igf1r|Atp1a3|Grm5|Abcc1|Icam1|Cacna2d1|Lgmn|Lrp1|Gja1|Psen1|Cacnb1|Trem2|Adrb2|Igf1|App|Itga4|Ngfr|Snx6|Gsk3b|Vcam1|Fyn|Sirt1|Cd36|Cdk5|Prnp|	30	-0.23661	-1.50161	0.0941884	0.261566	Trem2|Psen1|Fyn|Vcam1|Prnp|Gsk3b|Abcc1|Icam1|Cd36|Snx6|Cacnb1|Parp1|Tlr4|Tlr6|Gja1|Ngfr|Lgmn|Igf1r|Fcgr2b|Grm5|Epha4|Sirt1|Cdk5|Igf1|App|Lrp1|Cacna1a|Itga4|Cacna2d1|Atp1a3|	Fcgr2b|Grm5|Epha4|Sirt1|Cdk5|Igf1|App|Lrp1|Cacna1a|Itga4|Cacna2d1|Atp1a3|
324	GOBP_CELLULAR_RESPONSE_TO_BIOTIC_STIMULUS	160	0.0703378	1.01069	0.428571	0.55885	NA	NA	186	0.166791	2.69347	0	0.00149988	Tnfrsf1b|Litaf|Nlrp3|B2m|Cd274|Cx3cr1|Hadhb|Selenos|Cxcl10|Cxcl16|Zfp36|Fzd5|Plaa|Sash1|Trim41|Ppard|Bcl10|Ptafr|Chmp5|Jak2|Ly86|Irgm2|Rara|Irgm1|Tnf|Gch1|Ncl|Cmpk2|Bcl2l11|Traf6|Wnt5a|Paf1|Cdc73|Zc3h12a|Ly96|Cxcl2|Txnip|Ppp1r15b|Il18|Trem2|Il1a|Nr1h3|Prdx2|Lbp|Gbp6|Havcr2|Axl|Cd300lb|Trib1|Sirt2|Hmgb1|Il1b|Ccl5|Mapk14|Lyn|Git1|Acod1|Cdk4|Nfkbiz|Tlr1|Ticam2|Akt1|Cd68|Cebpb|Cd14|Mif|Tmco1|Slc12a2|…	Tnfrsf1b|Litaf|Nlrp3|B2m|Cd274|Cx3cr1|Hadhb|Selenos|Cxcl10|Cxcl16|Zfp36|Fzd5|Plaa|Sash1|Trim41|Ppard|Bcl10|Ptafr|Chmp5|Jak2|Ly86|Irgm2|Rara|Irgm1|Tnf|Gch1|Ncl|Cmpk2|Bcl2l11|Traf6|Wnt5a|Paf1|Cdc73|Zc3h12a|Ly96|Cxcl2|Txnip|Ppp1r15b|Il18|Trem2|Il1a|Nr1h3|Prdx2|Lbp|Gbp6|Havcr2|Axl|Cd300lb|Trib1|Sirt2|Hmgb1|Il1b|Ccl5|Mapk14|Lyn|Git1|Acod1|Cdk4|Nfkbiz|Tlr1|Ticam2|Akt1|Cd68|Cebpb|Cd14|Mif|Tmco1|Slc12a2|…
325	GOBP_CELLULAR_RESPONSE_TO_CADMIUM_ION	20	-0.212346	-1.13734	0.303823	0.470342	Fos|Jun|Gsn|Egfr|Mt2|Daxx|Sox2|Hmox1|Mt1|	Fos|Jun|Gsn|Egfr|Mt2|Daxx|Sox2|Hmox1|Mt1|Hsf1|Abcb6|Mt3|Chuk|Mapk3|Mmp9|Akt1|Sumo1|Mapk9|Mapk8|Mapk1|	NA	NA	NA	NA	NA	NA	NA
326	GOBP_CELLULAR_RESPONSE_TO_CALCIUM_ION	69	0.155176	1.51712	0.0638298	0.159186	Fos|Junb|Fosb|Jun|Mef2c|Jund|Clic4|Itpkb|Wnk1|Pkd2|Slc25a23|Nrxn1|Syt11|Ncstn|Neurod2|Cpne4|Krt10|Syt7|Scn5a|Cpne9|Nlgn1|Kcnb1|Adcy8|Dmtn|Gpld1|Syt12|Lgmn|Adgrv1|Syt5|Carf|Nfatc3|	Fos|Junb|Fosb|Jun|Mef2c|Jund|Clic4|Itpkb|Wnk1|Pkd2|Slc25a23|Nrxn1|Syt11|Ncstn|Neurod2|Cpne4|Krt10|Syt7|Scn5a|Cpne9|Nlgn1|Kcnb1|Adcy8|Dmtn|Gpld1|Syt12|Lgmn|Adgrv1|Syt5|Carf|Nfatc3|Iqgap1|Fus|Hpca|Alox5ap|Syt4|Rasgrp2|Prkaa2|Cpne3|Syt2|Syt10|Syt3|Plcg2|Rasa4|Cpne5|Ppif|Crhbp|Mylk|Mcoln1|Syt6|Braf|Slc25a24|Add1|Capn3|Smpd1|Mef2a|Rasal1|Syt9|Syt1|Syt13|Trpm2|Syt17|Cpne8|Asph|Kcnh1|Prkaa1|Cpne7|Cpne6|…	75	-0.119396	-1.21807	0.221053	0.501169	Junb|Fos|Itpka|Krt10|Cpne3|Tuba1a|Slc25a23|Jund|Wnk1|Scn5a|Neurod2|Nfatc3|Alox5ap|Hpca|Mylk|Syt12|Slc25a24|Fus|Syt7|Adgrv1|Cpne5|Cpne8|Ect2|Ppif|Carf|Nrxn1|Kcnb1|Clic4|Add1|Cpne9|Smpd1|Pkd2|Prkaa1|Itpkc|Itpkb|Syt15|Braf|Jun|Syt6|Trpm2|Syt11|Plcg2|Capn3|Mef2a|Prkaa2|Syt10|Rasal1|Rasa4|Lgmn|Cpne4|Dmtn|Syt9|Mef2c|Rasgrp2|Cpne1|Adcy8|Ncstn|Syt5|Syt4|Fosb|Syt13|Nlgn1|Cpne2|Cpne6|Kcnh1|Asph|Syt1|Crhbp|…	Syt5|Syt4|Fosb|Syt13|Nlgn1|Cpne2|Cpne6|Kcnh1|Asph|Syt1|Crhbp|Iqgap1|Syt2|Gpld1|Mcoln1|Syt3|Syt17|Cpne7|
327	GOBP_CELLULAR_RESPONSE_TO_CAMP	30	0.194565	1.29003	0.137795	0.298424	Akap9|Akap6|Igfbp5|Pkd2|Slc8a1|Rapgef2|Slc8a3|Pde2a|Gpd1|Itpr1|Dmtn|Zfp36l1|	Akap9|Akap6|Igfbp5|Pkd2|Slc8a1|Rapgef2|Slc8a3|Pde2a|Gpd1|Itpr1|Dmtn|Zfp36l1|Itpr2|Rapgef3|Itpr3|Fdx1|Ezr|Hcn4|Wnt10b|Slc26a6|Crhbp|Akap7|Hcn1|Hcn2|Pde4d|Ahr|Rap1a|Rap1b|Rapgef1|Inpp5k|	33	-0.191085	-1.2931	0.160417	0.426443	Ezr|Akap7|Igfbp5|Fdx1|Akap9|Rap1a|Rap1b|Aqp1|Itpr2|Akap6|Pkd2|Zfp36l1|Kcnq1|Wnt10b|Hcn4|Hcn2|Rapgef3|Slc8a3|Slc26a6|Gpd1|Pde2a|Dmtn|Rapgef1|Hcn1|Itpr3|Itpr1|Rapgef2|Inpp5k|Ahr|Pik3cg|Slc8a1|Pde4d|Crhbp|	Slc8a3|Slc26a6|Gpd1|Pde2a|Dmtn|Rapgef1|Hcn1|Itpr3|Itpr1|Rapgef2|Inpp5k|Ahr|Pik3cg|Slc8a1|Pde4d|Crhbp|
328	GOBP_CELLULAR_RESPONSE_TO_CARBOHYDRATE_STIMULUS	128	-0.0833644	-1.09501	0.311069	0.517752	Prkn|Plcb1|C1qtnf12|Efna5|Stxbp4|Hif1a|Nr1d1|Fkbp1b|Gas6|Klf7|Crh|Sirt1|Oprk1|Mpc2|Ndufaf2|Xbp1|Pde8b|Ptprn|Camk2n1|Kat5|Tra2b|Sidt2|Eny2|Rac1|Sri|Jagn1|Trpa1|Pik3ca|Rab11b|Arrb1|Pck2|Selenot|Prkcb|Ppp3ca|Adra2a|Brsk2|Keap1|Prkaa1|Hmgn3|Oxct1|Ppp2ca|Rack1|Adcy5|Grk2|Prkaca|Pdk3|Vsnl1|Ppp3cb|	Cacna1e|Igf1r|Sox4|Myt1|Ccdc186|C2cd2l|Epha5|Zbed6|Unc13b|Tbc1d1|Gpr68|Rab34|Ogt|Zbtb20|Hmgcr|Hcfc1|Slc9b2|Sin3a|Neurod1|Sybu|Icam1|Slc39a14|Prkca|Aacs|Kcnb1|Adcy8|Nfkb1|Trpm4|Ern1|Zfp36l1|Slc12a6|Gpld1|Pde1c|Lrp1|Cdk16|Smarca4|Ptprn2|Crhr2|Rps6ka2|Calcrl|Smad4|Slc2a5|Ppard|Raf1|Lrp5|Baiap3|Prkce|Gper1|Igf1|Pih1d1|Osbp|Smarcb1|Bad|Stx4a|Atg7|Kif5b|Gpx1|Gpr27|Pde3b|Prkaa2|Slc12a7|Rab11fip2|Aqp4|Pt…	133	-0.0924223	-1.21541	0.226667	0.501959	Gpx1|Dynll1|Aqp4|Tcf7l2|Stx4a|Selenot|Ppard|Gpr27|Ppp3ca|Sox4|Zbtb20|Keap1|Smad4|Trem2|Ndufaf2|Slc2a5|Ccdc186|Slc9b2|Slc2a2|Rack1|Mpc2|Ppp3cb|Rab11b|Arrb1|Prkcb|Ptpmt1|Jagn1|Vcam1|Rab11fip2|Lrp5|Pde8b|Fkbp1b|Ucp2|Nadk|Stxbp4|Map4k4|Oxct1|Pax2|Myt1|Birc5|Icam1|Kcnb1|Pdk3|Crhr2|Rab34|Pik3ca|Hmgn3|Eny2|Rac1|Pde3b|Sybu|Gper1|Nr1d1|Slc39a14|Tbc1d1|Plcb1|Prkca|Bad|Zfp36l1|Prkaa1|Unc13b|Hmgcr|Ano1|Osbp|…	Pde1c|Smarcb1|Brsk2|Cdk16|Myh9|Adcy8|Kat5|C1qtnf12|Oprk1|Neurod1|Hcfc1|Sirt1|Igf1|Prkn|Rbm4|Slc12a6|Abcc8|Rab11fip5|C2cd2l|Pih1d1|Adra2a|Ptprn|Vsnl1|Abcg1|Ptprn2|Lrp1|Pck2|Ern1|Sidt2|Grk2|Cacna1e|Cacna1d|Gpld1|Gpr68|Ogt|Trpm4|
329	GOBP_CELLULAR_RESPONSE_TO_CHEMICAL_STRESS	275	-0.0948259	-1.77612	0.0211538	0.0710777	Hgf|Pnpt1|Mylk|Gskip|Casp1|Akr1b3|Nme5|Mt3|Plekha1|Pycr2|Prkn|Slc11a2|Pyroxd1|Bdkrb2|Htra2|Fyn|Ngb|Ppargc1a|Hif1a|Pycr1|Adprs|Scly|Nqo1|Etv5|Slc25a24|Prdx3|Casp3|Aif1|Trp53|Sirt2|Oxr1|Fancc|Stk39|Fer|Fancd2|Capn3|Atp13a2|Sirt1|Rnf7|Sesn2|Serpinb6a|Xbp1|Sod1|Mpv17|Tnfaip3|Ncoa7|Chuk|Cd36|Mapk3|Relb|Ccs|Arl6ip5|Foxp1|Lrrk2|Mmp9|Mlst8|Smpd3|Akt1|Prkra|Trpa1|Dnaja1|Xrcc5|Prkg2|Lrrc8d|Prdx5|Rbm11|Adnp…	Fos|Ptgs2|Plec|Jun|Parp1|Trpc6|Sfpq|Foxo3|Mapt|Ctnnb1|Rnf112|Pkd2|Slc25a23|Scn2a|Slc1a1|Tsc1|Prkcd|Slc8a1|Net1|Arnt|Wnk3|Setx|Zfp622|Chd6|Fbxw7|Selenon|Ermp1|Pink1|Cat|Ptprk|Ankzf1|Atf4|Nr4a3|Atp7a|Lonp1|Pml|Ralbp1|Ybx3|Rela|Psap|Sin3a|Slc7a11|Mcl1|Aldh2|Apex1|Gpr37|Trp53inp1|Meak7|Dhfr|Rest|Bcl2|Atp2a2|Egfr|Axl|Rad52|Msra|Stat6|Foxo1|Map3k5|Ppargc1b|Zfp36l1|Uaca|Fzd1|Ubqln1|Kdm6b|Gpr37l1|Cyp1b1|…	294	0.0693697	1.34977	0.116505	0.378013	Chchd4|Net1|Rnf7|Fos|Pink1|Gpx1|Hmox1|Ezh2|Nlrp3|Rps3|Prdx1|Selenos|Epas1|Itgam|Rest|Zfp580|Bcl2|Atf4|Alox5|Plekha1|Stx4a|Prr5l|Txn1|Serpinb6a|Coq7|Gpr37|Jak2|Cyp1b1|Efhd1|Prkcd|Zfp622|Gsr|Nono|Tnf|Stx2|Bag5|Gch1|Fzd1|Cln3|Dhfr|Slc25a23|Cat|Srxn1|Mpv17l|Rwdd1|Xrcc5|Keap1|Zc3h12a|Ubqln1|Mapkap1|Rcsd1|Trem2|Prdx2|Ppia|Nme5|Tmem161a|Edn1|Aldh2|Sod2|Pdgfra|Axl|Mylk|Gpr37l1|Vkorc1l1|Sirt2|Atg5|Ddias|S…	Chchd4|Net1|Rnf7|Fos|Pink1|Gpx1|Hmox1|Ezh2|Nlrp3|Rps3|Prdx1|Selenos|Epas1|Itgam|Rest|Zfp580|Bcl2|Atf4|Alox5|Plekha1|Stx4a|Prr5l|Txn1|Serpinb6a|Coq7|Gpr37|Jak2|Cyp1b1|Efhd1|Prkcd|Zfp622|Gsr|Nono|Tnf|Stx2|Bag5|Gch1|Fzd1|Cln3|Dhfr|Slc25a23|Cat|Srxn1|Mpv17l|Rwdd1|Xrcc5|Keap1|Zc3h12a|Ubqln1|Mapkap1|Rcsd1|Trem2|Prdx2|Ppia|Nme5|Tmem161a|Edn1|Aldh2|Sod2|Pdgfra|Axl|Mylk|Gpr37l1|Vkorc1l1|Sirt2|Atg5|Ddias|S…
330	GOBP_CELLULAR_RESPONSE_TO_CORTICOSTEROID_STIMULUS	32	0.196527	1.31937	0.154876	0.278595	Npas4|Hnrnpu|Zfp36|Crebrf|Klf9|Sgk1|Zfp36l2|Casp9|Nr3c1|Rest|Fbxo32|Zfp36l1|Sstr4|	Npas4|Hnrnpu|Zfp36|Crebrf|Klf9|Sgk1|Zfp36l2|Casp9|Nr3c1|Rest|Fbxo32|Zfp36l1|Sstr4|Smyd3|Scnn1a|Tgfb1|Gper1|Tfap4|Rps6kb1|Agtr1a|Gsk3b|Akap13|Sstr2|Eif4ebp1|Mstn|Gsk3a|Ube2l3|Pck2|Ddit4|Eif4e|Jak2|Fam107a|	37	0.271525	1.94628	0.0115607	0.071382	Npas4|Rest|Zfp36|Casp9|Fam107a|Jak2|Sstr4|Eif4e|Nr3c1|Eif4ebp1|Klf9|Crebrf|Gsk3a|Bmp4|Nr3c2|Ube2l3|Hnrnpu|Sgk1|Gsk3b|Sstr2|Fbxo32|Rps6kb1|Aqp1|mt-Nd3|Gper1|Gdnf|Zfp36l1|Ddit4|Tgfb1|Zfp36l2|Mstn|Tfap4|Akap13|Mettl21c|Smyd3|Pck2|Scnn1a|	Npas4|Rest|Zfp36|Casp9|Fam107a|Jak2|Sstr4|Eif4e|Nr3c1|Eif4ebp1|Klf9|Crebrf|Gsk3a|Bmp4|Nr3c2|Ube2l3|Hnrnpu|Sgk1|Gsk3b|Sstr2|Fbxo32|Rps6kb1|Aqp1|mt-Nd3|Gper1|Gdnf|Zfp36l1|
331	GOBP_CELLULAR_RESPONSE_TO_EXTERNAL_STIMULUS	231	-0.103091	-1.83989	0.0121212	0.0557698	Dctpp1|Ndor1|Usf1|Gas6|Ppan|Nprl2|Mtmr3|Tmem150c|Sirt1|Flcn|Sesn2|Comt|Xbp1|Prkab1|Gabarapl1|Kat5|Kptn|Nprl3|Wnt4|Mapk3|Wdr59|Arhgap35|Sh3glb1|Sipa1|Gabarap|Prr5|Rac1|Kics2|Lrrk2|Gabarapl2|Mmp9|Mlst8|Hrk|Gas2l1|Akt1|Nuak1|Pick1|Nim1k|Wdr45|Ldha|Asns|Prkab2|Rxra|Cadps2|Cradd|Clec16a|Got1|Prkag2|Ulk1|Prkag1|Brsk1|Cpeb4|Arhgdia|Higd1a|Wipi1|Atg4b|Atf2|Fnip1|Brsk2|Prkaa1|Rragd|Eif2s1|Eif2ak4|Rraga|Se…	Fos|Atf3|Plec|Jun|Eif4g1|Atp1a1|Mybbp1a|Hspa5|Atp1a2|Pim1|Slc1a2|Jmy|Snw1|Foxo3|Ercc6|Ctnnb1|Gcn1|Mars1|Mn1|Tsc1|Usf2|Mkx|Lars|Srebf1|Slc2a1|Tnrc6a|Wrn|Pde2a|P2rx7|Zfyve1|Dag1|Atf4|Sox9|Sik1|Tfrc|Fcor|Glul|Ncoa1|Hnrnpl|Wdr24|Lpl|Mfsd2a|Gck|Bcl2|Elapor1|Kcnb1|Gba|Axl|Nudt1|Foxo1|Map3k5|Wnt11|Eif2ak3|Itga6|Slc38a3|Kif26a|Ehmt2|Rptor|Cnn2|Bag3|Kcnk4|Cdkn1a|Pik3r4|Rrp8|Pik3c2a|Stk26|Rnase4|Dnajc15|Su…	242	-0.049774	-0.905555	0.571429	0.791426	Fos|Fads1|Atf3|Higd1a|Cnn2|Glul|Gabarapl2|Bcl2|Sh3glb1|Atf4|Tcf7l2|Slc1a2|Tle5|Kif26a|Fam107a|Map1lc3b|Becn1|Atg14|Ptpn11|Pdk4|Klf10|Lpl|Srebf1|Atp1a2|Sesn3|Sox9|Rrp8|Habp4|Comt|Zc3h12a|Prkag1|Ppara|Mapkap1|Pim1|Pik3c2a|Kank2|P2rx7|Sesn1|Axl|Atg5|Ifi209|Pdia3|Rnase4|Rnf167|Gabarap|Wdr24|Map1lc3a|Suv39h1|Cav1|Seh1l|Cadps2|Nfe2l2|Stk24|Hrk|Ttc5|Ucn2|Ralb|Col1a1|Plin2|Akt1|Srebf2|Cartpt|Vcam1|Cd68|N…	Prkaa2|Pmaip1|Mfsd2a|Dag1|Mlst8|Tfeb|Ldha|Ripor2|Vps41|Zfyve1|Mir665|Bmt2|Pick1|Nr4a2|Got1|Slc38a3|Fas|Nuak1|Fnip1|Ulk1|Wdr59|Usp33|Cpeb4|Mndal|Wnt2b|Dcps|Nos3|Rxra|Gas6|Ptprc|Dap|Ripor1|Wdr45b|Nprl2|Chka|Adora2b|Wipi2|Slc39a5|Ifi207|Pde2a|Mtor|Foxo1|Atg7|Eif4g1|Tnrc6a|Dspp|Flcn|Ppan|Nos1|Kptn|Elapor1|Wdr45|Cdkn1a|Gcn1|Bmf|Usf1|Wnt4|Kat5|Rraga|Rragb|Nprl3|Rnf152|Pcsk9|Gas2l1|Bag3|Inhbb|Pik3c3|Tfr…
332	GOBP_CELLULAR_RESPONSE_TO_EXTRACELLULAR_STIMULUS	202	-0.123173	-2.02612	0.00400802	0.0242442	Dctpp1|Ndor1|Usf1|Gas6|Ppan|Nprl2|Mtmr3|Sirt1|Flcn|Sesn2|Comt|Xbp1|Prkab1|Gabarapl1|Kat5|Kptn|Nprl3|Wnt4|Mapk3|Wdr59|Arhgap35|Sh3glb1|Sipa1|Gabarap|Prr5|Kics2|Lrrk2|Gabarapl2|Mmp9|Mlst8|Hrk|Gas2l1|Nuak1|Pick1|Nim1k|Wdr45|Ldha|Asns|Prkab2|Rxra|Cadps2|Clec16a|Prkag2|Ulk1|Prkag1|Brsk1|Cpeb4|Higd1a|Wipi1|Atg4b|Atf2|Fnip1|Brsk2|Prkaa1|Rragd|Eif2s1|Eif2ak4|Rraga|Sesn3|Rragc|Klf10|Rragb|Sesn1|Sik2|Mapk8…	Fos|Atf3|Plec|Jun|Eif4g1|Mybbp1a|Hspa5|Pim1|Slc1a2|Jmy|Snw1|Foxo3|Ercc6|Gcn1|Mars1|Mn1|Tsc1|Usf2|Lars|Srebf1|Slc2a1|Tnrc6a|Wrn|P2rx7|Zfyve1|Atf4|Sik1|Tfrc|Fcor|Glul|Ncoa1|Hnrnpl|Wdr24|Lpl|Mfsd2a|Gck|Bcl2|Elapor1|Kcnb1|Gba|Axl|Nudt1|Foxo1|Map3k5|Eif2ak3|Itga6|Slc38a3|Kif26a|Ehmt2|Rptor|Cdkn1a|Pik3r4|Rrp8|Pik3c2a|Stk26|Rnase4|Dnajc15|Suv39h1|Wnt2b|Prkd1|Atg5|Eif2ak2|Cbs|Nfe2l2|Bmf|Cd68|Med1|Nr4a2|S…	208	-0.0651977	-1.06658	0.36933	0.647627	Fos|Fads1|Atf3|Higd1a|Glul|Gabarapl2|Bcl2|Sh3glb1|Atf4|Tcf7l2|Slc1a2|Tle5|Kif26a|Fam107a|Map1lc3b|Becn1|Atg14|Pdk4|Klf10|Lpl|Srebf1|Sesn3|Rrp8|Comt|Zc3h12a|Prkag1|Ppara|Mapkap1|Pim1|Pik3c2a|Kank2|P2rx7|Sesn1|Axl|Atg5|Ifi209|Pdia3|Rnase4|Rnf167|Gabarap|Wdr24|Map1lc3a|Suv39h1|Seh1l|Cadps2|Nfe2l2|Stk24|Hrk|Ttc5|Ucn2|Ralb|Plin2|Srebf2|Cartpt|Vcam1|Cd68|Nudt1|Wipi1|Rragc|Eif2ak3|Mios|Slc39a4|Folr1|Nco…	Prkaa2|Pmaip1|Mfsd2a|Mlst8|Tfeb|Ldha|Vps41|Zfyve1|Bmt2|Pick1|Nr4a2|Slc38a3|Fas|Nuak1|Fnip1|Ulk1|Wdr59|Usp33|Cpeb4|Mndal|Wnt2b|Dcps|Rxra|Gas6|Ptprc|Dap|Ripor1|Wdr45b|Nprl2|Chka|Adora2b|Wipi2|Slc39a5|Ifi207|Mtor|Foxo1|Atg7|Eif4g1|Tnrc6a|Dspp|Flcn|Ppan|Kptn|Elapor1|Wdr45|Cdkn1a|Gcn1|Bmf|Usf1|Wnt4|Kat5|Rraga|Rragb|Nprl3|Rnf152|Pcsk9|Gas2l1|Inhbb|Pik3c3|Tfrc|Sirt1|Prr5|Eif2ak4|Ireb2|Prkch|Kics2|Impact…
333	GOBP_CELLULAR_RESPONSE_TO_GAMMA_RADIATION	27	-0.137538	-0.86101	0.619691	0.747359	NA	NA	27	0.122563	0.764062	0.760479	0.862837	Egr1|Rpl26|Map3k20|Cryab|Xrcc5|Hras|Ddias|Gtf2h5|Bcl2l1|Elk1|Wrn|Mdm2|Trp53|Kdm1a|Yap1|Chek2|Rnf4|Hsf1|Tlk2|Xrcc6|Tmem109|Tspyl5|Cdkn1a|Atr|Zmpste24|H2ax|Atm|	Egr1|Rpl26|Map3k20|Cryab|Xrcc5|Hras|Ddias|Gtf2h5|
334	GOBP_CELLULAR_RESPONSE_TO_GLUCOSE_STARVATION	50	-0.211367	-1.80774	0.0121704	0.0633666	Mtmr3|Sirt1|Sesn2|Xbp1|Kat5|Kptn|Sh3glb1|Kics2|Nuak1|Pick1|Nim1k|Asns|Prkag2|Prkag1|Brsk1|Cpeb4|Higd1a|Brsk2|Prkaa1|Sesn3|Sesn1|Sik2|	Mybbp1a|Hspa5|Foxo3|Slc2a1|Atf4|Sik1|Gck|Bcl2|Eif2ak3|Pik3r4|Rrp8|Suv39h1|Nfe2l2|Pmaip1|Nuak2|Chka|Itfg2|Pik3c3|Prkaa2|Zc3h12a|Tbl2|Impact|Becn1|Szt2|Plin3|Plin2|Atg14|Trp53|Mtmr3|Sirt1|Sesn2|Xbp1|Kat5|Kptn|Sh3glb1|Kics2|Nuak1|Pick1|Nim1k|Asns|Prkag2|Prkag1|Brsk1|Cpeb4|Higd1a|Brsk2|Prkaa1|Sesn3|Sesn1|Sik2|	47	-0.09138	-0.734999	0.821012	0.91883	Higd1a|Bcl2|Sh3glb1|Atf4|Becn1|Atg14|Sesn3|Rrp8|Zc3h12a|Sesn1|Ifi209|Suv39h1|Nfe2l2|Plin2|Eif2ak3|Asns|Tbl2|Trp53|Ifi205|Prkaa1|Plin3|Ifi203|Ifi204|Hspa5|Nuak2|Xbp1|Mtmr3|Prkaa2|Pmaip1|Pick1|Nuak1|Cpeb4|Mndal|Chka|Ifi207|Kptn|Kat5|Pik3c3|Sirt1|Kics2|Impact|Pik3r4|Itfg2|Mybbp1a|Sesn2|Slc2a1|Szt2|	Higd1a|Bcl2|Sh3glb1|Atf4|Becn1|Atg14|Sesn3|Rrp8|Zc3h12a|
335	GOBP_CELLULAR_RESPONSE_TO_HEAT	45	0.144633	1.17766	0.270541	0.390728	NA	NA	47	0.146581	1.18616	0.242171	0.49878	Hmox1|Fgf1|Pdcl3|Polr2d|Pmp22|Ywhae|Pdcd6|Hsbp1|Dnajb1|Il1a|Stac|Zfp976|Dhx9|Vcp|Hsp90ab1|Slu7|Ier5|Irak1|Atxn3|St8sia1|Myof|Hspa1a|Htra2|Hikeshi|Sumo1|Eif2s1|Ano1|Xylt1|Hsp90aa1|Rasa3|Daxx|Mapt|Hsf1|Hsbp1l1|Trpv4|Prkaca|Nf1|Hspa1b|Stub1|Tpr|Cd34|Dhx36|Rbbp7|Bag3|Clpb|Arpp21|Chordc1|	Hmox1|Fgf1|Pdcl3|Polr2d|Pmp22|Ywhae|Pdcd6|Hsbp1|Dnajb1|Il1a|Stac|Zfp976|Dhx9|Vcp|Hsp90ab1|Slu7|Ier5|
336	GOBP_CELLULAR_RESPONSE_TO_HORMONE_STIMULUS	390	0.0999271	2.29277	0	0.00686173	Npas4|Brd8|Rab31|Soga1|Parp1|Eprs|Atp1a1|Nedd4|Atp1a2|Mef2c|Nr4a1|Epha3|Stat3|Igf1r|Kmt2d|Ubr5|Sorl1|Safb|Pkm|Insr|Irs2|Ddx17|Marcks|Rhoq|Hnrnpu|Ctnnb1|Mars1|Pxn|Epha5|Safb2|Ddx5|Cnot1|Rangap1|Actn2|Npc1|Zfp36|Gnas|Foxo4|Prkcd|Nr3c2|Phip|Calcoco1|Pelp1|Crebrf|Atp2b1|Bcar1|Car2|Ogt|Ankrd26|Srebf1|Notch1|Sp1|Myo5a|Eif4ebp2|Klf9|Apc|Pgr|Ncor1|Socs3|Dennd4c|Esrra|Sgk1|Rdx|Ncor2|Inppl1|Lmo2|Lpin1|Ybx1…	Npas4|Brd8|Rab31|Soga1|Parp1|Eprs|Atp1a1|Nedd4|Atp1a2|Mef2c|Nr4a1|Epha3|Stat3|Igf1r|Kmt2d|Ubr5|Sorl1|Safb|Pkm|Insr|Irs2|Ddx17|Marcks|Rhoq|Hnrnpu|Ctnnb1|Mars1|Pxn|Epha5|Safb2|Ddx5|Cnot1|Rangap1|Actn2|Npc1|Zfp36|Gnas|Foxo4|Prkcd|Nr3c2|Phip|Calcoco1|Pelp1|Crebrf|Atp2b1|Bcar1|Car2|Ogt|Ankrd26|Srebf1|Notch1|Sp1|Myo5a|Eif4ebp2|Klf9|Apc|Pgr|Ncor1|Socs3|Dennd4c|Esrra|Sgk1|Rdx|Ncor2|Inppl1|Lmo2|Lpin1|Ybx1…	426	0.0370765	0.859694	0.632411	0.785866	Npas4|Inhba|Enpp1|Car2|Lbh|Nr4a1|Anxa5|Ufm1|Nck1|Rest|Leprot|Zfp36|Gnai2|Snx5|Casp9|Uri1|Pip4k2a|Agtrap|Lmo3|Ppard|Fam107a|Adipor1|Bmp7|Insig2|Rab31|Jak2|Rab13|Thrb|Inppl1|Prkcd|Ptpn11|Rara|Lats1|Ahcyl1|Lats2|Pdk4|Tnf|Kat2b|Sstr4|Ptpn1|Ncl|Rdx|Lpl|Srebf1|Ptpra|Cav2|Appl2|Atp1a2|Sesn3|Rwdd1|Eif4e|Rb1|Hras|Nr3c1|Fkbp4|Gkap1|Cry1|Ppara|Marcks|Sos2|Il18|Sp1|Ar|Nr1h3|Soga1|Taf7|Ptpn2|Leprotl1|Adipor2|…	Npas4|Inhba|Enpp1|Car2|Lbh|Nr4a1|Anxa5|Ufm1|Nck1|Rest|Leprot|Zfp36|Gnai2|Snx5|Casp9|Uri1|Pip4k2a|Agtrap|Lmo3|Ppard|Fam107a|Adipor1|Bmp7|Insig2|Rab31|Jak2|Rab13|Thrb|Inppl1|Prkcd|Ptpn11|Rara|Lats1|Ahcyl1|Lats2|Pdk4|Tnf|Kat2b|Sstr4|Ptpn1|Ncl|Rdx|Lpl|Srebf1|Ptpra|Cav2|Appl2|Atp1a2|Sesn3|Rwdd1|Eif4e|Rb1|Hras|Nr3c1|Fkbp4|Gkap1|Cry1|Ppara|Marcks|Sos2|Il18|Sp1|Ar|Nr1h3|Soga1|Taf7|Ptpn2|Leprotl1|Adipor2|…
337	GOBP_CELLULAR_RESPONSE_TO_HYDROGEN_PEROXIDE	80	-0.098637	-1.02449	0.402062	0.587048	Bnip3|Fxn|Glrx|Stk25|Rps3|Trpm2|Sirpa|Park7|Met|Cfl1|Txn1|Rack1|Mapk8|Hdac2|Pdcd10|Sigmar1|	Trpc6|Foxo3|Rnf112|Prkcd|Net1|Setx|Pink1|Cat|Ankzf1|Nr4a3|Rela|Psap|Apex1|Gpr37|Axl|Stat6|Map3k5|Kdm6b|Gpr37l1|Cyp1b1|Epor|Ripk1|Endog|Stk26|Rhob|Nfe2l2|Src|Trap1|Pcgf2|Hsf1|Zfp580|Abl1|Pdgfrb|Hdac6|Capn1|Pde8a|Oser1|Sphk1|Zfp277|Edn1|Impact|Ednra|Rnf146|Fbxo7|Nol3|Mapk7|Ezh2|Pawr|Ddr2|Ppif|Hgf|Akr1b3|Plekha1|Fyn|Ngb|Pycr1|Nqo1|Trp53|Sirt1|Tnfaip3|Foxp1|Lrrk2|Smpd3|Trpa1|Bnip3|Fxn|Glrx|Stk25|Rps3…	86	-0.066144	-0.703894	0.854545	0.936713	Net1|Pink1|Ezh2|Rps3|Zfp580|Plekha1|Txn1|Gpr37|Cyp1b1|Prkcd|Cat|Edn1|Axl|Gpr37l1|Zfp277|Rack1|Fyn|Nfe2l2|Pawr|Fbxo7|Akr1b3|Ect2|Sigmar1|Il6|Nqo1|Pdgfrb|Ngb|Ppif|Pax2|Rela|Foxp1|Foxo3|Stat6|Aqp1|Sphk1|Trp53|Epor|Psap|Nr4a3|Kdm6b|Pycr1|Abl1|Cfl1|Park7|Hk3|Tnfaip3|Oser1|Trpm2|Il10|Lcn2|Apex1|Mapk8|Hsf1|Map3k5|Src|Stk25|Rhob|Ankzf1|Hdac6|Setx|Ddr2|Trap1|Fxn|Endog|Pde8a|Rnf146|Sirpa|Met|Trpc6|Ripk3|Bn…	Hdac2|Nol3|Capn1|Smpd3|Rnf112|Ednra|Lrrk2|Pdcd10|Stk26|Pcgf2|
338	GOBP_CELLULAR_RESPONSE_TO_HYPOXIA	99	0.0930012	1.06859	0.354651	0.498282	NA	NA	102	0.0896977	1.05719	0.351351	0.613624	Egr1|Pink1|Ddah1|Higd1a|Epas1|Bcl2|Nop53|Hif1an|Rbpj|Ppard|Zfas1|Egln2|Kcnk2|Fmn2|Egln1|Ado|Myc|Rora|Ubqln1|Acaa2|Trem2|Eif4ebp1|Fam162a|Sirt2|Tmbim6|Pgk1|Gnb1|Suv39h1|Nfe2l2|Vhl|Akt1|Hp1bp3|Kcnd2|Rtn4|Sdhd|Bnip3l|Suv39h2|Commd1|Pdk3|Tbl2|Atf2|Rgcc|Tert|Aqp1|Rwdd3|P4hb|Stox1|Trp53|Kdm6a|Cybb|Pten|Ndnf|Cbs|Bad|Zfp36l1|Npepps|Eno1b|Vegfa|Cited2|Egln3|Twist1|Tigar|Bmyc|Ep300|Pdk1|Ndp|Vasn|Mlst8|Ak4|…	Egr1|Pink1|Ddah1|Higd1a|Epas1|Bcl2|Nop53|Hif1an|Rbpj|Ppard|Zfas1|Egln2|Kcnk2|Fmn2|Egln1|Ado|Myc|Rora|Ubqln1|Acaa2|Trem2|Eif4ebp1|Fam162a|Sirt2|Tmbim6|Pgk1|Gnb1|Suv39h1|Nfe2l2|Vhl|Akt1|Hp1bp3|Kcnd2|Rtn4|Sdhd|Bnip3l|Suv39h2|Commd1|Pdk3|Tbl2|Atf2|Rgcc|Tert|Aqp1|Rwdd3|P4hb|Stox1|Trp53|Kdm6a|Cybb|Pten|Ndnf|Cbs|Bad|Zfp36l1|Npepps|Eno1b|
339	GOBP_CELLULAR_RESPONSE_TO_INORGANIC_SUBSTANCE	159	0.115174	1.65832	0.0366795	0.0996108	Fos|Junb|Atrx|Fosb|Jun|Mef2c|Jund|Clic4|Gsn|Ank3|Itpkb|Wnk1|Pkd2|Slc25a23|Trf|Slc1a1|Dlg2|Bcar1|Cflar|Mir132|Nrxn1|Ddi2|Syt11|Slc12a2|Ncstn|Mtf1|Atp7a|Neurod2|Cpne4|Krt10|Syt7|Glra2|Tfrc|Grin2a|Mecp2|Scn5a|Cpne9|Slc41a1|Dlg4|Nlgn1|Egfr|Kcnb1|Adcy8|Foxo1|Slc30a10|Dmtn|Blm|Fn1|Mtr|Mt2|Gpld1|Traf2|Atp7b|Syt12|Daxx|Lgmn|Sox2|Hmox1|Adgrv1|Mt1|Syt5|Timeless|Spidr|Carf|Nfatc3|	Fos|Junb|Atrx|Fosb|Jun|Mef2c|Jund|Clic4|Gsn|Ank3|Itpkb|Wnk1|Pkd2|Slc25a23|Trf|Slc1a1|Dlg2|Bcar1|Cflar|Mir132|Nrxn1|Ddi2|Syt11|Slc12a2|Ncstn|Mtf1|Atp7a|Neurod2|Cpne4|Krt10|Syt7|Glra2|Tfrc|Grin2a|Mecp2|Scn5a|Cpne9|Slc41a1|Dlg4|Nlgn1|Egfr|Kcnb1|Adcy8|Foxo1|Slc30a10|Dmtn|Blm|Fn1|Mtr|Mt2|Gpld1|Traf2|Atp7b|Syt12|Daxx|Lgmn|Sox2|Hmox1|Adgrv1|Mt1|Syt5|Timeless|Spidr|Carf|Nfatc3|Tfr2|Slc40a1|Iqgap1|B2m|Thb…	168	-0.0755565	-1.12777	0.292339	0.587519	Junb|Fos|Mt1|Cebpa|Hmox1|B2m|Trf|Hnrnpa1|Kcnj10|Itpka|Gsn|Krt10|Nek7|Cpne3|Slc13a5|Tuba1a|Slc25a23|Jund|Glra2|Mt2|Wnk1|Scn5a|Atp7b|Neurod2|Nfatc3|Alox5ap|Hpca|Mylk|Gabrb3|Slc41a1|Syt12|Hfe|Gsk3a|Hvcn1|Stk39|Crk|Slc25a24|Fus|Nfe2l2|Syt7|P2rx4|Adgrv1|Akt1|Cflar|Cpne5|Cpne8|Slc12a2|Ect2|Prnp|Mecp2|Sox2|Mapk9|Mtf1|Ppif|Carf|Mapk3|Nrxn1|Kcnb1|Egfr|Clic4|Add1|Aqp1|Mt3|Cpne9|Glra3|Id2|Smpd1|Hnrnpd|Grin2…	Syt9|Atrx|Ddi1|Mef2c|Nfe2l1|Pparg|Rasgrp2|Rad51|Cpne1|Shh|Adcy8|Atp7a|Bnip3|Ncstn|Ank3|Cdkn1b|Syt5|Syt4|Fosb|Tfrc|Ireb2|Bcar1|Adcy7|Syt13|Nlgn1|Kcnc2|Adcy10|Cpne2|Cpne6|Kcnh1|Kcna1|Mapk1|Asph|Smpd3|Syt1|Nptx1|Lrrk2|Crhbp|Atp13a2|Iqgap1|Syt2|Gpld1|Fn1|Mcoln1|Syt3|Syt17|Cpne7|
340	GOBP_CELLULAR_RESPONSE_TO_INSULIN_STIMULUS	172	0.0956129	1.49918	0.0668016	0.169287	Rab31|Soga1|Parp1|Eprs|Igf1r|Sorl1|Pkm|Insr|Irs2|Marcks|Rhoq|Mars1|Foxo4|Prkcd|Phip|Atp2b1|Bcar1|Ogt|Ankrd26|Srebf1|Sp1|Myo5a|Eif4ebp2|Apc|Socs3|Dennd4c|Esrra|Sgk1|Inppl1|Lpin1|Ybx1|Lonp1|Rela|Pik3r2|Irs1|Akt3|Kl|Ncoa1|Zfp592|Zfp106|Slc39a14|	Rab31|Soga1|Parp1|Eprs|Igf1r|Sorl1|Pkm|Insr|Irs2|Marcks|Rhoq|Mars1|Foxo4|Prkcd|Phip|Atp2b1|Bcar1|Ogt|Ankrd26|Srebf1|Sp1|Myo5a|Eif4ebp2|Apc|Socs3|Dennd4c|Esrra|Sgk1|Inppl1|Lpin1|Ybx1|Lonp1|Rela|Pik3r2|Irs1|Akt3|Kl|Ncoa1|Zfp592|Zfp106|Slc39a14|Lpl|Prkca|Gck|Ncoa5|Sorbs1|Foxo1|Akt2|Cyfip1|Zfp36l1|Kat2b|Il1b|Smarcc1|Ghsr|Kank1|Gpld1|Prkcq|Rab8a|Ccnd3|Myo1c|Gkap1|Rb1|C1qtnf9|Tbc1d4|Pten|Appl2|Src|Nuck…	185	0.0527632	0.823924	0.705104	0.813509	Enpp1|Nck1|Gnai2|Snx5|Pip4k2a|Adipor1|Insig2|Rab31|Rab13|Inppl1|Prkcd|Ptpn11|Pdk4|Tnf|Kat2b|Ptpn1|Ncl|Lpl|Srebf1|Ptpra|Cav2|Appl2|Sesn3|Rb1|Hras|Gkap1|Marcks|Sos2|Sp1|Soga1|Ptpn2|Eif4ebp2|Eif4ebp1|Capn10|Gpam|Socs3|Il1b|Socs7|Rab8a|Gsk3a|Insig1|Pik3r1|Zdhhc7|Zfp106|Cdk4|Prkcb|Akt1|Rarres2|Slc25a33|Atp2b1|Vamp2|Ctsd|Rhoq|Sh2b2|Stxbp4|Esrra|Sgk1|Hdac9|Prkcq|Gsk3b|Dnai1|Baiap2l1|Socs1|Grb14|Ncoa1|Ma…	Enpp1|Nck1|Gnai2|Snx5|Pip4k2a|Adipor1|Insig2|Rab31|Rab13|Inppl1|Prkcd|Ptpn11|Pdk4|Tnf|Kat2b|Ptpn1|Ncl|Lpl|Srebf1|Ptpra|Cav2|Appl2|Sesn3|Rb1|Hras|Gkap1|Marcks|Sos2|Sp1|Soga1|Ptpn2|Eif4ebp2|Eif4ebp1|Capn10|Gpam|Socs3|Il1b|Socs7|Rab8a|Gsk3a|Insig1|Pik3r1|Zdhhc7|Zfp106|Cdk4|Prkcb|Akt1|Rarres2|Slc25a33|Atp2b1|Vamp2|Ctsd|Rhoq|Sh2b2|Stxbp4|Esrra|Sgk1|Hdac9|Prkcq|Gsk3b|Dnai1|Baiap2l1|Socs1|Grb14|Ncoa1|Ma…
341	GOBP_CELLULAR_RESPONSE_TO_INTERFERON_BETA	NA	NA	NA	NA	NA	NA	NA	35	0.230245	1.59369	0.0289855	0.21653	Ifit3|Cdc34|Irgm2|Gbp7|Irgm1|Ifit1|Gbp6|Gm11772|Ifi209|Ube2k|Acod1|Aim2|Ndufa13|Mavs|Ube2g2|Gbp3|Ddx41|Sting1|Htra2|Ifi205|Tgtp1|Stat1|Igtp|Ifi203|Ifi204|Ifi202b|Oas1c|Gbp2|Ifi47|Irf1|Camk2a|Mndal|Iigp1|Ifi207|Pnpt1|	Ifit3|Cdc34|Irgm2|Gbp7|Irgm1|Ifit1|Gbp6|Gm11772|Ifi209|Ube2k|Acod1|Aim2|Ndufa13|Mavs|Ube2g2|Gbp3|Ddx41|Sting1|Htra2|Ifi205|Tgtp1|Stat1|Igtp|Ifi203|Ifi204|Ifi202b|
342	GOBP_CELLULAR_RESPONSE_TO_INTERFERON_GAMMA	72	-0.0917658	-0.910109	0.548	0.696876	Pde12|Tlr2|Ccl2|Rab43|Zyx|Med1|Gbp2|Stx11|Stxbp3|Irf8|Capg|Pparg|Cdc37|Stx4a|Gbp7|Kif5b|Otop1|Parp9|Aqp4|Parp14|Nmi|Igtp|Rps6kb1|Rab11fip5|Kif16b|Irf1|Myo18a|Slc26a6|Ccl3|Ccl17|Socs1|Evl|Rab20|Casp1|Stxbp4|Vamp8|Irgm1|Trp53|Stxbp2|Ccl9|Stx8|Rpl13a|Vps26b|Vamp4|Vim|Dnaja3|Actr3|Cd47|Rab12|Gapdh|Sirpa|Stxbp1|Jak2|Ptpn2|Dapk1|Cdc42|Actr2|	Eprs|Cx3cl1|Gsn|Cdc42ep4|Flnb|Vamp3|Stat1|Syncrip|Dapk3|Cdc42ep2|Ccl4|Actg1|Ccl25|Gbp3|Myo1c|Pde12|Tlr2|Ccl2|Rab43|Zyx|Med1|Gbp2|Stx11|Stxbp3|Irf8|Capg|Pparg|Cdc37|Stx4a|Gbp7|Kif5b|Otop1|Parp9|Aqp4|Parp14|Nmi|Igtp|Rps6kb1|Rab11fip5|Kif16b|Irf1|Myo18a|Slc26a6|Ccl3|Ccl17|Socs1|Evl|Rab20|Casp1|Stxbp4|Vamp8|Irgm1|Trp53|Stxbp2|Ccl9|Stx8|Rpl13a|Vps26b|Vamp4|Vim|Dnaja3|Actr3|Cd47|Rab12|Gapdh|Sirpa|Stxbp…	NA	NA	NA	NA	NA	NA	NA
343	GOBP_CELLULAR_RESPONSE_TO_INTERLEUKIN_1	52	0.0878754	0.76104	0.782435	0.826703	NA	NA	63	0.23116	2.15593	0	0.0302946	Egr1|Ccl9|Il1rn|Ccl4|Ccl3|Ccl12|Rbmx|Rora|Traf6|Zc3h12a|Il1r1|Cd47|Tank|Hyal2|Il1b|Ccl5|Acod1|Vrk2|Cebpb|Irak1|Ccl6|Il6|Ccl22|Rps6ka4|Hyal3|Mylk3|Mapk3|Rela|Irak2|Ccl2|Ccl17|Ccl25|Ccl7|Tnip2|Cactin|Yy1|Myd88|Nr1d1|Tollip|Serpine1|Plcb1|Usp10|Cfl1|Hyal1|Dab2ip|Ccl21a|St18|Rc3h1|Tirap|Nfkb1|Map2k7|Irf1|Cx3cl1|Ccl19|Irak3|Upf1|Otud4|Sirpa|Ikbkb|Mapk11|Rps6ka5|Fn1|Pycard|	Egr1|Ccl9|Il1rn|Ccl4|Ccl3|Ccl12|Rbmx|Rora|Traf6|Zc3h12a|Il1r1|Cd47|Tank|Hyal2|Il1b|Ccl5|Acod1|Vrk2|Cebpb|Irak1|Ccl6|Il6|Ccl22|Rps6ka4|Hyal3|Mylk3|Mapk3|Rela|Irak2|Ccl2|Ccl17|Ccl25|Ccl7|Tnip2|Cactin|Yy1|Myd88|Nr1d1|Tollip|Serpine1|Plcb1|Usp10|Cfl1|Hyal1|Dab2ip|Ccl21a|St18|Rc3h1|Tirap|Nfkb1|Map2k7|Irf1|Cx3cl1|Ccl19|Irak3|Upf1|
344	GOBP_CELLULAR_RESPONSE_TO_IONIZING_RADIATION	64	0.116861	1.07719	0.348548	0.489564	NA	NA	73	0.103448	1.01522	0.434238	0.643931	Egr1|Net1|Rpl26|Hus1|Map3k20|Swi5|Cryab|Xrcc5|Hras|Eef1d|Sfrp1|Tank|Ifi209|Ddias|Gtf2h5|Mapk14|Rad9a|Brcc3|Bcl2l1|Babam2|Ect2|Elk1|Fignl1|Rad51ap1|Wrn|Bard1|Brcc3dc|Snai2|Mdm2|Trp53|Nucks1|Ifi205|Brca1|Kdm1a|Nipbl|Yap1|Gadd45a|Tnks1bp1|Ifi203|Ifi204|Rhno1|Chek2|Rad1|Rnf4|Hsf1|Clock|Tgfb1|Grb2|Tlk2|Fbxo4|Xrcc6|Brca2|Bbc3|Rhob|Tmem109|Blm|Mndal|Lig4|Tspyl5|Spidr|Ifi207|Ccnd2|Kdm4d|Rad51|Cdkn1a|Rad9…	Egr1|Net1|Rpl26|Hus1|Map3k20|Swi5|Cryab|Xrcc5|Hras|Eef1d|Sfrp1|Tank|Ifi209|Ddias|Gtf2h5|Mapk14|Rad9a|Brcc3|Bcl2l1|Babam2|Ect2|Elk1|Fignl1|Rad51ap1|Wrn|Bard1|Brcc3dc|Snai2|Mdm2|Trp53|Nucks1|Ifi205|Brca1|Kdm1a|Nipbl|Yap1|Gadd45a|Tnks1bp1|Ifi203|Ifi204|Rhno1|Chek2|Rad1|Rnf4|Hsf1|Clock|Tgfb1|Grb2|Tlk2|Fbxo4|Xrcc6|Brca2|Bbc3|Rhob|Tmem109|Blm|Mndal|Lig4|Tspyl5|Spidr|Ifi207|Ccnd2|Kdm4d|
345	GOBP_CELLULAR_RESPONSE_TO_KETONE	69	-0.109796	-1.0412	0.394477	0.570823	Fancb|P2ry6|Rock2|Postn|Akr1b3|Acaca|Dcps|Efna5|Ptger4|Eif4ebp1|Ptger3|Ndor1|Gas6|Sirt1|Hdac8|Mstn|Akt1|Trerf1|Ahr|Pck2|Ddit4|Eif4e|Adam15|Arpc2|Gnai1|Park7|Prkaa1|Jak2|Rwdd1|Adcy6|Adcy5|Adcy2|	Npas4|Hnrnpu|Epha5|Gnas|Recql5|Klf9|Mir132|Sgk1|Cdc5l|Casp9|Akap8|Nr3c1|Fbxo32|Ar|Adcy8|Blm|Adcy3|Msn|Smyd3|Scnn1a|Tgfb1|Src|Spp1|Fdx1|Prkce|Hnrnpk|Cdk4|Larp1|Tfap4|Prkaa2|Golph3|Map4k1|Sphk2|Rnf4|Rps6kb1|Creb1|Agtr1a|Fancb|P2ry6|Rock2|Postn|Akr1b3|Acaca|Dcps|Efna5|Ptger4|Eif4ebp1|Ptger3|Ndor1|Gas6|Sirt1|Hdac8|Mstn|Akt1|Trerf1|Ahr|Pck2|Ddit4|Eif4e|Adam15|Arpc2|Gnai1|Park7|Prkaa1|Jak2|Rwdd1|Adcy6|…	77	-0.0526951	-0.552709	0.976424	0.987927	Npas4|Casp9|Arpc2|Jak2|Msn|Rwdd1|Eif4e|Fdx1|Nr3c1|Ar|Eif4ebp1|Klf9|Golph3|Acod1|Cdk4|Slc39a9|Bmp4|Akt1|Nr3c2|Akr1b3|Hnrnpu|Sgk1|Fbxo32|Map4k1|Postn|Cdc5l|Adcy2|Spp1|Rps6kb1|Aqp1|Gnai1|Recql5|Gdnf|Prkaa1|Adam15|Park7|Ddit4|Akap8|Hdac8|Epha5|Adcy5|Rnf4|Ndor1|Hnrnpk|Src|Tgfb1|Slc5a5|Mir1198|Prkaa2|Creb1|Vps54|Blm|Dcps|Gas6|Gnas|Prkce|Efna5|Rock2|Sphk2|P2ry6|Acaca|Adcy8|Ahr|Mstn|Trerf1|Grip1|Tfap4|Si…	Acaca|Adcy8|Ahr|Mstn|Trerf1|Grip1|Tfap4|Sirt1|Ptger4|Mettl21c|Larp1|Ptger3|Adcy3|Smyd3|Pck2|Scnn1a|Adcy6|
346	GOBP_CELLULAR_RESPONSE_TO_LIGHT_STIMULUS	88	0.106798	1.18668	0.238569	0.382526	Parp1|Nedd4|Slc24a2|Stk11|Ddb1|Crebbp|Prkcd|Xpc|Yy1|Fbxw7|Ptprk|Slc24a4|Rdh11|Mme|Zbtb1|Casp9|Actr5|Trp53inp1|Pold3|Dhx36|Akt2|Gpr88|Ep300|Ddias|Kdm1a|Cul4b|N4bp1|Noc2l|Cdkn1a|Cers1|Triap1|Tmem161a|Xpa|Polk|Opn1mw|Bmf|Agap3|Mettl3|Mmp2|Ruvbl2|Atr|Ercc1|Cdc25a|Rhbdd1|Bak1|Ddb2|Polh|Ercc4|Pik3r1|Hyal1|Opn3|Hyal3|Usp28|	Parp1|Nedd4|Slc24a2|Stk11|Ddb1|Crebbp|Prkcd|Xpc|Yy1|Fbxw7|Ptprk|Slc24a4|Rdh11|Mme|Zbtb1|Casp9|Actr5|Trp53inp1|Pold3|Dhx36|Akt2|Gpr88|Ep300|Ddias|Kdm1a|Cul4b|N4bp1|Noc2l|Cdkn1a|Cers1|Triap1|Tmem161a|Xpa|Polk|Opn1mw|Bmf|Agap3|Mettl3|Mmp2|Ruvbl2|Atr|Ercc1|Cdc25a|Rhbdd1|Bak1|Ddb2|Polh|Ercc4|Pik3r1|Hyal1|Opn3|Hyal3|Usp28|Sde2|Impact|Crip1|Rhno1|Rbx1|Cops9|Gnb5|Pold1|Gpr52|Ei24|Chek1|Crb1|Usp47|Hyal2|M…	93	0.105798	1.21615	0.230159	0.469662	Rpl26|Stk11|Cops9|Rbx1|Casp9|Map3k20|Ei24|Prkcd|Npm1|Xpa|H2ac25|Gnb5|Sde2|Cul4a|Bak1|Pbk|Tmem161a|Ddias|Hyal2|Bax|Mapk14|Pik3r1|Actr5|N4bp1|Rnf168|Triap1|Rhbdd1|Polk|Zbtb1|Ruvbl2|Rgs9|Mapk9|Hyal3|Akt2|Crip1|Aqp1|Fbxw7|Timp1|Mettl3|Cdc25a|Yy1|Smpd1|Trp53|Mfap4|Ercc1|Kdm1a|Mmp9|Pold1|Eif2s1|Nsmce3|Hyal1|Gpr52|Pcna|Agap3|Mmp2|Rhno1|Parp1|Ddb1|Crebbp|Pierce1|Usp47|Polh|Pold3|Rs1|Usp28|Trp53inp1|Ep300…	Rpl26|Stk11|Cops9|Rbx1|Casp9|Map3k20|Ei24|Prkcd|Npm1|Xpa|H2ac25|Gnb5|Sde2|Cul4a|Bak1|Pbk|Tmem161a|Ddias|Hyal2|Bax|Mapk14|Pik3r1|Actr5|N4bp1|Rnf168|Triap1|Rhbdd1|Polk|Zbtb1|Ruvbl2|Rgs9|Mapk9|Hyal3|Akt2|Crip1|Aqp1|Fbxw7|Timp1|Mettl3|Cdc25a|Yy1|Smpd1|Trp53|Mfap4|Ercc1|Kdm1a|Mmp9|Pold1|Eif2s1|Nsmce3|Hyal1|Gpr52|Pcna|Agap3|Mmp2|Rhno1|Parp1|Ddb1|Crebbp|Pierce1|Usp47|Polh|Pold3|Rs1|Usp28|Trp53inp1|Ep300|
347	GOBP_CELLULAR_RESPONSE_TO_LIPID	366	0.0609748	1.3449	0.116667	0.2594	Npas4|Trib1|Parp1|Upf1|Cyp26b1|Atp1a1|Nedd4|Atp1a2|Pim1|Mef2c|Epha3|Kmt2d|Ubr5|Cx3cl1|Snw1|Safb|Ddx17|Cebpb|Hnrnpu|Epha5|Safb2|Ddx5|Mn1|Cnot1|Npc1|Zfp36|Gnas|Sash1|Nr3c2|Calcoco1|Crebrf|Irf3|Ogt|Lcor|Abca1|Setx|Klf9|Mir132|Pgr|Ncor1|Shpk|Pde2a|Slc12a2|Sgk1|Ncor2|Sbno2|Sox9|Stat1|Cactin|Rxrb|Zfp36l2|Ncoa3|Rela|Cyp7b1|Irs1|Abcb4|Cmpk2|Rara|Nr1h3|Mtdh|Twf2|Vps18|Tnip1|Casp9|Trip4|Kdm3a|Akap8|Per1|Nr…	Npas4|Trib1|Parp1|Upf1|Cyp26b1|Atp1a1|Nedd4|Atp1a2|Pim1|Mef2c|Epha3|Kmt2d|Ubr5|Cx3cl1|Snw1|Safb|Ddx17|Cebpb|Hnrnpu|Epha5|Safb2|Ddx5|Mn1|Cnot1|Npc1|Zfp36|Gnas|Sash1|Nr3c2|Calcoco1|Crebrf|Irf3|Ogt|Lcor|Abca1|Setx|Klf9|Mir132|Pgr|Ncor1|Shpk|Pde2a|Slc12a2|Sgk1|Ncor2|Sbno2|Sox9|Stat1|Cactin|Rxrb|Zfp36l2|Ncoa3|Rela|Cyp7b1|Irs1|Abcb4|Cmpk2|Rara|Nr1h3|Mtdh|Twf2|Vps18|Tnip1|Casp9|Trip4|Kdm3a|Akap8|Per1|Nr…	403	0.09859	2.25411	0	0.0187071	Npas4|Inhba|Tesc|Tnfrsf1b|Litaf|Mlc1|Nlrp3|B2m|Lbh|Ufm1|Cd274|Lpar1|Cx3cr1|Hadhb|Selenos|Cxcl10|Rest|Cxcl16|Zfp36|Casp9|Plaa|Uri1|Sash1|Trim41|Tead1|Lmo3|Rorb|Ppard|Bcl10|Ptafr|Id3|Fam107a|Bmp7|Chmp5|Insig2|Jak2|Ldlr|Ly86|Irgm2|Cyp26b1|Rara|Lats1|Irgm1|Pdk4|Tnf|Sstr4|Gch1|Ncl|Msn|Lpl|Cmpk2|Atp1a2|Rora|Sox9|Rwdd1|Traf6|Eif4e|Fdx1|Paf1|Cdc73|Fam210b|Zc3h12a|Ly96|Nr3c1|Fkbp4|Cry1|Phc1|Cxcl2|Lrp6|Il1…	Npas4|Inhba|Tesc|Tnfrsf1b|Litaf|Mlc1|Nlrp3|B2m|Lbh|Ufm1|Cd274|Lpar1|Cx3cr1|Hadhb|Selenos|Cxcl10|Rest|Cxcl16|Zfp36|Casp9|Plaa|Uri1|Sash1|Trim41|Tead1|Lmo3|Rorb|Ppard|Bcl10|Ptafr|Id3|Fam107a|Bmp7|Chmp5|Insig2|Jak2|Ldlr|Ly86|Irgm2|Cyp26b1|Rara|Lats1|Irgm1|Pdk4|Tnf|Sstr4|Gch1|Ncl|Msn|Lpl|Cmpk2|Atp1a2|Rora|Sox9|Rwdd1|Traf6|Eif4e|Fdx1|Paf1|Cdc73|Fam210b|Zc3h12a|Ly96|Nr3c1|Fkbp4|Cry1|Phc1|Cxcl2|Lrp6|Il1…
348	GOBP_CELLULAR_RESPONSE_TO_LIPOPROTEIN_PARTICLE_STIMULUS	27	-0.145783	-0.890671	0.572025	0.718443	Cd36|Hmgcs1|Socs5|Smpd3|Akt1|Syk|Cdh13|Abcg4|Mylip|	Mia3|Apoe|Npc1|Abca1|Lpl|Ticam1|Adam17|Fcer1g|Cd68|Trem2|Ldlr|Pparg|Itgb2|Myd88|Abcg1|Itgb1|Cd9|Cd81|Cd36|Hmgcs1|Socs5|Smpd3|Akt1|Syk|Cdh13|Abcg4|Mylip|	30	0.207922	1.376	0.112936	0.363693	Fcer1g|Itgb1|Ldlr|Adam17|Mylip|Lpl|Trem2|Apoe|Itgb2|Hmgcs1|Akt1|Cd68|Cd81|Cd9|Npc1|Syk|Cd36|Mexis|Myd88|Mia3|Tlr4|Ticam1|Tlr6|Pparg|Abca1|Abcg4|Cdh13|Abcg1|Smpd3|Socs5|	Fcer1g|Itgb1|Ldlr|Adam17|Mylip|Lpl|Trem2|Apoe|Itgb2|Hmgcs1|Akt1|Cd68|Cd81|Cd9|Npc1|Syk|Cd36|Mexis|Myd88|
349	GOBP_CELLULAR_RESPONSE_TO_MECHANICAL_STIMULUS	30	0.168334	1.10176	0.311111	0.462816	NA	NA	35	0.088443	0.62395	0.910331	0.955558	Cnn2|Ptpn11|Atp1a2|Sox9|Habp4|Cav1|Col1a1|Akt1|Tmem150c|Piezo2|Gsk3b|Pax2|Ctnnb1|Wnt11|Aqp1|F11r|Rac1|Mir1192|Cradd|Mkx|Kcnk4|Piezo1|Arhgdia|Dag1|Ripor2|Mir665|Got1|Nos3|Pde2a|Nos1|Bag3|Ptger4|Atp1a1|Ednra|Plec|	Cnn2|Ptpn11|Atp1a2|Sox9|Habp4|Cav1|Col1a1|Akt1|Tmem150c|Piezo2|Gsk3b|Pax2|Ctnnb1|Wnt11|Aqp1|F11r|Rac1|Mir1192|Cradd|Mkx|Kcnk4|Piezo1|Arhgdia|Dag1|Ripor2|Mir665|Got1|
350	GOBP_CELLULAR_RESPONSE_TO_METAL_ION	138	0.0973732	1.32661	0.163708	0.272946	Fos|Junb|Fosb|Jun|Mef2c|Jund|Clic4|Gsn|Ank3|Itpkb|Wnk1|Pkd2|Slc25a23|Trf|Slc1a1|Dlg2|Nrxn1|Syt11|Slc12a2|Ncstn|Mtf1|Atp7a|Neurod2|Cpne4|Krt10|Syt7|Glra2|Tfrc|Grin2a|Mecp2|Scn5a|Cpne9|Slc41a1|Dlg4|Nlgn1|Egfr|Kcnb1|Adcy8|Slc30a10|Dmtn|Fn1|Mt2|Gpld1|Atp7b|Syt12|Daxx|Lgmn|Sox2|Hmox1|Adgrv1|Mt1|Syt5|Carf|Nfatc3|	Fos|Junb|Fosb|Jun|Mef2c|Jund|Clic4|Gsn|Ank3|Itpkb|Wnk1|Pkd2|Slc25a23|Trf|Slc1a1|Dlg2|Nrxn1|Syt11|Slc12a2|Ncstn|Mtf1|Atp7a|Neurod2|Cpne4|Krt10|Syt7|Glra2|Tfrc|Grin2a|Mecp2|Scn5a|Cpne9|Slc41a1|Dlg4|Nlgn1|Egfr|Kcnb1|Adcy8|Slc30a10|Dmtn|Fn1|Mt2|Gpld1|Atp7b|Syt12|Daxx|Lgmn|Sox2|Hmox1|Adgrv1|Mt1|Syt5|Carf|Nfatc3|Tfr2|Slc40a1|Iqgap1|B2m|Nfe2l2|Fus|Hpca|Kcnj10|Hsf1|Alox5ap|Pparg|Fbp1|Hvcn1|Nptx1|Ireb2|Sy…	146	-0.0808151	-1.13155	0.304951	0.584189	Junb|Fos|Mt1|Cebpa|Hmox1|B2m|Trf|Hnrnpa1|Kcnj10|Itpka|Gsn|Krt10|Nek7|Cpne3|Slc13a5|Tuba1a|Slc25a23|Jund|Glra2|Mt2|Wnk1|Scn5a|Atp7b|Neurod2|Nfatc3|Alox5ap|Hpca|Mylk|Gabrb3|Slc41a1|Syt12|Hfe|Gsk3a|Hvcn1|Stk39|Slc25a24|Fus|Nfe2l2|Syt7|P2rx4|Adgrv1|Akt1|Cpne5|Cpne8|Slc12a2|Ect2|Prnp|Mecp2|Sox2|Mapk9|Mtf1|Ppif|Carf|Mapk3|Nrxn1|Kcnb1|Egfr|Clic4|Add1|Aqp1|Mt3|Cpne9|Glra3|Id2|Smpd1|Grin2a|Bmp6|Pkd2|Sumo1…	Mef2c|Nfe2l1|Pparg|Rasgrp2|Cpne1|Shh|Adcy8|Atp7a|Bnip3|Ncstn|Ank3|Cdkn1b|Syt5|Syt4|Fosb|Tfrc|Ireb2|Adcy7|Syt13|Nlgn1|Cpne2|Cpne6|Kcnh1|Kcna1|Mapk1|Asph|Smpd3|Syt1|Nptx1|Lrrk2|Crhbp|Atp13a2|Iqgap1|Syt2|Gpld1|Fn1|Mcoln1|Syt3|Syt17|Cpne7|
351	GOBP_CELLULAR_RESPONSE_TO_NUTRIENT	21	-0.164343	-0.906282	0.542857	0.700627	Pim1|Snw1|Mn1|Usf2|	Pim1|Snw1|Mn1|Usf2|Ncoa1|Lpl|Med1|Srf|Kank2|Fes|Snai2|Postn|Pdia3|Dcps|Trim24|Ndor1|Usf1|Gas6|Xbp1|Rxra|Pdk2|	22	0.124191	0.702146	0.828244	0.908739	Lpl|Pim1|Kank2|Pdia3|Folr1|Ncoa1|Postn|Snai2|Med1|Snw1|Mn1|Kdm6a|Usf2|Xbp1|Ndor1|Dcps|Rxra|Gas6|Usf1|Srf|Trim24|Pdk2|	Lpl|Pim1|Kank2|Pdia3|Folr1|Ncoa1|Postn|Snai2|Med1|Snw1|Mn1|Kdm6a|
352	GOBP_CELLULAR_RESPONSE_TO_ORGANIC_CYCLIC_COMPOUND	369	0.107551	2.38705	0	0.00431323	Npas4|Egr1|Akap9|Parp1|Atp1a1|Akap6|Htr1a|Nedd4|Atp1a2|Pim1|Mef2c|Diaph1|Stat3|Slc1a2|Kmt2d|Ubr5|Snw1|Safb|Igfbp5|Ddx17|Flna|Hnrnpu|Ctnnb1|Pkd2|Epha5|Safb2|Ddx5|Mn1|Cnot1|Dnmt3a|Dnmt1|Npc1|Zfp36|Slc1a1|Gnas|Ppp1r9b|Nr3c2|Tiparp|Slc8a1|Calcoco1|Crebrf|Rapgef2|Slc8a3|Lcor|Recql5|Zc3hav1|Klf9|Mir132|Gabrb1|Actb|Pgr|Ncor1|Ctnna1|Pde2a|P2rx7|Htr1b|Selenon|Sgk1|Ncor2|Ncstn|Cdc5l|Atf4|Nr4a3|Hsp90b1|Stat…	Npas4|Egr1|Akap9|Parp1|Atp1a1|Akap6|Htr1a|Nedd4|Atp1a2|Pim1|Mef2c|Diaph1|Stat3|Slc1a2|Kmt2d|Ubr5|Snw1|Safb|Igfbp5|Ddx17|Flna|Hnrnpu|Ctnnb1|Pkd2|Epha5|Safb2|Ddx5|Mn1|Cnot1|Dnmt3a|Dnmt1|Npc1|Zfp36|Slc1a1|Gnas|Ppp1r9b|Nr3c2|Tiparp|Slc8a1|Calcoco1|Crebrf|Rapgef2|Slc8a3|Lcor|Recql5|Zc3hav1|Klf9|Mir132|Gabrb1|Actb|Pgr|Ncor1|Ctnna1|Pde2a|P2rx7|Htr1b|Selenon|Sgk1|Ncor2|Ncstn|Cdc5l|Atf4|Nr4a3|Hsp90b1|Stat…	398	0.0362806	0.825876	0.660714	0.811303	Npas4|Egr1|Inhba|Mlc1|Cebpa|Ezh2|Ezr|Tlr9|Smad5|Pak4|Lbh|Ufm1|Htr1a|Rest|Zfp36|Atf4|Tmem38b|Slc1a2|Casp9|Uri1|Akap7|Igfbp5|Lmo3|Arpc2|Ctnna1|Id3|Fam107a|Bmp7|Rgs8|Insig2|Jak2|Cyp1b1|Ppp1r9b|Lats1|Tnf|Npm1|Sstr4|Msn|Nsg2|Cav2|Atp1a2|Rora|Rwdd1|Actb|Eif4e|Fdx1|Fam210b|Zc3h12a|Gnb5|Nsg1|P2ry12|Nr3c1|Fkbp4|Cry1|Lrp6|Il18|Gnai3|Slc1a3|Ar|Pim1|Taf7|Smo|Eif4ebp1|P2ry1|Kank2|P2rx7|Peg13|Dnm2|Pgr|Akap9|Tm…	Npas4|Egr1|Inhba|Mlc1|Cebpa|Ezh2|Ezr|Tlr9|Smad5|Pak4|Lbh|Ufm1|Htr1a|Rest|Zfp36|Atf4|Tmem38b|Slc1a2|Casp9|Uri1|Akap7|Igfbp5|Lmo3|Arpc2|Ctnna1|Id3|Fam107a|Bmp7|Rgs8|Insig2|Jak2|Cyp1b1|Ppp1r9b|Lats1|Tnf|Npm1|Sstr4|Msn|Nsg2|Cav2|Atp1a2|Rora|Rwdd1|Actb|Eif4e|Fdx1|Fam210b|Zc3h12a|Gnb5|Nsg1|P2ry12|Nr3c1|Fkbp4|Cry1|Lrp6|Il18|Gnai3|Slc1a3|Ar|Pim1|Taf7|Smo|Eif4ebp1|P2ry1|Kank2|P2rx7|Peg13|Dnm2|Pgr|Akap9|Tm…
353	GOBP_CELLULAR_RESPONSE_TO_OSMOTIC_STRESS	35	-0.114021	-0.803986	0.703158	0.801156	NA	NA	42	0.10278	0.786143	0.720559	0.845576	Nlrp3|Serpinb6a|Efhd1|Cln3|Slc25a23|Xrcc5|Rcsd1|Mylk|Stk39|Ybx3|Serpinb6b|Lrrc8d|Akr1b3|Casp3|Bdkrb2|Ptgs2|Aqp1|Wnk3|Lrrc8c|Pkd2|Bad|Zfp36l1|Casp1|Capn3|Letm1|Dysf|Trpv4|Map2k7|Oxsr1|Xrcc6|Mlst8|Micu1|Ddx3x|Mtor|Slc4a11|Prkg2|Usp15|Relb|Slc12a6|Rptor|Scn2a|Pycard|	Nlrp3|Serpinb6a|Efhd1|Cln3|Slc25a23|Xrcc5|Rcsd1|Mylk|Stk39|Ybx3|Serpinb6b|Lrrc8d|Akr1b3|Casp3|Bdkrb2|Ptgs2|Aqp1|Wnk3|Lrrc8c|Pkd2|Bad|Zfp36l1|Casp1|Capn3|Letm1|Dysf|Trpv4|Map2k7|Oxsr1|Xrcc6|Mlst8|
354	GOBP_CELLULAR_RESPONSE_TO_OXIDATIVE_STRESS	233	-0.102415	-1.79922	0.0119284	0.0648903	Hgf|Pnpt1|Gskip|Akr1b3|Nme5|Mt3|Plekha1|Pycr2|Prkn|Slc11a2|Pyroxd1|Htra2|Fyn|Ngb|Ppargc1a|Hif1a|Pycr1|Adprs|Scly|Nqo1|Etv5|Slc25a24|Prdx3|Aif1|Trp53|Sirt2|Oxr1|Fancc|Fer|Fancd2|Atp13a2|Sirt1|Rnf7|Sesn2|Xbp1|Sod1|Mpv17|Tnfaip3|Ncoa7|Chuk|Cd36|Mapk3|Ccs|Arl6ip5|Foxp1|Lrrk2|Mmp9|Smpd3|Akt1|Prkra|Trpa1|Prdx5|Rbm11|Adnp2|Cpeb2|Bnip3|Fxn|Glrx|Lancl1|Prdx2|Vkorc1l1|Stk25|Rps3|Trpm2|Sirpa|Coq7|Pnpla8|Par…	Fos|Jun|Parp1|Trpc6|Sfpq|Foxo3|Mapt|Ctnnb1|Rnf112|Slc1a1|Tsc1|Prkcd|Slc8a1|Net1|Arnt|Setx|Zfp622|Chd6|Fbxw7|Selenon|Ermp1|Pink1|Cat|Ptprk|Ankzf1|Atf4|Nr4a3|Atp7a|Lonp1|Pml|Ralbp1|Rela|Psap|Sin3a|Slc7a11|Mcl1|Aldh2|Apex1|Gpr37|Trp53inp1|Meak7|Dhfr|Rest|Bcl2|Atp2a2|Egfr|Axl|Rad52|Msra|Stat6|Foxo1|Map3k5|Ppargc1b|Uaca|Fzd1|Ubqln1|Kdm6b|Gpr37l1|Cyp1b1|Epor|Ddias|Hmox1|Ripk1|Endog|Stx2|Wnt1|Tmem161a|P…	246	0.0798628	1.42397	0.0826772	0.325975	Chchd4|Net1|Rnf7|Fos|Pink1|Gpx1|Hmox1|Ezh2|Rps3|Prdx1|Selenos|Epas1|Itgam|Rest|Zfp580|Bcl2|Atf4|Alox5|Plekha1|Stx4a|Prr5l|Txn1|Coq7|Gpr37|Jak2|Cyp1b1|Prkcd|Zfp622|Gsr|Nono|Tnf|Stx2|Bag5|Gch1|Fzd1|Dhfr|Cat|Srxn1|Mpv17l|Rwdd1|Keap1|Zc3h12a|Ubqln1|Mapkap1|Trem2|Prdx2|Ppia|Nme5|Tmem161a|Edn1|Aldh2|Sod2|Pdgfra|Axl|Gpr37l1|Vkorc1l1|Sirt2|Ddias|Scly|Arnt|Romo1|Zfp277|Rack1|Fyn|Slc25a24|Nfe2l2|Stk24|Arnt…	Chchd4|Net1|Rnf7|Fos|Pink1|Gpx1|Hmox1|Ezh2|Rps3|Prdx1|Selenos|Epas1|Itgam|Rest|Zfp580|Bcl2|Atf4|Alox5|Plekha1|Stx4a|Prr5l|Txn1|Coq7|Gpr37|Jak2|Cyp1b1|Prkcd|Zfp622|Gsr|Nono|Tnf|Stx2|Bag5|Gch1|Fzd1|Dhfr|Cat|Srxn1|Mpv17l|Rwdd1|Keap1|Zc3h12a|Ubqln1|Mapkap1|Trem2|Prdx2|Ppia|Nme5|Tmem161a|Edn1|Aldh2|Sod2|Pdgfra|Axl|Gpr37l1|Vkorc1l1|Sirt2|Ddias|Scly|Arnt|Romo1|Zfp277|
355	GOBP_CELLULAR_RESPONSE_TO_OXYGEN_LEVELS	116	-0.114294	-1.45474	0.0691057	0.207552	Ptgis|Twist1|Trp53|Sirt2|Oprd1|Commd1|Rora|Sirt1|Bach1|Rwdd3|Tmem199|Rbpj|Kcnk3|Rgcc|Tigar|Map2k1|Atp6v0a2|Cr1l|Mlst8|Akt1|Npepps|Vhl|Pick1|Fam162a|Cpeb2|Bnip3|Zfas1|Ak4|Ccdc115|Gnb1|Bnip3l|Cpeb1|Cpeb4|Higd1a|Pik3cb|Atf2|Atp6v1g1|Ndufs4|Chchd2|Pdk1|Atp6v0d1|Pdk3|Ndufs2|	Egr1|Epha4|Hyou1|Kcnk2|Rtn4|Scn2a|Fmn2|Tsc1|Usp19|Vldlr|Ogt|Slc8a3|Notch1|Atp6v1a|Ddah1|Pink1|Myc|Kcnd2|Egln2|Cd34|Atp6ap1|Hp1bp3|Bcl2|Vasn|Eno1|Vegfa|Foxo1|Zfp36l1|Ubqln1|Suv39h2|Rptor|Fndc1|Hif3a|Hif1an|Egln1|Stox1|P4hb|Egln3|Ndnf|Suv39h1|Sdhd|Cbs|Nfe2l2|Pten|Ppard|Plk3|Adrb2|Ajuba|Pparg|Mtor|Prkce|Ireb2|Epas1|Acaa2|Cited2|Bad|Slc9a1|Adam8|Nop53|Atg7|Tert|Nkx3-1|Eno1b|Pgk1|Tbl2|Cav1|Nol3|Tmbim6…	120	0.0819589	1.07003	0.34236	0.602846	Egr1|Pink1|Ddah1|Higd1a|Epas1|Ccdc115|Bcl2|Nop53|Hif1an|Rbpj|Ppard|Ndufs4|Zfas1|Egln2|Kcnk2|Fmn2|Egln1|Ado|Myc|Rora|Tmem199|Ubqln1|Acaa2|Trem2|Eif4ebp1|Fam162a|Sirt2|Ndufs2|Tmbim6|Pgk1|Gnb1|Suv39h1|Cav1|Nfe2l2|Vhl|Akt1|Hp1bp3|Kcnd2|Rtn4|Sdhd|Bnip3l|Suv39h2|Commd1|Pdk3|Atp6v1g1|Tbl2|Atf2|Rgcc|Tert|Aqp1|Rwdd3|P4hb|Stox1|Trp53|Kdm6a|Cybb|Pten|Ndnf|Cbs|Bad|Zfp36l1|Npepps|Atp6v0a2|Eno1b|Vegfa|Carlr|Ci…	Egr1|Pink1|Ddah1|Higd1a|Epas1|Ccdc115|Bcl2|Nop53|Hif1an|Rbpj|Ppard|Ndufs4|Zfas1|Egln2|Kcnk2|Fmn2|Egln1|Ado|Myc|Rora|Tmem199|Ubqln1|Acaa2|Trem2|Eif4ebp1|Fam162a|Sirt2|Ndufs2|Tmbim6|Pgk1|Gnb1|Suv39h1|Cav1|
356	GOBP_CELLULAR_RESPONSE_TO_PEPTIDE	263	0.0855036	1.58762	0.0403071	0.126052	Epha4|Rab31|Soga1|Parp1|Eprs|Cacna1a|Nr4a1|Stat3|Igf1r|Sorl1|Pkm|Insr|Irs2|Marcks|Rhoq|Ctnnb1|Mars1|Pxn|Rangap1|Actn2|Foxo4|Atp1a3|Prkcd|Grm5|Nr3c2|Phip|Atp2b1|Bcar1|Car2|Ogt|Ankrd26|Srebf1|Sp1|Myo5a|Eif4ebp2|Apc|Socs3|Dennd4c|Esrra|Sgk1|Inppl1|Lpin1|Ybx1|Nr4a3|Lonp1|Arhgef2|Rock1|Rela|Pik3r2|Irs1|Abcc1|Akt3|Crhr1|Kl|Ncoa1|Zfp592|Icam1|Zfp106|Slc39a14|Cacna2d1|	Epha4|Rab31|Soga1|Parp1|Eprs|Cacna1a|Nr4a1|Stat3|Igf1r|Sorl1|Pkm|Insr|Irs2|Marcks|Rhoq|Ctnnb1|Mars1|Pxn|Rangap1|Actn2|Foxo4|Atp1a3|Prkcd|Grm5|Nr3c2|Phip|Atp2b1|Bcar1|Car2|Ogt|Ankrd26|Srebf1|Sp1|Myo5a|Eif4ebp2|Apc|Socs3|Dennd4c|Esrra|Sgk1|Inppl1|Lpin1|Ybx1|Nr4a3|Lonp1|Arhgef2|Rock1|Rela|Pik3r2|Irs1|Abcc1|Akt3|Crhr1|Kl|Ncoa1|Zfp592|Icam1|Zfp106|Slc39a14|Cacna2d1|Lpl|Prkca|Cyp11a1|Gck|Ncoa5|Stat6|Ad…	283	-0.0521957	-1.01962	0.408367	0.684739	Enpp1|Car2|Rpl23|Nr4a1|Anxa5|Nck1|Leprot|Gnai2|Snx5|Pip4k2a|Trim41|Agtrap|Adipor1|Chmp5|Insig2|Rab31|Jak2|Rab13|Inppl1|Prkcd|Ptpn11|Ahcyl1|Pdk4|Tnf|Kat2b|Ptpn1|Ncl|Lpl|Srebf1|Ptpra|Cav2|Appl2|Sesn3|Rb1|Hras|Gkap1|Marcks|Sos2|Il18|Sp1|Trem2|Soga1|Ptpn2|Leprotl1|Eif4ebp2|Eif4ebp1|Pxn|Edn1|Psen1|Capn10|Gpam|Socs3|Il1b|Socs7|Rab8a|Gsk3a|Insig1|Fyn|Cav1|Pik3r1|Prkar1a|Zdhhc7|Zfp106|Crk|Nod1|Cdk4|Nfe2l…	Ptprf|Fcgr2b|Adcy8|Usf1|Grm5|C1qtnf12|Inpp5k|Phip|Mstn|Rap1gds1|Tns2|Ghr|Pcsk9|Trim72|Pik3r2|Inhbb|Rangap1|Epha4|Irs1|Socs2|Pid1|Opa1|Myo5a|Sirt1|Cdk5|Agt|Igf1|Sorl1|Cpeb2|Bcar1|C2cd5|App|Rbm4|Srsf3|Ptk2|Mapk1|Prkdc|Insr|Pdk2|Slc27a1|Lrp1|Cacna1a|Tsc2|Pck2|Smpd3|Grk2|Itga4|Slc27a4|Ednra|Cpeb1|Crhbp|Cacna2d1|Myo1c|Gpr21|Actn2|Scnn1a|Atp1a3|Gpld1|Adcy6|Slc9a1|Ogt|
357	GOBP_CELLULAR_RESPONSE_TO_RADIATION	144	0.107495	1.51358	0.0643939	0.160977	Tnks1bp1|Egr1|Parp1|Nedd4|Slc24a2|Nipbl|Stk11|Ddb1|Crebbp|Prkcd|Net1|Xpc|Yy1|Wrn|Fbxw7|Ptprk|Tlk2|Slc24a4|Rdh11|Mme|Zbtb1|Xrcc6|Casp9|Actr5|Cryab|Trp53inp1|Pold3|Dhx36|Brca2|Akt2|Tank|Blm|Gpr88|Zmpste24|Ep300|Eef1d|Ddias|Rad1|Kdm1a|Cul4b|N4bp1|Noc2l|Cdkn1a|Cers1|Triap1|Brca1|Tmem161a|Spidr|Gtf2h5|Kdm4d|Rhob|Fbxo4|Fignl1|Lig4|Xpa|Polk|Elk1|Opn1mw|Bmf|Tgfb1|Agap3|Nucks1|Hus1|Atm|Mettl3|Mmp2|Ruvbl2|…	Tnks1bp1|Egr1|Parp1|Nedd4|Slc24a2|Nipbl|Stk11|Ddb1|Crebbp|Prkcd|Net1|Xpc|Yy1|Wrn|Fbxw7|Ptprk|Tlk2|Slc24a4|Rdh11|Mme|Zbtb1|Xrcc6|Casp9|Actr5|Cryab|Trp53inp1|Pold3|Dhx36|Brca2|Akt2|Tank|Blm|Gpr88|Zmpste24|Ep300|Eef1d|Ddias|Rad1|Kdm1a|Cul4b|N4bp1|Noc2l|Cdkn1a|Cers1|Triap1|Brca1|Tmem161a|Spidr|Gtf2h5|Kdm4d|Rhob|Fbxo4|Fignl1|Lig4|Xpa|Polk|Elk1|Opn1mw|Bmf|Tgfb1|Agap3|Nucks1|Hus1|Atm|Mettl3|Mmp2|Ruvbl2|…	156	0.0975623	1.43188	0.0958333	0.320177	Egr1|Net1|Rpl26|Stk11|Cops9|Hus1|Rbx1|Casp9|Map3k20|Swi5|Cryab|Ei24|Prkcd|Npm1|Xpa|H2ac25|Xrcc5|Gnb5|Hras|Sde2|Eef1d|Cul4a|Bak1|Pbk|Tmem161a|Sfrp1|Tank|Ifi209|Ddias|Hyal2|Gtf2h5|Bax|Mapk14|Pik3r1|Actr5|Rad9a|N4bp1|Rnf168|Triap1|Rhbdd1|Brcc3|Polk|Zbtb1|Ruvbl2|Bcl2l1|Babam2|Ect2|Rgs9|Elk1|Fignl1|Mapk9|Hyal3|Rad51ap1|Wrn|Akt2|Crip1|Mtch2|Aqp1|Fbxw7|Bard1|Brcc3dc|Snai2|Timp1|Mettl3|Mdm2|Cdc25a|Yy1|Sm…	Egr1|Net1|Rpl26|Stk11|Cops9|Hus1|Rbx1|Casp9|Map3k20|Swi5|Cryab|Ei24|Prkcd|Npm1|Xpa|H2ac25|Xrcc5|Gnb5|Hras|Sde2|Eef1d|Cul4a|Bak1|Pbk|Tmem161a|Sfrp1|Tank|Ifi209|Ddias|Hyal2|Gtf2h5|Bax|Mapk14|Pik3r1|Actr5|Rad9a|N4bp1|Rnf168|Triap1|Rhbdd1|Brcc3|Polk|Zbtb1|Ruvbl2|Bcl2l1|Babam2|Ect2|Rgs9|Elk1|Fignl1|Mapk9|Hyal3|Rad51ap1|Wrn|Akt2|Crip1|Mtch2|Aqp1|Fbxw7|Bard1|Brcc3dc|Snai2|Timp1|Mettl3|Mdm2|Cdc25a|Yy1|Sm…
358	GOBP_CELLULAR_RESPONSE_TO_REACTIVE_OXYGEN_SPECIES	119	-0.105759	-1.3718	0.135354	0.263074	Hgf|Akr1b3|Mt3|Plekha1|Fyn|Ngb|Pycr1|Adprs|Nqo1|Prdx3|Trp53|Fancc|Fer|Sirt1|Sod1|Mpv17|Tnfaip3|Chuk|Cd36|Mapk3|Ccs|Foxp1|Lrrk2|Mmp9|Smpd3|Akt1|Trpa1|Prdx5|Bnip3|Fxn|Glrx|Prdx2|Stk25|Rps3|Trpm2|Sirpa|Park7|Met|Cfl1|Prdx1|Txn1|Rack1|Mapk9|Mapk8|Hdac2|Pdcd10|Sigmar1|Mapk1|Pdk2|	Fos|Jun|Parp1|Trpc6|Foxo3|Rnf112|Prkcd|Slc8a1|Net1|Setx|Pink1|Cat|Ptprk|Ankzf1|Nr4a3|Atp7a|Rela|Psap|Apex1|Gpr37|Dhfr|Egfr|Axl|Stat6|Map3k5|Ppargc1b|Kdm6b|Gpr37l1|Cyp1b1|Epor|Ripk1|Endog|Stk26|Rhob|Nfe2l2|Src|Agap3|Gch1|Trap1|Mmp2|Pcgf2|Hsf1|Zfp580|Sod3|Abl1|Pdgfrb|Hdac6|Capn1|Atg7|Pde8a|Nos3|Oser1|Sphk1|Zfp277|Sod2|Edn1|Impact|Romo1|Ednra|Rnf146|Fbxo7|Nol3|Mapk7|Ezh2|Pawr|Ercc6l2|Pdgfra|Ddr2|Ppi…	128	0.0671454	0.86688	0.636719	0.778463	Net1|Fos|Pink1|Ezh2|Rps3|Prdx1|Zfp580|Plekha1|Txn1|Gpr37|Cyp1b1|Prkcd|Gch1|Dhfr|Cat|Mpv17l|Prdx2|Edn1|Sod2|Pdgfra|Axl|Gpr37l1|Romo1|Zfp277|Rack1|Fyn|Nfe2l2|Sod1|Akt1|Pawr|Mpv17l2|Fbxo7|Akr1b3|Ect2|Sigmar1|Il6|Nqo1|Pdgfrb|Mapk9|Ngb|Ppif|Pax2|Mapk3|Rela|Foxp1|Foxo3|Egfr|Stat6|Aqp1|Mt3|Sphk1|Cd36|Ercc6l2|Adprs|Trp53|Epor|Psap|Nr4a3|Kdm6b|Pycr1|Abl1|Mmp9|Mpv17|Cfl1|Park7|Hk3|Tnfaip3|Jun|Prdx3|Agap3|M…	Net1|Fos|Pink1|Ezh2|Rps3|Prdx1|Zfp580|Plekha1|Txn1|Gpr37|Cyp1b1|Prkcd|Gch1|Dhfr|Cat|Mpv17l|Prdx2|Edn1|Sod2|Pdgfra|Axl|Gpr37l1|Romo1|Zfp277|Rack1|Fyn|Nfe2l2|Sod1|Akt1|Pawr|Mpv17l2|Fbxo7|Akr1b3|Ect2|Sigmar1|Il6|Nqo1|Pdgfrb|Mapk9|Ngb|Ppif|Pax2|Mapk3|Rela|Foxp1|Foxo3|Egfr|Stat6|Aqp1|Mt3|Sphk1|Cd36|Ercc6l2|Adprs|Trp53|Epor|Psap|Nr4a3|Kdm6b|Pycr1|Abl1|Mmp9|Mpv17|Cfl1|Park7|Hk3|Tnfaip3|Jun|Prdx3|Agap3|M…
359	GOBP_CELLULAR_RESPONSE_TO_RETINOIC_ACID	35	0.199259	1.39969	0.115464	0.226344	Cyp26b1|Mef2c|Epha3|Snw1|Abca1|Setx|Sox9|Rxrb|Rara|Twf2|Ptk7|Rorb|Tead1|Phc1|	Cyp26b1|Mef2c|Epha3|Snw1|Abca1|Setx|Sox9|Rxrb|Rara|Twf2|Ptk7|Rorb|Tead1|Phc1|Ptk2b|Yes1|Atm|Ret|Meiosin|Osr1|Abl2|Ltk|Tead2|Cyp26a1|Creb1|Lyn|Gsk3b|Htra2|Add1|Tesc|Yap1|Brinp3|Brinp2|Adnp2|Brinp1|	37	0.203987	1.46921	0.0794297	0.300807	Tesc|Tead1|Rorb|Cyp26b1|Rara|Sox9|Phc1|Lyn|Aldh1a2|Ltk|Ndufa13|Gsk3b|Rxrb|Pax2|Brinp1|Add1|Aqp1|Snw1|Htra2|Tead2|Ret|Abl2|Osr1|Yap1|Brinp3|Ptk2b|Twf2|Creb1|Yes1|Adnp2|Setx|Mef2c|Ptk7|Abca1|Epha3|Brinp2|Atm|	Tesc|Tead1|Rorb|Cyp26b1|Rara|Sox9|Phc1|Lyn|Aldh1a2|Ltk|Ndufa13|Gsk3b|Rxrb|Pax2|Brinp1|Add1|Aqp1|Snw1|Htra2|Tead2|Ret|Abl2|Osr1|Yap1|Brinp3|Ptk2b|Twf2|
360	GOBP_CELLULAR_RESPONSE_TO_SALT	NA	NA	NA	NA	NA	NA	NA	164	-0.137825	-2.02594	0.00375234	0.047357	Egr1|Junb|Fos|Mt1|Cebpa|Enpp1|Lypd1|B2m|Tlr9|Hnrnpa1|Kcnj10|Gnai2|Slc1a2|Itpka|Krt10|Nek7|Rgs8|Cpne3|Chrm3|Slc13a5|Ppp1r9b|Tuba1a|Slc25a23|Jund|Wnk1|Zc3h12a|P2ry12|Scn5a|Rgs10|Slc1a3|Neurod2|Nfatc3|Alox5ap|Hpca|Mylk|Gnaq|Syt12|Gsk3a|Stk39|Fyn|Cdk5r1|Slc25a24|Fus|Syt7|P2rx4|Prkcb|Pdgfb|Adgrv1|Cpne5|Cpne8|Slc12a2|Chrm5|Ect2|Mecp2|Ppif|Carf|Nrxn1|Kcnb1|Chrnb1|Clic4|Pik3ca|Add1|Chrna3|Cpne9|Id2|Smpd1…	Syt9|Orai1|P2rx3|Mef2c|Pparg|Ly6c1|Trpc1|Rasgrp2|Itpr1|Cpne1|Shh|Adcy8|Sorbs2|Ncstn|Ly6h|Cdkn1b|Oprm1|Syt5|Syt4|Fosb|Chrm4|Gna11|Ireb2|Prkn|Adcy7|Syt13|Nlgn1|Chrnb2|Cpne2|Ssh1|Ly6a|Cpne6|Kcnh1|Ryr1|Ly6e|Ache|Asph|Syt1|Chrm2|Chrna7|Cib2|Nptx1|Crhbp|Iqgap1|Plec|Atp2b4|Chrna4|Scnn1a|Syt2|Gpld1|Mcoln1|Hrh3|Syt3|Trpm4|Syt17|Cpne7|
361	GOBP_CELLULAR_RESPONSE_TO_STEROID_HORMONE_STIMULUS	124	0.130413	1.69061	0.0292969	0.0885025	Npas4|Parp1|Atp1a1|Nedd4|Atp1a2|Kmt2d|Ubr5|Safb|Ddx17|Hnrnpu|Safb2|Ddx5|Cnot1|Npc1|Zfp36|Nr3c2|Calcoco1|Crebrf|Klf9|Pgr|Ncor1|Sgk1|Ncor2|Zfp36l2|Ncoa3|Cyp7b1|Vps18|Casp9|Trip4|Kdm3a|Per1|Nr3c1|Rest|Zbtb7a|Fbxo32|Ar|Ntrk2|Ppargc1b|Zfp36l1|Sstr4|Rbfox2|Lmo3|Peg13|Ep300|Rnf6|Padi2|Daxx|Cry1|Fkbp4|Trim68|Brca1|	Npas4|Parp1|Atp1a1|Nedd4|Atp1a2|Kmt2d|Ubr5|Safb|Ddx17|Hnrnpu|Safb2|Ddx5|Cnot1|Npc1|Zfp36|Nr3c2|Calcoco1|Crebrf|Klf9|Pgr|Ncor1|Sgk1|Ncor2|Zfp36l2|Ncoa3|Cyp7b1|Vps18|Casp9|Trip4|Kdm3a|Per1|Nr3c1|Rest|Zbtb7a|Fbxo32|Ar|Ntrk2|Ppargc1b|Zfp36l1|Sstr4|Rbfox2|Lmo3|Peg13|Ep300|Rnf6|Padi2|Daxx|Cry1|Fkbp4|Trim68|Brca1|Smarca4|Smyd3|Scnn1a|Cnot9|Med1|Tgfb1|Bdnf|Src|Ufm1|Kank2|Strn3|Gper1|Igf1|Taf7|Ncoa2|Tfap4…	135	0.0733933	0.992147	0.443114	0.664019	Npas4|Lbh|Ufm1|Rest|Zfp36|Casp9|Uri1|Lmo3|Fam107a|Bmp7|Jak2|Lats1|Sstr4|Atp1a2|Rwdd1|Eif4e|Nr3c1|Fkbp4|Cry1|Ar|Taf7|Eif4ebp1|Kank2|Peg13|Pgr|Tmf1|Sfrp1|Ntrk2|Klf9|Crebrf|Heyl|Gsk3a|Pias2|Padi2|Acod1|Arntl|Calcoco1|Bmp4|Abhd2|Nr3c2|Rhoa|Ube2l3|Hnrnpu|Sgk1|Calr|Safb|Phb2|Gsk3b|Ufsp2|Sstr2|Fbxo32|Bdnf|Foxp1|Rnf6|Ddx5|Uba5|Rps6kb1|Aqp1|Cyp7b1|Skp2|Med1|Npc1|mt-Nd3|Ddx17|Ddrgk1|Gper1|Gdnf|Hdac1|Brca1|…	Npas4|Lbh|Ufm1|Rest|Zfp36|Casp9|Uri1|Lmo3|Fam107a|Bmp7|Jak2|Lats1|Sstr4|Atp1a2|Rwdd1|Eif4e|Nr3c1|Fkbp4|Cry1|Ar|Taf7|Eif4ebp1|Kank2|Peg13|Pgr|Tmf1|Sfrp1|Ntrk2|Klf9|Crebrf|Heyl|Gsk3a|Pias2|Padi2|Acod1|Arntl|Calcoco1|Bmp4|Abhd2|Nr3c2|Rhoa|Ube2l3|Hnrnpu|Sgk1|Calr|Safb|Phb2|Gsk3b|Ufsp2|Sstr2|Fbxo32|Bdnf|Foxp1|Rnf6|Ddx5|Uba5|Rps6kb1|Aqp1|Cyp7b1|Skp2|Med1|Npc1|mt-Nd3|Ddx17|Ddrgk1|Gper1|Gdnf|Hdac1|Brca1|…
362	GOBP_CELLULAR_RESPONSE_TO_TOPOLOGICALLY_INCORRECT_PROTEIN	102	0.0706821	0.820135	0.653768	0.762945	NA	NA	106	0.162742	1.98279	0.0100604	0.0614977	Wfs1|Atf3|Creb3l1|Rnf185|Nck1|Serp1|Selenos|Tm7sf3|Atf4|Pmp22|Aup1|Nck2|Ccnd1|Derl1|Ptpn1|Hspb8|Tor1a|Bak1|Ptpn2|Dnajc18|Crebrf|Parp6|Tmbim6|Pigbos1|Bax|Ero1a|Dnajb14|Vcp|Pik3r1|Hspd1|Nfe2l2|Hspa9|Dnajb12|Yod1|Ppp1r15a|Rhbdd1|Bok|Pdia6|Eif2ak3|Eif2a|Atxn3|Tmem33|Akirin2|Hspa8|Tbl2|Abcb10|Ube2w|Optn|Serp2|Hspa1a|Rnf5|Tmed2|Amfr|Hspa14|Ddrgk1|Cdk5rap3|Cul3|Atf6|Rnf126|Qrich1|Ddit3|Abca7|Ngly1|Ermp1…	Wfs1|Atf3|Creb3l1|Rnf185|Nck1|Serp1|Selenos|Tm7sf3|Atf4|Pmp22|Aup1|Nck2|Ccnd1|Derl1|Ptpn1|Hspb8|Tor1a|Bak1|Ptpn2|Dnajc18|Crebrf|Parp6|Tmbim6|Pigbos1|Bax|Ero1a|Dnajb14|Vcp|Pik3r1|Hspd1|Nfe2l2|Hspa9|Dnajb12|Yod1|Ppp1r15a|Rhbdd1|Bok|Pdia6|Eif2ak3|Eif2a|Atxn3|Tmem33|Akirin2|Hspa8|Tbl2|Abcb10|Ube2w|Optn|Serp2|Hspa1a|Rnf5|Tmed2|Amfr|Hspa14|Ddrgk1|Cdk5rap3|Cul3|Atf6|Rnf126|Qrich1|Ddit3|Abca7|Ngly1|Ermp1…
363	GOBP_CELLULAR_RESPONSE_TO_TOXIC_SUBSTANCE	41	-0.160405	-1.23633	0.198807	0.373925	Adh5|Mpo|Mt3|Prkn|Prdx6|Nqo1|Oprd1|Fancc|Akr1a1|Sod1|Kcnc2|Cd36|Ccs|Selenot|Gstm5|Prdx2|Esd|Park7|Prdx1|Sesn1|	Ppp1r9a|Pim1|Aldh1a1|Pink1|Cat|Atp7a|Rdh11|Aldh2|Dhfr|Cers1|Abtb2|Rdh12|Nfe2l2|Gch1|Sod3|Mtarc2|Abcb6|Gstm7|Nos3|Sod2|Abcg2|Adh5|Mpo|Mt3|Prkn|Prdx6|Nqo1|Oprd1|Fancc|Akr1a1|Sod1|Kcnc2|Cd36|Ccs|Selenot|Gstm5|Prdx2|Esd|Park7|Prdx1|Sesn1|	48	0.216121	1.8069	0.0117878	0.117408	Aldh1a1|Pink1|Prdx1|Prdx6|Selenot|Gstm5|Adh5|Gsr|Gch1|Dhfr|Cat|Pim1|Prdx2|Sesn1|Aldh2|Sod2|Akr1a1|Abcg2|Nfe2l2|Sod1|Gstm1|Lpo|Nqo1|Esd|Gstm7|Mt3|Cd36|Park7|Abcb6|Ppp1r9a|Gstm6|Nnt|Rdh12|Abtb2|Fbln5|Txnrd3|Nos3|Mtarc2|Rdh11|Oprd1|Atp7a|Ccs|Fancc|Nxn|Cers1|Prkn|Kcnc2|Sod3|	Aldh1a1|Pink1|Prdx1|Prdx6|Selenot|Gstm5|Adh5|Gsr|Gch1|Dhfr|Cat|Pim1|Prdx2|Sesn1|Aldh2|Sod2|Akr1a1|Abcg2|Nfe2l2|Sod1|Gstm1|Lpo|
364	GOBP_CELLULAR_RESPONSE_TO_TYPE_II_INTERFERON	NA	NA	NA	NA	NA	NA	NA	98	0.188699	2.1739	0	0.0280054	Vamp3|Ccl9|Actr3|Ccl4|Ccl3|Aqp4|Stx4a|Gsn|Actr2|Jak2|Ccl12|Irgm2|Gbp7|Irgm1|Tnf|Cdc42|Stx11|Ptpn2|Cd47|Rpl13a|Gbp6|Nmi|Capg|Ccl5|Rab7b|Stxbp2|Acod1|Vamp4|Cdc42ep2|Stxbp3|Evl|Rab12|Vps26b|Stx8|Vamp8|Syncrip|Ccl6|Stxbp4|Ccl22|Slk|Vim|Il12rb1|Tlr2|Dnaja3|Socs1|Gbp3|Cdc42ep4|Dapk1|Kif16b|Ccl2|Ccl17|Pde12|Ccl25|Ccl7|Rps6kb1|Med1|Il12b|Trp53|Jak1|Ifngr1|Parp14|Mrc1|Rab43|Casp1|Stat1|Igtp|Actg1|Daxx|Tlr…	Vamp3|Ccl9|Actr3|Ccl4|Ccl3|Aqp4|Stx4a|Gsn|Actr2|Jak2|Ccl12|Irgm2|Gbp7|Irgm1|Tnf|Cdc42|Stx11|Ptpn2|Cd47|Rpl13a|Gbp6|Nmi|Capg|Ccl5|Rab7b|Stxbp2|Acod1|Vamp4|Cdc42ep2|Stxbp3|Evl|Rab12|Vps26b|Stx8|Vamp8|Syncrip|Ccl6|Stxbp4|Ccl22|Slk|Vim|Il12rb1|Tlr2|Dnaja3|Socs1|Gbp3|Cdc42ep4|Dapk1|Kif16b|Ccl2|Ccl17|Pde12|Ccl25|Ccl7|Rps6kb1|Med1|Il12b|Trp53|Jak1|Ifngr1|Parp14|Mrc1|Rab43|Casp1|Stat1|Igtp|Actg1|Daxx|Tlr…
365	GOBP_CELLULAR_RESPONSE_TO_UNFOLDED_PROTEIN	82	0.0966647	1.01931	0.409774	0.552486	NA	NA	85	0.164828	1.77422	0.0134615	0.132042	Wfs1|Atf3|Creb3l1|Nck1|Serp1|Selenos|Tm7sf3|Atf4|Pmp22|Nck2|Ccnd1|Derl1|Ptpn1|Hspb8|Bak1|Ptpn2|Crebrf|Parp6|Tmbim6|Pigbos1|Bax|Ero1a|Pik3r1|Hspd1|Nfe2l2|Hspa9|Yod1|Ppp1r15a|Rhbdd1|Bok|Pdia6|Eif2ak3|Eif2a|Tmem33|Hspa8|Tbl2|Abcb10|Optn|Serp2|Hspa1a|Tmed2|Amfr|Hspa14|Ddrgk1|Cdk5rap3|Atf6|Qrich1|Ddit3|Abca7|Ermp1|Eif2ak2|Eif2s1|Cops5|Hspa5|Xbp1|Herpud1|Daxx|Erlec1|Creb3l2|Parp16|Herpud2|Ufl1|Hsf1|Agr…	Wfs1|Atf3|Creb3l1|Nck1|Serp1|Selenos|Tm7sf3|Atf4|Pmp22|Nck2|Ccnd1|Derl1|Ptpn1|Hspb8|Bak1|Ptpn2|Crebrf|Parp6|Tmbim6|Pigbos1|Bax|Ero1a|Pik3r1|Hspd1|Nfe2l2|Hspa9|Yod1|Ppp1r15a|Rhbdd1|Bok|Pdia6|Eif2ak3|Eif2a|Tmem33|Hspa8|Tbl2|Abcb10|Optn|Serp2|Hspa1a|Tmed2|Amfr|Hspa14|Ddrgk1|Cdk5rap3|Atf6|Qrich1|Ddit3|Abca7|Ermp1|Eif2ak2|Eif2s1|Cops5|Hspa5|Xbp1|Herpud1|Daxx|Erlec1|Creb3l2|Parp16|Herpud2|Ufl1|Hsf1|
366	GOBP_CELLULAR_RESPONSE_TO_UV	77	0.114881	1.14585	0.285996	0.419575	NA	NA	84	0.123493	1.30814	0.176806	0.401872	Rpl26|Stk11|Cops9|Rbx1|Casp9|Map3k20|Ei24|Prkcd|Npm1|Xpa|H2ac25|Sde2|Cul4a|Bak1|Pbk|Tmem161a|Ddias|Hyal2|Bax|Mapk14|Pik3r1|Actr5|N4bp1|Rnf168|Triap1|Rhbdd1|Polk|Zbtb1|Ruvbl2|Mapk9|Hyal3|Crip1|Aqp1|Fbxw7|Timp1|Mettl3|Cdc25a|Yy1|Smpd1|Trp53|Mfap4|Ercc1|Kdm1a|Mmp9|Pold1|Eif2s1|Nsmce3|Hyal1|Pcna|Agap3|Mmp2|Rhno1|Parp1|Ddb1|Crebbp|Pierce1|Usp47|Polh|Pold3|Usp28|Trp53inp1|Ep300|Nedd4|Poli|Ppid|Xpc|Aurk…	Rpl26|Stk11|Cops9|Rbx1|Casp9|Map3k20|Ei24|Prkcd|Npm1|Xpa|H2ac25|Sde2|Cul4a|Bak1|Pbk|Tmem161a|Ddias|Hyal2|Bax|Mapk14|Pik3r1|Actr5|N4bp1|Rnf168|Triap1|Rhbdd1|Polk|Zbtb1|Ruvbl2|Mapk9|Hyal3|Crip1|Aqp1|Fbxw7|Timp1|Mettl3|Cdc25a|Yy1|Smpd1|Trp53|Mfap4|Ercc1|Kdm1a|Mmp9|Pold1|Eif2s1|Nsmce3|Hyal1|Pcna|Agap3|Mmp2|Rhno1|Parp1|Ddb1|Crebbp|Pierce1|Usp47|Polh|Pold3|Usp28|Trp53inp1|Ep300|
367	GOBP_CELLULAR_RESPONSE_TO_VASCULAR_ENDOTHELIAL_GROWTH_FACTOR_STIMULUS	54	0.149186	1.30811	0.141434	0.286011	Nrp1|Spry2|Nr4a1|Robo1|Nrp2|Notch1|Smoc2|Adamts3|Rela|Ptp4a3|Flt1|Gab1|Tcf4|Ccbe1|Vegfa|Egr3|Ern1|Tspan12|Dll1|Itgb1bp1|Myo1c|Ramp2|Prkd2|Prkd1|Vegfc|Foxc1|Pgf|Dll4|Kdr|	Nrp1|Spry2|Nr4a1|Robo1|Nrp2|Notch1|Smoc2|Adamts3|Rela|Ptp4a3|Flt1|Gab1|Tcf4|Ccbe1|Vegfa|Egr3|Ern1|Tspan12|Dll1|Itgb1bp1|Myo1c|Ramp2|Prkd2|Prkd1|Vegfc|Foxc1|Pgf|Dll4|Kdr|Pdgfrb|Xdh|Sphk1|Atp2b4|Adgra2|Vegfb|Il12a|Pdgfra|Cd63|Sema6a|Map2k3|Jcad|Xbp1|Cadm4|Pdgfb|Dab2ip|Vegfd|Akt1|Dcn|Pik3ca|Mapkapk2|Mapk14|Pik3cd|Nus1|Pik3cb|	56	-0.131938	-1.16346	0.263052	0.556808	Nr4a1|Cd63|Spry2|Sema6a|Egr3|Itgb1bp1|Gab1|Pdgfra|Mapk14|Mapkapk2|Pdgfb|Akt1|Pdgfrb|Rela|Jcad|Pik3ca|Il12b|Pgf|Sphk1|Vegfb|Hspb1|Foxc1|Vegfc|Vegfa|Dab2ip|Vegfd|Cadm4|Xbp1|Pik3cd|Ramp2|Flt4|Ptp4a3|Tcf4|Prkd1|Dll4|Kdr|Dll1|Map2k3|Smoc2|Il12a|Xdh|Nus1|Adamts3|Pik3cb|Nrp2|Prkd2|Notch1|Ern1|Ccbe1|Robo1|Myo1c|Atp2b4|Adgra2|Dcn|Nrp1|Flt1|	Adamts3|Pik3cb|Nrp2|Prkd2|Notch1|Ern1|Ccbe1|Robo1|Myo1c|Atp2b4|Adgra2|Dcn|Nrp1|Flt1|
368	GOBP_CELLULAR_RESPONSE_TO_VIRUS	59	-0.075871	-0.685296	0.866267	0.907577	NA	NA	42	-0.0796678	-0.597807	0.933723	0.980596	Nlrp3|Tlr7|Irgm2|Irgm1|Zc3h12a|Lgals9|Gm11772|Bax|Mapk14|Riok3|Gli2|Il6|Lgals8|Fmr1|Tlr3|Gsdme|Atf2|Smad3|Mmp12|Igtp|Hsp90aa1|Crebbp|Arf1|Tgfb1|Ext1|Nfkb1|Ikbke|Ccl19|Tomm70a|Ddx3x|Pou2f2|Chuk|Il12a|Hif1a|Wdfy4|Adar|Irf3|Flt3|Gbf1|Rrp1b|Zc3hav1|Mapk11|	Adar|Irf3|Flt3|Gbf1|Rrp1b|Zc3hav1|Mapk11|
369	GOBP_CELLULAR_RESPONSE_TO_XENOBIOTIC_STIMULUS	89	0.0579699	0.641549	0.917782	0.931959	NA	NA	92	0.117073	1.28747	0.173307	0.417339	Ccl4|Rest|Guk1|Cyp2j9|Cyp2u1|Gstm5|Cyp1b1|Cyp26b1|Rap2a|As3mt|Tpmt|Myc|Cyp2j6|Rora|Fmo1|Rb1|E2f1|Mylk|Slc18a2|Il1b|Mcm7|Gsta4|Aim2|Nfe2l2|Rap1a|Cyp2d22|Gstm1|Rnf149|N6amt1|Cyp2j12|Ppp1r12a|Ppm1f|Rorc|Prnp|Slamf8|Rap1b|Wnk4|Gsto1|Gstm7|Ahrr|Gstt1|Vkorc1|Recql5|Cyp2r1|Ppp1r14a|Kcne2|Htr1b|Gstm4|Serpine1|Ppm1e|Kcnq1|Ehmt2|Braf|Pcna|Gstm6|Cbr1|Abcc2|Rbm22|Pde4a|Cyp2s1|Gstp1|Pon3|Crkl|Bmyc|Cyp2t4|Fmo5…	Ccl4|Rest|Guk1|Cyp2j9|Cyp2u1|Gstm5|Cyp1b1|Cyp26b1|Rap2a|As3mt|Tpmt|Myc|Cyp2j6|Rora|Fmo1|Rb1|E2f1|Mylk|Slc18a2|Il1b|Mcm7|Gsta4|Aim2|Nfe2l2|Rap1a|Cyp2d22|Gstm1|Rnf149|N6amt1|Cyp2j12|Ppp1r12a|Ppm1f|Rorc|Prnp|Slamf8|Rap1b|Wnk4|Gsto1|Gstm7|Ahrr|Gstt1|
370	GOBP_CELLULAR_SENESCENCE	72	-0.102008	-1.02402	0.417373	0.587402	Bcl6|Kat6a|Lmna|Map3k3|Prkcd|Plk2|Mir132|Wrn|Vash1|Ing2|Mnt|Ybx1|Hmga1|Pml|Nup62|Akt3|	Bcl6|Kat6a|Lmna|Map3k3|Prkcd|Plk2|Mir132|Wrn|Vash1|Ing2|Mnt|Ybx1|Hmga1|Pml|Nup62|Akt3|Htt|Brca2|Morc3|Slc30a10|Zmpste24|Mapkapk5|Cdkn1a|Suv39h1|B2m|Srf|Mtor|Abl1|Prelp|Wnt16|Tert|Cgas|Cdk6|Zfp217|Zfp277|Terf2|Trp63|Cav1|Icmt|Calr|Pawr|Ypel3|Pot1b|Fbxo5|Pnpt1|Spi1|Rsl1d1|Twist1|Trp53|Arg2|Sirt1|Opa1|Prkdc|Nek4|Smc5|Map2k1|Dnaja3|Kras|Nuak1|Nsmce2|Zmiz1|Eef1e1|Hras|Mif|Bmpr1a|Mapk14|Id2|Arntl|Prmt6…	79	0.10027	1.0477	0.400391	0.617454	B2m|Cdk6|Bmpr1a|Kat6a|Ypel3|Prkcd|Npm1|Hras|Ing2|Ybx1|Nup62|Kras|Sirt6|Zfp217|Zfp277|Mapk14|Suv39h1|Cav1|Eef1e1|Arntl|Pawr|Pml|Cgas|Mif|Ecrg4|Calr|Dnaja3|Rbl1|Vash1|Arg2|Wrn|Akt3|Tert|Bcl6|Id2|Nsmce2|Smc6|Hmga1|Trp53|Rsl1d1|Pten|Zmiz1|Abl1|Smc5|Wnt16|Plk2|Twist1|Prmt6|Mir128-1|Trp63|Nampt|Mnt|Wnt1|Prelp|Brca2|Ilk|Pot1b|Icmt|Terf2|Morc3|Slc30a10|Nuak1|Tbx3|Fbxo5|Nek4|Map3k3|Mtor|Spi1|Map2k1|Cdkn1a…	B2m|Cdk6|Bmpr1a|Kat6a|Ypel3|Prkcd|Npm1|Hras|Ing2|Ybx1|Nup62|Kras|Sirt6|Zfp217|Zfp277|Mapk14|Suv39h1|Cav1|Eef1e1|Arntl|Pawr|Pml|Cgas|Mif|Ecrg4|Calr|Dnaja3|Rbl1|Vash1|Arg2|Wrn|Akt3|Tert|Bcl6|Id2|Nsmce2|Smc6|Hmga1|Trp53|Rsl1d1|Pten|Zmiz1|Abl1|Smc5|Wnt16|Plk2|Twist1|Prmt6|Mir128-1|Trp63|Nampt|Mnt|Wnt1|Prelp|Brca2|Ilk|Pot1b|Icmt|Terf2|Morc3|Slc30a10|Nuak1|
371	GOBP_CELLULAR_TRANSITION_METAL_ION_HOMEOSTASIS	84	0.0554631	0.601105	0.940945	0.95779	NA	NA	NA	NA	NA	NA	NA	NA	NA
372	GOBP_CENTRAL_NERVOUS_SYSTEM_NEURON_AXONOGENESIS	43	0.250982	1.96309	0.00980392	0.0311482	Prdm8|Sptbn4|Epha4|Ephb1|Plxna4|Slit2|Zeb2|Bhlhe22|Hsp90aa1|Nin|Dcc|Scn1b|Mycbp2|Ephb2|Wdr47|	Prdm8|Sptbn4|Epha4|Ephb1|Plxna4|Slit2|Zeb2|Bhlhe22|Hsp90aa1|Nin|Dcc|Scn1b|Mycbp2|Ephb2|Wdr47|Prkca|Grcc10|Tctn1|Hsp90ab1|Adarb1|Pten|Nr2e1|Nr4a2|B4galt5|Ephb3|Gli2|Atg7|B4galt6|Cdh11|Fbxo45|Dclk1|Szt2|Ndel1|Chrnb2|Ephb6|Spg11|Arhgap35|Nfib|Dcx|Kifbp|Pafah1b1|Ptk2|Arhgef28|	45	-0.173794	-1.36325	0.125	0.367905	Nr2e1|Ephb1|Bhlhe22|Fbxo45|Draxin|B4galt6|Zeb2|Dcx|Hsp90ab1|Scn1b|Gli2|Tctn1|B4galt5|Grcc10|Pten|Prkca|Arhgap35|Kifbp|Nfib|Spg11|Ephb3|Ndel1|Tsku|Hsp90aa1|Wdr47|Arhgef28|Prdm8|Adarb1|Nr4a2|Dclk1|Pafah1b1|Atg7|Nin|Ephb2|Sptbn4|Cdh11|Epha4|Plxna4|Chrnb2|Ptk2|Dcc|Mycbp2|Ephb6|Szt2|Slit2|	B4galt5|Grcc10|Pten|Prkca|Arhgap35|Kifbp|Nfib|Spg11|Ephb3|Ndel1|Tsku|Hsp90aa1|Wdr47|Arhgef28|Prdm8|Adarb1|Nr4a2|Dclk1|Pafah1b1|Atg7|Nin|Ephb2|Sptbn4|Cdh11|Epha4|Plxna4|Chrnb2|Ptk2|Dcc|Mycbp2|Ephb6|Szt2|Slit2|
373	GOBP_CENTRAL_NERVOUS_SYSTEM_NEURON_DEVELOPMENT	85	0.213959	2.31765	0	0.00610983	Btg2|Map2|Prdm8|Sptbn4|Epha4|Nrp1|Cntn2|Ephb1|Plxna4|Slit2|Zeb2|Nrp2|Bhlhe22|Hsp90aa1|Slc4a10|Nin|Rapgef2|Nova2|Sema3a|Dcc|Secisbp2|Scn1b|Mycbp2|Ephb2|Wdr47|Atp7a|Sox1|	Btg2|Map2|Prdm8|Sptbn4|Epha4|Nrp1|Cntn2|Ephb1|Plxna4|Slit2|Zeb2|Nrp2|Bhlhe22|Hsp90aa1|Slc4a10|Nin|Rapgef2|Nova2|Sema3a|Dcc|Secisbp2|Scn1b|Mycbp2|Ephb2|Wdr47|Atp7a|Sox1|Neurog2|Disc1|Prkca|Ntrk2|Drd1|Grcc10|Tctn1|Plxna3|Hsp90ab1|Fgfr2|Arx|Pals1|Ndnf|Adarb1|Lhx6|Ogdh|Foxg1|Pten|Nr2e1|Gnaq|Nr4a2|Scyl2|B4galt5|Ephb3|Gli2|Atg7|B4galt6|Cdh11|Fbxo45|Fgfr1|Dclk1|Szt2|Gba2|Ndel1|Dclk2|Ascl1|Uqcrq|Chrnb2|E…	92	-0.125457	-1.40414	0.101562	0.333746	Nr2e1|Btg2|Ephb1|Bhlhe22|Sox1|Fbxo45|Fgfr2|Uqcrq|Foxg1|Nova2|Draxin|Neurog2|B4galt6|Ntrk2|Zeb2|Gnaq|Cntn2|Dcx|Hsp90ab1|Scn1b|Taok1|Gli2|Drd1|Drd2|Ascl1|Tctn1|Secisbp2|Dclk2|Rac1|B4galt5|Grcc10|Pten|Ndnf|Prkca|Zmiz1|Arhgap35|Nhlh2|Kifbp|Lhx6|Nfib|Spg11|Ephb3|Ndel1|Tsku|Hsp90aa1|Pals1|Wdr47|Arhgef28|Prdm8|Adarb1|Rac3|Ubb|Nr4a2|Dclk1|Pafah1b1|Arx|Map2|Gata2|Hprt|Ogdh|Atg7|Sema3a|Disc1|Fgfr1|Nin|Ephb…	B4galt5|Grcc10|Pten|Ndnf|Prkca|Zmiz1|Arhgap35|Nhlh2|Kifbp|Lhx6|Nfib|Spg11|Ephb3|Ndel1|Tsku|Hsp90aa1|Pals1|Wdr47|Arhgef28|Prdm8|Adarb1|Rac3|Ubb|Nr4a2|Dclk1|Pafah1b1|Arx|Map2|Gata2|Hprt|Ogdh|Atg7|Sema3a|Disc1|Fgfr1|Nin|Ephb2|Rapgef2|Atp7a|Sptbn4|Agtpbp1|Cdh11|Epha4|Nrp2|Cdk5|Scyl2|Plxna4|Sema3e|Chrnb2|Ptk2|Plxna1|Lingo1|Dcc|Fezf2|Mycbp2|Agbl4|Ephb6|Szt2|Gba2|Slc4a10|Plxna3|Nrp1|Slit2|
374	GOBP_CENTRAL_NERVOUS_SYSTEM_NEURON_DIFFERENTIATION	159	0.153233	2.23138	0	0.00891366	Btg2|Map2|Prdm8|Sptbn4|Epha4|Nrp1|Cntn2|Cacna1a|Atp2b2|Sox4|Prox1|Ephb1|Gigyf2|Plxna4|Slit2|Zeb2|Nrp2|Kndc1|Bhlhe22|Tbr1|Bcl11b|Hsp90aa1|Emx1|Slc4a10|Nin|Pex5|Rapgef2|Ighmbp2|Pou3f4|Nova2|Nrxn1|Sema3a|Dcc|Secisbp2|Scn1b|Mycbp2|Ephb2|Wdr47|Atp7a|Sox1|Psap|Sin3a|Nfix|Neurog2|Disc1|Id4|Dlx1|Prkca|Zfp335|Ntrk2|Olig2|Drd1|Inhba|Ptch1|Grcc10|Dicer1|Tctn1|Plxna3|Hsp90ab1|Ift172|Fgfr2|Sox2|Wnt1|Arx|Pals1…	Btg2|Map2|Prdm8|Sptbn4|Epha4|Nrp1|Cntn2|Cacna1a|Atp2b2|Sox4|Prox1|Ephb1|Gigyf2|Plxna4|Slit2|Zeb2|Nrp2|Kndc1|Bhlhe22|Tbr1|Bcl11b|Hsp90aa1|Emx1|Slc4a10|Nin|Pex5|Rapgef2|Ighmbp2|Pou3f4|Nova2|Nrxn1|Sema3a|Dcc|Secisbp2|Scn1b|Mycbp2|Ephb2|Wdr47|Atp7a|Sox1|Psap|Sin3a|Nfix|Neurog2|Disc1|Id4|Dlx1|Prkca|Zfp335|Ntrk2|Olig2|Drd1|Inhba|Ptch1|Grcc10|Dicer1|Tctn1|Plxna3|Hsp90ab1|Ift172|Fgfr2|Sox2|Wnt1|Arx|Pals1…	172	-0.111682	-1.74001	0.0167015	0.129133	Inhba|Nr2e1|B2m|Id4|Olig2|Btg2|Ephb1|Csf1r|Pou3f4|Bmpr1a|Bhlhe22|Bcl11b|Pax6|Bmpr1b|Sox4|Sox1|Eomes|Nkx2-2|Rora|Fbxo45|Fgfr2|Smo|Uqcrq|Foxg1|Nova2|Draxin|Neurog2|Psen1|B4galt6|Ntrk2|Zeb2|Gnaq|Cntn2|Dcx|Cln8|Hsp90ab1|Scn1b|Prox1|Scyl1|Gsx1|Dlx2|Taok1|Gli2|Nfix|Drd1|Lhx1|Wnt7a|Sox2|Ighmbp2|Gigyf2|Drd2|Ptch1|Nrxn1|Ascl1|Tctn1|Secisbp2|Dicer1|Tal1|Dclk2|Rac1|Psap|Grid2|B4galt5|Grcc10|Pten|Ndnf|Prkca|…	Cdh11|Epha4|Nrp2|Kndc1|Shank3|Atp2b2|Cdk5|Cend1|Zfp335|Scyl2|Plxna4|Gdpd5|Dync2h1|Sema3e|Ptger3|Chrnb2|Chd5|Ptk2|Plxna1|Lingo1|Dcc|Ophn1|Slc25a46|Fezf2|Cacna1a|Mycbp2|Agbl4|Faim2|Ephb6|Tbr1|Ldb1|Szt2|Herc1|Gba2|Slc4a10|Plxna3|Nrp1|Tox|Slit2|Spock1|
375	GOBP_CENTRAL_NERVOUS_SYSTEM_PROJECTION_NEURON_AXONOGENESIS	31	0.353769	2.31218	0	0.00628066	Prdm8|Sptbn4|Epha4|Ephb1|Plxna4|Slit2|Zeb2|Bhlhe22|Nin|Dcc|Scn1b|Mycbp2|Ephb2|Wdr47|	Prdm8|Sptbn4|Epha4|Ephb1|Plxna4|Slit2|Zeb2|Bhlhe22|Nin|Dcc|Scn1b|Mycbp2|Ephb2|Wdr47|Grcc10|Adarb1|Nr2e1|Nr4a2|Ephb3|Gli2|Cdh11|Fbxo45|Dclk1|Szt2|Chrnb2|Ephb6|Spg11|Nfib|Dcx|Kifbp|Pafah1b1|	33	-0.178169	-1.22656	0.193294	0.491751	Nr2e1|Ephb1|Bhlhe22|Fbxo45|Draxin|Zeb2|Dcx|Scn1b|Gli2|Grcc10|Kifbp|Nfib|Spg11|Ephb3|Tsku|Wdr47|Prdm8|Adarb1|Nr4a2|Dclk1|Pafah1b1|Nin|Ephb2|Sptbn4|Cdh11|Epha4|Plxna4|Chrnb2|Dcc|Mycbp2|Ephb6|Szt2|Slit2|	Kifbp|Nfib|Spg11|Ephb3|Tsku|Wdr47|Prdm8|Adarb1|Nr4a2|Dclk1|Pafah1b1|Nin|Ephb2|Sptbn4|Cdh11|Epha4|Plxna4|Chrnb2|Dcc|Mycbp2|Ephb6|Szt2|Slit2|
376	GOBP_CENTRIOLE_ASSEMBLY	41	0.194306	1.50702	0.0676983	0.164722	Rbm14|Cep295|Plk2|Nup62|Cdk5rap2|Cntrob|Spice1|Poc1b|Cep120|Cep135|C2cd3|Cep44|Kat2b|Cep63|Ccp110|Cenpj|Cep152|Vps4b|Ccdc78|Stil|Ccdc57|Cep192|Sass6|Rttn|D7Ertd443e|4933427D14Rik|Ccdc61|Ofd1|Deup1|	Rbm14|Cep295|Plk2|Nup62|Cdk5rap2|Cntrob|Spice1|Poc1b|Cep120|Cep135|C2cd3|Cep44|Kat2b|Cep63|Ccp110|Cenpj|Cep152|Vps4b|Ccdc78|Stil|Ccdc57|Cep192|Sass6|Rttn|D7Ertd443e|4933427D14Rik|Ccdc61|Ofd1|Deup1|Mdm1|Alms1|Chmp2a|Plk4|Cep76|Cetn4|Cep72|Kat2a|Ppp1r35|Trim37|Cetn2|Npm1|	43	0.0847404	0.671618	0.893822	0.929384	Poc1b|Cep63|Npm1|Kat2b|Cep76|Nup62|Cetn2|Cetn4|Sass6|Chmp2a|Ccp110|Trim37|Rbm14|Stil|Wdr62|Cep120|Cep135|Ppp1r35|C2cd3|D7Ertd443e|Tcp10b|Cep72|Plk4|Plk2|Spice1|Vps4b|Cenpj|Cntrob|4933427D14Rik|Cdk2|Cep295|Ofd1|Ccdc57|Ccdc61|Alms1|Mdm1|Ccdc78|Kat2a|Cdk5rap2|Rttn|Cep152|Cep44|Cep192|	Poc1b|Cep63|Npm1|Kat2b|Cep76|Nup62|Cetn2|Cetn4|Sass6|Chmp2a|Ccp110|Trim37|Rbm14|Stil|Wdr62|Cep120|Cep135|Ppp1r35|C2cd3|D7Ertd443e|Tcp10b|Cep72|Plk4|Plk2|Spice1|Vps4b|Cenpj|Cntrob|4933427D14Rik|Cdk2|Cep295|Ofd1|Ccdc57|Ccdc61|Alms1|Mdm1|Ccdc78|Kat2a|Cdk5rap2|Rttn|
377	GOBP_CENTROMERE_COMPLEX_ASSEMBLY	29	0.120075	0.76599	0.73506	0.823346	NA	NA	27	-0.113965	-0.701752	0.829787	0.937193	Cenpv|Cenpa|Cenpw|H3f3a|Senp6|H3f3b|Sirt6|Trappc12|Mis18a|Itgb3bp|Dicer1|Dlgap5|Pogz|Cenpx|Kntc1|Rnf4|Cenpt|Nasp|Hells|Cenps|Cenpp|Hjurp|Mis12|Cenpe|Cenpc1|Cenpn|Cenpo|	Cenpv|Cenpa|Cenpw|H3f3a|Senp6|H3f3b|Sirt6|Trappc12|
378	GOBP_CENTROSOME_DUPLICATION	68	0.178423	1.7021	0.023166	0.0849083	Ckap5|Cep295|Plk2|Cep131|Pdcd6ip|Nup62|Cdk5rap2|Cntrob|Xpo1|Spice1|Poc1b|Sac3d1|Cep120|Brca2|Arhgef10|Ccnf|Chmp2b|Cep135|C2cd3|Cep44|Kat2b|Cep63|Ccp110|Tmem67|Brca1|Cenpj|Cep152|Vps4b|Chmp4c|Stil|Chmp5|Ccdc57|Ccdc84|Cep192|Xrcc3|Chmp4b|Gen1|Sass6|Rttn|D7Ertd443e|Chordc1|4933427D14Rik|Kifc1|Chmp1a|Poc1a|Ofd1|Deup1|	Ckap5|Cep295|Plk2|Cep131|Pdcd6ip|Nup62|Cdk5rap2|Cntrob|Xpo1|Spice1|Poc1b|Sac3d1|Cep120|Brca2|Arhgef10|Ccnf|Chmp2b|Cep135|C2cd3|Cep44|Kat2b|Cep63|Ccp110|Tmem67|Brca1|Cenpj|Cep152|Vps4b|Chmp4c|Stil|Chmp5|Ccdc57|Ccdc84|Cep192|Xrcc3|Chmp4b|Gen1|Sass6|Rttn|D7Ertd443e|Chordc1|4933427D14Rik|Kifc1|Chmp1a|Poc1a|Ofd1|Deup1|Rock2|Usp33|Mdm1|Azin1|Alms1|Chmp2a|Nat10|Plk4|Cep76|Cetn4|Nde1|Sirt1|Cep72|Kat2a|Nu…	72	0.0645813	0.629967	0.920388	0.951763	Chmp1a|Nde1|Chmp5|Poc1b|Cep63|Fbxw5|Npm1|Kat2b|Cep76|Poc1a|Arhgef10|Chmp4b|Nup62|Ndc80|Cetn2|Cetn4|Chmp2b|Sass6|Sac3d1|Chmp2a|Ccp110|Trim37|Ckap5|Nubp1|Stil|Wdr62|Cep120|Cep135|Ppp1r35|Pdcd6ip|C2cd3|D7Ertd443e|Tcp10b|Cep72|Brca1|Cep131|Plk4|Plk2|Kifc1|Xrcc3|Spice1|Vps4b|Cenpj|Brca2|Cntrob|4933427D14Rik|Usp33|Cdk2|Cep295|Ofd1|Ccdc57|Alms1|Mdm1|Rock2|Kat2a|Chmp4c|Azin1|Ccnf|Cdk5rap2|Ccdc84|Brsk1|Rt…	Chmp1a|Nde1|Chmp5|Poc1b|Cep63|Fbxw5|Npm1|Kat2b|Cep76|Poc1a|Arhgef10|Chmp4b|
379	GOBP_CERAMIDE_BIOSYNTHETIC_PROCESS	62	-0.0737655	-0.689538	0.836	0.903533	NA	NA	60	-0.0780747	-0.717934	0.811203	0.928133	St6galnac4|Ugt8a|Elovl1|Prkcd|B3galt1|Fa2h|Sgms2|Cers2|Smpd2|B4galt4|Sptssa|P2rx7|B4galt6|Cers5|Ugcg|Ccn1|Ormdl3|Sptlc2|B3galt4|Samd8|St8sia6|Sphk1|Degs1|Smpd1|St6galnac6|Alox12b|B4galt5|Asah1|St6galnac5|St3gal2|Ormdl1|6430550D23Rik|Gal3st1|Sgms1|St3gal3|Sirt3|Ormdl2|Tlcd3b|St8sia3|Agk|Pla2g6|Sptssb|Cers3|Sptlc1|Sphk2|B4galt3|B4galnt1|St8sia2|St3gal1|Smpd4|Cers6|St6galnac3|Cers1|St8sia4|Asah2|B3g…	St6galnac4|Ugt8a|Elovl1|Prkcd|B3galt1|Fa2h|Sgms2|Cers2|Smpd2|B4galt4|Sptssa|
380	GOBP_CERAMIDE_METABOLIC_PROCESS	90	0.0571537	0.62307	0.930279	0.944102	NA	NA	86	0.0811741	0.881664	0.591919	0.764433	Neu3|Gm2a|St6galnac4|Lct|Ugt8a|Gla|Hexa|Elovl1|Prkcd|B3galt1|Fa2h|Sgms2|Cers2|Smpd2|B4galt4|Hexb|Sptssa|Itgb8|P2rx7|B4galt6|Cln6|Plpp3|Cln8|Pla2g15|Cers5|Ugcg|Ccn1|Ormdl3|Sptlc2|B3galt4|Plpp2|Samd8|St8sia6|Sphk1|Degs1|Smpd1|St6galnac6|Alox12b|Psap|B4galt5|Tm9sf2|Asah1|St6galnac5|Galc|St3gal2|Ormdl1|6430550D23Rik|Gal3st1|Sgms1|St3gal3|Sirt3|Ormdl2|Tlcd3b|St8sia3|Agk|Pla2g6|Neu4|Abca2|Naglu|Sptssb|…	Neu3|Gm2a|St6galnac4|Lct|Ugt8a|Gla|Hexa|Elovl1|Prkcd|B3galt1|Fa2h|Sgms2|Cers2|Smpd2|B4galt4|Hexb|Sptssa|Itgb8|P2rx7|B4galt6|Cln6|Plpp3|Cln8|Pla2g15|
381	GOBP_CEREBELLAR_CORTEX_DEVELOPMENT	62	0.190386	1.74711	0.0247934	0.0723046	Sptbn2|Sez6l2|Cntnap2|Pcnt|Cacna1a|Myh10|Hspa5|Atp2b2|Sez6l|Aars|Prox1|Kndc1|Usp9x|B4galt2|Nrxn1|Atp7a|Neurod2|Psap|Nfix|Dixdc1|	Sptbn2|Sez6l2|Cntnap2|Pcnt|Cacna1a|Myh10|Hspa5|Atp2b2|Sez6l|Aars|Prox1|Kndc1|Usp9x|B4galt2|Nrxn1|Atp7a|Neurod2|Psap|Nfix|Dixdc1|Gba|Whrn|Sez6|Dll1|Rere|Pantr2|Ophn1|Atxn2|Ogdh|Grid2|Naglu|Klhl1|Gli2|Atg7|Smo|Zfp365|Trnp1|Foxp2|Nav2|Cbln1|Clp1|Ezh2|Uqcrq|Ptpn11|Mdk|Rora|Wnt7a|Faim2|Herc1|Ttbk2|Map2k1|Cend1|Serpine2|Agtpbp1|Ulk1|Ttc21b|Ttll1|Cdk5|Ldb1|Arcn1|Coq8b|Slc25a46|	65	-0.20809	-1.95534	0	0.0611421	Ezh2|Ptpn11|Tuba1a|Rora|Serpine2|Dixdc1|Smo|Uqcrq|Neurod2|Whrn|Clp1|Prox1|Kif14|Gli2|Nfix|Lhx1|Zfp365|Wnt7a|Sptbn2|Klhl1|Nrxn1|Coq8b|Psap|Grid2|Trnp1|Hspa5|B4galt2|Ttc21b|Arcn1|Foxp2|Myh10|Rere|Pantr2|Dll1|Ulk1|Atxn2|Aars|Naglu|Ttbk2|Ogdh|Atg7|Usp9x|Cbln1|Map2k1|Nav2|Mdk|Ttll1|Atp7a|Agtpbp1|Pcnt|Kndc1|Atp2b2|Cdk5|Cend1|Sez6|Ophn1|Cntnap2|Sez6l2|Slc25a46|Cacna1a|Faim2|Sez6l|Gba|Ldb1|Herc1|	Foxp2|Myh10|Rere|Pantr2|Dll1|Ulk1|Atxn2|Aars|Naglu|Ttbk2|Ogdh|Atg7|Usp9x|Cbln1|Map2k1|Nav2|Mdk|Ttll1|Atp7a|Agtpbp1|Pcnt|Kndc1|Atp2b2|Cdk5|Cend1|Sez6|Ophn1|Cntnap2|Sez6l2|Slc25a46|Cacna1a|Faim2|Sez6l|Gba|Ldb1|Herc1|
382	GOBP_CEREBELLAR_CORTEX_FORMATION	30	-0.201029	-1.32101	0.134981	0.304129	Rora|Wnt7a|Faim2|Herc1|Map2k1|Cend1|Agtpbp1|Ulk1|Ttc21b|Ttll1|Cdk5|Ldb1|Slc25a46|	Cacna1a|Atp2b2|Prox1|Kndc1|Nrxn1|Atp7a|Psap|Nfix|Gba|Whrn|Dll1|Ophn1|Atxn2|Grid2|Foxp2|Cbln1|Ptpn11|Rora|Wnt7a|Faim2|Herc1|Map2k1|Cend1|Agtpbp1|Ulk1|Ttc21b|Ttll1|Cdk5|Ldb1|Slc25a46|	31	-0.315476	-2.13158	0.00194932	0.0286218	Ptpn11|Rora|Whrn|Prox1|Nfix|Lhx1|Wnt7a|Nrxn1|Psap|Grid2|Ttc21b|Foxp2|Dll1|Ulk1|Atxn2|Cbln1|Map2k1|Ttll1|Atp7a|Agtpbp1|Kndc1|Atp2b2|Cdk5|Cend1|Ophn1|Slc25a46|Cacna1a|Faim2|Gba|Ldb1|Herc1|	Cbln1|Map2k1|Ttll1|Atp7a|Agtpbp1|Kndc1|Atp2b2|Cdk5|Cend1|Ophn1|Slc25a46|Cacna1a|Faim2|Gba|Ldb1|Herc1|
383	GOBP_CEREBELLAR_CORTEX_MORPHOGENESIS	41	0.16888	1.2649	0.18254	0.315124	Sptbn2|Cntnap2|Pcnt|Cacna1a|Atp2b2|Prox1|Kndc1|Usp9x|Nrxn1|Atp7a|Psap|Nfix|	Sptbn2|Cntnap2|Pcnt|Cacna1a|Atp2b2|Prox1|Kndc1|Usp9x|Nrxn1|Atp7a|Psap|Nfix|Gba|Whrn|Dll1|Pantr2|Ophn1|Atxn2|Grid2|Gli2|Smo|Zfp365|Trnp1|Foxp2|Cbln1|Ptpn11|Rora|Wnt7a|Faim2|Herc1|Map2k1|Cend1|Serpine2|Agtpbp1|Ulk1|Ttc21b|Ttll1|Cdk5|Ldb1|Coq8b|Slc25a46|	44	-0.2192	-1.73901	0.0210084	0.129371	Ptpn11|Tuba1a|Rora|Serpine2|Smo|Whrn|Prox1|Kif14|Gli2|Nfix|Lhx1|Zfp365|Wnt7a|Sptbn2|Nrxn1|Coq8b|Psap|Grid2|Trnp1|Ttc21b|Foxp2|Pantr2|Dll1|Ulk1|Atxn2|Usp9x|Cbln1|Map2k1|Ttll1|Atp7a|Agtpbp1|Pcnt|Kndc1|Atp2b2|Cdk5|Cend1|Ophn1|Cntnap2|Slc25a46|Cacna1a|Faim2|Gba|Ldb1|Herc1|	Usp9x|Cbln1|Map2k1|Ttll1|Atp7a|Agtpbp1|Pcnt|Kndc1|Atp2b2|Cdk5|Cend1|Ophn1|Cntnap2|Slc25a46|Cacna1a|Faim2|Gba|Ldb1|Herc1|
384	GOBP_CEREBELLAR_PURKINJE_CELL_LAYER_DEVELOPMENT	35	0.269924	1.88682	0.00994036	0.0423666	Sptbn2|Sez6l2|Cntnap2|Cacna1a|Myh10|Hspa5|Atp2b2|Sez6l|Aars|B4galt2|Atp7a|Psap|Nfix|Gba|Whrn|Sez6|Dll1|Rere|	Sptbn2|Sez6l2|Cntnap2|Cacna1a|Myh10|Hspa5|Atp2b2|Sez6l|Aars|B4galt2|Atp7a|Psap|Nfix|Gba|Whrn|Sez6|Dll1|Rere|Atxn2|Naglu|Klhl1|Atg7|Foxp2|Uqcrq|Rora|Faim2|Herc1|Cend1|Agtpbp1|Ttc21b|Ttll1|Ldb1|Arcn1|Coq8b|Slc25a46|	37	-0.275675	-1.98544	0.0056926	0.0566572	Rora|Uqcrq|Whrn|Kif14|Nfix|Lhx1|Sptbn2|Klhl1|Coq8b|Psap|Hspa5|B4galt2|Ttc21b|Arcn1|Foxp2|Myh10|Rere|Dll1|Atxn2|Aars|Naglu|Atg7|Ttll1|Atp7a|Agtpbp1|Atp2b2|Cend1|Sez6|Cntnap2|Sez6l2|Slc25a46|Cacna1a|Faim2|Sez6l|Gba|Ldb1|Herc1|	Foxp2|Myh10|Rere|Dll1|Atxn2|Aars|Naglu|Atg7|Ttll1|Atp7a|Agtpbp1|Atp2b2|Cend1|Sez6|Cntnap2|Sez6l2|Slc25a46|Cacna1a|Faim2|Sez6l|Gba|Ldb1|Herc1|
385	GOBP_CEREBELLAR_PURKINJE_CELL_LAYER_MORPHOGENESIS	21	-0.24383	-1.34829	0.111111	0.281078	Rora|Faim2|Herc1|Cend1|Agtpbp1|Ttc21b|Ttll1|Ldb1|Coq8b|Slc25a46|	Sptbn2|Cntnap2|Cacna1a|Atp2b2|Atp7a|Psap|Gba|Whrn|Dll1|Atxn2|Foxp2|Rora|Faim2|Herc1|Cend1|Agtpbp1|Ttc21b|Ttll1|Ldb1|Coq8b|Slc25a46|	23	-0.356753	-2.08456	0	0.0364353	Rora|Whrn|Kif14|Lhx1|Sptbn2|Coq8b|Psap|Ttc21b|Foxp2|Dll1|Atxn2|Ttll1|Atp7a|Agtpbp1|Atp2b2|Cend1|Cntnap2|Slc25a46|Cacna1a|Faim2|Gba|Ldb1|Herc1|	Ttll1|Atp7a|Agtpbp1|Atp2b2|Cend1|Cntnap2|Slc25a46|Cacna1a|Faim2|Gba|Ldb1|Herc1|
386	GOBP_CEREBRAL_CORTEX_CELL_MIGRATION	53	0.171897	1.48264	0.0854369	0.175547	Lamb1|Pou3f2|Robo1|Slit2|Ctnnb1|Pou3f3|Sun2|Rtn4|Cdk5r2|Pex5|Cul5|Wdr47|Syne2|Dixdc1|Disc1|Sun1|Egfr|Fut10|Fgf13|Lrp6|Adgrg1|Htr6|Arx|Psen1|Lhx6|Foxg1|Nr2e1|Ccdc141|	Lamb1|Pou3f2|Robo1|Slit2|Ctnnb1|Pou3f3|Sun2|Rtn4|Cdk5r2|Pex5|Cul5|Wdr47|Syne2|Dixdc1|Disc1|Sun1|Egfr|Fut10|Fgf13|Lrp6|Adgrg1|Htr6|Arx|Psen1|Lhx6|Foxg1|Nr2e1|Ccdc141|Srgap2|Col3a1|Gli3|Cdk5r1|Mdga1|Fbxo45|Fgfr1|Dab1|Ndel1|Bmerb1|Socs7|P2ry12|Efhc1|Mboat7|Reln|Rnf7|Pex13|Rhoa|Dcx|Rac1|Dab2ip|Lrp8|Zmiz1|Cdk5|Pafah1b1|	53	0.087108	0.744168	0.764244	0.880491	Rnf7|Nr2e1|Cdk5r2|Pou3f3|P2ry12|Lrp6|Sun2|Fbxo45|Dixdc1|Foxg1|Psen1|Dcx|Socs7|Cdk5r1|Dab1|Fgf13|Rtn4|Rhoa|Cul5|Fut10|Ctnnb1|Bmerb1|Egfr|Rac1|Adgrg1|Zmiz1|Col3a1|Lhx6|Lrp8|Dab2ip|Ndel1|Pou3f2|Pex5|Wdr47|Gli3|Lamb1|Pex13|Pafah1b1|Arx|Srgap2|Mdga1|Disc1|Fgfr1|Syne2|Sun1|Ccdc141|Cdk5|Htr6|Mboat7|Reln|Efhc1|Robo1|Slit2|	Rnf7|Nr2e1|Cdk5r2|Pou3f3|P2ry12|Lrp6|Sun2|Fbxo45|Dixdc1|Foxg1|Psen1|Dcx|Socs7|Cdk5r1|Dab1|Fgf13|Rtn4|Rhoa|Cul5|Fut10|Ctnnb1|Bmerb1|Egfr|Rac1|Adgrg1|Zmiz1|Col3a1|Lhx6|Lrp8|Dab2ip|Ndel1|Pou3f2|Pex5|Wdr47|
387	GOBP_CEREBRAL_CORTEX_DEVELOPMENT	104	0.15104	1.80626	0.00813008	0.0588736	Grin1|Afdn|Lamb1|Pou3f2|Robo1|Slit2|Ctnnb1|Pou3f3|Phactr1|Sun2|Bhlhe22|Rtn4|Tbr1|Emx1|Cdk5r2|Tsc1|Tacc2|Btbd3|Pex5|Cul5|Tacc1|Lhx2|	Grin1|Afdn|Lamb1|Pou3f2|Robo1|Slit2|Ctnnb1|Pou3f3|Phactr1|Sun2|Bhlhe22|Rtn4|Tbr1|Emx1|Cdk5r2|Tsc1|Tacc2|Btbd3|Pex5|Cul5|Tacc1|Lhx2|Wdr47|Syne2|Dixdc1|Nsun5|Disc1|Sun1|Cdh2|Cep120|Egfr|Fut10|Ntrk2|Fgf13|Lrp6|Dicer1|Zbtb18|Sox2|Adgrg1|Htr6|Arx|Pals1|Psen1|Emx2|Lhx6|Foxg1|Nr2e1|Tacc3|Ccdc141|Mkks|Pax6|Celf1|Srgap2|Col3a1|Hnrnpk|Gli3|Cdk5r1|Atg7|Smo|Cdon|Dmrta2|Mdga1|Fbxo45|Crkl|Fat4|Fgfr1|Dab1|Ndel1…	115	0.078011	0.976724	0.470588	0.677644	Rnf7|Nr2e1|Cdk5r2|Pou3f3|Bhlhe22|Nde1|Pax6|Tuba1a|Eomes|Tubb2b|Ywhae|P2ry12|Lrp6|Sun2|Fbxo45|Dixdc1|Smo|Foxg1|Tacc1|Lhx2|Psen1|Ntrk2|Zbtb18|Bax|Dcx|Socs7|Cdk5r1|Crk|Dmrta2|Dab1|Fgf13|Rtn4|Kif14|Rhoa|Nfix|Akirin2|Sox2|Mkks|Gsk3b|Bbs1|Cul5|Fut10|Ctnnb1|Nars|Bmerb1|Btbd3|Wdr62|Ascl1|Egfr|Cep120|Dicer1|Rac1|Bbs4|Plcb1|Tubb2a|Adgrg1|Zmiz1|Col3a1|Lhx6|Lrp8|Dab2ip|Ndel1|Pou3f2|Phactr1|Pals1|Tfap2c|Pex5|…	Rnf7|Nr2e1|Cdk5r2|Pou3f3|Bhlhe22|Nde1|Pax6|Tuba1a|Eomes|Tubb2b|Ywhae|P2ry12|Lrp6|Sun2|Fbxo45|Dixdc1|Smo|Foxg1|Tacc1|Lhx2|Psen1|Ntrk2|Zbtb18|Bax|Dcx|Socs7|Cdk5r1|Crk|Dmrta2|Dab1|Fgf13|Rtn4|Kif14|Rhoa|Nfix|Akirin2|Sox2|Mkks|Gsk3b|Bbs1|Cul5|Fut10|Ctnnb1|Nars|Bmerb1|Btbd3|Wdr62|Ascl1|
388	GOBP_CEREBRAL_CORTEX_NEURON_DIFFERENTIATION	25	0.214276	1.27373	0.175105	0.309766	Cntn2|Emx1|Pex5|Sin3a|Neurog2|Id4|Dlx1|Zfp335|Drd1|Arx|Psen1|Ophn1|Lhx6|Nr2e1|	Cntn2|Emx1|Pex5|Sin3a|Neurog2|Id4|Dlx1|Zfp335|Drd1|Arx|Psen1|Ophn1|Lhx6|Nr2e1|D16Ertd472e|Gdpd5|Elavl4|Rac1|Tox|Chd5|Fezf2|Hprt|Rac3|Pafah1b1|Hes1|	28	-0.134921	-0.879522	0.596457	0.812598	Nr2e1|Id4|Eomes|Neurog2|Psen1|Cntn2|Dlx2|Drd1|Drd2|Rac1|Lhx6|Dlx1|Hes1|Pex5|D16Ertd472e|Rac3|Elavl4|Pafah1b1|Arx|Hprt|Sin3a|Emx1|Zfp335|Gdpd5|Chd5|Ophn1|Fezf2|Tox|	D16Ertd472e|Rac3|Elavl4|Pafah1b1|Arx|Hprt|Sin3a|Emx1|Zfp335|Gdpd5|Chd5|Ophn1|Fezf2|Tox|
389	GOBP_CEREBRAL_CORTEX_RADIALLY_ORIENTED_CELL_MIGRATION	40	0.174691	1.29628	0.192149	0.294978	Lamb1|Pou3f2|Ctnnb1|Pou3f3|Sun2|Rtn4|Cdk5r2|Cul5|Wdr47|Syne2|Dixdc1|Disc1|Sun1|	Lamb1|Pou3f2|Ctnnb1|Pou3f3|Sun2|Rtn4|Cdk5r2|Cul5|Wdr47|Syne2|Dixdc1|Disc1|Sun1|Fut10|Adgrg1|Lhx6|Foxg1|Nr2e1|Ccdc141|Srgap2|Col3a1|Gli3|Cdk5r1|Mdga1|Fbxo45|Dab1|Ndel1|Bmerb1|Socs7|P2ry12|Mboat7|Reln|Rnf7|Dcx|Rac1|Dab2ip|Lrp8|Zmiz1|Cdk5|Pafah1b1|	40	0.150601	1.09613	0.334711	0.579704	Rnf7|Nr2e1|Cdk5r2|Pou3f3|P2ry12|Sun2|Fbxo45|Dixdc1|Foxg1|Dcx|Socs7|Cdk5r1|Dab1|Rtn4|Cul5|Fut10|Ctnnb1|Bmerb1|Rac1|Adgrg1|Zmiz1|Col3a1|Lhx6|Lrp8|Dab2ip|Ndel1|Pou3f2|Wdr47|Gli3|Lamb1|Pafah1b1|Srgap2|Mdga1|Disc1|Syne2|Sun1|Ccdc141|Cdk5|Mboat7|Reln|	Rnf7|Nr2e1|Cdk5r2|Pou3f3|P2ry12|Sun2|Fbxo45|Dixdc1|Foxg1|Dcx|Socs7|Cdk5r1|Dab1|Rtn4|Cul5|Fut10|Ctnnb1|Bmerb1|Rac1|Adgrg1|Zmiz1|Col3a1|Lhx6|Lrp8|Dab2ip|Ndel1|Pou3f2|
390	GOBP_CGMP_MEDIATED_SIGNALING	24	-0.177544	-1.047	0.399261	0.568923	Prkg1|Kcnc2|Cd36|Pde9a|Pde10a|Rundc3a|Pde11a|Gucy1a2|Htr2c|	Apoe|Npr1|Pde2a|Gucy1a1|Nppc|Npr2|Pde3a|Thbs1|Ptk2b|Cgas|Adnp|Gucy1b2|Gucy1b1|Gucy2e|Ednrb|Prkg1|Kcnc2|Cd36|Pde9a|Pde10a|Rundc3a|Pde11a|Gucy1a2|Htr2c|	28	-0.169317	-1.07716	0.338432	0.639095	Apoe|Ednrb|Gucy2e|Cgas|Npr1|Npr2|Aqp1|Cd36|Pdzd3|Rundc3a|Htr2b|Adnp|Pde3a|Ptk2b|Nppc|Prkg1|Gucy2f|Gucy1a2|Adora2b|Pde2a|Gucy1b1|Thbs1|Pde9a|Pde10a|Gucy1a1|Kcnc2|Pde11a|Htr2c|	Npr2|Aqp1|Cd36|Pdzd3|Rundc3a|Htr2b|Adnp|Pde3a|Ptk2b|Nppc|Prkg1|Gucy2f|Gucy1a2|Adora2b|Pde2a|Gucy1b1|Thbs1|Pde9a|Pde10a|Gucy1a1|Kcnc2|Pde11a|Htr2c|
391	GOBP_CHAPERONE_COFACTOR_DEPENDENT_PROTEIN_REFOLDING	29	0.135305	0.876521	0.617769	0.701187	NA	NA	29	0.230797	1.48405	0.0873016	0.287112	Hspe1|Bag1|Dnajb1|Tor1a|Tor1b|Dnajc18|Dnajc7|Ero1a|Dnajb14|Hspa9|Dnajb12|Sdf2|Hsph1|St13|Hspa8|Hspa1a|Hspa14|Dnajb5|Sdf2l1|Hspa5|Tor2a|Dnajb4|Ptges3|Hspa1l|Hspa1b|Hspa13|Hspa2|Cd74|H2-DMa|	Hspe1|Bag1|Dnajb1|Tor1a|Tor1b|Dnajc18|Dnajc7|Ero1a|Dnajb14|Hspa9|Dnajb12|Sdf2|Hsph1|
392	GOBP_CHAPERONE_MEDIATED_PROTEIN_FOLDING	56	-0.172129	-1.51475	0.0785855	0.177111	Tor1b|Dnajb12|Sgta|Tor1a|Cct4|Hspb6|Ppid|Fkbp1b|Dnajb2|Dnajc18|Dnajb5|Cct2|Cct5|Pex19|Hspa14|Dnajb14|Dnajc5|Ero1a|Cct6a|Fkbp1a|Cct7|Fkbp5|Pdcd5|Sdf2l1|Pdcl3|Ptges3|Cct3|Dnajb6|Cct8|Tcp1|	Hspa5|Hspa1b|Hspa2|Hspa9|Unc45a|Hspa1a|Pdia4|St13|Hspa8|Bag1|H2-DMa|Dnajb1|Clu|Fkbp4|Dnajb4|Hsph1|Tor2a|Dnajb13|Chordc1|Dnajb3|Hspa13|Dffa|Hspe1|Hspa1l|Dnajc7|Sdf2|Tor1b|Dnajb12|Sgta|Tor1a|Cct4|Hspb6|Ppid|Fkbp1b|Dnajb2|Dnajc18|Dnajb5|Cct2|Cct5|Pex19|Hspa14|Dnajb14|Dnajc5|Ero1a|Cct6a|Fkbp1a|Cct7|Fkbp5|Pdcd5|Sdf2l1|Pdcl3|Ptges3|Cct3|Dnajb6|Cct8|Tcp1|	57	0.203856	1.8303	0.022869	0.109702	Hspe1|Clu|Pdcl3|Pdcd5|Fkbp4|Bag1|Dnajb1|Tor1a|Cct7|Tor1b|Dnajc18|Cct5|Fkbp2|Tcp1|Dnajc7|Cct3|Ero1a|Dnajb14|Cct4|Hspa9|Cct2|Dnajb12|Sdf2|Hsph1|Cct6a|St13|Cct8|Hspa8|Hspa1a|Sgta|Pdia4|Hspa14|Hspb1|Pex19|Dnajb5|Sdf2l1|Fkbp5|Hspa5|Tor2a|Hspb6|Dnajb2|Unc45a|Dnajb4|Ptges3|Fkbp11|Dnajc5|Hspa1l|Dnajb6|Hspa1b|Dnajb3|Hspa13|Dffa|Ppid|Hspa2|Cd74|H2-DMa|Chordc1|	Hspe1|Clu|Pdcl3|Pdcd5|Fkbp4|Bag1|Dnajb1|Tor1a|Cct7|Tor1b|Dnajc18|Cct5|Fkbp2|Tcp1|Dnajc7|Cct3|Ero1a|Dnajb14|Cct4|Hspa9|Cct2|Dnajb12|Sdf2|Hsph1|
393	GOBP_CHEMICAL_SYNAPTIC_TRANSMISSION_POSTSYNAPTIC	97	0.202091	2.34483	0	0.00548257	Npas4|Dbn1|Ppp1r9a|Ckap5|Grin1|Cntnap2|Mef2c|Mapk8ip2|Afdn|Cx3cl1|Insyn1|Baiap2|Slc8a2|Npy2r|Unc13b|Dgki|Slc8a3|Grin2b|Nrxn1|Atxn1|Igsf9b|Grik5|Grin2a|Dvl1|Mecp2|Insyn2a|Rims2|Tmem108|Pclo|Rims1|Dlg4|Rgs4|Nlgn1|Grip2|Nlgn3|Grin2d|Mpp2|Celf4|Grik2|Slc29a1|Sh3gl1|Sez6|Zmynd8|	Npas4|Dbn1|Ppp1r9a|Ckap5|Grin1|Cntnap2|Mef2c|Mapk8ip2|Afdn|Cx3cl1|Insyn1|Baiap2|Slc8a2|Npy2r|Unc13b|Dgki|Slc8a3|Grin2b|Nrxn1|Atxn1|Igsf9b|Grik5|Grin2a|Dvl1|Mecp2|Insyn2a|Rims2|Tmem108|Pclo|Rims1|Dlg4|Rgs4|Nlgn1|Grip2|Nlgn3|Grin2d|Mpp2|Celf4|Grik2|Slc29a1|Sh3gl1|Sez6|Zmynd8|Grin2c|Anks1b|Ptk2b|Cux2|Pten|Bdnf|Grid2|Adrb2|Neto2|App|Chrna3|Dmpk|Ntsr1|Igsf11|Tbc1d24|Tmem25|Grik1|Cbln1|Adora1|Cacnb3|Ss…	NA	NA	NA	NA	NA	NA	NA
394	GOBP_CHEMOKINE_PRODUCTION	71	-0.0739452	-0.731759	0.837838	0.869821	NA	NA	80	0.189434	1.96216	0.00389864	0.067113	Egr1|Tlr9|Erbin|Csf1r|Cd24a|Mbp|Tlr7|Adam17|Apod|Tusc2|Tnf|Lpl|Il17ra|Wnt5a|Usp25|Il18|Trem2|Lgals9|Lbp|Havcr2|Hmgb1|Selenok|Il1b|Ccl5|Nfkbiz|Ticam2|Mavs|Mif|Mul1|Il6|Lilrb4b|Aif1|Mapk9|Tlr2|Ccn1|Epha2|Il4ra|Ripk2|Tlr3|Arg2|Foxp1|Slc37a4|Postn|Klf4|Snai2|Syk|Cd84|Myd88|Nod2|Eif2ak2|Tlr4|Zfpm1|Twist1|Ticam1|Gstp1|Oas1c|Ackr1|Tirap|Map2k5|Ext1|Nfkb1|Trpv4|P2ry2|Suz12|Il33|Il4|Alox8|Chia1|Adora2b|Li…	Egr1|Tlr9|Erbin|Csf1r|Cd24a|Mbp|Tlr7|Adam17|Apod|Tusc2|Tnf|Lpl|Il17ra|Wnt5a|Usp25|Il18|Trem2|Lgals9|Lbp|Havcr2|Hmgb1|Selenok|Il1b|Ccl5|Nfkbiz|Ticam2|Mavs|Mif|Mul1|Il6|Lilrb4b|Aif1|Mapk9|Tlr2|Ccn1|Epha2|Il4ra|Ripk2|Tlr3|Arg2|Foxp1|Slc37a4|Postn|
395	GOBP_CHLORIDE_TRANSMEMBRANE_TRANSPORT	37	0.228909	1.6567	0.0333333	0.100159	Slc12a5|Slc12a9|Ano3|Slc1a1|Gabrb1|Slc12a2|Gabrd|Slc6a1|Slc12a4|Glra2|Slc4a8|Gabrg2|Clcn3|Gabrb2|Slc1a3|Ano5|Slc12a6|	Slc12a5|Slc12a9|Ano3|Slc1a1|Gabrb1|Slc12a2|Gabrd|Slc6a1|Slc12a4|Glra2|Slc4a8|Gabrg2|Clcn3|Gabrb2|Slc1a3|Ano5|Slc12a6|Slc12a8|Gabrg1|Glra4|Clcn1|Slc12a7|Glra3|Ano2|Ano4|Best1|Gabra2|Ano6|Gabrg3|Pcyox1|Lrrc8a|Gabra4|Gabra5|Gabra1|Glrb|Gabrb3|Gabra3|	43	-0.202956	-1.58668	0.0430328	0.203724	Glra2|Ano5|Slc1a3|Gabra5|Gabrb3|Lrrc8a|Ano4|Slc12a2|Chrm5|Ano10|Gabra4|Casr|Slc12a4|Glra3|Clcn1|Best1|Ano1|Ano2|Pcyox1|Slc12a7|Slc6a1|Gabrg3|Slc1a1|Ano8|Gabra1|Gabra2|Slc12a3|Clca3a2|Clcn3|Gabrg1|Ano3|Ano6|Glrb|Gabrg2|Gabrb2|Slc12a9|Slc12a5|Gabrb1|Slc12a8|Slc12a6|Gabra3|Clcn2|Slc4a8|	Gabrg3|Slc1a1|Ano8|Gabra1|Gabra2|Slc12a3|Clca3a2|Clcn3|Gabrg1|Ano3|Ano6|Glrb|Gabrg2|Gabrb2|Slc12a9|Slc12a5|Gabrb1|Slc12a8|Slc12a6|Gabra3|Clcn2|Slc4a8|
396	GOBP_CHLORIDE_TRANSPORT	76	0.175601	1.77081	0.0288066	0.0672984	Slc12a5|Clic4|Slc12a9|Ano3|Slc1a1|Grm5|Car2|Ttyh2|Gabrb1|Slc12a2|Gabrd|Slc6a1|Slc12a4|Glra2|Slc4a8|Gabrg2|Clcn6|Clcn7|Pacc1|Car7|Clcn4|Clcn3|Gabrb2|Ano8|Slc1a3|Slc26a8|Ano5|Slc12a6|Clic1|Ttyh1|Ptafr|Slc12a8|Clic6|	Slc12a5|Clic4|Slc12a9|Ano3|Slc1a1|Grm5|Car2|Ttyh2|Gabrb1|Slc12a2|Gabrd|Slc6a1|Slc12a4|Glra2|Slc4a8|Gabrg2|Clcn6|Clcn7|Pacc1|Car7|Clcn4|Clcn3|Gabrb2|Ano8|Slc1a3|Slc26a8|Ano5|Slc12a6|Clic1|Ttyh1|Ptafr|Slc12a8|Clic6|Slc26a1|Atp8b1|Clic5|Abcb1a|Slc4a2|Gabrg1|Glra4|Clcn1|Clcnka|Clcc1|Clcn2|Best3|Slc12a7|Clca3a2|Tspo|Wnk4|Clcn5|Glra3|Clic3|Ano2|Abcb1b|P2ry6|Slc26a6|Ano4|Ttyh3|Best1|Clca3a1|Gabra2|Ano6|…	79	-0.140294	-1.48793	0.0669216	0.270209	Car2|Ttyh1|Clic1|Ptafr|Clcn4|Best3|Glra2|Ano5|Slc1a3|Ostm1|Gabra5|Ttyh2|Gabrb3|Clns1a|Lrrc8a|Ano4|Slc12a2|Chrm5|Slc17a8|Ano10|Gabra4|Ttyh3|Wnk4|Car7|Casr|Clic4|Slc12a4|Slc4a2|Glra3|Clcn1|Clic5|Tspo|Best1|Ano1|Clic6|Clcc1|Ano2|Gabrq|Atp8b1|Pcyox1|Slc12a7|Slc6a1|Gabrd|Clcn6|Gabrg3|Slc1a1|Ano8|Gabra1|Slc26a6|Gabra2|Slc12a3|Clca3a2|Slc26a1|P2ry6|Clcn3|Gabrg1|Pacc1|Ano3|Ano6|Glrb|Prkg2|Abcb1a|Gabrg2|G…	Clcn6|Gabrg3|Slc1a1|Ano8|Gabra1|Slc26a6|Gabra2|Slc12a3|Clca3a2|Slc26a1|P2ry6|Clcn3|Gabrg1|Pacc1|Ano3|Ano6|Glrb|Prkg2|Abcb1a|Gabrg2|Gabrb2|Slc12a9|Clca3a1|Abcb1b|Slc12a5|Gabrb1|Clcn5|Slc12a8|Slc12a6|Slc17a7|Slc26a8|Gabra3|Clcn2|Clcn7|Slc4a8|Slc17a6|
397	GOBP_CHOLESTEROL_EFFLUX	36	0.144601	1.03848	0.390977	0.529579	NA	NA	38	-0.205298	-1.51294	0.0681818	0.253623	Lamtor1|Npc2|Nr1h2|Trem2|Nr1h3|Apoe|Cav1|Naxe|Srebf2|Irak1|Stx12|Ptch1|Scarb1|Npc1|Mexis|Eepd1|Abca7|Spg11|Nfkbia|Tsku|Abca2|Soat1|Abca8a|Pparg|Shh|Gps2|Zdhhc8|Pltp|Ttc39b|Sirt1|Abca1|Egf|Abcg4|Abcg1|Lrp1|Abca8b|Abca5|Abca3|	Pparg|Shh|Gps2|Zdhhc8|Pltp|Ttc39b|Sirt1|Abca1|Egf|Abcg4|Abcg1|Lrp1|Abca8b|Abca5|Abca3|
398	GOBP_CHONDROCYTE_DEVELOPMENT	26	0.247551	1.47717	0.0917969	0.17838	Mia3|Smad7|Acan|Col11a1|Bmpr2|Sox9|Chst11|Rflnb|Eif2ak3|Pthlh|Fgf18|Ext1|Axin2|Mex3c|	Mia3|Smad7|Acan|Col11a1|Bmpr2|Sox9|Chst11|Rflnb|Eif2ak3|Pthlh|Fgf18|Ext1|Axin2|Mex3c|Tgfbr2|Rarg|Poc1a|Chsy1|Col27a1|Serpinh1|Runx2|Sulf1|Ecm1|Bpnt2|Smpd3|Sulf2|	28	-0.0940347	-0.590275	0.949083	0.980811	Acan|Poc1a|Sox9|Chsy1|Col27a1|Bpnt2|Col11a1|Eif2ak3|Tgfbr2|Sulf1|Msx2|Mex3c|Mia3|Bmpr2|Axin2|Ecm1|Serpinh1|Ext1|Smad7|Rflnb|Pthlh|Rflna|Chst11|Fgf18|Rarg|Sulf2|Runx2|Smpd3|	Acan|Poc1a|Sox9|Chsy1|Col27a1|Bpnt2|Col11a1|Eif2ak3|Tgfbr2|Sulf1|Msx2|Mex3c|Mia3|Bmpr2|Axin2|Ecm1|Serpinh1|Ext1|Smad7|Rflnb|Pthlh|
399	GOBP_CHONDROCYTE_DIFFERENTIATION	93	0.144431	1.6315	0.0280561	0.109904	Glg1|Trip11|Mia3|Mef2c|Anxa6|Smad7|Ctnnb1|Acan|Col11a1|Chadl|Mkx|Zfp219|Col11a2|Trps1|Bmpr2|Sox9|Pkdcc|Rela|Snx19|Chst11|Slc39a14|Wnt9a|Prkca|Scube2|Rflnb|Ext2|Eif2ak3|Zbtb16|Fgf9|Pthlh|Fgf18|Gpld1|Nppc|Creb3l2|Sox6|Ext1|Axin2|Mex3c|Thrb|Grem1|Rb1|Tgfbr2|Tgfb1|Sox5|Por|Rarg|Col3a1|Gli3|Osr1|Bmp6|Gli2|Ltbp3|Mef2d|Pth1r|Poc1a|Twsg1|Hes5|Chsy1|Arid5a|Ccn2|Lnpk|Fgfr1|Smad3|Rarb|Runx1|Hspg2|Bmpr1b|Col…	Glg1|Trip11|Mia3|Mef2c|Anxa6|Smad7|Ctnnb1|Acan|Col11a1|Chadl|Mkx|Zfp219|Col11a2|Trps1|Bmpr2|Sox9|Pkdcc|Rela|Snx19|Chst11|Slc39a14|Wnt9a|Prkca|Scube2|Rflnb|Ext2|Eif2ak3|Zbtb16|Fgf9|Pthlh|Fgf18|Gpld1|Nppc|Creb3l2|Sox6|Ext1|Axin2|Mex3c|Thrb|Grem1|Rb1|Tgfbr2|Tgfb1|Sox5|Por|Rarg|Col3a1|Gli3|Osr1|Bmp6|Gli2|Ltbp3|Mef2d|Pth1r|Poc1a|Twsg1|Hes5|Chsy1|Arid5a|Ccn2|Lnpk|Fgfr1|Smad3|Rarb|Runx1|Hspg2|Bmpr1b|Col…	98	-0.0875546	-0.997167	0.460159	0.702091	Bmpr1a|Grem1|Twsg1|Thrb|Bmpr1b|Ptpn11|Acan|Poc1a|Sox9|Rb1|Chsy1|Tgfbr1|Col27a1|Bpnt2|Mapk14|Mboat2|Bmp4|Col11a1|Eif2ak3|Gli2|Tgfbr2|Sulf1|Wnt7a|Ctnnb1|Col2a1|Rela|Fgf9|Chadl|Npr2|Ltbp3|Atf2|Pkdcc|Snai2|Smad3|Msx2|Mex3c|Osr1|Efemp1|Slc39a14|Sox6|Bmp6|Prkca|Sox5|Col3a1|Zbtb16|Mia3|Nfib|Pth1r|Mkx|Bmpr2|Axin2|Maf|Nppc|Loxl2|Creb3l2|Ccn2|Ecm1|Serpinh1|Tgfb1|Trip11|Gli3|Ext1|Ift80|Smad7|Scube2|Bmp2|Rfl…	Ctnnb1|Col2a1|Rela|Fgf9|Chadl|Npr2|Ltbp3|Atf2|Pkdcc|Snai2|Smad3|Msx2|Mex3c|Osr1|Efemp1|Slc39a14|Sox6|Bmp6|Prkca|Sox5|Col3a1|Zbtb16|Mia3|Nfib|Pth1r|Mkx|Bmpr2|Axin2|Maf|Nppc|Loxl2|Creb3l2|Ccn2|Ecm1|Serpinh1|Tgfb1|Trip11|Gli3|Ext1|Ift80|Smad7|Scube2|Bmp2|Rflnb|Pthlh|Snx19|Anxa6|Col11a2|Rflna|Ccn4|Por|Trps1|Chst11|Mef2d|Hif1a|Fgfr1|Zfp219|Mef2c|Hes5|Hspg2|Wnt9a|Mdk|Prkg2|Fgf18|Rarg|Arid5a|Sulf2|Rarb|…
400	GOBP_CHONDROITIN_SULFATE_METABOLIC_PROCESS	27	0.171018	1.04818	0.371032	0.518313	NA	NA	29	0.110384	0.702121	0.851695	0.908373	Slc35d1|Bgn|Chst3|Chsy1|Hexb|Mamdc2|Bpnt2|Galns|Csgalnact2|Arsb|Csgalnact1|Ndnf|Chst7|Dsel|Hyal1|Xylt1|Gusb|Spock3|Egflam|Ext1|Ugdh|Chpf2|Chst11|Dse|Chpf|Chsy3|Chst12|Dcn|Spock2|	Slc35d1|Bgn|Chst3|Chsy1|Hexb|Mamdc2|Bpnt2|Galns|Csgalnact2|Arsb|Csgalnact1|Ndnf|Chst7|Dsel|Hyal1|Xylt1|Gusb|Spock3|Egflam|Ext1|Ugdh|
401	GOBP_CHONDROITIN_SULFATE_PROTEOGLYCAN_METABOLIC_PROCESS	33	0.20482	1.38748	0.126582	0.232026	B3gat3|Chst11|Galns|Chsy3|Chpf|Xylt2|B3gat1|Spock3|Chpf2|Chst7|Pxylp1|Ext1|Hexb|Ndnf|Chst12|Bgn|Arsb|Igf1|Hyal1|Spock2|Chsy1|Ugdh|Csgalnact1|Slc35d1|Dse|B3gat2|Chst3|Gusb|	B3gat3|Chst11|Galns|Chsy3|Chpf|Xylt2|B3gat1|Spock3|Chpf2|Chst7|Pxylp1|Ext1|Hexb|Ndnf|Chst12|Bgn|Arsb|Igf1|Hyal1|Spock2|Chsy1|Ugdh|Csgalnact1|Slc35d1|Dse|B3gat2|Chst3|Gusb|Bpnt2|Dsel|Dcn|Xylt1|Csgalnact2|	35	0.141997	0.991837	0.427125	0.663395	Pxylp1|Slc35d1|Bgn|Chst3|B3gat2|Chsy1|Hexb|B3gat1|Mamdc2|Bpnt2|Xylt2|Galns|Csgalnact2|Arsb|Csgalnact1|Ndnf|Chst7|Dsel|Hyal1|Xylt1|B3gat3|Gusb|Spock3|Egflam|Ext1|Ugdh|Chpf2|Chst11|Dse|Chpf|Igf1|Chsy3|Chst12|Dcn|Spock2|	Pxylp1|Slc35d1|Bgn|Chst3|B3gat2|Chsy1|Hexb|B3gat1|Mamdc2|Bpnt2|
402	GOBP_CHROMATIN_ORGANIZATION	493	0.176672	4.52223	0	0	Tpr|Klf2|Atrx|Chd4|Brd8|Sf3b1|Supt6|Bag6|Baz1b|Setd2|Kat6a|Mybbp1a|Nsd1|Chd2|Smchd1|Lmna|Kmt2d|Kmt2b|Spty2d1|Ash1l|Ercc6|Phf20|Atad2|Rsf1|Kmt2c|Bcorl1|Arid4a|Hnrnpu|Rnf20|Epop|Lmnb2|Trim28|Baz2a|Ddx21|Nap1l3|Bptf|Tbr1|Dnmt3a|Dnmt1|Chd7|Gnas|Banp|Mtf2|Smarca1|Atf7ip|Bahd1|Kmt5b|Chd1|Kdm5a|Lrif1|Ehmt1|Ogt|Kdm2a|Pbrm1|Lhx2|Chd8|Bcor|Top1|Dpf3|Smarca5|Tspyl4|Nap1l2|Actb|Chd6|Kmt2a|Yy1|Chd9|Rlim|Rnf40…	Tpr|Klf2|Atrx|Chd4|Brd8|Sf3b1|Supt6|Bag6|Baz1b|Setd2|Kat6a|Mybbp1a|Nsd1|Chd2|Smchd1|Lmna|Kmt2d|Kmt2b|Spty2d1|Ash1l|Ercc6|Phf20|Atad2|Rsf1|Kmt2c|Bcorl1|Arid4a|Hnrnpu|Rnf20|Epop|Lmnb2|Trim28|Baz2a|Ddx21|Nap1l3|Bptf|Tbr1|Dnmt3a|Dnmt1|Chd7|Gnas|Banp|Mtf2|Smarca1|Atf7ip|Bahd1|Kmt5b|Chd1|Kdm5a|Lrif1|Ehmt1|Ogt|Kdm2a|Pbrm1|Lhx2|Chd8|Bcor|Top1|Dpf3|Smarca5|Tspyl4|Nap1l2|Actb|Chd6|Kmt2a|Yy1|Chd9|Rlim|Rnf40…	NA	NA	NA	NA	NA	NA	NA
403	GOBP_CHROMATIN_REMODELING	279	0.225903	4.32447	0	0	Tpr|Atrx|Chd4|Sf3b1|Supt6|Baz1b|Setd2|Kat6a|Mybbp1a|Chd2|Smchd1|Lmna|Kmt2d|Kmt2b|Spty2d1|Ercc6|Rsf1|Lmnb2|Trim28|Baz2a|Ddx21|Nap1l3|Bptf|Tbr1|Dnmt3a|Dnmt1|Chd7|Gnas|Smarca1|Atf7ip|Bahd1|Chd1|Kdm5a|Pbrm1|Chd8|Top1|Dpf3|Smarca5|Tspyl4|Nap1l2|Actb|Chd6|Yy1|Hcfc1|Gatad1|Phf8|Kcnq1ot1|H1f5|Naa60|Tet1|H1f3|Prdm16|Ttf1|Shprh|Smarcc2|Tspyl2|Sox9|Dmap1|Resf1|Myc|Ino80d|H1f1|Sart3|Satb2|Ctcf|Cbx8|Cenpv|Mta…	Tpr|Atrx|Chd4|Sf3b1|Supt6|Baz1b|Setd2|Kat6a|Mybbp1a|Chd2|Smchd1|Lmna|Kmt2d|Kmt2b|Spty2d1|Ercc6|Rsf1|Lmnb2|Trim28|Baz2a|Ddx21|Nap1l3|Bptf|Tbr1|Dnmt3a|Dnmt1|Chd7|Gnas|Smarca1|Atf7ip|Bahd1|Chd1|Kdm5a|Pbrm1|Chd8|Top1|Dpf3|Smarca5|Tspyl4|Nap1l2|Actb|Chd6|Yy1|Hcfc1|Gatad1|Phf8|Kcnq1ot1|H1f5|Naa60|Tet1|H1f3|Prdm16|Ttf1|Shprh|Smarcc2|Tspyl2|Sox9|Dmap1|Resf1|Myc|Ino80d|H1f1|Sart3|Satb2|Ctcf|Cbx8|Cenpv|Mta…	314	-0.0495691	-1.00868	0.418	0.695862	Anp32b|Ezh2|Wdr5|Hat1|Gatad2a|Cenpv|Cebpg|Pwwp2a|Cfdp1|Cenpa|Pole3|Chrac1|H1f2|Gatad1|Tet1|Pax6|Kat6a|Apobec1|Dnajc9|Npm1|Eomes|Kat2b|Set|Yeats4|Myc|H2ac25|Sox9|Primpol|Rrp8|Hcfc2|H3f3a|Prdm16|Actb|Rb1|Mbd2|Nr3c1|Mier1|Brdt|H3f3b|Dpy30|Brd7|Smarce1|Actr8|Brd2|Riox1|Sirt6|Phf10|L3mbtl3|Tspyl1|Hmgb1|Eed|Dyrk1a|Baz1a|H4c14|Zfp369|Suv39h1|Padi2|Actr5|H1f0|Dpf2|H1f3|Pbrm1|Grwd1|Smarca2|Morc2a|Rsf1|Ruv…	Ctr9|Bmyc|Bahd1|Chd8|Ep300|Suz12|Pabpc1l|Pcgf1|Kdm4c|Rbbp4|Smarcd2|Top1|Skp1|Mysm1|Setd1a|Hmg20b|Smarcd1|Nasp|Mta3|Kdm5b|Ndn|Tti1|Phf2|Kdm4b|Dpf3|Rere|Cdkn1c|Dmap1|Srpk2|Ehmt1|Morc2b|Kdm5a|Setd2|Hells|Cdk2|Wdhd1|Meg3|Dpf1|Phf8|Brd3|Tspyl5|Arid1a|Gnas|Tpr|Arid1b|Satb1|Nudt5|Mthfr|Rif1|Zdbf2|Chaf1b|Chd6|Resf1|Sin3a|Kdm4d|Dnmt1|Sphk2|Kat7|Satb2|Ubr5|Baz1b|Chek1|Spi1|Cenpp|Zfp827|Hjurp|Trip12|Mcm2|At…
404	GOBP_CHROMOSOME_CONDENSATION	30	0.227548	1.47615	0.0872211	0.179009	Baz1b|Acin1|Akap8l|Smarca5|H1f5|H1f3|Ncapd2|H1f1|Akap8|Ncaph2|H1f2|H1f4|	Baz1b|Acin1|Akap8l|Smarca5|H1f5|H1f3|Ncapd2|H1f1|Akap8|Ncaph2|H1f2|H1f4|H1f10|Ncapg2|Ncapd3|Smc4|Gper1|Nusap1|Chmp1a|Wapl|H3f3a|Mcph1|Ncapg|H1f0|Dffb|Smc2|Smc5|Banf1|Phf13|H3f3b|	30	0.14635	0.95026	0.511156	0.705064	Chmp1a|H1f2|H3f3a|Top2a|H3f3b|H1f0|H1f3|Dffb|Ncaph2|Cdk1|Ccnb1|Ncapg|Nusap1|Gper1|Acin1|Smc4|Ncapg2|Akap8|Smc5|H1f10|Smc2|Ncapd2|Ncaph|Baz1b|H1f4|Phf13|Akap8l|Smarca5|Ncapd3|Mcph1|	Chmp1a|H1f2|H3f3a|Top2a|H3f3b|H1f0|H1f3|Dffb|Ncaph2|Cdk1|Ccnb1|Ncapg|Nusap1|Gper1|Acin1|Smc4|Ncapg2|Akap8|Smc5|H1f10|
405	GOBP_CHROMOSOME_LOCALIZATION	72	0.168167	1.67781	0.0388889	0.092474	Numa1|Trappc12|Lmna|Hnrnpu|Dync1h1|Fmn2|Iffo1|Incenp|Cenpc1|Chmp6|Nup62|Dctn2|Spice1|Sun1|Fam83d|Brca2|Kif22|Chmp2b|Mad1l1|Rrs1|Eml4|Kat2b|Kpnb1|Cep63|Pibf1|Pinx1|Spag5|Kifc5b|Kif18a|Vps4b|Chmp4c|Nudc|Spdl1|Cenpf|Cdt1|Champ1|Atm|Chmp5|	Numa1|Trappc12|Lmna|Hnrnpu|Dync1h1|Fmn2|Iffo1|Incenp|Cenpc1|Chmp6|Nup62|Dctn2|Spice1|Sun1|Fam83d|Brca2|Kif22|Chmp2b|Mad1l1|Rrs1|Eml4|Kat2b|Kpnb1|Cep63|Pibf1|Pinx1|Spag5|Kifc5b|Kif18a|Vps4b|Chmp4c|Nudc|Spdl1|Cenpf|Cdt1|Champ1|Atm|Chmp5|Psrc1|Gem|Chmp4b|Terf1|Mis12|Kash5|Cdc23|Chmp1a|Eml3|Zw10|Ttl|Becn1|Ndel1|Birc5|Nuf2|Rad21l|Cdca8|Terb1|Chmp2a|Vps4a|Mapre1|Nde1|Cul3|Cenpq|Chmp7|Cenpe|Kat5|Mlh1|Ac…	78	0.136484	1.40383	0.0969697	0.34373	Actr3|Chmp1a|Cenpf|Nde1|Actr2|Ube2b|Mapre1|Rrs1|Gem|Chmp5|Cenpq|Becn1|Cep63|Fmn2|Kat2b|Chmp4b|Nudc|Nup62|Nuf2|Ndc80|Vps4a|Kpnb1|Chmp2b|Trappc12|Seh1l|Ttl|Chmp2a|Cdt1|Kif14|Kif22|Fam83d|Hnrnpu|Ccnb1|Birc5|Kif18a|Incenp|Cul3|Eml4|Ndel1|Kifc1|Eml3|Cdca8|Spice1|Iffo1|Terf1|Vps4b|Champ1|Mad1l1|Septin1|Brca2|Nup98|Rad21l|Chmp7|Zw10|Chmp6|Spag5|Psrc1|Spdl1|Aurkb|Mlh1|Chmp4c|Meioc|Kat5|Sun1|Mis12|Rab11a|…	Actr3|Chmp1a|Cenpf|Nde1|Actr2|Ube2b|Mapre1|Rrs1|Gem|Chmp5|Cenpq|Becn1|Cep63|Fmn2|Kat2b|Chmp4b|Nudc|Nup62|Nuf2|Ndc80|Vps4a|Kpnb1|Chmp2b|Trappc12|Seh1l|Ttl|Chmp2a|Cdt1|Kif14|Kif22|Fam83d|Hnrnpu|Ccnb1|
406	GOBP_CHROMOSOME_ORGANIZATION	447	0.0757773	1.80286	0.0164948	0.0594377	Tpr|Numa1|Atrx|Bag6|Parp1|Trappc12|Upf1|Baz1b|Sfpq|Acin1|Tnks|Smchd1|Telo2|Mcm6|Lmna|Norad|Smc1a|Hnrnpu|Ctnnb1|Trim28|Ppp1r10|Nup133|Ylpm1|Nipbl|Hsp90aa1|Akap8l|Dnmt1|Hspa2|Rad50|Atf7ip|Cit|Ppp2r1a|Zranb3|Pbrm1|Ighmbp2|Recql5|Incenp|Top2b|Top1|Dpf3|Smarca5|Actb|Apc|Yy1|Ik|Cenpc1|H1f5|Wrn|Fbxw7|Hspa1a|H1f3|Slf2|Pnkp|Nup155|Stag2|Tdrd3|Map3k4|Smarcc2|Racgap1|Shld1|Ncapd2|Pml|Chmp6|Resf1|Setmar|Myc|…	Tpr|Numa1|Atrx|Bag6|Parp1|Trappc12|Upf1|Baz1b|Sfpq|Acin1|Tnks|Smchd1|Telo2|Mcm6|Lmna|Norad|Smc1a|Hnrnpu|Ctnnb1|Trim28|Ppp1r10|Nup133|Ylpm1|Nipbl|Hsp90aa1|Akap8l|Dnmt1|Hspa2|Rad50|Atf7ip|Cit|Ppp2r1a|Zranb3|Pbrm1|Ighmbp2|Recql5|Incenp|Top2b|Top1|Dpf3|Smarca5|Actb|Apc|Yy1|Ik|Cenpc1|H1f5|Wrn|Fbxw7|Hspa1a|H1f3|Slf2|Pnkp|Nup155|Stag2|Tdrd3|Map3k4|Smarcc2|Racgap1|Shld1|Ncapd2|Pml|Chmp6|Resf1|Setmar|Myc|…	490	0.032838	0.828761	0.689728	0.810736	Gar1|Ezh2|Hat1|Chmp1a|Nudt16|Cenpv|Bccip|Twnk|Hus1|Nbn|Tcf7l2|Dkc1|Cenpa|H1f2|Spc24|Anapc11|Ube2b|Mapre1|Nek7|Rrs1|Setmar|Dync1li1|Slf2|Gem|Chmp5|Nop10|Becn1|Cep63|Sub1|Lats1|Kat2b|Dclre1b|Xpa|Myc|Syde1|Cenpw|Lcmt1|Syce2|Hnrnpa2b1|Arhgef10|Chmp4b|H3f3a|Senp6|Actb|Xrcc5|Zfp830|Nudc|Rb1|Hhex|Psmc3ip|Top2a|Anapc7|H3f3b|Nup62|Ddx1|Cct7|Wapl|Tdrd3|Top1mt|Nuf2|Helb|Anapc15|Brd7|Smarce1|Cep97|Actr8|Sirt…	Gar1|Ezh2|Hat1|Chmp1a|Nudt16|Cenpv|Bccip|Twnk|Hus1|Nbn|Tcf7l2|Dkc1|Cenpa|H1f2|Spc24|Anapc11|Ube2b|Mapre1|Nek7|Rrs1|Setmar|Dync1li1|Slf2|Gem|Chmp5|Nop10|Becn1|Cep63|Sub1|Lats1|Kat2b|Dclre1b|Xpa|Myc|Syde1|Cenpw|Lcmt1|Syce2|Hnrnpa2b1|Arhgef10|Chmp4b|H3f3a|Senp6|Actb|Xrcc5|Zfp830|Nudc|Rb1|Hhex|Psmc3ip|Top2a|Anapc7|H3f3b|Nup62|Ddx1|Cct7|Wapl|Tdrd3|Top1mt|Nuf2|Helb|Anapc15|Brd7|Smarce1|Cep97|Actr8|Sirt…
407	GOBP_CHROMOSOME_ORGANIZATION_INVOLVED_IN_MEIOTIC_CELL_CYCLE	47	0.0944087	0.765262	0.789256	0.823607	NA	NA	50	-0.132568	-1.11803	0.285714	0.599779	Ube2b|Cep63|Syde1|Syce2|Psmc3ip|Mnd1|Ncaph2|Ppp2r1a|Trip13|Tex15|Bub1b|Sycp3|Prdm9|Ndc1|Ago4|Rad51c|Mlh3|Ccne2|Sgo2a|Smc4|Ehmt2|Ccne1|Mei4|Brip1|Zcwpw1|Terf1|Rad50|Smc2|Ncapd2|Rad21l|Morc2b|Ncaph|Mre11a|Rec8|Gtf2b|Bag6|Atrx|Mlh1|Rad51|Meioc|Msh4|Sun1|4930447C04Rik|Sirt7|Fancd2|Ncapd3|Mcmdc2|1700028K03Rik|Cpeb1|Atm|	Ncaph2|Ppp2r1a|Trip13|Tex15|Bub1b|Sycp3|Prdm9|Ndc1|Ago4|Rad51c|Mlh3|Ccne2|Sgo2a|Smc4|Ehmt2|Ccne1|Mei4|Brip1|Zcwpw1|Terf1|Rad50|Smc2|Ncapd2|Rad21l|Morc2b|Ncaph|Mre11a|Rec8|Gtf2b|Bag6|Atrx|Mlh1|Rad51|Meioc|Msh4|Sun1|4930447C04Rik|Sirt7|Fancd2|Ncapd3|Mcmdc2|1700028K03Rik|Cpeb1|Atm|
408	GOBP_CHROMOSOME_SEGREGATION	300	-0.0478475	-0.944936	0.507099	0.663298	Cdca8|Prdm9|Ciao2b|Bcl7c|Pttg1|Cenpk|Terb1|Mcmdc2|Top3b|Rad21|Dync1li1|Map10|Ska3|Chmp2a|Ska2|Ntmt1|Riok2|Sirt2|Vps4a|Naa10|Bub1b|Mapre1|Fancd2|Ercc2|Ccne2|Nde1|Cul3|Cenpq|Zcwpw1|Mlh3|Smarcd3|Syce2|Espl1|Ciao1|Mad2l1bp|Chmp7|Hdac8|Cenpe|Kat5|Smc2|Nup43|Cenps|Macroh2a1|Rad18|Dpf1|Mlh1|Lcmt1|Tlk1|Smarcd1|Smc5|Rmi1|Cenpw|Cdc27|Nup37|Actr3|Banf1|Ciao2a|Eme2|Abraxas2|Ccne1|Csnk2a2|Uvrag|Nsmce2|Arl8a|R…	Tpr|Numa1|Atrx|Bag6|Trappc12|Baz1b|Sfpq|Tnks|Smc1a|Hnrnpu|Ctnnb1|Usp9x|Nipbl|Akap8l|Dync1h1|Fmn2|Cit|Ppp2r1a|Pbrm1|Recql5|Incenp|Top2b|Top1|Dpf3|Smarca5|Actb|Apc|Rgs14|Ik|Cenpc1|Naa60|Fbxw7|Slf2|Pum1|Stag2|Smarcc2|Racgap1|Tlk2|Ncapd2|Chmp6|Nup62|Cdk5rap2|Ctcf|Dctn2|Spice1|Esco1|Mus81|Fancm|Cdc26|Sun1|Akap8|Rcc1|Mis18a|Ncaph2|Fam83d|Mre11a|Brca2|Kif22|Smarcad1|Stag1|Chmp2b|Mad1l1|Brd7|Rrs1|Eml4|Ch…	366	-0.0333578	-0.725128	0.823643	0.92564	Actr3|Ciao2b|Rps3|Chmp1a|Ciao2a|Cenpf|Bccip|Rmi1|Spc24|Nde1|Anapc11|Actr2|Ube2b|Mapre1|Rrs1|Dync1li1|Slf2|Gem|Chmp5|Cenpq|Becn1|Slc25a5|Cep63|Rad18|Lats1|Tlk1|Haus2|Fmn2|Kat2b|Syde1|Cenpw|Lcmt1|Syce2|Arhgef10|Chmp4b|Senp6|Actb|Nudc|Rb1|Cdc42|Psmc3ip|Top2a|Anapc7|Nup62|Wapl|Nuf2|Anapc15|Brd7|Smarce1|Cep97|Ran|Ndc80|Phf10|Gpsm2|Nek6|Lsm14a|Vps4a|Sirt2|Pum2|Kpnb1|Mnd1|Chmp2b|Haus8|BC005624|Espl1|Pmf…	Ncapg2|Arid2|Zfp207|Akap8|Smc5|Bcl7c|Naa50|Eml4|Dis3l2|Hdac8|Ccne1|Ndel1|Apc|Haus1|Dlgap5|Kif2a|Chek2|Pogz|Kif23|Actl6b|Ncor1|Mei4|Racgap1|Cenpx|Haus7|Smarcc2|Setdb2|Kifc1|Kntc1|Prc1|Mus81|Anapc2|Smc1a|Smarca4|Haus3|Tubg1|Rnf4|Brip1|Xrcc3|Eml3|Tubgcp2|Cdca8|Spice1|Tacc3|Cenpt|Zcwpw1|Kifc2|Terf1|Cdc27|Arl8a|Smc2|Tlk2|Vps4b|Champ1|Uvrag|Cep85|Mau2|Mad1l1|Haus5|Septin1|Cenpj|Brca2|Cdc16|Klhl22|Stag2…
409	GOBP_CHROMOSOME_SEPARATION	110	-0.0588229	-0.714932	0.818548	0.885162	NA	NA	69	-0.0783741	-0.778374	0.759924	0.889672	Spc24|Anapc11|Dync1li1|Lcmt1|Rb1|Top2a|Anapc7|Nuf2|Anapc15|Ndc80|Espl1|Ik|Smarcad1|Cdt1|Ncaph2|Ppp2r1a|Rad21|Ccnb1|Plscr1|Trip13|Bub3|Anapc5|Bub1b|Birc5|Sycp3|Ncapg|Plk1|Pcid2|Recql5|Nsmce2|Incenp|Cul3|Smc4|Ncapg2|Zfp207|Dis3l2|Apc|Kntc1|Xrcc3|Cdca8|Smc2|Mad1l1|Cdc16|Klhl22|Ncapd2|Ncaph|Zw10|Fbxo5|Tpr|Spdl1|Psmg2|Aurkb|Zwint|Ttk|Csnk2a2|Cdk5rap2|Mad2l1|Zwilch|Gen1|Numa1|Mad2l1bp|Cenpe|Top3a|Spc25…	Ik|Smarcad1|Cdt1|Ncaph2|Ppp2r1a|Rad21|Ccnb1|Plscr1|Trip13|Bub3|Anapc5|Bub1b|Birc5|Sycp3|Ncapg|Plk1|Pcid2|Recql5|Nsmce2|Incenp|Cul3|Smc4|Ncapg2|Zfp207|Dis3l2|Apc|Kntc1|Xrcc3|Cdca8|Smc2|Mad1l1|Cdc16|Klhl22|Ncapd2|Ncaph|Zw10|Fbxo5|Tpr|Spdl1|Psmg2|Aurkb|Zwint|Ttk|Csnk2a2|Cdk5rap2|Mad2l1|Zwilch|Gen1|Numa1|Mad2l1bp|Cenpe|Top3a|Spc25|Ncapd3|Cdc23|Chfr|Atm|Cep192|
[truncated: 4,017 more rows]

## Sheet: overlap-Fig4H
Table 4-3. GSEA comparison between LTP/unstimulated and LTD/unstimulated datasets. Comparison of GSEA enriched terms from LTP and LTD datasets.
	LTP vs unstimulated TRAP GSEA							LTD vs unstimulated TRAP GSEA							Regulation
TERM NAME	Number of genes	Enrichment score	Normalized Enrichment Score	pvalue	padj	Ranked gene names	Core enriched genes	Number of genes	Enrichment score	Normalized Enrichment Score	pvalue	padj	Ranked gene names	Core enriched genes
[truncated: 101 more rows]
