# Supplementary material for: Syngap+/− CA1 Pyramidal Neurons Exhibit Upregulated Translation of Long MRNAs Associated with LTP
Source: eNeuro. 2025 May 6;12(5):ENEURO.0086-25.2025. doi: 10.1523/ENEURO.0086-25.2025 (PMC12091090; doi:10.1523/ENEURO.0086-25.2025)
Supplement: Table 5-1 — Genomic features for Syngap+/-, Fmr1-/y, LTP, and LTD datasets. List of Transcript length, CDS length, 3’UTR length and 5’UTR length of differentially expressed transcripts from Syngap+/-, Fmr1-/y, LTP and LTD datasets. Download Table 5-1, XLSX file. [file eneuro-12-ENEURO.0086-25.2025-s013.xlsx]

## Sheet: 5A-Syngap
Table 5-1. Genomic features for Syngap+/-, Fmr1-/y, LTP, and LTD datasets. List of Transcript length, CDS length, 3’UTR length and 5’UTR length of differentially expressed transcripts from Syngap+/-, Fmr1- /y, LTP and LTD datasets.
List of Transcript length, CDS length, 3’UTR length and 5’UTR length of differentially expressed transcripts from Syngap+/- dataset.
Gene ID	Transcript name	Gene name	description	Number of exons	Transcript length	CDS_length	UTR5_length	UTR3_length	baseMean	log2FoldChange	lfcSE	stat	pvalue	padj
ENSMUSG00000000001	ENSMUST00000000001	Gnai3	guanine nucleotide binding protein (G protein), alpha inhibiting 3 [Source:MGI Symbol;Acc:MGI:95773]	9	3262	1065	141	2037	1090.75	0.182204	0.234628	0.953546	0.340313	0.915429
ENSMUSG00000000028	ENSMUST00000115585	Cdc45	cell division cycle 45 [Source:MGI Symbol;Acc:MGI:1338073]	5	832	410	422	NA	29.2115	-0.0553585	0.13637	-0.678222	0.497631	0.960995
ENSMUSG00000000031	ENSMUST00000132294	H19	H19, imprinted maternally expressed transcript [Source:MGI Symbol;Acc:MGI:95891]	3	1217	NA	NA	NA	18.4688	-0.00256585	0.135341	0.535794	0.592101	0.97432
ENSMUSG00000000056	ENSMUST00000103015	Narf	nuclear prelamin A recognition factor [Source:MGI Symbol;Acc:MGI:1914858]	11	4395	1389	72	2934	1329.03	-0.681937	0.213838	-3.1991	0.00137857	0.127466
ENSMUSG00000000058	ENSMUST00000000058	Cav2	caveolin 2 [Source:MGI Symbol;Acc:MGI:107571]	3	2733	489	176	2068	86.5818	-0.105792	0.209936	-0.603563	0.546134	0.967248
ENSMUSG00000000078	ENSMUST00000000080	Klf6	Kruppel-like factor 6 [Source:MGI Symbol;Acc:MGI:1346318]	4	4225	957	157	3111	977.098	0.360387	0.236352	1.54328	0.122763	0.740743
ENSMUSG00000000085	ENSMUST00000106298	Scmh1	sex comb on midleg homolog 1 [Source:MGI Symbol;Acc:MGI:1352762]	13	1995	1995	NA	NA	2334.39	-0.141157	0.215458	-0.646634	0.517869	0.965177
ENSMUSG00000000088	ENSMUST00000000090	Cox5a	cytochrome c oxidase subunit 5A [Source:MGI Symbol;Acc:MGI:88474]	5	645	441	49	145	723.374	0.0313767	0.234296	0.157987	0.874467	0.996118
ENSMUSG00000000093	ENSMUST00000000095	Tbx2	T-box 2 [Source:MGI Symbol;Acc:MGI:98494]	7	3626	2136	556	934	16.4843	-0.106627	0.0924714	-1.42364	0.154552	0.786372
ENSMUSG00000000126	ENSMUST00000108783	Wnt9a	wingless-type MMTV integration site family, member 9A [Source:MGI Symbol;Acc:MGI:2446084]	4	3318	1098	43	2177	147.19	0.532503	0.243058	2.31185	0.0207862	0.423227
ENSMUSG00000000127	ENSMUST00000000129	Fer	fer (fms/fps related) protein kinase [Source:MGI Symbol;Acc:MGI:105917]	18	2973	2472	55	446	921.721	-0.0237821	0.231255	-0.0235255	0.981231	0.998389
ENSMUSG00000000131	ENSMUST00000168189	Xpo6	exportin 6 [Source:MGI Symbol;Acc:MGI:2429950]	24	4552	3378	600	574	3099.35	-0.278406	0.195162	-1.44236	0.149201	0.780161
ENSMUSG00000000134	ENSMUST00000115678	Tfe3	transcription factor E3 [Source:MGI Symbol;Acc:MGI:98511]	8	2658	1299	85	1268	818.05	0.196669	0.224534	0.872958	0.382686	0.929184
ENSMUSG00000000142	ENSMUST00000139682	Axin2	axin 2 [Source:MGI Symbol;Acc:MGI:1270862]	4	2045	NA	NA	NA	463.821	0.0255853	0.243723	0.0449319	0.964162	0.998389
ENSMUSG00000000148	ENSMUST00000041588	Brat1	BRCA1-associated ATM activator 1 [Source:MGI Symbol;Acc:MGI:1891679]	14	3333	2469	65	782	144.119	0.401903	0.238565	1.76302	0.0778967	0.653684
ENSMUSG00000000149	ENSMUST00000000153	Gna12	guanine nucleotide binding protein, alpha 12 [Source:MGI Symbol;Acc:MGI:95767]	4	3416	1140	135	2141	604.158	0.390289	0.248544	1.61111	0.107156	0.71255
ENSMUSG00000000167	ENSMUST00000132187	Pih1d2	PIH1 domain containing 2 [Source:MGI Symbol;Acc:MGI:1919864]	6	1157	345	216	266	22.7914	-0.150148	0.145424	-1.37633	0.168721	0.803841
ENSMUSG00000000168	ENSMUST00000034567	Dlat	dihydrolipoamide S-acetyltransferase (E2 component of pyruvate dehydrogenase complex) [Source:MGI Symbol;Acc:MGI:2385311]	14	4035	1929	314	1792	7200.42	-0.137616	0.195785	-0.659399	0.50964	0.963675
ENSMUSG00000000171	ENSMUST00000000175	Sdhd	succinate dehydrogenase complex, subunit D, integral membrane protein [Source:MGI Symbol;Acc:MGI:1914175]	4	1231	480	23	728	2152.58	-0.108138	0.22339	-0.44706	0.654832	0.97782
ENSMUSG00000000184	ENSMUST00000000188	Ccnd2	cyclin D2 [Source:MGI Symbol;Acc:MGI:88314]	5	6330	870	287	5173	2032.02	-0.0493731	0.205931	-0.225345	0.821711	0.995026
ENSMUSG00000000194	ENSMUST00000056433	Gpr107	G protein-coupled receptor 107 [Source:MGI Symbol;Acc:MGI:2139054]	18	6134	1656	43	4435	458.274	0.0119066	0.247651	0.291725	0.770497	0.995026
ENSMUSG00000000197	ENSMUST00000000201	Nalcn	sodium leak channel, non-selective [Source:MGI Symbol;Acc:MGI:2444306]	44	7122	5220	329	1534	1266.98	-0.279011	0.224232	-1.1623	0.245112	0.869243
ENSMUSG00000000202	ENSMUST00000156192	Btbd17	BTB (POZ) domain containing 17 [Source:MGI Symbol;Acc:MGI:1919264]	2	2989	NA	NA	NA	100.262	-0.00390137	0.199523	-0.649173	0.516227	0.964415
ENSMUSG00000000223	ENSMUST00000153424	Drp2	dystrophin related protein 2 [Source:MGI Symbol;Acc:MGI:107432]	23	7135	2874	327	3873	2531.61	0.147263	0.193839	0.768396	0.442252	0.950847
ENSMUSG00000000247	ENSMUST00000000253	Lhx2	LIM homeobox protein 2 [Source:MGI Symbol;Acc:MGI:96785]	5	2840	1221	1015	604	963.497	-0.0703319	0.241227	-0.186345	0.852174	0.996118
ENSMUSG00000000253	ENSMUST00000000260	Gmpr	guanosine monophosphate reductase [Source:MGI Symbol;Acc:MGI:1913605]	9	1580	1038	213	329	860.198	-0.304196	0.229795	-1.2904	0.196912	0.840511
ENSMUSG00000000266	ENSMUST00000112993	Mid2	midline 2 [Source:MGI Symbol;Acc:MGI:1344333]	9	5916	2058	24	3834	490.34	0.212078	0.240127	0.870522	0.384015	0.930434
ENSMUSG00000000275	ENSMUST00000000284	Trim25	tripartite motif-containing 25 [Source:MGI Symbol;Acc:MGI:102749]	8	5566	1881	113	3572	206.645	-0.457093	0.240553	-1.66521	0.0958714	0.694063
ENSMUSG00000000276	ENSMUST00000107894	Dgke	diacylglycerol kinase, epsilon [Source:MGI Symbol;Acc:MGI:1889276]	12	8347	1695	646	5553	1087.4	0.0829032	0.226557	0.530047	0.596079	0.975047
ENSMUSG00000000278	ENSMUST00000000287	Scpep1	serine carboxypeptidase 1 [Source:MGI Symbol;Acc:MGI:1921867]	13	2097	1359	96	642	86.2148	-0.142327	0.210848	-0.594683	0.552055	0.967501
ENSMUSG00000000282	ENSMUST00000000291	Mnt	max binding protein [Source:MGI Symbol;Acc:MGI:109150]	6	4590	1776	409	2405	837.398	0.0565526	0.239814	0.209946	0.83371	0.995026
ENSMUSG00000000290	ENSMUST00000000299	Itgb2	integrin beta 2 [Source:MGI Symbol;Acc:MGI:96611]	16	2970	2313	208	446	35.883	0.0243468	0.130279	-1.7399	0.0818763	0.66213
ENSMUSG00000000295	ENSMUST00000000304	Hddc2	HD domain containing 2 [Source:MGI Symbol;Acc:MGI:1916942]	6	858	600	32	226	70.8852	0.167376	0.212958	1.2442	0.213426	0.850588
ENSMUSG00000000296	ENSMUST00000214644	Tpd52l1	tumor protein D52-like 1 [Source:MGI Symbol;Acc:MGI:1298386]	5	1103	396	124	583	361.499	-0.641874	0.249173	-2.75921	0.00579419	0.25333
ENSMUSG00000000305	ENSMUST00000000314	Cdh4	cadherin 4 [Source:MGI Symbol;Acc:MGI:99218]	16	6388	2742	191	3455	168.502	-0.55075	0.241942	-2.3443	0.0190631	0.416876
ENSMUSG00000000308	ENSMUST00000153040	Ckmt1	creatine kinase, mitochondrial 1, ubiquitous [Source:MGI Symbol;Acc:MGI:99441]	2	422	NA	NA	NA	2680.47	0.101215	0.210865	0.416575	0.676989	0.978407
ENSMUSG00000000326	ENSMUST00000165430	Comt	catechol-O-methyltransferase [Source:MGI Symbol;Acc:MGI:88470]	5	1978	798	229	951	846.342	-0.327836	0.24904	-1.35334	0.175946	0.80953
ENSMUSG00000000339	ENSMUST00000000348	Rtca	RNA 3'-terminal phosphate cyclase [Source:MGI Symbol;Acc:MGI:1913618]	11	1594	1101	219	274	1376.72	0.0551574	0.233491	-0.0393998	0.968572	0.998389
ENSMUSG00000000340	ENSMUST00000000349	Dbt	dihydrolipoamide branched chain transacylase E2 [Source:MGI Symbol;Acc:MGI:105386]	11	3301	1449	71	1781	282.409	-0.336081	0.249262	-1.42493	0.154176	0.786372
ENSMUSG00000000346	ENSMUST00000000356	Dazap2	DAZ associated protein 2 [Source:MGI Symbol;Acc:MGI:1344344]	4	2135	507	363	1265	4323.45	0.0576238	0.190381	0.307598	0.758388	0.993434
ENSMUSG00000000355	ENSMUST00000000365	Mcts1	malignant T cell amplified sequence 1 [Source:MGI Symbol;Acc:MGI:1916245]	6	783	546	113	124	256.823	0.140748	0.248927	0.599672	0.548725	0.967248
ENSMUSG00000000374	ENSMUST00000000384	Trappc10	trafficking protein particle complex 10 [Source:MGI Symbol;Acc:MGI:1336209]	23	5047	3777	139	1131	2178.25	-0.0292444	0.204086	-0.173721	0.862084	0.996118
ENSMUSG00000000378	ENSMUST00000109721	Ccm2	cerebral cavernous malformation 2 [Source:MGI Symbol;Acc:MGI:2384924]	9	1551	1170	NA	381	408.371	0.132226	0.246527	0.553622	0.579838	0.973686
ENSMUSG00000000384	ENSMUST00000134016	Tbrg4	transforming growth factor beta regulated gene 4 [Source:MGI Symbol;Acc:MGI:1100868]	2	682	NA	NA	NA	735.667	-0.17726	0.23634	-0.808489	0.418809	0.944287
ENSMUSG00000000399	ENSMUST00000088194	Ndufa9	NADH:ubiquinone oxidoreductase subunit A9 [Source:MGI Symbol;Acc:MGI:1913358]	11	1238	1122	62	23	2173.83	-0.00110618	0.217621	-0.0295284	0.976443	0.998389
ENSMUSG00000000402	ENSMUST00000000412	Egfl6	EGF-like-domain, multiple 6 [Source:MGI Symbol;Acc:MGI:1858599]	12	2704	1653	197	854	147.992	0.103945	0.206623	2.39143	0.0167827	0.387286
ENSMUSG00000000416	ENSMUST00000129669	Cttnbp2	cortactin binding protein 2 [Source:MGI Symbol;Acc:MGI:1353467]	4	575	481	49	NA	6325.7	0.064371	0.177079	0.363151	0.716492	0.988267
ENSMUSG00000000420	ENSMUST00000178605	Galnt1	polypeptide N-acetylgalactosaminyltransferase 1 [Source:MGI Symbol;Acc:MGI:894693]	12	3796	1680	105	1954	224.009	0.320752	0.248907	1.37264	0.169864	0.805029
ENSMUSG00000000439	ENSMUST00000000449	Mkrn2	makorin, ring finger protein, 2 [Source:MGI Symbol;Acc:MGI:1914277]	8	6230	1251	86	4893	478.285	-0.336057	0.246201	-1.40361	0.160434	0.795169
ENSMUSG00000000440	ENSMUST00000000450	Pparg	peroxisome proliferator activated receptor gamma [Source:MGI Symbol;Acc:MGI:97747]	7	1767	1518	45	204	27.6201	-0.283697	0.158109	-1.40673	0.159509	0.793285
ENSMUSG00000000441	ENSMUST00000127503	Raf1	v-raf-leukemia viral oncogene 1 [Source:MGI Symbol;Acc:MGI:97847]	7	2277	NA	NA	NA	854.37	0.277397	0.223412	1.24939	0.211522	0.849419
ENSMUSG00000000489	ENSMUST00000000500	Pdgfb	platelet derived growth factor, B polypeptide [Source:MGI Symbol;Acc:MGI:97528]	7	2944	726	810	1384	163.894	0.279509	0.245801	1.13409	0.256758	0.876537
ENSMUSG00000000530	ENSMUST00000000542	Acvrl1	activin A receptor, type II-like 1 [Source:MGI Symbol;Acc:MGI:1338946]	11	3640	1509	137	1859	22.3045	-0.153136	0.124252	-0.464636	0.642192	0.977113
ENSMUSG00000000531	ENSMUST00000000543	Tamalin	trafficking regulator and scaffold protein tamalin [Source:MGI Symbol;Acc:MGI:1860303]	8	2033	1179	114	740	1255.79	0.108242	0.227064	0.520674	0.602594	0.976251
ENSMUSG00000000532	ENSMUST00000000544	Acvr1b	activin A receptor, type 1B [Source:MGI Symbol;Acc:MGI:1338944]	9	4418	1518	78	2822	2486.87	-0.0531698	0.223341	-0.200338	0.841216	0.995026
ENSMUSG00000000538	ENSMUST00000095254	Tom1l2	target of myb1-like 2 (chicken) [Source:MGI Symbol;Acc:MGI:2443306]	14	4940	1464	97	3379	5657.72	-0.139748	0.180148	-0.777687	0.436754	0.949592
ENSMUSG00000000552	ENSMUST00000168828	Zfp385a	zinc finger protein 385A [Source:MGI Symbol;Acc:MGI:1352495]	8	2298	1161	37	1100	330.907	0.097807	0.24842	0.344034	0.730821	0.991603
ENSMUSG00000000555	ENSMUST00000023128	Itga5	integrin alpha 5 (fibronectin receptor alpha) [Source:MGI Symbol;Acc:MGI:96604]	30	4382	3162	237	983	71.317	0.101566	0.184131	-0.729121	0.465928	0.954731
ENSMUSG00000000560	ENSMUST00000198625	Gabra2	gamma-aminobutyric acid (GABA) A receptor, subunit alpha 2 [Source:MGI Symbol;Acc:MGI:95614]	10	3867	264	235	2618	2667.15	0.21692	0.223629	1.07356	0.283019	0.89075
ENSMUSG00000000561	ENSMUST00000010278	Wdr77	WD repeat domain 77 [Source:MGI Symbol;Acc:MGI:1917715]	10	3682	1029	215	2438	499.97	0.027918	0.246175	-0.00401731	0.996795	0.999629
ENSMUSG00000000563	ENSMUST00000133320	Atp5pb	ATP synthase peripheral stalk-membrane subunit b [Source:MGI Symbol;Acc:MGI:1100495]	8	1311	180	89	362	2294.85	0.0941148	0.199142	0.486992	0.626264	0.977041
ENSMUSG00000000567	ENSMUST00000000579	Sox9	SRY (sex determining region Y)-box 9 [Source:MGI Symbol;Acc:MGI:98371]	3	4135	1524	361	2250	566.54	-0.253986	0.239374	-1.15377	0.248593	0.871878
ENSMUSG00000000568	ENSMUST00000168396	Hnrnpd	heterogeneous nuclear ribonucleoprotein D [Source:MGI Symbol;Acc:MGI:101947]	6	1104	261	NA	330	4554.25	0.0122673	0.189101	0.103353	0.917683	0.998332
ENSMUSG00000000581	ENSMUST00000000594	C1d	C1D nuclear receptor co-repressor [Source:MGI Symbol;Acc:MGI:1927354]	5	2981	426	65	2481	511.786	-0.123991	0.243189	-0.483831	0.628506	0.977041
ENSMUSG00000000594	ENSMUST00000000608	Gm2a	GM2 ganglioside activator protein [Source:MGI Symbol;Acc:MGI:95762]	4	4127	582	49	3496	352.9	-0.459761	0.248648	-2.15257	0.0313524	0.500161
ENSMUSG00000000600	ENSMUST00000080085	Krit1	KRIT1, ankyrin repeat containing [Source:MGI Symbol;Acc:MGI:1930618]	17	2930	2211	300	417	1551.13	-0.0613587	0.226654	-0.184695	0.853468	0.996118
ENSMUSG00000000605	ENSMUST00000000619	Clcn4	chloride channel, voltage-sensitive 4 [Source:MGI Symbol;Acc:MGI:104571]	13	4607	2244	293	1875	879.664	0.00579395	0.233201	0.0258444	0.979381	0.998389
ENSMUSG00000000627	ENSMUST00000000641	Sema4f	sema domain, immunoglobulin domain (Ig), TM domain, and short cytoplasmic domain [Source:MGI Symbol;Acc:MGI:1340055]	14	4086	2334	146	1606	1178.6	-0.000436576	0.211638	-0.00162505	0.998703	0.999866
ENSMUSG00000000628	ENSMUST00000000642	Hk2	hexokinase 2 [Source:MGI Symbol;Acc:MGI:1315197]	18	5513	2754	474	2285	165.805	0.029778	0.24291	0.119964	0.904512	0.998332
ENSMUSG00000000631	ENSMUST00000167856	Myo18a	myosin XVIIIA [Source:MGI Symbol;Acc:MGI:2667185]	38	6132	4929	58	1145	3242.34	0.163864	0.233056	0.880145	0.378781	0.926452
ENSMUSG00000000632	ENSMUST00000093995	Sez6	seizure related gene 6 [Source:MGI Symbol;Acc:MGI:104745]	17	4239	2976	260	1003	1544.64	-0.0638705	0.219063	-0.41745	0.67635	0.978407
ENSMUSG00000000693	ENSMUST00000101257	Loxl3	lysyl oxidase-like 3 [Source:MGI Symbol;Acc:MGI:1337004]	9	3252	1419	117	1689	18.4039	-0.0473355	0.117091	-0.460965	0.644824	0.977113
ENSMUSG00000000708	ENSMUST00000000724	Kat2b	K(lysine) acetyltransferase 2B [Source:MGI Symbol;Acc:MGI:1343094]	18	4653	2442	359	1852	365.661	-0.123416	0.249053	-0.42165	0.67328	0.978407
ENSMUSG00000000711	ENSMUST00000000727	Rab5b	RAB5B, member RAS oncogene family [Source:MGI Symbol;Acc:MGI:105938]	6	3180	648	98	2355	3321.3	-0.111804	0.199765	-0.526769	0.598354	0.975423
ENSMUSG00000000724	ENSMUST00000078623	Cryba1	crystallin, beta A1 [Source:MGI Symbol;Acc:MGI:88518]	6	778	648	2	128	28.3426	0.0786732	0.125886	-2.52084	0.0117076	0.331932
ENSMUSG00000000732	ENSMUST00000105393	Icosl	icos ligand [Source:MGI Symbol;Acc:MGI:1354701]	7	2814	969	223	1622	72.2321	0.0749193	0.186391	0.700746	0.483462	0.957554
ENSMUSG00000000738	ENSMUST00000212364	Spg7	SPG7, paraplegin matrix AAA peptidase subunit [Source:MGI Symbol;Acc:MGI:2385906]	3	669	NA	NA	NA	332.407	0.450293	0.248629	2.04864	0.0404975	0.544354
ENSMUSG00000000739	ENSMUST00000122819	Sult5a1	sulfotransferase family 5A, member 1 [Source:MGI Symbol;Acc:MGI:1931463]	6	1053	516	83	298	18.4216	0.0170743	0.128354	0.109477	0.912824	0.998332
ENSMUSG00000000740	ENSMUST00000000756	Rpl13	ribosomal protein L13 [Source:MGI Symbol;Acc:MGI:105922]	6	780	636	96	42	849.073	0.0143822	0.231571	0.0693951	0.944675	0.998389
ENSMUSG00000000743	ENSMUST00000000759	Chmp1a	charged multivesicular body protein 1A [Source:MGI Symbol;Acc:MGI:1920159]	7	2140	591	88	1461	643.242	-0.184167	0.24327	-0.695828	0.486537	0.958169
ENSMUSG00000000751	ENSMUST00000000767	Rpa1	replication protein A1 [Source:MGI Symbol;Acc:MGI:1915525]	18	2942	1935	52	955	847.571	-0.568994	0.226003	-2.55435	0.0106386	0.327
ENSMUSG00000000753	ENSMUST00000000769	Serpinf1	serine (or cysteine) peptidase inhibitor, clade F, member 1 [Source:MGI Symbol;Acc:MGI:108080]	8	1832	1254	206	365	47.7066	0.303022	0.187361	1.98013	0.0476891	0.565263
ENSMUSG00000000759	ENSMUST00000000776	Tubgcp3	tubulin, gamma complex associated protein 3 [Source:MGI Symbol;Acc:MGI:2183752]	22	3797	2718	218	861	1134.39	0.106008	0.231969	0.446094	0.65553	0.977921
ENSMUSG00000000766	ENSMUST00000056385	Oprm1	opioid receptor, mu 1 [Source:MGI Symbol;Acc:MGI:97441]	5	1440	1197	131	14	57.621	-0.370056	0.203691	-1.74101	0.0816815	0.661261
ENSMUSG00000000776	ENSMUST00000000793	Polr3d	polymerase (RNA) III (DNA directed) polypeptide D [Source:MGI Symbol;Acc:MGI:1914315]	9	2016	1197	115	699	208.878	-0.286652	0.234719	-1.38289	0.166699	0.802911
ENSMUSG00000000782	ENSMUST00000109071	Tcf7	transcription factor 7, T cell specific [Source:MGI Symbol;Acc:MGI:98507]	11	2059	1260	152	647	15.1359	0.0143649	0.0954451	2.71042	0.00671973	0.266365
ENSMUSG00000000787	ENSMUST00000000804	Ddx3x	DEAD box helicase 3, X-linked [Source:MGI Symbol;Acc:MGI:103064]	17	4692	1989	143	2560	5194.23	0.0415001	0.20599	0.10491	0.916447	0.998332
ENSMUSG00000000792	ENSMUST00000000809	Slc5a5	solute carrier family 5 (sodium iodide symporter), member 5 [Source:MGI Symbol;Acc:MGI:2149330]	15	2928	1857	96	975	348.445	-0.143136	0.249265	-0.706758	0.479717	0.957376
ENSMUSG00000000794	ENSMUST00000000811	Kcnn3	potassium intermediate/small conductance calcium-activated channel, subfamily N, member 3 [Source:MGI Symbol;Acc:MGI:2153183]	8	2884	2199	305	380	697.911	-0.204247	0.24728	-0.914096	0.360666	0.924544
ENSMUSG00000000804	ENSMUST00000108075	Usp32	ubiquitin specific peptidase 32 [Source:MGI Symbol;Acc:MGI:2144475]	34	7053	4815	270	1968	5263.79	0.259572	0.185932	1.42172	0.155107	0.787073
ENSMUSG00000000805	ENSMUST00000103194	Car4	carbonic anhydrase 4 [Source:MGI Symbol;Acc:MGI:1096574]	8	1256	918	99	239	426.812	0.00338278	0.24492	0.0696575	0.944466	0.998389
ENSMUSG00000000811	ENSMUST00000000828	Txnrd3	thioredoxin reductase 3 [Source:MGI Symbol;Acc:MGI:2386711]	16	2836	1848	256	732	45.6015	0.15591	0.18772	0.5367	0.591475	0.97432
ENSMUSG00000000823	ENSMUST00000128553	Zfp512b	zinc finger protein 512B [Source:MGI Symbol;Acc:MGI:2685478]	15	5357	2640	NA	2717	1453.88	0.0658928	0.212542	0.324696	0.745411	0.992572
ENSMUSG00000000826	ENSMUST00000108797	Dnajc5	DnaJ heat shock protein family (Hsp40) member C5 [Source:MGI Symbol;Acc:MGI:892995]	6	3664	597	147	2856	9772.74	-0.240606	0.185815	-1.29699	0.194633	0.837407
ENSMUSG00000000827	ENSMUST00000108799	Tpd52l2	tumor protein D52-like 2 [Source:MGI Symbol;Acc:MGI:1913564]	9	985	690	83	212	1016.82	-0.342507	0.243774	-1.37123	0.170303	0.805029
ENSMUSG00000000838	ENSMUST00000114657	Fmr1	fragile X messenger ribonucleoprotein 1 [Source:MGI Symbol;Acc:MGI:95564]	16	4076	1782	6	2288	1259.72	0.223883	0.21369	1.01237	0.311359	0.906019
ENSMUSG00000000861	ENSMUST00000118955	Bcl11a	B cell CLL/lymphoma 11A (zinc finger protein) [Source:MGI Symbol;Acc:MGI:106190]	5	1505	576	101	758	5186.53	0.287282	0.187891	1.52244	0.127899	0.746523
ENSMUSG00000000869	ENSMUST00000127858	Il4	interleukin 4 [Source:MGI Symbol;Acc:MGI:96556]	4	541	NA	NA	NA	253.021	0.371731	0.246174	1.38443	0.166225	0.802802
ENSMUSG00000000876	ENSMUST00000000896	Pxmp4	peroxisomal membrane protein 4 [Source:MGI Symbol;Acc:MGI:1891701]	4	2789	639	79	2071	305.869	0.00502621	0.248403	0.0284169	0.97733	0.998389
ENSMUSG00000000881	ENSMUST00000146772	Dlg3	discs large MAGUK scaffold protein 3 [Source:MGI Symbol;Acc:MGI:1888986]	6	559	NA	NA	NA	4870.49	0.179476	0.20043	0.857522	0.391157	0.934138
ENSMUSG00000000884	ENSMUST00000000904	Gnb1l	guanine nucleotide binding protein (G protein), beta polypeptide 1-like [Source:MGI Symbol;Acc:MGI:1338057]	8	1412	456	95	508	17.0293	-0.115982	0.139762	-1.01441	0.310388	0.905713
ENSMUSG00000000902	ENSMUST00000000925	Smarcb1	SWI/SNF related, matrix associated, actin dependent regulator of chromatin, subfamily b, member 1 [Source:MGI Symbol;Acc:MGI:1328366]	9	1660	1158	222	280	596.538	-0.280293	0.248798	-1.3528	0.176118	0.809608
ENSMUSG00000000915	ENSMUST00000000939	Hip1r	huntingtin interacting protein 1 related [Source:MGI Symbol;Acc:MGI:1352504]	32	6735	3207	135	3393	318.467	-0.0564393	0.248843	-0.215891	0.829073	0.995026
ENSMUSG00000000916	ENSMUST00000131863	Nsun5	NOL1/NOP2/Sun domain family, member 5 [Source:MGI Symbol;Acc:MGI:2140844]	6	1991	NA	NA	NA	140.491	-0.253354	0.237585	-1.09966	0.271481	0.885639
ENSMUSG00000000934	ENSMUST00000000958	Top1mt	DNA topoisomerase 1, mitochondrial [Source:MGI Symbol;Acc:MGI:1920210]	14	1903	1782	44	77	275.674	-0.0804299	0.249238	-0.306675	0.759091	0.993434
ENSMUSG00000000948	ENSMUST00000191456	Gm38393	predicted gene, 38393 [Source:MGI Symbol;Acc:MGI:5613898]	1	3937	NA	NA	NA	1159.46	0.339193	0.231508	1.49168	0.135783	0.763269
ENSMUSG00000000957	ENSMUST00000225641	Mmp14	matrix metallopeptidase 14 (membrane-inserted) [Source:MGI Symbol;Acc:MGI:101900]	10	3238	1677	233	1328	39.0764	-0.0334037	0.169011	0.232717	0.815981	0.995026
ENSMUSG00000000958	ENSMUST00000195970	Slc7a7	solute carrier family 7 (cationic amino acid transporter, y+ system), member 7 [Source:MGI Symbol;Acc:MGI:1337120]	10	2057	1533	139	341	19.9593	-0.0305868	0.135156	-0.207146	0.835896	0.995026
ENSMUSG00000000959	ENSMUST00000000985	Oxa1l	oxidase assembly 1-like [Source:MGI Symbol;Acc:MGI:1916339]	10	2538	1302	14	1222	795.142	0.283969	0.23137	1.28145	0.200036	0.841096
ENSMUSG00000000976	ENSMUST00000001002	Heatr6	HEAT repeat containing 6 [Source:MGI Symbol;Acc:MGI:1919790]	20	5614	3555	27	2032	903.231	-0.0449858	0.227054	-0.226192	0.821052	0.995026
ENSMUSG00000001016	ENSMUST00000001042	Ilf2	interleukin enhancer binding factor 2 [Source:MGI Symbol;Acc:MGI:1915031]	14	2027	1173	94	760	1446.78	0.0157808	0.231119	0.0850547	0.932218	0.998389
ENSMUSG00000001017	ENSMUST00000076639	Chtop	chromatin target of PRMT1 [Source:MGI Symbol;Acc:MGI:1913761]	5	1842	609	272	944	3261.29	0.0208795	0.196724	0.118545	0.905636	0.998332
ENSMUSG00000001018	ENSMUST00000107351	Snapin	SNAP-associated protein [Source:MGI Symbol;Acc:MGI:1333745]	3	958	NA	NA	NA	1712.69	-0.0192066	0.233924	0.155528	0.876405	0.996118
ENSMUSG00000001034	ENSMUST00000079080	Mapk7	mitogen-activated protein kinase 7 [Source:MGI Symbol;Acc:MGI:1346347]	7	3019	2421	217	305	222.624	0.272001	0.249085	1.15721	0.247188	0.869891
ENSMUSG00000001036	ENSMUST00000179936	Epn2	epsin 2 [Source:MGI Symbol;Acc:MGI:1333766]	11	4452	1923	167	2168	2511.64	0.10727	0.20178	0.525063	0.599539	0.976214
ENSMUSG00000001039	ENSMUST00000146562	B9d1	B9 protein domain 1 [Source:MGI Symbol;Acc:MGI:1351471]	2	405	NA	NA	NA	148.115	0.0802709	0.221146	1.04266	0.297106	0.895444
ENSMUSG00000001052	ENSMUST00000001079	Sec24b	Sec24 related gene family, member B (S. cerevisiae) [Source:MGI Symbol;Acc:MGI:2139764]	24	5128	3756	239	1133	2286.2	0.130739	0.202484	0.622929	0.533331	0.965922
ENSMUSG00000001053	ENSMUST00000001080	N4bp3	NEDD4 binding protein 3 [Source:MGI Symbol;Acc:MGI:2442218]	5	2367	1614	165	558	91.1297	-0.157214	0.230319	-0.669086	0.50344	0.962385
ENSMUSG00000001054	ENSMUST00000001081	Rmnd5b	required for meiotic nuclear division 5 homolog B [Source:MGI Symbol;Acc:MGI:1913339]	10	1946	1182	307	410	1075.91	-0.389865	0.232358	-1.77291	0.0762436	0.65053
ENSMUSG00000001056	ENSMUST00000001083	Nhp2	NHP2 ribonucleoprotein [Source:MGI Symbol;Acc:MGI:1098547]	3	825	NA	NA	NA	262.449	-0.183164	0.248877	-0.60887	0.542611	0.967128
ENSMUSG00000001062	ENSMUST00000118279	Vps9d1	VPS9 domain containing 1 [Source:MGI Symbol;Acc:MGI:1914143]	15	2696	1953	6	737	689.627	-0.220915	0.24542	-0.846508	0.397269	0.934661
ENSMUSG00000001065	ENSMUST00000146158	Zfp276	zinc finger protein (C2H2 type) 276 [Source:MGI Symbol;Acc:MGI:1888495]	5	1010	NA	NA	NA	120.347	-0.265359	0.236551	-1.17351	0.24059	0.869094
ENSMUSG00000001082	ENSMUST00000138212	Mfsd10	major facilitator superfamily domain containing 10 [Source:MGI Symbol;Acc:MGI:1915544]	3	385	NA	NA	NA	77.0739	-0.384591	0.211057	-0.930212	0.352261	0.919269
ENSMUSG00000001089	ENSMUST00000063021	Luzp1	leucine zipper protein 1 [Source:MGI Symbol;Acc:MGI:107629]	4	3775	3207	112	398	5920.82	-0.0213161	0.215363	0.0180639	0.985588	0.998389
ENSMUSG00000001098	ENSMUST00000102581	Kctd10	potassium channel tetramerisation domain containing 10 [Source:MGI Symbol;Acc:MGI:2141207]	7	3103	948	80	2075	559.061	-0.133141	0.24368	-0.68111	0.495802	0.960647
ENSMUSG00000001100	ENSMUST00000001127	Poldip2	polymerase (DNA-directed), delta interacting protein 2 [Source:MGI Symbol;Acc:MGI:1915061]	11	2054	1107	119	828	1159.07	0.160678	0.22546	0.804625	0.421036	0.944402
ENSMUSG00000001103	ENSMUST00000001130	Sebox	SEBOX homeobox [Source:MGI Symbol;Acc:MGI:108012]	3	1351	573	103	675	214.263	-0.0126118	0.237089	0.255717	0.79817	0.995026
ENSMUSG00000001105	ENSMUST00000108275	Ift20	intraflagellar transport 20 [Source:MGI Symbol;Acc:MGI:1915585]	5	582	399	134	47	2148.64	-0.0224281	0.225242	-0.130376	0.896269	0.998327
ENSMUSG00000001119	ENSMUST00000001147	Col6a1	collagen, type VI, alpha 1 [Source:MGI Symbol;Acc:MGI:88459]	35	4100	3078	255	767	166.73	-0.131477	0.243089	-0.423693	0.67179	0.978407
ENSMUSG00000001120	ENSMUST00000092393	Pcbp3	poly(rC) binding protein 3 [Source:MGI Symbol;Acc:MGI:1890470]	11	944	681	97	80	1011.36	-0.156901	0.225392	-0.727474	0.466936	0.954731
ENSMUSG00000001123	ENSMUST00000108268	Lgals9	lectin, galactose binding, soluble 9 [Source:MGI Symbol;Acc:MGI:109496]	10	1520	969	130	421	99.0574	-0.159528	0.207604	-0.707043	0.47954	0.957376
ENSMUSG00000001127	ENSMUST00000120356	Araf	Araf proto-oncogene, serine/threonine kinase [Source:MGI Symbol;Acc:MGI:88065]	6	1520	561	60	857	1461.58	0.0571674	0.209223	0.281513	0.778317	0.995026
ENSMUSG00000001128	ENSMUST00000001156	Cfp	complement factor properdin [Source:MGI Symbol;Acc:MGI:97545]	9	1636	1395	101	140	128.742	0.0724661	0.239737	0.104502	0.916771	0.998332
ENSMUSG00000001131	ENSMUST00000009530	Timp1	tissue inhibitor of metalloproteinase 1 [Source:MGI Symbol;Acc:MGI:98752]	6	833	618	104	103	27.7508	-0.155103	0.145325	-0.719048	0.472111	0.95617
ENSMUSG00000001134	ENSMUST00000123836	Uxt	ubiquitously expressed prefoldin like chaperone [Source:MGI Symbol;Acc:MGI:1277988]	7	875	474	84	308	104.966	0.012723	0.230405	0.311161	0.755678	0.99298
ENSMUSG00000001138	ENSMUST00000001166	Cnnm3	cyclin M3 [Source:MGI Symbol;Acc:MGI:2151055]	8	5193	2142	44	3007	319.156	-0.0862817	0.230146	-0.100758	0.919742	0.998332
ENSMUSG00000001143	ENSMUST00000125304	Lman2l	lectin, mannose-binding 2-like [Source:MGI Symbol;Acc:MGI:2443010]	8	3378	1044	38	2296	553.59	0.236896	0.242573	1.0721	0.283677	0.89075
ENSMUSG00000001150	ENSMUST00000218361	Mcm3ap	minichromosome maintenance complex component 3 associated protein [Source:MGI Symbol;Acc:MGI:1930089]	3	465	349	NA	116	1230.05	-0.0593746	0.239355	-0.294819	0.768132	0.995026
ENSMUSG00000001151	ENSMUST00000217838	Pcnt	pericentrin (kendrin) [Source:MGI Symbol;Acc:MGI:102722]	42	9341	8697	168	476	674.028	-0.125785	0.244807	-0.656007	0.511819	0.963675
ENSMUSG00000001156	ENSMUST00000001184	Mxd1	MAX dimerization protein 1 [Source:MGI Symbol;Acc:MGI:96908]	6	4666	684	153	3829	1223.01	-0.00860423	0.237047	0.00506289	0.99596	0.999505
ENSMUSG00000001157	ENSMUST00000001185	Gmcl1	germ cell-less, spermatogenesis associated 1 [Source:MGI Symbol;Acc:MGI:1345156]	14	2949	1575	219	1155	843.141	-0.0517848	0.236447	-0.241092	0.809484	0.995026
ENSMUSG00000001158	ENSMUST00000001186	Snrnp27	small nuclear ribonucleoprotein 27 (U4/U6.U5) [Source:MGI Symbol;Acc:MGI:1913868]	6	885	468	42	375	612.68	-0.771151	0.23181	-3.32836	0.000873586	0.101276
ENSMUSG00000001173	ENSMUST00000154732	Ocrl	OCRL, inositol polyphosphate-5-phosphatase [Source:MGI Symbol;Acc:MGI:109589]	7	799	799	NA	NA	2927.17	0.306652	0.199473	1.50831	0.131476	0.752832
ENSMUSG00000001175	ENSMUST00000127300	Calm1	calmodulin 1 [Source:MGI Symbol;Acc:MGI:88251]	3	549	NA	NA	NA	137036	-0.100097	0.185571	-0.535681	0.592179	0.97432
ENSMUSG00000001211	ENSMUST00000001240	Agpat3	1-acylglycerol-3-phosphate O-acyltransferase 3 [Source:MGI Symbol;Acc:MGI:1336186]	10	5980	1131	230	4509	1346.13	0.0502142	0.219514	0.198584	0.842588	0.995026
ENSMUSG00000001227	ENSMUST00000001256	Sema6b	sema domain, transmembrane domain (TM), and cytoplasmic domain, (semaphorin) 6B [Source:MGI Symbol;Acc:MGI:1202889]	17	3736	2661	130	916	604.099	-0.172019	0.247976	-0.478006	0.632646	0.977041
ENSMUSG00000001228	ENSMUST00000113039	Uhrf1	ubiquitin-like, containing PHD and RING finger domains, 1 [Source:MGI Symbol;Acc:MGI:1338889]	17	3391	2349	46	984	34.0117	0.0722429	0.137522	-0.1015	0.919154	0.998332
ENSMUSG00000001229	ENSMUST00000038794	Dpp9	dipeptidylpeptidase 9 [Source:MGI Symbol;Acc:MGI:2443967]	21	3374	2589	149	552	1321.11	0.062358	0.222212	0.315923	0.752061	0.992629
ENSMUSG00000001240	ENSMUST00000138229	Ramp2	receptor (calcitonin) activity modifying protein 2 [Source:MGI Symbol;Acc:MGI:1859650]	3	755	NA	NA	NA	124.963	0.336017	0.222861	1.09432	0.273813	0.886595
ENSMUSG00000001247	ENSMUST00000147431	Lsr	lipolysis stimulated lipoprotein receptor [Source:MGI Symbol;Acc:MGI:1927471]	6	1073	831	242	NA	33.523	0.097422	0.14019	0.125369	0.900231	0.998332
ENSMUSG00000001248	ENSMUST00000220635	Gramd1a	GRAM domain containing 1A [Source:MGI Symbol;Acc:MGI:105490]	6	898	533	NA	365	717.464	0.442694	0.241086	1.84277	0.0653633	0.622939
ENSMUSG00000001260	ENSMUST00000197068	Gabrg1	gamma-aminobutyric acid (GABA) A receptor, subunit gamma 1 [Source:MGI Symbol;Acc:MGI:103156]	9	1926	NA	NA	NA	56.7206	-0.0489995	0.191914	0.0355276	0.971659	0.998389
ENSMUSG00000001270	ENSMUST00000001304	Ckb	creatine kinase, brain [Source:MGI Symbol;Acc:MGI:88407]	8	1472	1146	109	202	9641.6	0.104319	0.186134	0.53017	0.595994	0.975047
ENSMUSG00000001280	ENSMUST00000001326	Sp1	trans-acting transcription factor 1 [Source:MGI Symbol;Acc:MGI:98372]	6	7754	2346	36	5372	583.491	0.491584	0.246491	1.98247	0.047427	0.564124
ENSMUSG00000001285	ENSMUST00000168547	Myg1	melanocyte proliferating gene 1 [Source:MGI Symbol;Acc:MGI:1929864]	3	528	NA	NA	NA	407.767	-0.0781436	0.248625	-0.465954	0.641248	0.977113
ENSMUSG00000001288	ENSMUST00000063339	Rarg	retinoic acid receptor, gamma [Source:MGI Symbol;Acc:MGI:97858]	8	2718	1344	290	1084	43.035	0.149707	0.185719	1.21536	0.224231	0.85929
ENSMUSG00000001289	ENSMUST00000001335	Pfdn5	prefoldin 5 [Source:MGI Symbol;Acc:MGI:1928753]	5	570	222	NA	214	1064.15	-0.230686	0.222253	-0.998356	0.318107	0.906705
ENSMUSG00000001300	ENSMUST00000001319	Efnb2	ephrin B2 [Source:MGI Symbol;Acc:MGI:105097]	5	4793	1011	628	3154	846.064	-0.413449	0.236776	-1.86911	0.0616081	0.610256
ENSMUSG00000001305	ENSMUST00000001339	Rrp15	ribosomal RNA processing 15 homolog [Source:MGI Symbol;Acc:MGI:1914473]	5	1321	846	50	425	202.384	0.23265	0.243523	0.835009	0.403712	0.935727
ENSMUSG00000001313	ENSMUST00000001347	Rnd2	Rho family GTPase 2 [Source:MGI Symbol;Acc:MGI:1338755]	5	1394	684	163	547	417.833	-0.428701	0.244661	-1.70612	0.0879849	0.67754
ENSMUSG00000001323	ENSMUST00000127499	Srr	serine racemase [Source:MGI Symbol;Acc:MGI:1351636]	5	2832	NA	NA	NA	2814.34	0.229262	0.200207	1.16309	0.244793	0.869243
ENSMUSG00000001334	ENSMUST00000102600	Fndc5	fibronectin type III domain containing 5 [Source:MGI Symbol;Acc:MGI:1917614]	6	2763	630	80	2053	1397.72	0.00614915	0.211314	0.000352524	0.999719	0.999866
ENSMUSG00000001366	ENSMUST00000001402	Fbxo9	f-box protein 9 [Source:MGI Symbol;Acc:MGI:1918788]	13	1850	1314	58	478	1192.16	0.0704099	0.221523	0.316886	0.75133	0.992629
ENSMUSG00000001376	ENSMUST00000001412	Vps50	VPS50 EARP/GARPII complex subunit [Source:MGI Symbol;Acc:MGI:1920538]	28	3788	2895	141	752	1968.55	0.236518	0.213986	1.08811	0.276546	0.888458
ENSMUSG00000001380	ENSMUST00000001416	Hars	histidyl-tRNA synthetase [Source:MGI Symbol;Acc:MGI:108087]	13	1989	1530	105	354	1393.34	-0.17366	0.234753	-0.809064	0.418478	0.944287
ENSMUSG00000001383	ENSMUST00000001419	Zmat2	zinc finger, matrin type 2 [Source:MGI Symbol;Acc:MGI:1913742]	6	2310	600	66	1644	3775.04	-0.0138336	0.1928	-0.0598719	0.952258	0.998389
ENSMUSG00000001415	ENSMUST00000001451	Smg5	SMG5 nonsense mediated mRNA decay factor [Source:MGI Symbol;Acc:MGI:2447364]	22	4448	3054	164	1230	907.177	-0.317475	0.233827	-1.34831	0.17756	0.812923
ENSMUSG00000001416	ENSMUST00000164122	Cct3	chaperonin containing Tcp1, subunit 3 (gamma) [Source:MGI Symbol;Acc:MGI:104708]	2	472	NA	NA	NA	845.845	0.0560043	0.239066	0.0319846	0.974484	0.998389
ENSMUSG00000001418	ENSMUST00000140039	Glmp	glycosylated lysosomal membrane protein [Source:MGI Symbol;Acc:MGI:1913318]	4	861	NA	NA	NA	361.868	0.00680854	0.248025	-0.0365123	0.970874	0.998389
ENSMUSG00000001419	ENSMUST00000001455	Mef2d	myocyte enhancer factor 2D [Source:MGI Symbol;Acc:MGI:99533]	11	5401	1524	303	3443	11848.1	-0.0334389	0.18845	-0.180093	0.857079	0.996118
ENSMUSG00000001424	ENSMUST00000001460	Snd1	staphylococcal nuclease and tudor domain containing 1 [Source:MGI Symbol;Acc:MGI:1929266]	24	3482	2733	217	532	1690.14	-0.167219	0.224903	-0.981516	0.326338	0.910409
ENSMUSG00000001435	ENSMUST00000105409	Col18a1	collagen, type XVIII, alpha 1 [Source:MGI Symbol;Acc:MGI:88451]	41	4791	4584	29	178	28.4445	0.0573836	0.135584	-0.910138	0.36275	0.924926
ENSMUSG00000001436	ENSMUST00000136150	Slc19a1	solute carrier family 19 (folate transporter), member 1 [Source:MGI Symbol;Acc:MGI:103182]	3	826	729	50	NA	60.3686	0.115528	0.201377	1.15759	0.247029	0.869891
ENSMUSG00000001440	ENSMUST00000001479	Kpnb1	karyopherin (importin) beta 1 [Source:MGI Symbol;Acc:MGI:107532]	22	5894	2631	296	2967	4005.37	0.185889	0.198084	0.946617	0.343834	0.915789
ENSMUSG00000001441	ENSMUST00000107608	Npepps	aminopeptidase puromycin sensitive [Source:MGI Symbol;Acc:MGI:1101358]	2	544	NA	NA	NA	3326.16	0.0278111	0.194401	0.112227	0.910643	0.998332
ENSMUSG00000001445	ENSMUST00000001485	Mrpl10	mitochondrial ribosomal protein L10 [Source:MGI Symbol;Acc:MGI:1333801]	5	1708	789	41	878	808.793	0.0910798	0.231617	0.341738	0.732548	0.991687
ENSMUSG00000001467	ENSMUST00000001507	Cyp51	cytochrome P450, family 51 [Source:MGI Symbol;Acc:MGI:106040]	10	3931	1512	439	1980	595.207	0.263921	0.239414	1.17071	0.241715	0.869243
ENSMUSG00000001472	ENSMUST00000212498	Tcf25	transcription factor 25 (basic helix-loop-helix) [Source:MGI Symbol;Acc:MGI:1914105]	3	211	NA	NA	NA	17344.9	-0.0672538	0.170212	-0.391344	0.695543	0.982888
ENSMUSG00000001473	ENSMUST00000001513	Tubb6	tubulin, beta 6 class V [Source:MGI Symbol;Acc:MGI:1915201]	4	1758	1344	41	373	81.0448	-0.0700657	0.212399	-0.504227	0.614102	0.977041
ENSMUSG00000001482	ENSMUST00000065534	Def8	differentially expressed in FDCP 8 [Source:MGI Symbol;Acc:MGI:1346331]	12	3127	1347	66	1704	495.487	-0.387567	0.237723	-1.62747	0.103638	0.711067
ENSMUSG00000001506	ENSMUST00000001547	Col1a1	collagen, type I, alpha 1 [Source:MGI Symbol;Acc:MGI:88467]	51	5930	4362	145	1423	81.9739	-0.0874103	0.220762	-0.391	0.695797	0.982939
ENSMUSG00000001507	ENSMUST00000141693	Itga3	integrin alpha 3 [Source:MGI Symbol;Acc:MGI:96602]	5	826	NA	NA	NA	194.901	0.3638	0.243468	1.74396	0.0811654	0.660884
ENSMUSG00000001517	ENSMUST00000203040	Foxm1	forkhead box M1 [Source:MGI Symbol;Acc:MGI:1347487]	7	1207	1207	NA	NA	40.1487	-0.198491	0.166963	-1.61508	0.106292	0.71255
ENSMUSG00000001518	ENSMUST00000203984	Itfg2	integrin alpha FG-GAP repeat containing 2 [Source:MGI Symbol;Acc:MGI:1915450]	2	338	67	NA	250	301.259	-0.583156	0.248349	-2.27509	0.0229003	0.442466
ENSMUSG00000001520	ENSMUST00000120405	Nrip2	nuclear receptor interacting protein 2 [Source:MGI Symbol;Acc:MGI:1891884]	6	1468	813	143	512	109.685	-0.209185	0.222972	-0.406724	0.684211	0.979707
ENSMUSG00000001521	ENSMUST00000001562	Tulp3	tubby-like protein 3 [Source:MGI Symbol;Acc:MGI:1329045]	11	3374	1383	73	1918	447.025	0.0271539	0.248081	0.108312	0.913748	0.998332
ENSMUSG00000001524	ENSMUST00000160535	Gtf2h4	general transcription factor II H, polypeptide 4 [Source:MGI Symbol;Acc:MGI:1338799]	5	731	NA	NA	NA	181.333	-0.385829	0.234694	-2.00494	0.0449694	0.559567
ENSMUSG00000001525	ENSMUST00000001566	Tubb5	tubulin, beta 5 class I [Source:MGI Symbol;Acc:MGI:107812]	4	2649	1335	253	1061	7305.26	-0.0728419	0.195108	-0.401851	0.687794	0.981002
ENSMUSG00000001542	ENSMUST00000222892	Ell2	elongation factor for RNA polymerase II 2 [Source:MGI Symbol;Acc:MGI:2183438]	4	508	508	NA	NA	1094.21	-0.263244	0.231971	-1.18381	0.236488	0.865525
ENSMUSG00000001552	ENSMUST00000155746	Jup	junction plakoglobin [Source:MGI Symbol;Acc:MGI:96650]	3	684	NA	NA	NA	488.961	-0.294871	0.247578	-1.41936	0.155793	0.787965
ENSMUSG00000001569	ENSMUST00000001611	Nom1	nucleolar protein with MIF4G domain 1 [Source:MGI Symbol;Acc:MGI:1861749]	11	9219	2565	14	6640	607.456	-0.23574	0.238791	-0.988447	0.322934	0.908724
ENSMUSG00000001576	ENSMUST00000001619	Ergic1	endoplasmic reticulum-golgi intermediate compartment (ERGIC) 1 [Source:MGI Symbol;Acc:MGI:1914708]	9	767	302	121	NA	1856.17	-0.156521	0.216778	-0.819216	0.412663	0.942405
ENSMUSG00000001627	ENSMUST00000164047	Ifrd1	interferon-related developmental regulator 1 [Source:MGI Symbol;Acc:MGI:1316717]	3	491	260	NA	231	573.197	0.109648	0.237979	0.430923	0.666524	0.978072
ENSMUSG00000001630	ENSMUST00000001675	Stk38l	serine/threonine kinase 38 like [Source:MGI Symbol;Acc:MGI:1922250]	14	4550	1395	53	3091	984.893	-0.604961	0.22385	-2.72825	0.00636718	0.262349
ENSMUSG00000001632	ENSMUST00000113122	Brpf1	bromodomain and PHD finger containing, 1 [Source:MGI Symbol;Acc:MGI:1926033]	14	4773	3639	433	691	710.003	-0.0113425	0.246518	-0.102218	0.918583	0.998332
ENSMUSG00000001642	ENSMUST00000102980	Akr1b3	aldo-keto reductase family 1, member B3 (aldose reductase) [Source:MGI Symbol;Acc:MGI:1353494]	10	1387	951	73	363	294.964	-0.14743	0.247635	-0.813916	0.415693	0.943064
ENSMUSG00000001663	ENSMUST00000001713	Gstt1	glutathione S-transferase, theta 1 [Source:MGI Symbol;Acc:MGI:107379]	5	1037	723	88	226	44.8301	-0.111469	0.153124	-0.045334	0.963841	0.998389
ENSMUSG00000001665	ENSMUST00000001715	Gstt3	glutathione S-transferase, theta 3 [Source:MGI Symbol;Acc:MGI:2143526]	5	1880	726	456	698	37.2449	0.270767	0.172232	2.70845	0.00675984	0.266417
ENSMUSG00000001666	ENSMUST00000001716	Ddt	D-dopachrome tautomerase [Source:MGI Symbol;Acc:MGI:1298381]	3	649	357	91	201	80.1461	0.062315	0.219133	0.437304	0.661891	0.978072
ENSMUSG00000001674	ENSMUST00000001724	Ddx18	DEAD box helicase 18 [Source:MGI Symbol;Acc:MGI:1914192]	13	2258	1983	114	161	431.609	-0.230497	0.244225	-1.0108	0.312112	0.906019
ENSMUSG00000001687	ENSMUST00000079324	Ubl3	ubiquitin-like 3 [Source:MGI Symbol;Acc:MGI:1344373]	5	2537	354	683	1500	4059.86	-0.0564138	0.212135	-0.253128	0.80017	0.995026
ENSMUSG00000001700	ENSMUST00000070166	Gramd3	GRAM domain containing 3 [Source:MGI Symbol;Acc:MGI:1914815]	14	2605	1299	143	1163	96.9484	-0.115972	0.211443	-1.13959	0.254456	0.874324
ENSMUSG00000001707	ENSMUST00000001757	Eef1e1	eukaryotic translation elongation factor 1 epsilon 1 [Source:MGI Symbol;Acc:MGI:1913393]	4	2553	525	65	1963	301.219	-0.270187	0.249144	-0.989114	0.322607	0.908541
ENSMUSG00000001729	ENSMUST00000001780	Akt1	thymoma viral proto-oncogene 1 [Source:MGI Symbol;Acc:MGI:87986]	14	2690	1443	277	877	952.341	0.0244673	0.236312	0.12763	0.898442	0.998327
ENSMUSG00000001741	ENSMUST00000001792	Il16	interleukin 16 [Source:MGI Symbol;Acc:MGI:1270855]	19	5260	3969	126	1064	311.091	-0.0673594	0.249154	-0.217519	0.827804	0.995026
ENSMUSG00000001750	ENSMUST00000126643	Tcirg1	T cell, immune regulator 1, ATPase, H+ transporting, lysosomal V0 protein A3 [Source:MGI Symbol;Acc:MGI:1350931]	2	568	NA	NA	NA	34.5035	0.0870254	0.165703	1.55436	0.120098	0.737547
ENSMUSG00000001751	ENSMUST00000001802	Naglu	alpha-N-acetylglucosaminidase (Sanfilippo disease IIIB) [Source:MGI Symbol;Acc:MGI:1351641]	6	2560	2220	113	227	22.4454	-0.110573	0.14778	-0.479595	0.631515	0.977041
ENSMUSG00000001755	ENSMUST00000001806	Coasy	Coenzyme A synthase [Source:MGI Symbol;Acc:MGI:1918993]	10	2138	1692	126	309	466.047	-0.288654	0.248327	-1.38082	0.167335	0.803609
ENSMUSG00000001761	ENSMUST00000201515	Smo	smoothened, frizzled class receptor [Source:MGI Symbol;Acc:MGI:108075]	1	2502	NA	NA	NA	133.096	-0.00171442	0.225865	-0.0516165	0.958834	0.998389
ENSMUSG00000001763	ENSMUST00000046750	Tspan33	tetraspanin 33 [Source:MGI Symbol;Acc:MGI:1919012]	8	1994	852	221	921	99.6847	-0.203809	0.220621	-2.00821	0.0446207	0.559567
ENSMUSG00000001767	ENSMUST00000001818	Crnkl1	crooked neck pre-mRNA splicing factor 1 [Source:MGI Symbol;Acc:MGI:1914127]	14	3428	2073	410	945	484.099	0.303405	0.249049	1.09407	0.273926	0.886595
ENSMUSG00000001768	ENSMUST00000110005	Rin2	Ras and Rab interactor 2 [Source:MGI Symbol;Acc:MGI:1921280]	12	4641	2712	200	1693	211.97	0.121033	0.24748	0.516366	0.605599	0.976251
ENSMUSG00000001773	ENSMUST00000107271	Folh1	folate hydrolase 1 [Source:MGI Symbol;Acc:MGI:1858193]	18	2516	2160	49	307	36.9379	-0.16354	0.179883	-1.21659	0.223759	0.859273
ENSMUSG00000001774	ENSMUST00000001825	Chordc1	cysteine and histidine-rich domain (CHORD)-containing, zinc-binding protein 1 [Source:MGI Symbol;Acc:MGI:1914167]	11	5789	996	272	4521	1370.75	0.289146	0.222321	1.39853	0.161955	0.795919
ENSMUSG00000001783	ENSMUST00000001834	Rtcb	RNA 2',3'-cyclic phosphate and 5'-OH ligase [Source:MGI Symbol;Acc:MGI:106379]	12	2009	1518	116	375	941.77	0.144082	0.240112	0.639535	0.522475	0.965561
ENSMUSG00000001785	ENSMUST00000001836	Pwp1	PWP1 homolog, endonuclein [Source:MGI Symbol;Acc:MGI:1914735]	15	2572	1506	112	954	569.382	-0.349401	0.249202	-1.6867	0.0916609	0.68349
ENSMUSG00000001786	ENSMUST00000134490	Fbxo7	F-box protein 7 [Source:MGI Symbol;Acc:MGI:1917004]	6	4728	NA	NA	NA	1022.37	-0.319007	0.236304	-1.39915	0.161767	0.795919
ENSMUSG00000001794	ENSMUST00000141851	Capns1	calpain, small subunit 1 [Source:MGI Symbol;Acc:MGI:88266]	7	507	NA	NA	NA	5590.99	-0.0934009	0.20581	-0.481757	0.629979	0.977041
ENSMUSG00000001802	ENSMUST00000155404	Lrp3	low density lipoprotein receptor-related protein 3 [Source:MGI Symbol;Acc:MGI:3584516]	2	2089	NA	NA	NA	513.788	-0.33482	0.244655	-1.45502	0.145663	0.775476
ENSMUSG00000001829	ENSMUST00000209579	Clpb	ClpB caseinolytic peptidase B [Source:MGI Symbol;Acc:MGI:1100517]	17	4159	2037	38	2084	694.829	-0.244043	0.237366	-0.995024	0.319725	0.907155
ENSMUSG00000001833	ENSMUST00000165594	Septin7	septin 7 [Source:MGI Symbol;Acc:MGI:1335094]	14	2516	1314	188	1014	4029	0.298134	0.205382	1.43118	0.152378	0.782654
ENSMUSG00000001844	ENSMUST00000161915	Zdhhc4	zinc finger, DHHC domain containing 4 [Source:MGI Symbol;Acc:MGI:1920131]	6	1216	1032	139	45	163.273	-0.152081	0.242372	-0.921889	0.356586	0.922026
ENSMUSG00000001847	ENSMUST00000100489	Rac1	Rac family small GTPase 1 [Source:MGI Symbol;Acc:MGI:97845]	7	2325	636	196	1493	17848.2	0.0946821	0.187975	0.50447	0.613931	0.977041
ENSMUSG00000001855	ENSMUST00000065398	Nup214	nucleoporin 214 [Source:MGI Symbol;Acc:MGI:1095411]	36	6605	6258	128	219	2014.02	0.159981	0.228006	0.661961	0.507996	0.962957
ENSMUSG00000001864	ENSMUST00000001920	Aif1l	allograft inflammatory factor 1-like [Source:MGI Symbol;Acc:MGI:1919598]	6	3117	453	212	2452	44.9465	0.120075	0.145477	2.40902	0.0159953	0.383509
ENSMUSG00000001870	ENSMUST00000146839	Ltbp1	latent transforming growth factor beta binding protein 1 [Source:MGI Symbol;Acc:MGI:109151]	3	519	NA	NA	NA	53.149	0.0609481	0.163718	-0.337524	0.735722	0.991687
ENSMUSG00000001891	ENSMUST00000060895	Ugp2	UDP-glucose pyrophosphorylase 2 [Source:MGI Symbol;Acc:MGI:2183447]	10	2044	1494	187	349	1413.2	-0.0560959	0.229034	-0.332346	0.739628	0.991844
ENSMUSG00000001909	ENSMUST00000175767	Trmt1	tRNA methyltransferase 1 [Source:MGI Symbol;Acc:MGI:1289155]	3	502	NA	NA	NA	587.154	-0.0317738	0.249225	-0.16782	0.866725	0.996118
ENSMUSG00000001910	ENSMUST00000001975	Nacc1	nucleus accumbens associated 1, BEN and BTB (POZ) domain containing [Source:MGI Symbol;Acc:MGI:1914080]	6	4344	1545	228	2563	3940.69	0.0499096	0.200699	0.261271	0.793883	0.995026
ENSMUSG00000001911	ENSMUST00000099070	Nfix	nuclear factor I/X [Source:MGI Symbol;Acc:MGI:97311]	10	1728	1326	320	62	9603.77	-0.186631	0.179883	-1.01568	0.309783	0.905713
ENSMUSG00000001924	ENSMUST00000001989	Uba1	ubiquitin-like modifier activating enzyme 1 [Source:MGI Symbol;Acc:MGI:98890]	26	4071	3177	228	666	10674.9	0.0591184	0.202865	0.155449	0.876467	0.996118
ENSMUSG00000001930	ENSMUST00000139678	Vwf	Von Willebrand factor [Source:MGI Symbol;Acc:MGI:98941]	2	2143	NA	NA	NA	89.6167	-0.0777441	0.08839	-1.21853	0.223024	0.859098
ENSMUSG00000001942	ENSMUST00000002007	Siae	sialic acid acetylesterase [Source:MGI Symbol;Acc:MGI:104803]	9	3339	1410	198	1731	324.463	-0.0931002	0.24884	-0.451929	0.65132	0.977508
ENSMUSG00000001943	ENSMUST00000215710	Vsig2	V-set and immunoglobulin domain containing 2 [Source:MGI Symbol;Acc:MGI:1928009]	2	582	NA	NA	NA	1016.31	0.0536398	0.244883	0.253552	0.799842	0.995026
ENSMUSG00000001946	ENSMUST00000131832	Esam	endothelial cell-specific adhesion molecule [Source:MGI Symbol;Acc:MGI:1916774]	3	627	NA	NA	NA	24.0177	-0.0158141	0.154832	-0.109343	0.91293	0.998332
ENSMUSG00000001948	ENSMUST00000002013	Spa17	sperm autoantigenic protein 17 [Source:MGI Symbol;Acc:MGI:1333778]	5	696	450	167	50	30.9452	0.0783751	0.144055	0.41847	0.675603	0.978407
ENSMUSG00000001962	ENSMUST00000114160	Fam50a	family with sequence similarity 50, member A [Source:MGI Symbol;Acc:MGI:1351626]	13	1383	1020	182	181	200.493	-0.152117	0.239171	-0.850364	0.395123	0.934661
ENSMUSG00000001964	ENSMUST00000002029	Emd	emerin [Source:MGI Symbol;Acc:MGI:108117]	6	1595	780	265	550	629.229	-0.513305	0.232756	-2.20336	0.0275695	0.477281
ENSMUSG00000001983	ENSMUST00000002048	Taco1	translational activator of mitochondrially encoded cytochrome c oxidase I [Source:MGI Symbol;Acc:MGI:1917457]	5	1383	885	187	311	119.564	0.0694454	0.212493	0.439346	0.660411	0.978072
ENSMUSG00000001985	ENSMUST00000030676	Grik3	glutamate receptor, ionotropic, kainate 3 [Source:MGI Symbol;Acc:MGI:95816]	16	8973	2760	131	6082	842.695	0.42903	0.2421	1.93387	0.0531289	0.583
ENSMUSG00000001986	ENSMUST00000076349	Gria3	glutamate receptor, ionotropic, AMPA3 (alpha 3) [Source:MGI Symbol;Acc:MGI:95810]	16	5192	2667	261	2262	6183.88	0.136125	0.204022	0.723859	0.469152	0.955786
ENSMUSG00000001988	ENSMUST00000002053	Npas1	neuronal PAS domain protein 1 [Source:MGI Symbol;Acc:MGI:109205]	12	2091	1785	136	114	31.9752	-0.0287723	0.16507	-0.520004	0.603061	0.976251
ENSMUSG00000001995	ENSMUST00000212987	Sipa1l2	signal-induced proliferation-associated 1 like 2 [Source:MGI Symbol;Acc:MGI:2676970]	23	6690	5169	237	1069	1065.04	0.0813603	0.241604	0.421814	0.673161	0.978407
ENSMUSG00000001998	ENSMUST00000002063	Ap4e1	adaptor-related protein complex AP-4, epsilon 1 [Source:MGI Symbol;Acc:MGI:1336993]	21	4600	3369	24	1207	298.508	0.291823	0.249088	1.25131	0.210822	0.848603
ENSMUSG00000001999	ENSMUST00000002064	Blvra	biliverdin reductase A [Source:MGI Symbol;Acc:MGI:88170]	8	1160	888	117	91	55.0434	0.108838	0.194508	0.758078	0.448404	0.954631
ENSMUSG00000002006	ENSMUST00000114438	Pdzd4	PDZ domain containing 4 [Source:MGI Symbol;Acc:MGI:2443483]	6	3625	1974	628	1023	1235.79	0.166426	0.236788	0.68636	0.492486	0.959204
ENSMUSG00000002007	ENSMUST00000136664	Srpk3	serine/arginine-rich protein specific kinase 3 [Source:MGI Symbol;Acc:MGI:1891338]	11	2711	NA	NA	NA	87.6497	-0.208757	0.174934	-2.35083	0.0187317	0.412599
ENSMUSG00000002010	ENSMUST00000052761	Idh3g	isocitrate dehydrogenase 3 (NAD+), gamma [Source:MGI Symbol;Acc:MGI:1099463]	13	1331	1182	42	107	2938.94	-0.12172	0.208204	-0.588796	0.555998	0.967882
ENSMUSG00000002012	ENSMUST00000114473	Pnck	pregnancy upregulated non-ubiquitously expressed CaM kinase [Source:MGI Symbol;Acc:MGI:1347357]	12	1492	1032	58	393	826.522	-0.0586417	0.232119	-0.203472	0.838766	0.995026
ENSMUSG00000002014	ENSMUST00000166518	Ssr4	signal sequence receptor, delta [Source:MGI Symbol;Acc:MGI:1099464]	6	800	522	212	66	206.572	-0.265172	0.24887	-0.931949	0.351363	0.918954
ENSMUSG00000002015	ENSMUST00000002091	Bcap31	B cell receptor associated protein 31 [Source:MGI Symbol;Acc:MGI:1350933]	8	1219	738	58	379	341.738	0.105633	0.249251	0.628772	0.529498	0.965784
ENSMUSG00000002017	ENSMUST00000112507	Fam98a	family with sequence similarity 98, member A [Source:MGI Symbol;Acc:MGI:1919972]	8	2817	1548	153	1116	591.948	0.0126583	0.241485	0.11052	0.911997	0.998332
ENSMUSG00000002028	ENSMUST00000002095	Kmt2a	lysine (K)-specific methyltransferase 2A [Source:MGI Symbol;Acc:MGI:96995]	36	16461	11892	22	4547	9519.14	0.217559	0.192631	1.18877	0.234529	0.865035
ENSMUSG00000002031	ENSMUST00000118186	Ift46	intraflagellar transport 46 [Source:MGI Symbol;Acc:MGI:1923818]	11	1317	906	61	315	685.905	-0.0598802	0.23686	-0.221774	0.82449	0.995026
ENSMUSG00000002032	ENSMUST00000002100	Tmem25	transmembrane protein 25 [Source:MGI Symbol;Acc:MGI:1918937]	9	2448	1098	127	1199	329.467	-0.51956	0.249263	-2.5676	0.0102406	0.322178
ENSMUSG00000002043	ENSMUST00000135972	Trappc6a	trafficking protein particle complex 6A [Source:MGI Symbol;Acc:MGI:1914341]	3	505	246	NA	259	51.3249	-0.223723	0.193345	-1.44707	0.147877	0.777169
ENSMUSG00000002052	ENSMUST00000002121	Supt6	SPT6, histone chaperone and transcription elongation factor [Source:MGI Symbol;Acc:MGI:107726]	37	6488	5181	440	837	8062.89	0.0208999	0.223398	-0.0629675	0.949792	0.998389
ENSMUSG00000002055	ENSMUST00000149711	Spag5	sperm associated antigen 5 [Source:MGI Symbol;Acc:MGI:1927470]	2	574	NA	NA	NA	62.2666	0.164886	0.200274	1.29952	0.193765	0.836533
ENSMUSG00000002058	ENSMUST00000002127	Unc119	unc-119 lipid binding chaperone [Source:MGI Symbol;Acc:MGI:1328357]	5	1329	723	85	521	85.6505	-0.353113	0.197488	-1.3174	0.187703	0.829685
ENSMUSG00000002059	ENSMUST00000156435	Rab34	RAB34, member RAS oncogene family [Source:MGI Symbol;Acc:MGI:104606]	8	950	598	NA	352	199.399	0.479599	0.23853	2.17126	0.0299114	0.493931
ENSMUSG00000002064	ENSMUST00000002133	Sdf2	stromal cell derived factor 2 [Source:MGI Symbol;Acc:MGI:108019]	3	1268	636	274	358	351.541	0.0349001	0.245416	0.446681	0.655105	0.97782
ENSMUSG00000002068	ENSMUST00000108023	Ccne1	cyclin E1 [Source:MGI Symbol;Acc:MGI:88316]	12	2000	1227	213	531	104.86	-0.10752	0.190979	0.133059	0.894147	0.998194
ENSMUSG00000002083	ENSMUST00000002152	Bbc3	BCL2 binding component 3 [Source:MGI Symbol;Acc:MGI:2181667]	4	1814	582	246	971	34.876	0.194313	0.165421	1.53434	0.124945	0.74136
ENSMUSG00000002100	ENSMUST00000137942	Mybpc3	myosin binding protein C, cardiac [Source:MGI Symbol;Acc:MGI:102844]	34	4134	3342	247	268	16.191	-0.151386	0.116367	-1.5382	0.124	0.740848
ENSMUSG00000002102	ENSMUST00000067663	Psmc3	proteasome (prosome, macropain) 26S subunit, ATPase 3 [Source:MGI Symbol;Acc:MGI:1098754]	12	1636	1329	239	68	1339.59	-0.150692	0.212664	-0.702653	0.482272	0.957554
ENSMUSG00000002103	ENSMUST00000155418	Acp2	acid phosphatase 2, lysosomal [Source:MGI Symbol;Acc:MGI:87882]	5	510	499	11	NA	952.273	0.326534	0.245564	1.61977	0.105282	0.71255
ENSMUSG00000002105	ENSMUST00000079976	Slc39a13	solute carrier family 39 (metal ion transporter), member 13 [Source:MGI Symbol;Acc:MGI:1915677]	8	1884	483	114	1112	354.23	-0.259679	0.247927	-1.22264	0.221464	0.85749
ENSMUSG00000002107	ENSMUST00000114924	Celf2	CUGBP, Elav-like family member 2 [Source:MGI Symbol;Acc:MGI:1338822]	14	8738	1581	38	7075	22303.4	-0.0202543	0.177256	-0.108259	0.913791	0.998332
ENSMUSG00000002108	ENSMUST00000150654	Nr1h3	nuclear receptor subfamily 1, group H, member 3 [Source:MGI Symbol;Acc:MGI:1352462]	8	1985	NA	NA	NA	16.5333	0.126196	0.142881	0.857883	0.390957	0.934138
ENSMUSG00000002109	ENSMUST00000150427	Ddb2	damage specific DNA binding protein 2 [Source:MGI Symbol;Acc:MGI:1355314]	5	1698	NA	NA	NA	175.824	0.342698	0.225517	1.22297	0.221339	0.85749
ENSMUSG00000002129	ENSMUST00000002198	Sf3a1	splicing factor 3a, subunit 1 [Source:MGI Symbol;Acc:MGI:1914715]	16	4920	2376	138	2406	1150.59	-0.103214	0.231315	-0.386914	0.69882	0.983555
ENSMUSG00000002147	ENSMUST00000092074	Stat6	signal transducer and activator of transcription 6 [Source:MGI Symbol;Acc:MGI:103034]	22	3775	2514	264	976	72.462	0.0218169	0.205478	0.249507	0.802969	0.995026
ENSMUSG00000002190	ENSMUST00000002259	Clgn	calmegin [Source:MGI Symbol;Acc:MGI:107472]	15	3902	1836	111	1946	461.431	0.0363204	0.246372	-0.0689207	0.945053	0.998389
ENSMUSG00000002205	ENSMUST00000002275	Vrk3	vaccinia related kinase 3 [Source:MGI Symbol;Acc:MGI:2182465]	15	1969	1362	239	294	236.313	-0.11762	0.249127	-0.375876	0.707009	0.986457
ENSMUSG00000002210	ENSMUST00000002280	Smg9	SMG9 nonsense mediated mRNA decay factor [Source:MGI Symbol;Acc:MGI:1919247]	14	2242	1563	273	400	280.352	-0.0368579	0.248132	-0.018742	0.985047	0.998389
ENSMUSG00000002221	ENSMUST00000002291	Paxip1	PAX interacting (with transcription-activation domain) protein 1 [Source:MGI Symbol;Acc:MGI:1890430]	21	5850	3171	271	2408	1978.79	-0.105329	0.221508	-0.430118	0.66711	0.978072
ENSMUSG00000002222	ENSMUST00000002292	Rmnd5a	required for meiotic nuclear division 5 homolog A [Source:MGI Symbol;Acc:MGI:1915727]	9	6165	1176	498	4491	3737.71	0.0706517	0.201693	0.33761	0.735657	0.991687
ENSMUSG00000002227	ENSMUST00000196161	Mov10	Mov10 RISC complex RNA helicase [Source:MGI Symbol;Acc:MGI:97054]	3	454	NA	NA	NA	154.543	-0.373898	0.231263	-1.6461	0.0997442	0.705744
ENSMUSG00000002233	ENSMUST00000002303	Rhoc	ras homolog family member C [Source:MGI Symbol;Acc:MGI:106028]	5	1202	582	196	416	18.391	0.101204	0.133873	1.47896	0.139151	0.764519
ENSMUSG00000002250	ENSMUST00000169040	Ppard	peroxisome proliferator activator receptor delta [Source:MGI Symbol;Acc:MGI:101884]	6	963	757	126	NA	346.678	-0.106304	0.24906	-0.76539	0.44404	0.951597
ENSMUSG00000002265	ENSMUST00000051209	Peg3	paternally expressed 3 [Source:MGI Symbol;Acc:MGI:104748]	9	8694	4716	164	3614	22635.3	0.194096	0.210898	0.853235	0.393529	0.934251
ENSMUSG00000002266	ENSMUST00000213399	Zim1	zinc finger, imprinted 1 [Source:MGI Symbol;Acc:MGI:1341879]	3	408	NA	NA	NA	106.572	0.0895923	0.226437	0.413318	0.679374	0.979228
ENSMUSG00000002274	ENSMUST00000165838	Metrn	meteorin, glial cell differentiation regulator [Source:MGI Symbol;Acc:MGI:1917333]	4	2751	876	121	1754	57.9117	-0.009824	0.184279	0.206778	0.836183	0.995026
ENSMUSG00000002279	ENSMUST00000137201	Lmf1	lipase maturation factor 1 [Source:MGI Symbol;Acc:MGI:1923733]	9	1424	195	NA	210	165.453	0.203811	0.239597	1.20847	0.226867	0.860554
ENSMUSG00000002280	ENSMUST00000002350	Ciao3	cytosolic iron-sulfur assembly component 3 [Source:MGI Symbol;Acc:MGI:1914813]	11	2555	1431	46	1078	141.853	0.0880467	0.236899	0.499663	0.617312	0.977041
ENSMUSG00000002289	ENSMUST00000173869	Angptl4	angiopoietin-like 4 [Source:MGI Symbol;Acc:MGI:1888999]	7	1859	465	151	661	21.8273	-0.0933225	0.112492	-0.0155051	0.987629	0.998424
ENSMUSG00000002297	ENSMUST00000170927	Dbf4	DBF4 zinc finger [Source:MGI Symbol;Acc:MGI:1351328]	3	2275	NA	NA	NA	27.5287	0.0828864	0.123917	-0.585418	0.558266	0.968193
ENSMUSG00000002307	ENSMUST00000173028	Daxx	Fas death domain-associated protein [Source:MGI Symbol;Acc:MGI:1197015]	3	477	411	50	NA	491.34	0.00441231	0.24915	0.235073	0.814152	0.995026
ENSMUSG00000002308	ENSMUST00000087559	Cd320	CD320 antigen [Source:MGI Symbol;Acc:MGI:1860083]	5	1191	741	127	323	189.558	-0.33015	0.239449	-0.981105	0.326541	0.91046
ENSMUSG00000002319	ENSMUST00000155464	Ipo4	importin 4 [Source:MGI Symbol;Acc:MGI:1923001]	3	422	NA	NA	NA	395.703	-0.0338614	0.248021	-0.386348	0.699239	0.983788
ENSMUSG00000002320	ENSMUST00000120041	Tm9sf1	transmembrane 9 superfamily member 1 [Source:MGI Symbol;Acc:MGI:1921390]	6	2164	1821	72	254	305.428	0.285689	0.246794	1.49273	0.135508	0.762756
ENSMUSG00000002324	ENSMUST00000155193	Rec8	REC8 meiotic recombination protein [Source:MGI Symbol;Acc:MGI:1929645]	2	381	NA	NA	NA	16.3256	-0.128236	0.113456	-1.99479	0.0460662	0.559567
ENSMUSG00000002325	ENSMUST00000138037	Irf9	interferon regulatory factor 9 [Source:MGI Symbol;Acc:MGI:107587]	9	2343	1254	90	999	85.9532	-0.00763599	0.206271	0.480128	0.631136	0.977041
ENSMUSG00000002326	ENSMUST00000002397	Gmpr2	guanosine monophosphate reductase 2 [Source:MGI Symbol;Acc:MGI:1917903]	10	1993	1047	150	787	51.4112	-0.0911182	0.180125	-1.05804	0.290039	0.892984
ENSMUSG00000002329	ENSMUST00000002400	Mdp1	magnesium-dependent phosphatase 1 [Source:MGI Symbol;Acc:MGI:1915131]	6	1733	495	134	1104	486.97	0.035809	0.249234	0.0282798	0.977439	0.998389
ENSMUSG00000002332	ENSMUST00000002403	Dhrs1	dehydrogenase/reductase (SDR family) member 1 [Source:MGI Symbol;Acc:MGI:1196314]	9	1477	942	250	264	1358.33	-0.183565	0.220863	-0.839822	0.401008	0.934661
ENSMUSG00000002341	ENSMUST00000002412	Ncan	neurocan [Source:MGI Symbol;Acc:MGI:104694]	15	7195	3807	146	3235	8939.48	-0.110228	0.216801	-0.51194	0.608693	0.976726
ENSMUSG00000002342	ENSMUST00000147656	Tmem161a	transmembrane protein 161A [Source:MGI Symbol;Acc:MGI:2384577]	11	2109	972	25	993	185.8	-0.2944	0.234581	-1.00364	0.31555	0.906019
ENSMUSG00000002343	ENSMUST00000139765	Armc6	armadillo repeat containing 6 [Source:MGI Symbol;Acc:MGI:1924063]	3	1090	NA	NA	NA	155.932	-0.191511	0.242348	-0.970894	0.331601	0.911602
ENSMUSG00000002345	ENSMUST00000123976	Borcs8	BLOC-1 related complex subunit 8 [Source:MGI Symbol;Acc:MGI:1919618]	4	756	NA	NA	NA	303.132	-0.49247	0.249032	-2.02536	0.0428307	0.553652
ENSMUSG00000002346	ENSMUST00000063788	Slc25a42	solute carrier family 25, member 42 [Source:MGI Symbol;Acc:MGI:1920345]	9	3081	NA	NA	NA	821.513	0.0120196	0.240878	0.0232765	0.98143	0.998389
ENSMUSG00000002365	ENSMUST00000002436	Snx9	sorting nexin 9 [Source:MGI Symbol;Acc:MGI:1913866]	18	3331	1788	206	1337	263.951	0.0791299	0.243541	0.0230843	0.981583	0.998389
ENSMUSG00000002372	ENSMUST00000002445	Ranbp3	RAN binding protein 3 [Source:MGI Symbol;Acc:MGI:1919060]	16	2373	1476	32	865	647.453	-0.221365	0.243629	-0.800311	0.42353	0.9459
ENSMUSG00000002379	ENSMUST00000002452	Ndufa11	NADH:ubiquinone oxidoreductase subunit A11 [Source:MGI Symbol;Acc:MGI:1917125]	4	545	432	73	40	506.939	0.10745	0.249264	0.488328	0.625317	0.977041
ENSMUSG00000002393	ENSMUST00000002466	Nr2f6	nuclear receptor subfamily 2, group F, member 6 [Source:MGI Symbol;Acc:MGI:1352453]	4	2218	1173	689	356	26.311	0.208396	0.163724	1.55057	0.121005	0.738569
ENSMUSG00000002395	ENSMUST00000019169	Use1	unconventional SNARE in the ER 1 homolog (S. cerevisiae) [Source:MGI Symbol;Acc:MGI:1914273]	8	854	813	18	23	393.547	-0.057164	0.246908	-0.177446	0.859158	0.996118
ENSMUSG00000002396	ENSMUST00000110051	Ocel1	occludin/ELL domain containing 1 [Source:MGI Symbol;Acc:MGI:1924340]	3	2179	408	377	1394	147.922	-0.0725279	0.244182	-0.351824	0.72497	0.989926
ENSMUSG00000002409	ENSMUST00000172761	Dyrk1b	dual-specificity tyrosine-(Y)-phosphorylation regulated kinase 1b [Source:MGI Symbol;Acc:MGI:1330302]	11	2018	1770	147	NA	470.075	-0.191311	0.241255	-0.809297	0.418344	0.944287
ENSMUSG00000002413	ENSMUST00000002487	Braf	Braf transforming gene [Source:MGI Symbol;Acc:MGI:88190]	22	9728	2415	168	7145	14871.6	0.120959	0.181933	0.672238	0.501432	0.96197
ENSMUSG00000002416	ENSMUST00000119379	Ndufb2	NADH:ubiquinone oxidoreductase subunit B2 [Source:MGI Symbol;Acc:MGI:1915448]	4	455	318	32	80	645.529	-0.368413	0.245725	-1.41913	0.155861	0.787965
ENSMUSG00000002428	ENSMUST00000002502	Hltf	helicase-like transcription factor [Source:MGI Symbol;Acc:MGI:1196437]	25	4955	3012	177	1766	614.207	0.473004	0.244613	1.92205	0.0545998	0.58993
ENSMUSG00000002455	ENSMUST00000002529	Prpf6	pre-mRNA splicing factor 6 [Source:MGI Symbol;Acc:MGI:1922946]	21	3054	2826	142	86	683.626	0.0412649	0.246337	-0.0278359	0.977793	0.998389
ENSMUSG00000002458	ENSMUST00000002532	Rgs19	regulator of G-protein signaling 19 [Source:MGI Symbol;Acc:MGI:1915153]	6	1511	651	99	685	417.482	-0.112904	0.248914	-0.468477	0.639443	0.977113
ENSMUSG00000002459	ENSMUST00000170566	Rgs20	regulator of G-protein signaling 20 [Source:MGI Symbol;Acc:MGI:1929866]	4	577	120	NA	235	184.613	-0.0146747	0.248261	-0.0366705	0.970748	0.998389
ENSMUSG00000002475	ENSMUST00000117828	Abhd3	abhydrolase domain containing 3 [Source:MGI Symbol;Acc:MGI:2147183]	9	1962	1236	80	646	126.439	-0.279331	0.238992	-1.47055	0.141414	0.767109
ENSMUSG00000002477	ENSMUST00000002551	Snrpd1	small nuclear ribonucleoprotein D1 [Source:MGI Symbol;Acc:MGI:98344]	4	858	360	138	360	678.829	0.229597	0.241158	0.950558	0.341829	0.915789
ENSMUSG00000002486	ENSMUST00000112199	Tchp	trichoplein, keratin filament binding [Source:MGI Symbol;Acc:MGI:1925082]	8	2156	NA	NA	NA	119.996	0.130349	0.21446	0.708167	0.478842	0.957376
ENSMUSG00000002489	ENSMUST00000114122	Tiam1	T cell lymphoma invasion and metastasis 1 [Source:MGI Symbol;Acc:MGI:103306]	19	4596	NA	NA	NA	2681.58	-0.0811284	0.222146	-0.369781	0.711546	0.98679
ENSMUSG00000002496	ENSMUST00000226691	Tsc2	TSC complex subunit 2 [Source:MGI Symbol;Acc:MGI:102548]	4	623	NA	NA	NA	3330.65	-0.0404707	0.211495	-0.163506	0.87012	0.996118
ENSMUSG00000002504	ENSMUST00000019684	Slc9a3r2	solute carrier family 9 (sodium/hydrogen exchanger), member 3 regulator 2 [Source:MGI Symbol;Acc:MGI:1890662]	6	1717	681	91	945	327.048	-0.338446	0.249022	-1.36051	0.17367	0.808515
ENSMUSG00000002524	ENSMUST00000100527	Puf60	poly-U binding splicing factor 60 [Source:MGI Symbol;Acc:MGI:1915209]	12	1881	1695	40	146	1256.58	0.0758335	0.226101	0.317773	0.750657	0.992629
ENSMUSG00000002546	ENSMUST00000239474	Golga2	golgi autoantigen, golgin subfamily a, 2 [Source:MGI Symbol;Acc:MGI:2139395]	27	4442	3081	60	1301	933.261	-0.0880144	0.226768	-0.380401	0.703647	0.985137
ENSMUSG00000002550	ENSMUST00000002625	Uck1	uridine-cytidine kinase 1 [Source:MGI Symbol;Acc:MGI:98904]	7	2005	852	125	1028	298.74	-0.264154	0.249134	-0.943575	0.345387	0.915789
ENSMUSG00000002578	ENSMUST00000133342	Ikzf4	IKAROS family zinc finger 4 [Source:MGI Symbol;Acc:MGI:1343139]	8	5150	1761	184	3205	669.776	0.193025	0.234851	0.885862	0.375692	0.925421
ENSMUSG00000002580	ENSMUST00000002655	Mien1	migration and invasion enhancer 1 [Source:MGI Symbol;Acc:MGI:1913678]	4	747	348	45	354	1197.91	0.0618466	0.231616	0.227881	0.819738	0.995026
ENSMUSG00000002602	ENSMUST00000132038	Axl	AXL receptor tyrosine kinase [Source:MGI Symbol;Acc:MGI:1347244]	5	563	563	NA	NA	65.2854	-0.221528	0.21492	-1.10486	0.269218	0.885367
ENSMUSG00000002603	ENSMUST00000206348	Tgfb1	transforming growth factor, beta 1 [Source:MGI Symbol;Acc:MGI:98725]	1	2573	NA	NA	NA	28.4656	0.169173	0.154635	1.3925	0.16377	0.79936
ENSMUSG00000002608	ENSMUST00000002683	Ccdc97	coiled-coil domain containing 97 [Source:MGI Symbol;Acc:MGI:1196455]	5	3032	1023	122	1887	1278.6	-0.15053	0.233068	-0.598187	0.549715	0.967248
ENSMUSG00000002617	ENSMUST00000135840	Zfp40	zinc finger protein 40 [Source:MGI Symbol;Acc:MGI:99185]	6	759	NA	NA	NA	196.434	-0.0585842	0.243801	0.00035689	0.999715	0.999866
ENSMUSG00000002625	ENSMUST00000050214	Akap8l	A kinase (PRKA) anchor protein 8-like [Source:MGI Symbol;Acc:MGI:1860606]	14	2102	1926	108	68	792.324	-0.0882502	0.231513	-0.24781	0.804282	0.995026
ENSMUSG00000002633	ENSMUST00000002708	Shh	sonic hedgehog [Source:MGI Symbol;Acc:MGI:98297]	3	2847	1314	493	1040	26.2326	0.0953418	0.127609	0.106561	0.915137	0.998332
ENSMUSG00000002635	ENSMUST00000002710	Pdcd2l	programmed cell death 2-like [Source:MGI Symbol;Acc:MGI:1915329]	7	1295	1095	18	182	175.049	0.325758	0.238626	1.54353	0.122702	0.740743
ENSMUSG00000002658	ENSMUST00000002733	Gtf2f1	general transcription factor IIF, polypeptide 1 [Source:MGI Symbol;Acc:MGI:1923848]	13	1717	1527	168	22	1325.26	-0.209869	0.238713	-0.940725	0.346846	0.91601
ENSMUSG00000002660	ENSMUST00000002735	Clpp	caseinolytic mitochondrial matrix peptidase proteolytic subunit [Source:MGI Symbol;Acc:MGI:1858213]	6	983	819	23	141	279.439	-0.0448441	0.249121	-0.170976	0.864243	0.996118
ENSMUSG00000002661	ENSMUST00000002737	Alkbh7	alkB homolog 7 [Source:MGI Symbol;Acc:MGI:1913650]	4	917	666	21	230	130.496	0.327047	0.236683	1.39544	0.162884	0.796894
ENSMUSG00000002679	ENSMUST00000161902	Med6	mediator complex subunit 6 [Source:MGI Symbol;Acc:MGI:1917042]	6	596	396	131	NA	394.005	-0.114651	0.248822	-0.570587	0.568279	0.971939
ENSMUSG00000002688	ENSMUST00000002765	Prkd1	protein kinase D1 [Source:MGI Symbol;Acc:MGI:99879]	19	3653	2757	125	771	125.585	0.31081	0.233368	1.59718	0.110225	0.721324
ENSMUSG00000002699	ENSMUST00000052413	Lcp2	lymphocyte cytosolic protein 2 [Source:MGI Symbol;Acc:MGI:1321402]	21	3644	1602	434	1608	59.4017	-0.124848	0.164852	-0.419908	0.674552	0.978407
ENSMUSG00000002718	ENSMUST00000166871	Cse1l	chromosome segregation 1-like (S. cerevisiae) [Source:MGI Symbol;Acc:MGI:1339951]	7	708	NA	NA	NA	1631.42	0.194403	0.220808	0.808648	0.418718	0.944287
ENSMUSG00000002728	ENSMUST00000110000	Naa20	N(alpha)-acetyltransferase 20, NatB catalytic subunit [Source:MGI Symbol;Acc:MGI:1915127]	6	1142	537	69	536	510.885	0.22213	0.249262	0.977103	0.328518	0.910558
ENSMUSG00000002731	ENSMUST00000002808	Prkra	protein kinase, interferon inducible double stranded RNA dependent activator [Source:MGI Symbol;Acc:MGI:1344375]	8	1614	942	159	513	106.553	-0.0105838	0.234281	-0.0843836	0.932751	0.998389
ENSMUSG00000002732	ENSMUST00000002809	Fkbp7	FK506 binding protein 7 [Source:MGI Symbol;Acc:MGI:1336879]	4	860	657	56	147	27.4084	0.0587905	0.148538	0.568887	0.569433	0.97197
ENSMUSG00000002733	ENSMUST00000111920	Plekha3	pleckstrin homology domain-containing, family A (phosphoinositide binding specific) member 3 [Source:MGI Symbol;Acc:MGI:1932515]	8	2534	894	314	1326	988.883	0.0209311	0.229808	0.0693335	0.944724	0.998389
ENSMUSG00000002741	ENSMUST00000002818	Ykt6	YKT6 v-SNARE homolog (S. cerevisiae) [Source:MGI Symbol;Acc:MGI:1927550]	7	2541	597	208	1736	918.726	0.280022	0.235957	1.20326	0.228875	0.862458
ENSMUSG00000002748	ENSMUST00000002825	Baz1b	bromodomain adjacent to zinc finger domain, 1B [Source:MGI Symbol;Acc:MGI:1353499]	19	6492	4440	386	1666	3791.7	0.0595116	0.227687	0.107059	0.914742	0.998332
ENSMUSG00000002763	ENSMUST00000002840	Pex6	peroxisomal biogenesis factor 6 [Source:MGI Symbol;Acc:MGI:2385054]	17	3200	2946	37	217	736.615	-0.112423	0.241224	-0.333234	0.738958	0.991771
ENSMUSG00000002767	ENSMUST00000146183	Mrpl2	mitochondrial ribosomal protein L2 [Source:MGI Symbol;Acc:MGI:1351622]	2	212	NA	NA	NA	160.608	0.0243034	0.232786	-0.521428	0.602068	0.976251
ENSMUSG00000002768	ENSMUST00000002845	Mea1	male enhanced antigen 1 [Source:MGI Symbol;Acc:MGI:96957]	4	859	525	82	241	863.988	-0.423891	0.235493	-1.77508	0.0758847	0.649552
ENSMUSG00000002771	ENSMUST00000002848	Grin2d	glutamate receptor, ionotropic, NMDA2D (epsilon 4) [Source:MGI Symbol;Acc:MGI:95823]	12	5431	3972	562	897	224.661	-0.272918	0.243755	-0.858001	0.390892	0.934138
ENSMUSG00000002778	ENSMUST00000002855	Kdelr1	KDEL (Lys-Asp-Glu-Leu) endoplasmic reticulum protein retention receptor 1 [Source:MGI Symbol;Acc:MGI:1915387]	5	1599	639	239	721	329.611	-0.125522	0.248965	-0.626193	0.531189	0.965784
ENSMUSG00000002781	ENSMUST00000209292	Tmem143	transmembrane protein 143 [Source:MGI Symbol;Acc:MGI:1917459]	7	2026	766	NA	1003	264.485	0.0573138	0.245667	0.0434332	0.965356	0.998389
ENSMUSG00000002797	ENSMUST00000002874	Ggct	gamma-glutamyl cyclotransferase [Source:MGI Symbol;Acc:MGI:95700]	4	686	NA	NA	NA	751.823	-0.257499	0.239731	-1.0725	0.283496	0.89075
ENSMUSG00000002799	ENSMUST00000075827	Jag2	jagged 2 [Source:MGI Symbol;Acc:MGI:1098270]	26	5106	3744	292	1070	154.768	-0.222873	0.236573	-0.622256	0.533774	0.965922
ENSMUSG00000002803	ENSMUST00000165079	Btbd6	BTB (POZ) domain containing 6 [Source:MGI Symbol;Acc:MGI:3026623]	5	1975	1467	83	394	600.715	-0.0268558	0.238662	-0.15223	0.879005	0.996387
ENSMUSG00000002804	ENSMUST00000221397	Nudt14	nudix (nucleoside diphosphate linked moiety X)-type motif 14 [Source:MGI Symbol;Acc:MGI:1913424]	5	1241	669	53	519	18.7804	-0.0446586	0.149557	-0.0652357	0.947986	0.998389
ENSMUSG00000002808	ENSMUST00000002885	Epdr1	ependymin related protein 1 (zebrafish) [Source:MGI Symbol;Acc:MGI:2145369]	3	2363	675	242	1446	1020.71	-0.159571	0.221173	-0.71775	0.472912	0.95617
ENSMUSG00000002812	ENSMUST00000002889	Flii	flightless I actin binding protein [Source:MGI Symbol;Acc:MGI:1342286]	30	4060	3816	74	170	1070.74	-0.131463	0.241859	-0.638994	0.522827	0.965561
ENSMUSG00000002814	ENSMUST00000120417	Top3a	topoisomerase (DNA) III alpha [Source:MGI Symbol;Acc:MGI:1197527]	18	2318	2013	238	67	111.923	0.0892315	0.210685	0.497849	0.61859	0.977041
ENSMUSG00000002820	ENSMUST00000216826	Atg4d	autophagy related 4D, cysteine peptidase [Source:MGI Symbol;Acc:MGI:2444308]	10	2123	NA	NA	NA	181.769	0.181773	0.245918	0.844429	0.39843	0.934661
ENSMUSG00000002825	ENSMUST00000002902	Qtrt1	queuine tRNA-ribosyltransferase catalytic subunit 1 [Source:MGI Symbol;Acc:MGI:1931441]	10	1316	1212	18	86	250.383	0.0919683	0.245287	0.279391	0.779945	0.995026
ENSMUSG00000002831	ENSMUST00000238734	Plin4	perilipin 4 [Source:MGI Symbol;Acc:MGI:1929709]	8	6350	4806	111	1416	63.2163	-0.00843296	0.185818	-0.38831	0.697787	0.983191
ENSMUSG00000002833	ENSMUST00000225731	Hdgfl2	HDGF like 2 [Source:MGI Symbol;Acc:MGI:1194492]	2	687	NA	NA	NA	780.334	0.290731	0.240951	1.24324	0.213781	0.85128
ENSMUSG00000002835	ENSMUST00000002914	Chaf1a	chromatin assembly factor 1, subunit A (p150) [Source:MGI Symbol;Acc:MGI:1351331]	14	5535	2736	73	2726	54.3486	0.123285	0.183755	0.851416	0.394538	0.934661
ENSMUSG00000002844	ENSMUST00000002923	Adprh	ADP-ribosylarginine hydrolase [Source:MGI Symbol;Acc:MGI:1098234]	4	2966	1089	175	1660	510.114	-0.262921	0.244649	-1.06161	0.288412	0.891953
ENSMUSG00000002845	ENSMUST00000165631	Tmem39a	transmembrane protein 39a [Source:MGI Symbol;Acc:MGI:1915096]	4	437	437	NA	NA	276.136	-0.195857	0.247808	-0.879726	0.379008	0.926452
ENSMUSG00000002846	ENSMUST00000002925	Timmdc1	translocase of inner mitochondrial membrane domain containing 1 [Source:MGI Symbol;Acc:MGI:1922139]	7	1573	858	129	586	432.956	-0.108908	0.246284	-0.26227	0.793113	0.995026
ENSMUSG00000002870	ENSMUST00000058011	Mcm2	minichromosome maintenance complex component 2 [Source:MGI Symbol;Acc:MGI:105380]	16	3371	2715	130	526	157.494	0.884007	0.240652	4.10195	4.09689e-05	0.0222785
ENSMUSG00000002871	ENSMUST00000204765	Tpra1	transmembrane protein, adipocyte asscociated 1 [Source:MGI Symbol;Acc:MGI:1345190]	12	1738	1110	198	284	73.6014	-0.119091	0.207165	-0.134801	0.892769	0.998144
ENSMUSG00000002881	ENSMUST00000186764	Nab1	Ngfi-A binding protein 1 [Source:MGI Symbol;Acc:MGI:107564]	9	3640	1458	148	1924	263.717	-0.0528405	0.249264	-0.224025	0.822737	0.995026
ENSMUSG00000002885	ENSMUST00000075843	Adgre5	adhesion G protein-coupled receptor E5 [Source:MGI Symbol;Acc:MGI:1347095]	20	3000	2457	32	511	25.8458	-0.131832	0.119371	-1.30547	0.191732	0.834472
ENSMUSG00000002897	ENSMUST00000204239	Il17ra	interleukin 17 receptor A [Source:MGI Symbol;Acc:MGI:107399]	11	4804	NA	NA	NA	129.068	0.00230696	0.237868	-0.0506402	0.959612	0.998389
ENSMUSG00000002900	ENSMUST00000002979	Lamb1	laminin B1 [Source:MGI Symbol;Acc:MGI:96743]	33	5784	5361	272	151	458.461	-0.169114	0.249259	-0.562586	0.573717	0.972536
ENSMUSG00000002908	ENSMUST00000212086	Kcnn1	potassium intermediate/small conductance calcium-activated channel, subfamily N, member 1 [Source:MGI Symbol;Acc:MGI:1933993]	9	2964	1746	60	1158	92.3209	0.362382	0.209428	2.36305	0.0181253	0.40261
ENSMUSG00000002910	ENSMUST00000213095	Arrdc2	arrestin domain containing 2 [Source:MGI Symbol;Acc:MGI:1918057]	1	1459	NA	NA	NA	48.2881	0.0116375	0.189534	0.662601	0.507586	0.962737
ENSMUSG00000002948	ENSMUST00000110998	Map2k7	mitogen-activated protein kinase kinase 7 [Source:MGI Symbol;Acc:MGI:1346871]	11	3497	1260	170	2067	1454.02	0.259863	0.228019	1.18645	0.235443	0.865525
ENSMUSG00000002949	ENSMUST00000003029	Timm44	translocase of inner mitochondrial membrane 44 [Source:MGI Symbol;Acc:MGI:1343262]	13	1790	1359	26	405	940.316	0.357018	0.243171	1.71581	0.0861963	0.672331
ENSMUSG00000002957	ENSMUST00000003038	Ap2a2	adaptor-related protein complex 2, alpha 2 subunit [Source:MGI Symbol;Acc:MGI:101920]	22	4646	2817	187	1642	5786.46	-0.0491479	0.179706	-0.260783	0.79426	0.995026
ENSMUSG00000002963	ENSMUST00000208385	Pnkp	polynucleotide kinase 3'- phosphatase [Source:MGI Symbol;Acc:MGI:1891698]	8	624	241	NA	110	112.928	-0.0316871	0.225778	0.490934	0.623473	0.977041
ENSMUSG00000002968	ENSMUST00000208253	Med25	mediator complex subunit 25 [Source:MGI Symbol;Acc:MGI:1922863]	18	3693	2406	27	1260	708.209	0.053552	0.246157	0.287829	0.773478	0.995026
ENSMUSG00000002981	ENSMUST00000208868	Clptm1	cleft lip and palate associated transmembrane protein 1 [Source:MGI Symbol;Acc:MGI:1927155]	5	717	NA	NA	NA	1733.67	-0.268688	0.214935	-1.22117	0.222021	0.857976
ENSMUSG00000002983	ENSMUST00000049912	Relb	avian reticuloendotheliosis viral (v-rel) oncogene related B [Source:MGI Symbol;Acc:MGI:103289]	11	2200	1668	196	336	16.8312	0.0281315	0.140767	-0.229128	0.81877	0.995026
ENSMUSG00000002984	ENSMUST00000093552	Tomm40	translocase of outer mitochondrial membrane 40 [Source:MGI Symbol;Acc:MGI:1858259]	10	1577	1086	81	405	474.528	-0.187713	0.242895	-0.786913	0.431333	0.948394
ENSMUSG00000002985	ENSMUST00000174064	Apoe	apolipoprotein E [Source:MGI Symbol;Acc:MGI:88057]	4	1408	936	178	271	317.158	-0.18892	0.247934	-0.910367	0.362629	0.924926
ENSMUSG00000002996	ENSMUST00000172314	Hbp1	high mobility group box transcription factor 1 [Source:MGI Symbol;Acc:MGI:894659]	11	3142	1581	325	1236	214.161	-0.0806215	0.245882	-0.496097	0.619826	0.977041
ENSMUSG00000002997	ENSMUST00000146865	Prkar2b	protein kinase, cAMP dependent regulatory, type II beta [Source:MGI Symbol;Acc:MGI:97760]	11	3133	771	274	1909	557.75	-0.340441	0.24221	-1.3752	0.16907	0.803841
ENSMUSG00000003031	ENSMUST00000067327	Cdkn1b	cyclin-dependent kinase inhibitor 1B [Source:MGI Symbol;Acc:MGI:104565]	2	4552	594	519	3439	476.702	-0.529264	0.246244	-2.17843	0.0293739	0.488133
ENSMUSG00000003033	ENSMUST00000003117	Ap1m1	adaptor-related protein complex AP-1, mu subunit 1 [Source:MGI Symbol;Acc:MGI:102776]	12	2084	1272	184	628	873.04	0.256283	0.2239	1.16601	0.24361	0.869243
ENSMUSG00000003037	ENSMUST00000003121	Rab8a	RAB8A, member RAS oncogene family [Source:MGI Symbol;Acc:MGI:96960]	8	4550	624	159	3767	606.457	-0.00818444	0.24597	-0.0799999	0.936237	0.998389
ENSMUSG00000003038	ENSMUST00000102553	Hmgn2	high mobility group nucleosomal binding domain 2 [Source:MGI Symbol;Acc:MGI:96136]	6	1265	273	192	800	400.911	0.436756	0.246645	1.8068	0.0707937	0.639817
ENSMUSG00000003039	ENSMUST00000003123	Fam32a	family with sequence similarity 32, member A [Source:MGI Symbol;Acc:MGI:1915172]	4	2564	339	57	2168	1583.55	-0.0660765	0.238597	-0.279588	0.779794	0.995026
ENSMUSG00000003062	ENSMUST00000039694	Stard3nl	STARD3 N-terminal like [Source:MGI Symbol;Acc:MGI:1923455]	9	1327	708	92	454	638.847	-0.375224	0.240787	-1.57936	0.114254	0.7276
ENSMUSG00000003068	ENSMUST00000152592	Stk11	serine/threonine kinase 11 [Source:MGI Symbol;Acc:MGI:1341870]	5	723	495	NA	215	701.448	0.0523792	0.246611	0.14287	0.886393	0.997621
ENSMUSG00000003070	ENSMUST00000003154	Efna2	ephrin A2 [Source:MGI Symbol;Acc:MGI:102707]	4	2131	630	281	1220	82.4129	-0.136071	0.189841	0.164712	0.869171	0.996118
ENSMUSG00000003072	ENSMUST00000003156	Atp5d	ATP synthase, H+ transporting, mitochondrial F1 complex, delta subunit [Source:MGI Symbol;Acc:MGI:1913293]	4	931	507	151	273	2822.94	-0.302534	0.210649	-1.45095	0.146793	0.776945
ENSMUSG00000003099	ENSMUST00000003183	Ppp5c	protein phosphatase 5, catalytic subunit [Source:MGI Symbol;Acc:MGI:102666]	13	2072	1500	103	469	2003.99	-0.018588	0.210457	-0.0796114	0.936546	0.998389
ENSMUSG00000003119	ENSMUST00000107539	Cdk12	cyclin-dependent kinase 12 [Source:MGI Symbol;Acc:MGI:1098802]	14	5912	4428	309	1175	1947.01	-0.194494	0.219458	-0.886989	0.375085	0.925421
ENSMUSG00000003123	ENSMUST00000206588	Lipe	lipase, hormone sensitive [Source:MGI Symbol;Acc:MGI:96790]	2	510	NA	NA	NA	192.013	-0.117926	0.229335	-0.65483	0.512577	0.963675
ENSMUSG00000003131	ENSMUST00000172450	Pafah1b2	platelet-activating factor acetylhydrolase, isoform 1b, subunit 2 [Source:MGI Symbol;Acc:MGI:108415]	6	6873	690	347	5829	11060.5	0.0234001	0.198901	0.138027	0.890219	0.998005
ENSMUSG00000003134	ENSMUST00000192099	Tbc1d8	TBC1 domain family, member 8 [Source:MGI Symbol;Acc:MGI:1927225]	2	454	85	NA	271	237.193	-0.12217	0.245824	-0.68997	0.490213	0.959009
ENSMUSG00000003135	ENSMUST00000160145	Cnot11	CCR4-NOT transcription complex, subunit 11 [Source:MGI Symbol;Acc:MGI:106580]	5	2097	NA	NA	NA	681.069	0.134321	0.245471	0.511855	0.608752	0.976726
ENSMUSG00000003153	ENSMUST00000032476	Slc2a3	solute carrier family 2 (facilitated glucose transporter), member 3 [Source:MGI Symbol;Acc:MGI:95757]	10	3959	1482	355	2122	1933.2	-0.330082	0.225441	-1.54221	0.123023	0.740743
ENSMUSG00000003154	ENSMUST00000003238	Foxj2	forkhead box J2 [Source:MGI Symbol;Acc:MGI:1926805]	11	5283	1698	1057	2514	1364.05	-0.292052	0.236345	-1.12149	0.262079	0.880182
ENSMUSG00000003161	ENSMUST00000003245	Sri	sorcin [Source:MGI Symbol;Acc:MGI:98419]	6	640	NA	NA	NA	907.676	-0.0553637	0.223346	-0.239726	0.810542	0.995026
ENSMUSG00000003166	ENSMUST00000117945	Dgcr2	DiGeorge syndrome critical region gene 2 [Source:MGI Symbol;Acc:MGI:892866]	10	4003	1641	196	2166	371.933	0.144207	0.248831	0.366979	0.713635	0.987329
ENSMUSG00000003184	ENSMUST00000207521	Irf3	interferon regulatory factor 3 [Source:MGI Symbol;Acc:MGI:1859179]	4	869	482	387	NA	348.925	-0.0954821	0.244375	-0.246201	0.805526	0.995026
ENSMUSG00000003198	ENSMUST00000054780	Zfp959	zinc finger protein 959 [Source:MGI Symbol;Acc:MGI:2385058]	4	2028	1620	64	344	44.2632	0.396	0.192188	2.39015	0.0168413	0.387286
ENSMUSG00000003199	ENSMUST00000149441	Mpnd	MPN domain containing [Source:MGI Symbol;Acc:MGI:1915297]	13	1701	1464	49	188	549.12	0.214071	0.240101	0.860936	0.389273	0.933924
ENSMUSG00000003200	ENSMUST00000003268	Sh3gl1	SH3-domain GRB2-like 1 [Source:MGI Symbol;Acc:MGI:700010]	10	2073	1107	176	790	506.516	-0.345286	0.243672	-1.5164	0.129417	0.74888
ENSMUSG00000003208	ENSMUST00000233661	Yju2	YJU2 splicing factor [Source:MGI Symbol;Acc:MGI:1920136]	7	1601	771	139	691	71.5576	0.017025	0.196863	-0.114168	0.909104	0.998332
ENSMUSG00000003226	ENSMUST00000003310	Ranbp2	RAN binding protein 2 [Source:MGI Symbol;Acc:MGI:894323]	29	9608	9162	58	388	4984.65	0.229274	0.236637	1.06732	0.285826	0.891377
ENSMUSG00000003228	ENSMUST00000003313	Grk5	G protein-coupled receptor kinase 5 [Source:MGI Symbol;Acc:MGI:109161]	16	6580	1773	831	3976	486.92	-0.544245	0.239615	-2.2866	0.0222193	0.437308
ENSMUSG00000003233	ENSMUST00000171572	Dvl3	dishevelled segment polarity protein 3 [Source:MGI Symbol;Acc:MGI:108100]	16	3983	2157	131	1695	2048.17	0.00704452	0.202505	0.0545666	0.956484	0.998389
ENSMUSG00000003234	ENSMUST00000148679	Abcf3	ATP-binding cassette, sub-family F (GCN20), member 3 [Source:MGI Symbol;Acc:MGI:1351656]	3	845	330	NA	515	1227.98	0.0555559	0.234158	0.179949	0.857193	0.996118
ENSMUSG00000003235	ENSMUST00000003320	Eif2b5	eukaryotic translation initiation factor 2B, subunit 5 epsilon [Source:MGI Symbol;Acc:MGI:2446176]	16	2554	2154	97	303	492.622	-0.0717813	0.245199	-0.392786	0.694477	0.982573
ENSMUSG00000003269	ENSMUST00000209245	Cyth2	cytohesin 2 [Source:MGI Symbol;Acc:MGI:1334255]	12	1512	879	186	210	871.898	-0.163958	0.22963	-0.714678	0.474808	0.95617
ENSMUSG00000003271	ENSMUST00000209739	Sult2b1	sulfotransferase family, cytosolic, 2B, member 1 [Source:MGI Symbol;Acc:MGI:1926342]	7	1858	1113	728	17	299.7	0.20035	0.247677	1.08444	0.278171	0.889873
ENSMUSG00000003273	ENSMUST00000003360	Car11	carbonic anhydrase 11 [Source:MGI Symbol;Acc:MGI:1336193]	9	1585	987	430	168	1610.89	-0.185678	0.22311	-0.873399	0.382446	0.929
ENSMUSG00000003279	ENSMUST00000148486	Dlgap1	DLG associated protein 1 [Source:MGI Symbol;Acc:MGI:1346065]	10	5276	2049	52	3175	20580.3	-0.0556525	0.180886	-0.309965	0.756588	0.993061
ENSMUSG00000003282	ENSMUST00000003369	Plag1	pleiomorphic adenoma gene 1 [Source:MGI Symbol;Acc:MGI:1891916]	6	4774	1500	169	2694	115.841	0.00536683	0.227811	0.0804005	0.935919	0.998389
ENSMUSG00000003299	ENSMUST00000003386	Mrpl4	mitochondrial ribosomal protein L4 [Source:MGI Symbol;Acc:MGI:2137210]	9	1288	885	203	200	927.777	-0.334823	0.222988	-1.50262	0.132937	0.756498
ENSMUSG00000003308	ENSMUST00000194542	Keap1	kelch-like ECH-associated protein 1 [Source:MGI Symbol;Acc:MGI:1858732]	6	3151	1875	257	972	423.144	-0.447577	0.24492	-1.88126	0.0599362	0.605018
ENSMUSG00000003316	ENSMUST00000169020	Glg1	golgi apparatus protein 1 [Source:MGI Symbol;Acc:MGI:104967]	26	7021	3528	20	3473	4977.6	-0.0181973	0.215209	0.0287204	0.977088	0.998389
ENSMUSG00000003344	ENSMUST00000126980	Btbd2	BTB (POZ) domain containing 2 [Source:MGI Symbol;Acc:MGI:1933831]	9	2449	1527	9	913	420.326	0.382132	0.246364	1.52346	0.127643	0.746523
ENSMUSG00000003345	ENSMUST00000219814	Csnk1g2	casein kinase 1, gamma 2 [Source:MGI Symbol;Acc:MGI:1920014]	4	276	NA	NA	NA	1319.88	-0.0275351	0.217246	-0.133073	0.894136	0.998194
ENSMUSG00000003346	ENSMUST00000189605	Abhd17a	abhydrolase domain containing 17A [Source:MGI Symbol;Acc:MGI:106388]	3	713	531	NA	182	364.16	-0.122738	0.245974	-0.500552	0.616687	0.977041
ENSMUSG00000003348	ENSMUST00000220138	Mob3a	MOB kinase activator 3A [Source:MGI Symbol;Acc:MGI:3050117]	2	454	272	104	NA	22.2497	0.134096	0.154529	0.507903	0.611522	0.977041
ENSMUSG00000003352	ENSMUST00000230490	Cacnb3	calcium channel, voltage-dependent, beta 3 subunit [Source:MGI Symbol;Acc:MGI:103307]	13	2477	1455	64	958	2881.54	0.0504939	0.194819	0.24757	0.804467	0.995026
ENSMUSG00000003354	ENSMUST00000003444	Ccdc65	coiled-coil domain containing 65 [Source:MGI Symbol;Acc:MGI:2146001]	8	1900	1482	189	229	102.515	-0.259645	0.19862	-1.25616	0.209059	0.847026
ENSMUSG00000003360	ENSMUST00000003450	Ddx23	DEAD box helicase 23 [Source:MGI Symbol;Acc:MGI:1921601]	17	3187	2460	67	660	1100.27	-0.111589	0.245976	-0.478916	0.631998	0.977041
ENSMUSG00000003363	ENSMUST00000117095	Pld3	phospholipase D family, member 3 [Source:MGI Symbol;Acc:MGI:1333782]	14	2282	1467	215	298	4034.43	-0.117003	0.183545	-0.641702	0.521067	0.965192
ENSMUSG00000003378	ENSMUST00000003468	Grik5	glutamate receptor, ionotropic, kainate 5 (gamma 2) [Source:MGI Symbol;Acc:MGI:95818]	20	3763	2940	253	520	2114.74	0.274488	0.204249	1.34297	0.179282	0.815731
ENSMUSG00000003380	ENSMUST00000206868	Rabac1	Rab acceptor 1 (prenylated) [Source:MGI Symbol;Acc:MGI:1201692]	4	473	NA	NA	NA	182.25	-0.33729	0.245435	-1.3584	0.174336	0.808658
ENSMUSG00000003382	ENSMUST00000119109	Etv3	ets variant 3 [Source:MGI Symbol;Acc:MGI:1350926]	5	5309	1542	253	3504	318.814	-0.245734	0.249182	-0.82203	0.41106	0.940598
ENSMUSG00000003402	ENSMUST00000003493	Prkcsh	protein kinase C substrate 80K-H [Source:MGI Symbol;Acc:MGI:107877]	18	2012	1566	71	311	257.267	0.0696796	0.244551	-0.0191946	0.984686	0.998389
ENSMUSG00000003410	ENSMUST00000003501	Elavl3	ELAV like RNA binding protein 3 [Source:MGI Symbol;Acc:MGI:109157]	7	5014	1104	412	3498	5200.07	-0.0605956	0.217837	-0.352952	0.724124	0.989914
ENSMUSG00000003411	ENSMUST00000003502	Rab3b	RAB3B, member RAS oncogene family [Source:MGI Symbol;Acc:MGI:1917158]	4	1053	660	18	375	1116.93	-0.35535	0.226185	-1.64743	0.0994695	0.705329
ENSMUSG00000003418	ENSMUST00000003509	St8sia6	ST8 alpha-N-acetyl-neuraminide alpha-2,8-sialyltransferase 6 [Source:MGI Symbol;Acc:MGI:2386797]	8	7618	1197	620	5801	108.634	-0.105543	0.213559	-0.634143	0.525988	0.965784
ENSMUSG00000003420	ENSMUST00000211668	Fcgrt	Fc fragment of IgG receptor and transporter [Source:MGI Symbol;Acc:MGI:103017]	5	1343	NA	NA	NA	54.9802	-0.19062	0.173175	-0.654405	0.512851	0.963675
ENSMUSG00000003421	ENSMUST00000003513	Nosip	nitric oxide synthase interacting protein [Source:MGI Symbol;Acc:MGI:1913644]	9	1814	906	76	827	549.81	-0.243405	0.246586	-0.968738	0.332676	0.911602
ENSMUSG00000003423	ENSMUST00000211336	Pih1d1	PIH1 domain containing 1 [Source:MGI Symbol;Acc:MGI:1916095]	2	350	NA	NA	NA	205.575	0.337792	0.230577	1.50236	0.133005	0.756498
ENSMUSG00000003429	ENSMUST00000003521	Rps11	ribosomal protein S11 [Source:MGI Symbol;Acc:MGI:1351329]	5	661	477	128	56	996.798	-0.244689	0.223207	-1.07169	0.283859	0.89075
ENSMUSG00000003435	ENSMUST00000003527	Supt5	suppressor of Ty 5, DSIF elongation factor subunit [Source:MGI Symbol;Acc:MGI:1202400]	30	3513	3249	25	230	2495.8	0.171133	0.240361	0.734284	0.462776	0.954731
ENSMUSG00000003436	ENSMUST00000138721	Dll3	delta like canonical Notch ligand 3 [Source:MGI Symbol;Acc:MGI:1096877]	2	665	NA	NA	NA	33.3837	-0.292318	0.163413	-1.72651	0.084255	0.665687
ENSMUSG00000003437	ENSMUST00000003529	Paf1	Paf1, RNA polymerase II complex component [Source:MGI Symbol;Acc:MGI:1923988]	14	2003	1608	257	138	1142.64	0.699012	0.215567	3.22619	0.00125451	0.122033
ENSMUSG00000003438	ENSMUST00000081946	Timm50	translocase of inner mitochondrial membrane 50 [Source:MGI Symbol;Acc:MGI:1913775]	11	1515	1062	40	413	209.756	0.0634588	0.237596	0.590267	0.555012	0.967882
ENSMUSG00000003444	ENSMUST00000003536	Med29	mediator complex subunit 29 [Source:MGI Symbol;Acc:MGI:1914474]	4	1281	600	45	636	78.1688	-0.168187	0.207864	-0.550265	0.582138	0.973686
ENSMUSG00000003452	ENSMUST00000086829	Bicd1	BICD cargo adaptor 1 [Source:MGI Symbol;Acc:MGI:1101760]	9	9667	2508	445	6686	1605.34	0.144433	0.216549	0.683899	0.494039	0.960267
ENSMUSG00000003458	ENSMUST00000003550	Ncstn	nicastrin [Source:MGI Symbol;Acc:MGI:1891700]	17	2901	2127	113	661	581.278	-0.154976	0.239205	-0.733252	0.463405	0.954731
ENSMUSG00000003464	ENSMUST00000111252	Pex19	peroxisomal biogenesis factor 19 [Source:MGI Symbol;Acc:MGI:1334458]	6	2844	624	17	2203	1147.95	-0.361141	0.232266	-1.54039	0.123466	0.740743
ENSMUSG00000003469	ENSMUST00000003561	Phyhip	phytanoyl-CoA hydroxylase interacting protein [Source:MGI Symbol;Acc:MGI:1860417]	5	2838	993	328	1497	12744	-0.0435858	0.183057	-0.22543	0.821645	0.995026
ENSMUSG00000003500	ENSMUST00000162242	Impdh1	inosine monophosphate dehydrogenase 1 [Source:MGI Symbol;Acc:MGI:96567]	6	1237	563	NA	674	325.747	0.048501	0.247901	0.165725	0.868374	0.996118
ENSMUSG00000003518	ENSMUST00000003612	Dusp3	dual specificity phosphatase 3 (vaccinia virus phosphatase VH1-related) [Source:MGI Symbol;Acc:MGI:1919599]	3	4212	558	63	3591	3745.59	-0.00561403	0.200071	-0.0183127	0.985389	0.998389
ENSMUSG00000003526	ENSMUST00000136776	Prodh	proline dehydrogenase [Source:MGI Symbol;Acc:MGI:97770]	14	2041	1494	61	450	158.338	-0.0264673	0.233935	-0.308079	0.758023	0.993434
ENSMUSG00000003527	ENSMUST00000003621	Ess2	ess-2 splicing factor [Source:MGI Symbol;Acc:MGI:107854]	10	2821	1443	43	1335	562.135	0.136606	0.247295	0.461521	0.644425	0.977113
ENSMUSG00000003528	ENSMUST00000142022	Slc25a1	solute carrier family 25 (mitochondrial carrier, citrate transporter), member 1 [Source:MGI Symbol;Acc:MGI:1345283]	4	495	NA	NA	NA	371.398	-0.423377	0.248087	-1.95844	0.0501781	0.572315
ENSMUSG00000003531	ENSMUST00000153123	Dgcr6	DiGeorge syndrome critical region gene 6 [Source:MGI Symbol;Acc:MGI:1202877]	3	641	360	NA	281	286.161	-0.317713	0.248416	-1.36147	0.173366	0.808025
ENSMUSG00000003534	ENSMUST00000097333	Ddr1	discoidin domain receptor family, member 1 [Source:MGI Symbol;Acc:MGI:99216]	17	3593	2625	118	808	166.845	-0.141523	0.237424	-0.420498	0.674121	0.978407
ENSMUSG00000003545	ENSMUST00000208505	Fosb	FBJ osteosarcoma oncogene B [Source:MGI Symbol;Acc:MGI:95575]	4	3523	606	615	2302	298.877	-0.174195	0.240754	-0.484647	0.627926	0.977041
ENSMUSG00000003546	ENSMUST00000233974	Klc4	kinesin light chain 4 [Source:MGI Symbol;Acc:MGI:1922014]	16	2313	1860	48	399	77.1698	0.0469075	0.199012	-0.105056	0.916331	0.998332
ENSMUSG00000003549	ENSMUST00000003645	Ercc1	excision repair cross-complementing rodent repair deficiency, complementation group 1 [Source:MGI Symbol;Acc:MGI:95412]	10	1375	897	419	52	161.109	-0.228012	0.236837	-0.674982	0.499687	0.961499
ENSMUSG00000003559	ENSMUST00000003655	As3mt	arsenite methyltransferase [Source:MGI Symbol;Acc:MGI:1929882]	11	1736	1131	78	527	16.3811	-0.069481	0.138171	-0.700409	0.483672	0.957554
ENSMUSG00000003573	ENSMUST00000110124	Homer3	homer scaffolding protein 3 [Source:MGI Symbol;Acc:MGI:1347359]	10	2445	1080	102	1195	124.87	0.373235	0.234143	1.64362	0.100254	0.705995
ENSMUSG00000003575	ENSMUST00000125613	Crtc1	CREB regulated transcription coactivator 1 [Source:MGI Symbol;Acc:MGI:2142523]	4	870	NA	NA	NA	5216.25	-0.127911	0.184257	-0.688633	0.491054	0.959204
ENSMUSG00000003581	ENSMUST00000003677	Rnf215	ring finger protein 215 [Source:MGI Symbol;Acc:MGI:1918923]	9	1874	1140	71	663	58.0494	-0.193795	0.184092	-0.770965	0.440728	0.950236
ENSMUSG00000003585	ENSMUST00000003681	Sec14l2	SEC14-like lipid binding 2 [Source:MGI Symbol;Acc:MGI:1915065]	12	2631	1212	153	1266	313.157	0.450919	0.247717	1.81869	0.0689587	0.63469
ENSMUSG00000003604	ENSMUST00000003705	Aven	apoptosis, caspase activation inhibitor [Source:MGI Symbol;Acc:MGI:1921518]	6	4735	1029	27	3679	153.521	0.19447	0.211032	1.87113	0.0613264	0.610256
ENSMUSG00000003617	ENSMUST00000003714	Cp	ceruloplasmin [Source:MGI Symbol;Acc:MGI:88476]	20	4092	3258	215	606	62.4617	-0.115849	0.192352	0.151148	0.879859	0.996855
ENSMUSG00000003623	ENSMUST00000157024	Crot	carnitine O-octanoyltransferase [Source:MGI Symbol;Acc:MGI:1921364]	5	2746	NA	NA	NA	335.469	0.416011	0.248805	1.62769	0.103592	0.711067
ENSMUSG00000003644	ENSMUST00000174481	Rps6ka1	ribosomal protein S6 kinase polypeptide 1 [Source:MGI Symbol;Acc:MGI:104558]	21	2228	1878	111	89	85.6307	-0.0267743	0.215964	-0.69976	0.484077	0.957554
ENSMUSG00000003657	ENSMUST00000003754	Calb2	calbindin 2 [Source:MGI Symbol;Acc:MGI:101914]	11	1431	816	69	546	269.83	-0.255697	0.247066	-1.1729	0.240837	0.869243
ENSMUSG00000003660	ENSMUST00000103220	Snrnp200	small nuclear ribonucleoprotein 200 (U5) [Source:MGI Symbol;Acc:MGI:2444401]	45	6745	6411	95	239	6197.79	0.293529	0.229771	1.15192	0.249353	0.872248
ENSMUSG00000003662	ENSMUST00000003759	Ciao1	cytosolic iron-sulfur protein assembly 1 [Source:MGI Symbol;Acc:MGI:1346998]	7	3075	1020	196	1859	1100.49	-0.144961	0.231318	-0.664899	0.506115	0.962737
ENSMUSG00000003665	ENSMUST00000232410	Has1	hyaluronan synthase 1 [Source:MGI Symbol;Acc:MGI:106590]	2	3541	NA	NA	NA	34.1661	-0.0983793	0.169088	-0.711765	0.476611	0.956913
ENSMUSG00000003680	ENSMUST00000176331	Taf6l	TATA-box binding protein associated factor 6 like [Source:MGI Symbol;Acc:MGI:2444957]	6	790	NA	NA	NA	115.45	-0.316872	0.226281	-0.9322	0.351233	0.918954
ENSMUSG00000003721	ENSMUST00000003818	Insig2	insulin induced gene 2 [Source:MGI Symbol;Acc:MGI:1920249]	6	2697	678	334	1553	707.933	-0.0300444	0.241313	0.0618318	0.950697	0.998389
ENSMUSG00000003731	ENSMUST00000102590	Kpna6	karyopherin (importin) alpha 6 [Source:MGI Symbol;Acc:MGI:1100836]	14	5710	1611	87	4012	5226.69	-0.352784	0.212445	-1.70716	0.0877925	0.677291
ENSMUSG00000003746	ENSMUST00000003843	Man1a	mannosidase 1, alpha [Source:MGI Symbol;Acc:MGI:104677]	13	5137	1968	271	2652	1475.16	-0.138306	0.227472	-0.652095	0.51434	0.963986
ENSMUSG00000003762	ENSMUST00000142910	Coq8b	coenzyme Q8B [Source:MGI Symbol;Acc:MGI:1924139]	5	1228	NA	NA	NA	166.185	-0.110486	0.244922	-0.319311	0.749491	0.992629
ENSMUSG00000003778	ENSMUST00000003876	Brd8	bromodomain containing 8 [Source:MGI Symbol;Acc:MGI:1925906]	22	4468	2856	45	1567	1500.61	0.20046	0.237905	0.876175	0.380935	0.927965
ENSMUSG00000003779	ENSMUST00000236114	Kif20a	kinesin family member 20A [Source:MGI Symbol;Acc:MGI:1201682]	6	831	831	NA	NA	29.4517	-0.0393675	0.153143	0.812401	0.416562	0.9437
ENSMUSG00000003808	ENSMUST00000003906	Farsa	phenylalanyl-tRNA synthetase, alpha subunit [Source:MGI Symbol;Acc:MGI:1913840]	13	1826	1527	46	253	274.335	-0.124912	0.248131	-0.533416	0.593746	0.97432
ENSMUSG00000003809	ENSMUST00000109745	Gcdh	glutaryl-Coenzyme A dehydrogenase [Source:MGI Symbol;Acc:MGI:104541]	12	2114	1317	180	587	219.155	-0.150427	0.247448	-0.653346	0.513533	0.963675
ENSMUSG00000003810	ENSMUST00000106484	Mast2	microtubule associated serine/threonine kinase 2 [Source:MGI Symbol;Acc:MGI:894676]	30	5815	5403	359	53	3067.32	0.0534468	0.201565	0.249504	0.802971	0.995026
ENSMUSG00000003812	ENSMUST00000128400	Dnase2a	deoxyribonuclease II alpha [Source:MGI Symbol;Acc:MGI:1329019]	7	4073	NA	NA	NA	44.9751	-0.0646688	0.176709	-0.658676	0.510104	0.963675
ENSMUSG00000003813	ENSMUST00000109761	Rad23a	RAD23 homolog A, nucleotide excision repair protein [Source:MGI Symbol;Acc:MGI:105126]	9	1842	1092	100	650	695.732	0.248647	0.244775	0.931474	0.351608	0.919005
ENSMUSG00000003814	ENSMUST00000003912	Calr	calreticulin [Source:MGI Symbol;Acc:MGI:88252]	9	2184	1251	136	797	2001.75	-0.0138802	0.237131	0.0352219	0.971903	0.998389
ENSMUSG00000003824	ENSMUST00000170296	Syce2	synaptonemal complex central element protein 2 [Source:MGI Symbol;Acc:MGI:1919096]	5	929	534	128	267	158.305	-0.392407	0.245731	-1.69114	0.0908107	0.68349
ENSMUSG00000003847	ENSMUST00000077440	Nfat5	nuclear factor of activated T cells 5 [Source:MGI Symbol;Acc:MGI:1859333]	12	12773	4377	31	8359	3451.5	0.0130472	0.196876	0.0605009	0.951757	0.998389
ENSMUSG00000003848	ENSMUST00000003946	Nob1	NIN1/RPN12 binding protein 1 homolog [Source:MGI Symbol;Acc:MGI:1914869]	9	1658	1212	21	425	295.081	0.0487294	0.249133	0.238144	0.81177	0.995026
ENSMUSG00000003849	ENSMUST00000003947	Nqo1	NAD(P)H dehydrogenase, quinone 1 [Source:MGI Symbol;Acc:MGI:103187]	6	1553	825	134	594	52.7092	-0.0757957	0.177298	-0.488101	0.625478	0.977041
ENSMUSG00000003863	ENSMUST00000211067	Ppfia3	protein tyrosine phosphatase, receptor type, f polypeptide (PTPRF), interacting protein (liprin), alpha 3 [Source:MGI Symbol;Acc:MGI:1924037]	30	4565	3585	60	892	2181.18	0.0186168	0.20886	0.120095	0.904408	0.998332
ENSMUSG00000003865	ENSMUST00000003964	Gys1	glycogen synthase 1, muscle [Source:MGI Symbol;Acc:MGI:101805]	16	3678	2217	209	1252	266.136	0.277113	0.247072	1.24897	0.211677	0.849419
ENSMUSG00000003868	ENSMUST00000107771	Ruvbl2	RuvB-like protein 2 [Source:MGI Symbol;Acc:MGI:1342299]	15	1834	1392	360	82	607.432	0.297733	0.233797	1.31211	0.189483	0.830198
ENSMUSG00000003872	ENSMUST00000003971	Lin7b	lin-7 homolog B, crumbs cell polarity complex component [Source:MGI Symbol;Acc:MGI:1330858]	6	735	624	25	86	674.981	0.144682	0.241574	0.694584	0.487316	0.958591
ENSMUSG00000003873	ENSMUST00000033093	Bax	BCL2-associated X protein [Source:MGI Symbol;Acc:MGI:99702]	6	867	579	123	165	294.844	-0.0327883	0.242251	-0.17126	0.864019	0.996118
ENSMUSG00000003923	ENSMUST00000145220	Tfam	transcription factor A, mitochondrial [Source:MGI Symbol;Acc:MGI:107810]	5	596	NA	NA	NA	621.077	0.0579773	0.247071	0.300256	0.763982	0.995026
ENSMUSG00000003929	ENSMUST00000235063	Zfp81	zinc finger protein 81 [Source:MGI Symbol;Acc:MGI:1890752]	5	812	171	132	344	1372.9	0.202501	0.226266	0.911409	0.36208	0.924926
ENSMUSG00000003934	ENSMUST00000004036	Efnb3	ephrin B3 [Source:MGI Symbol;Acc:MGI:109196]	5	3183	1023	392	1768	996.767	0.141282	0.229741	0.614808	0.538681	0.965932
ENSMUSG00000003948	ENSMUST00000004050	Mmd	monocyte to macrophage differentiation-associated [Source:MGI Symbol;Acc:MGI:1914718]	7	2677	717	234	1726	2481.61	0.0681732	0.212405	0.335077	0.737567	0.991687
ENSMUSG00000003949	ENSMUST00000004051	Hlf	hepatic leukemia factor [Source:MGI Symbol;Acc:MGI:96108]	4	5642	888	531	4223	5726.84	-0.497077	0.179286	-2.76623	0.00567082	0.250612
ENSMUSG00000003955	ENSMUST00000231351	Fam162a	family with sequence similarity 162, member A [Source:MGI Symbol;Acc:MGI:1917436]	5	640	195	123	153	402.954	-0.0595762	0.248464	-0.193446	0.84661	0.995311
ENSMUSG00000003970	ENSMUST00000004072	Rpl8	ribosomal protein L8 [Source:MGI Symbol;Acc:MGI:1350927]	6	851	774	32	35	813.387	-0.0639526	0.22566	-0.288526	0.772944	0.995026
ENSMUSG00000003974	ENSMUST00000004076	Grm3	glutamate receptor, metabotropic 3 [Source:MGI Symbol;Acc:MGI:1351340]	6	3049	2640	141	227	318.907	0.0462916	0.24756	0.171218	0.864053	0.996118
ENSMUSG00000003992	ENSMUST00000042122	Ssbp2	single-stranded DNA binding protein 2 [Source:MGI Symbol;Acc:MGI:1914220]	16	1633	996	96	541	1494.07	0.245076	0.208409	1.16451	0.244216	0.869243
ENSMUSG00000004018	ENSMUST00000004120	Fancl	Fanconi anemia, complementation group L [Source:MGI Symbol;Acc:MGI:1914280]	14	2724	1128	1080	516	69.415	0.311544	0.21366	1.72037	0.0853659	0.669246
ENSMUSG00000004031	ENSMUST00000004133	Brinp2	bone morphogenic protein/retinoic acid inducible neural-specific 2 [Source:MGI Symbol;Acc:MGI:2443333]	8	4167	2352	810	929	858.106	0.109115	0.2394	0.452764	0.650719	0.977508
ENSMUSG00000004032	ENSMUST00000004134	Gstm5	glutathione S-transferase, mu 5 [Source:MGI Symbol;Acc:MGI:1309466]	8	945	675	133	137	876.854	0.0698537	0.227734	0.284765	0.775824	0.995026
ENSMUSG00000004035	ENSMUST00000004137	Gstm7	glutathione S-transferase, mu 7 [Source:MGI Symbol;Acc:MGI:1915562]	8	1377	657	163	557	629.91	-0.0704505	0.235328	-0.258147	0.796293	0.995026
ENSMUSG00000004040	ENSMUST00000127638	Stat3	signal transducer and activator of transcription 3 [Source:MGI Symbol;Acc:MGI:103038]	24	4516	2313	285	1895	861.138	0.13106	0.247679	0.327471	0.743312	0.992206
ENSMUSG00000004044	ENSMUST00000060792	Cavin1	caveolae associated 1 [Source:MGI Symbol;Acc:MGI:1277968]	2	3491	1179	421	1891	89.4352	-0.130689	0.185851	-0.560208	0.575338	0.973233
ENSMUSG00000004054	ENSMUST00000235891	Map3k11	mitogen-activated protein kinase kinase kinase 11 [Source:MGI Symbol;Acc:MGI:1346880]	11	2885	1631	NA	851	336.215	-0.122927	0.247669	-0.512774	0.608109	0.976726
ENSMUSG00000004056	ENSMUST00000136981	Akt2	thymoma viral proto-oncogene 2 [Source:MGI Symbol;Acc:MGI:104874]	4	770	NA	NA	NA	1239.56	-0.0447982	0.214664	-0.214103	0.830467	0.995026
ENSMUSG00000004069	ENSMUST00000115854	Dnaja3	DnaJ heat shock protein family (Hsp40) member A3 [Source:MGI Symbol;Acc:MGI:1933786]	11	2505	1362	38	1105	713.536	0.0289776	0.236549	0.145876	0.884019	0.997574
ENSMUSG00000004070	ENSMUST00000120232	Hmox2	heme oxygenase 2 [Source:MGI Symbol;Acc:MGI:109373]	6	1287	948	159	144	769.136	-0.155529	0.232751	-0.612711	0.540068	0.966793
ENSMUSG00000004071	ENSMUST00000117713	Cdip1	cell death inducing Trp53 target 1 [Source:MGI Symbol;Acc:MGI:1913876]	6	1964	576	100	1199	4258.19	-0.205485	0.195301	-1.03128	0.302408	0.898341
ENSMUSG00000004085	ENSMUST00000135469	Map3k20	mitogen-activated protein kinase kinase kinase 20 [Source:MGI Symbol;Acc:MGI:2443258]	12	6663	1365	128	5136	650.276	-0.0373379	0.247017	-0.191811	0.84789	0.995794
ENSMUSG00000004096	ENSMUST00000213913	Cwc15	CWC15 spliceosome-associated protein [Source:MGI Symbol;Acc:MGI:1913320]	7	831	690	97	36	1023.62	-0.0899342	0.240751	-0.364164	0.715736	0.988173
ENSMUSG00000004099	ENSMUST00000215545	Dnmt1	DNA methyltransferase (cytosine-5) 1 [Source:MGI Symbol;Acc:MGI:94912]	9	607	NA	NA	NA	1690.34	0.393427	0.232039	1.61616	0.106059	0.71255
ENSMUSG00000004100	ENSMUST00000004203	Ppan	peter pan homolog [Source:MGI Symbol;Acc:MGI:2178445]	11	1670	1413	125	132	150.463	-0.0554283	0.231564	-0.0841962	0.9329	0.998389
ENSMUSG00000004105	ENSMUST00000139148	Angptl2	angiopoietin-like 2 [Source:MGI Symbol;Acc:MGI:1347002]	2	2306	NA	NA	NA	171.748	-0.157586	0.197985	-2.31506	0.0206094	0.422919
ENSMUSG00000004110	ENSMUST00000187541	Cacna1e	calcium channel, voltage-dependent, R type, alpha 1E subunit [Source:MGI Symbol;Acc:MGI:106217]	47	14921	6822	437	7662	19508.3	0.180791	0.190342	1.02112	0.307198	0.904508
ENSMUSG00000004113	ENSMUST00000102939	Cacna1b	calcium channel, voltage-dependent, N type, alpha 1B subunit [Source:MGI Symbol;Acc:MGI:88296]	47	9736	6978	82	2676	3623.58	0.301035	0.20493	1.5924	0.111295	0.722637
ENSMUSG00000004127	ENSMUST00000161141	Trmt10a	tRNA methyltransferase 10A [Source:MGI Symbol;Acc:MGI:1920421]	5	588	491	86	NA	72.0064	0.337662	0.219352	1.55674	0.119533	0.73686
ENSMUSG00000004151	ENSMUST00000159334	Etv1	ets variant 1 [Source:MGI Symbol;Acc:MGI:99254]	10	3981	1314	233	2434	3388.18	-0.0176023	0.19089	-0.0850579	0.932215	0.998389
ENSMUSG00000004187	ENSMUST00000004294	Kifc2	kinesin family member C2 [Source:MGI Symbol;Acc:MGI:109187]	18	3218	2379	101	738	2993.29	-0.0148497	0.214142	-0.172602	0.862964	0.996118
ENSMUSG00000004207	ENSMUST00000179238	Psap	prosaposin [Source:MGI Symbol;Acc:MGI:97783]	15	2657	1674	115	868	2686.39	-0.253248	0.19883	-1.2516	0.210717	0.848603
ENSMUSG00000004221	ENSMUST00000114130	Ikbkg	inhibitor of kappaB kinase gamma [Source:MGI Symbol;Acc:MGI:1338074]	10	6736	1275	42	5419	698.731	0.241256	0.235358	1.04523	0.295916	0.895128
ENSMUSG00000004231	ENSMUST00000004340	Pax2	paired box 2 [Source:MGI Symbol;Acc:MGI:97486]	11	3095	1251	NA	1844	50.3598	-0.110447	0.187746	-0.492918	0.622071	0.977041
ENSMUSG00000004233	ENSMUST00000004343	Wars2	tryptophanyl tRNA synthetase 2 (mitochondrial) [Source:MGI Symbol;Acc:MGI:1917810]	6	4410	1083	31	3296	421.154	-0.157671	0.24926	-0.879891	0.378918	0.926452
ENSMUSG00000004263	ENSMUST00000088357	Atn1	atrophin 1 [Source:MGI Symbol;Acc:MGI:104725]	10	4433	3528	229	528	673.98	-0.151594	0.237326	-0.66284	0.507433	0.962737
ENSMUSG00000004264	ENSMUST00000004375	Phb2	prohibitin 2 [Source:MGI Symbol;Acc:MGI:102520]	10	1318	900	101	317	1294.72	0.148636	0.240696	0.406483	0.684388	0.979707
ENSMUSG00000004267	ENSMUST00000112476	Eno2	enolase 2, gamma neuronal [Source:MGI Symbol;Acc:MGI:95394]	10	2386	948	185	1238	16226.6	0.011984	0.173501	0.0662969	0.947141	0.998389
ENSMUSG00000004268	ENSMUST00000125795	Emg1	EMG1 N1-specific pseudouridine methyltransferase [Source:MGI Symbol;Acc:MGI:1315195]	3	481	NA	NA	NA	510.596	-0.180918	0.246633	-0.843628	0.398877	0.934661
ENSMUSG00000004270	ENSMUST00000128721	Lpcat3	lysophosphatidylcholine acyltransferase 3 [Source:MGI Symbol;Acc:MGI:1315211]	7	771	300	37	179	223.696	0.0717223	0.246638	0.263275	0.792338	0.995026
ENSMUSG00000004285	ENSMUST00000004396	Atp6v1f	ATPase, H+ transporting, lysosomal V1 subunit F [Source:MGI Symbol;Acc:MGI:1913394]	2	703	360	99	244	1399.59	-0.212573	0.22981	-0.971548	0.331276	0.911602
ENSMUSG00000004317	ENSMUST00000004428	Clcn5	chloride channel, voltage-sensitive 5 [Source:MGI Symbol;Acc:MGI:99486]	12	8390	2241	183	5919	211.064	-0.0631715	0.248156	-0.458552	0.646556	0.977113
ENSMUSG00000004319	ENSMUST00000093490	Clcn3	chloride channel, voltage-sensitive 3 [Source:MGI Symbol;Acc:MGI:103555]	12	5518	2283	525	2696	2289.15	0.431709	0.199898	2.19822	0.0279333	0.478132
ENSMUSG00000004328	ENSMUST00000108492	Hif3a	hypoxia inducible factor 3, alpha subunit [Source:MGI Symbol;Acc:MGI:1859778]	15	6402	1995	46	4361	127.837	-0.0340494	0.211258	-0.372323	0.709652	0.98679
ENSMUSG00000004347	ENSMUST00000204821	Pde1c	phosphodiesterase 1C [Source:MGI Symbol;Acc:MGI:108413]	5	1429	NA	NA	NA	293.203	0.982978	0.249265	4.18232	2.88555e-05	0.0214175
ENSMUSG00000004356	ENSMUST00000220275	Utp20	UTP20 small subunit processome component [Source:MGI Symbol;Acc:MGI:1917933]	2	484	NA	NA	NA	1074.17	0.243212	0.232577	1.15275	0.249012	0.872248
ENSMUSG00000004360	ENSMUST00000213489	9330159F19Rik	RIKEN cDNA 9330159F19 gene [Source:MGI Symbol;Acc:MGI:3036239]	6	2992	1947	162	804	3036.36	0.170509	0.202036	0.843763	0.398802	0.934661
ENSMUSG00000004364	ENSMUST00000164108	Cul3	cullin 3 [Source:MGI Symbol;Acc:MGI:1347360]	15	2442	2109	NA	333	5990.28	0.0694452	0.189458	0.393146	0.694211	0.982573
ENSMUSG00000004366	ENSMUST00000004480	Sst	somatostatin [Source:MGI Symbol;Acc:MGI:98326]	2	721	351	214	156	743.671	0.0358456	0.240536	0.0666301	0.946876	0.998389
ENSMUSG00000004383	ENSMUST00000004497	Large1	LARGE xylosyl- and glucuronyltransferase 1 [Source:MGI Symbol;Acc:MGI:1342270]	15	3669	2271	91	1225	2745.48	-0.0439361	0.196134	-0.254883	0.798813	0.995026
ENSMUSG00000004393	ENSMUST00000004507	Ddx56	DEAD box helicase 56 [Source:MGI Symbol;Acc:MGI:1277172]	14	1956	1641	53	262	349.055	0.459999	0.249235	1.84341	0.0652695	0.622395
ENSMUSG00000004394	ENSMUST00000004508	Tmed4	transmembrane p24 trafficking protein 4 [Source:MGI Symbol;Acc:MGI:1915070]	5	2003	684	37	1282	774.287	-0.141733	0.238714	-0.590292	0.554995	0.967882
ENSMUSG00000004415	ENSMUST00000196053	Col26a1	collagen, type XXVI, alpha 1 [Source:MGI Symbol;Acc:MGI:2155345]	1	2502	NA	NA	NA	41.9971	0.154238	0.157574	2.91613	0.00354398	0.200062
ENSMUSG00000004446	ENSMUST00000160684	Bid	BH3 interacting domain death agonist [Source:MGI Symbol;Acc:MGI:108093]	7	2415	588	103	1042	96.2381	0.0419136	0.21205	0.203294	0.838905	0.995026
ENSMUSG00000004451	ENSMUST00000004565	Ralb	v-ral simian leukemia viral oncogene B [Source:MGI Symbol;Acc:MGI:1927244]	5	2289	621	218	1401	542.478	0.0336148	0.249261	0.457261	0.647483	0.977113
ENSMUSG00000004455	ENSMUST00000102528	Ppp1cc	protein phosphatase 1 catalytic subunit gamma [Source:MGI Symbol;Acc:MGI:104872]	7	2384	972	283	1129	1229.28	0.030868	0.226241	0.132441	0.894635	0.998325
ENSMUSG00000004460	ENSMUST00000004574	Dnajb11	DnaJ heat shock protein family (Hsp40) member B11 [Source:MGI Symbol;Acc:MGI:1915088]	10	1927	1077	197	653	1175.71	0.0306446	0.232095	0.1816	0.855897	0.996118
ENSMUSG00000004462	ENSMUST00000231267	Tbccd1	TBCC domain containing 1 [Source:MGI Symbol;Acc:MGI:1917823]	3	1951	NA	NA	NA	425.847	-0.239422	0.24923	-0.875931	0.381068	0.92805
ENSMUSG00000004473	ENSMUST00000004587	Clec11a	C-type lectin domain family 11, member a [Source:MGI Symbol;Acc:MGI:1298219]	4	2978	987	137	1854	90.0842	0.273459	0.206623	1.57153	0.11606	0.731875
ENSMUSG00000004500	ENSMUST00000124387	Zfp324	zinc finger protein 324 [Source:MGI Symbol;Acc:MGI:2444641]	3	4595	111	371	4023	323.711	0.166864	0.249263	0.780825	0.434905	0.94904
ENSMUSG00000004508	ENSMUST00000206791	Gab2	growth factor receptor bound protein 2-associated protein 2 [Source:MGI Symbol;Acc:MGI:1333854]	10	2065	1998	50	17	515.94	-0.152445	0.247981	-0.372238	0.709716	0.98679
ENSMUSG00000004530	ENSMUST00000004646	Coro1c	coronin, actin binding protein 1C [Source:MGI Symbol;Acc:MGI:1345964]	11	3491	1425	148	1913	2707.2	0.237727	0.219561	0.964471	0.33481	0.911602
ENSMUSG00000004535	ENSMUST00000080723	Tax1bp1	Tax1 (human T cell leukemia virus type I) binding protein 1 [Source:MGI Symbol;Acc:MGI:1289308]	18	3285	2445	127	706	3182.63	0.249273	0.214282	1.14223	0.253357	0.873092
ENSMUSG00000004558	ENSMUST00000004673	Ndrg2	N-myc downstream regulated gene 2 [Source:MGI Symbol;Acc:MGI:1352498]	16	2099	1116	108	869	4427.81	-0.133605	0.210313	-0.727858	0.4667	0.954731
ENSMUSG00000004561	ENSMUST00000166408	Mettl17	methyltransferase like 17 [Source:MGI Symbol;Acc:MGI:1098577]	11	3404	NA	NA	NA	228.477	-0.131535	0.24133	-0.109455	0.912841	0.998332
ENSMUSG00000004562	ENSMUST00000182777	Arhgef40	Rho guanine nucleotide exchange factor (GEF) 40 [Source:MGI Symbol;Acc:MGI:2685515]	2	676	NA	NA	NA	109.527	0.0214718	0.232376	0.464896	0.642006	0.977113
ENSMUSG00000004565	ENSMUST00000207941	Pnpla6	patatin-like phospholipase domain containing 6 [Source:MGI Symbol;Acc:MGI:1354723]	31	4263	3951	80	232	743.637	-0.142891	0.232719	-0.629024	0.529333	0.965784
ENSMUSG00000004567	ENSMUST00000004683	Mcoln1	mucolipin 1 [Source:MGI Symbol;Acc:MGI:1890498]	14	2065	1743	140	182	655.314	-0.349713	0.249207	-1.56807	0.116864	0.733695
ENSMUSG00000004568	ENSMUST00000004684	Arhgef18	rho/rac guanine nucleotide exchange factor (GEF) 18 [Source:MGI Symbol;Acc:MGI:2142567]	20	5271	3066	74	2066	1122.18	-0.0694042	0.218479	-0.327677	0.743156	0.992206
ENSMUSG00000004591	ENSMUST00000043812	Pkn2	protein kinase N2 [Source:MGI Symbol;Acc:MGI:109211]	22	6207	2952	346	2909	577.157	0.741892	0.248963	3.3455	0.000821344	0.0982483
ENSMUSG00000004609	ENSMUST00000004728	Cd33	CD33 antigen [Source:MGI Symbol;Acc:MGI:99440]	7	1962	1212	7	743	46.3339	0.019754	0.162066	0.748553	0.454127	0.954711
ENSMUSG00000004610	ENSMUST00000004729	Etfb	electron transferring flavoprotein, beta polypeptide [Source:MGI Symbol;Acc:MGI:106098]	6	893	768	65	60	162.221	0.206199	0.233414	1.06678	0.286071	0.891377
ENSMUSG00000004626	ENSMUST00000160708	Stxbp2	syntaxin binding protein 2 [Source:MGI Symbol;Acc:MGI:107370]	19	2908	1782	213	913	382.944	0.119834	0.249238	0.224116	0.822667	0.995026
ENSMUSG00000004631	ENSMUST00000004750	Sgce	sarcoglycan, epsilon [Source:MGI Symbol;Acc:MGI:1329042]	11	1703	1356	119	228	410.769	0.166403	0.249101	1.02595	0.304914	0.901953
ENSMUSG00000004633	ENSMUST00000204410	Chn2	chimerin 2 [Source:MGI Symbol;Acc:MGI:1917243]	6	429	NA	NA	NA	401.041	-0.118301	0.247718	-0.649328	0.516126	0.964415
ENSMUSG00000004637	ENSMUST00000004756	Wwox	WW domain-containing oxidoreductase [Source:MGI Symbol;Acc:MGI:1931237]	9	2244	1245	117	882	310.418	-0.0321335	0.248104	-0.11014	0.912298	0.998332
ENSMUSG00000004642	ENSMUST00000101354	Slbp	stem-loop binding protein [Source:MGI Symbol;Acc:MGI:108402]	7	1578	768	53	757	210.585	-0.0277533	0.247158	-0.176418	0.859965	0.996118
ENSMUSG00000004655	ENSMUST00000004774	Aqp1	aquaporin 1 [Source:MGI Symbol;Acc:MGI:103201]	4	2627	810	59	1758	21.7227	0.0799666	0.100561	1.24483	0.213193	0.850588
ENSMUSG00000004661	ENSMUST00000004780	Arid3b	AT rich interactive domain 3B (BRIGHT-like) [Source:MGI Symbol;Acc:MGI:1930768]	8	3785	1707	75	2003	136.06	0.499849	0.236779	2.32611	0.0200128	0.41999
ENSMUSG00000004665	ENSMUST00000004784	Cnn2	calponin 2 [Source:MGI Symbol;Acc:MGI:105093]	7	2460	918	94	1448	169.49	-0.144591	0.232908	-0.475574	0.634378	0.977041
ENSMUSG00000004667	ENSMUST00000004786	Polr2e	polymerase (RNA) II (DNA directed) polypeptide E [Source:MGI Symbol;Acc:MGI:1913670]	7	1148	633	156	353	799.397	0.00558078	0.24301	0.0462128	0.963141	0.998389
ENSMUSG00000004677	ENSMUST00000071935	Myo9b	myosin IXb [Source:MGI Symbol;Acc:MGI:106624]	NA	NA	NA	NA	NA	773.553	-0.281321	0.24387	-1.16222	0.245146	0.869243
ENSMUSG00000004698	ENSMUST00000211107	Hdac9	histone deacetylase 9 [Source:MGI Symbol;Acc:MGI:1931221]	10	1683	1683	NA	NA	3048.41	-0.003793	0.204198	-0.00239382	0.99809	0.999866
ENSMUSG00000004748	ENSMUST00000004868	Mtfp1	mitochondrial fission process 1 [Source:MGI Symbol;Acc:MGI:1916686]	4	1411	501	163	747	1384.06	-0.201256	0.222548	-0.896728	0.369864	0.925421
ENSMUSG00000004768	ENSMUST00000115174	Rab23	RAB23, member RAS oncogene family [Source:MGI Symbol;Acc:MGI:99833]	8	4218	714	178	3169	889.187	-0.0667168	0.237967	-0.331583	0.740205	0.992113
ENSMUSG00000004771	ENSMUST00000172298	Rab11a	RAB11A, member RAS oncogene family [Source:MGI Symbol;Acc:MGI:1858202]	5	2336	651	135	1550	1351.68	0.0674881	0.220989	0.290715	0.771269	0.995026
ENSMUSG00000004788	ENSMUST00000004910	Eif2b2	eukaryotic translation initiation factor 2B, subunit 2 beta [Source:MGI Symbol;Acc:MGI:2145118]	8	1605	1056	81	468	450.521	0.218964	0.247708	0.966965	0.333562	0.911602
ENSMUSG00000004789	ENSMUST00000053811	Dlst	dihydrolipoamide S-succinyltransferase (E2 component of 2-oxo-glutarate complex) [Source:MGI Symbol;Acc:MGI:1926170]	15	2764	1365	64	1335	3579.54	-0.0787278	0.206177	-0.422388	0.672742	0.978407
ENSMUSG00000004791	ENSMUST00000004913	Pgf	placental growth factor [Source:MGI Symbol;Acc:MGI:105095]	7	1582	477	333	772	41.4739	0.0265209	0.148889	0.238112	0.811794	0.995026
ENSMUSG00000004798	ENSMUST00000004920	Ulk2	unc-51 like kinase 2 [Source:MGI Symbol;Acc:MGI:1352758]	27	5743	3114	497	2132	2999.21	-0.251621	0.193668	-1.31237	0.189395	0.830198
ENSMUSG00000004815	ENSMUST00000123669	Dgkq	diacylglycerol kinase, theta [Source:MGI Symbol;Acc:MGI:102918]	10	3599	NA	NA	NA	175.876	-0.217492	0.236326	-1.39964	0.16162	0.795919
ENSMUSG00000004843	ENSMUST00000004965	Chmp2b	charged multivesicular body protein 2B [Source:MGI Symbol;Acc:MGI:1916192]	6	1872	642	218	1012	890.622	-0.166265	0.238984	-0.643598	0.519836	0.965177
ENSMUSG00000004846	ENSMUST00000004968	Plod3	procollagen-lysine, 2-oxoglutarate 5-dioxygenase 3 [Source:MGI Symbol;Acc:MGI:1347008]	19	3280	2226	667	387	191.285	0.490186	0.244666	2.35055	0.0187456	0.412599
ENSMUSG00000004849	ENSMUST00000111080	Ap1s1	adaptor protein complex AP-1, sigma 1 [Source:MGI Symbol;Acc:MGI:1098244]	5	1353	477	125	751	970.945	-0.196385	0.231745	-0.87099	0.383759	0.930323
ENSMUSG00000004865	ENSMUST00000130643	Srpk1	serine/arginine-rich protein specific kinase 1 [Source:MGI Symbol;Acc:MGI:106908]	16	4653	1947	297	2409	3678.08	-0.121928	0.186538	-0.653185	0.513637	0.963675
ENSMUSG00000004880	ENSMUST00000005003	Lbr	lamin B receptor [Source:MGI Symbol;Acc:MGI:2138281]	14	3510	1881	92	1523	58.2625	-0.00106271	0.206545	-0.311579	0.755361	0.99298
ENSMUSG00000004891	ENSMUST00000160694	Nes	nestin [Source:MGI Symbol;Acc:MGI:101784]	5	5958	5463	74	421	39.8319	-0.0705081	0.157724	-1.01996	0.307746	0.904807
ENSMUSG00000004892	ENSMUST00000191627	Bcan	brevican [Source:MGI Symbol;Acc:MGI:1096385]	2	550	NA	NA	NA	842.377	0.0726228	0.236544	0.344506	0.730466	0.991568
ENSMUSG00000004894	ENSMUST00000005014	Hapln2	hyaluronan and proteoglycan link protein 2 [Source:MGI Symbol;Acc:MGI:2137300]	7	1711	1026	94	481	29.2655	-0.095676	0.166719	-0.12207	0.902844	0.998332
ENSMUSG00000004895	ENSMUST00000005015	Prcc	papillary renal cell carcinoma (translocation-associated) [Source:MGI Symbol;Acc:MGI:2137738]	7	2099	1476	266	357	525.731	-0.223096	0.244533	-0.943353	0.345501	0.915789
ENSMUSG00000004896	ENSMUST00000160068	Rrnad1	ribosomal RNA adenine dimethylase domain containing 1 [Source:MGI Symbol;Acc:MGI:2387197]	3	823	NA	NA	NA	227.321	-0.00176084	0.246887	-0.128161	0.898022	0.998327
ENSMUSG00000004897	ENSMUST00000005017	Hdgf	heparin binding growth factor [Source:MGI Symbol;Acc:MGI:1194494]	6	2245	714	307	1224	2074.07	-0.0859635	0.21546	-0.472549	0.636535	0.977113
ENSMUSG00000004902	ENSMUST00000112682	Slc25a18	solute carrier family 25 (mitochondrial carrier), member 18 [Source:MGI Symbol;Acc:MGI:1919053]	10	1911	963	207	693	183.852	-0.0537067	0.243618	-0.315254	0.752569	0.992629
ENSMUSG00000004929	ENSMUST00000166015	Thop1	thimet oligopeptidase 1 [Source:MGI Symbol;Acc:MGI:1354165]	5	733	NA	NA	NA	455.733	0.102038	0.248784	0.411187	0.680936	0.979608
ENSMUSG00000004931	ENSMUST00000218146	Apba3	amyloid beta (A4) precursor protein-binding, family A, member 3 [Source:MGI Symbol;Acc:MGI:1888527]	2	401	NA	NA	NA	54.4432	-0.0441884	0.198923	-0.508912	0.610814	0.977041
ENSMUSG00000004933	ENSMUST00000120265	Matk	megakaryocyte-associated tyrosine kinase [Source:MGI Symbol;Acc:MGI:99259]	13	1618	1401	53	113	1155.53	-0.293104	0.216725	-1.32543	0.185028	0.82446
ENSMUSG00000004934	ENSMUST00000005064	Pias4	protein inhibitor of activated STAT 4 [Source:MGI Symbol;Acc:MGI:2136940]	11	2571	1524	212	835	258.885	0.0402036	0.244947	0.288307	0.773112	0.995026
ENSMUSG00000004936	ENSMUST00000005066	Map2k1	mitogen-activated protein kinase kinase 1 [Source:MGI Symbol;Acc:MGI:1346866]	11	2436	1182	339	915	4656.31	0.0235765	0.191426	0.101548	0.919115	0.998332
ENSMUSG00000004937	ENSMUST00000218208	Sgta	small glutamine-rich tetratricopeptide repeat (TPR)-containing, alpha [Source:MGI Symbol;Acc:MGI:1098703]	12	1964	945	51	927	1043.7	-0.0571656	0.222242	-0.25789	0.796492	0.995026
ENSMUSG00000004945	ENSMUST00000005053	Tmem242	transmembrane protein 242 [Source:MGI Symbol;Acc:MGI:1917794]	4	948	423	26	499	312.224	-0.663806	0.247999	-2.77675	0.0054905	0.246741
ENSMUSG00000004947	ENSMUST00000199239	Dtx2	deltex 2, E3 ubiquitin ligase [Source:MGI Symbol;Acc:MGI:1921448]	3	649	454	120	NA	64.5078	0.170995	0.201967	1.05607	0.290935	0.892984
ENSMUSG00000004952	ENSMUST00000122887	Rasa4	RAS p21 protein activator 4 [Source:MGI Symbol;Acc:MGI:1858600]	3	681	536	NA	145	71.3622	0.445903	0.176341	2.07824	0.0376875	0.532753
ENSMUSG00000004961	ENSMUST00000065957	Syt5	synaptotagmin V [Source:MGI Symbol;Acc:MGI:1926368]	8	1750	1161	256	333	1674.74	-0.0961251	0.238938	-0.445873	0.655689	0.978072
ENSMUSG00000004980	ENSMUST00000203220	Hnrnpa2b1	heterogeneous nuclear ribonucleoprotein A2/B1 [Source:MGI Symbol;Acc:MGI:104819]	11	1638	1026	96	495	6294.43	0.0536769	0.197274	0.297043	0.766434	0.995026
ENSMUSG00000004988	ENSMUST00000205111	Fxyd4	FXYD domain-containing ion transport regulator 4 [Source:MGI Symbol;Acc:MGI:1889005]	2	441	NA	NA	NA	50.3742	-0.160054	0.151385	0.69132	0.489364	0.959009
ENSMUSG00000004994	ENSMUST00000163993	Ccdc130	coiled-coil domain containing 130 [Source:MGI Symbol;Acc:MGI:1914986]	3	307	42	236	NA	165.314	0.0669716	0.212507	-0.683356	0.494382	0.960395
ENSMUSG00000004996	ENSMUST00000126435	Mri1	methylthioribose-1-phosphate isomerase 1 [Source:MGI Symbol;Acc:MGI:1915123]	5	2819	1110	64	1645	80.6821	0.234183	0.219045	1.15635	0.247536	0.870008
ENSMUSG00000005034	ENSMUST00000102515	Prkacb	protein kinase, cAMP dependent, catalytic, beta [Source:MGI Symbol;Acc:MGI:97594]	10	4347	1056	277	3014	10987.4	-0.076623	0.174754	-0.443388	0.657485	0.978072
ENSMUSG00000005043	ENSMUST00000133507	Sgsh	N-sulfoglucosamine sulfohydrolase (sulfamidase) [Source:MGI Symbol;Acc:MGI:1350341]	7	1485	NA	NA	NA	19.419	0.0913767	0.140569	0.446826	0.655001	0.97782
ENSMUSG00000005045	ENSMUST00000136134	Chd5	chromodomain helicase DNA binding protein 5 [Source:MGI Symbol;Acc:MGI:3036258]	3	280	NA	NA	NA	4203.41	-0.0211713	0.209699	-0.153753	0.877804	0.996118
ENSMUSG00000005054	ENSMUST00000005185	Cstb	cystatin B [Source:MGI Symbol;Acc:MGI:109514]	3	603	297	123	183	188.824	0.207756	0.242878	0.928448	0.353175	0.92015
ENSMUSG00000005057	ENSMUST00000196397	Sh2b2	SH2B adaptor protein 2 [Source:MGI Symbol;Acc:MGI:1345171]	9	2797	1866	222	683	66.0261	-0.0497497	0.154834	-1.38839	0.165017	0.802466
ENSMUSG00000005069	ENSMUST00000080557	Pex5	peroxisomal biogenesis factor 5 [Source:MGI Symbol;Acc:MGI:1098808]	15	3073	1809	95	1152	492.511	-0.100928	0.249264	-0.479741	0.631411	0.977041
ENSMUSG00000005078	ENSMUST00000117449	Jkamp	JNK1/MAPK8-associated membrane protein [Source:MGI Symbol;Acc:MGI:1915057]	7	1874	918	323	633	261.578	0.0486886	0.249235	0.0242647	0.980642	0.998389
ENSMUSG00000005087	ENSMUST00000099673	Cd44	CD44 antigen [Source:MGI Symbol;Acc:MGI:88338]	9	2848	1098	164	1586	87.7801	-0.117997	0.211711	-0.589562	0.555484	0.967882
ENSMUSG00000005089	ENSMUST00000080210	Slc1a2	solute carrier family 1 (glial high affinity glutamate transporter), member 2 [Source:MGI Symbol;Acc:MGI:101931]	11	11595	1719	626	9250	22489.7	-0.27682	0.202896	-1.3298	0.183585	0.822541
ENSMUSG00000005102	ENSMUST00000005233	Eif2ak4	eukaryotic translation initiation factor 2 alpha kinase 4 [Source:MGI Symbol;Acc:MGI:1353427]	39	5212	4947	91	174	730.888	-0.0478767	0.248686	-0.0369859	0.970496	0.998389
ENSMUSG00000005103	ENSMUST00000005234	Wdr1	WD repeat domain 1 [Source:MGI Symbol;Acc:MGI:1337100]	15	3089	1821	275	993	2806.57	0.114138	0.199567	0.623713	0.532816	0.965922
ENSMUSG00000005107	ENSMUST00000144290	Slc2a9	solute carrier family 2 (facilitated glucose transporter), member 9 [Source:MGI Symbol;Acc:MGI:2152844]	4	770	NA	NA	NA	52.4714	-0.0839783	0.153519	0.465404	0.641642	0.977113
ENSMUSG00000005125	ENSMUST00000005256	Ndrg1	N-myc downstream regulated gene 1 [Source:MGI Symbol;Acc:MGI:1341799]	16	2889	1185	137	1549	743.499	0.0538718	0.243865	0.0809944	0.935446	0.998389
ENSMUSG00000005142	ENSMUST00000034121	Man2b1	mannosidase 2, alpha B1 [Source:MGI Symbol;Acc:MGI:107286]	24	3822	3042	15	765	677.481	0.183406	0.247954	0.745056	0.456238	0.954711
ENSMUSG00000005148	ENSMUST00000005279	Klf5	Kruppel-like factor 5 [Source:MGI Symbol;Acc:MGI:1338056]	4	3352	1341	304	1707	306.421	-0.144206	0.248236	-0.299748	0.76437	0.995026
ENSMUSG00000005150	ENSMUST00000146900	Wdr83	WD repeat domain containing 83 [Source:MGI Symbol;Acc:MGI:1915086]	3	689	NA	NA	NA	185.501	0.635697	0.242895	3.03093	0.00243802	0.167258
ENSMUSG00000005161	ENSMUST00000005292	Prdx2	peroxiredoxin 2 [Source:MGI Symbol;Acc:MGI:109486]	6	1500	597	152	749	2749.06	-0.114224	0.191728	-0.597612	0.550099	0.967248
ENSMUSG00000005198	ENSMUST00000058470	Polr2a	polymerase (RNA) II (DNA directed) polypeptide A [Source:MGI Symbol;Acc:MGI:98086]	29	6740	5913	414	413	4449.39	0.267341	0.21032	1.18335	0.236671	0.865525
ENSMUSG00000005204	ENSMUST00000005336	Senp3	SUMO/sentrin specific peptidase 3 [Source:MGI Symbol;Acc:MGI:2158736]	11	2313	1707	184	411	1310.96	0.0523983	0.23544	0.171149	0.864107	0.996118
ENSMUSG00000005225	ENSMUST00000119706	Plekha8	pleckstrin homology domain containing, family A (phosphoinositide binding specific) member 8 [Source:MGI Symbol;Acc:MGI:2681164]	14	6739	1560	321	4858	422.063	0.152352	0.242907	0.593921	0.552565	0.967501
ENSMUSG00000005237	ENSMUST00000151811	Dnah2	dynein, axonemal, heavy chain 2 [Source:MGI Symbol;Acc:MGI:107731]	2	924	NA	NA	NA	132.835	-0.186031	0.233248	-1.36691	0.171654	0.806926
ENSMUSG00000005262	ENSMUST00000005394	Ufd1	ubiquitin recognition factor in ER-associated degradation 1 [Source:MGI Symbol;Acc:MGI:109353]	12	1996	924	121	951	1639.37	-0.0109367	0.214205	-0.0295252	0.976446	0.998389
ENSMUSG00000005267	ENSMUST00000005399	Zfp287	zinc finger protein 287 [Source:MGI Symbol;Acc:MGI:2176561]	5	3220	2247	460	513	325.335	0.189209	0.249162	0.952385	0.340902	0.915429
ENSMUSG00000005268	ENSMUST00000124470	Prlr	prolactin receptor [Source:MGI Symbol;Acc:MGI:97763]	10	9900	1827	217	7742	242.57	-0.111107	0.249174	-0.419536	0.674824	0.978407
ENSMUSG00000005299	ENSMUST00000005431	Letm1	leucine zipper-EF-hand containing transmembrane protein 1 [Source:MGI Symbol;Acc:MGI:1932557]	14	5272	2217	265	2790	1769.24	0.0437156	0.211663	0.178288	0.858497	0.996118
ENSMUSG00000005312	ENSMUST00000076454	Ubqln1	ubiquilin 1 [Source:MGI Symbol;Acc:MGI:1860276]	10	3561	1665	183	1713	3552.21	-0.164476	0.20202	-0.789343	0.429911	0.947837
ENSMUSG00000005338	ENSMUST00000111220	Cadm3	cell adhesion molecule 3 [Source:MGI Symbol;Acc:MGI:2137858]	9	5155	1191	201	3763	5750.86	-0.358559	0.179565	-2.0028	0.0451993	0.559567
ENSMUSG00000005354	ENSMUST00000005487	Txn2	thioredoxin 2 [Source:MGI Symbol;Acc:MGI:1929468]	4	1298	501	100	697	1012.42	-0.100416	0.237442	-0.473165	0.636096	0.977113
ENSMUSG00000005357	ENSMUST00000005490	Slc1a6	solute carrier family 1 (high affinity aspartate/glutamate transporter), member 6 [Source:MGI Symbol;Acc:MGI:1096331]	10	2029	1686	186	150	57.8294	-0.0694419	0.189729	-0.468351	0.639533	0.977113
ENSMUSG00000005360	ENSMUST00000005493	Slc1a3	solute carrier family 1 (glial high affinity glutamate transporter), member 3 [Source:MGI Symbol;Acc:MGI:99917]	10	4163	1632	426	2008	1123.06	-0.00285557	0.242477	0.0270316	0.978435	0.998389
ENSMUSG00000005362	ENSMUST00000113239	Crbn	cereblon [Source:MGI Symbol;Acc:MGI:1913277]	11	2084	1338	17	729	705.876	0.30127	0.237752	1.29303	0.196002	0.839277
ENSMUSG00000005370	ENSMUST00000005503	Msh6	mutS homolog 6 [Source:MGI Symbol;Acc:MGI:1343961]	10	4251	4077	87	87	403.903	0.134049	0.24911	0.43742	0.661807	0.978072
ENSMUSG00000005371	ENSMUST00000235112	Fbxo11	F-box protein 11 [Source:MGI Symbol;Acc:MGI:2147134]	23	2657	2529	26	85	3658.3	0.121792	0.201355	0.616873	0.537319	0.965922
ENSMUSG00000005373	ENSMUST00000141770	Mlxipl	MLX interacting protein-like [Source:MGI Symbol;Acc:MGI:1927999]	4	1822	NA	NA	NA	16.8178	0.137785	0.109758	2.49996	0.0124208	0.341479
ENSMUSG00000005374	ENSMUST00000153183	Tbl2	transducin (beta)-like 2 [Source:MGI Symbol;Acc:MGI:1351652]	7	7488	1329	81	6078	541.284	0.155861	0.249258	0.700098	0.483866	0.957554
ENSMUSG00000005378	ENSMUST00000129691	Bud23	BUD23, rRNA methyltransferase and ribosome maturation factor [Source:MGI Symbol;Acc:MGI:1913388]	5	833	420	NA	413	320.535	0.0665122	0.248884	0.181906	0.855656	0.996118
ENSMUSG00000005397	ENSMUST00000222436	Nid1	nidogen 1 [Source:MGI Symbol;Acc:MGI:97342]	3	646	NA	NA	NA	184.22	-0.249006	0.216902	-1.68893	0.0912327	0.68349
ENSMUSG00000005410	ENSMUST00000212426	Mcm5	minichromosome maintenance complex component 5 [Source:MGI Symbol;Acc:MGI:103197]	17	2604	2205	22	369	90.1219	0.148766	0.167598	3.16907	0.00152925	0.132688
ENSMUSG00000005413	ENSMUST00000005548	Hmox1	heme oxygenase 1 [Source:MGI Symbol;Acc:MGI:96163]	5	1569	870	129	570	37.5118	0.124992	0.167168	1.20071	0.229863	0.86262
ENSMUSG00000005417	ENSMUST00000066330	Mprip	myosin phosphatase Rho interacting protein [Source:MGI Symbol;Acc:MGI:1349438]	23	7765	6810	319	636	12800.2	0.256951	0.206315	1.3803	0.167495	0.803609
ENSMUSG00000005442	ENSMUST00000163901	Cic	capicua transcriptional repressor [Source:MGI Symbol;Acc:MGI:1918972]	3	455	451	NA	4	4157.94	-0.146108	0.192205	-0.734731	0.462503	0.954731
ENSMUSG00000005447	ENSMUST00000005583	Pafah1b3	platelet-activating factor acetylhydrolase, isoform 1b, subunit 3 [Source:MGI Symbol;Acc:MGI:108414]	6	901	699	144	40	38.7021	-0.137934	0.148552	0.554675	0.579117	0.973686
ENSMUSG00000005465	ENSMUST00000005601	Il27ra	interleukin 27 receptor, alpha [Source:MGI Symbol;Acc:MGI:1355318]	14	2664	1872	55	737	27.6434	-0.183451	0.125262	-0.953612	0.34028	0.915429
ENSMUSG00000005469	ENSMUST00000005606	Prkaca	protein kinase, cAMP dependent, catalytic, alpha [Source:MGI Symbol;Acc:MGI:97592]	10	2276	1056	194	1026	6205.7	-0.112856	0.182738	-0.609207	0.542387	0.967128
ENSMUSG00000005481	ENSMUST00000019576	Ddx39a	DEAD box helicase 39a [Source:MGI Symbol;Acc:MGI:1915528]	11	1656	1284	161	207	90.4881	0.0695251	0.214411	0.19397	0.846199	0.995256
ENSMUSG00000005483	ENSMUST00000212300	Dnajb1	DnaJ heat shock protein family (Hsp40) member B1 [Source:MGI Symbol;Acc:MGI:1931874]	3	2854	723	208	1834	2127.87	0.234892	0.204828	1.16677	0.243302	0.869243
ENSMUSG00000005501	ENSMUST00000040783	Usp40	ubiquitin specific peptidase 40 [Source:MGI Symbol;Acc:MGI:2443184]	28	5049	3441	114	1475	538.396	-0.304227	0.249038	-1.21796	0.223239	0.859098
ENSMUSG00000005505	ENSMUST00000111464	Kbtbd4	kelch repeat and BTB (POZ) domain containing 4 [Source:MGI Symbol;Acc:MGI:1914386]	4	2343	1605	54	684	256.52	-0.331709	0.243684	-1.48334	0.137984	0.763991
ENSMUSG00000005506	ENSMUST00000068747	Celf1	CUGBP, Elav-like family member 1 [Source:MGI Symbol;Acc:MGI:1342295]	14	7614	1461	99	6007	8632.96	0.0239006	0.182426	0.128852	0.897475	0.998327
ENSMUSG00000005510	ENSMUST00000140248	Ndufs3	NADH:ubiquinone oxidoreductase core subunit S3 [Source:MGI Symbol;Acc:MGI:1915599]	3	409	NA	NA	NA	1382.52	0.34266	0.217857	1.59057	0.111706	0.723336
ENSMUSG00000005514	ENSMUST00000149684	Por	cytochrome p450 oxidoreductase [Source:MGI Symbol;Acc:MGI:97744]	5	673	NA	NA	NA	666.855	0.158666	0.241418	0.730462	0.465108	0.954731
ENSMUSG00000005533	ENSMUST00000005671	Igf1r	insulin-like growth factor I receptor [Source:MGI Symbol;Acc:MGI:96433]	21	11409	4110	32	7267	1575.89	0.0115647	0.215179	0.137918	0.890306	0.998005
ENSMUSG00000005534	ENSMUST00000091291	Insr	insulin receptor [Source:MGI Symbol;Acc:MGI:96575]	21	9355	4119	489	4747	1454.09	-0.174272	0.229901	-0.693078	0.488261	0.958842
ENSMUSG00000005566	ENSMUST00000123778	Trim28	tripartite motif-containing 28 [Source:MGI Symbol;Acc:MGI:109274]	2	565	NA	NA	NA	2488.56	-0.182554	0.195077	-0.948691	0.342778	0.915789
ENSMUSG00000005575	ENSMUST00000165394	Ube2m	ubiquitin-conjugating enzyme E2M [Source:MGI Symbol;Acc:MGI:108278]	7	1228	261	206	494	400.225	-0.0173679	0.245722	-0.0611424	0.951246	0.998389
ENSMUSG00000005580	ENSMUST00000117801	Adcy9	adenylate cyclase 9 [Source:MGI Symbol;Acc:MGI:108450]	11	4507	4062	43	369	1133.67	-0.362052	0.23309	-1.73736	0.0823245	0.662904
ENSMUSG00000005583	ENSMUST00000197146	Mef2c	myocyte enhancer factor 2C [Source:MGI Symbol;Acc:MGI:99458]	11	6088	1329	168	4449	6278.59	-0.0328223	0.192424	-0.191027	0.848504	0.996118
ENSMUSG00000005609	ENSMUST00000005749	Ctr9	CTR9 homolog, Paf1/RNA polymerase II complex component [Source:MGI Symbol;Acc:MGI:109345]	25	4300	3522	186	592	1233.07	0.41741	0.230686	1.77499	0.0759002	0.649552
ENSMUSG00000005610	ENSMUST00000161051	Eif4g2	eukaryotic translation initiation factor 4, gamma 2 [Source:MGI Symbol;Acc:MGI:109207]	22	3548	2607	86	760	20666.6	0.00499086	0.1818	0.0341975	0.97272	0.998389
ENSMUSG00000005611	ENSMUST00000127935	Irag1	inositol 1,4,5-triphosphate receptor associated 1 [Source:MGI Symbol;Acc:MGI:1338023]	16	5241	2148	NA	3093	60.3011	0.038348	0.15102	-1.80603	0.0709144	0.639817
ENSMUSG00000005615	ENSMUST00000079791	Pcyt1a	phosphate cytidylyltransferase 1, choline, alpha isoform [Source:MGI Symbol;Acc:MGI:88557]	9	4789	1104	108	3567	695.603	-0.687216	0.229625	-2.98446	0.00284083	0.183537
ENSMUSG00000005621	ENSMUST00000107353	Zfp592	zinc finger protein 592 [Source:MGI Symbol;Acc:MGI:2443541]	10	7297	3789	106	3301	749.28	0.0581149	0.226936	0.253221	0.800097	0.995026
ENSMUSG00000005625	ENSMUST00000107237	Psmd4	proteasome (prosome, macropain) 26S subunit, non-ATPase, 4 [Source:MGI Symbol;Acc:MGI:1201670]	10	1332	1131	81	120	868.491	-0.0972855	0.222942	-0.437778	0.661547	0.978072
ENSMUSG00000005656	ENSMUST00000005798	Snx6	sorting nexin 6 [Source:MGI Symbol;Acc:MGI:1919433]	14	1928	1221	50	657	454.146	-0.00990449	0.247981	-0.217866	0.827534	0.995026
ENSMUSG00000005667	ENSMUST00000005810	Mthfd2	methylenetetrahydrofolate dehydrogenase (NAD+ dependent), methenyltetrahydrofolate cyclohydrolase [Source:MGI Symbol;Acc:MGI:1338850]	8	2085	1053	77	955	57.5455	0.168695	0.187231	0.435611	0.663119	0.978072
ENSMUSG00000005672	ENSMUST00000144270	Kit	KIT proto-oncogene receptor tyrosine kinase [Source:MGI Symbol;Acc:MGI:96677]	21	5241	2928	136	2177	956.276	-0.0373249	0.222424	-0.123806	0.901469	0.998332
ENSMUSG00000005674	ENSMUST00000143405	Tomm40l	translocase of outer mitochondrial membrane 40-like [Source:MGI Symbol;Acc:MGI:3589112]	7	2034	150	135	1298	69.161	-0.199982	0.199792	-1.4804	0.138766	0.764519
ENSMUSG00000005682	ENSMUST00000218315	Pan2	PAN2 poly(A) specific ribonuclease subunit [Source:MGI Symbol;Acc:MGI:1918984]	26	4379	3576	117	588	503.846	0.0173527	0.248036	-0.0761515	0.939299	0.998389
ENSMUSG00000005683	ENSMUST00000005826	Cs	citrate synthase [Source:MGI Symbol;Acc:MGI:88529]	11	2926	1395	184	1347	8279.92	0.0911876	0.174992	0.51497	0.606574	0.976588
ENSMUSG00000005686	ENSMUST00000147587	Ampd3	adenosine monophosphate deaminase 3 [Source:MGI Symbol;Acc:MGI:1096344]	3	408	333	70	NA	248.341	0.259047	0.246871	0.882431	0.377544	0.926452
ENSMUSG00000005687	ENSMUST00000135017	Bcas2	BCAS2 pre-mRNA processing factor [Source:MGI Symbol;Acc:MGI:1915433]	7	1405	237	1	812	777.019	0.0418626	0.22615	0.170568	0.864563	0.996118
ENSMUSG00000005698	ENSMUST00000005841	Ctcf	CCCTC-binding factor [Source:MGI Symbol;Acc:MGI:109447]	12	3782	2211	142	1303	2218.6	-0.072155	0.212474	-0.370668	0.710885	0.98679
ENSMUSG00000005699	ENSMUST00000211888	Pard6a	par-6 family cell polarity regulator alpha [Source:MGI Symbol;Acc:MGI:1927223]	3	1179	951	94	134	143.38	0.0864326	0.222163	1.11335	0.265557	0.88247
ENSMUSG00000005716	ENSMUST00000005860	Pvalb	parvalbumin [Source:MGI Symbol;Acc:MGI:97821]	4	977	333	92	552	52.2391	0.316279	0.202492	1.76969	0.0767785	0.651777
ENSMUSG00000005718	ENSMUST00000229956	Tfap4	transcription factor AP4 [Source:MGI Symbol;Acc:MGI:103239]	6	788	642	146	NA	28.139	0.0663943	0.137554	1.24668	0.212515	0.849699
ENSMUSG00000005732	ENSMUST00000115645	Ranbp1	RAN binding protein 1 [Source:MGI Symbol;Acc:MGI:96269]	6	1085	612	170	303	512.463	0.0478915	0.241422	0.271362	0.786112	0.995026
ENSMUSG00000005774	ENSMUST00000144132	Rfx5	regulatory factor X, 5 (influences HLA class II expression) [Source:MGI Symbol;Acc:MGI:1858421]	10	4014	126	47	3100	248.975	-0.0249877	0.249101	0.00422244	0.996631	0.999583
ENSMUSG00000005779	ENSMUST00000134133	Psmb4	proteasome (prosome, macropain) subunit, beta type 4 [Source:MGI Symbol;Acc:MGI:1098257]	2	292	NA	NA	NA	1900.89	-0.0378963	0.212337	-0.236977	0.812675	0.995026
ENSMUSG00000005802	ENSMUST00000005952	Slc30a4	solute carrier family 30 (zinc transporter), member 4 [Source:MGI Symbol;Acc:MGI:1345282]	7	5458	1293	219	3946	463.989	-0.32341	0.245012	-1.45765	0.144938	0.7732
ENSMUSG00000005803	ENSMUST00000176343	Sqor	sulfide quinone oxidoreductase [Source:MGI Symbol;Acc:MGI:1929899]	4	741	582	NA	159	37.6035	0.235725	0.151409	2.323	0.0201793	0.41999
ENSMUSG00000005804	ENSMUST00000148460	Bloc1s6	biogenesis of lysosomal organelles complex-1, subunit 6, pallidin [Source:MGI Symbol;Acc:MGI:1927580]	5	2088	NA	NA	NA	839.905	0.0438003	0.244881	0.336071	0.736817	0.991687
ENSMUSG00000005813	ENSMUST00000029804	Metap1	methionyl aminopeptidase 1 [Source:MGI Symbol;Acc:MGI:1922874]	11	2686	1161	144	1381	2441.62	-0.322601	0.202188	-1.60441	0.108624	0.715674
ENSMUSG00000005823	ENSMUST00000005975	Gpr108	G protein-coupled receptor 108 [Source:MGI Symbol;Acc:MGI:1925558]	17	2064	1689	53	322	228.849	-0.118746	0.248027	-0.816424	0.414258	0.942448
ENSMUSG00000005846	ENSMUST00000119953	Rsl1d1	ribosomal L1 domain containing 1 [Source:MGI Symbol;Acc:MGI:1913659]	9	1945	1359	76	510	2005.88	0.246673	0.199433	1.23651	0.21627	0.852325
ENSMUSG00000005871	ENSMUST00000115781	Apc	APC, WNT signaling pathway regulator [Source:MGI Symbol;Acc:MGI:88039]	16	12346	8427	293	3608	19109.8	0.258622	0.204419	1.32758	0.184316	0.823597
ENSMUSG00000005873	ENSMUST00000006027	Reep5	receptor accessory protein 5 [Source:MGI Symbol;Acc:MGI:1270152]	5	2852	570	48	2234	6279.7	-0.347259	0.189914	-1.88456	0.0594897	0.604007
ENSMUSG00000005881	ENSMUST00000142859	Ergic3	ERGIC and golgi 3 [Source:MGI Symbol;Acc:MGI:1913616]	10	739	739	NA	NA	1162.13	-0.381111	0.21588	-1.77981	0.0751067	0.648739
ENSMUSG00000005882	ENSMUST00000151078	Uqcc1	ubiquinol-cytochrome c reductase complex assembly factor 1 [Source:MGI Symbol;Acc:MGI:1929472]	7	2107	159	NA	1631	378.984	0.248902	0.248287	1.11528	0.26473	0.881407
ENSMUSG00000005886	ENSMUST00000068304	Ncoa2	nuclear receptor coactivator 2 [Source:MGI Symbol;Acc:MGI:1276533]	22	8006	4182	146	3602	5988.14	0.0516271	0.179347	0.297037	0.766438	0.995026
ENSMUSG00000005893	ENSMUST00000113460	Nr2c2	nuclear receptor subfamily 2, group C, member 2 [Source:MGI Symbol;Acc:MGI:1352466]	15	7647	1791	353	5424	3345.46	0.082977	0.211881	0.430836	0.666588	0.978072
ENSMUSG00000005897	ENSMUST00000105290	Nr2c1	nuclear receptor subfamily 2, group C, member 1 [Source:MGI Symbol;Acc:MGI:1352465]	14	3732	1773	80	1860	147.978	0.083149	0.231771	0.163059	0.870472	0.996118
ENSMUSG00000005899	ENSMUST00000165363	Smpd4	sphingomyelin phosphodiesterase 4 [Source:MGI Symbol;Acc:MGI:1924876]	19	3046	2382	75	544	753.262	0.0952919	0.244291	0.780112	0.435325	0.94904
ENSMUSG00000005907	ENSMUST00000142516	Pex1	peroxisomal biogenesis factor 1 [Source:MGI Symbol;Acc:MGI:1918632]	5	727	208	168	NA	605.07	-0.439395	0.243278	-1.69911	0.0892991	0.681459
ENSMUSG00000005917	ENSMUST00000172395	Otx1	orthodenticle homeobox 1 [Source:MGI Symbol;Acc:MGI:97450]	3	5273	NA	NA	NA	47.6321	-0.0194679	0.141898	-0.0364747	0.970904	0.998389
ENSMUSG00000005936	ENSMUST00000232874	Kctd20	potassium channel tetramerisation domain containing 20 [Source:MGI Symbol;Acc:MGI:1914239]	6	3530	825	99	2605	1071.52	-0.0530349	0.240698	-0.0364671	0.97091	0.998389
ENSMUSG00000005949	ENSMUST00000006103	Ctns	cystinosis, nephropathic [Source:MGI Symbol;Acc:MGI:1932872]	11	2570	1104	125	1322	118.293	0.311736	0.23888	1.22577	0.220284	0.85633
ENSMUSG00000005950	ENSMUST00000006104	P2rx5	purinergic receptor P2X, ligand-gated ion channel, 5 [Source:MGI Symbol;Acc:MGI:2137026]	13	2395	1368	176	851	18.8062	-0.153472	0.127122	-1.15316	0.248844	0.871998
ENSMUSG00000005958	ENSMUST00000006112	Ephb3	Eph receptor B3 [Source:MGI Symbol;Acc:MGI:104770]	16	4185	2982	415	788	172.713	-0.305736	0.24108	-1.61536	0.106233	0.71255
ENSMUSG00000005968	ENSMUST00000196733	Tuft1	tuftelin 1 [Source:MGI Symbol;Acc:MGI:109572]	12	2555	1098	88	1369	24.3507	0.22512	0.141343	3.13644	0.00171014	0.141199
ENSMUSG00000005973	ENSMUST00000127019	Rcn1	reticulocalbin 1 [Source:MGI Symbol;Acc:MGI:104559]	5	2208	NA	NA	NA	65.1881	0.12553	0.175128	0.563879	0.572836	0.972536
ENSMUSG00000005980	ENSMUST00000175755	Dnase1	deoxyribonuclease I [Source:MGI Symbol;Acc:MGI:103157]	2	368	192	NA	176	98.86	0.0531363	0.18303	0.497739	0.618668	0.977041
ENSMUSG00000005981	ENSMUST00000006137	Trap1	TNF receptor-associated protein 1 [Source:MGI Symbol;Acc:MGI:1915265]	18	2320	2121	47	152	853.056	0.273529	0.22869	1.21044	0.22611	0.860554
ENSMUSG00000005982	ENSMUST00000186375	Naa60	N(alpha)-acetyltransferase 60, NatF catalytic subunit [Source:MGI Symbol;Acc:MGI:1922013]	7	2350	729	124	1305	715.137	-0.245558	0.238892	-1.0122	0.311441	0.906019
ENSMUSG00000005983	ENSMUST00000115859	1700037C18Rik	RIKEN cDNA 1700037C18 gene [Source:MGI Symbol;Acc:MGI:1920511]	3	2592	516	236	1840	38.2469	0.0600505	0.154166	0.35971	0.719064	0.988325
ENSMUSG00000005986	ENSMUST00000056888	Ankrd13d	ankyrin repeat domain 13 family, member D [Source:MGI Symbol;Acc:MGI:1915673]	15	2139	1818	165	156	355.289	0.240673	0.245498	0.987573	0.323362	0.908894
ENSMUSG00000006005	ENSMUST00000132522	Tpr	translocated promoter region, nuclear basket protein [Source:MGI Symbol;Acc:MGI:1922066]	4	576	NA	NA	NA	7421.22	0.00953947	0.229497	-0.0170862	0.986368	0.998389
ENSMUSG00000006010	ENSMUST00000097547	Odr4	odr4 GPCR localization factor homolog [Source:MGI Symbol;Acc:MGI:2385108]	13	2851	1248	73	1508	1260.04	-0.216167	0.224021	-1.002	0.316342	0.906019
ENSMUSG00000006019	ENSMUST00000133518	Dhx34	DEAH (Asp-Glu-Ala-His) box polypeptide 34 [Source:MGI Symbol;Acc:MGI:1918973]	4	652	NA	NA	NA	59.0721	0.26666	0.208256	1.45256	0.146345	0.776016
ENSMUSG00000006021	ENSMUST00000006178	Kptn	kaptin [Source:MGI Symbol;Acc:MGI:1890380]	12	1630	1293	64	273	118.338	-0.243152	0.238032	-1.25136	0.210803	0.848603
ENSMUSG00000006024	ENSMUST00000006181	Napa	N-ethylmaleimide sensitive fusion protein attachment protein alpha [Source:MGI Symbol;Acc:MGI:104563]	11	2517	888	219	1410	1788.9	0.180819	0.210659	0.882534	0.377488	0.926452
ENSMUSG00000006050	ENSMUST00000173482	Sra1	steroid receptor RNA activator 1 [Source:MGI Symbol;Acc:MGI:1344414]	5	871	116	NA	414	505.184	-0.178345	0.23862	-0.706447	0.47991	0.957445
ENSMUSG00000006057	ENSMUST00000107684	Atp5g1	ATP synthase, H+ transporting, mitochondrial F0 complex, subunit C1 (subunit 9) [Source:MGI Symbol;Acc:MGI:107653]	5	596	411	63	114	3036.27	-0.134751	0.206634	-0.617438	0.536946	0.965922
ENSMUSG00000006058	ENSMUST00000150946	Snf8	SNF8, ESCRT-II complex subunit, homolog (S. cerevisiae) [Source:MGI Symbol;Acc:MGI:1343161]	4	484	NA	NA	NA	750.743	-0.401688	0.245381	-1.66337	0.0962381	0.695231
ENSMUSG00000006095	ENSMUST00000141608	Tbcb	tubulin folding cofactor B [Source:MGI Symbol;Acc:MGI:1913661]	3	502	NA	NA	NA	904.699	-0.0037462	0.228935	0.0144288	0.988488	0.998532
ENSMUSG00000006127	ENSMUST00000006286	Inpp5k	inositol polyphosphate 5-phosphatase K [Source:MGI Symbol;Acc:MGI:1194899]	12	2679	1407	112	1160	709.926	-0.0594692	0.245799	-0.348336	0.727588	0.990577
ENSMUSG00000006134	ENSMUST00000006293	Crkl	v-crk avian sarcoma virus CT10 oncogene homolog-like [Source:MGI Symbol;Acc:MGI:104686]	3	5042	912	491	3639	1059.99	0.217719	0.238878	0.849034	0.395862	0.934661
ENSMUSG00000006154	ENSMUST00000167599	Eps8l1	EPS8-like 1 [Source:MGI Symbol;Acc:MGI:1914675]	5	472	NA	NA	NA	260.747	0.0400394	0.243418	0.348951	0.727126	0.990511
ENSMUSG00000006169	ENSMUST00000109260	Clint1	clathrin interactor 1 [Source:MGI Symbol;Acc:MGI:2144243]	12	3398	1872	188	1338	2163.44	-0.0913453	0.202187	-0.453364	0.650287	0.977508
ENSMUSG00000006191	ENSMUST00000006353	Cdkal1	CDK5 regulatory subunit associated protein 1-like 1 [Source:MGI Symbol;Acc:MGI:1921765]	16	2629	1737	112	736	223.226	-0.0430875	0.247423	-0.136509	0.891419	0.998005
ENSMUSG00000006205	ENSMUST00000153290	Htra1	HtrA serine peptidase 1 [Source:MGI Symbol;Acc:MGI:1929076]	9	1606	NA	NA	NA	125.433	-0.105488	0.240451	-0.37319	0.709007	0.98679
ENSMUSG00000006215	ENSMUST00000006377	Zbtb17	zinc finger and BTB domain containing 17 [Source:MGI Symbol;Acc:MGI:107410]	16	2722	2385	149	99	204.229	0.185787	0.235316	0.912438	0.361538	0.924926
ENSMUSG00000006235	ENSMUST00000006397	Epor	erythropoietin receptor [Source:MGI Symbol;Acc:MGI:95408]	8	1761	1524	75	162	32.7037	0.170146	0.179535	0.724655	0.468664	0.955735
ENSMUSG00000006241	ENSMUST00000214734	Ccdc159	coiled-coil domain containing 159 [Source:MGI Symbol;Acc:MGI:1914369]	11	1442	804	43	335	148.628	-0.212962	0.233771	-0.893029	0.371842	0.925421
ENSMUSG00000006262	ENSMUST00000113229	Mob1b	MOB kinase activator 1B [Source:MGI Symbol;Acc:MGI:1915723]	6	8967	666	253	8048	1632.9	-0.195483	0.207104	-0.948686	0.34278	0.915789
ENSMUSG00000006269	ENSMUST00000006431	Atp6v1b1	ATPase, H+ transporting, lysosomal V1 subunit B1 [Source:MGI Symbol;Acc:MGI:103285]	14	1999	1542	95	362	16.9823	0.135798	0.103287	2.56771	0.0102372	0.322178
ENSMUSG00000006273	ENSMUST00000006435	Atp6v1b2	ATPase, H+ transporting, lysosomal V1 subunit B2 [Source:MGI Symbol;Acc:MGI:109618]	14	2825	1536	147	1142	13354.7	0.0787932	0.180247	0.424996	0.67084	0.978407
ENSMUSG00000006276	ENSMUST00000163643	Eps15l1	epidermal growth factor receptor pathway substrate 15-like 1 [Source:MGI Symbol;Acc:MGI:104582]	24	3129	2724	23	382	1593.9	-0.326959	0.212267	-1.5131	0.130253	0.750747
ENSMUSG00000006281	ENSMUST00000226222	Tep1	telomerase associated protein 1 [Source:MGI Symbol;Acc:MGI:109573]	3	434	239	NA	195	94.9134	-0.0969716	0.206122	-0.806062	0.420207	0.944325
ENSMUSG00000006288	ENSMUST00000006451	Ttc5	tetratricopeptide repeat domain 5 [Source:MGI Symbol;Acc:MGI:2683584]	10	1842	1323	31	488	681.501	-0.204074	0.242316	-0.904371	0.365798	0.925375
ENSMUSG00000006289	ENSMUST00000162850	Osgep	O-sialoglycoprotein endopeptidase [Source:MGI Symbol;Acc:MGI:1913496]	6	586	NA	NA	NA	228.945	0.174959	0.248069	0.928081	0.353365	0.920224
ENSMUSG00000006299	ENSMUST00000006462	Aamp	angio-associated migratory protein [Source:MGI Symbol;Acc:MGI:107809]	11	1817	1308	115	394	871.21	-0.222278	0.240807	-0.922192	0.356429	0.921899
ENSMUSG00000006301	ENSMUST00000016309	Tmbim1	transmembrane BAX inhibitor motif containing 1 [Source:MGI Symbol;Acc:MGI:1916910]	12	2378	930	283	1125	368.12	-0.326403	0.248833	-1.35193	0.176399	0.81002
ENSMUSG00000006304	ENSMUST00000113819	Arpc2	actin related protein 2/3 complex, subunit 2 [Source:MGI Symbol;Acc:MGI:1923959]	11	1313	855	204	193	16311.2	0.0382674	0.184005	0.240211	0.810166	0.995026
ENSMUSG00000006307	ENSMUST00000152931	Kmt2b	lysine (K)-specific methyltransferase 2B [Source:MGI Symbol;Acc:MGI:109565]	5	651	NA	NA	NA	1241.12	-0.220744	0.21666	-1.03063	0.302715	0.89851
ENSMUSG00000006315	ENSMUST00000209065	Tmem147	transmembrane protein 147 [Source:MGI Symbol;Acc:MGI:1915011]	6	727	528	120	79	170.988	-0.122794	0.237398	-0.743651	0.457088	0.954731
ENSMUSG00000006333	ENSMUST00000006496	Rps9	ribosomal protein S9 [Source:MGI Symbol;Acc:MGI:1924096]	5	751	585	72	69	1368.07	-0.187534	0.211116	-0.88994	0.373498	0.925421
ENSMUSG00000006335	ENSMUST00000205596	Tfpt	TCF3 (E2A) fusion partner [Source:MGI Symbol;Acc:MGI:1916964]	3	315	252	56	NA	351.921	0.221768	0.247374	0.89465	0.370974	0.925421
ENSMUSG00000006342	ENSMUST00000077610	Susd2	sushi domain containing 2 [Source:MGI Symbol;Acc:MGI:1918983]	13	2275	2103	37	135	31.2957	-0.185746	0.152873	-1.4146	0.157187	0.788776
ENSMUSG00000006344	ENSMUST00000072217	Ggt5	gamma-glutamyltransferase 5 [Source:MGI Symbol;Acc:MGI:1346063]	12	4410	1722	370	2318	36.0991	-0.0787468	0.126187	-3.143	0.00167226	0.139432
ENSMUSG00000006356	ENSMUST00000084882	Crip2	cysteine rich protein 2 [Source:MGI Symbol;Acc:MGI:1915587]	7	1439	627	336	476	483.281	0.140924	0.238915	0.604992	0.545184	0.967248
ENSMUSG00000006362	ENSMUST00000006525	Cbfa2t3	CBFA2/RUNX1 translocation partner 3 [Source:MGI Symbol;Acc:MGI:1338013]	11	3161	1680	211	1244	926.491	-0.119165	0.224133	-0.591596	0.554121	0.967882
ENSMUSG00000006369	ENSMUST00000109432	Fbln1	fibulin 1 [Source:MGI Symbol;Acc:MGI:95487]	15	2273	2058	129	86	33.7383	0.164693	0.173532	0.989019	0.322654	0.908541
ENSMUSG00000006373	ENSMUST00000073339	Pgrmc1	progesterone receptor membrane component 1 [Source:MGI Symbol;Acc:MGI:1858305]	3	1857	588	81	1188	790.116	-0.185771	0.244018	-1.0187	0.308344	0.9052
ENSMUSG00000006386	ENSMUST00000071168	Tek	TEK receptor tyrosine kinase [Source:MGI Symbol;Acc:MGI:98664]	23	4176	3369	123	684	29.2421	0.00400065	0.144633	0.156756	0.875437	0.996118
ENSMUSG00000006390	ENSMUST00000129419	Elovl1	elongation of very long chain fatty acids (FEN1/Elo2, SUR4/Elo3, yeast)-like 1 [Source:MGI Symbol;Acc:MGI:1858959]	6	617	NA	NA	NA	64.3272	0.184936	0.195502	0.146074	0.883863	0.997574
ENSMUSG00000006392	ENSMUST00000019229	Med8	mediator complex subunit 8 [Source:MGI Symbol;Acc:MGI:1915269]	7	1145	807	15	323	401.291	0.168103	0.248539	0.715806	0.474111	0.95617
ENSMUSG00000006395	ENSMUST00000179719	Hyi	hydroxypyruvate isomerase (putative) [Source:MGI Symbol;Acc:MGI:1915430]	1	1296	NA	NA	NA	210.878	0.0222453	0.225039	0.0360449	0.971247	0.998389
ENSMUSG00000006403	ENSMUST00000219033	Adamts4	a disintegrin-like and metallopeptidase (reprolysin type) with thrombospondin type 1 motif, 4 [Source:MGI Symbol;Acc:MGI:1339949]	9	4386	2538	390	1458	516.182	0.185117	0.246976	1.6646	0.0959927	0.69457
ENSMUSG00000006411	ENSMUST00000006578	Nectin4	nectin cell adhesion molecule 4 [Source:MGI Symbol;Acc:MGI:1918990]	9	3636	1527	316	1793	109.252	0.0365929	0.212177	1.09265	0.274549	0.886595
ENSMUSG00000006412	ENSMUST00000138323	Pfdn2	prefoldin 2 [Source:MGI Symbol;Acc:MGI:1276111]	3	474	NA	NA	NA	1429.26	-0.0481013	0.21604	-0.210163	0.83354	0.995026
ENSMUSG00000006418	ENSMUST00000127939	Rnf114	ring finger protein 114 [Source:MGI Symbol;Acc:MGI:1933159]	5	1985	174	13	1499	1307.29	-0.329487	0.223456	-1.49584	0.134695	0.760808
ENSMUSG00000006423	ENSMUST00000115248	Steep1	STING1 ER exit protein 1 [Source:MGI Symbol;Acc:MGI:1924894]	7	3340	669	114	2557	1273.59	0.127275	0.210619	0.590938	0.554562	0.967882
ENSMUSG00000006435	ENSMUST00000111807	Neurl1a	neuralized E3 ubiquitin protein ligase 1A [Source:MGI Symbol;Acc:MGI:1334263]	6	3606	1674	152	1780	1368.79	-0.150874	0.212796	-0.722679	0.469877	0.9558
ENSMUSG00000006442	ENSMUST00000006611	Srm	spermidine synthase [Source:MGI Symbol;Acc:MGI:102690]	7	1338	909	117	312	651.624	-0.378393	0.237414	-1.61315	0.106711	0.71255
ENSMUSG00000006456	ENSMUST00000006625	Rbm14	RNA binding motif protein 14 [Source:MGI Symbol;Acc:MGI:1929092]	3	3165	2010	126	1029	364.092	0.251215	0.247906	1.18812	0.234786	0.865039
ENSMUSG00000006457	ENSMUST00000006626	Actn3	actinin alpha 3 [Source:MGI Symbol;Acc:MGI:99678]	21	2887	2703	55	129	68.6239	0.110669	0.180072	2.32309	0.0201741	0.41999
ENSMUSG00000006463	ENSMUST00000162088	Zdhhc24	zinc finger, DHHC domain containing 24 [Source:MGI Symbol;Acc:MGI:1917855]	3	2269	NA	NA	NA	598.76	-0.210063	0.240994	-0.832226	0.405281	0.936245
ENSMUSG00000006464	ENSMUST00000053506	Bbs1	Bardet-Biedl syndrome 1 (human) [Source:MGI Symbol;Acc:MGI:1277215]	17	5602	1782	26	3794	1577.31	-0.281877	0.239654	-1.27529	0.202207	0.841096
ENSMUSG00000006471	ENSMUST00000147866	Ndor1	NADPH dependent diflavin oxidoreductase 1 [Source:MGI Symbol;Acc:MGI:1926047]	5	702	637	65	NA	103.709	-0.122551	0.21436	-0.252985	0.80028	0.995026
ENSMUSG00000006476	ENSMUST00000100334	Nsmf	NMDA receptor synaptonuclear signaling and neuronal migration factor [Source:MGI Symbol;Acc:MGI:1861755]	16	2957	1599	246	1112	7255.2	-0.20691	0.184226	-1.12548	0.260388	0.879316
ENSMUSG00000006494	ENSMUST00000006669	Pdk1	pyruvate dehydrogenase kinase, isoenzyme 1 [Source:MGI Symbol;Acc:MGI:1926119]	11	5185	1305	146	3734	844.986	-0.258056	0.228525	-1.10028	0.271211	0.885506
ENSMUSG00000006498	ENSMUST00000165153	Ptbp1	polypyrimidine tract binding protein 1 [Source:MGI Symbol;Acc:MGI:97791]	13	2369	NA	NA	NA	453.538	-0.00902135	0.248388	-0.0599687	0.952181	0.998389
ENSMUSG00000006517	ENSMUST00000006692	Mvd	mevalonate (diphospho) decarboxylase [Source:MGI Symbol;Acc:MGI:2179327]	10	1756	1206	56	494	129.131	0.255946	0.233531	0.512219	0.608498	0.976726
ENSMUSG00000006522	ENSMUST00000006697	Itih3	inter-alpha trypsin inhibitor, heavy chain 3 [Source:MGI Symbol;Acc:MGI:96620]	22	2992	2670	211	111	53.5178	0.264319	0.171583	2.12772	0.0333604	0.511003
ENSMUSG00000006526	ENSMUST00000228046	Stimate	STIM activating enhancer [Source:MGI Symbol;Acc:MGI:1921500]	3	433	NA	NA	NA	96.3876	-0.077487	0.215979	-0.143967	0.885526	0.997621
ENSMUSG00000006527	ENSMUST00000054230	Sfmbt1	Scm-like with four mbt domains 1 [Source:MGI Symbol;Acc:MGI:1859609]	21	7837	2592	261	4873	1398.27	0.334402	0.218308	1.53956	0.123668	0.740743
ENSMUSG00000006567	ENSMUST00000006742	Atp7b	ATPase, Cu++ transporting, beta polypeptide [Source:MGI Symbol;Acc:MGI:103297]	21	6505	4389	250	1866	59.7596	-0.0477529	0.162455	-0.337038	0.736089	0.991687
ENSMUSG00000006575	ENSMUST00000107102	Rundc3a	RUN domain containing 3A [Source:MGI Symbol;Acc:MGI:1858752]	11	1837	1218	273	346	1372.35	0.229959	0.212653	1.07965	0.280296	0.89075
ENSMUSG00000006576	ENSMUST00000145258	Slc4a3	solute carrier family 4 (anion exchanger), member 3 [Source:MGI Symbol;Acc:MGI:109350]	11	1850	622	NA	226	687.904	-0.0389543	0.244027	-0.172709	0.86288	0.996118
ENSMUSG00000006586	ENSMUST00000006761	Runx1t1	RUNX1 translocation partner 1 [Source:MGI Symbol;Acc:MGI:104793]	11	5783	1755	266	3762	3918.38	0.00203654	0.200844	0.019609	0.984355	0.998389
ENSMUSG00000006589	ENSMUST00000213062	Aprt	adenine phosphoribosyl transferase [Source:MGI Symbol;Acc:MGI:88061]	3	560	150	80	330	276.475	-0.215368	0.24842	-0.874158	0.382032	0.928929
ENSMUSG00000006599	ENSMUST00000006774	Gtf2h1	general transcription factor II H, polypeptide 1 [Source:MGI Symbol;Acc:MGI:1277216]	15	2736	1644	186	891	527.563	0.305371	0.238754	1.30102	0.193252	0.836533
ENSMUSG00000006641	ENSMUST00000200816	Slc5a6	solute carrier family 5 (sodium-dependent vitamin transporter), member 6 [Source:MGI Symbol;Acc:MGI:2660847]	4	728	245	170	NA	111.721	0.109354	0.213002	0.491713	0.622922	0.977041
ENSMUSG00000006651	ENSMUST00000208404	Aplp1	amyloid beta (A4) precursor-like protein 1 [Source:MGI Symbol;Acc:MGI:88046]	5	496	NA	NA	NA	9607.85	-0.282507	0.175279	-1.62484	0.104196	0.712479
ENSMUSG00000006673	ENSMUST00000006851	Qrich1	glutamine-rich 1 [Source:MGI Symbol;Acc:MGI:1916482]	11	3331	2334	127	725	2572.75	0.0949388	0.203286	0.446093	0.65553	0.977921
ENSMUSG00000006675	ENSMUST00000006853	P4htm	prolyl 4-hydroxylase, transmembrane (endoplasmic reticulum) [Source:MGI Symbol;Acc:MGI:1921693]	9	1841	1512	103	226	244.362	0.143867	0.248285	0.597428	0.550222	0.967248
ENSMUSG00000006676	ENSMUST00000166103	Usp19	ubiquitin specific peptidase 19 [Source:MGI Symbol;Acc:MGI:1918722]	26	4473	3900	136	381	1547.8	0.391739	0.21571	1.7979	0.0721928	0.643124
ENSMUSG00000006678	ENSMUST00000142479	Pola1	polymerase (DNA directed), alpha 1 [Source:MGI Symbol;Acc:MGI:99660]	4	610	NA	NA	NA	65.0487	0.0227774	0.202101	-0.0358668	0.971389	0.998389
ENSMUSG00000006699	ENSMUST00000030417	Cdc42	cell division cycle 42 [Source:MGI Symbol;Acc:MGI:106211]	6	1448	576	54	768	5728.52	0.131087	0.200967	0.672691	0.501144	0.96197
ENSMUSG00000006705	ENSMUST00000097352	Pknox1	Pbx/knotted 1 homeobox [Source:MGI Symbol;Acc:MGI:1201409]	11	4252	1311	155	2729	365.525	-0.226627	0.249224	-1.04687	0.295159	0.895128
ENSMUSG00000006711	ENSMUST00000006893	D130043K22Rik	RIKEN cDNA D130043K22 gene [Source:MGI Symbol;Acc:MGI:3036268]	21	4973	3246	165	1471	290.708	0.175347	0.247523	1.33601	0.181545	0.81886
ENSMUSG00000006715	ENSMUST00000110382	Gmnn	geminin [Source:MGI Symbol;Acc:MGI:1927344]	7	963	621	111	224	34.1554	0.0707413	0.139031	-0.048937	0.96097	0.998389
ENSMUSG00000006717	ENSMUST00000006900	Acot13	acyl-CoA thioesterase 13 [Source:MGI Symbol;Acc:MGI:1914084]	3	721	423	211	87	1101.82	-0.155987	0.221087	-0.693396	0.488061	0.958677
ENSMUSG00000006720	ENSMUST00000006903	Zfp184	zinc finger protein 184 (Kruppel-like) [Source:MGI Symbol;Acc:MGI:1922244]	5	2214	2214	NA	NA	92.7373	-0.117336	0.219948	-0.392286	0.694847	0.982573
ENSMUSG00000006728	ENSMUST00000006911	Cdk4	cyclin-dependent kinase 4 [Source:MGI Symbol;Acc:MGI:88357]	8	2053	912	226	899	659.32	0.176813	0.245607	0.690046	0.490165	0.959009
ENSMUSG00000006731	ENSMUST00000006914	B4galnt1	beta-1,4-N-acetyl-galactosaminyl transferase 1 [Source:MGI Symbol;Acc:MGI:1342057]	11	2395	1602	295	497	951.264	-0.102014	0.229686	-0.453211	0.650397	0.977508
ENSMUSG00000006732	ENSMUST00000006915	Mettl1	methyltransferase like 1 [Source:MGI Symbol;Acc:MGI:1339986]	6	1791	807	47	937	79.0255	-0.221062	0.204552	-1.29837	0.19416	0.836533
ENSMUSG00000006736	ENSMUST00000060991	Tspan31	tetraspanin 31 [Source:MGI Symbol;Acc:MGI:1914375]	6	1556	633	87	836	266.341	0.16419	0.23907	0.433545	0.664619	0.978072
ENSMUSG00000006740	ENSMUST00000025083	Kif5b	kinesin family member 5B [Source:MGI Symbol;Acc:MGI:1098268]	26	6032	2892	416	2706	7679.37	0.192385	0.181349	1.04532	0.295876	0.895128
ENSMUSG00000006763	ENSMUST00000210791	Saal1	serum amyloid A-like 1 [Source:MGI Symbol;Acc:MGI:1926185]	10	3386	NA	NA	NA	341.051	-0.151113	0.248649	-0.51769	0.604674	0.976251
ENSMUSG00000006782	ENSMUST00000147403	Cnp	2',3'-cyclic nucleotide 3' phosphodiesterase [Source:MGI Symbol;Acc:MGI:88437]	3	1618	NA	NA	NA	5555.21	-0.100952	0.219793	-0.481295	0.630307	0.977041
ENSMUSG00000006800	ENSMUST00000146497	Sulf2	sulfatase 2 [Source:MGI Symbol;Acc:MGI:1919293]	22	3808	2628	161	874	1422.87	-0.420074	0.224785	-1.7769	0.0755853	0.649178
ENSMUSG00000006818	ENSMUST00000007012	Sod2	superoxide dismutase 2, mitochondrial [Source:MGI Symbol;Acc:MGI:98352]	5	5861	669	229	4963	9832.61	-0.0685013	0.194215	-0.354908	0.722659	0.989578
ENSMUSG00000006850	ENSMUST00000007046	Tmco6	transmembrane and coiled-coil domains 6 [Source:MGI Symbol;Acc:MGI:1919233]	12	1823	1485	104	234	101.901	0.0514612	0.215262	0.844602	0.398333	0.934661
ENSMUSG00000006906	ENSMUST00000206400	Stambp	STAM binding protein [Source:MGI Symbol;Acc:MGI:1917777]	10	2144	1275	92	763	758.607	0.0823066	0.23962	0.381076	0.703147	0.985137
ENSMUSG00000006920	ENSMUST00000107285	Ezh1	enhancer of zeste 1 polycomb repressive complex 2 subunit [Source:MGI Symbol;Acc:MGI:1097695]	21	4193	2253	62	1823	1877.47	0.167628	0.224021	0.77008	0.441253	0.950607
ENSMUSG00000006930	ENSMUST00000103124	Hap1	huntingtin-associated protein 1 [Source:MGI Symbol;Acc:MGI:1261831]	11	2120	1797	10	313	889.367	0.0841607	0.236276	0.390439	0.696212	0.982939
ENSMUSG00000006931	ENSMUST00000066489	P3h4	prolyl 3-hydroxylase family member 4 (non-enzymatic) [Source:MGI Symbol;Acc:MGI:1913430]	8	2178	1332	180	666	23.8456	0.0859493	0.134619	1.73967	0.0819176	0.662142
ENSMUSG00000006932	ENSMUST00000215573	Ctnnb1	catenin (cadherin associated protein), beta 1 [Source:MGI Symbol;Acc:MGI:88276]	1	1292	NA	NA	NA	5280.66	0.139536	0.217266	0.571452	0.567693	0.971939
ENSMUSG00000006941	ENSMUST00000007139	Eif1b	eukaryotic translation initiation factor 1B [Source:MGI Symbol;Acc:MGI:1916219]	4	1035	342	320	373	964.326	-0.546558	0.236185	-2.31407	0.0206637	0.422919
ENSMUSG00000006958	ENSMUST00000007171	Chrd	chordin [Source:MGI Symbol;Acc:MGI:1313268]	23	3275	2847	21	407	405.649	0.0934366	0.248445	0.416221	0.677248	0.978407
ENSMUSG00000006998	ENSMUST00000007212	Psmd2	proteasome (prosome, macropain) 26S subunit, non-ATPase, 2 [Source:MGI Symbol;Acc:MGI:1096584]	21	2961	2727	65	169	2577.18	0.076671	0.210559	0.339282	0.734397	0.991687
ENSMUSG00000007021	ENSMUST00000130936	Syngr3	synaptogyrin 3 [Source:MGI Symbol;Acc:MGI:1341881]	4	1836	NA	NA	NA	843.85	-0.2543	0.240693	-1.12652	0.259945	0.879316
ENSMUSG00000007029	ENSMUST00000172570	Vars	valyl-tRNA synthetase [Source:MGI Symbol;Acc:MGI:90675]	4	423	376	47	NA	232.012	0.487386	0.248541	2.175	0.0296299	0.489761
ENSMUSG00000007033	ENSMUST00000007248	Hspa1l	heat shock protein 1-like [Source:MGI Symbol;Acc:MGI:96231]	2	2472	1926	160	373	162.328	-0.0796655	0.193517	-0.854281	0.392949	0.934138
ENSMUSG00000007036	ENSMUST00000007251	Abhd16a	abhydrolase domain containing 16A [Source:MGI Symbol;Acc:MGI:99476]	20	1945	1677	34	234	386.636	-0.421905	0.24925	-1.99519	0.0460226	0.559567
ENSMUSG00000007038	ENSMUST00000007253	Neu1	neuraminidase 1 [Source:MGI Symbol;Acc:MGI:97305]	6	2474	1230	154	1090	252.9	-0.15952	0.248633	-0.811329	0.417177	0.944002
ENSMUSG00000007039	ENSMUST00000007255	Ddah2	dimethylarginine dimethylaminohydrolase 2 [Source:MGI Symbol;Acc:MGI:1859016]	7	1342	858	238	184	31.7381	0.0221562	0.153241	0.129737	0.896775	0.998327
ENSMUSG00000007041	ENSMUST00000007257	Clic1	chloride intracellular channel 1 [Source:MGI Symbol;Acc:MGI:2148924]	6	1466	726	482	258	26.7514	0.0503707	0.126365	1.25546	0.20931	0.847151
ENSMUSG00000007050	ENSMUST00000114011	Lsm2	LSM2 homolog, U6 small nuclear RNA and mRNA degradation associated [Source:MGI Symbol;Acc:MGI:90676]	5	840	288	203	349	404.924	0.192317	0.248401	0.90904	0.363329	0.924953
ENSMUSG00000007080	ENSMUST00000131887	Pole	polymerase (DNA directed), epsilon [Source:MGI Symbol;Acc:MGI:1196391]	24	4480	NA	NA	NA	55.5287	0.233718	0.189238	1.26127	0.207212	0.845659
ENSMUSG00000007097	ENSMUST00000085913	Atp1a2	ATPase, Na+/K+ transporting, alpha 2 polypeptide [Source:MGI Symbol;Acc:MGI:88106]	23	6227	3063	172	2992	2838.53	-0.399976	0.192498	-2.06182	0.0392253	0.540217
ENSMUSG00000007122	ENSMUST00000170638	Casq1	calsequestrin 1 [Source:MGI Symbol;Acc:MGI:1309468]	5	990	NA	NA	NA	19.1454	0.195853	0.121643	3.36097	0.000776693	0.0959585
ENSMUSG00000007207	ENSMUST00000005509	Stx1a	syntaxin 1A (brain) [Source:MGI Symbol;Acc:MGI:109355]	10	2162	867	99	1196	1234.64	0.0556317	0.229968	0.291159	0.77093	0.995026
ENSMUSG00000007216	ENSMUST00000061720	Zfp775	zinc finger protein 775 [Source:MGI Symbol;Acc:MGI:2683557]	2	4083	1617	49	2417	97.2146	0.0821252	0.218838	0.55846	0.576531	0.973386
ENSMUSG00000007279	ENSMUST00000007423	Scube2	signal peptide, CUB domain, EGF-like 2 [Source:MGI Symbol;Acc:MGI:1928765]	22	3571	2994	NA	577	16.7796	-0.0349847	0.105283	-1.88352	0.0596299	0.604007
ENSMUSG00000007338	ENSMUST00000235520	Mrpl49	mitochondrial ribosomal protein L49 [Source:MGI Symbol;Acc:MGI:108180]	3	1311	171	22	1086	913.952	-0.471691	0.234289	-2.00961	0.0444727	0.559567
ENSMUSG00000007411	ENSMUST00000084953	Mark3	MAP/microtubule affinity regulating kinase 3 [Source:MGI Symbol;Acc:MGI:1341865]	17	3365	2235	524	606	2495.96	0.13737	0.207651	0.669821	0.502972	0.962385
ENSMUSG00000007415	ENSMUST00000196304	Gatad1	GATA zinc finger domain containing 1 [Source:MGI Symbol;Acc:MGI:1914460]	5	704	165	184	100	2036.91	-0.253027	0.210231	-1.19186	0.233315	0.864324
ENSMUSG00000007440	ENSMUST00000115658	Pcdha10	protocadherin alpha 10 [Source:MGI Symbol;Acc:MGI:1298408]	4	5359	2841	117	2401	32.0325	0.0545337	0.15546	0.868715	0.385003	0.930804
ENSMUSG00000007458	ENSMUST00000007602	M6pr	mannose-6-phosphate receptor, cation dependent [Source:MGI Symbol;Acc:MGI:96904]	7	2515	837	447	1230	890.259	-0.410937	0.230587	-1.75975	0.0784506	0.654115
ENSMUSG00000007476	ENSMUST00000095078	Lrrc8a	leucine rich repeat containing 8A VRAC subunit A [Source:MGI Symbol;Acc:MGI:2652847]	4	4301	2433	109	1667	227.645	0.105156	0.247675	0.498737	0.617964	0.977041
ENSMUSG00000007564	ENSMUST00000007708	Ppp2r1a	protein phosphatase 2, regulatory subunit A, alpha [Source:MGI Symbol;Acc:MGI:1926334]	15	2410	1770	195	445	5987.64	0.00702396	0.189462	0.0101664	0.991889	0.998816
ENSMUSG00000007570	ENSMUST00000156569	Fance	Fanconi anemia, complementation group E [Source:MGI Symbol;Acc:MGI:1920025]	3	536	NA	NA	NA	112.346	0.153646	0.218909	1.00843	0.313246	0.906019
ENSMUSG00000007589	ENSMUST00000007733	Tinf2	Terf1 (TRF1)-interacting nuclear factor 2 [Source:MGI Symbol;Acc:MGI:107246]	9	2956	1245	239	1472	144.105	-0.0440489	0.234285	-0.308959	0.757353	0.993146
ENSMUSG00000007594	ENSMUST00000007738	Hapln4	hyaluronan and proteoglycan link protein 4 [Source:MGI Symbol;Acc:MGI:2679531]	5	3648	1203	104	2341	1108.47	-0.228806	0.214528	-1.08051	0.279916	0.89075
ENSMUSG00000007603	ENSMUST00000232684	Dus3l	dihydrouridine synthase 3-like (S. cerevisiae) [Source:MGI Symbol;Acc:MGI:2147092]	10	2184	NA	NA	NA	801.803	-0.343202	0.245434	-1.42713	0.153543	0.785981
ENSMUSG00000007610	ENSMUST00000095259	Gtpbp3	GTP binding protein 3 [Source:MGI Symbol;Acc:MGI:1917609]	8	2109	726	67	862	201.606	-0.0779055	0.238436	-0.311409	0.755489	0.99298
ENSMUSG00000007613	ENSMUST00000107725	Tgfbr1	transforming growth factor, beta receptor I [Source:MGI Symbol;Acc:MGI:98728]	8	1713	1263	192	258	198.106	-0.0345589	0.247136	0.0186545	0.985117	0.998389
ENSMUSG00000007617	ENSMUST00000080127	Homer1	homer scaffolding protein 1 [Source:MGI Symbol;Acc:MGI:1347345]	10	3052	1101	499	1452	5365.53	-0.0393669	0.193125	-0.220097	0.825795	0.995026
ENSMUSG00000007646	ENSMUST00000153073	Rad51c	RAD51 paralog C [Source:MGI Symbol;Acc:MGI:2150020]	10	2061	1017	85	897	228.669	-0.474187	0.248384	-1.85155	0.0640905	0.616608
ENSMUSG00000007653	ENSMUST00000007797	Gabrb2	gamma-aminobutyric acid (GABA) A receptor, subunit beta 2 [Source:MGI Symbol;Acc:MGI:95620]	10	3989	1425	278	2137	2065.69	0.0656139	0.196236	0.335463	0.737276	0.991687
ENSMUSG00000007655	ENSMUST00000007799	Cav1	caveolin 1, caveolae protein [Source:MGI Symbol;Acc:MGI:102709]	3	2522	537	115	1870	44.6155	-0.0695353	0.163142	-1.34048	0.18009	0.816914
ENSMUSG00000007656	ENSMUST00000168166	Arpp19	cAMP-regulated phosphoprotein 19 [Source:MGI Symbol;Acc:MGI:1891691]	4	3944	339	106	3489	4769.59	-0.1093	0.191311	-0.554368	0.579327	0.973686
ENSMUSG00000007659	ENSMUST00000007803	Bcl2l1	BCL2-like 1 [Source:MGI Symbol;Acc:MGI:88139]	3	2417	702	126	1477	1345.73	0.428482	0.230875	1.9432	0.0519916	0.579335
ENSMUSG00000007670	ENSMUST00000007814	Khsrp	KH-type splicing regulatory protein [Source:MGI Symbol;Acc:MGI:1336214]	18	3978	2247	89	1642	2863.99	-0.240608	0.19241	-1.24432	0.213382	0.850588
ENSMUSG00000007682	ENSMUST00000082432	Dio2	deiodinase, iodothyronine, type II [Source:MGI Symbol;Acc:MGI:1338833]	2	6415	789	754	4872	245.108	-0.236132	0.232758	-1.5146	0.129874	0.750176
ENSMUSG00000007721	ENSMUST00000007865	Ccdc124	coiled-coil domain containing 124 [Source:MGI Symbol;Acc:MGI:1916403]	5	1356	654	477	214	604.966	-0.31361	0.233552	-1.3578	0.174526	0.808658
ENSMUSG00000007739	ENSMUST00000020562	Cct4	chaperonin containing Tcp1, subunit 4 (delta) [Source:MGI Symbol;Acc:MGI:104689]	13	1634	1530	104	NA	1261.14	0.570894	0.215807	2.64626	0.00813881	0.291014
ENSMUSG00000007777	ENSMUST00000007921	0610009B22Rik	RIKEN cDNA 0610009B22 gene [Source:MGI Symbol;Acc:MGI:1913300]	2	813	423	106	261	1092.43	-0.263589	0.227877	-1.09658	0.272825	0.886595
ENSMUSG00000007783	ENSMUST00000063761	Cpt1c	carnitine palmitoyltransferase 1c [Source:MGI Symbol;Acc:MGI:2446526]	19	2793	2397	257	126	561.439	-0.192906	0.244868	-0.755045	0.450222	0.954711
ENSMUSG00000007812	ENSMUST00000167316	Zfp655	zinc finger protein 655 [Source:MGI Symbol;Acc:MGI:1919861]	4	4104	1626	109	2343	516.207	-0.162827	0.242657	-0.632547	0.52703	0.965784
ENSMUSG00000007815	ENSMUST00000007959	Rhoa	ras homolog family member A [Source:MGI Symbol;Acc:MGI:1096342]	6	2197	582	425	1113	3320.86	-0.199321	0.192939	-1.0712	0.284079	0.89075
ENSMUSG00000007817	ENSMUST00000162645	Zmiz1	zinc finger, MIZ-type containing 1 [Source:MGI Symbol;Acc:MGI:3040693]	24	7482	3219	333	3696	6741.12	0.0472082	0.181184	0.271164	0.786265	0.995026
ENSMUSG00000007827	ENSMUST00000112830	Ankrd26	ankyrin repeat domain 26 [Source:MGI Symbol;Acc:MGI:1917887]	34	6930	5046	169	1715	529.151	0.138051	0.248744	0.590899	0.554588	0.967882
ENSMUSG00000007833	ENSMUST00000211169	Aldh16a1	aldehyde dehydrogenase 16 family, member A1 [Source:MGI Symbol;Acc:MGI:1916998]	2	445	339	NA	106	27.7345	0.194613	0.132608	1.92851	0.0537921	0.585989
ENSMUSG00000007836	ENSMUST00000007980	Hnrnpa0	heterogeneous nuclear ribonucleoprotein A0 [Source:MGI Symbol;Acc:MGI:1924384]	1	2678	918	243	1517	2793.84	0.36267	0.193083	1.88438	0.0595135	0.604007
ENSMUSG00000007837	ENSMUST00000007981	Prrg2	proline-rich Gla (G-carboxyglutamic acid) polypeptide 2 [Source:MGI Symbol;Acc:MGI:1929596]	7	1295	597	67	566	47.194	0.202226	0.174912	0.0624982	0.950166	0.998389
ENSMUSG00000007850	ENSMUST00000140056	Hnrnph1	heterogeneous nuclear ribonucleoprotein H1 [Source:MGI Symbol;Acc:MGI:1891925]	4	816	NA	NA	NA	3808.35	-0.227682	0.19031	-1.22503	0.220564	0.85633
ENSMUSG00000007867	ENSMUST00000222821	Ift43	intraflagellar transport 43 [Source:MGI Symbol;Acc:MGI:1923661]	9	783	621	NA	162	41.8594	0.12076	0.192781	0.730924	0.464825	0.954731
ENSMUSG00000007872	ENSMUST00000008016	Id3	inhibitor of DNA binding 3 [Source:MGI Symbol;Acc:MGI:96398]	3	1278	360	382	513	110.543	-0.120716	0.220528	-0.261827	0.793455	0.995026
ENSMUSG00000007880	ENSMUST00000145664	Arid1a	AT rich interactive domain 1A (SWI-like) [Source:MGI Symbol;Acc:MGI:1935147]	20	8187	6864	NA	1323	7064.72	0.331333	0.210857	1.50291	0.132863	0.756498
ENSMUSG00000007888	ENSMUST00000008032	Crlf1	cytokine receptor-like factor 1 [Source:MGI Symbol;Acc:MGI:1340030]	9	1644	1278	119	247	109.981	-0.0431572	0.199201	0.253564	0.799833	0.995026
ENSMUSG00000007891	ENSMUST00000151120	Ctsd	cathepsin D [Source:MGI Symbol;Acc:MGI:88562]	9	2127	1233	234	660	782.036	-0.211485	0.228428	-0.948986	0.342628	0.915789
ENSMUSG00000007892	ENSMUST00000008036	Rplp1	ribosomal protein, large, P1 [Source:MGI Symbol;Acc:MGI:1927099]	3	499	345	114	40	561.96	-0.0190531	0.236154	-0.0546471	0.95642	0.998389
ENSMUSG00000007908	ENSMUST00000117981	Hmgcll1	3-hydroxymethyl-3-methylglutaryl-Coenzyme A lyase-like 1 [Source:MGI Symbol;Acc:MGI:2446108]	8	1189	936	20	233	146.329	0.0917442	0.239893	0.300896	0.763494	0.995026
ENSMUSG00000007944	ENSMUST00000008088	Ttc9b	tetratricopeptide repeat domain 9B [Source:MGI Symbol;Acc:MGI:1920282]	3	2052	720	12	1320	1066.98	-0.0562602	0.221147	-0.234358	0.814707	0.995026
ENSMUSG00000007950	ENSMUST00000008094	Abhd8	abhydrolase domain containing 8 [Source:MGI Symbol;Acc:MGI:1918946]	5	1978	1320	180	478	1033.27	-0.240691	0.223912	-1.06888	0.285124	0.891064
ENSMUSG00000007987	ENSMUST00000008131	Ift22	intraflagellar transport 22 [Source:MGI Symbol;Acc:MGI:1914536]	5	637	292	NA	345	863.48	0.0247525	0.224886	0.130487	0.896181	0.998327
ENSMUSG00000007989	ENSMUST00000131309	Fzd3	frizzled class receptor 3 [Source:MGI Symbol;Acc:MGI:108476]	7	12734	2001	331	10270	5202.66	-0.00760706	0.180679	-0.0387498	0.96909	0.998389
ENSMUSG00000008028	ENSMUST00000150034	1700008O03Rik	RIKEN cDNA 1700008O03 gene [Source:MGI Symbol;Acc:MGI:1916599]	2	409	NA	NA	NA	51.922	-0.242537	0.187376	-1.17908	0.238367	0.865609
ENSMUSG00000008035	ENSMUST00000008179	Mid1ip1	Mid1 interacting protein 1 (gastrulation specific G12-like (zebrafish)) [Source:MGI Symbol;Acc:MGI:1915291]	2	2019	549	315	912	239.538	-0.323646	0.24817	-1.16958	0.242169	0.869243
ENSMUSG00000008036	ENSMUST00000086112	Ap2s1	adaptor-related protein complex 2, sigma 1 subunit [Source:MGI Symbol;Acc:MGI:2141861]	5	836	429	126	281	622.869	-0.152819	0.246197	-0.745927	0.455712	0.954711
ENSMUSG00000008129	ENSMUST00000118856	Brme1	break repair meiotic recombinase recruitment factor 1 [Source:MGI Symbol;Acc:MGI:1921916]	9	2366	1803	240	303	16.0667	0.0565371	0.127226	0.312049	0.755003	0.99298
ENSMUSG00000008136	ENSMUST00000008280	Fhl2	four and a half LIM domains 2 [Source:MGI Symbol;Acc:MGI:1338762]	6	1563	840	260	440	894.926	-0.0208026	0.23639	-0.0196112	0.984354	0.998389
ENSMUSG00000008140	ENSMUST00000239015	Emc10	ER membrane protein complex subunit 10 [Source:MGI Symbol;Acc:MGI:1916933]	7	1855	807	114	934	1455.14	-0.403671	0.214904	-1.91222	0.0558481	0.592901
ENSMUSG00000008153	ENSMUST00000008297	Clstn3	calsyntenin 3 [Source:MGI Symbol;Acc:MGI:2178323]	18	4014	2871	310	833	1516.14	0.239576	0.212297	1.13201	0.257631	0.87734
ENSMUSG00000008167	ENSMUST00000095220	Fbxw9	F-box and WD-40 domain protein 9 [Source:MGI Symbol;Acc:MGI:1915878]	10	1907	1377	73	457	74.1419	-0.183681	0.219659	-0.954944	0.339606	0.915429
ENSMUSG00000008200	ENSMUST00000152794	Fnbp4	formin binding protein 4 [Source:MGI Symbol;Acc:MGI:1860513]	3	657	NA	NA	NA	1344.46	0.171529	0.218966	0.785582	0.432112	0.94904
ENSMUSG00000008206	ENSMUST00000008350	Cers4	ceramide synthase 4 [Source:MGI Symbol;Acc:MGI:1914510]	11	9475	1182	392	7900	1045.27	-0.0566435	0.242353	-0.332515	0.7395	0.991844
ENSMUSG00000008226	ENSMUST00000154158	Scrn3	secernin 3 [Source:MGI Symbol;Acc:MGI:1921866]	5	658	NA	NA	NA	1032.51	0.141726	0.225574	0.593507	0.552842	0.967501
ENSMUSG00000008301	ENSMUST00000008445	Phax	phosphorylated adaptor for RNA export [Source:MGI Symbol;Acc:MGI:1891839]	5	1942	1158	218	566	797.512	0.156405	0.236611	0.639379	0.522576	0.965561
ENSMUSG00000008305	ENSMUST00000132550	Tle1	transducin-like enhancer of split 1 [Source:MGI Symbol;Acc:MGI:104636]	18	3773	NA	NA	NA	1276.93	-0.0517011	0.221056	-0.237252	0.812462	0.995026
ENSMUSG00000008307	ENSMUST00000198134	1700109H08Rik	RIKEN cDNA 1700109H08 gene [Source:MGI Symbol;Acc:MGI:1924286]	1	2227	NA	NA	NA	76.4251	-0.161637	0.183475	-0.238968	0.811131	0.995026
ENSMUSG00000008333	ENSMUST00000008477	Snrpb2	U2 small nuclear ribonucleoprotein B [Source:MGI Symbol;Acc:MGI:104805]	7	2061	678	60	1298	755.686	0.086589	0.242313	0.311165	0.755675	0.99298
ENSMUSG00000008348	ENSMUST00000136312	Ubc	ubiquitin C [Source:MGI Symbol;Acc:MGI:98889]	2	2618	2205	318	92	312.227	0.00600251	0.249069	-0.0345037	0.972475	0.998389
ENSMUSG00000008373	ENSMUST00000143231	Prpf31	pre-mRNA processing factor 31 [Source:MGI Symbol;Acc:MGI:1916238]	3	827	NA	NA	NA	548.409	0.0241067	0.24444	0.0932587	0.925698	0.998332
ENSMUSG00000008384	ENSMUST00000008528	Sertad1	SERTA domain containing 1 [Source:MGI Symbol;Acc:MGI:1913438]	2	1233	711	169	350	63.7501	-0.113429	0.204246	-0.453171	0.650426	0.977508
ENSMUSG00000008393	ENSMUST00000008537	Carhsp1	calcium regulated heat stable protein 1 [Source:MGI Symbol;Acc:MGI:1196368]	4	2858	447	43	2361	259.176	-0.409368	0.247186	-2.0286	0.0424986	0.552643
ENSMUSG00000008398	ENSMUST00000008542	Elk3	ELK3, member of ETS oncogene family [Source:MGI Symbol;Acc:MGI:101762]	5	4212	1230	384	2596	116.14	-0.346516	0.23222	-1.53075	0.125831	0.743651
ENSMUSG00000008429	ENSMUST00000008573	Herpud2	HERPUD family member 2 [Source:MGI Symbol;Acc:MGI:1915393]	8	2781	1215	854	712	1092.92	0.0121156	0.228059	-0.0766285	0.938919	0.998389
ENSMUSG00000008435	ENSMUST00000008579	Rdh13	retinol dehydrogenase 13 (all-trans and 9-cis) [Source:MGI Symbol;Acc:MGI:1918732]	7	3034	1005	138	1891	193.122	-0.0150282	0.239606	-0.352096	0.724766	0.989926
ENSMUSG00000008438	ENSMUST00000008582	Adam21	a disintegrin and metallopeptidase domain 21 [Source:MGI Symbol;Acc:MGI:1861229]	2	2911	2190	383	213	23.5556	0.0450133	0.120723	-0.235838	0.813558	0.995026
ENSMUSG00000008450	ENSMUST00000008594	Nutf2	nuclear transport factor 2 [Source:MGI Symbol;Acc:MGI:1915301]	5	948	384	126	412	155.691	-0.145885	0.245023	-0.671409	0.50196	0.96197
ENSMUSG00000008461	ENSMUST00000008605	Fut1	fucosyltransferase 1 [Source:MGI Symbol;Acc:MGI:109375]	2	2580	1134	142	1302	21.0578	0.131148	0.101656	1.936	0.0528671	0.582725
ENSMUSG00000008475	ENSMUST00000097536	Arpc5	actin related protein 2/3 complex, subunit 5 [Source:MGI Symbol;Acc:MGI:1915021]	3	1737	279	183	1275	21405.9	0.0150711	0.214506	0.0657568	0.947571	0.998389
ENSMUSG00000008489	ENSMUST00000107120	Elavl2	ELAV like RNA binding protein 1 [Source:MGI Symbol;Acc:MGI:1100887]	8	4191	1167	528	2477	942.767	-0.16086	0.229165	-0.762909	0.445518	0.952785
ENSMUSG00000008496	ENSMUST00000175774	Pou2f2	POU domain, class 2, transcription factor 2 [Source:MGI Symbol;Acc:MGI:101897]	14	7047	1392	36	5619	235.91	0.0708982	0.238415	0.470788	0.637792	0.977113
ENSMUSG00000008575	ENSMUST00000064770	Nfib	nuclear factor I/B [Source:MGI Symbol;Acc:MGI:103188]	9	8429	1263	548	6618	5338.04	0.0797877	0.182561	0.42824	0.668476	0.9783
ENSMUSG00000008604	ENSMUST00000008748	Ubqln4	ubiquilin 4 [Source:MGI Symbol;Acc:MGI:2150152]	11	3330	1791	47	1492	3131.53	0.325335	0.229114	1.24969	0.211413	0.849419
ENSMUSG00000008658	ENSMUST00000056416	Rbfox1	RNA binding protein, fox-1 homolog (C. elegans) 1 [Source:MGI Symbol;Acc:MGI:1926224]	15	3061	1191	94	1713	13223.9	0.0762234	0.194743	0.434611	0.663845	0.978072
ENSMUSG00000008668	ENSMUST00000008812	Rps18	ribosomal protein S18 [Source:MGI Symbol;Acc:MGI:98146]	5	560	459	57	44	585.085	-0.126707	0.237218	-0.495395	0.620321	0.977041
ENSMUSG00000008682	ENSMUST00000151702	Rpl10	ribosomal protein L10 [Source:MGI Symbol;Acc:MGI:105943]	7	648	603	23	NA	1705.14	-0.253173	0.22051	-1.18007	0.237972	0.865525
ENSMUSG00000008683	ENSMUST00000106588	Rps15a	ribosomal protein S15A [Source:MGI Symbol;Acc:MGI:2389091]	5	640	393	206	36	3006.67	-0.233638	0.202733	-1.14539	0.252047	0.872702
ENSMUSG00000008690	ENSMUST00000147733	Ncaph2	non-SMC condensin II complex, subunit H2 [Source:MGI Symbol;Acc:MGI:1289164]	3	644	NA	NA	NA	434.87	-0.195816	0.247258	-0.73841	0.460265	0.954731
ENSMUSG00000008730	ENSMUST00000118317	Hipk1	homeodomain interacting protein kinase 1 [Source:MGI Symbol;Acc:MGI:1314873]	16	7939	3633	171	4133	5717.06	0.0210556	0.18092	0.118059	0.906021	0.998332
ENSMUSG00000008734	ENSMUST00000008878	Gprc5b	G protein-coupled receptor, family C, group 5, member B [Source:MGI Symbol;Acc:MGI:1927596]	4	4518	1233	172	3112	340.217	-0.224449	0.247701	-0.843077	0.399185	0.934661
ENSMUSG00000008763	ENSMUST00000196250	Man1a2	mannosidase, alpha, class 1A, member 2 [Source:MGI Symbol;Acc:MGI:104676]	3	744	369	263	60	2419.22	-0.053398	0.202219	-0.268404	0.788388	0.995026
ENSMUSG00000008822	ENSMUST00000008966	Acyp1	acylphosphatase 1, erythrocyte (common) type [Source:MGI Symbol;Acc:MGI:1913454]	3	648	300	126	214	1128.25	0.160748	0.235972	0.579655	0.562147	0.970361
ENSMUSG00000008855	ENSMUST00000156337	Hdac5	histone deacetylase 5 [Source:MGI Symbol;Acc:MGI:1333784]	5	692	525	138	NA	2342.1	-0.0834512	0.241154	-0.360084	0.718784	0.988267
ENSMUSG00000008859	ENSMUST00000009003	Rala	v-ral simian leukemia viral oncogene A (ras related) [Source:MGI Symbol;Acc:MGI:1927243]	5	2688	621	223	1808	2021.69	0.411822	0.209785	1.93344	0.0531816	0.583
ENSMUSG00000008892	ENSMUST00000179233	Vdac3	voltage-dependent anion channel 3 [Source:MGI Symbol;Acc:MGI:106922]	9	1423	NA	NA	NA	1187.88	0.235573	0.225025	1.05247	0.292585	0.892984
ENSMUSG00000008958	ENSMUST00000125548	Vps72	vacuolar protein sorting 72 [Source:MGI Symbol;Acc:MGI:1202305]	6	956	NA	NA	NA	328.135	-0.143882	0.249077	-0.469854	0.638459	0.977113
ENSMUSG00000008976	ENSMUST00000114184	Gabpa	GA repeat binding protein, alpha [Source:MGI Symbol;Acc:MGI:95610]	10	2202	1365	99	712	1248.59	0.059711	0.223992	0.310978	0.755817	0.992995
ENSMUSG00000008999	ENSMUST00000009143	Bmp7	bone morphogenetic protein 7 [Source:MGI Symbol;Acc:MGI:103302]	7	3670	1293	252	2125	51.3422	-0.03426	0.173997	-0.978384	0.327884	0.910558
ENSMUSG00000009013	ENSMUST00000123292	Dynll1	dynein light chain LC8-type 1 [Source:MGI Symbol;Acc:MGI:1861457]	2	539	NA	NA	NA	9847.37	0.0712819	0.208018	0.327171	0.743539	0.992206
ENSMUSG00000009030	ENSMUST00000009174	Pdcl	phosducin-like [Source:MGI Symbol;Acc:MGI:1914716]	4	2858	906	190	1757	276.201	0.127791	0.248795	0.397763	0.690805	0.981002
ENSMUSG00000009035	ENSMUST00000228002	Tmem184b	transmembrane protein 184b [Source:MGI Symbol;Acc:MGI:2445179]	10	3315	1245	72	1940	355.801	-0.0308492	0.248554	-0.0461554	0.963186	0.998389
ENSMUSG00000009073	ENSMUST00000109910	Nf2	neurofibromin 2 [Source:MGI Symbol;Acc:MGI:97307]	16	4720	1791	551	2378	3425.06	-0.200565	0.192087	-1.0625	0.288008	0.891838
ENSMUSG00000009075	ENSMUST00000009219	Cabp7	calcium binding protein 7 [Source:MGI Symbol;Acc:MGI:2183437]	5	2628	648	51	1929	1743.83	0.0211062	0.202578	0.100364	0.920056	0.998332
ENSMUSG00000009076	ENSMUST00000009220	Zmat5	zinc finger, matrin type 5 [Source:MGI Symbol;Acc:MGI:1914428]	6	792	513	44	208	102.558	-0.188731	0.227658	-0.987479	0.323408	0.908894
ENSMUSG00000009079	ENSMUST00000073308	Ewsr1	Ewing sarcoma breakpoint region 1 [Source:MGI Symbol;Acc:MGI:99960]	15	2269	1857	46	366	4171.1	-0.00744159	0.208511	-0.0745339	0.940586	0.998389
ENSMUSG00000009090	ENSMUST00000144426	Ap1b1	adaptor protein complex AP-1, beta 1 subunit [Source:MGI Symbol;Acc:MGI:1096368]	3	361	NA	NA	NA	1754.09	0.269226	0.208829	1.25607	0.20909	0.847026
ENSMUSG00000009097	ENSMUST00000009241	Tbx1	T-box 1 [Source:MGI Symbol;Acc:MGI:98493]	9	1858	1440	86	289	16.2797	-0.136906	0.104904	-1.43377	0.151639	0.782654
ENSMUSG00000009112	ENSMUST00000009256	Bcl2l13	BCL2-like 13 (apoptosis facilitator) [Source:MGI Symbol;Acc:MGI:2136959]	7	6925	1305	120	5451	640.937	0.28841	0.234354	1.23702	0.216079	0.852325
ENSMUSG00000009207	ENSMUST00000102676	Lnpk	lunapark, ER junction formation factor [Source:MGI Symbol;Acc:MGI:1918115]	14	1468	1131	62	249	546.922	-0.540513	0.23853	-2.24883	0.0245234	0.457141
ENSMUSG00000009216	ENSMUST00000151224	Fam163b	family with sequence similarity 163, member B [Source:MGI Symbol;Acc:MGI:1926106]	3	2959	504	332	2100	2676.76	-0.123941	0.225105	-0.489234	0.624676	0.977041
ENSMUSG00000009291	ENSMUST00000009435	Pttg1ip	pituitary tumor-transforming 1 interacting protein [Source:MGI Symbol;Acc:MGI:2652132]	6	2294	525	102	1667	399.331	-0.184856	0.246824	-1.05974	0.289262	0.892788
ENSMUSG00000009292	ENSMUST00000219997	Trpm2	transient receptor potential cation channel, subfamily M, member 2 [Source:MGI Symbol;Acc:MGI:1351901]	4	436	312	84	NA	396.039	-0.00760191	0.249172	0.0799001	0.936317	0.998389
ENSMUSG00000009293	ENSMUST00000174510	Ube2g2	ubiquitin-conjugating enzyme E2G 2 [Source:MGI Symbol;Acc:MGI:1343188]	6	2031	498	99	1434	1042.47	-0.335229	0.222833	-1.51197	0.130542	0.751136
ENSMUSG00000009376	ENSMUST00000115443	Met	met proto-oncogene [Source:MGI Symbol;Acc:MGI:96969]	22	6809	4140	449	2157	74.5242	0.00808742	0.161088	1.36338	0.172764	0.808015
ENSMUSG00000009378	ENSMUST00000009522	Slc16a12	solute carrier family 16 (monocarboxylic acid transporters), member 12 [Source:MGI Symbol;Acc:MGI:2147716]	7	4051	1461	224	2228	29.8004	-0.113175	0.154915	-2.35836	0.018356	0.405605
ENSMUSG00000009394	ENSMUST00000204617	Syn2	synapsin II [Source:MGI Symbol;Acc:MGI:103020]	9	3257	NA	NA	NA	11562.3	0.101503	0.179046	0.5478	0.583829	0.973926
ENSMUSG00000009406	ENSMUST00000009550	Elk1	ELK1, member of ETS oncogene family [Source:MGI Symbol;Acc:MGI:101833]	6	3548	1290	169	2055	1894.52	-0.130248	0.222683	-0.565098	0.572007	0.972236
ENSMUSG00000009418	ENSMUST00000040599	Nav1	neuron navigator 1 [Source:MGI Symbol;Acc:MGI:2183683]	30	12767	NA	NA	NA	10540.2	0.242629	0.206281	1.14807	0.250941	0.872426
ENSMUSG00000009470	ENSMUST00000179271	Tnpo1	transportin 1 [Source:MGI Symbol;Acc:MGI:2681523]	6	614	534	71	NA	1156.83	0.144801	0.234241	0.622343	0.533716	0.965922
ENSMUSG00000009535	ENSMUST00000009679	Rnmt	RNA (guanine-7-) methyltransferase [Source:MGI Symbol;Acc:MGI:1915147]	11	5008	1398	71	3497	1543.61	0.0107255	0.211915	0.0407823	0.967469	0.998389
ENSMUSG00000009549	ENSMUST00000149615	Srp14	signal recognition particle 14 [Source:MGI Symbol;Acc:MGI:107169]	3	542	NA	NA	NA	2049.68	-0.16498	0.206626	-0.785242	0.432312	0.94904
ENSMUSG00000009551	ENSMUST00000009695	6330409D20Rik	RIKEN cDNA 6330409D20 gene [Source:MGI Symbol;Acc:MGI:1917980]	3	1119	NA	NA	NA	23.0594	0.00872202	0.131725	0.939513	0.347468	0.916142
ENSMUSG00000009555	ENSMUST00000009699	Cdk9	cyclin-dependent kinase 9 (CDC2-related kinase) [Source:MGI Symbol;Acc:MGI:1328368]	7	1733	1119	128	486	766.465	-0.292983	0.230503	-1.26147	0.207138	0.845659
ENSMUSG00000009563	ENSMUST00000175763	Tor2a	torsin family 2, member A [Source:MGI Symbol;Acc:MGI:1353596]	4	1244	219	40	749	109.613	0.301542	0.236881	1.36262	0.173003	0.808015
ENSMUSG00000009566	ENSMUST00000142186	Fpgs	folylpolyglutamyl synthetase [Source:MGI Symbol;Acc:MGI:95576]	3	331	NA	NA	NA	23.9699	0.100695	0.14763	1.46573	0.142722	0.768915
ENSMUSG00000009569	ENSMUST00000149359	Mrtfb	myocardin related transcription factor B [Source:MGI Symbol;Acc:MGI:3050795]	15	8295	3243	218	4834	15886.8	-0.0150312	0.177813	-0.0926187	0.926206	0.998332
ENSMUSG00000009575	ENSMUST00000118152	Cbx5	chromobox 5 [Source:MGI Symbol;Acc:MGI:109372]	5	8803	576	84	8097	9225.57	-0.0253546	0.197466	-0.0917005	0.926936	0.998332
ENSMUSG00000009585	ENSMUST00000177098	Apobec3	apolipoprotein B mRNA editing enzyme, catalytic polypeptide 3 [Source:MGI Symbol;Acc:MGI:1933111]	9	2225	1179	29	947	140.432	0.0518822	0.189931	0.126591	0.899265	0.998332
ENSMUSG00000009596	ENSMUST00000009740	Taf7l	TATA-box binding protein associated factor 7 like [Source:MGI Symbol;Acc:MGI:1921719]	13	1933	1416	14	503	28.1914	0.162049	0.164136	1.48404	0.137798	0.763991
ENSMUSG00000009614	ENSMUST00000091224	Sardh	sarcosine dehydrogenase [Source:MGI Symbol;Acc:MGI:2183102]	13	2744	NA	NA	NA	34.1803	-0.150769	0.142399	-2.16546	0.0303526	0.494666
ENSMUSG00000009621	ENSMUST00000185188	Vav2	vav 2 oncogene [Source:MGI Symbol;Acc:MGI:102718]	30	5098	2490	433	2108	150.231	0.0913271	0.240456	0.437427	0.661802	0.978072
ENSMUSG00000009628	ENSMUST00000124496	Tex15	testis expressed gene 15 [Source:MGI Symbol;Acc:MGI:1934816]	8	4014	3837	104	NA	53.7603	0.269916	0.187568	1.09439	0.273784	0.886595
ENSMUSG00000009630	ENSMUST00000009774	Ppp2cb	protein phosphatase 2 (formerly 2A), catalytic subunit, beta isoform [Source:MGI Symbol;Acc:MGI:1321161]	7	1469	930	292	247	2107.42	-0.0803983	0.216935	-0.333571	0.738703	0.991771
ENSMUSG00000009633	ENSMUST00000009777	G0s2	G0/G1 switch gene 2 [Source:MGI Symbol;Acc:MGI:1316737]	2	871	312	229	302	20.1375	0.0425871	0.123755	0.480074	0.631175	0.977041
ENSMUSG00000009640	ENSMUST00000102687	Dmap1	DNA methyltransferase 1-associated protein 1 [Source:MGI Symbol;Acc:MGI:1913483]	11	1566	1407	60	54	211.763	-0.0580458	0.244707	-0.0777053	0.938062	0.998389
ENSMUSG00000009647	ENSMUST00000020312	Mcu	mitochondrial calcium uniporter [Source:MGI Symbol;Acc:MGI:3026965]	8	2872	1053	22	1797	994.775	-0.216857	0.236111	-0.8874	0.374864	0.925421
ENSMUSG00000009681	ENSMUST00000164107	Bcr	BCR activator of RhoGEF and GTPase [Source:MGI Symbol;Acc:MGI:88141]	23	6839	3813	434	2592	3776.96	0.13857	0.189176	0.728284	0.466439	0.954731
ENSMUSG00000009687	ENSMUST00000162250	Fxyd5	FXYD domain-containing ion transport regulator 5 [Source:MGI Symbol;Acc:MGI:1201785]	7	500	383	NA	117	107.213	0.0294782	0.184927	-0.173882	0.861958	0.996118
ENSMUSG00000009731	ENSMUST00000125440	Kcnd1	potassium voltage-gated channel, Shal-related family, member 1 [Source:MGI Symbol;Acc:MGI:96671]	2	751	NA	NA	NA	359.271	-0.0489963	0.232521	-0.305781	0.759771	0.993434
ENSMUSG00000009733	ENSMUST00000230363	Tfcp2	transcription factor CP2 [Source:MGI Symbol;Acc:MGI:98509]	5	586	NA	NA	NA	516.294	0.275082	0.243018	1.06985	0.284688	0.891064
ENSMUSG00000009734	ENSMUST00000176795	Pou6f2	POU domain, class 6, transcription factor 2 [Source:MGI Symbol;Acc:MGI:2443631]	4	1042	429	NA	543	24.1125	0.13776	0.137204	1.2225	0.221519	0.85749
ENSMUSG00000009739	ENSMUST00000177335	Pou6f1	POU domain, class 6, transcription factor 1 [Source:MGI Symbol;Acc:MGI:102935]	2	3654	NA	NA	NA	1866.42	-0.391862	0.207505	-1.90383	0.0569321	0.59337
ENSMUSG00000009741	ENSMUST00000216891	Ubp1	upstream binding protein 1 [Source:MGI Symbol;Acc:MGI:104889]	14	3997	NA	NA	NA	2042.46	-0.105704	0.227324	-0.422634	0.672562	0.978407
ENSMUSG00000009828	ENSMUST00000118869	Cilk1	ciliogenesis associated kinase 1 [Source:MGI Symbol;Acc:MGI:1934157]	14	2540	1890	290	184	1510.66	0.0619917	0.207339	0.305848	0.759721	0.993434
ENSMUSG00000009863	ENSMUST00000010007	Sdhb	succinate dehydrogenase complex, subunit B, iron sulfur (Ip) [Source:MGI Symbol;Acc:MGI:1914930]	8	1142	849	202	91	1022.76	0.0464142	0.236617	0.228654	0.819138	0.995026
ENSMUSG00000009894	ENSMUST00000010038	Snap47	synaptosomal-associated protein, 47 [Source:MGI Symbol;Acc:MGI:1915076]	5	1896	1242	85	530	5629.16	-0.0181506	0.199669	-0.158588	0.873993	0.996118
ENSMUSG00000009905	ENSMUST00000010049	Kdsr	3-ketodihydrosphingosine reductase [Source:MGI Symbol;Acc:MGI:1918000]	10	5518	999	76	4443	469.905	0.187077	0.245143	0.727239	0.46708	0.954731
ENSMUSG00000009907	ENSMUST00000147705	Vps4b	vacuolar protein sorting 4B [Source:MGI Symbol;Acc:MGI:1100499]	5	709	NA	NA	NA	930.653	-0.140741	0.224052	-0.634566	0.525712	0.965784
ENSMUSG00000009927	ENSMUST00000216867	Rps25	ribosomal protein S25 [Source:MGI Symbol;Acc:MGI:1922867]	4	577	378	58	141	1315.97	-0.0750741	0.225464	-0.283992	0.776417	0.995026
ENSMUSG00000009995	ENSMUST00000069722	Tafazzin	tafazzin, phospholipid-lysophospholipid transacylase [Source:MGI Symbol;Acc:MGI:109626]	10	1851	789	311	751	303.609	-0.183036	0.249264	-0.899077	0.368612	0.925421
ENSMUSG00000010021	ENSMUST00000134165	Kif19a	kinesin family member 19A [Source:MGI Symbol;Acc:MGI:2447024]	2	406	NA	NA	NA	51.9811	-0.272607	0.183593	-1.0756	0.282106	0.89075
ENSMUSG00000010025	ENSMUST00000208086	Aldh3a2	aldehyde dehydrogenase family 3, subfamily A2 [Source:MGI Symbol;Acc:MGI:1353452]	4	1886	385	NA	1469	1109.82	0.013408	0.220642	0.0968192	0.92287	0.998332
ENSMUSG00000010044	ENSMUST00000193303	Zmynd10	zinc finger, MYND domain containing 10 [Source:MGI Symbol;Acc:MGI:2387863]	10	1383	126	3	359	40.4088	-0.132644	0.148676	-2.29258	0.0218724	0.434521
ENSMUSG00000010045	ENSMUST00000010189	Tmem115	transmembrane protein 115 [Source:MGI Symbol;Acc:MGI:1930765]	2	2194	1053	534	607	72.8163	-0.0364529	0.183604	-0.616999	0.537235	0.965922
ENSMUSG00000010047	ENSMUST00000010191	Hyal2	hyaluronoglucosaminidase 2 [Source:MGI Symbol;Acc:MGI:1196334]	4	1893	1422	117	308	88.9701	0.17175	0.191731	1.37676	0.168587	0.803841
ENSMUSG00000010048	ENSMUST00000193140	Ifrd2	interferon-related developmental regulator 2 [Source:MGI Symbol;Acc:MGI:1316708]	3	514	146	NA	280	84.9481	0.192261	0.217536	0.672086	0.501529	0.96197
ENSMUSG00000010051	ENSMUST00000184695	Hyal1	hyaluronoglucosaminidase 1 [Source:MGI Symbol;Acc:MGI:96298]	1	2078	NA	NA	NA	19.443	-0.128741	0.11457	-2.06711	0.0387237	0.539012
ENSMUSG00000010054	ENSMUST00000010198	Tusc2	tumor suppressor 2, mitochondrial calcium regulator [Source:MGI Symbol;Acc:MGI:1931086]	3	1665	333	132	1200	632.647	0.0345955	0.235946	0.162388	0.871	0.996118
ENSMUSG00000010057	ENSMUST00000010201	Nprl2	NPR2 like, GATOR1 complex subunit [Source:MGI Symbol;Acc:MGI:1914482]	11	1441	1143	150	148	173.735	0.423641	0.246097	1.67632	0.0936746	0.687312
ENSMUSG00000010064	ENSMUST00000195739	Slc38a3	solute carrier family 38, member 3 [Source:MGI Symbol;Acc:MGI:1923507]	7	703	482	NA	148	123.203	-0.496817	0.233754	-2.52823	0.0114639	0.33008
ENSMUSG00000010066	ENSMUST00000170737	Cacna2d2	calcium channel, voltage-dependent, alpha 2/delta subunit 2 [Source:MGI Symbol;Acc:MGI:1929813]	38	5332	3453	NA	1879	642.379	-0.16329	0.248413	-0.708195	0.478824	0.957376
ENSMUSG00000010067	ENSMUST00000121635	Rassf1	Ras association (RalGDS/AF-6) domain family member 1 [Source:MGI Symbol;Acc:MGI:1928386]	5	1525	NA	NA	NA	22.563	0.127373	0.141887	0.848429	0.396199	0.934661
ENSMUSG00000010080	ENSMUST00000150526	Epn3	epsin 3 [Source:MGI Symbol;Acc:MGI:1919139]	2	390	NA	NA	NA	58.395	0.10484	0.180482	0.569354	0.569116	0.971939
ENSMUSG00000010086	ENSMUST00000054927	Rnf112	ring finger protein 112 [Source:MGI Symbol;Acc:MGI:106611]	15	3086	1965	156	965	2039.97	0.28063	0.203509	1.39289	0.163652	0.799186
ENSMUSG00000010095	ENSMUST00000206598	Slc3a2	solute carrier family 3 (activators of dibasic and neutral amino acid transport), member 2 [Source:MGI Symbol;Acc:MGI:96955]	8	1393	912	256	136	430.741	-0.148382	0.246944	-0.539943	0.589236	0.974062
ENSMUSG00000010097	ENSMUST00000010241	Nxf1	nuclear RNA export factor 1 [Source:MGI Symbol;Acc:MGI:1858330]	21	2326	1857	159	310	1889.58	-0.0849518	0.207174	-0.416246	0.67723	0.978407
ENSMUSG00000010110	ENSMUST00000010254	Stx5a	syntaxin 5A [Source:MGI Symbol;Acc:MGI:1928483]	11	1780	1329	87	345	528.651	-0.0328926	0.244027	-0.0758067	0.939573	0.998389
ENSMUSG00000010122	ENSMUST00000010267	Slc47a1	solute carrier family 47, member 1 [Source:MGI Symbol;Acc:MGI:1914723]	17	2639	1704	34	901	18.1786	-0.131459	0.105341	-1.09889	0.271818	0.885959
ENSMUSG00000010136	ENSMUST00000066319	Pifo	primary cilia formation [Source:MGI Symbol;Acc:MGI:1923670]	6	899	624	110	165	33.983	0.0398489	0.134595	-1.02096	0.307274	0.904508
ENSMUSG00000010142	ENSMUST00000010286	Tnfrsf13b	tumor necrosis factor receptor superfamily, member 13b [Source:MGI Symbol;Acc:MGI:1889411]	5	2556	750	61	1730	24.6259	-0.061382	0.115233	0.723646	0.469283	0.955786
ENSMUSG00000010154	ENSMUST00000212404	Spire2	spire type actin nucleation factor 2 [Source:MGI Symbol;Acc:MGI:2446256]	14	2158	1857	180	121	61.0738	0.160434	0.171181	1.74378	0.0811982	0.660884
ENSMUSG00000010175	ENSMUST00000010319	Prox1	prospero homeobox 1 [Source:MGI Symbol;Acc:MGI:97772]	5	3285	2214	237	767	3920.85	0.0759675	0.199671	0.380718	0.703413	0.985137
ENSMUSG00000010277	ENSMUST00000010421	Bltp2	bridge-like lipid transfer protein family member 2 [Source:MGI Symbol;Acc:MGI:1919753]	39	7443	6705	98	640	6716.62	-0.132114	0.188572	-0.70036	0.483702	0.957554
ENSMUSG00000010290	ENSMUST00000010434	AI597479	expressed sequence AI597479 [Source:MGI Symbol;Acc:MGI:2138299]	4	3458	699	54	2705	1586.94	-0.178959	0.214975	-0.835423	0.40348	0.935684
ENSMUSG00000010307	ENSMUST00000010451	Tmem86a	transmembrane protein 86A [Source:MGI Symbol;Acc:MGI:1915143]	3	1831	726	180	925	61.0886	-0.267758	0.196811	-0.902183	0.36696	0.925421
ENSMUSG00000010358	ENSMUST00000010502	Ifi35	interferon-induced protein 35 [Source:MGI Symbol;Acc:MGI:1917360]	7	1362	861	195	306	38.1807	-0.219384	0.127828	-1.95878	0.0501388	0.572252
ENSMUSG00000010376	ENSMUST00000227250	Nedd8	neural precursor cell expressed, developmentally down-regulated gene 8 [Source:MGI Symbol;Acc:MGI:97301]	2	412	56	NA	356	1224.44	-0.114269	0.235154	-0.422021	0.673009	0.978407
ENSMUSG00000010392	ENSMUST00000010536	Gosr1	golgi SNAP receptor complex member 1 [Source:MGI Symbol;Acc:MGI:1858260]	9	4289	753	29	3507	1025.59	0.0376884	0.245029	0.349138	0.726986	0.990511
ENSMUSG00000010406	ENSMUST00000010550	Mrpl52	mitochondrial ribosomal protein L52 [Source:MGI Symbol;Acc:MGI:1916086]	5	418	366	24	28	225.808	0.205052	0.247121	0.914929	0.360229	0.924058
ENSMUSG00000010453	ENSMUST00000185912	Kansl3	KAT8 regulatory NSL complex subunit 3 [Source:MGI Symbol;Acc:MGI:1918055]	21	4527	2337	162	1901	1433.01	-0.365661	0.220822	-1.68567	0.0918592	0.68349
ENSMUSG00000010461	ENSMUST00000219315	Eya4	EYA transcriptional coactivator and phosphatase 4 [Source:MGI Symbol;Acc:MGI:1337104]	20	3100	1920	375	739	49.0266	0.115873	0.185429	1.37113	0.170334	0.805029
ENSMUSG00000010476	ENSMUST00000209864	Ebf3	early B cell factor 3 [Source:MGI Symbol;Acc:MGI:894289]	7	739	NA	NA	NA	57.2187	0.0298227	0.166734	0.320289	0.748749	0.992629
ENSMUSG00000010505	ENSMUST00000142245	Myt1	myelin transcription factor 1 [Source:MGI Symbol;Acc:MGI:1100535]	5	750	NA	NA	NA	229.45	-0.12681	0.247747	-0.410985	0.681084	0.979608
ENSMUSG00000010517	ENSMUST00000102724	Faf1	Fas-associated factor 1 [Source:MGI Symbol;Acc:MGI:109419]	19	4468	1950	440	2078	457.835	0.0253739	0.249148	0.119515	0.904867	0.998332
ENSMUSG00000010538	ENSMUST00000010682	Tsacc	TSSK6 activating co-chaperone [Source:MGI Symbol;Acc:MGI:1924177]	4	481	375	76	7	15.2797	0.0521266	0.106486	0.93442	0.350087	0.91841
ENSMUSG00000010554	ENSMUST00000010698	Mettl16	methyltransferase like 16 [Source:MGI Symbol;Acc:MGI:1914743]	11	2073	1782	155	136	1271.27	-0.233127	0.221691	-1.08013	0.280084	0.89075
ENSMUSG00000010592	ENSMUST00000233248	Dazl	deleted in azoospermia-like [Source:MGI Symbol;Acc:MGI:1342328]	11	2820	786	108	1854	57.204	0.397605	0.20184	2.6385	0.00832727	0.296108
ENSMUSG00000010607	ENSMUST00000123680	Pigyl	phosphatidylinositol glycan anchor biosynthesis, class Y-like [Source:MGI Symbol;Acc:MGI:1913518]	2	695	216	263	148	245.939	-0.299784	0.247382	-1.07843	0.280842	0.89075
ENSMUSG00000010608	ENSMUST00000181983	Rbm25	RNA binding motif protein 25 [Source:MGI Symbol;Acc:MGI:1914289]	16	2046	1756	154	NA	3365.21	0.0258226	0.198029	0.123997	0.901317	0.998332
ENSMUSG00000010609	ENSMUST00000130711	Psen2	presenilin 2 [Source:MGI Symbol;Acc:MGI:109284]	4	1170	NA	NA	NA	81.295	-0.265619	0.195121	-0.6061	0.544449	0.967248
ENSMUSG00000010660	ENSMUST00000214470	Plcd1	phospholipase C, delta 1 [Source:MGI Symbol;Acc:MGI:97614]	15	2706	2349	82	275	64.9826	-0.123572	0.208407	-0.707516	0.479246	0.957376
ENSMUSG00000010663	ENSMUST00000010807	Fads1	fatty acid desaturase 1 [Source:MGI Symbol;Acc:MGI:1923517]	12	3460	1344	164	1952	1006.03	-0.0891359	0.249022	-0.173772	0.862044	0.996118
ENSMUSG00000010721	ENSMUST00000055195	Lmbr1	limb region 1 [Source:MGI Symbol;Acc:MGI:1861746]	17	4926	1473	192	3261	757.179	0.176775	0.237069	0.824886	0.409436	0.939422
ENSMUSG00000010751	ENSMUST00000171066	Tnfrsf22	tumor necrosis factor receptor superfamily, member 22 [Source:MGI Symbol;Acc:MGI:1930270]	1	1780	591	331	858	63.9807	-0.00398181	0.0751882	1.07325	0.283159	0.89075
ENSMUSG00000010755	ENSMUST00000208575	Cars	cysteinyl-tRNA synthetase [Source:MGI Symbol;Acc:MGI:1351477]	5	558	118	NA	301	372.345	0.185349	0.248625	0.812814	0.416325	0.943631
ENSMUSG00000010797	ENSMUST00000010941	Wnt2	wingless-type MMTV integration site family, member 2 [Source:MGI Symbol;Acc:MGI:98954]	5	2255	1083	298	874	185.555	-0.037759	0.234569	-0.727792	0.466741	0.954731
ENSMUSG00000010803	ENSMUST00000205546	Gabra1	gamma-aminobutyric acid (GABA) A receptor, subunit alpha 1 [Source:MGI Symbol;Acc:MGI:95613]	10	4045	1368	122	2540	3204.49	0.00728741	0.205982	0.119052	0.905234	0.998332
ENSMUSG00000010825	ENSMUST00000010969	Grid2ip	glutamate receptor, ionotropic, delta 2 (Grid2) interacting protein 1 [Source:MGI Symbol;Acc:MGI:2176213]	21	3459	3075	54	330	21.0563	-0.11512	0.138315	-1.46348	0.143336	0.769929
ENSMUSG00000010911	ENSMUST00000011055	Apip	APAF1 interacting protein [Source:MGI Symbol;Acc:MGI:1926788]	7	919	726	113	80	229.041	-0.0120167	0.246239	-0.0311664	0.975137	0.998389
ENSMUSG00000010914	ENSMUST00000132449	Pdhx	pyruvate dehydrogenase complex, component X [Source:MGI Symbol;Acc:MGI:1351627]	6	655	655	NA	NA	1513.55	0.0964024	0.237139	0.362037	0.717325	0.988267
ENSMUSG00000010936	ENSMUST00000034190	Vac14	Vac14 homolog (S. cerevisiae) [Source:MGI Symbol;Acc:MGI:2157980]	19	3069	2349	291	429	631.352	-0.0401504	0.245573	-0.240189	0.810184	0.995026
ENSMUSG00000011096	ENSMUST00000054343	Akt1s1	AKT1 substrate 1 (proline-rich) [Source:MGI Symbol;Acc:MGI:1914855]	5	1592	774	125	686	173.079	-0.232133	0.236025	-1.10041	0.271154	0.885506
ENSMUSG00000011114	ENSMUST00000117654	Tbrg1	transforming growth factor beta regulated gene 1 [Source:MGI Symbol;Acc:MGI:1100877]	9	1984	1221	168	595	491.765	-0.193591	0.248498	-0.661025	0.508596	0.963113
ENSMUSG00000011148	ENSMUST00000223044	Adssl1	adenylosuccinate synthetase like 1 [Source:MGI Symbol;Acc:MGI:87947]	4	506	NA	NA	NA	62.1452	-0.129581	0.201593	-1.15306	0.248885	0.871998
ENSMUSG00000011154	ENSMUST00000011298	Cfap161	cilia and flagella associated protein 161 [Source:MGI Symbol;Acc:MGI:1922806]	7	1335	912	70	353	50.108	0.0314998	0.142016	0.194005	0.846172	0.995256
ENSMUSG00000011158	ENSMUST00000011302	Brf1	BRF1, RNA polymerase III transcription initiation factor 90 kDa subunit [Source:MGI Symbol;Acc:MGI:1919558]	18	2615	2031	348	236	514.564	0.135962	0.249055	0.443529	0.657383	0.978072
ENSMUSG00000011179	ENSMUST00000221613	Odc1	ornithine decarboxylase, structural 1 [Source:MGI Symbol;Acc:MGI:97402]	8	1982	592	NA	899	1196.51	-0.214883	0.220167	-0.949148	0.342546	0.915789
ENSMUSG00000011254	ENSMUST00000011398	Thg1l	tRNA-histidine guanylyltransferase 1-like (S. cerevisiae) [Source:MGI Symbol;Acc:MGI:1913878]	6	2250	897	29	1324	308.051	-0.0826712	0.244562	-0.339517	0.734221	0.991687
ENSMUSG00000011256	ENSMUST00000011400	Adam19	a disintegrin and metallopeptidase domain 19 (meltrin beta) [Source:MGI Symbol;Acc:MGI:105377]	23	6383	2763	122	3498	756.301	-0.115019	0.24909	-0.265081	0.790947	0.995026
ENSMUSG00000011257	ENSMUST00000078734	Pabpc4	poly(A) binding protein, cytoplasmic 4 [Source:MGI Symbol;Acc:MGI:2385206]	14	2700	1848	520	320	491.864	-0.72168	0.245361	-3.06623	0.00216778	0.162925
ENSMUSG00000011305	ENSMUST00000019808	Plin5	perilipin 5 [Source:MGI Symbol;Acc:MGI:1914218]	9	1986	1392	95	428	59.3016	-0.23834	0.163542	-1.23036	0.218563	0.854577
ENSMUSG00000011306	ENSMUST00000011450	Sugp1	SURP and G patch domain containing 1 [Source:MGI Symbol;Acc:MGI:1917866]	14	2681	1932	234	515	879.634	0.102757	0.23022	0.474565	0.635097	0.977113
ENSMUSG00000011382	ENSMUST00000011526	Dhdh	dihydrodiol dehydrogenase (dimeric) [Source:MGI Symbol;Acc:MGI:1919005]	7	5323	1002	42	4279	403.705	-0.234689	0.245255	-0.948724	0.342761	0.915789
ENSMUSG00000011427	ENSMUST00000032796	Zfp790	zinc finger protein 790 [Source:MGI Symbol;Acc:MGI:1923431]	5	3376	2340	171	709	384.652	-0.204731	0.245295	-0.708759	0.478474	0.957376
ENSMUSG00000011589	ENSMUST00000233361	Fsd1	fibronectin type 3 and SPRY domain-containing protein [Source:MGI Symbol;Acc:MGI:1934858]	2	266	NA	NA	NA	393.878	-0.534794	0.245002	-2.17748	0.0294449	0.488133
ENSMUSG00000011658	ENSMUST00000209039	Fuz	fuzzy planar cell polarity protein [Source:MGI Symbol;Acc:MGI:1917550]	10	1453	1050	146	257	59.2535	-0.188286	0.17406	-1.59603	0.110481	0.721535
ENSMUSG00000011751	ENSMUST00000108363	Sptbn4	spectrin beta, non-erythrocytic 4 [Source:MGI Symbol;Acc:MGI:1890574]	19	4724	3726	65	909	1133.95	0.220209	0.229587	1.03404	0.301117	0.896857
ENSMUSG00000011752	ENSMUST00000011896	Pgam1	phosphoglycerate mutase 1 [Source:MGI Symbol;Acc:MGI:97552]	4	1775	765	125	885	995.652	-0.204802	0.226756	-0.913385	0.36104	0.924926
ENSMUSG00000011831	ENSMUST00000138111	Evi5	ecotropic viral integration site 5 [Source:MGI Symbol;Acc:MGI:104736]	10	1304	1097	81	NA	1246.69	-0.0328373	0.22068	-0.127439	0.898593	0.998327
ENSMUSG00000011832	ENSMUST00000176149	Evi5l	ecotropic viral integration site 5 like [Source:MGI Symbol;Acc:MGI:2442167]	20	3938	2427	197	1268	1040.82	0.274425	0.232344	1.19766	0.23105	0.862787
ENSMUSG00000011837	ENSMUST00000011981	Snapc2	small nuclear RNA activating complex, polypeptide 2 [Source:MGI Symbol;Acc:MGI:1914861]	5	1536	1080	42	414	422.928	-0.191697	0.246236	-0.826849	0.408323	0.937757
ENSMUSG00000011877	ENSMUST00000037285	Git1	GIT ArfGAP 1 [Source:MGI Symbol;Acc:MGI:1927140]	20	3512	2313	21	1178	10264.2	-0.0396808	0.172694	-0.230239	0.817906	0.995026
ENSMUSG00000011884	ENSMUST00000012028	Gltp	glycolipid transfer protein [Source:MGI Symbol;Acc:MGI:1929253]	5	1762	630	123	1009	358.634	0.516803	0.245748	2.12688	0.0334302	0.511609
ENSMUSG00000011958	ENSMUST00000034754	Bnip2	BCL2/adenovirus E1B interacting protein 2 [Source:MGI Symbol;Acc:MGI:109327]	11	2464	981	224	1202	816.488	-0.0526099	0.225631	-0.225302	0.821744	0.995026
ENSMUSG00000011960	ENSMUST00000163180	Ccnt1	cyclin T1 [Source:MGI Symbol;Acc:MGI:1328363]	2	683	NA	NA	NA	2730.98	0.493225	0.190761	2.58815	0.00964939	0.316173
ENSMUSG00000012076	ENSMUST00000059250	Brms1l	breast cancer metastasis-suppressor 1-like [Source:MGI Symbol;Acc:MGI:1196337]	10	2609	972	180	1457	2311.58	-0.119529	0.21453	-0.573615	0.566228	0.971218
ENSMUSG00000012114	ENSMUST00000232163	Med15	mediator complex subunit 15 [Source:MGI Symbol;Acc:MGI:2137379]	5	654	654	NA	NA	1993.96	-0.00340392	0.21832	-0.0712608	0.94319	0.998389
ENSMUSG00000012117	ENSMUST00000144668	Dhdds	dehydrodolichyl diphosphate synthase [Source:MGI Symbol;Acc:MGI:1914672]	9	3219	1002	166	1989	828.2	-0.22848	0.238182	-0.99717	0.318682	0.906705
ENSMUSG00000012126	ENSMUST00000151407	Ubxn11	UBX domain protein 11 [Source:MGI Symbol;Acc:MGI:1914836]	3	685	NA	NA	NA	305.693	-0.821757	0.247177	-3.81316	0.000137201	0.0362853
ENSMUSG00000012296	ENSMUST00000225943	Tjap1	tight junction associated protein 1 [Source:MGI Symbol;Acc:MGI:1921344]	5	419	254	96	NA	143.46	-0.239295	0.242501	-1.16669	0.243335	0.869243
ENSMUSG00000012405	ENSMUST00000080281	Rpl15	ribosomal protein L15 [Source:MGI Symbol;Acc:MGI:1913730]	4	1922	615	109	1188	799.581	0.0262833	0.234922	0.101563	0.919104	0.998332
ENSMUSG00000012422	ENSMUST00000161568	Tmem167	transmembrane protein 167 [Source:MGI Symbol;Acc:MGI:1913324]	4	8689	219	658	7812	1782.45	-0.0572851	0.227068	-0.231449	0.816966	0.995026
ENSMUSG00000012429	ENSMUST00000049744	Mplkip	M-phase specific PLK1 intereacting protein [Source:MGI Symbol;Acc:MGI:1913558]	2	2672	537	72	2063	301.803	-0.021009	0.248121	0.0438038	0.965061	0.998389
ENSMUSG00000012443	ENSMUST00000012587	Kif11	kinesin family member 11 [Source:MGI Symbol;Acc:MGI:1098231]	22	4819	3159	191	1469	49.4102	0.182354	0.180362	1.87569	0.060698	0.608817
ENSMUSG00000012483	ENSMUST00000012627	Rpa3	replication protein A3 [Source:MGI Symbol;Acc:MGI:1915490]	4	670	366	75	229	65.9103	0.313256	0.205856	1.13862	0.254861	0.874926
ENSMUSG00000012535	ENSMUST00000115251	Tnpo3	transportin 3 [Source:MGI Symbol;Acc:MGI:1196412]	23	3989	2790	122	1040	1970.34	0.0944588	0.200462	0.469574	0.63866	0.977113
ENSMUSG00000012609	ENSMUST00000177188	Ttll5	tubulin tyrosine ligase-like family, member 5 [Source:MGI Symbol;Acc:MGI:2443657]	7	699	528	98	NA	1856.07	0.0386909	0.221841	0.166545	0.867728	0.996118
ENSMUSG00000012640	ENSMUST00000139061	Zfp715	zinc finger protein 715 [Source:MGI Symbol;Acc:MGI:1917180]	5	705	583	102	NA	534.68	0.273745	0.244859	1.13035	0.258328	0.878138
ENSMUSG00000012819	ENSMUST00000105463	Cdh23	cadherin 23 (otocadherin) [Source:MGI Symbol;Acc:MGI:1890219]	70	10991	9960	211	624	24.3803	-0.0305246	0.128733	0.0361849	0.971135	0.998389
ENSMUSG00000012848	ENSMUST00000004554	Rps5	ribosomal protein S5 [Source:MGI Symbol;Acc:MGI:1097682]	6	761	615	99	46	661.554	0.147768	0.236023	0.706677	0.479767	0.957376
ENSMUSG00000012889	ENSMUST00000093380	Podnl1	podocan-like 1 [Source:MGI Symbol;Acc:MGI:2685352]	10	2090	1680	110	300	29.3834	-0.170444	0.133148	-0.0487606	0.96111	0.998389
ENSMUSG00000013033	ENSMUST00000141158	Adgrl1	adhesion G protein-coupled receptor L1 [Source:MGI Symbol;Acc:MGI:1929461]	23	8181	4401	820	2868	9188.55	-0.117342	0.175149	-0.664879	0.506128	0.962737
ENSMUSG00000013076	ENSMUST00000162802	Amotl1	angiomotin-like 1 [Source:MGI Symbol;Acc:MGI:1922973]	3	499	NA	NA	NA	687.022	-0.0579116	0.246109	-0.258334	0.796149	0.995026
ENSMUSG00000013089	ENSMUST00000079601	Etv5	ets variant 5 [Source:MGI Symbol;Acc:MGI:1096867]	13	3975	1533	203	2161	2724.28	-0.0320083	0.193043	-0.17555	0.860647	0.996118
ENSMUSG00000013150	ENSMUST00000135959	Gfod2	glucose-fructose oxidoreductase domain containing 2 [Source:MGI Symbol;Acc:MGI:1917825]	3	547	NA	NA	NA	102.782	-0.0780577	0.225546	-0.702426	0.482414	0.957554
ENSMUSG00000013155	ENSMUST00000013299	Enkd1	enkurin domain containing 1 [Source:MGI Symbol;Acc:MGI:2142593]	7	1275	1041	25	209	34.1168	-0.0136256	0.172732	-0.264585	0.79133	0.995026
ENSMUSG00000013160	ENSMUST00000013304	Atp6v0d1	ATPase, H+ transporting, lysosomal V0 subunit D1 [Source:MGI Symbol;Acc:MGI:1201778]	8	1629	1056	135	438	6427.63	-0.12031	0.185412	-0.653722	0.513291	0.963675
ENSMUSG00000013236	ENSMUST00000086828	Ptprs	protein tyrosine phosphatase, receptor type, S [Source:MGI Symbol;Acc:MGI:97815]	29	5608	4506	113	894	7088.75	-0.147295	0.190923	-0.734223	0.462813	0.954731
ENSMUSG00000013275	ENSMUST00000086559	Slc41a1	solute carrier family 41, member 1 [Source:MGI Symbol;Acc:MGI:2444823]	11	4697	1539	611	2130	1513.16	-0.202106	0.211821	-0.98369	0.325268	0.910056
ENSMUSG00000013367	ENSMUST00000107974	Iglon5	IgLON family member 5 [Source:MGI Symbol;Acc:MGI:2686277]	8	2622	1011	52	1559	721.885	-0.176015	0.24855	-0.909838	0.362908	0.924926
ENSMUSG00000013419	ENSMUST00000214732	Zfp651	zinc finger protein 651 [Source:MGI Symbol;Acc:MGI:2670992]	7	2136	1882	NA	145	656.159	-0.369847	0.241834	-1.43955	0.149994	0.780931
ENSMUSG00000013465	ENSMUST00000059849	Nelfb	negative elongation factor complex member B [Source:MGI Symbol;Acc:MGI:1931035]	13	2637	1896	133	608	480.774	-0.10402	0.249111	-0.259555	0.795207	0.995026
ENSMUSG00000013495	ENSMUST00000078323	Tmem175	transmembrane protein 175 [Source:MGI Symbol;Acc:MGI:1919642]	11	2374	1500	74	758	396.948	-0.102473	0.248312	-0.42628	0.669904	0.9783
ENSMUSG00000013523	ENSMUST00000145920	Bcas1	brain enriched myelin associated protein 1 [Source:MGI Symbol;Acc:MGI:1924210]	5	1014	NA	NA	NA	1035.32	0.0425556	0.223549	0.198224	0.84287	0.995026
ENSMUSG00000013539	ENSMUST00000128580	Tango2	transport and golgi organization 2 [Source:MGI Symbol;Acc:MGI:101825]	8	1495	456	38	728	448.959	-0.103016	0.247672	-0.332554	0.739471	0.991844
ENSMUSG00000013584	ENSMUST00000034723	Aldh1a2	aldehyde dehydrogenase family 1, subfamily A2 [Source:MGI Symbol;Acc:MGI:107928]	14	2264	1557	58	633	271.915	0.526241	0.237661	1.6331	0.102447	0.708145
ENSMUSG00000013593	ENSMUST00000150108	Ndufs2	NADH:ubiquinone oxidoreductase core subunit S2 [Source:MGI Symbol;Acc:MGI:2385112]	6	662	NA	NA	NA	2903.94	0.203814	0.214108	0.888594	0.374221	0.925421
ENSMUSG00000013622	ENSMUST00000200800	Atraid	all-trans retinoic acid induced differentiation factor [Source:MGI Symbol;Acc:MGI:1918918]	2	550	NA	NA	NA	480.241	-0.273092	0.248342	-1.12992	0.258511	0.878138
ENSMUSG00000013629	ENSMUST00000202973	Cad	carbamoyl-phosphate synthetase 2, aspartate transcarbamylase, and dihydroorotase [Source:MGI Symbol;Acc:MGI:1916969]	7	582	582	NA	NA	213.715	0.174558	0.243009	0.704816	0.480925	0.957453
ENSMUSG00000013646	ENSMUST00000073128	Sh3bp5l	SH3 binding domain protein 5 like [Source:MGI Symbol;Acc:MGI:1933124]	7	2977	1179	427	1328	360.305	-0.242486	0.248377	-1.07109	0.284128	0.89075
ENSMUSG00000013662	ENSMUST00000070210	Atad1	ATPase family, AAA domain containing 1 [Source:MGI Symbol;Acc:MGI:1915229]	10	2666	1086	145	1422	2112.19	-0.408804	0.213193	-1.99725	0.0457975	0.559567
ENSMUSG00000013663	ENSMUST00000013807	Pten	phosphatase and tensin homolog [Source:MGI Symbol;Acc:MGI:109583]	9	8292	1212	948	6132	5796.65	-0.0554287	0.189767	-0.278932	0.780297	0.995026
ENSMUSG00000013698	ENSMUST00000013842	Pea15a	proliferation and apoptosis adaptor protein 15A [Source:MGI Symbol;Acc:MGI:104799]	4	2501	393	208	1898	4267.38	-0.129993	0.188023	-0.697559	0.485453	0.958061
ENSMUSG00000013701	ENSMUST00000013845	Timm23	translocase of inner mitochondrial membrane 23 [Source:MGI Symbol;Acc:MGI:1858317]	7	1173	630	150	393	412.665	-0.0113854	0.245895	0.00146284	0.998833	0.999866
ENSMUSG00000013736	ENSMUST00000113248	Trnt1	tRNA nucleotidyl transferase, CCA-adding, 1 [Source:MGI Symbol;Acc:MGI:1917297]	9	1398	1305	26	33	1249.71	-0.0745289	0.229069	-0.438342	0.661138	0.978072
ENSMUSG00000013736	ENSMUST00000113248	Trnt1	tRNA nucleotidyl transferase, CCA-adding, 1 [Source:MGI Symbol;Acc:MGI:1917297]	9	1398	1305	26	33	1249.71	-0.0745289	0.229069	-0.438342	0.661138	0.978072
ENSMUSG00000013787	ENSMUST00000124002	Ehmt2	euchromatic histone lysine N-methyltransferase 2 [Source:MGI Symbol;Acc:MGI:2148922]	4	1359	NA	NA	NA	1463.72	0.136994	0.223215	0.647385	0.517383	0.965177
ENSMUSG00000013822	ENSMUST00000013966	Elof1	ELF1 homolog, elongation factor 1 [Source:MGI Symbol;Acc:MGI:1913376]	3	888	252	63	553	353.907	-0.373752	0.249172	-1.41897	0.155908	0.787965
ENSMUSG00000013833	ENSMUST00000105378	Med16	mediator complex subunit 16 [Source:MGI Symbol;Acc:MGI:2158394]	15	3197	2487	104	576	1043.55	0.128757	0.240593	0.630729	0.528218	0.965784
ENSMUSG00000013846	ENSMUST00000229213	St3gal1	ST3 beta-galactoside alpha-2,3-sialyltransferase 1 [Source:MGI Symbol;Acc:MGI:98304]	10	2337	1014	554	372	433.333	-0.185592	0.249249	-0.829605	0.406762	0.936288
ENSMUSG00000013858	ENSMUST00000052885	Tmem259	transmembrane protein 259 [Source:MGI Symbol;Acc:MGI:2177957]	11	2225	1725	199	301	408.705	-0.19755	0.24923	-0.588033	0.55651	0.967882
ENSMUSG00000013878	ENSMUST00000014022	Rnf170	ring finger protein 170 [Source:MGI Symbol;Acc:MGI:1924983]	8	3929	861	233	2791	630.576	0.201002	0.240292	0.797589	0.425109	0.946571
ENSMUSG00000013921	ENSMUST00000132844	Clip3	CAP-GLY domain containing linker protein 3 [Source:MGI Symbol;Acc:MGI:1923936]	3	647	NA	NA	NA	20204.7	-0.149837	0.175507	-0.840945	0.400379	0.934661
ENSMUSG00000013973	ENSMUST00000064950	Dedd	death effector domain-containing [Source:MGI Symbol;Acc:MGI:1333874]	5	1618	957	119	478	71.5672	-0.102425	0.221759	-0.432681	0.665247	0.978072
ENSMUSG00000013997	ENSMUST00000111295	Nit1	nitrilase 1 [Source:MGI Symbol;Acc:MGI:1350916]	7	1335	972	76	287	287.288	-0.183237	0.248063	-0.900148	0.368041	0.925421
ENSMUSG00000014039	ENSMUST00000119200	Prdm15	PR domain containing 15 [Source:MGI Symbol;Acc:MGI:1930121]	5	421	332	80	NA	529.804	0.768095	0.248235	3.33914	0.000840381	0.0987798
ENSMUSG00000014074	ENSMUST00000171474	Rnf168	ring finger protein 168 [Source:MGI Symbol;Acc:MGI:1917488]	6	4460	1704	648	2108	1183.32	-0.119988	0.218394	-0.604457	0.54554	0.967248
ENSMUSG00000014075	ENSMUST00000014220	Dynlt2b	dynein light chain Tctex-type 2B [Source:MGI Symbol;Acc:MGI:1913311]	5	838	435	107	296	393.304	-0.0717086	0.24828	-0.309077	0.757263	0.993146
ENSMUSG00000014077	ENSMUST00000014221	Chp1	calcineurin-like EF hand protein 1 [Source:MGI Symbol;Acc:MGI:1927185]	7	2609	588	154	1867	3713.81	-0.274688	0.196612	-1.39834	0.162012	0.795919
ENSMUSG00000014158	ENSMUST00000112219	Trpv4	transient receptor potential cation channel, subfamily V, member 4 [Source:MGI Symbol;Acc:MGI:1926945]	13	2295	2295	NA	NA	27.7736	0.035871	0.117563	1.47349	0.140618	0.765962
ENSMUSG00000014164	ENSMUST00000160860	Klhl3	kelch-like 3 [Source:MGI Symbol;Acc:MGI:2445185]	15	7149	1764	437	4948	3349.4	0.0591895	0.195121	0.297758	0.765888	0.995026
ENSMUSG00000014177	ENSMUST00000014321	Tvp23b	trans-golgi network vesicle protein 23B [Source:MGI Symbol;Acc:MGI:1914760]	7	1784	618	129	1037	248.989	-0.0582134	0.236646	-0.456977	0.647688	0.977113
ENSMUSG00000014195	ENSMUST00000137688	Dnajc7	DnaJ heat shock protein family (Hsp40) member C7 [Source:MGI Symbol;Acc:MGI:1928373]	9	946	946	NA	NA	2243.65	0.126795	0.205658	0.622967	0.533306	0.965922
ENSMUSG00000014226	ENSMUST00000014370	Cacybp	calcyclin binding protein [Source:MGI Symbol;Acc:MGI:1270839]	6	2098	690	208	1200	777.424	0.0409787	0.237069	0.143956	0.885535	0.997621
ENSMUSG00000014232	ENSMUST00000040881	Cluap1	clusterin associated protein 1 [Source:MGI Symbol;Acc:MGI:1924029]	12	1779	1242	307	230	493.949	0.124655	0.245538	0.576647	0.564178	0.971054
ENSMUSG00000014243	ENSMUST00000072916	Zswim7	zinc finger SWIM-type containing 7 [Source:MGI Symbol;Acc:MGI:1916997]	5	732	459	43	230	65.3711	0.0656475	0.196261	0.073813	0.941159	0.998389
ENSMUSG00000014245	ENSMUST00000014389	Pigl	phosphatidylinositol glycan anchor biosynthesis, class L [Source:MGI Symbol;Acc:MGI:2681271]	7	2174	759	NA	1415	176.082	-0.07763	0.229151	0.622985	0.533294	0.965922
ENSMUSG00000014294	ENSMUST00000014438	Ndufa2	NADH:ubiquinone oxidoreductase subunit A2 [Source:MGI Symbol;Acc:MGI:1343103]	3	572	300	37	235	680.178	-0.260325	0.240985	-1.09357	0.274145	0.886595
ENSMUSG00000014301	ENSMUST00000014445	Pam16	presequence translocase-asssociated motor 16 [Source:MGI Symbol;Acc:MGI:1913699]	5	596	378	135	83	305.347	0.13869	0.247571	0.525061	0.599541	0.976214
ENSMUSG00000014303	ENSMUST00000135577	Glis2	GLIS family zinc finger 2 [Source:MGI Symbol;Acc:MGI:1932535]	3	655	NA	NA	NA	197.503	0.0108948	0.248136	0.0194506	0.984482	0.998389
ENSMUSG00000014313	ENSMUST00000014457	Cox6c	cytochrome c oxidase subunit 6C [Source:MGI Symbol;Acc:MGI:104614]	4	503	231	122	122	3223.9	-0.242157	0.20004	-1.19383	0.232546	0.864046
ENSMUSG00000014329	ENSMUST00000143791	Bicc1	BicC family RNA binding protein 1 [Source:MGI Symbol;Acc:MGI:1933388]	21	5431	2934	84	2413	92.8664	-0.0304248	0.215449	-0.0673554	0.946299	0.998389
ENSMUSG00000014349	ENSMUST00000100528	Ube2z	ubiquitin-conjugating enzyme E2Z [Source:MGI Symbol;Acc:MGI:1343160]	7	3997	1071	114	2812	1575.79	0.0013503	0.22255	0.0129925	0.989634	0.99861
ENSMUSG00000014353	ENSMUST00000143398	Tmem87b	transmembrane protein 87B [Source:MGI Symbol;Acc:MGI:1919727]	19	2100	1668	36	396	705.036	-0.295491	0.23626	-1.28605	0.198426	0.841096
ENSMUSG00000014355	ENSMUST00000014499	Anapc1	anaphase promoting complex subunit 1 [Source:MGI Symbol;Acc:MGI:103097]	48	8942	5835	239	2844	2773.85	0.0896967	0.205239	0.443667	0.657283	0.978072
ENSMUSG00000014361	ENSMUST00000014505	Mertk	MER proto-oncogene tyrosine kinase [Source:MGI Symbol;Acc:MGI:96965]	19	4302	2985	90	1227	232.765	-0.0777844	0.241224	-0.360061	0.718802	0.988267
ENSMUSG00000014402	ENSMUST00000156335	Tsg101	tumor susceptibility gene 101 [Source:MGI Symbol;Acc:MGI:106581]	7	661	435	89	NA	639.395	-0.244947	0.232359	-1.06815	0.285453	0.891341
ENSMUSG00000014418	ENSMUST00000130365	Hps5	HPS5, biogenesis of lysosomal organelles complex 2 subunit 2 [Source:MGI Symbol;Acc:MGI:2180307]	5	760	760	NA	NA	244.33	0.321953	0.237597	1.54932	0.121306	0.738569
ENSMUSG00000014426	ENSMUST00000089058	Map3k4	mitogen-activated protein kinase kinase kinase 4 [Source:MGI Symbol;Acc:MGI:1346875]	27	5441	4794	168	479	1354.38	-0.201706	0.232978	-1.0028	0.315959	0.906019
ENSMUSG00000014444	ENSMUST00000152596	Piezo1	piezo-type mechanosensitive ion channel component 1 [Source:MGI Symbol;Acc:MGI:3603204]	3	506	NA	NA	NA	78.234	-0.0703387	0.189071	-0.105586	0.915911	0.998332
ENSMUSG00000014470	ENSMUST00000014614	Rnf166	ring finger protein 166 [Source:MGI Symbol;Acc:MGI:1915968]	6	1783	714	47	1022	465.35	0.163073	0.244479	0.689239	0.490673	0.959204
ENSMUSG00000014496	ENSMUST00000227863	Ankrd28	ankyrin repeat domain 28 [Source:MGI Symbol;Acc:MGI:2145661]	28	6616	3252	112	3252	1645.13	0.186749	0.210502	0.901193	0.367485	0.925421
ENSMUSG00000014498	ENSMUST00000014642	Ankrd52	ankyrin repeat domain 52 [Source:MGI Symbol;Acc:MGI:2444029]	28	6620	3231	104	3285	2728.71	0.479687	0.200809	2.43141	0.01504	0.374364
ENSMUSG00000014503	ENSMUST00000014647	Pkd2l2	polycystic kidney disease 2-like 2 [Source:MGI Symbol;Acc:MGI:1858231]	15	3788	1866	44	1861	178.664	0.0927736	0.24364	0.515901	0.605924	0.976251
ENSMUSG00000014504	ENSMUST00000072576	Srp19	signal recognition particle 19 [Source:MGI Symbol;Acc:MGI:1913634]	5	876	435	74	367	988.683	-0.140794	0.230449	-0.665214	0.505914	0.962737
ENSMUSG00000014547	ENSMUST00000014691	Wdfy2	WD repeat and FYVE domain containing 2 [Source:MGI Symbol;Acc:MGI:2442811]	12	6646	1203	243	5200	377.717	-0.418165	0.249262	-1.76028	0.0783605	0.654115
ENSMUSG00000014550	ENSMUST00000014694	Rbsn	rabenosyn, RAB effector [Source:MGI Symbol;Acc:MGI:1925537]	12	5334	2352	215	2598	1548.43	-0.00724865	0.214317	-0.0363308	0.971019	0.998389
ENSMUSG00000014551	ENSMUST00000014695	Mrps25	mitochondrial ribosomal protein S25 [Source:MGI Symbol;Acc:MGI:1928140]	2	565	NA	NA	NA	299.234	-0.0108934	0.249156	-0.0601191	0.952061	0.998389
ENSMUSG00000014554	ENSMUST00000014698	Dguok	deoxyguanosine kinase [Source:MGI Symbol;Acc:MGI:1351602]	7	1107	834	80	193	211.832	0.0810952	0.248793	0.32858	0.742473	0.992206
ENSMUSG00000014592	ENSMUST00000105668	Camta1	calmodulin binding transcription activator 1 [Source:MGI Symbol;Acc:MGI:2140230]	14	4962	1776	163	3009	19278	0.191828	0.174782	1.07952	0.280355	0.89075
ENSMUSG00000014599	ENSMUST00000153114	Csf1	colony stimulating factor 1 (macrophage) [Source:MGI Symbol;Acc:MGI:1339753]	6	773	547	197	NA	242.411	-0.202165	0.237242	-0.375199	0.707512	0.986475
ENSMUSG00000014601	ENSMUST00000064759	Strip1	striatin interacting protein 1 [Source:MGI Symbol;Acc:MGI:2443884]	21	3215	2514	14	687	1230.05	-0.163506	0.216187	-0.730184	0.465278	0.954731
ENSMUSG00000014602	ENSMUST00000186861	Kif1a	kinesin family member 1A [Source:MGI Symbol;Acc:MGI:108391]	5	528	327	72	NA	40056.6	0.0563665	0.202035	0.289128	0.772483	0.995026
ENSMUSG00000014606	ENSMUST00000014750	Slc25a11	solute carrier family 25 (mitochondrial carrier oxoglutarate carrier), member 11 [Source:MGI Symbol;Acc:MGI:1915113]	8	1711	945	196	570	1021.29	0.21107	0.226297	0.965852	0.334118	0.911602
ENSMUSG00000014633	ENSMUST00000150128	Cmc2	COX assembly mitochondrial protein 2 [Source:MGI Symbol;Acc:MGI:1913781]	5	793	135	97	342	149.301	-0.272873	0.225476	-1.56565	0.117429	0.733695
ENSMUSG00000014668	ENSMUST00000197005	Chfr	checkpoint with forkhead and ring finger domains [Source:MGI Symbol;Acc:MGI:2444898]	4	613	NA	NA	NA	686.735	-0.230388	0.24116	-0.975153	0.329485	0.911251
ENSMUSG00000014748	ENSMUST00000014892	Tex261	testis expressed gene 261 [Source:MGI Symbol;Acc:MGI:1096575]	6	2984	591	90	2303	311.312	-0.252725	0.248278	-0.903788	0.366108	0.925375
ENSMUSG00000014763	ENSMUST00000055352	Fam120b	family with sequence similarity 120, member B [Source:MGI Symbol;Acc:MGI:1914794]	11	4420	2361	359	1672	1993.82	-0.0513514	0.208227	-0.267826	0.788834	0.995026
ENSMUSG00000014767	ENSMUST00000149518	Tbp	TATA box binding protein [Source:MGI Symbol;Acc:MGI:101838]	2	460	NA	NA	NA	1014.41	-0.148656	0.235333	-0.586444	0.557577	0.968193
ENSMUSG00000014769	ENSMUST00000232500	Psmb1	proteasome (prosome, macropain) subunit, beta type 1 [Source:MGI Symbol;Acc:MGI:104884]	6	1435	423	519	303	1123.94	0.128006	0.21723	0.616307	0.537692	0.965922
ENSMUSG00000014773	ENSMUST00000140784	Dll1	delta like canonical Notch ligand 1 [Source:MGI Symbol;Acc:MGI:104659]	2	751	NA	NA	NA	184.39	0.226952	0.231772	0.62087	0.534685	0.965922
ENSMUSG00000014776	ENSMUST00000014920	Nol3	nucleolar protein 3 (apoptosis repressor with CARD domain) [Source:MGI Symbol;Acc:MGI:1925938]	4	3176	663	474	2037	132.685	0.0235612	0.234137	-0.243362	0.807725	0.995026
ENSMUSG00000014778	ENSMUST00000134837	Fhod1	formin homology 2 domain containing 1 [Source:MGI Symbol;Acc:MGI:2679008]	2	548	NA	NA	NA	15.3512	-0.0565857	0.12249	-0.242112	0.808693	0.995026
ENSMUSG00000014786	ENSMUST00000073149	Slc9a5	solute carrier family 9 (sodium/hydrogen exchanger), member 5 [Source:MGI Symbol;Acc:MGI:2685542]	16	3499	2697	534	268	151.468	-0.16497	0.230795	-0.878501	0.379672	0.926547
ENSMUSG00000014791	ENSMUST00000212655	Elmo3	engulfment and cell motility 3 [Source:MGI Symbol;Acc:MGI:2679007]	2	738	NA	NA	NA	32.0293	0.0819993	0.145783	0.520615	0.602635	0.976251
ENSMUSG00000014813	ENSMUST00000014957	Stc1	stanniocalcin 1 [Source:MGI Symbol;Acc:MGI:109131]	4	4197	744	152	3301	58.171	0.0181887	0.199515	-0.216646	0.828485	0.995026
ENSMUSG00000014837	ENSMUST00000212922	4931428F04Rik	RIKEN cDNA 4931428F04 gene [Source:MGI Symbol;Acc:MGI:1921606]	7	3313	1404	282	1571	59.1423	0.126136	0.197389	0.68667	0.49229	0.959204
ENSMUSG00000014846	ENSMUST00000176419	Tppp3	tubulin polymerization-promoting protein family member 3 [Source:MGI Symbol;Acc:MGI:1915221]	3	719	531	35	153	145.621	-0.0206605	0.232356	-0.17303	0.862628	0.996118
ENSMUSG00000014850	ENSMUST00000185852	Msh3	mutS homolog 3 [Source:MGI Symbol;Acc:MGI:109519]	24	3946	3288	95	563	470.358	0.247922	0.246008	1.00402	0.315367	0.906019
ENSMUSG00000014852	ENSMUST00000147216	Adamts13	a disintegrin-like and metallopeptidase (reprolysin type) with thrombospondin type 1 motif, 13 [Source:MGI Symbol;Acc:MGI:2685556]	3	603	NA	NA	NA	20.9055	0.0350808	0.118942	1.35419	0.175677	0.80953
ENSMUSG00000014856	ENSMUST00000015000	Tmem208	transmembrane protein 208 [Source:MGI Symbol;Acc:MGI:1913570]	6	785	522	115	148	67.1717	-0.0750654	0.174352	-0.152928	0.878455	0.996137
ENSMUSG00000014859	ENSMUST00000015003	E2f4	E2F transcription factor 4 [Source:MGI Symbol;Acc:MGI:103012]	10	1993	1233	78	682	576.256	0.20925	0.249115	0.942276	0.346051	0.91601
ENSMUSG00000014867	ENSMUST00000015011	Surf4	surfeit gene 4 [Source:MGI Symbol;Acc:MGI:98445]	6	3281	810	606	1865	449.755	0.262932	0.248831	1.44153	0.149434	0.780175
ENSMUSG00000014873	ENSMUST00000015017	Surf2	surfeit gene 2 [Source:MGI Symbol;Acc:MGI:98444]	6	1203	774	59	370	772.125	-0.0643564	0.234885	-0.266576	0.789796	0.995026
ENSMUSG00000014905	ENSMUST00000015049	Dnajb9	DnaJ heat shock protein family (Hsp40) member B9 [Source:MGI Symbol;Acc:MGI:1351618]	3	2461	669	387	1395	238.265	0.023048	0.248232	0.342998	0.7316	0.991687
ENSMUSG00000014907	ENSMUST00000118009	Naf1	nuclear assembly factor 1 ribonucleoprotein [Source:MGI Symbol;Acc:MGI:2682306]	8	2990	1794	150	1046	141.961	-0.46501	0.237068	-2.30502	0.0211653	0.427758
ENSMUSG00000014932	ENSMUST00000202543	Yes1	YES proto-oncogene 1, Src family tyrosine kinase [Source:MGI Symbol;Acc:MGI:99147]	12	2657	1626	205	818	134.428	-0.123471	0.234584	-0.794663	0.42681	0.947371
ENSMUSG00000014956	ENSMUST00000201880	Ppp1cb	protein phosphatase 1 catalytic subunit beta [Source:MGI Symbol;Acc:MGI:104871]	4	861	303	NA	427	7826.09	-0.0505617	0.194626	-0.24644	0.805342	0.995026
ENSMUSG00000014959	ENSMUST00000028509	Gorasp2	golgi reassembly stacking protein 2 [Source:MGI Symbol;Acc:MGI:2135962]	10	2238	1356	122	760	2344.86	-0.0378949	0.200887	-0.163307	0.870277	0.996118
ENSMUSG00000014980	ENSMUST00000015124	Tsen15	tRNA splicing endonuclease subunit 15 [Source:MGI Symbol;Acc:MGI:1913887]	5	1133	507	98	528	243.931	0.0789268	0.248315	0.417008	0.676672	0.978407
ENSMUSG00000015002	ENSMUST00000015146	Efr3a	EFR3 homolog A [Source:MGI Symbol;Acc:MGI:1923990]	23	5215	2460	197	2558	5222.25	0.0216614	0.18276	0.123375	0.90181	0.998332
ENSMUSG00000015013	ENSMUST00000212477	Trappc2l	trafficking protein particle complex 2L [Source:MGI Symbol;Acc:MGI:1916295]	4	426	NA	NA	NA	266.313	-0.0607469	0.249257	-0.223421	0.823208	0.995026
ENSMUSG00000015016	ENSMUST00000212790	Acsf3	acyl-CoA synthetase family member 3 [Source:MGI Symbol;Acc:MGI:2182591]	10	2171	1752	51	344	96.573	-0.0738536	0.168531	-0.549069	0.582958	0.973686
ENSMUSG00000015023	ENSMUST00000040416	Ddx19a	DEAD box helicase 19a [Source:MGI Symbol;Acc:MGI:99526]	12	2547	1437	77	1033	586.395	-0.0697274	0.24922	-0.0455945	0.963633	0.998389
ENSMUSG00000015027	ENSMUST00000015171	Galns	galactosamine (N-acetyl)-6-sulfate sulfatase [Source:MGI Symbol;Acc:MGI:1355303]	14	2557	1563	125	869	27.6282	0.0692054	0.136688	1.58286	0.113453	0.725976
ENSMUSG00000015087	ENSMUST00000135084	Rabl6	RAB, member RAS oncogene family-like 6 [Source:MGI Symbol;Acc:MGI:2442633]	2	548	NA	NA	NA	2189.23	0.0493264	0.203472	0.22482	0.822119	0.995026
ENSMUSG00000015090	ENSMUST00000137417	Ptgds	prostaglandin D2 synthase (brain) [Source:MGI Symbol;Acc:MGI:99261]	6	645	NA	NA	NA	931.72	-0.118165	0.235252	-0.690431	0.489923	0.959009
ENSMUSG00000015092	ENSMUST00000015236	Edf1	endothelial differentiation-related factor 1 [Source:MGI Symbol;Acc:MGI:1891227]	5	722	447	105	170	3171.47	-0.260139	0.199396	-1.29339	0.195876	0.839129
ENSMUSG00000015094	ENSMUST00000071442	Npdc1	neural proliferation, differentiation and control 1 [Source:MGI Symbol;Acc:MGI:1099802]	9	1485	999	183	303	1180.85	-0.488116	0.241726	-2.30389	0.0212287	0.427758
ENSMUSG00000015095	ENSMUST00000015239	Fbxw5	F-box and WD-40 domain protein 5 [Source:MGI Symbol;Acc:MGI:1354731]	9	2388	1722	137	506	1882.81	-0.444963	0.232229	-1.98769	0.0468458	0.562069
ENSMUSG00000015112	ENSMUST00000203551	Slc25a13	solute carrier family 25 (mitochondrial carrier, adenine nucleotide translocator), member 13 [Source:MGI Symbol;Acc:MGI:1354721]	3	631	NA	NA	NA	32.2722	0.187318	0.144047	1.05722	0.290413	0.892984
ENSMUSG00000015120	ENSMUST00000049911	Ube2i	ubiquitin-conjugating enzyme E2I [Source:MGI Symbol;Acc:MGI:107365]	7	1138	477	180	1918	1450.09	-0.197482	0.211265	-0.947276	0.343498	0.915789
ENSMUSG00000015126	ENSMUST00000063574	Tsr3	TSR3 20S rRNA accumulation [Source:MGI Symbol;Acc:MGI:1915577]	6	1192	972	83	136	342.638	0.270696	0.249259	1.15235	0.249176	0.872248
ENSMUSG00000015127	ENSMUST00000039734	Unkl	unkempt family like zinc finger [Source:MGI Symbol;Acc:MGI:1921404]	15	4779	2184	19	2576	239.824	-0.296635	0.246957	-1.46299	0.143471	0.769942
ENSMUSG00000015133	ENSMUST00000154893	Lrrk1	leucine-rich repeat kinase 1 [Source:MGI Symbol;Acc:MGI:2142227]	3	1559	NA	NA	NA	51.3051	-0.16981	0.15387	-0.372899	0.709224	0.98679
ENSMUSG00000015143	ENSMUST00000021554	Actn1	actinin, alpha 1 [Source:MGI Symbol;Acc:MGI:2137706]	21	3734	2679	280	775	951.581	0.0117288	0.226916	0.0482229	0.961539	0.998389
ENSMUSG00000015149	ENSMUST00000128961	Sirt2	sirtuin 2 [Source:MGI Symbol;Acc:MGI:1927664]	6	774	NA	NA	NA	3355.91	-0.140537	0.22668	-0.692437	0.488663	0.958842
ENSMUSG00000015165	ENSMUST00000172884	Hnrnpl	heterogeneous nuclear ribonucleoprotein L [Source:MGI Symbol;Acc:MGI:104816]	5	502	338	119	NA	1699.68	-0.146512	0.218273	-0.642798	0.520355	0.965177
ENSMUSG00000015176	ENSMUST00000223728	Nolc1	nucleolar and coiled-body phosphoprotein 1 [Source:MGI Symbol;Acc:MGI:1918019]	13	3523	2103	60	1360	743.8	-0.0815479	0.248916	-0.430021	0.66718	0.978072
ENSMUSG00000015189	ENSMUST00000204372	Casd1	CAS1 domain containing 1 [Source:MGI Symbol;Acc:MGI:2384865]	5	396	396	NA	NA	901.605	0.0653645	0.237253	0.217288	0.827984	0.995026
ENSMUSG00000015202	ENSMUST00000150282	Cnksr3	Cnksr family member 3 [Source:MGI Symbol;Acc:MGI:2674130]	6	2554	945	384	1225	112.475	-0.351824	0.231828	-1.91712	0.0552225	0.591572
ENSMUSG00000015214	ENSMUST00000015358	Mtmr1	myotubularin related protein 1 [Source:MGI Symbol;Acc:MGI:1858271]	15	4634	2010	155	2469	1479.58	0.0680691	0.218655	0.306995	0.758847	0.993434
ENSMUSG00000015217	ENSMUST00000015361	Hmgb3	high mobility group box 3 [Source:MGI Symbol;Acc:MGI:1098219]	5	1544	603	68	872	222.965	0.0167442	0.24677	0.0162831	0.987009	0.998389
ENSMUSG00000015222	ENSMUST00000114013	Map2	microtubule-associated protein 2 [Source:MGI Symbol;Acc:MGI:97175]	15	6258	5487	424	181	14696.1	0.0222502	0.178362	0.105026	0.916355	0.998332
ENSMUSG00000015224	ENSMUST00000055693	Cyp2j9	cytochrome P450, family 2, subfamily j, polypeptide 9 [Source:MGI Symbol;Acc:MGI:1921769]	9	2037	1509	233	295	66.1762	-0.298233	0.171708	-2.23506	0.0254132	0.460088
ENSMUSG00000015243	ENSMUST00000149127	Abca1	ATP-binding cassette, sub-family A (ABC1), member 1 [Source:MGI Symbol;Acc:MGI:99607]	6	775	NA	NA	NA	467.326	-0.24913	0.247566	-1.01589	0.309681	0.905713
ENSMUSG00000015247	ENSMUST00000015391	Nipsnap3b	nipsnap homolog 3B [Source:MGI Symbol;Acc:MGI:1913786]	6	1552	744	108	700	199.906	-0.0303424	0.247365	0.134784	0.892782	0.998144
ENSMUSG00000015289	ENSMUST00000015433	Lage3	L antigen family, member 3 [Source:MGI Symbol;Acc:MGI:1913442]	3	761	447	91	223	228.413	0.0712147	0.24164	0.476619	0.633633	0.977041
ENSMUSG00000015290	ENSMUST00000126117	Ubl4a	ubiquitin-like 4A [Source:MGI Symbol;Acc:MGI:95049]	3	2220	NA	NA	NA	2794.56	-0.212225	0.214784	-0.982727	0.325742	0.910409
ENSMUSG00000015291	ENSMUST00000015435	Gdi1	guanosine diphosphate (GDP) dissociation inhibitor 1 [Source:MGI Symbol;Acc:MGI:99846]	11	2666	1344	399	923	27302.4	-0.000647797	0.173503	-0.0164473	0.986878	0.998389
ENSMUSG00000015305	ENSMUST00000015449	Sash1	SAM and SH3 domain containing 1 [Source:MGI Symbol;Acc:MGI:1917347]	20	7183	3693	212	3278	2390.46	0.3124	0.206244	1.48956	0.136341	0.763269
ENSMUSG00000015312	ENSMUST00000015456	Gadd45b	growth arrest and DNA-damage-inducible 45 beta [Source:MGI Symbol;Acc:MGI:107776]	4	1284	483	243	558	159.824	-0.542846	0.242714	-2.41487	0.0157409	0.382803
ENSMUSG00000015335	ENSMUST00000102865	Zdhhc12	zinc finger, DHHC domain containing 12 [Source:MGI Symbol;Acc:MGI:1913470]	5	1165	804	60	301	26.8739	0.0296438	0.15564	0.0193547	0.984558	0.998389
ENSMUSG00000015337	ENSMUST00000015481	Endog	endonuclease G [Source:MGI Symbol;Acc:MGI:1261433]	3	1063	885	82	96	49.2853	-0.122532	0.187738	-1.16638	0.243461	0.869243
ENSMUSG00000015341	ENSMUST00000051094	Golga7	golgi autoantigen, golgin subfamily a, 7 [Source:MGI Symbol;Acc:MGI:1931029]	6	1792	414	55	1286	2136.46	0.237505	0.196139	1.20962	0.226424	0.860554
ENSMUSG00000015342	ENSMUST00000015486	Xk	X-linked Kx blood group [Source:MGI Symbol;Acc:MGI:103569]	3	5076	1341	234	3501	649.046	-0.1109	0.24338	-0.556599	0.577801	0.973686
ENSMUSG00000015354	ENSMUST00000151210	Pcolce2	procollagen C-endopeptidase enhancer 2 [Source:MGI Symbol;Acc:MGI:1923727]	5	623	NA	NA	NA	128.544	-0.292406	0.231343	-0.706792	0.479696	0.957376
ENSMUSG00000015357	ENSMUST00000015501	Clpx	caseinolytic mitochondrial matrix peptidase chaperone subunit [Source:MGI Symbol;Acc:MGI:1346017]	14	2885	1905	227	753	654.506	0.215308	0.247191	0.718763	0.472287	0.95617
ENSMUSG00000015363	ENSMUST00000081702	Trabd	TraB domain containing [Source:MGI Symbol;Acc:MGI:1915226]	10	2439	1131	129	1144	124.84	-0.173875	0.231635	-0.922619	0.356206	0.921779
ENSMUSG00000015377	ENSMUST00000230823	Dennd6b	DENN/MADD domain containing 6B [Source:MGI Symbol;Acc:MGI:1916690]	18	2028	NA	NA	NA	728.541	-0.148996	0.247627	0.403344	0.686695	0.980588
ENSMUSG00000015396	ENSMUST00000221359	Cd83	CD83 antigen [Source:MGI Symbol;Acc:MGI:1328316]	4	2158	NA	NA	NA	94.6658	0.24071	0.221764	0.667366	0.504538	0.962385
ENSMUSG00000015405	ENSMUST00000073973	Ace2	angiotensin I converting enzyme (peptidyl-dipeptidase A) 2 [Source:MGI Symbol;Acc:MGI:1917258]	18	3422	2418	184	820	43.2898	-0.202551	0.12348	-0.589471	0.555546	0.967882
ENSMUSG00000015451	ENSMUST00000160657	C4a	complement component 4A (Rodgers blood group) [Source:MGI Symbol;Acc:MGI:98320]	2	526	NA	NA	NA	15.9011	-0.0176648	0.112306	-0.355091	0.722521	0.989578
ENSMUSG00000015452	ENSMUST00000174496	Ager	advanced glycosylation end product-specific receptor [Source:MGI Symbol;Acc:MGI:893592]	10	1347	1182	32	133	15.1453	-0.00853933	0.0965162	-0.17878	0.85811	0.996118
ENSMUSG00000015461	ENSMUST00000015605	Atf6b	activating transcription factor 6 beta [Source:MGI Symbol;Acc:MGI:105121]	18	2566	2121	68	377	630.076	0.0193191	0.247241	-0.241441	0.809213	0.995026
ENSMUSG00000015468	ENSMUST00000141768	Notch4	notch 4 [Source:MGI Symbol;Acc:MGI:107471]	3	598	NA	NA	NA	21.8806	0.00219872	0.129496	-0.319405	0.749419	0.992629
ENSMUSG00000015474	ENSMUST00000167097	Ppt2	palmitoyl-protein thioesterase 2 [Source:MGI Symbol;Acc:MGI:1860075]	7	1111	710	393	NA	129.896	0.704016	0.226068	3.50748	0.000452366	0.0758094
ENSMUSG00000015476	ENSMUST00000015620	Prrt1	proline-rich transmembrane protein 1 [Source:MGI Symbol;Acc:MGI:1932118]	4	1940	921	153	866	4353.42	0.0224952	0.202868	0.0793254	0.936774	0.998389
ENSMUSG00000015478	ENSMUST00000015622	Rnf5	ring finger protein 5 [Source:MGI Symbol;Acc:MGI:1860076]	6	1238	543	217	478	601.368	-0.264816	0.24682	-0.862685	0.388311	0.933124
ENSMUSG00000015484	ENSMUST00000015628	Fam163a	family with sequence similarity 163, member A [Source:MGI Symbol;Acc:MGI:3618859]	5	3882	507	197	2931	84.0084	0.26213	0.222743	1.57629	0.114959	0.730163
ENSMUSG00000015488	ENSMUST00000114005	Cacfd1	calcium channel flower domain containing 1 [Source:MGI Symbol;Acc:MGI:1924317]	4	1286	387	62	837	532.502	-0.205777	0.245859	-0.868042	0.385372	0.931239
ENSMUSG00000015501	ENSMUST00000186989	Hivep2	human immunodeficiency virus type I enhancer binding protein 2 [Source:MGI Symbol;Acc:MGI:1338076]	5	1762	1121	367	NA	30569.4	0.071584	0.171374	0.412149	0.68023	0.979334
ENSMUSG00000015522	ENSMUST00000090804	Arnt	aryl hydrocarbon receptor nuclear translocator [Source:MGI Symbol;Acc:MGI:88071]	21	4325	2331	147	1847	1314.25	0.192781	0.233842	0.816159	0.414409	0.942448
ENSMUSG00000015533	ENSMUST00000056117	Itga2	integrin alpha 2 [Source:MGI Symbol;Acc:MGI:96600]	30	7108	3537	167	3404	15.9084	0.0694512	0.129717	0.27325	0.784661	0.995026
ENSMUSG00000015536	ENSMUST00000165022	Mocs2	molybdenum cofactor synthesis 2 [Source:MGI Symbol;Acc:MGI:1336894]	7	962	267	20	254	2028.94	0.0740186	0.19913	0.371151	0.710525	0.98679
ENSMUSG00000015542	ENSMUST00000103041	Nat9	N-acetyltransferase 9 (GCN5-related, putative) [Source:MGI Symbol;Acc:MGI:1913426]	7	953	726	24	194	114.968	-0.461297	0.215148	-1.73253	0.0831784	0.664332
ENSMUSG00000015568	ENSMUST00000015712	Lpl	lipoprotein lipase [Source:MGI Symbol;Acc:MGI:96820]	10	4115	1425	262	2428	586.715	0.394898	0.246246	1.5661	0.117325	0.733695
ENSMUSG00000015575	ENSMUST00000015719	Atp6v0e	ATPase, H+ transporting, lysosomal V0 subunit E [Source:MGI Symbol;Acc:MGI:1328318]	4	823	246	105	436	248.104	0.163812	0.2478	0.565776	0.571546	0.97223
ENSMUSG00000015597	ENSMUST00000138127	Zfp318	zinc finger protein 318 [Source:MGI Symbol;Acc:MGI:1889348]	8	3936	3465	88	383	3221.32	0.329145	0.192484	1.73084	0.0834795	0.664332
ENSMUSG00000015599	ENSMUST00000225808	Ttbk1	tau tubulin kinase 1 [Source:MGI Symbol;Acc:MGI:2147036]	13	8926	2298	38	6590	4233.28	-0.130081	0.204375	-0.619473	0.535605	0.965922
ENSMUSG00000015605	ENSMUST00000233104	Srf	serum response factor [Source:MGI Symbol;Acc:MGI:106658]	3	376	292	NA	84	1104.69	-0.235039	0.230539	-0.918577	0.358317	0.923212
ENSMUSG00000015647	ENSMUST00000130796	Lama5	laminin, alpha 5 [Source:MGI Symbol;Acc:MGI:105382]	4	734	NA	NA	NA	26.5344	-0.0460854	0.16134	0.0286326	0.977158	0.998389
ENSMUSG00000015653	ENSMUST00000115425	Steap2	six transmembrane epithelial antigen of prostate 2 [Source:MGI Symbol;Acc:MGI:1921301]	6	4550	1470	450	2471	222.504	0.0629247	0.222058	-0.184475	0.853641	0.996118
ENSMUSG00000015656	ENSMUST00000117557	Hspa8	heat shock protein 8 [Source:MGI Symbol;Acc:MGI:105384]	9	2019	1884	47	83	25306.5	0.0312115	0.2104	0.0413084	0.96705	0.998389
ENSMUSG00000015659	ENSMUST00000097432	Serac1	serine active site containing 1 [Source:MGI Symbol;Acc:MGI:2447813]	17	4007	1965	123	1918	713.557	0.174671	0.244103	0.607746	0.543356	0.967248
ENSMUSG00000015668	ENSMUST00000059099	Pdzd11	PDZ domain containing 11 [Source:MGI Symbol;Acc:MGI:1919871]	7	1041	423	120	485	711.172	-0.334397	0.24887	-1.44193	0.149321	0.780175
ENSMUSG00000015671	ENSMUST00000170836	Psma2	proteasome subunit alpha 2 [Source:MGI Symbol;Acc:MGI:104885]	8	2911	705	35	2171	2568.22	0.0283023	0.209322	0.133514	0.893787	0.998194
ENSMUSG00000015672	ENSMUST00000015816	Mrpl32	mitochondrial ribosomal protein L32 [Source:MGI Symbol;Acc:MGI:2137226]	3	658	120	NA	368	243.126	-0.210674	0.247362	-0.763883	0.444937	0.952688
ENSMUSG00000015697	ENSMUST00000152260	Setdb1	SET domain, bifurcated 1 [Source:MGI Symbol;Acc:MGI:1934229]	2	645	NA	NA	NA	1157.49	0.248614	0.243798	1.13243	0.257455	0.87734
ENSMUSG00000015702	ENSMUST00000015846	Anxa9	annexin A9 [Source:MGI Symbol;Acc:MGI:1923711]	13	1851	1038	103	694	23.0415	-0.063301	0.131936	-1.17202	0.24119	0.869243
ENSMUSG00000015709	ENSMUST00000208232	Arnt2	aryl hydrocarbon receptor nuclear translocator 2 [Source:MGI Symbol;Acc:MGI:107188]	19	6047	2106	164	3775	7664.07	0.0589203	0.197292	0.296694	0.766701	0.995026
ENSMUSG00000015711	ENSMUST00000015855	Prune1	prune exopolyphosphatase [Source:MGI Symbol;Acc:MGI:1925152]	8	3140	1365	453	1322	923.363	0.200129	0.233862	1.01738	0.308973	0.9052
ENSMUSG00000015714	ENSMUST00000015858	Cers2	ceramide synthase 2 [Source:MGI Symbol;Acc:MGI:1924143]	11	2216	1143	262	810	622.095	-0.0730132	0.243738	-0.483083	0.629037	0.977041
ENSMUSG00000015733	ENSMUST00000015877	Capza2	capping actin protein of muscle Z-line subunit alpha 2 [Source:MGI Symbol;Acc:MGI:106222]	10	2537	861	139	1537	5942.28	0.160368	0.203733	0.802858	0.422057	0.944747
ENSMUSG00000015745	ENSMUST00000130043	Plekho1	pleckstrin homology domain containing, family O member 1 [Source:MGI Symbol;Acc:MGI:1914470]	5	788	788	NA	NA	431.716	-0.117863	0.244698	-1.19231	0.233138	0.864046
ENSMUSG00000015747	ENSMUST00000015891	Vps45	vacuolar protein sorting 45 [Source:MGI Symbol;Acc:MGI:891965]	15	2637	1713	692	232	664.652	-0.0385134	0.242203	-0.121502	0.903294	0.998332
ENSMUSG00000015748	ENSMUST00000159901	Prpf3	pre-mRNA processing factor 3 [Source:MGI Symbol;Acc:MGI:1918017]	4	575	345	NA	230	337.55	-0.0742506	0.248826	-0.246563	0.805247	0.995026
ENSMUSG00000015749	ENSMUST00000171035	Anp32e	acidic (leucine-rich) nuclear phosphoprotein 32 family, member E [Source:MGI Symbol;Acc:MGI:1913721]	4	495	321	90	NA	2601.88	0.0982573	0.20337	0.503253	0.614786	0.977041
ENSMUSG00000015750	ENSMUST00000015894	Aph1a	aph1 homolog A, gamma secretase subunit [Source:MGI Symbol;Acc:MGI:2385110]	6	2863	744	202	1917	142.352	-0.0823529	0.220579	-0.262533	0.79291	0.995026
ENSMUSG00000015755	ENSMUST00000146444	Tab2	TGF-beta activated kinase 1/MAP3K7 binding protein 2 [Source:MGI Symbol;Acc:MGI:1915902]	7	4380	2082	430	1782	3359.13	0.028631	0.191869	0.145824	0.884061	0.997574
ENSMUSG00000015757	ENSMUST00000015901	Ppil4	peptidylprolyl isomerase (cyclophilin)-like 4 [Source:MGI Symbol;Acc:MGI:1914668]	13	3471	1479	60	1932	1007.47	0.0241689	0.240589	0.275158	0.783195	0.995026
ENSMUSG00000015759	ENSMUST00000015903	Cnih1	cornichon family AMPA receptor auxiliary protein 1 [Source:MGI Symbol;Acc:MGI:1277202]	5	1538	435	148	955	231.05	0.0861407	0.243381	0.337664	0.735616	0.991687
ENSMUSG00000015766	ENSMUST00000100841	Eps8	epidermal growth factor receptor pathway substrate 8 [Source:MGI Symbol;Acc:MGI:104684]	21	4151	2466	316	1348	775.831	-0.234504	0.244922	-1.09348	0.274181	0.886595
ENSMUSG00000015776	ENSMUST00000102899	Med22	mediator complex subunit 22 [Source:MGI Symbol;Acc:MGI:98446]	3	3506	423	262	2821	224.218	-0.467106	0.24731	-1.85137	0.0641161	0.616608
ENSMUSG00000015790	ENSMUST00000142967	Surf1	surfeit gene 1 [Source:MGI Symbol;Acc:MGI:98443]	4	567	NA	NA	NA	396.956	-0.127413	0.247976	-0.636463	0.524475	0.965784
ENSMUSG00000015804	ENSMUST00000015948	Med28	mediator complex subunit 28 [Source:MGI Symbol;Acc:MGI:1914249]	4	778	NA	NA	NA	2484.77	-0.271195	0.208004	-1.33103	0.183178	0.822448
ENSMUSG00000015806	ENSMUST00000198258	Qdpr	quinoid dihydropteridine reductase [Source:MGI Symbol;Acc:MGI:97836]	6	1172	420	93	552	495.696	0.114247	0.24589	0.429659	0.667444	0.978072
ENSMUSG00000015829	ENSMUST00000192069	Tnr	tenascin R [Source:MGI Symbol;Acc:MGI:99516]	23	12202	4077	447	7516	8200.02	0.152969	0.193951	0.862588	0.388364	0.933124
ENSMUSG00000015837	ENSMUST00000136936	Sqstm1	sequestosome 1 [Source:MGI Symbol;Acc:MGI:107931]	3	953	330	NA	623	2607.22	-0.151522	0.192868	-0.792654	0.42798	0.947837
ENSMUSG00000015839	ENSMUST00000102672	Nfe2l2	nuclear factor, erythroid derived 2, like 2 [Source:MGI Symbol;Acc:MGI:108420]	5	2475	1794	233	448	400.165	-0.109559	0.246656	-0.888183	0.374442	0.925421
ENSMUSG00000015843	ENSMUST00000111386	Rxrg	retinoid X receptor gamma [Source:MGI Symbol;Acc:MGI:98216]	11	1705	1392	109	151	29.7645	-0.0705538	0.15198	0.481245	0.630343	0.977041
ENSMUSG00000015846	ENSMUST00000077257	Rxra	retinoid X receptor alpha [Source:MGI Symbol;Acc:MGI:98214]	10	4905	1404	232	3269	500.281	0.0180698	0.245319	0.152469	0.878817	0.996373
ENSMUSG00000015852	ENSMUST00000090986	Fcrls	Fc receptor-like S, scavenger receptor [Source:MGI Symbol;Acc:MGI:1933397]	8	2273	1530	124	619	73.6446	-0.0847765	0.185869	-0.239073	0.811049	0.995026
ENSMUSG00000015869	ENSMUST00000152874	Prpsap1	phosphoribosyl pyrophosphate synthetase-associated protein 1 [Source:MGI Symbol;Acc:MGI:1915013]	9	1691	498	97	711	489.357	-0.241783	0.240541	-1.00336	0.315689	0.906019
ENSMUSG00000015879	ENSMUST00000016023	Fam184b	family with sequence similarity 184, member B [Source:MGI Symbol;Acc:MGI:2442958]	16	4236	2829	375	1032	142.881	0.402827	0.235229	1.45342	0.146108	0.775623
ENSMUSG00000015882	ENSMUST00000189859	Lcorl	ligand dependent nuclear receptor corepressor-like [Source:MGI Symbol;Acc:MGI:2651932]	4	384	384	NA	NA	618.996	0.508838	0.239562	2.16624	0.0302928	0.494666
ENSMUSG00000015889	ENSMUST00000016033	Lta4h	leukotriene A4 hydrolase [Source:MGI Symbol;Acc:MGI:96836]	19	2029	1836	99	94	352.343	-0.11879	0.242431	-0.281126	0.778614	0.995026
ENSMUSG00000015932	ENSMUST00000103172	Dstn	destrin [Source:MGI Symbol;Acc:MGI:1929270]	4	1911	498	325	1088	3493.43	0.0216056	0.203797	0.143916	0.885567	0.997621
ENSMUSG00000015937	ENSMUST00000016081	Macroh2a1	macroH2A.1 histone [Source:MGI Symbol;Acc:MGI:1349392]	9	2046	1119	286	608	1035.56	-0.240499	0.221383	-1.09948	0.271558	0.885639
ENSMUSG00000015942	ENSMUST00000016086	Gtf2ird2	GTF2I repeat domain containing 2 [Source:MGI Symbol;Acc:MGI:2149780]	16	3482	2811	232	434	116.514	-0.184461	0.235006	-0.855975	0.392011	0.934138
ENSMUSG00000015943	ENSMUST00000016087	Bola1	bolA-like 1 (E. coli) [Source:MGI Symbol;Acc:MGI:1916418]	2	729	414	37	275	118.613	-0.206188	0.234429	-0.936231	0.349154	0.917809
ENSMUSG00000015944	ENSMUST00000016088	Castor2	cytosolic arginine sensor for mTORC1 subunit 2 [Source:MGI Symbol;Acc:MGI:1933384]	9	7367	990	328	6049	3201.39	0.0196462	0.197012	0.0989334	0.921191	0.998332
ENSMUSG00000015950	ENSMUST00000111275	Ncf1	neutrophil cytosolic factor 1 [Source:MGI Symbol;Acc:MGI:97283]	11	2721	1173	58	1490	31.39	-0.100803	0.168238	-0.769392	0.44166	0.950847
ENSMUSG00000015961	ENSMUST00000016105	Adss	adenylosuccinate synthetase, non muscle [Source:MGI Symbol;Acc:MGI:87948]	13	2771	1371	117	1283	1929.27	0.0119881	0.215928	0.147778	0.882518	0.997352
ENSMUSG00000015966	ENSMUST00000223643	Il17rb	interleukin 17 receptor B [Source:MGI Symbol;Acc:MGI:1355292]	4	1533	NA	NA	NA	18.237	-0.0650306	0.123164	-0.767201	0.442962	0.95148
ENSMUSG00000015968	ENSMUST00000224073	Cacna1d	calcium channel, voltage-dependent, L type, alpha 1D subunit [Source:MGI Symbol;Acc:MGI:88293]	9	1302	NA	NA	NA	1087.84	0.0999998	0.22938	0.515682	0.606076	0.976251
ENSMUSG00000015970	ENSMUST00000067620	Chdh	choline dehydrogenase [Source:MGI Symbol;Acc:MGI:1860776]	8	5690	1791	211	3637	95.7819	-0.134301	0.226347	-0.120632	0.903983	0.998332
ENSMUSG00000015971	ENSMUST00000016115	Actr8	ARP8 actin-related protein 8 [Source:MGI Symbol;Acc:MGI:1860775]	13	2119	1875	129	115	983.972	-0.155178	0.230391	-0.654753	0.512627	0.963675
ENSMUSG00000015980	ENSMUST00000016124	Lrrc27	leucine rich repeat containing 27 [Source:MGI Symbol;Acc:MGI:1923862]	11	2113	1572	280	213	232.006	-0.0131332	0.243872	0.0862617	0.931258	0.998389
ENSMUSG00000015981	ENSMUST00000165870	Stk32c	serine/threonine kinase 32C [Source:MGI Symbol;Acc:MGI:2385336]	12	1883	1113	96	585	198.437	-0.015792	0.245415	-0.47986	0.631327	0.977041
ENSMUSG00000015994	ENSMUST00000016138	Fnta	farnesyltransferase, CAAX box, alpha [Source:MGI Symbol;Acc:MGI:104683]	9	1930	1134	70	726	947.715	0.0601057	0.244994	0.335297	0.737401	0.991687
ENSMUSG00000016018	ENSMUST00000022281	Mtrex	Mtr4 exosome RNA helicase [Source:MGI Symbol;Acc:MGI:1919448]	27	3689	3123	41	525	2193.16	-0.018904	0.232652	-0.291376	0.770764	0.995026
ENSMUSG00000016024	ENSMUST00000016168	Lbp	lipopolysaccharide binding protein [Source:MGI Symbol;Acc:MGI:1098776]	15	2525	1446	177	902	57.9812	0.163225	0.178371	1.44889	0.147369	0.777008
ENSMUSG00000016028	ENSMUST00000227450	Celsr1	cadherin, EGF LAG seven-pass G-type receptor 1 [Source:MGI Symbol;Acc:MGI:1100883]	2	377	NA	NA	NA	43.627	-0.17175	0.180067	-1.40632	0.159628	0.793285
ENSMUSG00000016087	ENSMUST00000016231	Fli1	Friend leukemia integration 1 [Source:MGI Symbol;Acc:MGI:95554]	9	3318	1359	387	1572	23.4515	-0.0434217	0.122177	0.751087	0.4526	0.954711
ENSMUSG00000016128	ENSMUST00000110483	Stard13	StAR-related lipid transfer (START) domain containing 13 [Source:MGI Symbol;Acc:MGI:2385331]	14	5662	3342	175	2145	546.867	-0.185792	0.247715	-0.925033	0.354949	0.920604
ENSMUSG00000016150	ENSMUST00000115059	Tenm1	teneurin transmembrane protein 1 [Source:MGI Symbol;Acc:MGI:1345185]	32	12879	8196	84	4599	2010.99	0.069916	0.237776	0.553883	0.579659	0.973686
ENSMUSG00000016179	ENSMUST00000016323	Camk1g	calcium/calmodulin-dependent protein kinase I gamma [Source:MGI Symbol;Acc:MGI:2388073]	13	2469	1434	124	857	937.013	0.209501	0.228624	0.941254	0.346575	0.91601
ENSMUSG00000016181	ENSMUST00000194335	Utp25	UTP25 small subunit processome component [Source:MGI Symbol;Acc:MGI:2138080]	5	487	NA	NA	NA	603.222	0.201151	0.244056	0.797411	0.425212	0.946571
ENSMUSG00000016194	ENSMUST00000161737	Hsd11b1	hydroxysteroid 11-beta dehydrogenase 1 [Source:MGI Symbol;Acc:MGI:103562]	7	1355	879	128	322	105.386	-0.153888	0.175541	0.248976	0.803379	0.995026
ENSMUSG00000016200	ENSMUST00000195354	Syt14	synaptotagmin XIV [Source:MGI Symbol;Acc:MGI:2444490]	8	7882	1668	140	6074	1136.49	-0.119624	0.226893	-0.513791	0.607398	0.976726
ENSMUSG00000016239	ENSMUST00000016383	Lonrf3	LON peptidase N-terminal domain and ring finger 3 [Source:MGI Symbol;Acc:MGI:1921615]	11	2911	2262	227	422	93.6716	-0.225214	0.232469	-0.950497	0.34186	0.915789
ENSMUSG00000016252	ENSMUST00000016396	Atp5e	ATP synthase, H+ transporting, mitochondrial F1 complex, epsilon subunit [Source:MGI Symbol;Acc:MGI:1855697]	3	421	159	109	150	777.406	-0.152493	0.241606	-0.533018	0.594021	0.97432
ENSMUSG00000016253	ENSMUST00000109075	Nelfcd	negative elongation factor complex member C/D, Th1l [Source:MGI Symbol;Acc:MGI:1926424]	15	2279	1776	66	437	468.409	0.378071	0.239826	1.58086	0.113909	0.726737
ENSMUSG00000016256	ENSMUST00000016400	Ctsz	cathepsin Z [Source:MGI Symbol;Acc:MGI:1891190]	6	1441	921	141	379	93.8321	0.0261201	0.196129	1.12508	0.260554	0.879316
ENSMUSG00000016257	ENSMUST00000016401	Prelid3b	PRELI domain containing 3B [Source:MGI Symbol;Acc:MGI:1913640]	6	1553	588	218	747	2025.75	0.124275	0.223391	0.542283	0.587624	0.973955
ENSMUSG00000016262	ENSMUST00000016406	Sertad4	SERTA domain containing 4 [Source:MGI Symbol;Acc:MGI:2443496]	4	3090	1134	55	1884	2069.04	0.187905	0.2165	0.841994	0.399791	0.934661
ENSMUSG00000016308	ENSMUST00000016452	Ube2a	ubiquitin-conjugating enzyme E2A [Source:MGI Symbol;Acc:MGI:102959]	6	1732	459	191	1082	989.594	-0.208441	0.225426	-0.918404	0.358408	0.923212
ENSMUSG00000016319	ENSMUST00000016463	Slc25a5	solute carrier family 25 (mitochondrial carrier, adenine nucleotide translocator), member 5 [Source:MGI Symbol;Acc:MGI:1353496]	4	1240	897	80	263	2646.29	-0.049359	0.203614	-0.293565	0.76909	0.995026
ENSMUSG00000016327	ENSMUST00000016471	Atp1b4	ATPase, (Na+)/K+ transporting, beta 4 polypeptide [Source:MGI Symbol;Acc:MGI:1915071]	8	4201	1071	83	3047	21.1175	0.109818	0.0936864	0.47146	0.637312	0.977113
ENSMUSG00000016344	ENSMUST00000108841	Ppdpf	pancreatic progenitor cell differentiation and proliferation factor [Source:MGI Symbol;Acc:MGI:1913746]	5	689	348	119	205	558.614	-0.0719037	0.240863	-0.328151	0.742798	0.992206
ENSMUSG00000016346	ENSMUST00000197015	Kcnq2	potassium voltage-gated channel, subfamily Q, member 2 [Source:MGI Symbol;Acc:MGI:1309503]	15	8031	2529	35	5467	11902	-0.276371	0.173963	-1.58921	0.112014	0.72342
ENSMUSG00000016349	ENSMUST00000055990	Eef1a2	eukaryotic translation elongation factor 1 alpha 2 [Source:MGI Symbol;Acc:MGI:1096317]	8	2084	1392	291	326	4087.69	-0.0348627	0.197304	-0.186732	0.851871	0.996118
ENSMUSG00000016356	ENSMUST00000155425	Col20a1	collagen, type XX, alpha 1 [Source:MGI Symbol;Acc:MGI:1920618]	8	633	407	NA	222	121.379	0.0420336	0.222722	0.0236461	0.981135	0.998389
ENSMUSG00000016382	ENSMUST00000114058	Pls3	plastin 3 (T-isoform) [Source:MGI Symbol;Acc:MGI:104807]	16	3032	1920	8	1104	8441.17	0.0854516	0.178938	0.465424	0.641628	0.977113
ENSMUSG00000016386	ENSMUST00000111063	Mpped2	metallophosphoesterase domain containing 2 [Source:MGI Symbol;Acc:MGI:1924265]	7	2848	885	553	1290	2186.92	0.0508916	0.217429	0.253719	0.799713	0.995026
ENSMUSG00000016409	ENSMUST00000016553	Nkap	NFKB activating protein [Source:MGI Symbol;Acc:MGI:1914300]	9	4230	1248	201	2781	764.29	0.393551	0.231556	1.69414	0.0902392	0.682539
ENSMUSG00000016427	ENSMUST00000016571	Ndufa1	NADH:ubiquinone oxidoreductase subunit A1 [Source:MGI Symbol;Acc:MGI:1929511]	3	419	213	73	133	881.484	0.050315	0.238996	0.1152	0.908287	0.998332
ENSMUSG00000016477	ENSMUST00000221536	E2f3	E2F transcription factor 3 [Source:MGI Symbol;Acc:MGI:1096340]	7	4597	1023	246	3328	1630.27	-0.261811	0.212889	-1.20114	0.229695	0.86262
ENSMUSG00000016481	ENSMUST00000193094	Cr1l	complement component (3b/4b) receptor 1-like [Source:MGI Symbol;Acc:MGI:88513]	10	2776	1290	39	1447	263.743	-0.228789	0.24702	-0.699713	0.484107	0.957554
ENSMUSG00000016487	ENSMUST00000154221	Ppfibp1	PTPRF interacting protein, binding protein 1 (liprin beta 1) [Source:MGI Symbol;Acc:MGI:1914783]	8	727	727	NA	NA	287.432	-0.370499	0.249133	-1.47194	0.141036	0.766791
ENSMUSG00000016493	ENSMUST00000162650	Cd46	CD46 antigen, complement regulatory protein [Source:MGI Symbol;Acc:MGI:1203290]	11	6288	1098	24	5166	134.309	-0.141516	0.202821	-0.731522	0.464461	0.954731
ENSMUSG00000016494	ENSMUST00000110815	Cd34	CD34 antigen [Source:MGI Symbol;Acc:MGI:88329]	8	2554	978	91	1485	550.762	-0.0766583	0.243568	-0.163056	0.870474	0.996118
ENSMUSG00000016495	ENSMUST00000143467	Plgrkt	plasminogen receptor, C-terminal lysine transmembrane protein [Source:MGI Symbol;Acc:MGI:1915009]	6	1020	444	174	285	202.773	0.136609	0.246357	0.449866	0.652807	0.977719
ENSMUSG00000016503	ENSMUST00000146511	Gtf3a	general transcription factor III A [Source:MGI Symbol;Acc:MGI:1913846]	9	1298	1095	124	79	86.6191	0.0315927	0.22388	-0.0196224	0.984345	0.998389
ENSMUSG00000016510	ENSMUST00000016654	Mtif3	mitochondrial translational initiation factor 3 [Source:MGI Symbol;Acc:MGI:1923616]	5	2131	831	160	1074	217.257	-0.15968	0.243951	-0.707016	0.479556	0.957376
ENSMUSG00000016520	ENSMUST00000123092	Lnx2	ligand of numb-protein X 2 [Source:MGI Symbol;Acc:MGI:2155959]	2	691	NA	NA	NA	85.1141	-0.0599757	0.223567	-0.158629	0.873961	0.996118
ENSMUSG00000016526	ENSMUST00000016670	Dyrk3	dual-specificity tyrosine-(Y)-phosphorylation regulated kinase 3 [Source:MGI Symbol;Acc:MGI:1330300]	3	3164	1761	184	1219	255.297	-0.122322	0.249115	-0.46631	0.640994	0.977113
ENSMUSG00000016528	ENSMUST00000016672	Mapkapk2	MAP kinase-activated protein kinase 2 [Source:MGI Symbol;Acc:MGI:109298]	10	2854	1161	301	1392	187.62	0.209761	0.241432	1.00437	0.3152	0.906019
ENSMUSG00000016534	ENSMUST00000074913	Lamp2	lysosomal-associated membrane protein 2 [Source:MGI Symbol;Acc:MGI:96748]	9	2184	1251	151	782	633.403	-0.255119	0.233989	-1.12441	0.260838	0.879316
ENSMUSG00000016541	ENSMUST00000163242	Atxn10	ataxin 10 [Source:MGI Symbol;Acc:MGI:1859293]	12	1937	1428	220	289	3969.02	0.143581	0.195318	0.716924	0.473421	0.95617
ENSMUSG00000016552	ENSMUST00000016696	Foxred2	FAD-dependent oxidoreductase domain containing 2 [Source:MGI Symbol;Acc:MGI:106315]	9	4793	1998	156	2638	215.867	-0.00293754	0.214459	-0.313887	0.753607	0.992649
ENSMUSG00000016554	ENSMUST00000100484	Eif3d	eukaryotic translation initiation factor 3, subunit D [Source:MGI Symbol;Acc:MGI:1933181]	15	1899	1647	131	111	359.241	-0.150852	0.248591	-0.870458	0.38405	0.930434
ENSMUSG00000016559	ENSMUST00000016703	H3f3b	H3.3 histone B [Source:MGI Symbol;Acc:MGI:1101768]	4	1993	411	126	1446	999.027	0.135597	0.239636	0.716183	0.473878	0.95617
ENSMUSG00000016619	ENSMUST00000165443	Nup50	nucleoporin 50 [Source:MGI Symbol;Acc:MGI:1351502]	8	4766	1401	240	3115	1123.33	-0.231393	0.235863	-1.03745	0.299528	0.896857
ENSMUSG00000016624	ENSMUST00000159939	Phf21b	PHD finger protein 21B [Source:MGI Symbol;Acc:MGI:2443812]	13	3639	1464	331	1844	123.948	0.118391	0.233318	0.416609	0.676965	0.978407
ENSMUSG00000016637	ENSMUST00000230844	Ift27	intraflagellar transport 27 [Source:MGI Symbol;Acc:MGI:1914292]	7	760	492	86	147	57.3961	-0.158257	0.202354	-0.325716	0.744639	0.99221
ENSMUSG00000016664	ENSMUST00000231184	Pacsin2	protein kinase C and casein kinase substrate in neurons 2 [Source:MGI Symbol;Acc:MGI:1345153]	11	3103	1461	73	1496	1214.98	0.0966498	0.246679	0.597925	0.54989	0.967248
ENSMUSG00000016664	ENSMUST00000231184	Pacsin2	protein kinase C and casein kinase substrate in neurons 2 [Source:MGI Symbol;Acc:MGI:1345153]	11	3103	1461	73	1496	1214.98	0.0966498	0.246679	0.597925	0.54989	0.967248
ENSMUSG00000016756	ENSMUST00000224819	Cmah	cytidine monophospho-N-acetylneuraminic acid hydroxylase [Source:MGI Symbol;Acc:MGI:103227]	14	9482	1299	289	7607	30.9874	-0.225906	0.149732	-1.21381	0.224821	0.859765
ENSMUSG00000016757	ENSMUST00000016901	Ttll12	tubulin tyrosine ligase-like family, member 12 [Source:MGI Symbol;Acc:MGI:3039573]	14	3774	1920	47	1807	641.329	-0.154843	0.249216	-0.533745	0.593518	0.97432
ENSMUSG00000016763	ENSMUST00000171496	Scube1	signal peptide, CUB domain, EGF-like 1 [Source:MGI Symbol;Acc:MGI:1890616]	22	2989	2967	20	2	219.554	-0.0163888	0.244492	-0.195487	0.845012	0.995256
ENSMUSG00000016831	ENSMUST00000022766	Tox4	TOX high mobility group box family member 4 [Source:MGI Symbol;Acc:MGI:1915389]	10	5350	1860	263	3140	2164.58	-0.277083	0.21176	-1.25971	0.207775	0.845659
ENSMUSG00000016833	ENSMUST00000198453	Mrps18c	mitochondrial ribosomal protein S18C [Source:MGI Symbol;Acc:MGI:1915985]	5	457	129	27	137	217.398	-0.18982	0.248792	-0.737172	0.461018	0.954731
ENSMUSG00000016918	ENSMUST00000189541	Sulf1	sulfatase 1 [Source:MGI Symbol;Acc:MGI:2138563]	4	366	23	116	NA	236.364	-0.185767	0.247676	-0.732726	0.463726	0.954731
ENSMUSG00000016921	ENSMUST00000130411	Srsf6	serine and arginine-rich splicing factor 6 [Source:MGI Symbol;Acc:MGI:1915246]	6	3527	1020	143	2364	1206.71	0.015882	0.234702	0.0722396	0.942411	0.998389
ENSMUSG00000016933	ENSMUST00000109462	Plcg1	phospholipase C, gamma 1 [Source:MGI Symbol;Acc:MGI:97615]	32	5107	3873	84	1150	1303.9	0.360895	0.23674	1.5971	0.110243	0.721324
ENSMUSG00000016940	ENSMUST00000103035	Kctd2	potassium channel tetramerisation domain containing 2 [Source:MGI Symbol;Acc:MGI:1917632]	6	1764	792	40	932	888.176	0.147936	0.230413	0.707538	0.479232	0.957376
ENSMUSG00000016942	ENSMUST00000230226	Tmprss6	transmembrane serine protease 6 [Source:MGI Symbol;Acc:MGI:1919003]	18	3126	2400	184	541	38.5857	0.251876	0.177329	1.77979	0.0751099	0.648739
ENSMUSG00000016946	ENSMUST00000017090	Kctd5	potassium channel tetramerisation domain containing 5 [Source:MGI Symbol;Acc:MGI:1916509]	6	2443	705	57	1681	188.506	0.124004	0.242742	0.419318	0.674983	0.978407
ENSMUSG00000016984	ENSMUST00000076661	Etaa1	Ewing tumor-associated antigen 1 [Source:MGI Symbol;Acc:MGI:1915395]	6	4185	2634	81	1470	274.044	0.343132	0.249252	1.53639	0.124442	0.74136
ENSMUSG00000017007	ENSMUST00000017151	Rbpjl	recombination signal binding protein for immunoglobulin kappa J region-like [Source:MGI Symbol;Acc:MGI:1196616]	12	2456	1548	103	805	29.255	-0.0936256	0.11679	-0.0897757	0.928465	0.998389
ENSMUSG00000017009	ENSMUST00000017153	Sdc4	syndecan 4 [Source:MGI Symbol;Acc:MGI:1349164]	5	2458	597	22	1839	160.137	-0.162465	0.228575	-0.771497	0.440413	0.950236
ENSMUSG00000017119	ENSMUST00000149019	Nbr1	NBR1, autophagy cargo receptor [Source:MGI Symbol;Acc:MGI:108498]	15	3330	2137	NA	1193	2504.59	0.354724	0.203184	1.72235	0.0850062	0.667354
ENSMUSG00000017132	ENSMUST00000141243	Cyth1	cytohesin 1 [Source:MGI Symbol;Acc:MGI:1334257]	6	545	NA	NA	NA	553.089	0.137451	0.242226	0.54152	0.588149	0.973955
ENSMUSG00000017144	ENSMUST00000017288	Rnd3	Rho family GTPase 3 [Source:MGI Symbol;Acc:MGI:1921444]	5	2828	735	237	1856	890.384	-0.34226	0.238605	-1.31464	0.188632	0.829685
ENSMUSG00000017146	ENSMUST00000017290	Brca1	breast cancer 1, early onset [Source:MGI Symbol;Acc:MGI:104537]	23	6572	5439	111	1003	48.6757	0.266425	0.172586	2.15549	0.0311235	0.499018
ENSMUSG00000017167	ENSMUST00000103109	Cntnap1	contactin associated protein-like 1 [Source:MGI Symbol;Acc:MGI:1858201]	24	5440	4158	217	1065	1939.52	-0.291642	0.217882	-1.2039	0.228627	0.862458
ENSMUSG00000017176	ENSMUST00000092688	Nt5c3b	5'-nucleotidase, cytosolic IIIB [Source:MGI Symbol;Acc:MGI:1915356]	9	1399	903	34	462	298.474	0.339304	0.248195	1.09446	0.273752	0.886595
ENSMUSG00000017188	ENSMUST00000017332	Coa3	cytochrome C oxidase assembly factor 3 [Source:MGI Symbol;Acc:MGI:1098757]	2	886	327	187	372	646.85	-0.27961	0.241682	-1.08562	0.277646	0.889873
ENSMUSG00000017210	ENSMUST00000126565	Med24	mediator complex subunit 24 [Source:MGI Symbol;Acc:MGI:1344385]	5	416	272	73	NA	1534.37	0.014281	0.226137	0.00875275	0.993016	0.998995
ENSMUSG00000017221	ENSMUST00000017365	Psmd3	proteasome (prosome, macropain) 26S subunit, non-ATPase, 3 [Source:MGI Symbol;Acc:MGI:98858]	12	2148	1593	176	379	1018.75	-0.112943	0.223315	-0.524849	0.599688	0.976251
ENSMUSG00000017264	ENSMUST00000017408	Exosc10	exosome component 10 [Source:MGI Symbol;Acc:MGI:1355322]	25	2790	2664	39	87	1052.31	0.287924	0.238829	1.23865	0.215474	0.852325
ENSMUSG00000017286	ENSMUST00000017430	Glod4	glyoxalase domain containing 4 [Source:MGI Symbol;Acc:MGI:1914451]	9	1434	897	81	456	754.611	0.0453281	0.236143	0.28048	0.779109	0.995026
ENSMUSG00000017288	ENSMUST00000170143	Vps53	VPS53 GARP complex subunit [Source:MGI Symbol;Acc:MGI:1915549]	8	846	NA	NA	NA	2371.67	0.0988777	0.208573	0.469554	0.638674	0.977113
ENSMUSG00000017291	ENSMUST00000058496	Taok1	TAO kinase 1 [Source:MGI Symbol;Acc:MGI:1914490]	20	12409	3006	608	8705	11762.7	-0.0139285	0.180579	-0.0726353	0.942096	0.998389
ENSMUSG00000017299	ENSMUST00000017443	Dnttip1	deoxynucleotidyltransferase, terminal, interacting protein 1 [Source:MGI Symbol;Acc:MGI:1923483]	13	1664	987	71	606	290.202	0.00638923	0.243472	-0.00275199	0.997804	0.999866
ENSMUSG00000017307	ENSMUST00000134611	Acot8	acyl-CoA thioesterase 8 [Source:MGI Symbol;Acc:MGI:2158201]	5	1017	342	64	246	60.7424	-0.297661	0.188308	-2.21726	0.0266056	0.472002
ENSMUSG00000017314	ENSMUST00000017458	Mpp2	membrane protein, palmitoylated 2 (MAGUK p55 subfamily member 2) [Source:MGI Symbol;Acc:MGI:1858257]	13	4089	1659	96	2302	7418.86	-0.163326	0.184541	-0.856641	0.391643	0.934138
ENSMUSG00000017344	ENSMUST00000153628	Vtn	vitronectin [Source:MGI Symbol;Acc:MGI:98940]	3	678	NA	NA	NA	163.35	-0.139506	0.239883	-0.557194	0.577395	0.973686
ENSMUSG00000017376	ENSMUST00000142739	Nlk	nemo like kinase [Source:MGI Symbol;Acc:MGI:1201387]	11	4444	1584	1107	1753	5889.31	-0.273005	0.181918	-1.49908	0.133852	0.759245
ENSMUSG00000017386	ENSMUST00000149437	Traf4	TNF receptor associated factor 4 [Source:MGI Symbol;Acc:MGI:1202880]	6	3223	NA	NA	NA	80.6457	0.155127	0.208085	0.809685	0.418121	0.944287
ENSMUSG00000017390	ENSMUST00000102478	Aldoc	aldolase C, fructose-bisphosphate [Source:MGI Symbol;Acc:MGI:101863]	8	1700	1092	202	406	3938.72	-0.128099	0.219495	-0.77088	0.440778	0.950236
ENSMUSG00000017400	ENSMUST00000017544	Stac2	SH3 and cysteine rich domain 2 [Source:MGI Symbol;Acc:MGI:2144518]	11	3050	1227	480	1343	1450.17	-0.444988	0.227574	-1.97577	0.0481803	0.56706
ENSMUSG00000017404	ENSMUST00000017548	Rpl19	ribosomal protein L19 [Source:MGI Symbol;Acc:MGI:98020]	6	751	591	62	98	735.129	0.0379503	0.236827	0.197111	0.843741	0.995026
ENSMUSG00000017405	ENSMUST00000125528	Nek8	NIMA (never in mitosis gene a)-related expressed kinase 8 [Source:MGI Symbol;Acc:MGI:1890646]	2	906	NA	NA	NA	50.9574	-0.2961	0.172662	-1.78338	0.0745253	0.648739
ENSMUSG00000017412	ENSMUST00000102761	Cacnb4	calcium channel, voltage-dependent, beta 4 subunit [Source:MGI Symbol;Acc:MGI:103301]	14	8039	1422	299	6164	7152.65	-0.021068	0.180369	-0.113405	0.909709	0.998332
ENSMUSG00000017417	ENSMUST00000017561	Plxdc1	plexin domain containing 1 [Source:MGI Symbol;Acc:MGI:1919574]	14	2881	1503	128	1250	149.941	0.0416541	0.226558	0.161277	0.871876	0.996118
ENSMUSG00000017418	ENSMUST00000069870	Arl5b	ADP-ribosylation factor-like 5B [Source:MGI Symbol;Acc:MGI:1923119]	6	6981	540	289	6152	1192.42	-0.00854743	0.225764	0.0138489	0.988951	0.998532
ENSMUSG00000017421	ENSMUST00000153824	Zfp207	zinc finger protein 207 [Source:MGI Symbol;Acc:MGI:1340045]	7	720	682	38	NA	3729.89	-0.070354	0.19778	-0.35193	0.724891	0.989926
ENSMUSG00000017428	ENSMUST00000017572	Psmd11	proteasome (prosome, macropain) 26S subunit, non-ATPase, 11 [Source:MGI Symbol;Acc:MGI:1916327]	14	2848	1269	40	1539	2539.91	0.322652	0.205413	1.57832	0.114492	0.728807
ENSMUSG00000017446	ENSMUST00000106286	C1qtnf1	C1q and tumor necrosis factor related protein 1 [Source:MGI Symbol;Acc:MGI:1919254]	4	2512	846	50	1612	35.4839	-0.0901256	0.155815	0.395682	0.69234	0.98211
ENSMUSG00000017453	ENSMUST00000151383	Pipox	pipecolic acid oxidase [Source:MGI Symbol;Acc:MGI:1197006]	3	840	NA	NA	NA	17.1511	-0.11695	0.101657	-1.05492	0.291463	0.892984
ENSMUSG00000017466	ENSMUST00000017610	Timp2	tissue inhibitor of metalloproteinase 2 [Source:MGI Symbol;Acc:MGI:98753]	5	3717	663	416	2638	3521.23	-0.531893	0.228833	-2.31519	0.0206026	0.422919
ENSMUSG00000017478	ENSMUST00000093073	Zc3h18	zinc finger CCCH-type containing 18 [Source:MGI Symbol;Acc:MGI:1923264]	18	3705	2847	158	686	579.458	0.407028	0.243461	1.5914	0.11152	0.723336
ENSMUSG00000017485	ENSMUST00000161693	Top2b	topoisomerase (DNA) II beta [Source:MGI Symbol;Acc:MGI:98791]	9	1044	1044	NA	NA	3463.36	0.151008	0.210814	0.655903	0.511887	0.963675
ENSMUSG00000017491	ENSMUST00000225594	Rarb	retinoic acid receptor, beta [Source:MGI Symbol;Acc:MGI:97857]	5	679	495	31	134	26.6437	0.118034	0.153187	0.131202	0.895615	0.998327
ENSMUSG00000017493	ENSMUST00000017637	Igfbp4	insulin-like growth factor binding protein 4 [Source:MGI Symbol;Acc:MGI:96439]	4	3831	765	253	2813	2082.55	-0.340995	0.206151	-1.7031	0.0885495	0.68034
ENSMUSG00000017499	ENSMUST00000092706	Cdc6	cell division cycle 6 [Source:MGI Symbol;Acc:MGI:1345150]	12	4614	1689	181	2731	19.8714	0.126892	0.11662	1.68617	0.0917623	0.68349
ENSMUSG00000017548	ENSMUST00000017692	Suz12	SUZ12 polycomb repressive complex 2 subunit [Source:MGI Symbol;Acc:MGI:1261758]	16	4373	2226	214	1933	836.319	0.193288	0.234929	0.835986	0.403163	0.935684
ENSMUSG00000017550	ENSMUST00000108239	Atad5	ATPase family, AAA domain containing 5 [Source:MGI Symbol;Acc:MGI:2442925]	23	7266	5472	371	1423	310.417	0.494632	0.248239	1.93981	0.0524032	0.580482
ENSMUSG00000017561	ENSMUST00000103233	Crlf3	cytokine receptor-like factor 3 [Source:MGI Symbol;Acc:MGI:1860086]	7	2230	1035	26	1169	167.752	-0.124566	0.243868	-0.51886	0.603858	0.976251
ENSMUSG00000017615	ENSMUST00000108277	Tnfaip1	tumor necrosis factor, alpha-induced protein 1 (endothelial) [Source:MGI Symbol;Acc:MGI:104961]	7	3768	951	247	2455	1190.87	-0.299176	0.221905	-1.401	0.161214	0.795919
ENSMUSG00000017631	ENSMUST00000131059	Abr	active BCR-related gene [Source:MGI Symbol;Acc:MGI:107771]	5	717	NA	NA	NA	19953.6	0.0523691	0.20394	0.199634	0.841767	0.995026
ENSMUSG00000017639	ENSMUST00000017783	Rab11fip4	RAB11 family interacting protein 4 (class II) [Source:MGI Symbol;Acc:MGI:2442920]	15	7156	1908	64	5184	4614.73	-0.121714	0.204679	-0.567292	0.570516	0.97204
ENSMUSG00000017664	ENSMUST00000125550	Slc35c2	solute carrier family 35, member C2 [Source:MGI Symbol;Acc:MGI:2385166]	2	1110	NA	NA	NA	429.505	0.016436	0.242322	0.242847	0.808124	0.995026
ENSMUSG00000017667	ENSMUST00000103084	Zfp334	zinc finger protein 334 [Source:MGI Symbol;Acc:MGI:2388656]	5	8205	2040	299	5818	974.169	-0.51905	0.227511	-2.27391	0.0229716	0.442844
ENSMUSG00000017670	ENSMUST00000094329	Elmo2	engulfment and cell motility 2 [Source:MGI Symbol;Acc:MGI:2153045]	21	3466	2163	62	1206	3791.2	0.111248	0.191795	0.56236	0.573871	0.972536
ENSMUSG00000017677	ENSMUST00000150416	Wsb1	WD repeat and SOCS box-containing 1 [Source:MGI Symbol;Acc:MGI:1926139]	4	2338	NA	NA	NA	466.351	0.187236	0.24885	0.757104	0.448988	0.954631
ENSMUSG00000017679	ENSMUST00000156839	Ttpal	tocopherol (alpha) transfer protein-like [Source:MGI Symbol;Acc:MGI:1923330]	3	709	587	107	NA	1351.07	-0.598495	0.229609	-2.61557	0.00890781	0.305829
ENSMUSG00000017686	ENSMUST00000092857	Rhot1	ras homolog family member T1 [Source:MGI Symbol;Acc:MGI:1926078]	19	3687	1896	164	1627	2791.25	0.134621	0.207027	0.73282	0.463668	0.954731
ENSMUSG00000017692	ENSMUST00000017836	Rhbdl3	rhomboid like 3 [Source:MGI Symbol;Acc:MGI:2179276]	9	3736	1215	249	2272	122.069	0.241874	0.233921	0.97827	0.327941	0.910558
ENSMUSG00000017697	ENSMUST00000156939	Ada	adenosine deaminase [Source:MGI Symbol;Acc:MGI:87916]	3	550	NA	NA	NA	23.894	-0.0620138	0.153886	-0.610407	0.541592	0.967128
ENSMUSG00000017707	ENSMUST00000017851	Serinc3	serine incorporator 3 [Source:MGI Symbol;Acc:MGI:1349457]	10	3683	1419	95	2169	2905.03	-0.106415	0.19212	-0.555284	0.5787	0.973686
ENSMUSG00000017715	ENSMUST00000017859	Pgs1	phosphatidylglycerophosphate synthase 1 [Source:MGI Symbol;Acc:MGI:1921701]	10	2197	1429	NA	607	365.146	-0.0676435	0.249243	-0.22512	0.821886	0.995026
ENSMUSG00000017721	ENSMUST00000103101	Pigt	phosphatidylinositol glycan anchor biosynthesis, class T [Source:MGI Symbol;Acc:MGI:1926178]	12	2562	1749	39	774	702.656	-0.338822	0.24867	-1.75644	0.0790139	0.656224
ENSMUSG00000017724	ENSMUST00000132040	Etv4	ets variant 4 [Source:MGI Symbol;Acc:MGI:99423]	5	882	NA	NA	NA	35.4159	-0.00906617	0.126204	3.07884	0.00207809	0.15773
ENSMUSG00000017734	ENSMUST00000109349	Dbndd2	dysbindin (dystrobrevin binding protein 1) domain containing 2 [Source:MGI Symbol;Acc:MGI:106562]	4	3597	477	128	2984	1540.04	0.0439707	0.217741	0.242494	0.808397	0.995026
ENSMUSG00000017740	ENSMUST00000202479	Slc12a5	solute carrier family 12, member 5 [Source:MGI Symbol;Acc:MGI:1862037]	7	1202	696	164	342	5935.55	0.28152	0.203774	1.44458	0.148575	0.779152
ENSMUSG00000017747	ENSMUST00000017891	Ghdc	GH3 domain containing [Source:MGI Symbol;Acc:MGI:1931556]	9	2462	1599	79	771	63.422	0.139285	0.162383	3.15945	0.00158068	0.13581
ENSMUSG00000017754	ENSMUST00000109317	Pltp	phospholipid transfer protein [Source:MGI Symbol;Acc:MGI:103151]	15	1575	1326	50	188	142.692	-0.40476	0.202455	-0.159923	0.872942	0.996118
ENSMUSG00000017756	ENSMUST00000221813	Slc12a7	solute carrier family 12, member 7 [Source:MGI Symbol;Acc:MGI:1342283]	2	356	NA	NA	NA	26.4547	-0.0147168	0.121558	-1.37948	0.167745	0.803609
ENSMUSG00000017760	ENSMUST00000103093	Ctsa	cathepsin A [Source:MGI Symbol;Acc:MGI:97748]	15	2534	1425	324	785	442.151	-0.482306	0.243325	-1.99856	0.0456561	0.559567
ENSMUSG00000017764	ENSMUST00000017908	Zswim1	zinc finger SWIM-type containing 1 [Source:MGI Symbol;Acc:MGI:1919221]	2	2705	1368	515	674	557.855	0.287755	0.248937	1.42657	0.153704	0.785981
ENSMUSG00000017765	ENSMUST00000116429	Slc12a4	solute carrier family 12, member 4 [Source:MGI Symbol;Acc:MGI:1309465]	24	3755	3258	5	492	73.5053	-0.235778	0.177305	-1.50608	0.132046	0.753927
ENSMUSG00000017774	ENSMUST00000069057	Myo1c	myosin IC [Source:MGI Symbol;Acc:MGI:106612]	32	4547	3087	156	1274	334.303	-0.0763494	0.249074	-0.374681	0.707898	0.986475
ENSMUSG00000017776	ENSMUST00000017920	Crk	v-crk avian sarcoma virus CT10 oncogene homolog [Source:MGI Symbol;Acc:MGI:88508]	3	3642	915	165	2562	5064.49	-0.108623	0.190807	-0.572714	0.566838	0.97128
ENSMUSG00000017778	ENSMUST00000131011	Cox7c	cytochrome c oxidase subunit 7C [Source:MGI Symbol;Acc:MGI:103226]	3	540	192	229	93	3340.23	-0.111614	0.19338	-0.586238	0.557715	0.968193
ENSMUSG00000017781	ENSMUST00000179445	Pitpna	phosphatidylinositol transfer protein, alpha [Source:MGI Symbol;Acc:MGI:99887]	12	1665	NA	NA	NA	14395.8	-0.111727	0.176221	-0.626531	0.530967	0.965784
ENSMUSG00000017801	ENSMUST00000149411	Mlx	MAX-like protein X [Source:MGI Symbol;Acc:MGI:108398]	8	679	NA	NA	NA	333.206	-0.44721	0.248917	-1.85746	0.0632453	0.615408
ENSMUSG00000017802	ENSMUST00000017946	Retreg3	reticulophagy regulator family member 3 [Source:MGI Symbol;Acc:MGI:1915248]	9	3165	1401	114	1650	443.364	-0.18314	0.24876	-0.908944	0.36338	0.924953
ENSMUSG00000017830	ENSMUST00000150656	Dhx58	DEXH (Asp-Glu-X-His) box polypeptide 58 [Source:MGI Symbol;Acc:MGI:1931560]	2	440	NA	NA	NA	26.87	-0.0373717	0.135363	-0.161046	0.872058	0.996118
ENSMUSG00000017831	ENSMUST00000017975	Rab5a	RAB5A, member RAS oncogene family [Source:MGI Symbol;Acc:MGI:105926]	6	2366	648	375	1251	865.203	0.0659808	0.236167	0.252848	0.800386	0.995026
ENSMUSG00000017837	ENSMUST00000017981	Nkiras2	NFKB inhibitor interacting Ras-like protein 2 [Source:MGI Symbol;Acc:MGI:1919216]	4	2097	576	133	1374	141.279	-0.452278	0.235404	-2.40385	0.0162235	0.383509
ENSMUSG00000017843	ENSMUST00000221715	Ppp2r5c	protein phosphatase 2, regulatory subunit B', gamma [Source:MGI Symbol;Acc:MGI:1349475]	12	2367	1359	121	887	2614.08	0.173933	0.193763	0.900257	0.367984	0.925421
ENSMUSG00000017858	ENSMUST00000018002	Ift52	intraflagellar transport 52 [Source:MGI Symbol;Acc:MGI:2387217]	13	2248	1281	180	781	561.35	0.604372	0.238078	2.49861	0.012468	0.341479
ENSMUSG00000017868	ENSMUST00000018012	Sgk2	serum/glucocorticoid regulated kinase 2 [Source:MGI Symbol;Acc:MGI:1351318]	14	2693	1104	266	1053	25.8676	-0.0769203	0.130252	-0.745295	0.456093	0.954711
ENSMUSG00000017897	ENSMUST00000088132	Eya2	EYA transcriptional coactivator and phosphatase 2 [Source:MGI Symbol;Acc:MGI:109341]	16	2447	1599	233	605	37.514	0.21171	0.184162	1.20301	0.228973	0.862586
ENSMUSG00000017929	ENSMUST00000149698	B4galt5	UDP-Gal:betaGlcNAc beta 1,4-galactosyltransferase, polypeptide 5 [Source:MGI Symbol;Acc:MGI:1927169]	3	425	289	NA	136	1002.86	0.0108026	0.245191	0.067069	0.946527	0.998389
ENSMUSG00000017943	ENSMUST00000018087	Gdap1l1	ganglioside-induced differentiation-associated protein 1-like 1 [Source:MGI Symbol;Acc:MGI:2385163]	6	2220	1104	68	1048	999.247	-0.457026	0.223686	-2.0698	0.0384712	0.537264
ENSMUSG00000017969	ENSMUST00000018113	Ptgis	prostaglandin I2 (prostacyclin) synthase [Source:MGI Symbol;Acc:MGI:1097156]	10	2107	1506	184	417	23.7956	0.0937289	0.124608	-0.648292	0.516796	0.964629
ENSMUSG00000017978	ENSMUST00000142913	Cadps2	Ca2+-dependent activator protein for secretion 2 [Source:MGI Symbol;Acc:MGI:2443963]	31	4533	3828	NA	705	3141.7	0.185888	0.202964	0.899195	0.368549	0.925421
ENSMUSG00000017999	ENSMUST00000127468	Ddx27	DEAD box helicase 27 [Source:MGI Symbol;Acc:MGI:2385884]	2	708	NA	NA	NA	305.272	0.386163	0.249222	1.51465	0.129861	0.750176
ENSMUSG00000018001	ENSMUST00000116456	Cyth3	cytohesin 3 [Source:MGI Symbol;Acc:MGI:1335107]	13	3738	1200	193	2345	1822.36	-0.0974661	0.226157	-0.405591	0.685043	0.979836
ENSMUSG00000018008	ENSMUST00000043069	Cyth4	cytohesin 4 [Source:MGI Symbol;Acc:MGI:2441702]	13	2791	1182	154	1455	99.4952	-0.331931	0.218973	-1.85952	0.062953	0.615222
ENSMUSG00000018012	ENSMUST00000018156	Rac3	Rac family small GTPase 3 [Source:MGI Symbol;Acc:MGI:2180784]	6	1076	579	137	360	111.429	-0.31424	0.230734	-1.45886	0.144604	0.772259
ENSMUSG00000018040	ENSMUST00000166766	Rrp7a	ribosomal RNA processing 7 homolog A [Source:MGI Symbol;Acc:MGI:1922028]	3	486	154	NA	247	1592.79	-0.323108	0.224956	-1.47089	0.141321	0.767109
ENSMUSG00000018042	ENSMUST00000162834	Cyb5r3	cytochrome b5 reductase 3 [Source:MGI Symbol;Acc:MGI:94893]	9	1982	837	48	1056	2791.54	0.00299505	0.198818	0.0378881	0.969777	0.998389
ENSMUSG00000018068	ENSMUST00000018212	Ints2	integrator complex subunit 2 [Source:MGI Symbol;Acc:MGI:1917672]	25	5906	3597	347	1951	593.101	0.238306	0.242515	1.00125	0.316705	0.906019
ENSMUSG00000018076	ENSMUST00000100816	Med13l	mediator complex subunit 13-like [Source:MGI Symbol;Acc:MGI:2670178]	31	9296	6624	67	2605	3608.05	-0.0214184	0.186808	-0.119895	0.904566	0.998332
ENSMUSG00000018102	ENSMUST00000018246	H2bc4	H2B clustered histone 4 [Source:MGI Symbol;Acc:MGI:1915274]	2	1156	381	33	733	382.13	-0.151518	0.247965	-0.584998	0.558549	0.968251
ENSMUSG00000018143	ENSMUST00000018287	Mafk	v-maf musculoaponeurotic fibrosarcoma oncogene family, protein K (avian) [Source:MGI Symbol;Acc:MGI:99951]	3	2849	471	200	2134	178.815	-0.0310715	0.245595	-0.0335418	0.973243	0.998389
ENSMUSG00000018160	ENSMUST00000107545	Med1	mediator complex subunit 1 [Source:MGI Symbol;Acc:MGI:1100846]	17	8024	4728	210	3086	4239.1	-0.0257657	0.200406	-0.205632	0.837078	0.995026
ENSMUSG00000018166	ENSMUST00000082059	Erbb3	erb-b2 receptor tyrosine kinase 3 [Source:MGI Symbol;Acc:MGI:95411]	28	6016	4020	151	1845	111.159	-0.353186	0.203637	-2.19593	0.028097	0.47988
ENSMUSG00000018167	ENSMUST00000018311	Stard3	START domain containing 3 [Source:MGI Symbol;Acc:MGI:1929618]	15	2070	1341	141	537	281.807	-0.0296594	0.224749	-0.255955	0.797986	0.995026
ENSMUSG00000018171	ENSMUST00000123590	Vmp1	vacuole membrane protein 1 [Source:MGI Symbol;Acc:MGI:1923159]	4	749	NA	NA	NA	1185.62	-0.447106	0.214882	-2.05694	0.0396921	0.542234
ENSMUSG00000018189	ENSMUST00000189936	Uchl5	ubiquitin carboxyl-terminal esterase L5 [Source:MGI Symbol;Acc:MGI:1914848]	11	1696	990	129	577	785.041	-0.0393182	0.245163	0.0425258	0.96608	0.998389
ENSMUSG00000018196	ENSMUST00000111957	Glrx2	glutaredoxin 2 (thioltransferase) [Source:MGI Symbol;Acc:MGI:1916617]	4	580	372	70	137	2558.14	-0.311586	0.203541	-1.55715	0.119435	0.736721
ENSMUSG00000018199	ENSMUST00000159879	Ro60	Ro60, Y RNA binding protein [Source:MGI Symbol;Acc:MGI:106652]	9	8738	1617	148	6952	1691.43	0.15829	0.208447	0.749907	0.453311	0.954711
ENSMUSG00000018209	ENSMUST00000153319	Stk4	serine/threonine kinase 4 [Source:MGI Symbol;Acc:MGI:1929004]	5	704	NA	NA	NA	2326.43	0.2408	0.198656	1.20708	0.2274	0.860554
ENSMUSG00000018217	ENSMUST00000018361	Pmp22	peripheral myelin protein 22 [Source:MGI Symbol;Acc:MGI:97631]	5	1800	483	143	1132	173.143	0.178644	0.238276	0.737538	0.460795	0.954731
ENSMUSG00000018239	ENSMUST00000018383	Zcchc10	zinc finger, CCHC domain containing 10 [Source:MGI Symbol;Acc:MGI:1196228]	4	1267	537	22	708	132.391	-0.0863862	0.240482	-0.344923	0.730152	0.991301
ENSMUSG00000018286	ENSMUST00000018430	Psmb6	proteasome (prosome, macropain) subunit, beta type 6 [Source:MGI Symbol;Acc:MGI:104880]	6	798	717	11	70	977.615	0.247531	0.224975	1.07157	0.283915	0.89075
ENSMUSG00000018287	ENSMUST00000018431	Spag7	sperm associated antigen 7 [Source:MGI Symbol;Acc:MGI:107380]	7	1159	684	135	340	402.306	-0.0874614	0.245903	-0.336463	0.736522	0.991687
ENSMUSG00000018293	ENSMUST00000018437	Pfn1	profilin 1 [Source:MGI Symbol;Acc:MGI:97549]	3	861	423	164	274	4522.88	-0.0530186	0.208417	-0.167455	0.867012	0.996118
ENSMUSG00000018322	ENSMUST00000109384	Tomm34	translocase of outer mitochondrial membrane 34 [Source:MGI Symbol;Acc:MGI:1914395]	7	1923	930	130	863	1313.73	0.0913646	0.225763	0.419872	0.674579	0.978407
ENSMUSG00000018326	ENSMUST00000018470	Ywhab	tyrosine 3-monooxygenase/tryptophan 5-monooxygenase activation protein, beta polypeptide [Source:MGI Symbol;Acc:MGI:1891917]	6	3013	741	406	1863	45649.4	-0.118717	0.166589	-0.708112	0.478875	0.957376
ENSMUSG00000018334	ENSMUST00000209031	Ksr1	kinase suppressor of ras 1 [Source:MGI Symbol;Acc:MGI:105051]	3	491	197	NA	294	3148.79	-0.138935	0.188638	-0.745756	0.455815	0.954711
ENSMUSG00000018339	ENSMUST00000082430	Gpx3	glutathione peroxidase 3 [Source:MGI Symbol;Acc:MGI:105102]	5	1594	681	194	719	62.5219	0.273618	0.171717	1.27476	0.202394	0.841096
ENSMUSG00000018340	ENSMUST00000108883	Anxa6	annexin A6 [Source:MGI Symbol;Acc:MGI:88255]	26	2489	2022	87	354	1124.73	0.0499317	0.240657	0.129904	0.896643	0.998327
ENSMUSG00000018347	ENSMUST00000071465	Zkscan6	zinc finger with KRAB and SCAN domains 6 [Source:MGI Symbol;Acc:MGI:1289293]	7	2270	1671	100	412	189.949	0.135845	0.240407	0.504585	0.613851	0.977041
ENSMUSG00000018362	ENSMUST00000018506	Kpna2	karyopherin (importin) alpha 2 [Source:MGI Symbol;Acc:MGI:103561]	11	2054	1590	183	258	260.563	0.259897	0.249081	0.954542	0.339809	0.915429
ENSMUSG00000018363	ENSMUST00000103067	Smurf2	SMAD specific E3 ubiquitin protein ligase 2 [Source:MGI Symbol;Acc:MGI:1913563]	18	5290	2208	483	2599	1505.1	0.0787205	0.217903	0.386257	0.699306	0.983788
ENSMUSG00000018372	ENSMUST00000131244	Cep95	centrosomal protein 95 [Source:MGI Symbol;Acc:MGI:2443502]	3	729	NA	NA	NA	223.645	-0.214675	0.248702	-0.880616	0.378526	0.926452
ENSMUSG00000018377	ENSMUST00000018521	Vezf1	vascular endothelial zinc finger 1 [Source:MGI Symbol;Acc:MGI:1313291]	6	4583	1557	122	2904	1338.57	-0.208594	0.218258	-0.946227	0.344033	0.915789
ENSMUSG00000018378	ENSMUST00000142564	Cuedc1	CUE domain containing 1 [Source:MGI Symbol;Acc:MGI:2144281]	4	325	NA	NA	NA	101.392	0.112891	0.218979	0.369076	0.712071	0.98679
ENSMUSG00000018379	ENSMUST00000134824	Srsf1	serine and arginine-rich splicing factor 1 [Source:MGI Symbol;Acc:MGI:98283]	4	896	320	NA	496	1244.04	-0.00253029	0.220029	0.0423273	0.966238	0.998389
ENSMUSG00000018381	ENSMUST00000131049	Abi3	ABI family member 3 [Source:MGI Symbol;Acc:MGI:1913860]	8	1816	NA	NA	NA	16.6323	-0.0555272	0.106572	0.891018	0.372919	0.925421
ENSMUSG00000018387	ENSMUST00000146001	Shroom1	shroom family member 1 [Source:MGI Symbol;Acc:MGI:1919024]	3	4548	NA	NA	NA	97.5082	-0.388669	0.229428	-1.63215	0.102647	0.708145
ENSMUSG00000018395	ENSMUST00000120613	Kif3a	kinesin family member 3A [Source:MGI Symbol;Acc:MGI:107689]	18	3161	2106	147	908	5102.13	0.157543	0.206851	0.687472	0.491785	0.959204
ENSMUSG00000018398	ENSMUST00000121334	Septin8	septin 8 [Source:MGI Symbol;Acc:MGI:894310]	10	2801	1455	240	1106	7180.44	0.0592138	0.185721	0.335403	0.737321	0.991687
ENSMUSG00000018401	ENSMUST00000103179	Mtmr4	myotubularin related protein 4 [Source:MGI Symbol;Acc:MGI:2180699]	19	5753	3573	89	2049	2120.03	0.0970393	0.21322	0.429534	0.667534	0.978072
ENSMUSG00000018405	ENSMUST00000018549	Mrm1	mitochondrial rRNA methyltransferase 1 [Source:MGI Symbol;Acc:MGI:2443470]	5	2477	963	143	1371	88.2199	0.291001	0.190976	2.01664	0.0437329	0.558238
ENSMUSG00000018411	ENSMUST00000106992	Mapt	microtubule-associated protein tau [Source:MGI Symbol;Acc:MGI:97180]	10	5253	1119	218	3903	4889.5	-0.182193	0.182527	-1.01463	0.310284	0.905713
ENSMUSG00000018412	ENSMUST00000018556	Kansl1	KAT8 regulatory NSL complex subunit 1 [Source:MGI Symbol;Acc:MGI:1923969]	15	5061	3111	276	1477	3111.4	0.111029	0.198274	0.572944	0.566682	0.97128
ENSMUSG00000018415	ENSMUST00000070681	Gid4	GID complex subunit 4, VID24 homolog [Source:MGI Symbol;Acc:MGI:1914021]	6	4283	654	394	3235	1135.83	-0.183878	0.217437	-0.863834	0.387679	0.933095
ENSMUSG00000018417	ENSMUST00000046390	Myo1b	myosin IB [Source:MGI Symbol;Acc:MGI:107752]	30	5052	3324	311	1408	549.568	0.199192	0.24919	0.362193	0.717208	0.988267
ENSMUSG00000018425	ENSMUST00000018569	Dhx40	DEAH (Asp-Glu-Ala-His) box polypeptide 40 [Source:MGI Symbol;Acc:MGI:1914737]	18	3813	2340	197	1276	808.869	0.203776	0.22847	0.894991	0.370792	0.925421
ENSMUSG00000018427	ENSMUST00000018571	Ypel2	yippee like 2 [Source:MGI Symbol;Acc:MGI:1925114]	5	4847	360	197	4174	1072.59	-0.368715	0.228232	-1.68364	0.092251	0.68349
ENSMUSG00000018428	ENSMUST00000107903	Akap1	A kinase (PRKA) anchor protein 1 [Source:MGI Symbol;Acc:MGI:104729]	11	3721	2574	153	963	251.959	-0.298136	0.249005	-1.20824	0.226956	0.860554
ENSMUSG00000018433	ENSMUST00000018577	Nol11	nucleolar protein 11 [Source:MGI Symbol;Acc:MGI:1916229]	18	3158	2172	124	862	661.657	0.149139	0.24487	0.607538	0.543494	0.967248
ENSMUSG00000018442	ENSMUST00000143850	Derl2	Der1-like domain family, member 2 [Source:MGI Symbol;Acc:MGI:2151483]	7	3666	720	67	2879	378.963	-0.105312	0.247679	-0.662873	0.507412	0.962737
ENSMUSG00000018446	ENSMUST00000078528	C1qbp	complement component 1, q subcomponent binding protein [Source:MGI Symbol;Acc:MGI:1194505]	6	1175	840	76	259	962.412	-0.128179	0.223234	-0.564484	0.572425	0.972476
ENSMUSG00000018449	ENSMUST00000169965	Rpain	RPA interacting protein [Source:MGI Symbol;Acc:MGI:1916973]	4	343	321	NA	22	137.783	0.162186	0.2348	0.897996	0.369188	0.925421
ENSMUSG00000018451	ENSMUST00000156068	6330403K07Rik	RIKEN cDNA 6330403K07 gene [Source:MGI Symbol;Acc:MGI:1918001]	2	1494	366	111	548	8720.26	-0.303409	0.186021	-1.63229	0.102618	0.708145
ENSMUSG00000018459	ENSMUST00000029208	Slc13a3	solute carrier family 13 (sodium-dependent dicarboxylate transporter), member 3 [Source:MGI Symbol;Acc:MGI:2149635]	13	3524	1803	69	1652	52.5821	0.29921	0.197318	1.90881	0.0562863	0.592901
ENSMUSG00000018470	ENSMUST00000142328	Kcnab3	potassium voltage-gated channel, shaker-related subfamily, beta member 3 [Source:MGI Symbol;Acc:MGI:1336208]	13	2126	NA	NA	NA	579.565	0.0289006	0.241566	0.14387	0.885603	0.997621
ENSMUSG00000018474	ENSMUST00000092971	Chd3	chromodomain helicase DNA binding protein 3 [Source:MGI Symbol;Acc:MGI:1344395]	39	6066	6066	NA	NA	10078.2	0.038344	0.183882	0.197276	0.843611	0.995026
ENSMUSG00000018476	ENSMUST00000094077	Kdm6b	KDM1 lysine (K)-specific demethylase 6B [Source:MGI Symbol;Acc:MGI:2448492]	23	6654	4926	144	1318	1072.39	0.362729	0.21746	1.66401	0.0961103	0.694901
ENSMUSG00000018481	ENSMUST00000018625	Appbp2	amyloid beta precursor protein (cytoplasmic tail) binding protein 2 [Source:MGI Symbol;Acc:MGI:1914134]	13	6463	1758	321	4384	4449.79	0.0411956	0.197071	0.196819	0.843969	0.995026
ENSMUSG00000018501	ENSMUST00000155486	Ncor1	nuclear receptor co-repressor 1 [Source:MGI Symbol;Acc:MGI:1349717]	15	1695	1625	70	NA	14540.3	0.201604	0.175974	1.14541	0.252041	0.872702
ENSMUSG00000018507	ENSMUST00000018651	Trpv2	transient receptor potential cation channel, subfamily V, member 2 [Source:MGI Symbol;Acc:MGI:1341836]	16	2909	2271	152	318	137.737	0.000515078	0.233422	0.0633507	0.949487	0.998389
ENSMUSG00000018509	ENSMUST00000018653	Cenpv	centromere protein V [Source:MGI Symbol;Acc:MGI:1920389]	5	1032	759	56	217	212.431	-0.032896	0.248216	-0.141123	0.887772	0.997863
ENSMUSG00000018537	ENSMUST00000103148	Pcgf2	polycomb group ring finger 2 [Source:MGI Symbol;Acc:MGI:99161]	11	1438	1029	106	167	363.154	-0.0312693	0.242844	-0.174958	0.861113	0.996118
ENSMUSG00000018541	ENSMUST00000018685	Cwc25	CWC25 spliceosome-associated protein [Source:MGI Symbol;Acc:MGI:1914730]	10	3105	1251	114	1740	376.419	-0.0149906	0.249165	-0.0826984	0.934091	0.998389
ENSMUSG00000018547	ENSMUST00000018691	Pip4k2b	phosphatidylinositol-5-phosphate 4-kinase, type II, beta [Source:MGI Symbol;Acc:MGI:1934234]	10	5053	1251	100	3702	6486.36	0.175239	0.180786	0.977989	0.32808	0.910558
ENSMUSG00000018548	ENSMUST00000041282	Trim37	tripartite motif-containing 37 [Source:MGI Symbol;Acc:MGI:2153072]	24	5632	2886	397	2349	15045	-0.0352511	0.179941	-0.180189	0.857004	0.996118
ENSMUSG00000018554	ENSMUST00000130377	Ybx2	Y box protein 2 [Source:MGI Symbol;Acc:MGI:1096372]	3	489	NA	NA	NA	67.0069	-0.318068	0.191463	-1.90077	0.0573324	0.595822
ENSMUSG00000018559	ENSMUST00000152226	Ctdnep1	CTD nuclear envelope phosphatase 1 [Source:MGI Symbol;Acc:MGI:1914431]	3	620	NA	NA	NA	904.54	-0.139988	0.225884	-0.642721	0.520405	0.965177
ENSMUSG00000018565	ENSMUST00000123701	Elp5	elongator acetyltransferase complex subunit 5 [Source:MGI Symbol;Acc:MGI:1859017]	7	1259	NA	NA	NA	883.98	-0.0282025	0.239559	-0.154393	0.8773	0.996118
ENSMUSG00000018567	ENSMUST00000018711	Gabarap	gamma-aminobutyric acid receptor associated protein [Source:MGI Symbol;Acc:MGI:1861742]	4	1351	354	570	427	2286.71	0.131864	0.204301	0.630824	0.528156	0.965784
ENSMUSG00000018572	ENSMUST00000018716	Phf23	PHD finger protein 23 [Source:MGI Symbol;Acc:MGI:1925496]	5	2006	1206	243	557	246.1	-0.0224369	0.241818	0.488555	0.625157	0.977041
ENSMUSG00000018574	ENSMUST00000134516	Acadvl	acyl-Coenzyme A dehydrogenase, very long chain [Source:MGI Symbol;Acc:MGI:895149]	3	538	NA	NA	NA	57.4443	-0.139747	0.200378	-0.173947	0.861907	0.996118
ENSMUSG00000018581	ENSMUST00000176756	Dnah11	dynein, axonemal, heavy chain 11 [Source:MGI Symbol;Acc:MGI:1100864]	52	8260	5065	NA	642	213.87	0.482657	0.244745	2.31449	0.0206408	0.422919
ENSMUSG00000018583	ENSMUST00000018727	G3bp1	GTPase activating protein (SH3 domain) binding protein 1 [Source:MGI Symbol;Acc:MGI:1351465]	12	6703	1398	117	5170	1281.95	0.142122	0.214348	0.620248	0.535094	0.965922
ENSMUSG00000018585	ENSMUST00000108857	Atox1	antioxidant 1 copper chaperone [Source:MGI Symbol;Acc:MGI:1333855]	4	541	207	146	144	193.425	-0.00545374	0.244409	0.150196	0.88061	0.997128
ENSMUSG00000018589	ENSMUST00000058787	Glra2	glycine receptor, alpha 2 subunit [Source:MGI Symbol;Acc:MGI:95748]	9	3150	1359	524	1267	270.346	0.0517517	0.23486	0.777298	0.436983	0.949592
ENSMUSG00000018593	ENSMUST00000108858	Sparc	secreted acidic cysteine rich glycoprotein [Source:MGI Symbol;Acc:MGI:98373]	10	2115	906	111	1085	669.051	0.0682418	0.247918	0.432579	0.66532	0.978072
ENSMUSG00000018599	ENSMUST00000018743	Mief2	mitochondrial elongation factor 2 [Source:MGI Symbol;Acc:MGI:2144199]	4	2522	1365	170	981	85.243	0.0606458	0.192292	1.05265	0.292503	0.892984
ENSMUSG00000018604	ENSMUST00000154680	Tbx3	T-box 3 [Source:MGI Symbol;Acc:MGI:98495]	2	485	NA	NA	NA	15.4883	-0.142791	0.120142	-1.01091	0.31206	0.906019
ENSMUSG00000018634	ENSMUST00000093925	Crhr1	corticotropin releasing hormone receptor 1 [Source:MGI Symbol;Acc:MGI:88498]	13	2460	1248	217	995	60.6407	0.28375	0.212812	1.22928	0.218968	0.854577
ENSMUSG00000018648	ENSMUST00000100705	Dusp14	dual specificity phosphatase 14 [Source:MGI Symbol;Acc:MGI:1927168]	3	1447	597	97	576	973.721	-0.564439	0.234658	-2.39457	0.0166398	0.387286
ENSMUSG00000018651	ENSMUST00000018795	Tada2a	transcriptional adaptor 2A [Source:MGI Symbol;Acc:MGI:2144471]	16	2151	1332	83	672	319.036	0.344945	0.249072	1.5859	0.112763	0.724333
ENSMUSG00000018654	ENSMUST00000018798	Ikzf1	IKAROS family zinc finger 1 [Source:MGI Symbol;Acc:MGI:1342540]	7	1542	1287	24	217	36.1581	-0.195031	0.156043	-1.32278	0.185909	0.825254
ENSMUSG00000018659	ENSMUST00000018803	Pnpo	pyridoxine 5'-phosphate oxidase [Source:MGI Symbol;Acc:MGI:2144151]	7	1994	786	118	1090	498.387	-0.249747	0.242973	-0.953835	0.340167	0.915429
ENSMUSG00000018661	ENSMUST00000018805	Cog1	component of oligomeric golgi complex 1 [Source:MGI Symbol;Acc:MGI:1333873]	14	3935	2943	392	600	750.133	0.107915	0.226213	0.486029	0.626947	0.977041
ENSMUSG00000018666	ENSMUST00000134585	Cbx1	chromobox 1 [Source:MGI Symbol;Acc:MGI:105369]	5	2377	417	217	1534	807.466	-0.0668725	0.230238	-0.287847	0.773464	0.995026
ENSMUSG00000018669	ENSMUST00000154289	Cdk5rap3	CDK5 regulatory subunit associated protein 3 [Source:MGI Symbol;Acc:MGI:1933126]	2	836	NA	NA	NA	159.943	0.237205	0.236351	1.5529	0.120448	0.738217
ENSMUSG00000018672	ENSMUST00000147710	Copz2	coatomer protein complex, subunit zeta 2 [Source:MGI Symbol;Acc:MGI:1929008]	6	581	154	NA	341	129.716	-0.971555	0.232423	-4.91652	8.80964e-07	0.0016568
ENSMUSG00000018677	ENSMUST00000018821	Slc25a39	solute carrier family 25, member 39 [Source:MGI Symbol;Acc:MGI:1196386]	12	1685	1080	155	435	356.49	0.0315912	0.247929	0.241182	0.809414	0.995026
ENSMUSG00000018678	ENSMUST00000107624	Sp2	Sp2 transcription factor [Source:MGI Symbol;Acc:MGI:1926162]	7	3055	1842	84	1129	631.876	-0.0404934	0.243748	0.0454703	0.963732	0.998389
ENSMUSG00000018697	ENSMUST00000018841	Aatf	apoptosis antagonizing transcription factor [Source:MGI Symbol;Acc:MGI:1929608]	13	1822	1581	140	101	372.753	0.0706952	0.244737	0.305368	0.760086	0.993434
ENSMUSG00000018707	ENSMUST00000018851	Dync1h1	dynein cytoplasmic 1 heavy chain 1 [Source:MGI Symbol;Acc:MGI:103147]	77	14342	13935	153	254	34977.8	0.326273	0.236794	1.50379	0.132637	0.756404
ENSMUSG00000018727	ENSMUST00000151396	Cpsf4l	cleavage and polyadenylation specific factor 4-like [Source:MGI Symbol;Acc:MGI:1277182]	4	997	NA	NA	NA	20.4437	0.0516362	0.107747	0.364715	0.715324	0.98789
ENSMUSG00000018733	ENSMUST00000108146	Pex12	peroxisomal biogenesis factor 12 [Source:MGI Symbol;Acc:MGI:2144177]	4	2389	1080	231	966	227.965	-0.146629	0.237837	-0.7732	0.439404	0.950211
ENSMUSG00000018736	ENSMUST00000018880	Ndel1	nudE neurodevelopment protein 1 like 1 [Source:MGI Symbol;Acc:MGI:1932915]	9	2382	1038	194	1138	1320.79	0.140285	0.221118	0.632437	0.527101	0.965784
ENSMUSG00000018740	ENSMUST00000102606	Slc25a35	solute carrier family 25, member 35 [Source:MGI Symbol;Acc:MGI:1919248]	5	1828	903	532	393	322.255	-0.207244	0.239315	-1.17406	0.240371	0.869094
ENSMUSG00000018750	ENSMUST00000108639	Zbtb4	zinc finger and BTB domain containing 4 [Source:MGI Symbol;Acc:MGI:1922830]	4	7811	2949	164	4622	3570.86	-0.0752981	0.198069	-0.364024	0.71584	0.988173
ENSMUSG00000018761	ENSMUST00000018905	Mpdu1	mannose-P-dolichol utilization defect 1 [Source:MGI Symbol;Acc:MGI:1346040]	7	1321	744	71	506	134.652	-0.0634904	0.231912	-0.0449657	0.964135	0.998389
ENSMUSG00000018765	ENSMUST00000018909	Fxr2	FMR1 autosomal homolog 2 [Source:MGI Symbol;Acc:MGI:1346074]	17	2951	2025	328	598	644.126	0.0109762	0.235084	0.0409311	0.967351	0.998389
ENSMUSG00000018770	ENSMUST00000018914	Atp5g3	ATP synthase, H+ transporting, mitochondrial F0 complex, subunit C3 (subunit 9) [Source:MGI Symbol;Acc:MGI:2442035]	5	714	426	75	146	2397.01	-0.235977	0.198984	-1.17138	0.241447	0.869243
ENSMUSG00000018774	ENSMUST00000154124	Cd68	CD68 antigen [Source:MGI Symbol;Acc:MGI:88342]	5	612	NA	NA	NA	124.249	0.0543925	0.23786	0.135532	0.892192	0.998005
ENSMUSG00000018796	ENSMUST00000152423	Acsl1	acyl-CoA synthetase long-chain family member 1 [Source:MGI Symbol;Acc:MGI:102797]	5	441	287	NA	116	1380.67	-0.105509	0.219477	-0.582028	0.560548	0.969829
ENSMUSG00000018800	ENSMUST00000043961	Abca5	ATP-binding cassette, sub-family A (ABC1), member 5 [Source:MGI Symbol;Acc:MGI:2386607]	39	8231	4929	194	3090	1065.22	0.142932	0.24617	0.939188	0.347634	0.916142
ENSMUSG00000018809	ENSMUST00000044530	Smyd4	SET and MYND domain containing 4 [Source:MGI Symbol;Acc:MGI:2442796]	11	3517	2400	319	786	112.447	-0.0445024	0.228596	-0.212295	0.831877	0.995026
ENSMUSG00000018819	ENSMUST00000018963	Lsp1	lymphocyte specific 1 [Source:MGI Symbol;Acc:MGI:96832]	11	1695	993	53	632	18.4357	-0.0178216	0.113059	0.39655	0.691699	0.981695
ENSMUSG00000018820	ENSMUST00000165783	Zfyve27	zinc finger, FYVE domain containing 27 [Source:MGI Symbol;Acc:MGI:1919602]	2	791	NA	NA	NA	509.025	0.281104	0.244904	1.05687	0.290569	0.892984
ENSMUSG00000018821	ENSMUST00000018965	Avpi1	arginine vasopressin-induced 1 [Source:MGI Symbol;Acc:MGI:1916784]	3	1044	429	189	416	273.694	-0.166844	0.248856	-0.598574	0.549457	0.967248
ENSMUSG00000018830	ENSMUST00000230397	Myh11	myosin, heavy polypeptide 11, smooth muscle [Source:MGI Symbol;Acc:MGI:102643]	42	6214	5817	88	285	55.9088	0.348772	0.175529	3.4388	0.000584304	0.0838129
ENSMUSG00000018841	ENSMUST00000018985	Rad51d	RAD51 paralog D [Source:MGI Symbol;Acc:MGI:1261809]	10	3426	990	195	2241	344.608	-0.206217	0.248201	-0.851024	0.394756	0.934661
ENSMUSG00000018846	ENSMUST00000018990	Pank3	pantothenate kinase 3 [Source:MGI Symbol;Acc:MGI:2387464]	7	7376	1113	436	5827	3594.54	0.0578539	0.192652	0.317497	0.750867	0.992629
ENSMUSG00000018848	ENSMUST00000018992	Rars	arginyl-tRNA synthetase [Source:MGI Symbol;Acc:MGI:1914297]	15	2109	1983	25	101	1398.11	-0.2832	0.216526	-1.31383	0.188902	0.829685
ENSMUSG00000018849	ENSMUST00000018993	Wwc1	WW, C2 and coiled-coil domain containing 1 [Source:MGI Symbol;Acc:MGI:2388637]	23	4531	3315	438	778	2369.57	-0.0305109	0.212955	-0.179101	0.857858	0.996118
ENSMUSG00000018858	ENSMUST00000134386	Mrpl58	mitochondrial ribosomal protein L58 [Source:MGI Symbol;Acc:MGI:1915822]	2	513	NA	NA	NA	1075.81	0.304991	0.237016	1.33663	0.181343	0.81886
ENSMUSG00000018861	ENSMUST00000155130	Fdxr	ferredoxin reductase [Source:MGI Symbol;Acc:MGI:104724]	10	1499	NA	NA	NA	34.1816	0.0892072	0.159653	0.177528	0.859093	0.996118
ENSMUSG00000018865	ENSMUST00000082365	Sult4a1	sulfotransferase family 4A, member 1 [Source:MGI Symbol;Acc:MGI:1888971]	7	2383	855	155	1373	4916.1	-0.0220746	0.187228	-0.123389	0.901799	0.998332
ENSMUSG00000018882	ENSMUST00000019026	Mrpl45	mitochondrial ribosomal protein L45 [Source:MGI Symbol;Acc:MGI:1914286]	8	2431	921	158	1352	259.052	-0.118442	0.249149	-0.430224	0.667032	0.978072
ENSMUSG00000018899	ENSMUST00000153054	Irf1	interferon regulatory factor 1 [Source:MGI Symbol;Acc:MGI:96590]	3	799	NA	NA	NA	66.9997	-0.116105	0.164321	-0.980047	0.327063	0.910558
ENSMUSG00000018900	ENSMUST00000136307	Slc22a5	solute carrier family 22 (organic cation transporter), member 5 [Source:MGI Symbol;Acc:MGI:1329012]	3	737	441	56	124	92.8254	0.0266271	0.222948	-0.315596	0.752309	0.992629
ENSMUSG00000018906	ENSMUST00000155299	P4ha2	procollagen-proline, 2-oxoglutarate 4-dioxygenase (proline 4-hydroxylase), alpha II polypeptide [Source:MGI Symbol;Acc:MGI:894286]	2	265	NA	NA	NA	199.827	-0.51283	0.246105	-2.19897	0.0278799	0.478132
ENSMUSG00000018909	ENSMUST00000098266	Arrb1	arrestin, beta 1 [Source:MGI Symbol;Acc:MGI:99473]	16	7132	1257	313	5562	3867.93	-0.0105935	0.200933	-0.0664973	0.946982	0.998389
ENSMUSG00000018920	ENSMUST00000126391	Cxcl16	chemokine (C-X-C motif) ligand 16 [Source:MGI Symbol;Acc:MGI:1932682]	6	1267	702	NA	320	22.6381	0.175124	0.127944	0.531166	0.595304	0.974813
ENSMUSG00000018921	ENSMUST00000019065	Pelp1	proline, glutamic acid and leucine rich protein 1 [Source:MGI Symbol;Acc:MGI:1922523]	17	3435	3372	16	47	452.578	-0.318917	0.244004	-1.21785	0.223282	0.859098
ENSMUSG00000018923	ENSMUST00000019067	Med11	mediator complex subunit 11 [Source:MGI Symbol;Acc:MGI:1913422]	3	902	354	60	488	129.879	-0.245604	0.204289	0.0799835	0.93625	0.998389
ENSMUSG00000018931	ENSMUST00000019075	Natd1	N-acetyltransferase domain containing 1 [Source:MGI Symbol;Acc:MGI:1344388]	3	4179	333	87	3759	692.353	-0.0241728	0.246028	0.196137	0.844503	0.995129
ENSMUSG00000018932	ENSMUST00000019076	Map2k3	mitogen-activated protein kinase kinase 3 [Source:MGI Symbol;Acc:MGI:1346868]	12	2198	1044	190	964	172.177	-0.282458	0.231852	-0.483836	0.628502	0.977041
ENSMUSG00000018965	ENSMUST00000019109	Ywhah	tyrosine 3-monooxygenase/tryptophan 5-monooxygenase activation protein, eta polypeptide [Source:MGI Symbol;Acc:MGI:109194]	2	1764	741	252	771	24580	-0.19676	0.180556	-1.08226	0.279136	0.890102
ENSMUSG00000018974	ENSMUST00000197041	Sart3	squamous cell carcinoma antigen recognized by T cells 3 [Source:MGI Symbol;Acc:MGI:1858230]	17	3261	1206	3	856	1100.47	-0.26862	0.240177	-1.0111	0.311966	0.906019
ENSMUSG00000018983	ENSMUST00000061721	E2f2	E2F transcription factor 2 [Source:MGI Symbol;Acc:MGI:1096341]	7	4739	1332	387	3020	26.339	-0.056724	0.126865	-1.05463	0.291596	0.892984
ENSMUSG00000018995	ENSMUST00000044466	Nars2	asparaginyl-tRNA synthetase 2 (mitochondrial)(putative) [Source:MGI Symbol;Acc:MGI:2142075]	14	3778	1434	299	2045	291.813	-0.10586	0.249145	-0.529989	0.596119	0.975047
ENSMUSG00000018999	ENSMUST00000146514	Slc35b4	solute carrier family 35, member B4 [Source:MGI Symbol;Acc:MGI:1931249]	5	2320	NA	NA	NA	1202.17	0.32946	0.222257	1.53865	0.12389	0.740743
ENSMUSG00000019027	ENSMUST00000228429	Dnah1	dynein, axonemal, heavy chain 1 [Source:MGI Symbol;Acc:MGI:107721]	17	2897	NA	NA	NA	258.718	0.252289	0.243794	1.17632	0.239469	0.868305
ENSMUSG00000019039	ENSMUST00000191881	Dalrd3	DALR anticodon binding domain containing 3 [Source:MGI Symbol;Acc:MGI:1915039]	2	410	NA	NA	NA	575.052	-0.0612702	0.246316	-0.340282	0.733644	0.991687
ENSMUSG00000019054	ENSMUST00000019198	Fis1	fission, mitochondrial 1 [Source:MGI Symbol;Acc:MGI:1913687]	5	786	459	107	220	842.84	-0.0696356	0.242208	-0.0622741	0.950345	0.998389
ENSMUSG00000019055	ENSMUST00000019199	Plod1	procollagen-lysine, 2-oxoglutarate 5-dioxygenase 1 [Source:MGI Symbol;Acc:MGI:99907]	19	3243	2187	90	966	116.129	-0.543582	0.233967	-2.52966	0.0114173	0.33008
ENSMUSG00000019066	ENSMUST00000115351	Rab3d	RAB3D, member RAS oncogene family [Source:MGI Symbol;Acc:MGI:97844]	5	3835	660	171	2993	165.696	0.186304	0.247063	0.721814	0.470409	0.95617
ENSMUSG00000019080	ENSMUST00000230468	Mfsd3	major facilitator superfamily domain containing 3 [Source:MGI Symbol;Acc:MGI:1916822]	2	299	NA	NA	NA	45.324	0.148291	0.151974	1.07789	0.281081	0.89075
ENSMUSG00000019082	ENSMUST00000106006	Slc25a22	solute carrier family 25 (mitochondrial carrier, glutamate), member 22 [Source:MGI Symbol;Acc:MGI:1915517]	9	2277	690	154	1356	2888.48	-0.280634	0.210356	-1.31557	0.188317	0.829685
ENSMUSG00000019087	ENSMUST00000019231	Atp6ap1	ATPase, H+ transporting, lysosomal accessory protein 1 [Source:MGI Symbol;Acc:MGI:109629]	10	2189	1392	82	715	3824.54	-0.100972	0.185912	-0.541234	0.588346	0.973955
ENSMUSG00000019124	ENSMUST00000019268	Scrn1	secernin 1 [Source:MGI Symbol;Acc:MGI:1917188]	8	4810	1245	250	3314	3085.35	0.287317	0.213144	1.35118	0.176637	0.810674
ENSMUSG00000019132	ENSMUST00000019276	BC005537	cDNA sequence BC005537 [Source:MGI Symbol;Acc:MGI:2441726]	5	5849	690	1724	3435	2832.19	-0.268272	0.205361	-1.33572	0.181641	0.818981
ENSMUSG00000019139	ENSMUST00000209751	Isyna1	myo-inositol 1-phosphate synthase A1 [Source:MGI Symbol;Acc:MGI:1919030]	3	561	NA	NA	NA	335.543	-0.268318	0.249223	-1.3165	0.188006	0.829685
ENSMUSG00000019143	ENSMUST00000152954	Hars2	histidyl-tRNA synthetase 2 [Source:MGI Symbol;Acc:MGI:1918041]	13	3336	1518	385	1433	367.182	0.0439969	0.248505	0.261547	0.793671	0.995026
ENSMUSG00000019146	ENSMUST00000019290	Cacng2	calcium channel, voltage-dependent, gamma subunit 2 [Source:MGI Symbol;Acc:MGI:1316660]	4	5510	972	1137	3401	1241.17	0.16389	0.241177	0.542406	0.587539	0.973955
ENSMUSG00000019158	ENSMUST00000209536	Tmem160	transmembrane protein 160 [Source:MGI Symbol;Acc:MGI:1916344]	3	699	213	NA	334	54.011	0.0343016	0.20253	-0.0671524	0.94646	0.998389
ENSMUSG00000019173	ENSMUST00000107364	Rab5c	RAB5C, member RAS oncogene family [Source:MGI Symbol;Acc:MGI:105306]	6	1915	651	138	1038	1282.92	0.0134713	0.226967	0.0744877	0.940622	0.998389
ENSMUSG00000019179	ENSMUST00000019323	Mdh2	malate dehydrogenase 2, NAD (mitochondrial) [Source:MGI Symbol;Acc:MGI:97050]	9	1456	1017	256	183	5456.61	-0.221856	0.201236	-1.1318	0.257718	0.87734
ENSMUSG00000019188	ENSMUST00000089059	H13	histocompatibility 13 [Source:MGI Symbol;Acc:MGI:95886]	13	1743	1185	94	415	340.728	-0.286892	0.24873	-1.10817	0.267787	0.884204
ENSMUSG00000019189	ENSMUST00000019333	Rnf145	ring finger protein 145 [Source:MGI Symbol;Acc:MGI:1921565]	11	3570	1992	311	1235	1066.12	-0.210408	0.244968	-0.898151	0.369105	0.925421
ENSMUSG00000019194	ENSMUST00000211923	Scn1b	sodium channel, voltage-gated, type I, beta [Source:MGI Symbol;Acc:MGI:98247]	3	749	NA	NA	NA	3443.73	-0.234371	0.214749	-1.13918	0.254626	0.874377
ENSMUSG00000019210	ENSMUST00000019354	Atp6v1e1	ATPase, H+ transporting, lysosomal V1 subunit E1 [Source:MGI Symbol;Acc:MGI:894326]	9	1312	681	173	458	3384.85	0.0912792	0.207137	0.484882	0.62776	0.977041
ENSMUSG00000019230	ENSMUST00000192425	Lhx9	LIM homeobox protein 9 [Source:MGI Symbol;Acc:MGI:1316721]	1	1946	NA	NA	NA	155.091	-0.16036	0.23003	-0.678496	0.497457	0.960995
ENSMUSG00000019232	ENSMUST00000163620	Etnppl	ethanolamine phosphate phospholyase [Source:MGI Symbol;Acc:MGI:1919010]	13	1482	1482	NA	NA	77.3969	0.247951	0.179285	1.75503	0.079255	0.656297
ENSMUSG00000019235	ENSMUST00000221972	Rps6kl1	ribosomal protein S6 kinase-like 1 [Source:MGI Symbol;Acc:MGI:2443413]	11	2881	1635	102	1124	452.162	0.237739	0.240739	1.00257	0.316071	0.906019
ENSMUSG00000019254	ENSMUST00000153101	Ppp1r12c	protein phosphatase 1, regulatory subunit 12C [Source:MGI Symbol;Acc:MGI:1924258]	4	744	NA	NA	NA	1043.89	-0.221527	0.224257	-1.00056	0.317039	0.906019
ENSMUSG00000019256	ENSMUST00000116436	Ahr	aryl-hydrocarbon receptor [Source:MGI Symbol;Acc:MGI:105043]	11	5548	2418	415	2715	328.19	0.0656894	0.249227	0.257271	0.79697	0.995026
ENSMUSG00000019261	ENSMUST00000019405	Map1s	microtubule-associated protein 1S [Source:MGI Symbol;Acc:MGI:2443304]	7	3314	2922	72	320	1001.75	0.0481202	0.236038	0.149922	0.880826	0.997188
ENSMUSG00000019278	ENSMUST00000019422	Dpep1	dipeptidase 1 [Source:MGI Symbol;Acc:MGI:94917]	11	2236	1233	200	753	15.0803	-0.0645115	0.0840608	0.00279277	0.997772	0.999866
ENSMUSG00000019295	ENSMUST00000140931	Tmem129	transmembrane protein 129 [Source:MGI Symbol;Acc:MGI:1915616]	4	2369	NA	NA	NA	145.835	0.162383	0.225525	0.807701	0.419263	0.944287
ENSMUSG00000019297	ENSMUST00000019441	Nop9	NOP9 nucleolar protein [Source:MGI Symbol;Acc:MGI:1915092]	10	3694	1911	81	1702	311.11	-0.148763	0.24803	-0.51631	0.605638	0.976251
ENSMUSG00000019302	ENSMUST00000044721	Atp6v0a1	ATPase, H+ transporting, lysosomal V0 subunit A1 [Source:MGI Symbol;Acc:MGI:103286]	22	4008	2517	113	1314	5340.91	0.0439071	0.196861	0.283799	0.776564	0.995026
ENSMUSG00000019303	ENSMUST00000019447	Psmc3ip	proteasome (prosome, macropain) 26S subunit, ATPase 3, interacting protein [Source:MGI Symbol;Acc:MGI:1098610]	8	1291	654	60	577	108.049	-0.10382	0.232854	-0.394524	0.693194	0.9824
ENSMUSG00000019312	ENSMUST00000019456	Grb7	growth factor receptor bound protein 7 [Source:MGI Symbol;Acc:MGI:102683]	15	2397	1608	416	368	58.6048	-0.14302	0.191523	-2.20335	0.02757	0.477281
ENSMUSG00000019338	ENSMUST00000019482	Zfp687	zinc finger protein 687 [Source:MGI Symbol;Acc:MGI:1925516]	9	4632	3714	128	773	255.813	-0.0333892	0.248448	-0.0368692	0.970589	0.998389
ENSMUSG00000019359	ENSMUST00000151572	Gdpd2	glycerophosphodiester phosphodiesterase domain containing 2 [Source:MGI Symbol;Acc:MGI:1918834]	5	1421	NA	NA	NA	113.115	-0.0756675	0.171841	0.80591	0.420295	0.944325
ENSMUSG00000019362	ENSMUST00000019506	D8Ertd738e	DNA segment, Chr 8, ERATO Doi 738, expressed [Source:MGI Symbol;Acc:MGI:1289231]	3	616	285	16	315	279.55	-0.231332	0.245841	-1.17075	0.241701	0.869243
ENSMUSG00000019370	ENSMUST00000173139	Calm3	calmodulin 3 [Source:MGI Symbol;Acc:MGI:103249]	2	490	197	NA	293	49436.3	-0.286914	0.192879	-1.47591	0.139967	0.765647
ENSMUSG00000019373	ENSMUST00000019517	Cops3	COP9 signalosome subunit 3 [Source:MGI Symbol;Acc:MGI:1349409]	12	1646	1272	114	260	990.607	0.0539979	0.21924	0.265997	0.790242	0.995026
ENSMUSG00000019428	ENSMUST00000075491	Fkbp8	FK506 binding protein 8 [Source:MGI Symbol;Acc:MGI:1341070]	9	1698	1212	90	373	2249.22	-0.0158357	0.209881	-0.0725699	0.942148	0.998389
ENSMUSG00000019432	ENSMUST00000068056	Ddx39b	DEAD box helicase 39b [Source:MGI Symbol;Acc:MGI:99240]	11	1739	1287	127	218	1509.35	-0.119816	0.228304	-0.497165	0.619072	0.977041
ENSMUSG00000019433	ENSMUST00000019577	Gipc1	GIPC PDZ domain containing family, member 1 [Source:MGI Symbol;Acc:MGI:1926252]	7	1522	1002	61	425	364.392	-0.0251399	0.249113	0.0393657	0.968599	0.998389
ENSMUSG00000019437	ENSMUST00000092880	Tlcd1	TLC domain containing 1 [Source:MGI Symbol;Acc:MGI:1915572]	4	2700	693	428	1579	123.858	-0.123505	0.212083	-2.16453	0.0304235	0.494666
ENSMUSG00000019461	ENSMUST00000108632	Plscr3	phospholipid scramblase 3 [Source:MGI Symbol;Acc:MGI:1917560]	8	1835	891	161	636	96.2791	0.0658294	0.21869	0.37986	0.704049	0.985283
ENSMUSG00000019464	ENSMUST00000159935	Ptger1	prostaglandin E receptor 1 (subtype EP1) [Source:MGI Symbol;Acc:MGI:97793]	2	3474	NA	NA	NA	23.4821	-0.0409002	0.120182	-1.44038	0.14976	0.780431
ENSMUSG00000019467	ENSMUST00000167353	Arhgef25	Rho guanine nucleotide exchange factor (GEF) 25 [Source:MGI Symbol;Acc:MGI:1277173]	16	2189	1830	54	305	3249.42	-0.0663455	0.230223	-0.282181	0.777805	0.995026
ENSMUSG00000019470	ENSMUST00000019614	Xab2	XPA binding protein 2 [Source:MGI Symbol;Acc:MGI:1914689]	19	2677	2568	38	71	896.313	0.245402	0.234978	0.964574	0.334758	0.911602
ENSMUSG00000019471	ENSMUST00000215296	Cdc37	cell division cycle 37 [Source:MGI Symbol;Acc:MGI:109531]	6	1144	1059	85	NA	992.917	-0.166782	0.221434	-0.734655	0.46255	0.954731
ENSMUSG00000019478	ENSMUST00000118535	Rab4a	RAB4A, member RAS oncogene family [Source:MGI Symbol;Acc:MGI:105069]	8	1419	657	151	594	836.865	-0.0214186	0.2386	-0.0415357	0.966869	0.998389
ENSMUSG00000019487	ENSMUST00000224904	Trip10	thyroid hormone receptor interactor 10 [Source:MGI Symbol;Acc:MGI:2146901]	3	683	NA	NA	NA	19.9776	0.0991691	0.126556	1.37128	0.170288	0.805029
ENSMUSG00000019494	ENSMUST00000110951	Cops6	COP9 signalosome subunit 6 [Source:MGI Symbol;Acc:MGI:1349439]	10	1098	894	91	102	2560.03	-0.274892	0.208487	-1.2811	0.200158	0.841096
ENSMUSG00000019505	ENSMUST00000019649	Ubb	ubiquitin B [Source:MGI Symbol;Acc:MGI:98888]	2	1499	918	425	150	4309.88	0.0256472	0.200397	0.167509	0.86697	0.996118
ENSMUSG00000019518	ENSMUST00000019662	Ap4m1	adaptor-related protein complex AP-4, mu 1 [Source:MGI Symbol;Acc:MGI:1337063]	15	3479	1350	189	1940	258.859	0.2514	0.247514	0.949391	0.342422	0.915789
ENSMUSG00000019528	ENSMUST00000178328	Gyg	glycogenin [Source:MGI Symbol;Acc:MGI:1351614]	7	1698	1002	92	604	1024.82	-0.181919	0.217987	-0.859879	0.389856	0.934138
ENSMUSG00000019558	ENSMUST00000114464	Slc6a8	solute carrier family 6 (neurotransmitter transporter, creatine), member 8 [Source:MGI Symbol;Acc:MGI:2147834]	11	2729	58	NA	1543	2367.2	-0.129832	0.195921	-0.668328	0.503924	0.962385
ENSMUSG00000019564	ENSMUST00000019708	Arid3a	AT rich interactive domain 3A (BRIGHT-like) [Source:MGI Symbol;Acc:MGI:1328360]	9	5361	1806	259	3082	183.26	-0.0882436	0.241953	-0.253005	0.800264	0.995026
ENSMUSG00000019577	ENSMUST00000203347	Pdk4	pyruvate dehydrogenase kinase, isoenzyme 4 [Source:MGI Symbol;Acc:MGI:1351481]	5	573	328	142	NA	113.765	0.449636	0.223031	2.14057	0.0323089	0.507135
ENSMUSG00000019578	ENSMUST00000019722	Ubxn6	UBX domain protein 6 [Source:MGI Symbol;Acc:MGI:1913780]	11	2949	1329	110	1510	132.301	-0.0516985	0.23709	-0.137638	0.890527	0.998005
ENSMUSG00000019579	ENSMUST00000019723	Mydgf	myeloid derived growth factor [Source:MGI Symbol;Acc:MGI:2156020]	6	1710	501	29	1180	322.709	-0.477141	0.248596	-1.91287	0.0557643	0.592901
ENSMUSG00000019590	ENSMUST00000019734	Cyb561	cytochrome b-561 [Source:MGI Symbol;Acc:MGI:103253]	6	2741	753	302	1673	309.837	0.0120791	0.248419	0.1906	0.848839	0.996118
ENSMUSG00000019647	ENSMUST00000076043	Sema6a	sema domain, transmembrane domain (TM), and cytoplasmic domain, (semaphorin) 6A [Source:MGI Symbol;Acc:MGI:1203727]	18	4123	2931	209	945	733.435	-0.0859951	0.238907	-0.375807	0.70706	0.986457
ENSMUSG00000019659	ENSMUST00000199611	Ccdc12	coiled-coil domain containing 12 [Source:MGI Symbol;Acc:MGI:1919904]	5	435	NA	NA	NA	250.536	-0.275553	0.247987	-1.11943	0.262958	0.880434
ENSMUSG00000019689	ENSMUST00000019833	Fmc1	formation of mitochondrial complex V assembly factor 1 [Source:MGI Symbol;Acc:MGI:1913367]	2	479	342	50	87	179.115	-0.0814613	0.245461	-0.408978	0.682556	0.979707
ENSMUSG00000019699	ENSMUST00000019843	Akt3	thymoma viral proto-oncogene 3 [Source:MGI Symbol;Acc:MGI:1345147]	13	1511	1413	84	14	11932.9	0.0577155	0.191301	0.328828	0.742286	0.992206
ENSMUSG00000019710	ENSMUST00000121920	Mrpl24	mitochondrial ribosomal protein L24 [Source:MGI Symbol;Acc:MGI:1914957]	6	1115	651	89	326	200.092	-0.0307987	0.244633	-0.168104	0.866502	0.996118
ENSMUSG00000019715	ENSMUST00000019859	Gle1	GLE1 RNA export mediator (yeast) [Source:MGI Symbol;Acc:MGI:1921662]	16	4030	2100	74	1856	607.462	-0.335213	0.235637	-1.47834	0.139316	0.764519
ENSMUSG00000019726	ENSMUST00000110559	Lyst	lysosomal trafficking regulator [Source:MGI Symbol;Acc:MGI:107448]	53	13181	11364	100	1624	4186.52	-0.00298636	0.229791	0.136321	0.891567	0.998005
ENSMUSG00000019731	ENSMUST00000152080	Slc35e1	solute carrier family 35, member E1 [Source:MGI Symbol;Acc:MGI:2142403]	6	4383	1230	28	3125	459.496	0.400732	0.248237	1.92022	0.0548307	0.591058
ENSMUSG00000019734	ENSMUST00000121743	Tmc4	transmembrane channel-like gene family 4 [Source:MGI Symbol;Acc:MGI:2669035]	14	2204	1884	171	149	49.0213	-0.174792	0.195409	-1.14396	0.252639	0.872744
ENSMUSG00000019737	ENSMUST00000176006	Syne4	spectrin repeat containing, nuclear envelope family member 4 [Source:MGI Symbol;Acc:MGI:2141950]	4	938	NA	NA	NA	29.8314	-0.0464809	0.152152	-0.346801	0.728741	0.99062
ENSMUSG00000019738	ENSMUST00000108192	Polr2i	polymerase (RNA) II (DNA directed) polypeptide I [Source:MGI Symbol;Acc:MGI:1917170]	5	508	312	157	39	170.421	-0.258797	0.243838	-0.966107	0.333991	0.911602
ENSMUSG00000019761	ENSMUST00000211768	Krt10	keratin 10 [Source:MGI Symbol;Acc:MGI:96685]	2	557	294	NA	263	60.3319	0.112956	0.207459	0.605255	0.545009	0.967248
ENSMUSG00000019763	ENSMUST00000140660	Rmnd1	required for meiotic nuclear division 1 homolog [Source:MGI Symbol;Acc:MGI:1913334]	3	749	NA	NA	NA	554.388	0.14608	0.245156	0.626484	0.530997	0.965784
ENSMUSG00000019768	ENSMUST00000127934	Esr1	estrogen receptor 1 (alpha) [Source:MGI Symbol;Acc:MGI:1352467]	4	719	NA	NA	NA	35.0563	0.153303	0.17054	1.0569	0.290557	0.892984
ENSMUSG00000019772	ENSMUST00000019906	Vip	vasoactive intestinal polypeptide [Source:MGI Symbol;Acc:MGI:98933]	7	1530	516	153	816	18.8081	0.0612465	0.124638	0.750864	0.452735	0.954711
ENSMUSG00000019774	ENSMUST00000145718	Mtrf1l	mitochondrial translational release factor 1-like [Source:MGI Symbol;Acc:MGI:1918830]	3	536	NA	NA	NA	249.69	-0.400117	0.247019	-1.83927	0.0658752	0.625353
ENSMUSG00000019775	ENSMUST00000131996	Rgs17	regulator of G-protein signaling 17 [Source:MGI Symbol;Acc:MGI:1927469]	5	8107	633	159	7290	3526.42	-0.172481	0.209753	-0.85273	0.393809	0.934475
ENSMUSG00000019777	ENSMUST00000128031	Hdac2	histone deacetylase 2 [Source:MGI Symbol;Acc:MGI:1097691]	7	906	NA	NA	NA	2404.39	0.327813	0.211998	1.5358	0.124588	0.74136
ENSMUSG00000019782	ENSMUST00000019917	Rwdd1	RWD domain containing 1 [Source:MGI Symbol;Acc:MGI:1913771]	7	1090	732	186	172	361.367	-0.0529831	0.245187	-0.214138	0.830439	0.995026
ENSMUSG00000019785	ENSMUST00000159533	Clvs2	clavesin 2 [Source:MGI Symbol;Acc:MGI:2443223]	5	1027	NA	NA	NA	1029.61	0.42948	0.221621	2.0081	0.0446326	0.559567
ENSMUSG00000019789	ENSMUST00000019924	Hey2	hairy/enhancer-of-split related with YRPW motif 2 [Source:MGI Symbol;Acc:MGI:1341884]	5	2550	1020	153	1377	23.3187	-0.0380493	0.139881	-0.366089	0.714299	0.987615
ENSMUSG00000019790	ENSMUST00000038213	Stxbp5	syntaxin binding protein 5 (tomosyn) [Source:MGI Symbol;Acc:MGI:1926058]	28	8825	3459	NA	5366	9791.51	0.202635	0.173991	1.16569	0.243741	0.869243
ENSMUSG00000019791	ENSMUST00000161074	Hint3	histidine triad nucleotide binding protein 3 [Source:MGI Symbol;Acc:MGI:1914097]	5	875	498	127	250	145.688	0.108536	0.230715	0.442496	0.65813	0.978072
ENSMUSG00000019792	ENSMUST00000215595	Trmt11	tRNA methyltransferase 11 [Source:MGI Symbol;Acc:MGI:1920931]	11	1576	249	34	530	37.4186	-0.114783	0.182601	-0.577586	0.563544	0.971054
ENSMUSG00000019794	ENSMUST00000019929	Katna1	katanin p60 (ATPase-containing) subunit A1 [Source:MGI Symbol;Acc:MGI:1344353]	11	1774	1476	124	161	102.531	0.204064	0.230064	1.00798	0.313465	0.906019
ENSMUSG00000019795	ENSMUST00000159917	Pcmt1	protein-L-isoaspartate (D-aspartate) O-methyltransferase 1 [Source:MGI Symbol;Acc:MGI:97502]	8	2491	684	174	1596	3086.58	-0.0268743	0.192462	-0.127596	0.898469	0.998327
ENSMUSG00000019796	ENSMUST00000019931	Lrp11	low density lipoprotein receptor-related protein 11 [Source:MGI Symbol;Acc:MGI:2442989]	7	3386	1452	235	1699	1295.07	-0.065945	0.214352	-0.350843	0.725706	0.990269
ENSMUSG00000019797	ENSMUST00000147196	Mtres1	mitochondrial transcription rescue factor 1 [Source:MGI Symbol;Acc:MGI:1915101]	4	860	723	29	96	608.454	-0.0721734	0.243813	-0.185395	0.852919	0.996118
ENSMUSG00000019802	ENSMUST00000019937	Sec63	SEC63-like (S. cerevisiae) [Source:MGI Symbol;Acc:MGI:2155302]	21	6032	2283	269	3480	1318.63	0.356331	0.241594	1.6595	0.097015	0.696257
ENSMUSG00000019803	ENSMUST00000019938	Nr2e1	nuclear receptor subfamily 2, group E, member 1 [Source:MGI Symbol;Acc:MGI:1100526]	9	3285	1158	726	1401	169.534	-0.0481943	0.240384	0.0559442	0.955386	0.998389
ENSMUSG00000019804	ENSMUST00000105499	Snx3	sorting nexin 3 [Source:MGI Symbol;Acc:MGI:1860188]	3	1057	393	41	623	3553.47	0.0335654	0.218785	0.127574	0.898486	0.998327
ENSMUSG00000019806	ENSMUST00000162610	Aig1	androgen-induced 1 [Source:MGI Symbol;Acc:MGI:1913503]	6	1554	717	222	615	619.779	-0.637666	0.249125	-2.43283	0.0149814	0.374278
ENSMUSG00000019808	ENSMUST00000019944	Adat2	adenosine deaminase, tRNA-specific 2 [Source:MGI Symbol;Acc:MGI:1914007]	6	1466	576	372	518	145.073	-0.228675	0.242872	-1.00291	0.315905	0.906019
ENSMUSG00000019809	ENSMUST00000019945	Pex3	peroxisomal biogenesis factor 3 [Source:MGI Symbol;Acc:MGI:1929646]	12	2129	1119	241	769	587.254	-0.055349	0.24106	-0.206786	0.836177	0.995026
ENSMUSG00000019810	ENSMUST00000060212	Fuca2	fucosidase, alpha-L- 2, plasma [Source:MGI Symbol;Acc:MGI:1914098]	8	2007	1386	167	427	570.506	-0.102579	0.2492	-0.121868	0.903003	0.998332
ENSMUSG00000019813	ENSMUST00000189222	Cep57l1	centrosomal protein 57-like 1 [Source:MGI Symbol;Acc:MGI:1915511]	3	711	NA	NA	NA	79.2382	-0.295106	0.211601	-1.79512	0.072635	0.644359
ENSMUSG00000019814	ENSMUST00000019950	Ltv1	LTV1 ribosome biogenesis factor [Source:MGI Symbol;Acc:MGI:2447810]	11	2297	1413	138	746	402.382	0.281051	0.24458	1.13977	0.25438	0.874324
ENSMUSG00000019817	ENSMUST00000121646	Plagl1	pleiomorphic adenoma gene-like 1 [Source:MGI Symbol;Acc:MGI:1100874]	6	5260	2115	237	2590	402.716	-0.0478476	0.244021	-0.229496	0.818483	0.995026
ENSMUSG00000019818	ENSMUST00000019962	Cd164	CD164 antigen [Source:MGI Symbol;Acc:MGI:1859568]	6	2922	594	121	2207	598.283	-0.437455	0.237983	-1.83621	0.0663261	0.625773
ENSMUSG00000019820	ENSMUST00000217938	Utrn	utrophin [Source:MGI Symbol;Acc:MGI:104631]	2	531	NA	NA	NA	1871.57	0.314333	0.222787	1.72895	0.0838174	0.664804
ENSMUSG00000019822	ENSMUST00000019965	Smpd2	sphingomyelin phosphodiesterase 2, neutral [Source:MGI Symbol;Acc:MGI:1278330]	10	1602	1260	308	34	131.588	-0.11932	0.208649	-0.623105	0.533215	0.965922
ENSMUSG00000019823	ENSMUST00000138657	Mical1	microtubule associated monooxygenase, calponin and LIM domain containing 1 [Source:MGI Symbol;Acc:MGI:2385847]	2	537	NA	NA	NA	89.7037	-0.379369	0.184814	-1.02361	0.306021	0.903795
ENSMUSG00000019826	ENSMUST00000080771	Zbtb24	zinc finger and BTB domain containing 24 [Source:MGI Symbol;Acc:MGI:3039618]	7	2844	2133	148	532	176.154	0.0149256	0.236557	0.324487	0.745569	0.992572
ENSMUSG00000019828	ENSMUST00000044306	Grm1	glutamate receptor, metabotropic 1 [Source:MGI Symbol;Acc:MGI:1351338]	9	6930	3600	318	2904	943.957	0.197261	0.249067	0.926432	0.354222	0.920224
ENSMUSG00000019831	ENSMUST00000019975	Wasf1	WASP family, member 1 [Source:MGI Symbol;Acc:MGI:1890563]	9	2609	1680	135	766	13160.6	0.049106	0.182598	0.27161	0.785922	0.995026
ENSMUSG00000019832	ENSMUST00000019974	Rab32	RAB32, member RAS oncogene family [Source:MGI Symbol;Acc:MGI:1915094]	3	2149	672	177	1300	20.603	-0.0084496	0.142177	-0.354466	0.72299	0.989674
ENSMUSG00000019837	ENSMUST00000213628	Gtf3c6	general transcription factor IIIC, polypeptide 6, alpha [Source:MGI Symbol;Acc:MGI:1914621]	6	526	383	81	NA	1053.34	-0.205014	0.24743	-0.440881	0.659299	0.978072
ENSMUSG00000019838	ENSMUST00000092566	Slc16a10	solute carrier family 16 (monocarboxylic acid transporters), member 10 [Source:MGI Symbol;Acc:MGI:1919722]	6	5397	1539	218	3640	148.655	0.116422	0.211922	1.27882	0.20096	0.841096
ENSMUSG00000019841	ENSMUST00000131186	Rev3l	REV3 like, DNA directed polymerase zeta catalytic subunit [Source:MGI Symbol;Acc:MGI:1337131]	33	10789	144	348	4153	3307.27	0.445944	0.191537	2.3374	0.0194186	0.418126
ENSMUSG00000019842	ENSMUST00000131629	Traf3ip2	TRAF3 interacting protein 2 [Source:MGI Symbol;Acc:MGI:2143599]	3	294	NA	NA	NA	81.429	0.198494	0.200168	2.61181	0.00900651	0.306745
ENSMUSG00000019843	ENSMUST00000136659	Fyn	Fyn proto-oncogene [Source:MGI Symbol;Acc:MGI:95602]	10	1910	1449	11	450	2653.28	-0.182633	0.204327	-0.92069	0.357212	0.922681
ENSMUSG00000019845	ENSMUST00000019991	Tube1	tubulin, epsilon 1 [Source:MGI Symbol;Acc:MGI:1919174]	12	2929	1428	60	1441	54.4822	0.0419545	0.151097	-0.0917514	0.926896	0.998332
ENSMUSG00000019846	ENSMUST00000019992	Lama4	laminin, alpha 4 [Source:MGI Symbol;Acc:MGI:109321]	38	6046	5451	440	155	40.6318	0.0313799	0.186798	0.411069	0.681022	0.979608
ENSMUSG00000019848	ENSMUST00000019994	Popdc3	popeye domain containing 3 [Source:MGI Symbol;Acc:MGI:1930153]	4	1853	876	271	472	100.151	-0.454814	0.22012	-2.94944	0.00318346	0.190675
ENSMUSG00000019849	ENSMUST00000099858	Prep	prolyl endopeptidase [Source:MGI Symbol;Acc:MGI:1270863]	15	10933	2133	128	8672	629.286	-0.0259126	0.241669	-0.148264	0.882135	0.997352
ENSMUSG00000019850	ENSMUST00000105527	Tnfaip3	tumor necrosis factor, alpha-induced protein 3 [Source:MGI Symbol;Acc:MGI:1196377]	8	4334	2328	188	1818	222.746	-0.246497	0.248106	-1.15975	0.246149	0.869431
ENSMUSG00000019851	ENSMUST00000019998	Perp	PERP, TP53 apoptosis effector [Source:MGI Symbol;Acc:MGI:1929938]	3	1952	582	173	1197	57.9502	0.123825	0.138685	2.84061	0.00450272	0.223688
ENSMUSG00000019852	ENSMUST00000215836	Arfgef3	ARFGEF family member 3 [Source:MGI Symbol;Acc:MGI:106387]	34	14579	6513	324	7742	11435.5	0.349276	0.20947	1.55777	0.119288	0.736349
ENSMUSG00000019854	ENSMUST00000155892	Reps1	RalBP1 associated Eps domain containing protein [Source:MGI Symbol;Acc:MGI:1196373]	8	721	721	NA	NA	1841.52	0.103806	0.214143	0.480782	0.630671	0.977041
ENSMUSG00000019856	ENSMUST00000163761	Fam184a	family with sequence similarity 184, member A [Source:MGI Symbol;Acc:MGI:1923156]	15	3276	3012	NA	264	465.971	0.142065	0.245582	0.558925	0.576213	0.97338
ENSMUSG00000019857	ENSMUST00000219271	Asf1a	anti-silencing function 1A histone chaperone [Source:MGI Symbol;Acc:MGI:1913653]	5	725	405	101	35	202.217	0.051935	0.247868	0.142788	0.886457	0.997621
ENSMUSG00000019861	ENSMUST00000105475	Gopc	golgi associated PDZ and coiled-coil motif containing [Source:MGI Symbol;Acc:MGI:2149946]	8	4317	1392	226	2699	1841.79	-0.166799	0.223531	-0.607468	0.54354	0.967248
ENSMUSG00000019863	ENSMUST00000020012	Qrsl1	glutaminyl-tRNA synthase (glutamine-hydrolyzing)-like 1 [Source:MGI Symbol;Acc:MGI:1923813]	11	1981	1578	108	295	232.447	0.174884	0.243812	0.90076	0.367716	0.925421
ENSMUSG00000019864	ENSMUST00000105492	Rtn4ip1	reticulon 4 interacting protein 1 [Source:MGI Symbol;Acc:MGI:2178759]	6	2059	519	154	1334	381.802	-0.306318	0.247047	-1.31188	0.189559	0.830198
ENSMUSG00000019865	ENSMUST00000190751	Nmbr	neuromedin B receptor [Source:MGI Symbol;Acc:MGI:1100525]	2	921	540	70	311	16.7749	-0.0718884	0.136739	-0.624649	0.532201	0.965922
ENSMUSG00000019866	ENSMUST00000020017	Crybg1	crystallin beta-gamma domain containing 1 [Source:MGI Symbol;Acc:MGI:109544]	20	6608	5076	301	1231	38.7905	-0.0825353	0.137973	-1.97824	0.0479012	0.566331
ENSMUSG00000019868	ENSMUST00000149485	Vta1	vesicle (multivesicular body) trafficking 1 [Source:MGI Symbol;Acc:MGI:1913451]	7	753	753	NA	NA	721.387	0.206694	0.233398	0.717022	0.47336	0.95617
ENSMUSG00000019872	ENSMUST00000020022	Smpdl3a	sphingomyelin phosphodiesterase, acid-like 3A [Source:MGI Symbol;Acc:MGI:1931437]	8	1961	1338	308	315	120.127	-0.286856	0.23913	-1.24998	0.211305	0.849419
ENSMUSG00000019873	ENSMUST00000219431	Reep3	receptor accessory protein 3 [Source:MGI Symbol;Acc:MGI:88930]	1	2104	NA	NA	NA	177.349	-0.0834188	0.235921	-0.168902	0.865874	0.996118
ENSMUSG00000019874	ENSMUST00000020024	Fabp7	fatty acid binding protein 7, brain [Source:MGI Symbol;Acc:MGI:101916]	4	804	399	128	277	483.55	-0.44753	0.248112	-1.77134	0.0765039	0.651361
ENSMUSG00000019876	ENSMUST00000066028	Pkib	protein kinase inhibitor beta, cAMP dependent, testis specific [Source:MGI Symbol;Acc:MGI:101937]	5	1552	237	421	726	184.996	0.0977422	0.233185	0.394965	0.692868	0.982284
ENSMUSG00000019877	ENSMUST00000020027	Serinc1	serine incorporator 1 [Source:MGI Symbol;Acc:MGI:1926228]	9	2880	1362	135	1383	4821.07	-0.0498237	0.207655	-0.307222	0.758675	0.993434
ENSMUSG00000019878	ENSMUST00000079833	Hsf2	heat shock factor 2 [Source:MGI Symbol;Acc:MGI:96239]	12	2604	1554	113	937	637.963	0.0584594	0.241307	0.277461	0.781426	0.995026
ENSMUSG00000019880	ENSMUST00000092623	Rspo3	R-spondin 3 [Source:MGI Symbol;Acc:MGI:1920030]	5	3085	834	539	1712	262.579	-0.0432075	0.24034	0.189554	0.849658	0.996118
ENSMUSG00000019883	ENSMUST00000160399	Echdc1	enoyl Coenzyme A hydratase domain containing 1 [Source:MGI Symbol;Acc:MGI:1277169]	6	1845	900	132	811	79.0565	-0.45322	0.209253	-1.86129	0.0627039	0.613852
ENSMUSG00000019888	ENSMUST00000020039	Mgat4c	MGAT4 family, member C [Source:MGI Symbol;Acc:MGI:1914819]	6	3735	1437	75	2106	122.089	-0.0036127	0.239808	0.0168791	0.986533	0.998389
ENSMUSG00000019889	ENSMUST00000218276	Ptprk	protein tyrosine phosphatase, receptor type, K [Source:MGI Symbol;Acc:MGI:103310]	34	4754	4416	227	111	1044.65	0.0121762	0.248344	0.481616	0.630078	0.977041
ENSMUSG00000019891	ENSMUST00000069004	Dcbld1	discoidin, CUB and LCCL domain containing 1 [Source:MGI Symbol;Acc:MGI:1913936]	11	3024	1512	132	1380	122.749	0.288831	0.202771	0.935451	0.349556	0.918063
ENSMUSG00000019892	ENSMUST00000123364	Lrriq1	leucine-rich repeats and IQ motif containing 1 [Source:MGI Symbol;Acc:MGI:1922228]	8	1839	1561	274	NA	217.898	0.0643343	0.242332	0.298698	0.76517	0.995026
ENSMUSG00000019894	ENSMUST00000179636	Slc6a15	solute carrier family 6 (neurotransmitter transporter), member 15 [Source:MGI Symbol;Acc:MGI:2143484]	12	3543	2190	346	981	381.111	-0.233016	0.248365	-1.0033	0.315716	0.906019
ENSMUSG00000019897	ENSMUST00000020049	Ccdc59	coiled-coil domain containing 59 [Source:MGI Symbol;Acc:MGI:1289302]	4	1813	723	435	655	739.225	0.0179257	0.245586	0.179149	0.857821	0.996118
ENSMUSG00000019899	ENSMUST00000188963	Lama2	laminin, alpha 2 [Source:MGI Symbol;Acc:MGI:99912]	4	643	NA	NA	NA	254.556	-0.077878	0.245402	-0.663505	0.507007	0.962737
ENSMUSG00000019906	ENSMUST00000020057	Lin7a	lin-7 homolog A, crumbs cell polarity complex component [Source:MGI Symbol;Acc:MGI:2135609]	6	2363	702	175	1486	1862.99	0.0532297	0.214331	0.249474	0.802994	0.995026
ENSMUSG00000019907	ENSMUST00000219263	Ppp1r12a	protein phosphatase 1, regulatory subunit 12A [Source:MGI Symbol;Acc:MGI:1309528]	25	3355	3090	207	58	5303.07	0.299153	0.185817	1.59612	0.110461	0.721535
ENSMUSG00000019916	ENSMUST00000092512	P4ha1	procollagen-proline, 2-oxoglutarate 4-dioxygenase (proline 4-hydroxylase), alpha 1 polypeptide [Source:MGI Symbol;Acc:MGI:97463]	14	2387	1365	113	882	494.856	0.227126	0.249152	1.42295	0.154752	0.786372
ENSMUSG00000019917	ENSMUST00000220156	Septin10	septin 10 [Source:MGI Symbol;Acc:MGI:1918110]	10	1821	1359	439	23	74.3719	-0.0183098	0.196975	0.371626	0.710171	0.98679
ENSMUSG00000019920	ENSMUST00000020077	Lims1	LIM and senescent cell antigen-like domains 1 [Source:MGI Symbol;Acc:MGI:1195263]	11	1565	1191	46	328	759.52	0.0483159	0.236271	0.0740391	0.940979	0.998389
ENSMUSG00000019923	ENSMUST00000020081	Zwint	ZW10 interactor [Source:MGI Symbol;Acc:MGI:1289227]	8	1834	759	74	999	10543.4	-0.188906	0.175994	-1.08117	0.279621	0.89075
ENSMUSG00000019927	ENSMUST00000020085	Ube2d1	ubiquitin-conjugating enzyme E2D 1 [Source:MGI Symbol;Acc:MGI:2384911]	7	1431	444	138	849	2797.46	0.00231589	0.210365	-0.0981994	0.921774	0.998332
ENSMUSG00000019929	ENSMUST00000105287	Dcn	decorin [Source:MGI Symbol;Acc:MGI:94872]	8	1758	1065	181	488	370.093	0.400654	0.247583	2.07298	0.0381746	0.534444
ENSMUSG00000019935	ENSMUST00000020102	Slc17a8	solute carrier family 17 (sodium-dependent inorganic phosphate cotransporter), member 8 [Source:MGI Symbol;Acc:MGI:3039629]	12	4456	1806	354	2296	46.3923	-0.152265	0.162603	0.0640035	0.948967	0.998389
ENSMUSG00000019936	ENSMUST00000020094	Epyc	epiphycan [Source:MGI Symbol;Acc:MGI:107942]	8	1723	969	90	630	36.6811	0.0321909	0.185899	0.360369	0.718571	0.988267
ENSMUSG00000019943	ENSMUST00000219624	Atp2b1	ATPase, Ca++ transporting, plasma membrane 1 [Source:MGI Symbol;Acc:MGI:104653]	9	1588	1292	223	NA	32167.4	0.11013	0.169345	0.637224	0.523979	0.965784
ENSMUSG00000019944	ENSMUST00000163760	Rhobtb1	Rho-related BTB domain containing 1 [Source:MGI Symbol;Acc:MGI:1916538]	3	719	291	NA	428	25.5726	0.0924837	0.130744	2.1831	0.0290287	0.488066
ENSMUSG00000019945	ENSMUST00000166919	Cabcoco1	ciliary associated calcium binding coiled-coil 1 [Source:MGI Symbol;Acc:MGI:1920537]	6	1016	627	100	289	27.9659	-0.12261	0.109679	-3.47531	0.000510266	0.0792363
ENSMUSG00000019947	ENSMUST00000219238	Arid5b	AT rich interactive domain 5B (MRF1-like) [Source:MGI Symbol;Acc:MGI:2175912]	10	7581	3567	30	3984	2385.8	-0.0236423	0.207348	-0.163665	0.869995	0.996118
ENSMUSG00000019948	ENSMUST00000020109	Actr6	ARP6 actin-related protein 6 [Source:MGI Symbol;Acc:MGI:1914269]	11	1705	1191	54	460	427.551	-0.34455	0.247139	-1.37885	0.167941	0.803609
ENSMUSG00000019951	ENSMUST00000020112	Uhrf1bp1l	UHRF1 (ICBP90) binding protein 1-like [Source:MGI Symbol;Acc:MGI:2442888]	21	6448	4374	254	1820	7823.73	0.14302	0.189677	0.781225	0.43467	0.94904
ENSMUSG00000019952	ENSMUST00000162704	Poc1b	POC1 centriolar protein B [Source:MGI Symbol;Acc:MGI:1918511]	3	669	NA	NA	NA	302.472	-0.26347	0.249263	-1.00684	0.314011	0.906019
ENSMUSG00000019960	ENSMUST00000020118	Dusp6	dual specificity phosphatase 6 [Source:MGI Symbol;Acc:MGI:1914853]	3	2796	1146	461	1189	1636.95	-0.177069	0.228016	-0.855876	0.392067	0.934138
ENSMUSG00000019961	ENSMUST00000072239	Tmpo	thymopoietin [Source:MGI Symbol;Acc:MGI:106920]	9	3533	1359	269	1905	265.3	-0.125271	0.247352	-0.555858	0.578308	0.973686
ENSMUSG00000019966	ENSMUST00000130190	Kitl	kit ligand [Source:MGI Symbol;Acc:MGI:96974]	4	675	480	195	NA	127.438	-0.0530607	0.237711	-0.295308	0.767759	0.995026
ENSMUSG00000019969	ENSMUST00000041806	Psen1	presenilin 1 [Source:MGI Symbol;Acc:MGI:1202717]	12	2690	1404	142	1024	464.606	-0.217924	0.244425	-0.89396	0.371343	0.925421
ENSMUSG00000019970	ENSMUST00000141218	Sgk1	serum/glucocorticoid regulated kinase 1 [Source:MGI Symbol;Acc:MGI:1340062]	3	347	NA	NA	NA	1365.14	-0.0761428	0.208451	-0.360875	0.718193	0.988267
ENSMUSG00000019971	ENSMUST00000220346	Cep290	centrosomal protein 290 [Source:MGI Symbol;Acc:MGI:2384917]	54	8211	7440	195	548	1567.62	0.094662	0.225171	0.353516	0.723702	0.989848
ENSMUSG00000019975	ENSMUST00000020149	Ikbip	IKBKB interacting protein [Source:MGI Symbol;Acc:MGI:1914704]	3	3232	1122	70	2040	81.6478	-0.108665	0.203175	-0.65378	0.513254	0.963675
ENSMUSG00000019977	ENSMUST00000219915	Hbs1l	Hbs1-like (S. cerevisiae) [Source:MGI Symbol;Acc:MGI:1891704]	18	2733	2049	101	583	927.943	0.0196153	0.229171	0.0887699	0.929265	0.998389
ENSMUSG00000019978	ENSMUST00000219967	Epb41l2	erythrocyte membrane protein band 4.1 like 2 [Source:MGI Symbol;Acc:MGI:103009]	2	754	433	307	NA	1220.44	0.152729	0.241892	0.727206	0.467099	0.954731
ENSMUSG00000019979	ENSMUST00000160725	Apaf1	apoptotic peptidase activating factor 1 [Source:MGI Symbol;Acc:MGI:1306796]	2	511	NA	NA	NA	342.684	-0.0198104	0.248206	-0.126837	0.89907	0.998327
ENSMUSG00000019984	ENSMUST00000092646	Med23	mediator complex subunit 23 [Source:MGI Symbol;Acc:MGI:1917458]	30	5098	4122	122	854	587.665	0.0688916	0.248658	0.283187	0.777034	0.995026
ENSMUSG00000019986	ENSMUST00000105525	Ahi1	Abelson helper integration site 1 [Source:MGI Symbol;Acc:MGI:87971]	24	4851	3144	206	1343	4805.44	0.15131	0.186786	0.779419	0.435733	0.949083
ENSMUSG00000019987	ENSMUST00000020161	Arg1	arginase, liver [Source:MGI Symbol;Acc:MGI:88070]	8	1477	972	116	389	18.3317	-0.117257	0.105675	-0.282386	0.777648	0.995026
ENSMUSG00000019988	ENSMUST00000214417	Nedd1	neural precursor cell expressed, developmentally down-regulated gene 1 [Source:MGI Symbol;Acc:MGI:97293]	11	1866	NA	NA	NA	16.0029	0.101976	0.131233	1.2861	0.198408	0.841096
ENSMUSG00000019989	ENSMUST00000218619	Enpp3	ectonucleotide pyrophosphatase/phosphodiesterase 3 [Source:MGI Symbol;Acc:MGI:2143702]	14	1545	NA	NA	NA	19.6521	-0.138403	0.105064	-1.28349	0.199322	0.841096
ENSMUSG00000019990	ENSMUST00000020165	Pde7b	phosphodiesterase 7B [Source:MGI Symbol;Acc:MGI:1352752]	13	4137	1341	382	2414	359.932	-0.0671583	0.238316	-0.672752	0.501105	0.96197
ENSMUSG00000019996	ENSMUST00000116259	Map7	microtubule-associated protein 7 [Source:MGI Symbol;Acc:MGI:1328328]	18	3831	2217	30	1584	1784.03	0.205477	0.212471	0.970889	0.331604	0.911602
ENSMUSG00000019997	ENSMUST00000020171	Ccn2	cellular communication network factor 2 [Source:MGI Symbol;Acc:MGI:95537]	5	2398	1047	284	1067	43.0895	-0.0872683	0.196011	-0.477101	0.633291	0.977041
ENSMUSG00000019998	ENSMUST00000020174	Stx7	syntaxin 7 [Source:MGI Symbol;Acc:MGI:1858210]	10	2502	786	410	1241	2230.89	0.12566	0.234973	0.440622	0.659486	0.978072
ENSMUSG00000020000	ENSMUST00000095784	Moxd1	monooxygenase, DBH-like 1 [Source:MGI Symbol;Acc:MGI:1921582]	12	3090	1842	87	1161	49.3343	-0.284741	0.164986	-2.21627	0.0266731	0.472002
ENSMUSG00000020003	ENSMUST00000125942	Pex7	peroxisomal biogenesis factor 7 [Source:MGI Symbol;Acc:MGI:1321392]	2	587	NA	NA	NA	662.265	-0.0709419	0.248034	-0.142503	0.886683	0.997621
ENSMUSG00000020009	ENSMUST00000164591	Ifngr1	interferon gamma receptor 1 [Source:MGI Symbol;Acc:MGI:107655]	7	1974	228	13	1093	17.5083	0.00332759	0.13258	0.690858	0.489655	0.959009
ENSMUSG00000020014	ENSMUST00000164979	Cfap54	cilia and flagella associated protein 54 [Source:MGI Symbol;Acc:MGI:1922208]	8	945	945	NA	NA	430.308	-0.277483	0.249177	-0.912433	0.361541	0.924926
ENSMUSG00000020015	ENSMUST00000069965	Cdk17	cyclin-dependent kinase 17 [Source:MGI Symbol;Acc:MGI:97517]	17	3615	1572	311	1703	6537.36	0.121095	0.188154	0.672624	0.501187	0.96197
ENSMUSG00000020018	ENSMUST00000020203	Snrpf	small nuclear ribonucleoprotein polypeptide F [Source:MGI Symbol;Acc:MGI:1917128]	4	861	261	165	435	130.096	-0.110437	0.233808	-0.394002	0.693579	0.982551
ENSMUSG00000020021	ENSMUST00000125535	Fgd6	FYVE, RhoGEF and PH domain containing 6 [Source:MGI Symbol;Acc:MGI:1261419]	4	610	NA	NA	NA	729.059	-0.207677	0.233406	-1.08502	0.277915	0.889873
ENSMUSG00000020022	ENSMUST00000179990	Ndufa12	NADH:ubiquinone oxidoreductase subunit A12 [Source:MGI Symbol;Acc:MGI:1913664]	4	566	450	29	87	1357.71	-0.180615	0.21332	-0.840806	0.400457	0.934661
ENSMUSG00000020023	ENSMUST00000065060	Tmcc3	transmembrane and coiled coil domains 3 [Source:MGI Symbol;Acc:MGI:2442900]	4	5530	1434	170	3926	877.517	-0.345472	0.240668	-1.37708	0.168487	0.803841
ENSMUSG00000020024	ENSMUST00000020212	Cep83	centrosomal protein 83 [Source:MGI Symbol;Acc:MGI:1924298]	16	3639	2079	393	1045	1222.16	0.144505	0.230266	0.594097	0.552447	0.967501
ENSMUSG00000020027	ENSMUST00000172070	Socs2	suppressor of cytokine signaling 2 [Source:MGI Symbol;Acc:MGI:1201787]	3	2153	597	222	1163	209.68	0.176853	0.244574	0.788841	0.430205	0.947837
ENSMUSG00000020029	ENSMUST00000020217	Nudt4	nudix (nucleoside diphosphate linked moiety X)-type motif 4 [Source:MGI Symbol;Acc:MGI:1918457]	5	3210	540	389	2281	1802.91	-0.28301	0.225193	-1.2983	0.194183	0.836533
ENSMUSG00000020032	ENSMUST00000020220	Nuak1	NUAK family, SNF1-like kinase, 1 [Source:MGI Symbol;Acc:MGI:1925226]	7	5558	1977	240	3341	2010.87	0.107019	0.211274	0.529004	0.596803	0.975047
ENSMUSG00000020034	ENSMUST00000020223	Tcp11l2	t-complex 11 (mouse) like 2 [Source:MGI Symbol;Acc:MGI:2444679]	10	2725	1554	387	633	361.295	0.145775	0.247979	0.886817	0.375177	0.925421
ENSMUSG00000020037	ENSMUST00000095388	Rfx4	regulatory factor X, 4 (influences HLA class II expression) [Source:MGI Symbol;Acc:MGI:1918387]	14	3274	1926	37	1311	133.354	-0.331133	0.230908	-1.05729	0.290378	0.892984
ENSMUSG00000020038	ENSMUST00000020227	Cry1	cryptochrome 1 (photolyase-like) [Source:MGI Symbol;Acc:MGI:1270841]	13	3026	1821	593	608	220.073	0.354708	0.247122	1.68383	0.0922141	0.68349
ENSMUSG00000020042	ENSMUST00000156123	Btbd11	BTB (POZ) domain containing 11 [Source:MGI Symbol;Acc:MGI:1921257]	5	2806	NA	NA	NA	312.167	0.509237	0.24141	2.14212	0.0321838	0.506451
ENSMUSG00000020044	ENSMUST00000151134	Timp3	tissue inhibitor of metalloproteinase 3 [Source:MGI Symbol;Acc:MGI:98754]	2	3368	NA	NA	NA	523.512	-0.107843	0.242737	-0.177121	0.859413	0.996118
ENSMUSG00000020048	ENSMUST00000020238	Hsp90b1	heat shock protein 90, beta (Grp94), member 1 [Source:MGI Symbol;Acc:MGI:98817]	18	2825	2409	154	262	4692.03	-0.158553	0.212847	-0.601497	0.547509	0.967248
ENSMUSG00000020052	ENSMUST00000020243	Ascl1	achaete-scute family bHLH transcription factor 1 [Source:MGI Symbol;Acc:MGI:96919]	2	2481	696	572	1173	171.468	0.252875	0.240037	0.917812	0.358717	0.923212
ENSMUSG00000020053	ENSMUST00000105300	Igf1	insulin-like growth factor 1 [Source:MGI Symbol;Acc:MGI:96432]	5	1673	480	92	1101	74.3897	-0.191727	0.20523	-0.835396	0.403495	0.935684
ENSMUSG00000020056	ENSMUST00000182183	Washc3	WASH complex subunit 3 [Source:MGI Symbol;Acc:MGI:1914532]	7	838	582	90	166	175.679	0.190078	0.244164	1.05714	0.290447	0.892984
ENSMUSG00000020061	ENSMUST00000119185	Mybpc1	myosin binding protein C, slow-type [Source:MGI Symbol;Acc:MGI:1336213]	29	3752	3384	100	231	31.0291	-0.067037	0.142398	-0.277241	0.781595	0.995026
ENSMUSG00000020063	ENSMUST00000148516	Sirt1	sirtuin 1 [Source:MGI Symbol;Acc:MGI:2135607]	3	842	NA	NA	NA	389.65	0.274477	0.247362	1.26245	0.206786	0.845659
ENSMUSG00000020064	ENSMUST00000219577	Herc4	hect domain and RLD 4 [Source:MGI Symbol;Acc:MGI:1914595]	26	3914	3174	241	390	407.306	0.238511	0.24888	0.983674	0.325276	0.910056
ENSMUSG00000020067	ENSMUST00000218978	Mypn	myopalladin [Source:MGI Symbol;Acc:MGI:1916052]	4	1833	603	650	580	40.7803	-0.175578	0.143347	-0.467737	0.639973	0.977113
ENSMUSG00000020069	ENSMUST00000140743	Hnrnph3	heterogeneous nuclear ribonucleoprotein H3 [Source:MGI Symbol;Acc:MGI:1926462]	9	1633	216	498	287	2182.55	-0.280856	0.213038	-1.35573	0.175185	0.80953
ENSMUSG00000020070	ENSMUST00000119567	Rufy2	RUN and FYVE domain-containing 2 [Source:MGI Symbol;Acc:MGI:1917682]	18	4130	1821	87	2222	1196.81	0.565301	0.220639	2.56331	0.010368	0.32498
ENSMUSG00000020072	ENSMUST00000020262	Pbld2	phenazine biosynthesis-like protein domain containing 2 [Source:MGI Symbol;Acc:MGI:1914557]	10	2212	867	225	1060	17.1276	-0.151714	0.114448	-1.07671	0.281609	0.89075
ENSMUSG00000020074	ENSMUST00000218786	Ccar1	cell division cycle and apoptosis regulator 1 [Source:MGI Symbol;Acc:MGI:1914750]	7	925	NA	NA	NA	1412.09	0.190797	0.212207	0.876359	0.380835	0.927965
ENSMUSG00000020075	ENSMUST00000045866	Ddx21	DExD box helicase 21 [Source:MGI Symbol;Acc:MGI:1860494]	15	4722	2556	67	2099	519.117	0.0445113	0.244278	0.0366278	0.970782	0.998389
ENSMUSG00000020076	ENSMUST00000218304	Ddx50	DExD box helicase 50 [Source:MGI Symbol;Acc:MGI:2182303]	2	746	403	NA	343	1107.37	-0.0714606	0.240634	-0.328925	0.742213	0.992206
ENSMUSG00000020078	ENSMUST00000105447	Vps26a	VPS26 retromer complex component A [Source:MGI Symbol;Acc:MGI:1353654]	9	2597	984	145	1468	1822.9	-0.204941	0.211741	-0.945399	0.344455	0.915789
ENSMUSG00000020079	ENSMUST00000161830	Supv3l1	suppressor of var1, 3-like 1 (S. cerevisiae) [Source:MGI Symbol;Acc:MGI:2441711]	2	620	NA	NA	NA	263.925	0.169455	0.249256	0.772731	0.439682	0.950211
ENSMUSG00000020080	ENSMUST00000020277	Hkdc1	hexokinase domain containing 1 [Source:MGI Symbol;Acc:MGI:2384910]	18	3517	2748	131	638	41.0163	-0.202308	0.147796	-1.49132	0.135878	0.763269
ENSMUSG00000020083	ENSMUST00000064050	Fam241b	family with sequence similarity 241, member B [Source:MGI Symbol;Acc:MGI:1917144]	3	1096	NA	NA	NA	372.665	0.416282	0.249075	1.62285	0.104621	0.71255
ENSMUSG00000020085	ENSMUST00000099706	Aifm2	apoptosis-inducing factor, mitochondrion-associated 2 [Source:MGI Symbol;Acc:MGI:1918611]	9	3086	1122	30	1913	23.6659	0.131012	0.133299	1.28259	0.199636	0.841096
ENSMUSG00000020086	ENSMUST00000020283	Macroh2a2	macroH2A.2 histone [Source:MGI Symbol;Acc:MGI:3037658]	9	2175	1119	365	632	239.619	-0.268089	0.248985	-1.14952	0.250341	0.872248
ENSMUSG00000020087	ENSMUST00000020284	Tysnd1	trypsin domain containing 1 [Source:MGI Symbol;Acc:MGI:1919017]	4	2286	1707	57	522	177.785	-0.439175	0.242686	-2.1629	0.0305488	0.494848
ENSMUSG00000020088	ENSMUST00000020285	Sar1a	secretion associated Ras related GTPase 1A [Source:MGI Symbol;Acc:MGI:98230]	7	2613	597	104	1896	3395.2	-0.0143397	0.197312	-0.060796	0.951522	0.998389
ENSMUSG00000020089	ENSMUST00000020286	Ppa1	pyrophosphatase (inorganic) 1 [Source:MGI Symbol;Acc:MGI:97831]	11	1364	870	176	318	1258.82	0.380949	0.227828	1.60878	0.107665	0.712965
ENSMUSG00000020090	ENSMUST00000020287	Npffr1	neuropeptide FF receptor 1 [Source:MGI Symbol;Acc:MGI:2685082]	4	3479	1299	NA	2180	25.4194	0.00437324	0.136778	-0.437695	0.661608	0.978072
ENSMUSG00000020091	ENSMUST00000167087	Eif4ebp2	eukaryotic translation initiation factor 4E binding protein 2 [Source:MGI Symbol;Acc:MGI:109198]	4	1422	NA	NA	NA	1062.84	-0.487021	0.238704	-2.04542	0.0408134	0.544801
ENSMUSG00000020092	ENSMUST00000020289	Pald1	phosphatase domain containing, paladin 1 [Source:MGI Symbol;Acc:MGI:1351623]	20	4282	2580	239	1434	21.2855	0.106999	0.136461	1.69344	0.0903721	0.682874
ENSMUSG00000020096	ENSMUST00000122261	Tbata	thymus, brain and testes associated [Source:MGI Symbol;Acc:MGI:1923820]	10	1431	1080	111	161	353.818	-0.325473	0.248662	-1.38622	0.16568	0.802802
ENSMUSG00000020097	ENSMUST00000092498	Sgpl1	sphingosine phosphate lyase 1 [Source:MGI Symbol;Acc:MGI:1261415]	15	4070	1707	90	2226	129.927	-0.43655	0.237465	-1.73476	0.0827838	0.664175
ENSMUSG00000020098	ENSMUST00000020298	Pcbd1	pterin 4 alpha carbinolamine dehydratase/dimerization cofactor of hepatocyte nuclear factor 1 alpha (TCF1) 1 [Source:MGI Symbol;Acc:MGI:94873]	4	789	315	55	419	17.5267	-0.0402715	0.136747	-0.777343	0.436957	0.949592
ENSMUSG00000020099	ENSMUST00000077925	Unc5b	unc-5 netrin receptor B [Source:MGI Symbol;Acc:MGI:894703]	17	5869	2838	416	2615	189.397	-0.214791	0.247159	-0.746478	0.455379	0.954711
ENSMUSG00000020100	ENSMUST00000117513	Slc29a3	solute carrier family 29 (nucleoside transporters), member 3 [Source:MGI Symbol;Acc:MGI:1918529]	6	5240	1428	48	3764	157.554	-0.449323	0.238701	-2.33102	0.0197522	0.419921
ENSMUSG00000020101	ENSMUST00000020301	Vsir	V-set immunoregulatory receptor [Source:MGI Symbol;Acc:MGI:1921298]	7	4846	930	171	3745	59.6229	0.198943	0.1913	1.37715	0.168465	0.803841
ENSMUSG00000020102	ENSMUST00000211781	Slc16a7	solute carrier family 16 (monocarboxylic acid transporters), member 7 [Source:MGI Symbol;Acc:MGI:1330284]	6	10981	1455	629	8742	1083.03	0.285101	0.227147	1.29383	0.195725	0.838714
ENSMUSG00000020105	ENSMUST00000219974	Lrig3	leucine-rich repeats and immunoglobulin-like domains 3 [Source:MGI Symbol;Acc:MGI:2443955]	3	1554	NA	NA	NA	57.9792	-0.293776	0.158404	-3.46892	0.000522562	0.0796836
ENSMUSG00000020107	ENSMUST00000020307	Anapc16	anaphase promoting complex subunit 16 [Source:MGI Symbol;Acc:MGI:1289325]	5	1379	390	156	815	1390.49	-0.243233	0.222945	-1.04586	0.295625	0.895128
ENSMUSG00000020108	ENSMUST00000020308	Ddit4	DNA-damage-inducible transcript 4 [Source:MGI Symbol;Acc:MGI:1921997]	3	1755	690	138	867	855.971	-0.012357	0.242791	-0.0508757	0.959425	0.998389
ENSMUSG00000020109	ENSMUST00000147914	Dnajb12	DnaJ heat shock protein family (Hsp40) member B12 [Source:MGI Symbol;Acc:MGI:1931881]	9	3041	1137	122	1782	306.32	-0.0365478	0.248508	-0.142263	0.886872	0.997621
ENSMUSG00000020111	ENSMUST00000165563	Micu1	mitochondrial calcium uptake 1 [Source:MGI Symbol;Acc:MGI:2384909]	12	2442	1434	211	796	837.242	0.0928801	0.242165	0.306939	0.75889	0.993434
ENSMUSG00000020114	ENSMUST00000020315	Cand1	cullin associated and neddylation disassociated 1 [Source:MGI Symbol;Acc:MGI:1261820]	15	7766	3693	347	3726	4565.92	0.0953995	0.222003	0.360999	0.7181	0.988267
ENSMUSG00000020115	ENSMUST00000020316	Tbk1	TANK-binding kinase 1 [Source:MGI Symbol;Acc:MGI:1929658]	21	3024	2190	93	682	1440.3	-0.0359042	0.228778	-0.162079	0.871243	0.996118
ENSMUSG00000020116	ENSMUST00000020317	Pno1	partner of NOB1 homolog [Source:MGI Symbol;Acc:MGI:1913499]	7	1544	747	61	736	281.797	0.0340311	0.24864	0.148731	0.881766	0.997352
ENSMUSG00000020120	ENSMUST00000020321	Plek	pleckstrin [Source:MGI Symbol;Acc:MGI:1860485]	10	3896	984	199	2686	127.656	-0.0851763	0.233278	-0.625685	0.531522	0.965784
ENSMUSG00000020121	ENSMUST00000020322	Srgap1	SLIT-ROBO Rho GTPase activating protein 1 [Source:MGI Symbol;Acc:MGI:2152936]	22	7711	3189	115	4407	1827.22	0.11589	0.246085	0.473344	0.635968	0.977113
ENSMUSG00000020122	ENSMUST00000020329	Egfr	epidermal growth factor receptor [Source:MGI Symbol;Acc:MGI:95294]	28	10208	3633	272	6303	172.102	0.248911	0.227771	1.78409	0.0744093	0.648739
ENSMUSG00000020124	ENSMUST00000219937	Usp15	ubiquitin specific peptidase 15 [Source:MGI Symbol;Acc:MGI:101857]	9	1587	NA	NA	NA	3764.86	0.200322	0.20367	0.96935	0.33237	0.911602
ENSMUSG00000020128	ENSMUST00000006221	Vps54	VPS54 GARP complex subunit [Source:MGI Symbol;Acc:MGI:2178798]	23	4323	2934	91	1278	985.135	0.10205	0.242572	0.426066	0.67006	0.9783
ENSMUSG00000020130	ENSMUST00000219274	Tbc1d15	TBC1 domain family, member 15 [Source:MGI Symbol;Acc:MGI:1913937]	5	492	NA	NA	NA	1026.52	0.273392	0.225593	1.14843	0.25079	0.872426
ENSMUSG00000020131	ENSMUST00000130521	Pcsk4	proprotein convertase subtilisin/kexin type 4 [Source:MGI Symbol;Acc:MGI:97514]	3	1168	NA	NA	NA	82.5226	-0.336383	0.186953	-0.458239	0.646781	0.977113
ENSMUSG00000020132	ENSMUST00000020343	Rab21	RAB21, member RAS oncogene family [Source:MGI Symbol;Acc:MGI:894308]	7	4602	669	245	3688	4906.59	0.0166947	0.189151	0.0957038	0.923756	0.998332
ENSMUSG00000020133	ENSMUST00000020341	2310011J03Rik	RIKEN cDNA 2310011J03 gene [Source:MGI Symbol;Acc:MGI:1913624]	2	1649	330	225	1094	111.786	-0.105149	0.230937	-0.750987	0.45266	0.954711
ENSMUSG00000020134	ENSMUST00000093290	Peli1	pellino 1 [Source:MGI Symbol;Acc:MGI:1914495]	7	3514	1257	388	1800	1355.23	-0.141286	0.224091	-0.638365	0.523236	0.965625
ENSMUSG00000020135	ENSMUST00000105359	Apc2	APC regulator of WNT signaling pathway 2 [Source:MGI Symbol;Acc:MGI:1346052]	15	9173	6912	23	2238	2297.09	0.184791	0.226106	0.915049	0.360166	0.924058
ENSMUSG00000020137	ENSMUST00000218842	Thap2	THAP domain containing, apoptosis associated protein 2 [Source:MGI Symbol;Acc:MGI:1914066]	3	4970	654	160	4156	490.324	-0.397454	0.243862	-1.63238	0.1026	0.708145
ENSMUSG00000020140	ENSMUST00000020350	Lgr5	leucine rich repeat containing G protein coupled receptor 5 [Source:MGI Symbol;Acc:MGI:1341817]	18	4714	2724	287	1703	16.0232	0.039551	0.122188	0.878784	0.379519	0.926547
ENSMUSG00000020142	ENSMUST00000109594	Slc1a4	solute carrier family 1 (glutamate/neutral amino acid transporter), member 4 [Source:MGI Symbol;Acc:MGI:2135601]	8	3926	1599	241	2086	446.621	-0.444344	0.249254	-1.76647	0.0773166	0.653025
ENSMUSG00000020143	ENSMUST00000093193	Dock2	dedicator of cyto-kinesis 2 [Source:MGI Symbol;Acc:MGI:2149010]	52	6409	5487	69	853	76.2333	0.138526	0.192072	0.541621	0.58808	0.973955
ENSMUSG00000020149	ENSMUST00000020358	Rab1a	RAB1A, member RAS oncogene family [Source:MGI Symbol;Acc:MGI:97842]	6	2827	609	207	2011	11091.3	-0.0396871	0.173888	-0.223674	0.823011	0.995026
ENSMUSG00000020150	ENSMUST00000105363	Gamt	guanidinoacetate methyltransferase [Source:MGI Symbol;Acc:MGI:1098221]	6	988	711	111	166	128.202	-0.0972895	0.227872	-0.216373	0.828697	0.995026
ENSMUSG00000020151	ENSMUST00000063470	Ptprr	protein tyrosine phosphatase, receptor type, R [Source:MGI Symbol;Acc:MGI:109559]	14	3619	1971	542	1106	372.466	0.337983	0.24766	1.58493	0.112982	0.724558
ENSMUSG00000020152	ENSMUST00000000137	Actr2	ARP2 actin-related protein 2 [Source:MGI Symbol;Acc:MGI:1913963]	9	3631	1185	61	2385	19905.1	0.019469	0.183054	0.133719	0.893625	0.998194
ENSMUSG00000020153	ENSMUST00000157063	Ndufs7	NADH:ubiquinone oxidoreductase core subunit S7 [Source:MGI Symbol;Acc:MGI:1922656]	8	722	NA	NA	NA	1263.1	-0.450318	0.219435	-2.00785	0.0446595	0.559567
ENSMUSG00000020154	ENSMUST00000218553	Ptprb	protein tyrosine phosphatase, receptor type, B [Source:MGI Symbol;Acc:MGI:97809]	34	7016	6858	27	131	333.999	-0.315167	0.236697	-0.943336	0.345509	0.915789
ENSMUSG00000020156	ENSMUST00000126917	Pwwp3a	PWWP domain containing 3A, DNA repair factor [Source:MGI Symbol;Acc:MGI:1915364]	2	663	NA	NA	NA	239.257	0.289997	0.249259	1.10346	0.269829	0.885416
ENSMUSG00000020160	ENSMUST00000177357	Meis1	Meis homeobox 1 [Source:MGI Symbol;Acc:MGI:104717]	10	1530	677	NA	563	41.4076	-0.0969017	0.170501	-1.10759	0.26804	0.88425
ENSMUSG00000020163	ENSMUST00000020372	Uqcr11	ubiquinol-cytochrome c reductase, complex III subunit XI [Source:MGI Symbol;Acc:MGI:1913844]	3	445	171	85	159	763.383	-0.196516	0.242539	-0.837288	0.402431	0.93501
ENSMUSG00000020166	ENSMUST00000169507	Cnot2	CCR4-NOT transcription complex, subunit 2 [Source:MGI Symbol;Acc:MGI:1919318]	8	810	174	95	183	1859.26	0.203646	0.215175	0.971159	0.331469	0.911602
ENSMUSG00000020167	ENSMUST00000105342	Tcf3	transcription factor 3 [Source:MGI Symbol;Acc:MGI:98510]	19	2928	1962	324	585	115.222	0.128266	0.231021	0.317856	0.750594	0.992629
ENSMUSG00000020169	ENSMUST00000020378	Best3	bestrophin 3 [Source:MGI Symbol;Acc:MGI:3580298]	10	2719	2010	499	194	16.8447	0.10659	0.117128	2.49254	0.0126833	0.342995
ENSMUSG00000020170	ENSMUST00000020381	Frs2	fibroblast growth factor receptor substrate 2 [Source:MGI Symbol;Acc:MGI:1100860]	10	6420	1527	119	4502	2453.26	0.0581953	0.220446	0.321939	0.747499	0.992629
ENSMUSG00000020171	ENSMUST00000020382	Yeats4	YEATS domain containing 4 [Source:MGI Symbol;Acc:MGI:1927224]	7	1327	684	198	445	839.093	0.148201	0.238072	0.697831	0.485283	0.958061
ENSMUSG00000020173	ENSMUST00000109650	Cobl	cordon-bleu WH2 repeat [Source:MGI Symbol;Acc:MGI:105056]	13	5271	3768	137	1366	1061.78	-0.64765	0.242482	-2.83153	0.00463258	0.225355
ENSMUSG00000020175	ENSMUST00000147802	Rab36	RAB36, member RAS oncogene family [Source:MGI Symbol;Acc:MGI:1924127]	11	3291	804	256	2219	496.788	0.184429	0.249041	0.994625	0.319919	0.907155
ENSMUSG00000020176	ENSMUST00000109654	Grb10	growth factor receptor bound protein 10 [Source:MGI Symbol;Acc:MGI:103232]	16	4755	1626	79	2955	1208.62	-0.202806	0.244169	-1.262	0.206947	0.845659
ENSMUSG00000020180	ENSMUST00000020397	Snrpd3	small nuclear ribonucleoprotein D3 [Source:MGI Symbol;Acc:MGI:1914582]	4	3036	381	575	2059	2756.22	-0.137947	0.221882	-0.661485	0.508301	0.963008
ENSMUSG00000020181	ENSMUST00000161798	Nav3	neuron navigator 3 [Source:MGI Symbol;Acc:MGI:2183703]	4	490	NA	NA	NA	7361.63	0.175152	0.185708	0.932453	0.351103	0.918954
ENSMUSG00000020183	ENSMUST00000020399	Cpm	carboxypeptidase M [Source:MGI Symbol;Acc:MGI:1917824]	9	5195	1332	28	3832	140.732	-0.187753	0.24092	-0.85511	0.39249	0.934138
ENSMUSG00000020184	ENSMUST00000155285	Mdm2	transformed mouse 3T3 cell double minute 2 [Source:MGI Symbol;Acc:MGI:96952]	10	2769	489	77	1891	1599.42	0.0044403	0.203799	0.0261759	0.979117	0.998389
ENSMUSG00000020186	ENSMUST00000220301	Csrp2	cysteine and glycine-rich protein 2 [Source:MGI Symbol;Acc:MGI:1202907]	5	720	NA	NA	NA	45.8344	0.0431815	0.152201	0.888513	0.374265	0.925421
ENSMUSG00000020189	ENSMUST00000105275	Osbpl8	oxysterol binding protein-like 8 [Source:MGI Symbol;Acc:MGI:2443807]	24	7204	2670	445	4025	2462.43	0.150194	0.204523	0.748801	0.453977	0.954711
ENSMUSG00000020190	ENSMUST00000003433	Mknk2	MAP kinase-interacting serine/threonine kinase 2 [Source:MGI Symbol;Acc:MGI:894279]	12	3065	1239	49	1775	230.22	-0.276731	0.247849	-1.05426	0.291764	0.892984
ENSMUSG00000020196	ENSMUST00000001712	Cabin1	calcineurin binding protein 1 [Source:MGI Symbol;Acc:MGI:1298375]	37	7417	6564	292	432	1966.32	0.450792	0.23409	1.84922	0.0644258	0.617131
ENSMUSG00000020198	ENSMUST00000020420	Ap3d1	adaptor-related protein complex 3, delta 1 subunit [Source:MGI Symbol;Acc:MGI:107734]	31	4805	3600	273	932	3159.65	0.152495	0.213466	0.635076	0.525379	0.965784
ENSMUSG00000020205	ENSMUST00000164773	Phlda1	pleckstrin homology like domain, family A, member 1 [Source:MGI Symbol;Acc:MGI:1096880]	2	1949	1218	119	586	723.308	-0.240402	0.245049	-0.915727	0.35981	0.924057
ENSMUSG00000020211	ENSMUST00000151928	Sf3a2	splicing factor 3a, subunit 2 [Source:MGI Symbol;Acc:MGI:104912]	9	781	585	74	49	456.312	-0.319817	0.2388	-1.44923	0.147273	0.776945
ENSMUSG00000020212	ENSMUST00000218400	Mdm1	transformed mouse 3T3 cell double minute 1 [Source:MGI Symbol;Acc:MGI:96951]	6	814	NA	NA	NA	158.959	-0.261426	0.235607	-1.4853	0.137464	0.763609
ENSMUSG00000020216	ENSMUST00000020435	Jsrp1	junctional sarcoplasmic reticulum protein 1 [Source:MGI Symbol;Acc:MGI:1916700]	5	955	879	NA	76	24.8164	-0.00636957	0.134704	1.30369	0.19234	0.835485
ENSMUSG00000020219	ENSMUST00000219896	Timm13	translocase of inner mitochondrial membrane 13 [Source:MGI Symbol;Acc:MGI:1353432]	3	542	243	42	257	361.812	-0.343142	0.248901	-1.32408	0.185478	0.825072
ENSMUSG00000020220	ENSMUST00000036579	Vps13d	vacuolar protein sorting 13D [Source:MGI Symbol;Acc:MGI:2448530]	70	15849	13173	87	2515	5221.52	0.209774	0.217353	0.948227	0.343014	0.915789
ENSMUSG00000020224	ENSMUST00000220107	Llph	LLP homolog, long-term synaptic facilitation (Aplysia) [Source:MGI Symbol;Acc:MGI:1913475]	4	767	231	22	362	417.78	-0.0267045	0.248704	-0.110338	0.912141	0.998332
ENSMUSG00000020225	ENSMUST00000020446	Tmbim4	transmembrane BAX inhibitor motif containing 4 [Source:MGI Symbol;Acc:MGI:1915462]	7	904	717	96	91	201.087	-0.0754383	0.24872	-0.260092	0.794793	0.995026
ENSMUSG00000020228	ENSMUST00000020449	Helb	helicase (DNA) B [Source:MGI Symbol;Acc:MGI:2152895]	13	4554	3225	125	1204	111.192	0.156185	0.202785	0.810678	0.417551	0.944242
ENSMUSG00000020230	ENSMUST00000020452	Prmt2	protein arginine N-methyltransferase 2 [Source:MGI Symbol;Acc:MGI:1316652]	11	2016	1338	88	534	1014.41	0.0490031	0.237378	0.246589	0.805226	0.995026
ENSMUSG00000020231	ENSMUST00000160048	Dip2a	disco interacting protein 2 homolog A [Source:MGI Symbol;Acc:MGI:2385920]	37	6551	4572	94	1885	1512.27	0.0835698	0.228554	0.320774	0.748382	0.992629
ENSMUSG00000020232	ENSMUST00000141171	Hmg20b	high mobility group 20B [Source:MGI Symbol;Acc:MGI:1341190]	5	739	739	NA	NA	82.6599	-0.16177	0.209808	-0.887057	0.375048	0.925421
ENSMUSG00000020235	ENSMUST00000118812	Fzr1	fizzy and cell division cycle 20 related 1 [Source:MGI Symbol;Acc:MGI:1926790]	11	1215	1215	NA	NA	516.018	0.327489	0.248426	1.40155	0.161051	0.795664
ENSMUSG00000020238	ENSMUST00000130400	Ncln	nicalin [Source:MGI Symbol;Acc:MGI:1926081]	4	690	NA	NA	NA	189.46	0.527736	0.24083	2.62706	0.0086125	0.300992
ENSMUSG00000020241	ENSMUST00000001181	Col6a2	collagen, type VI, alpha 2 [Source:MGI Symbol;Acc:MGI:88460]	28	3949	3105	380	451	138.891	0.26168	0.236479	0.61717	0.537123	0.965922
ENSMUSG00000020246	ENSMUST00000020478	Hcfc2	host cell factor C2 [Source:MGI Symbol;Acc:MGI:1915183]	15	3422	2169	137	1116	2368.88	0.300863	0.203705	1.46568	0.142735	0.768915
ENSMUSG00000020248	ENSMUST00000130911	Nfyb	nuclear transcription factor-Y beta [Source:MGI Symbol;Acc:MGI:97317]	8	2554	624	141	1714	945.764	0.548433	0.241282	2.33649	0.0194657	0.418126
ENSMUSG00000020250	ENSMUST00000218694	Txnrd1	thioredoxin reductase 1 [Source:MGI Symbol;Acc:MGI:1354175]	5	581	492	47	NA	681.469	0.199652	0.237762	0.817692	0.413533	0.942448
ENSMUSG00000020251	ENSMUST00000020485	Glt8d2	glycosyltransferase 8 domain containing 2 [Source:MGI Symbol;Acc:MGI:1922032]	10	2153	1050	162	916	174.208	-0.0959301	0.235196	-1.01219	0.311448	0.906019
ENSMUSG00000020253	ENSMUST00000076258	Ppm1m	protein phosphatase 1M [Source:MGI Symbol;Acc:MGI:1915155]	10	1811	1221	215	375	150.246	0.0966463	0.238846	0.459255	0.646051	0.977113
ENSMUSG00000020255	ENSMUST00000020488	Nopchap1	NOP protein chaperone 1 [Source:MGI Symbol;Acc:MGI:106381]	4	123179	558	38	122583	8031.88	0.0894353	0.221051	0.55413	0.57949	0.973686
ENSMUSG00000020256	ENSMUST00000141184	Aldh1l2	aldehyde dehydrogenase 1 family, member L2 [Source:MGI Symbol;Acc:MGI:2444680]	2	1383	NA	NA	NA	97.5545	0.114527	0.231109	0.470931	0.63769	0.977113
ENSMUSG00000020257	ENSMUST00000020490	Wdr82	WD repeat domain containing 82 [Source:MGI Symbol;Acc:MGI:1924555]	9	3747	942	291	2514	3506.34	0.0475192	0.199824	0.243904	0.807305	0.995026
ENSMUSG00000020258	ENSMUST00000036382	Glyctk	glycerate kinase [Source:MGI Symbol;Acc:MGI:2444085]	4	4209	1572	253	2384	47.3108	0.179219	0.161038	1.80172	0.0715892	0.639817
ENSMUSG00000020260	ENSMUST00000020493	Pofut2	protein O-fucosyltransferase 2 [Source:MGI Symbol;Acc:MGI:1916863]	9	2290	1290	105	895	173.6	-0.522612	0.234217	-2.40953	0.0159731	0.383509
ENSMUSG00000020261	ENSMUST00000108872	Slc36a1	solute carrier family 36 (proton/amino acid symporter), member 1 [Source:MGI Symbol;Acc:MGI:2445299]	11	5264	1428	139	3692	689.881	-0.484517	0.231418	-2.10463	0.0353237	0.523088
ENSMUSG00000020262	ENSMUST00000155117	Adarb1	adenosine deaminase, RNA-specific, B1 [Source:MGI Symbol;Acc:MGI:891999]	4	451	NA	NA	NA	2365.24	0.113121	0.202614	0.553435	0.579965	0.973686
ENSMUSG00000020263	ENSMUST00000177187	Appl2	adaptor protein, phosphotyrosine interaction, PH domain and leucine zipper containing 2 [Source:MGI Symbol;Acc:MGI:2384914]	4	625	203	NA	422	873.837	0.0542753	0.235909	0.274832	0.783445	0.995026
ENSMUSG00000020265	ENSMUST00000099538	Sumo3	small ubiquitin-like modifier 3 [Source:MGI Symbol;Acc:MGI:1336201]	4	1874	333	377	1164	1458.82	-0.00498884	0.23043	-0.0576181	0.954053	0.998389
ENSMUSG00000020267	ENSMUST00000020504	Hint1	histidine triad nucleotide binding protein 1 [Source:MGI Symbol;Acc:MGI:1321133]	3	636	381	107	148	1030.78	-0.0151327	0.234708	-0.0447905	0.964274	0.998389
ENSMUSG00000020268	ENSMUST00000124351	Lyrm7	LYR motif containing 7 [Source:MGI Symbol;Acc:MGI:1922780]	4	279	NA	NA	NA	855.585	-0.530584	0.236735	-2.4891	0.0128066	0.344618
ENSMUSG00000020271	ENSMUST00000076383	Fbxw11	F-box and WD-40 domain protein 11 [Source:MGI Symbol;Acc:MGI:2144023]	14	4019	1692	16	2287	4039.82	0.0557373	0.20236	0.27804	0.780982	0.995026
ENSMUSG00000020272	ENSMUST00000102821	Stk10	serine/threonine kinase 10 [Source:MGI Symbol;Acc:MGI:1099439]	19	5026	2901	99	2026	145.825	-0.10858	0.239403	-0.625978	0.531329	0.965784
ENSMUSG00000020273	ENSMUST00000102863	Papolg	poly(A) polymerase gamma [Source:MGI Symbol;Acc:MGI:2442119]	14	2171	1290	198	683	1034.98	0.0555399	0.235959	0.332139	0.739784	0.991844
ENSMUSG00000020275	ENSMUST00000102864	Rel	reticuloendotheliosis oncogene [Source:MGI Symbol;Acc:MGI:97897]	10	7466	1767	281	5418	423.521	-0.423513	0.246817	-1.80698	0.0707657	0.639817
ENSMUSG00000020277	ENSMUST00000020522	Pfkl	phosphofructokinase, liver, B-type [Source:MGI Symbol;Acc:MGI:97547]	22	3730	2343	124	1263	2003.52	0.122058	0.209395	0.555442	0.578592	0.973686
ENSMUSG00000020280	ENSMUST00000143117	Pus10	pseudouridylate synthase 10 [Source:MGI Symbol;Acc:MGI:1921717]	4	469	419	39	NA	183.866	-0.178721	0.24506	-0.95714	0.338496	0.914125
ENSMUSG00000020282	ENSMUST00000142274	Rhbdf1	rhomboid 5 homolog 1 [Source:MGI Symbol;Acc:MGI:104328]	3	709	NA	NA	NA	26.9947	-0.0288352	0.149715	0.208924	0.834507	0.995026
ENSMUSG00000020283	ENSMUST00000130811	Pex13	peroxisomal biogenesis factor 13 [Source:MGI Symbol;Acc:MGI:1919379]	3	367	123	8	135	585.499	-0.118211	0.233832	-0.502243	0.615497	0.977041
ENSMUSG00000020284	ENSMUST00000105397	Cfap410	cilia and flagella associated protein 410 [Source:MGI Symbol;Acc:MGI:1915134]	7	1818	750	181	887	323.659	-0.179587	0.247231	-1.02181	0.30687	0.904508
ENSMUSG00000020287	ENSMUST00000020528	Mpg	N-methylpurine-DNA glycosylase [Source:MGI Symbol;Acc:MGI:97073]	4	1737	1002	30	705	38.4001	-0.0351523	0.186993	-0.108246	0.913801	0.998332
ENSMUSG00000020288	ENSMUST00000020529	Ahsa2	AHA1, activator of heat shock protein ATPase 2 [Source:MGI Symbol;Acc:MGI:1916133]	9	3023	996	176	1851	269.431	-0.0332363	0.249199	-0.155311	0.876576	0.996118
ENSMUSG00000020289	ENSMUST00000141859	Nprl3	nitrogen permease regulator-like 3 [Source:MGI Symbol;Acc:MGI:109258]	12	3417	234	149	1854	125.159	0.134782	0.229475	0.50953	0.610381	0.977041
ENSMUSG00000020290	ENSMUST00000020538	Xpo1	exportin 1 [Source:MGI Symbol;Acc:MGI:2144013]	26	5145	NA	NA	NA	778.931	0.0881922	0.226955	0.399182	0.689759	0.981002
ENSMUSG00000020297	ENSMUST00000020537	Nsg2	neuron specific gene family member 2 [Source:MGI Symbol;Acc:MGI:1202070]	5	2239	516	134	1568	10252.7	-0.13962	0.183734	-0.748319	0.454268	0.954711
ENSMUSG00000020300	ENSMUST00000109412	Cpeb4	cytoplasmic polyadenylation element binding protein 4 [Source:MGI Symbol;Acc:MGI:1914829]	9	6303	2139	62	4102	4389.52	0.220473	0.195567	1.16102	0.245633	0.869243
ENSMUSG00000020303	ENSMUST00000152094	Stc2	stanniocalcin 2 [Source:MGI Symbol;Acc:MGI:1316731]	3	447	NA	NA	NA	66.7138	-0.151711	0.161581	-1.53514	0.12475	0.74136
ENSMUSG00000020305	ENSMUST00000203878	Asb3	ankyrin repeat and SOCS box-containing 3 [Source:MGI Symbol;Acc:MGI:1929749]	10	1813	1695	27	91	345.657	-0.328029	0.249064	-1.57231	0.115878	0.731875
ENSMUSG00000020307	ENSMUST00000166603	Cdc34	cell division cycle 34 [Source:MGI Symbol;Acc:MGI:102657]	6	1078	NA	NA	NA	244.073	0.128721	0.249178	0.491555	0.623034	0.977041
ENSMUSG00000020308	ENSMUST00000239401	Tpgs1	tubulin polyglutamylase complex subunit 1 [Source:MGI Symbol;Acc:MGI:106618]	2	1101	912	NA	189	514.773	0.0372639	0.248583	0.106644	0.915071	0.998332
ENSMUSG00000020309	ENSMUST00000101394	Chac2	ChaC, cation transport regulator 2 [Source:MGI Symbol;Acc:MGI:1915294]	3	1315	537	104	674	134.585	0.0722391	0.238017	0.116003	0.90765	0.998332
ENSMUSG00000020311	ENSMUST00000073192	Erlec1	endoplasmic reticulum lectin 1 [Source:MGI Symbol;Acc:MGI:1914003]	14	2532	1452	77	1003	310.836	-0.105124	0.248531	-0.405182	0.685344	0.979836
ENSMUSG00000020312	ENSMUST00000168116	Shc2	SHC (Src homology 2 domain containing) transforming protein 2 [Source:MGI Symbol;Acc:MGI:106180]	2	3720	NA	NA	NA	703.44	0.206302	0.248705	0.903937	0.366029	0.925375
ENSMUSG00000020315	ENSMUST00000006629	Sptbn1	spectrin beta, non-erythrocytic 1 [Source:MGI Symbol;Acc:MGI:98388]	36	8461	7092	222	1101	48667.7	0.3517	0.219603	1.89726	0.0577934	0.598371
ENSMUSG00000020319	ENSMUST00000020568	Wdpcp	WD repeat containing planar cell polarity effector [Source:MGI Symbol;Acc:MGI:2144467]	18	2792	2169	136	463	281.133	-0.484575	0.246157	-2.18743	0.0287108	0.48593
ENSMUSG00000020321	ENSMUST00000239073	Mdh1	malate dehydrogenase 1, NAD (soluble) [Source:MGI Symbol;Acc:MGI:97051]	9	1958	1005	202	751	8438.41	0.021098	0.194244	0.0984972	0.921538	0.998332
ENSMUSG00000020326	ENSMUST00000020576	Ccng1	cyclin G1 [Source:MGI Symbol;Acc:MGI:102890]	6	3512	885	311	2316	2722.73	-0.117979	0.19346	-0.599586	0.548782	0.967248
ENSMUSG00000020328	ENSMUST00000020578	Nudcd2	NudC domain containing 2 [Source:MGI Symbol;Acc:MGI:1277103]	4	1577	474	299	804	130.764	-0.125365	0.224165	-0.130227	0.896387	0.998327
ENSMUSG00000020329	ENSMUST00000160595	Polrmt	polymerase (RNA) mitochondrial (DNA directed) [Source:MGI Symbol;Acc:MGI:1915843]	4	374	NA	NA	NA	234.401	0.204979	0.240212	0.980858	0.326663	0.91046
ENSMUSG00000020330	ENSMUST00000020579	Hmmr	hyaluronan mediated motility receptor (RHAMM) [Source:MGI Symbol;Acc:MGI:104667]	18	3892	2385	63	1444	57.0487	0.183974	0.163148	0.108369	0.913703	0.998332
ENSMUSG00000020331	ENSMUST00000099513	Hcn2	hyperpolarization-activated, cyclic nucleotide-gated K+ 2 [Source:MGI Symbol;Acc:MGI:1298210]	8	3195	2592	35	568	200.614	0.0807311	0.245322	0.276351	0.782279	0.995026
ENSMUSG00000020333	ENSMUST00000000145	Acsl6	acyl-CoA synthetase long-chain family member 6 [Source:MGI Symbol;Acc:MGI:894291]	20	2297	1869	64	338	1622.21	0.132319	0.212122	0.658913	0.509951	0.963675
ENSMUSG00000020334	ENSMUST00000020586	Slc22a4	solute carrier family 22 (organic cation transporter), member 4 [Source:MGI Symbol;Acc:MGI:1353479]	10	2263	1662	114	487	35.7013	0.141838	0.149338	0.194685	0.845639	0.995256
ENSMUSG00000020335	ENSMUST00000164280	Zfp354b	zinc finger protein 354B [Source:MGI Symbol;Acc:MGI:1351476]	4	1806	1806	NA	NA	70.444	-0.209415	0.210332	-1.08231	0.279115	0.890102
ENSMUSG00000020340	ENSMUST00000093166	Cyfip2	cytoplasmic FMR1 interacting protein 2 [Source:MGI Symbol;Acc:MGI:1924134]	31	6298	3762	68	2445	44346	0.0738793	0.175689	0.408329	0.683032	0.979707
ENSMUSG00000020346	ENSMUST00000155806	Mgat1	mannoside acetylglucosaminyltransferase 1 [Source:MGI Symbol;Acc:MGI:96973]	3	426	NA	NA	NA	253.95	-0.212075	0.246173	-0.526197	0.598751	0.975687
ENSMUSG00000020349	ENSMUST00000020608	Ppp2ca	protein phosphatase 2 (formerly 2A), catalytic subunit, alpha isoform [Source:MGI Symbol;Acc:MGI:1321159]	7	7102	930	368	5804	7418.28	0.0430159	0.188177	0.233719	0.815203	0.995026
ENSMUSG00000020354	ENSMUST00000077221	Sgcd	sarcoglycan, delta (dystrophin-associated glycoprotein) [Source:MGI Symbol;Acc:MGI:1346525]	8	1617	870	269	478	45.6663	0.156954	0.184993	1.17025	0.241902	0.869243
ENSMUSG00000020358	ENSMUST00000101249	Hnrnpab	heterogeneous nuclear ribonucleoprotein A/B [Source:MGI Symbol;Acc:MGI:1330294]	7	2013	936	181	873	2193.94	-0.0682049	0.215367	-0.245603	0.805989	0.995026
ENSMUSG00000020359	ENSMUST00000169995	Phykpl	5-phosphohydroxy-L-lysine phospholyase [Source:MGI Symbol;Acc:MGI:1920197]	2	829	NA	NA	NA	356.216	0.398933	0.247699	1.61953	0.105334	0.71255
ENSMUSG00000020361	ENSMUST00000020630	Hspa4	heat shock protein 4 [Source:MGI Symbol;Acc:MGI:1342292]	19	4618	2529	291	1798	8440.37	0.299007	0.205058	1.33668	0.181326	0.81886
ENSMUSG00000020362	ENSMUST00000145353	Cnot6	CCR4-NOT transcription complex, subunit 6 [Source:MGI Symbol;Acc:MGI:2144529]	12	5736	1674	370	3690	769.321	0.195086	0.2378	0.701521	0.482978	0.957554
ENSMUSG00000020363	ENSMUST00000130129	Gfpt2	glutamine fructose-6-phosphate transaminase 2 [Source:MGI Symbol;Acc:MGI:1338883]	2	2865	NA	NA	NA	245.807	-0.0527317	0.238073	-0.198284	0.842823	0.995026
ENSMUSG00000020364	ENSMUST00000102766	Zfp354a	zinc finger protein 354A [Source:MGI Symbol;Acc:MGI:103172]	5	2592	1719	146	677	172.249	-0.0365257	0.244515	-0.178414	0.858398	0.996118
ENSMUSG00000020366	ENSMUST00000020634	Mapk9	mitogen-activated protein kinase 9 [Source:MGI Symbol;Acc:MGI:1346862]	12	4675	1272	223	3132	5579.74	-0.0282076	0.180869	-0.153879	0.877705	0.996118
ENSMUSG00000020368	ENSMUST00000020637	Canx	calnexin [Source:MGI Symbol;Acc:MGI:88261]	15	3779	1776	181	1815	2937.02	0.0304771	0.196228	0.205373	0.837281	0.995026
ENSMUSG00000020372	ENSMUST00000125166	Rack1	receptor for activated C kinase 1 [Source:MGI Symbol;Acc:MGI:101849]	6	637	NA	NA	NA	689.918	-0.0605255	0.228514	-0.268798	0.788086	0.995026
ENSMUSG00000020374	ENSMUST00000093141	Rasgef1c	RasGEF domain family, member 1C [Source:MGI Symbol;Acc:MGI:1921813]	13	2120	1278	133	703	39.8424	-0.191594	0.150875	-3.17518	0.00149744	0.132511
ENSMUSG00000020375	ENSMUST00000020643	Rufy1	RUN and FYVE domain containing 1 [Source:MGI Symbol;Acc:MGI:2429762]	18	2688	2139	20	529	462.596	0.0374237	0.242446	0.116146	0.907536	0.998332
ENSMUSG00000020376	ENSMUST00000238748	Rnf130	ring finger protein 130 [Source:MGI Symbol;Acc:MGI:1891717]	8	7879	1260	54	6565	1596.49	-0.0199092	0.22325	-0.0551713	0.956002	0.998389
ENSMUSG00000020380	ENSMUST00000020649	Rad50	RAD50 double strand break repair protein [Source:MGI Symbol;Acc:MGI:109292]	25	5153	3939	264	950	971.002	0.294689	0.234377	1.12089	0.262335	0.880182
ENSMUSG00000020381	ENSMUST00000020647	Mrnip	MRN complex interacting protein [Source:MGI Symbol;Acc:MGI:1915317]	7	1142	1008	37	97	68.4023	-0.290379	0.202587	-2.48182	0.0130712	0.345427
ENSMUSG00000020385	ENSMUST00000109111	Clk4	CDC like kinase 4 [Source:MGI Symbol;Acc:MGI:1098551]	9	1427	906	174	347	1342.85	0.00555104	0.235416	0.0378501	0.969807	0.998389
ENSMUSG00000020386	ENSMUST00000020653	Sar1b	secretion associated Ras related GTPase 1B [Source:MGI Symbol;Acc:MGI:1913647]	7	1201	597	105	482	1329.01	0.237848	0.220475	1.11527	0.264736	0.881407
ENSMUSG00000020387	ENSMUST00000109091	Jade2	jade family PHD finger 2 [Source:MGI Symbol;Acc:MGI:1924151]	13	6099	2490	88	3435	1128.78	0.217858	0.216648	0.994106	0.320171	0.907155
ENSMUSG00000020389	ENSMUST00000135076	Cdkl3	cyclin-dependent kinase-like 3 [Source:MGI Symbol;Acc:MGI:2388268]	5	665	576	74	NA	416.282	0.274063	0.244539	1.18	0.238	0.865525
ENSMUSG00000020390	ENSMUST00000020657	Ube2b	ubiquitin-conjugating enzyme E2B [Source:MGI Symbol;Acc:MGI:102944]	6	1792	459	148	1185	5019.13	-0.0288466	0.19469	-0.158594	0.873989	0.996118
ENSMUSG00000020392	ENSMUST00000102763	Cdkn2aipnl	CDKN2A interacting protein N-terminal like [Source:MGI Symbol;Acc:MGI:1261797]	3	1832	351	58	1423	854.647	-0.0804902	0.239703	-0.307917	0.758145	0.993434
ENSMUSG00000020393	ENSMUST00000020662	Kremen1	kringle containing transmembrane protein 1 [Source:MGI Symbol;Acc:MGI:1933988]	9	4856	1422	33	3401	71.9224	0.179884	0.185709	1.06426	0.287212	0.891419
ENSMUSG00000020396	ENSMUST00000093369	Nefh	neurofilament, heavy polypeptide [Source:MGI Symbol;Acc:MGI:97309]	4	3994	3273	130	591	943.718	0.137542	0.23974	0.448931	0.653482	0.977719
ENSMUSG00000020397	ENSMUST00000020665	Med7	mediator complex subunit 7 [Source:MGI Symbol;Acc:MGI:1913463]	3	1193	702	170	246	363.262	-0.31986	0.24897	-1.22244	0.221541	0.85749
ENSMUSG00000020399	ENSMUST00000020668	Havcr2	hepatitis A virus cellular receptor 2 [Source:MGI Symbol;Acc:MGI:2159682]	7	2721	846	66	1809	37.3478	-0.222588	0.14217	-3.85036	0.000117945	0.0332721
ENSMUSG00000020400	ENSMUST00000102730	Tnip1	TNFAIP3 interacting protein 1 [Source:MGI Symbol;Acc:MGI:1926194]	19	2787	1941	78	679	156.289	-0.372193	0.24592	-1.5588	0.119044	0.735786
ENSMUSG00000020402	ENSMUST00000102758	Vdac1	voltage-dependent anion channel 1 [Source:MGI Symbol;Acc:MGI:106919]	9	2022	852	293	874	10870.2	0.164985	0.17921	0.940332	0.347047	0.916142
ENSMUSG00000020409	ENSMUST00000151880	Slu7	SLU7 splicing factor homolog (S. cerevisiae) [Source:MGI Symbol;Acc:MGI:2385598]	16	1662	1491	79	NA	1074.22	-0.0509099	0.241887	-0.283387	0.77688	0.995026
ENSMUSG00000020411	ENSMUST00000020679	Nipal4	NIPA-like domain containing 4 [Source:MGI Symbol;Acc:MGI:2444671]	6	3444	1221	232	1991	24.9189	0.0985081	0.113978	-0.454291	0.649619	0.977508
ENSMUSG00000020412	ENSMUST00000070257	Ascc2	activating signal cointegrator 1 complex subunit 2 [Source:MGI Symbol;Acc:MGI:1922702]	20	2650	2250	76	307	408.357	0.176093	0.248667	0.798599	0.424523	0.946022
ENSMUSG00000020413	ENSMUST00000146002	Hus1	HUS1 checkpoint clamp component [Source:MGI Symbol;Acc:MGI:1277962]	5	742	NA	NA	NA	275.63	0.0990865	0.249095	0.381513	0.702823	0.985068
ENSMUSG00000020415	ENSMUST00000020687	Pttg1	pituitary tumor-transforming gene 1 [Source:MGI Symbol;Acc:MGI:1353578]	6	741	600	51	79	379.865	-0.139445	0.247878	-0.609101	0.542457	0.967128
ENSMUSG00000020420	ENSMUST00000205534	Zfp607a	zinc finger protein 607A [Source:MGI Symbol;Acc:MGI:3584526]	5	3511	2061	172	1258	19.8451	-0.0936949	0.143445	-0.305446	0.760027	0.993434
ENSMUSG00000020422	ENSMUST00000131941	Tns3	tensin 3 [Source:MGI Symbol;Acc:MGI:2443012]	4	534	NA	NA	NA	1438.03	0.258507	0.241897	1.04543	0.295826	0.895128
ENSMUSG00000020423	ENSMUST00000020692	Btg2	BTG anti-proliferation factor 2 [Source:MGI Symbol;Acc:MGI:108384]	2	2743	477	67	2199	382.898	0.22804	0.24925	1.05346	0.29213	0.892984
ENSMUSG00000020427	ENSMUST00000020702	Igfbp3	insulin-like growth factor binding protein 3 [Source:MGI Symbol;Acc:MGI:96438]	5	2421	879	107	1421	239.482	-0.279544	0.244033	-1.3717	0.170158	0.805029
ENSMUSG00000020430	ENSMUST00000020705	Pes1	pescadillo ribosomal biogenesis factor 1 [Source:MGI Symbol;Acc:MGI:1890613]	15	2911	1755	62	1094	596.538	0.0669485	0.248782	0.0505301	0.9597	0.998389
ENSMUSG00000020431	ENSMUST00000020706	Adcy1	adenylate cyclase 1 [Source:MGI Symbol;Acc:MGI:99677]	20	12259	3357	111	8791	13700.1	0.230918	0.185233	1.27308	0.20299	0.842315
ENSMUSG00000020432	ENSMUST00000020710	Tcn2	transcobalamin 2 [Source:MGI Symbol;Acc:MGI:98534]	10	1897	1293	128	456	54.8929	0.0677209	0.18488	0.253245	0.800079	0.995026
ENSMUSG00000020435	ENSMUST00000070552	Osbp2	oxysterol binding protein 2 [Source:MGI Symbol;Acc:MGI:1921559]	14	4097	2727	36	1334	1773.24	0.147374	0.208507	0.716911	0.473429	0.95617
ENSMUSG00000020436	ENSMUST00000146198	Gabrg2	gamma-aminobutyric acid (GABA) A receptor, subunit gamma 2 [Source:MGI Symbol;Acc:MGI:95623]	2	1221	NA	NA	NA	811.156	0.317488	0.238694	1.48874	0.136555	0.763269
ENSMUSG00000020437	ENSMUST00000003459	Myo1g	myosin IG [Source:MGI Symbol;Acc:MGI:1927091]	22	3307	3075	104	128	17.9308	-0.126413	0.104631	0.330454	0.741057	0.992206
ENSMUSG00000020439	ENSMUST00000020718	Smtn	smoothelin [Source:MGI Symbol;Acc:MGI:1354727]	9	1747	1311	111	305	22.3474	-0.102383	0.138948	0.072661	0.942076	0.998389
ENSMUSG00000020440	ENSMUST00000020717	Arf5	ADP-ribosylation factor 5 [Source:MGI Symbol;Acc:MGI:99434]	6	1116	543	129	444	283.277	-0.0404681	0.249194	-0.116919	0.906924	0.998332
ENSMUSG00000020441	ENSMUST00000020719	2310033P09Rik	RIKEN cDNA 2310033P09 gene [Source:MGI Symbol;Acc:MGI:1915112]	7	1285	783	108	394	358.764	0.160815	0.246713	0.672408	0.501324	0.96197
ENSMUSG00000020444	ENSMUST00000170202	Guk1	guanylate kinase 1 [Source:MGI Symbol;Acc:MGI:95871]	8	1078	660	141	277	1164.43	-0.271334	0.215754	-1.25877	0.208113	0.845659
ENSMUSG00000020448	ENSMUST00000077078	Rnf185	ring finger protein 185 [Source:MGI Symbol;Acc:MGI:1922078]	7	2787	579	155	2008	1038.98	0.224609	0.236666	0.996175	0.319165	0.907041
ENSMUSG00000020451	ENSMUST00000110029	Limk2	LIM motif-containing protein kinase 2 [Source:MGI Symbol;Acc:MGI:1197517]	12	2939	1356	89	1484	1226.61	0.220732	0.23367	0.973162	0.330473	0.911602
ENSMUSG00000020453	ENSMUST00000101644	Patz1	POZ (BTB) and AT hook containing zinc finger 1 [Source:MGI Symbol;Acc:MGI:1891832]	4	1853	NA	NA	NA	525.037	-0.0400436	0.24542	0.0579228	0.95381	0.998389
ENSMUSG00000020454	ENSMUST00000143770	Eif4enif1	eukaryotic translation initiation factor 4E nuclear import factor 1 [Source:MGI Symbol;Acc:MGI:1921453]	2	437	NA	NA	NA	2273.7	0.0104134	0.199496	0.0497089	0.960354	0.998389
ENSMUSG00000020455	ENSMUST00000093061	Trim11	tripartite motif-containing 11 [Source:MGI Symbol;Acc:MGI:2137355]	6	2251	1404	124	723	250.525	-0.0106821	0.247041	0.300192	0.76403	0.995026
ENSMUSG00000020456	ENSMUST00000003461	Ogdh	oxoglutarate (alpha-ketoglutarate) dehydrogenase (lipoamide) [Source:MGI Symbol;Acc:MGI:1098267]	23	4127	3072	61	968	7360.34	0.0603771	0.19451	0.35035	0.726076	0.990375
ENSMUSG00000020457	ENSMUST00000020741	Drg1	developmentally regulated GTP binding protein 1 [Source:MGI Symbol;Acc:MGI:1343297]	9	1546	1104	83	359	1478.57	0.154866	0.220235	0.711705	0.476648	0.956913
ENSMUSG00000020458	ENSMUST00000102841	Rtn4	reticulon 4 [Source:MGI Symbol;Acc:MGI:1915835]	9	4060	3141	32	887	12249.2	-0.0258971	0.177845	-0.143355	0.88601	0.997621
ENSMUSG00000020459	ENSMUST00000132783	Mtif2	mitochondrial translational initiation factor 2 [Source:MGI Symbol;Acc:MGI:1924034]	5	739	739	NA	NA	802.459	-0.0707933	0.237048	-0.311926	0.755097	0.99298
ENSMUSG00000020460	ENSMUST00000102844	Rps27a	ribosomal protein S27A [Source:MGI Symbol;Acc:MGI:1925544]	5	637	471	132	34	311.116	0.0417748	0.249154	0.0947311	0.924528	0.998332
ENSMUSG00000020462	ENSMUST00000020754	Cfap36	cilia and flagella associated protein 36 [Source:MGI Symbol;Acc:MGI:1913994]	10	1664	1032	280	352	3895.25	-0.190553	0.188534	-1.02027	0.3076	0.904807
ENSMUSG00000020463	ENSMUST00000020755	Ppp4r3b	protein phosphatase 4 regulatory subunit 3B [Source:MGI Symbol;Acc:MGI:2144474]	16	5125	2463	416	2246	1044.31	-0.129306	0.217221	-0.604589	0.545452	0.967248
ENSMUSG00000020464	ENSMUST00000020756	Pnpt1	polyribonucleotide nucleotidyltransferase 1 [Source:MGI Symbol;Acc:MGI:1918951]	28	2707	2352	10	345	217.079	0.44938	0.243337	2.20179	0.0276805	0.477724
ENSMUSG00000020467	ENSMUST00000020759	Efemp1	epidermal growth factor-containing fibulin-like extracellular matrix protein 1 [Source:MGI Symbol;Acc:MGI:1339998]	11	2037	1482	121	425	36.7598	-0.0770712	0.160783	-0.952961	0.34061	0.915429
ENSMUSG00000020471	ENSMUST00000102922	Pold2	polymerase (DNA directed), delta 2, regulatory subunit [Source:MGI Symbol;Acc:MGI:1097163]	11	1646	1410	101	78	130.577	-0.0412882	0.224811	0.163005	0.870514	0.996118
ENSMUSG00000020472	ENSMUST00000101150	Zkscan17	zinc finger with KRAB and SCAN domains 17 [Source:MGI Symbol;Acc:MGI:2679270]	10	3771	1290	481	1546	66.3706	-0.0338804	0.197558	0.252733	0.800475	0.995026
ENSMUSG00000020473	ENSMUST00000109829	Aebp1	AE binding protein 1 [Source:MGI Symbol;Acc:MGI:1197012]	12	2541	2247	55	239	66.2756	-0.100886	0.190997	0.264172	0.791647	0.995026
ENSMUSG00000020474	ENSMUST00000109837	Polm	polymerase (DNA directed), mu [Source:MGI Symbol;Acc:MGI:1860191]	11	2697	1536	38	1123	139.191	0.197052	0.228763	1.22253	0.221506	0.85749
ENSMUSG00000020475	ENSMUST00000020768	Pgam2	phosphoglycerate mutase 2 [Source:MGI Symbol;Acc:MGI:1933118]	3	840	762	45	33	134.81	0.273784	0.22992	1.37072	0.170463	0.805086
ENSMUSG00000020476	ENSMUST00000109845	Dbnl	drebrin-like [Source:MGI Symbol;Acc:MGI:700006]	13	2001	1299	72	630	1404.19	-0.157808	0.232843	-0.711495	0.476778	0.956973
ENSMUSG00000020477	ENSMUST00000020770	Mrps24	mitochondrial ribosomal protein S24 [Source:MGI Symbol;Acc:MGI:1928142]	3	700	NA	NA	NA	277.207	-0.104313	0.249248	-0.447703	0.654368	0.977811
ENSMUSG00000020482	ENSMUST00000020776	Ccdc117	coiled-coil domain containing 117 [Source:MGI Symbol;Acc:MGI:2144383]	5	3372	834	129	2409	387.049	0.220155	0.248649	0.973028	0.330539	0.911602
ENSMUSG00000020483	ENSMUST00000020775	Dynll2	dynein light chain LC8-type 2 [Source:MGI Symbol;Acc:MGI:1915347]	3	2476	270	291	1908	3195.76	-0.158222	0.200583	-0.781083	0.434754	0.94904
ENSMUSG00000020484	ENSMUST00000239150	Xbp1	X-box binding protein 1 [Source:MGI Symbol;Acc:MGI:98970]	6	1116	1116	NA	NA	766.768	-0.396203	0.23252	-1.79505	0.072646	0.644359
ENSMUSG00000020485	ENSMUST00000093955	Supt4a	SPT4A, DSIF elongation factor subunit [Source:MGI Symbol;Acc:MGI:107416]	5	706	354	48	304	898.08	-0.0825473	0.22457	-0.345022	0.730078	0.991296
ENSMUSG00000020486	ENSMUST00000107962	Septin4	septin 4 [Source:MGI Symbol;Acc:MGI:1270156]	12	1678	1380	134	164	880.311	0.066753	0.238784	0.193898	0.846256	0.995256
ENSMUSG00000020491	ENSMUST00000073924	2810021J22Rik	RIKEN cDNA 2810021J22 gene [Source:MGI Symbol;Acc:MGI:1917194]	5	3866	1620	177	1975	258.119	0.0580045	0.230315	0.451841	0.651383	0.977508
ENSMUSG00000020492	ENSMUST00000020794	Ska2	spindle and kinetochore associated complex subunit 2 [Source:MGI Symbol;Acc:MGI:1913390]	4	3037	363	38	2636	197.663	-0.0570121	0.247599	-0.0419341	0.966551	0.998389
ENSMUSG00000020495	ENSMUST00000020801	Smg8	SMG8 nonsense mediated mRNA decay factor [Source:MGI Symbol;Acc:MGI:1921383]	4	3218	2976	21	221	742.755	-0.234251	0.242817	-0.956779	0.338679	0.914125
ENSMUSG00000020496	ENSMUST00000094151	Rnf187	ring finger protein 187 [Source:MGI Symbol;Acc:MGI:1914224]	4	1949	711	132	1106	8490.89	-0.111665	0.189781	-0.572229	0.567167	0.971508
ENSMUSG00000020513	ENSMUST00000069503	Tubd1	tubulin, delta 1 [Source:MGI Symbol;Acc:MGI:1891826]	9	1871	1368	240	215	101.383	0.320084	0.208686	1.41347	0.157517	0.789566
ENSMUSG00000020514	ENSMUST00000020820	Mrpl22	mitochondrial ribosomal protein L22 [Source:MGI Symbol;Acc:MGI:1333794]	7	722	621	25	76	138.552	0.126833	0.232147	0.434701	0.66378	0.978072
ENSMUSG00000020515	ENSMUST00000020822	Cnot8	CCR4-NOT transcription complex, subunit 8 [Source:MGI Symbol;Acc:MGI:1916375]	7	2035	879	94	1006	780.89	-0.0678487	0.236773	-0.312634	0.754559	0.99298
ENSMUSG00000020516	ENSMUST00000154617	Rps6kb1	ribosomal protein S6 kinase, polypeptide 1 [Source:MGI Symbol;Acc:MGI:1270849]	15	5531	1578	99	3854	2261.93	0.116759	0.214896	0.559743	0.575655	0.973282
ENSMUSG00000020519	ENSMUST00000020826	Sap30l	SAP30-like [Source:MGI Symbol;Acc:MGI:1354709]	4	1151	549	455	147	98.6965	-0.0252198	0.227848	-0.184804	0.853383	0.996118
ENSMUSG00000020520	ENSMUST00000066987	Galnt10	polypeptide N-acetylgalactosaminyltransferase 10 [Source:MGI Symbol;Acc:MGI:1890480]	12	4715	1812	117	2786	33.7511	-0.25736	0.171408	-1.96603	0.0492949	0.568369
ENSMUSG00000020521	ENSMUST00000125675	Rnft1	ring finger protein, transmembrane 1 [Source:MGI Symbol;Acc:MGI:1924142]	4	815	NA	NA	NA	158.925	0.518434	0.241411	2.29499	0.0217335	0.43313
ENSMUSG00000020522	ENSMUST00000108849	Mfap3	microfibrillar-associated protein 3 [Source:MGI Symbol;Acc:MGI:1924068]	3	4827	1050	157	3571	532.97	-0.036629	0.240645	-0.0897105	0.928517	0.998389
ENSMUSG00000020523	ENSMUST00000020831	Fam114a2	family with sequence similarity 114, member A2 [Source:MGI Symbol;Acc:MGI:1917629]	14	2557	1473	45	1025	421.971	0.0269153	0.248618	0.0171707	0.9863	0.998389
ENSMUSG00000020524	ENSMUST00000094179	Gria1	glutamate receptor, ionotropic, AMPA1 (alpha 1) [Source:MGI Symbol;Acc:MGI:95808]	16	5399	2724	78	2597	11717.8	0.0953736	0.183958	0.540391	0.588927	0.973984
ENSMUSG00000020525	ENSMUST00000020835	Ppm1d	protein phosphatase 1D magnesium-dependent, delta isoform [Source:MGI Symbol;Acc:MGI:1858214]	6	2899	1797	229	873	544.633	0.0106892	0.246143	0.297826	0.765836	0.995026
ENSMUSG00000020526	ENSMUST00000103195	Znhit3	zinc finger, HIT type 3 [Source:MGI Symbol;Acc:MGI:3051596]	5	998	456	25	517	449.63	0.288661	0.249139	1.73137	0.0833863	0.664332
ENSMUSG00000020527	ENSMUST00000020837	Myo19	myosin XIX [Source:MGI Symbol;Acc:MGI:1913446]	6	1669	621	145	773	175.613	-0.10202	0.221766	-1.32013	0.186792	0.82722
ENSMUSG00000020528	ENSMUST00000004955	Prpsap2	phosphoribosyl pyrophosphate synthetase-associated protein 2 [Source:MGI Symbol;Acc:MGI:2384838]	12	1837	1110	109	490	403.702	-0.0422149	0.245357	-0.129794	0.896729	0.998327
ENSMUSG00000020530	ENSMUST00000166425	Ggnbp2	gametogenetin binding protein 2 [Source:MGI Symbol;Acc:MGI:2387356]	4	386	254	103	NA	2787.91	-0.0396155	0.202672	-0.186668	0.851921	0.996118
ENSMUSG00000020532	ENSMUST00000020843	Acaca	acetyl-Coenzyme A carboxylase alpha [Source:MGI Symbol;Acc:MGI:108451]	54	9026	7038	26	1962	1452.46	0.0140669	0.227165	0.0296054	0.976382	0.998389
ENSMUSG00000020534	ENSMUST00000018744	Shmt1	serine hydroxymethyltransferase 1 (soluble) [Source:MGI Symbol;Acc:MGI:98299]	12	2858	1437	362	1040	109.195	0.431014	0.224067	2.67351	0.00750618	0.276195
ENSMUSG00000020536	ENSMUST00000108719	Llgl1	LLGL1 scribble cell polarity complex component [Source:MGI Symbol;Acc:MGI:102682]	21	4268	3111	16	1141	510.655	-0.550077	0.237737	-2.28092	0.0225535	0.439287
ENSMUSG00000020537	ENSMUST00000018568	Drg2	developmentally regulated GTP binding protein 2 [Source:MGI Symbol;Acc:MGI:1342307]	13	1788	1095	89	604	427.238	0.038121	0.24904	0.224073	0.8227	0.995026
ENSMUSG00000020538	ENSMUST00000147967	Srebf1	sterol regulatory element binding transcription factor 1 [Source:MGI Symbol;Acc:MGI:107606]	5	686	NA	NA	NA	110.987	-0.325012	0.222231	-1.73347	0.0830119	0.664332
ENSMUSG00000020541	ENSMUST00000020849	Tom1l1	target of myb1-like 1 (chicken) [Source:MGI Symbol;Acc:MGI:1919193]	16	4308	1425	37	2845	256.46	-0.280325	0.249043	-1.16106	0.245617	0.869243
ENSMUSG00000020544	ENSMUST00000020851	Cox11	cytochrome c oxidase assembly protein 11, copper chaperone [Source:MGI Symbol;Acc:MGI:1917052]	4	1224	828	17	379	89.1354	0.469741	0.222125	2.02815	0.0425449	0.552643
ENSMUSG00000020546	ENSMUST00000143203	Stxbp4	syntaxin binding protein 4 [Source:MGI Symbol;Acc:MGI:1342296]	18	5985	1674	81	4108	1154.41	-0.26263	0.234491	-1.15525	0.247988	0.870296
ENSMUSG00000020547	ENSMUST00000020856	Bzw2	basic leucine zipper and W2 domains 2 [Source:MGI Symbol;Acc:MGI:1914162]	12	1871	1260	158	446	639.046	-0.0931496	0.244476	-0.437407	0.661816	0.978072
ENSMUSG00000020548	ENSMUST00000020855	1700086D15Rik	RIKEN cDNA 1700086D15 gene [Source:MGI Symbol;Acc:MGI:1921532]	NA	NA	NA	NA	NA	26.9546	-0.0778876	0.166518	-0.697339	0.485591	0.958061
ENSMUSG00000020549	ENSMUST00000101049	Elac2	elaC ribonuclease Z 2 [Source:MGI Symbol;Acc:MGI:1890496]	24	2884	2475	37	372	363.285	-0.169082	0.248592	-0.671445	0.501937	0.96197
ENSMUSG00000020553	ENSMUST00000020864	Pctp	phosphatidylcholine transfer protein [Source:MGI Symbol;Acc:MGI:107375]	6	2723	645	52	2026	24.6919	0.282087	0.147394	2.18689	0.0287508	0.48593
ENSMUSG00000020561	ENSMUST00000020877	Polr1f	RNA polymerase I subunit F [Source:MGI Symbol;Acc:MGI:106292]	4	4325	993	20	3312	287.254	0.351527	0.249203	1.3984	0.161993	0.795919
ENSMUSG00000020564	ENSMUST00000146040	Atxn7l1	ataxin 7-like 1 [Source:MGI Symbol;Acc:MGI:3584458]	13	2973	2784	65	124	1291.91	-0.382279	0.22166	-1.73134	0.0833914	0.664332
ENSMUSG00000020566	ENSMUST00000156727	Atp6v1c2	ATPase, H+ transporting, lysosomal V1 subunit C2 [Source:MGI Symbol;Acc:MGI:1916025]	11	1279	1074	69	136	16.2099	-0.0199954	0.116143	-0.920165	0.357487	0.922681
ENSMUSG00000020570	ENSMUST00000076698	Sypl	synaptophysin-like protein [Source:MGI Symbol;Acc:MGI:108081]	6	4999	786	77	4136	354.93	-0.232565	0.249255	-1.04072	0.298004	0.895782
ENSMUSG00000020571	ENSMUST00000239402	Pdia6	protein disulfide isomerase associated 6 [Source:MGI Symbol;Acc:MGI:1919103]	13	2125	1338	23	764	548.23	-0.400602	0.246713	-2.00606	0.04485	0.559567
ENSMUSG00000020572	ENSMUST00000020886	Nampt	nicotinamide phosphoribosyltransferase [Source:MGI Symbol;Acc:MGI:1929865]	11	4527	1476	235	2816	2847.06	0.0729903	0.20581	0.348865	0.727191	0.990511
ENSMUSG00000020573	ENSMUST00000053215	Pik3cg	phosphatidylinositol-4,5-bisphosphate 3-kinase catalytic subunit gamma [Source:MGI Symbol;Acc:MGI:1353576]	11	5871	3309	142	2408	53.7999	0.0250076	0.179192	0.917629	0.358813	0.923212
ENSMUSG00000020576	ENSMUST00000042953	Nbas	neuroblastoma amplified sequence [Source:MGI Symbol;Acc:MGI:1918419]	52	7234	7071	18	145	995.302	0.132403	0.239473	0.730091	0.465335	0.954731
ENSMUSG00000020577	ENSMUST00000020896	Tspan13	tetraspanin 13 [Source:MGI Symbol;Acc:MGI:1913359]	6	1932	615	176	1141	5468.28	-0.193227	0.202242	-1.09766	0.272354	0.886595
ENSMUSG00000020580	ENSMUST00000020904	Rock2	Rho-associated coiled-coil containing protein kinase 2 [Source:MGI Symbol;Acc:MGI:107926]	33	7644	4167	295	3182	17324.5	0.0393896	0.177876	0.202496	0.839529	0.995026
ENSMUSG00000020585	ENSMUST00000020909	Laptm4a	lysosomal-associated protein transmembrane 4A [Source:MGI Symbol;Acc:MGI:108017]	7	1839	702	586	551	801.926	-0.181127	0.237554	-0.832529	0.40511	0.936245
ENSMUSG00000020589	ENSMUST00000223061	Cyria	CYFIP related Rac1 interactor A [Source:MGI Symbol;Acc:MGI:1261783]	13	1782	972	142	529	12136.4	0.00644189	0.181161	0.0509264	0.959384	0.998389
[truncated: 14,940 more rows]

## Sheet: 5B-Fmr1
Table 5-1. Genomic features for Syngap+/-, Fmr1-/y, LTP, and LTD datasets. List of Transcript length, CDS length, 3’UTR length and 5’UTR length of differentially expressed transcripts from Syngap+/-, Fmr1- /y, LTP and LTD datasets.
List of Transcript length, CDS length, 3’UTR length and 5’UTR length of differentially expressed transcripts from Fmr1- /y dataset.
Gene ID	Transcript name	Gene name	description	Number of exons	Transcript length	CDS_length	UTR5_length	UTR3_length	baseMean	log2FoldChange	lfcSE	stat	pvalue	padj
ENSMUSG00000000001	ENSMUST00000000001	Gnai3	guanine nucleotide binding protein (G protein), alpha inhibiting 3 [Source:MGI Symbol;Acc:MGI:95773]	9	3262	1065	141	2037	1345.29	-0.0448916	0.15932	-0.270116	0.787071	0.973938
ENSMUSG00000000028	ENSMUST00000115585	Cdc45	cell division cycle 45 [Source:MGI Symbol;Acc:MGI:1338073]	5	832	410	422	NA	34.0529	0.0460869	0.0972872	1.66753	0.0954095	0.607956
ENSMUSG00000000037	ENSMUST00000077375	Scml2	Scm polycomb group protein like 2 [Source:MGI Symbol;Acc:MGI:1340042]	26	3550	2910	189	427	31.7997	0.17604	0.0993003	0.851187	0.394666	0.863785
ENSMUSG00000000056	ENSMUST00000103015	Narf	nuclear prelamin A recognition factor [Source:MGI Symbol;Acc:MGI:1914858]	11	4395	1389	72	2934	1542.96	0.154407	0.136472	1.13796	0.255138	0.798519
ENSMUSG00000000058	ENSMUST00000000058	Cav2	caveolin 2 [Source:MGI Symbol;Acc:MGI:107571]	3	2733	489	176	2068	259.203	-0.0573381	0.163802	-0.160172	0.872746	0.984302
ENSMUSG00000000078	ENSMUST00000000080	Klf6	Kruppel-like factor 6 [Source:MGI Symbol;Acc:MGI:1346318]	4	4225	957	157	3111	1229.94	0.240418	0.139623	1.71922	0.0855744	0.597666
ENSMUSG00000000085	ENSMUST00000106298	Scmh1	sex comb on midleg homolog 1 [Source:MGI Symbol;Acc:MGI:1352762]	13	1995	1995	NA	NA	2661.11	-0.053452	0.124748	-0.45274	0.650736	0.946295
ENSMUSG00000000088	ENSMUST00000000090	Cox5a	cytochrome c oxidase subunit 5A [Source:MGI Symbol;Acc:MGI:88474]	5	645	441	49	145	828.465	0.0432102	0.139097	0.29959	0.76449	0.971365
ENSMUSG00000000120	ENSMUST00000000122	Ngfr	nerve growth factor receptor (TNFR superfamily, member 16) [Source:MGI Symbol;Acc:MGI:97323]	6	3446	1284	177	1985	22.4804	0.0852468	0.0718566	3.05616	0.00224194	0.18546
ENSMUSG00000000125	ENSMUST00000000127	Wnt3	wingless-type MMTV integration site family, member 3 [Source:MGI Symbol;Acc:MGI:98955]	5	3076	1068	119	1881	34.215	-0.106365	0.120543	-0.985685	0.324288	0.835838
ENSMUSG00000000126	ENSMUST00000108783	Wnt9a	wingless-type MMTV integration site family, member 9A [Source:MGI Symbol;Acc:MGI:2446084]	4	3318	1098	43	2177	117.717	0.0532918	0.128352	-0.454693	0.64933	0.94597
ENSMUSG00000000127	ENSMUST00000000129	Fer	fer (fms/fps related) protein kinase [Source:MGI Symbol;Acc:MGI:105917]	18	2973	2472	55	446	970.527	0.11145	0.166655	0.787516	0.43098	0.879196
ENSMUSG00000000131	ENSMUST00000168189	Xpo6	exportin 6 [Source:MGI Symbol;Acc:MGI:2429950]	24	4552	3378	600	574	3518.09	-0.0668013	0.110185	-0.591419	0.55424	0.917969
ENSMUSG00000000134	ENSMUST00000115678	Tfe3	transcription factor E3 [Source:MGI Symbol;Acc:MGI:98511]	8	2658	1299	85	1268	679.641	-0.491131	0.159728	-3.10898	0.00187736	0.179114
ENSMUSG00000000142	ENSMUST00000139682	Axin2	axin 2 [Source:MGI Symbol;Acc:MGI:1270862]	4	2045	NA	NA	NA	450.105	0.167202	0.168424	1.03399	0.301143	0.824694
ENSMUSG00000000148	ENSMUST00000041588	Brat1	BRCA1-associated ATM activator 1 [Source:MGI Symbol;Acc:MGI:1891679]	14	3333	2469	65	782	160.394	0.440421	0.161626	2.97644	0.00291621	0.204537
ENSMUSG00000000149	ENSMUST00000000153	Gna12	guanine nucleotide binding protein, alpha 12 [Source:MGI Symbol;Acc:MGI:95767]	4	3416	1140	135	2141	1540.15	-0.154526	0.14734	-1.03719	0.299646	0.824694
ENSMUSG00000000167	ENSMUST00000132187	Pih1d2	PIH1 domain containing 2 [Source:MGI Symbol;Acc:MGI:1919864]	6	1157	345	216	266	36.1385	-0.0670502	0.0985049	0.186845	0.851782	0.982326
ENSMUSG00000000168	ENSMUST00000034567	Dlat	dihydrolipoamide S-acetyltransferase (E2 component of pyruvate dehydrogenase complex) [Source:MGI Symbol;Acc:MGI:2385311]	14	4035	1929	314	1792	6360.41	-0.0021352	0.127085	-0.00420733	0.996643	0.999563
ENSMUSG00000000171	ENSMUST00000000175	Sdhd	succinate dehydrogenase complex, subunit D, integral membrane protein [Source:MGI Symbol;Acc:MGI:1914175]	4	1231	480	23	728	1345.53	0.151692	0.168408	1.14111	0.253823	0.797069
ENSMUSG00000000184	ENSMUST00000000188	Ccnd2	cyclin D2 [Source:MGI Symbol;Acc:MGI:88314]	5	6330	870	287	5173	4201.34	-0.282887	0.103696	-2.7271	0.00638929	0.256192
ENSMUSG00000000194	ENSMUST00000056433	Gpr107	G protein-coupled receptor 107 [Source:MGI Symbol;Acc:MGI:2139054]	18	6134	1656	43	4435	955.721	0.156812	0.167184	0.89967	0.368296	0.854711
ENSMUSG00000000197	ENSMUST00000000201	Nalcn	sodium leak channel, non-selective [Source:MGI Symbol;Acc:MGI:2444306]	44	7122	5220	329	1534	1691.65	-0.0787669	0.14932	-0.538027	0.590558	0.931415
ENSMUSG00000000202	ENSMUST00000156192	Btbd17	BTB (POZ) domain containing 17 [Source:MGI Symbol;Acc:MGI:1919264]	2	2989	NA	NA	NA	118.635	-0.0133991	0.127705	0.316805	0.751392	0.970177
ENSMUSG00000000214	ENSMUST00000124951	Th	tyrosine hydroxylase [Source:MGI Symbol;Acc:MGI:98735]	11	1280	699	NA	225	14.2213	0.0166762	0.0760799	0.654064	0.513071	0.905597
ENSMUSG00000000223	ENSMUST00000153424	Drp2	dystrophin related protein 2 [Source:MGI Symbol;Acc:MGI:107432]	23	7135	2874	327	3873	2048.61	-0.0930331	0.14946	-0.630822	0.528157	0.91271
ENSMUSG00000000247	ENSMUST00000000253	Lhx2	LIM homeobox protein 2 [Source:MGI Symbol;Acc:MGI:96785]	5	2840	1221	1015	604	2015.41	0.215996	0.131335	1.62032	0.105164	0.628299
ENSMUSG00000000253	ENSMUST00000000260	Gmpr	guanosine monophosphate reductase [Source:MGI Symbol;Acc:MGI:1913605]	9	1580	1038	213	329	477.575	-0.0149546	0.164057	0.235585	0.813755	0.976488
ENSMUSG00000000266	ENSMUST00000112993	Mid2	midline 2 [Source:MGI Symbol;Acc:MGI:1344333]	9	5916	2058	24	3834	1232.73	0.10791	0.143092	0.7132	0.475722	0.894637
ENSMUSG00000000275	ENSMUST00000000284	Trim25	tripartite motif-containing 25 [Source:MGI Symbol;Acc:MGI:102749]	8	5566	1881	113	3572	119.399	0.0563459	0.14117	-0.0530941	0.957657	0.99427
ENSMUSG00000000276	ENSMUST00000107894	Dgke	diacylglycerol kinase, epsilon [Source:MGI Symbol;Acc:MGI:1889276]	12	8347	1695	646	5553	1583.45	-0.00510731	0.136267	-0.0453983	0.96379	0.995409
ENSMUSG00000000278	ENSMUST00000000287	Scpep1	serine carboxypeptidase 1 [Source:MGI Symbol;Acc:MGI:1921867]	13	2097	1359	96	642	210.208	-0.192091	0.16344	-1.22394	0.220973	0.771761
ENSMUSG00000000282	ENSMUST00000000291	Mnt	max binding protein [Source:MGI Symbol;Acc:MGI:109150]	6	4590	1776	409	2405	996.663	-0.175233	0.163234	-0.971979	0.331061	0.838474
ENSMUSG00000000290	ENSMUST00000000299	Itgb2	integrin beta 2 [Source:MGI Symbol;Acc:MGI:96611]	16	2970	2313	208	446	73.3367	0.103679	0.0872707	2.63315	0.00845977	0.28269
ENSMUSG00000000295	ENSMUST00000000304	Hddc2	HD domain containing 2 [Source:MGI Symbol;Acc:MGI:1916942]	6	858	600	32	226	111.043	0.0103383	0.143933	-0.0529665	0.957759	0.99427
ENSMUSG00000000296	ENSMUST00000214644	Tpd52l1	tumor protein D52-like 1 [Source:MGI Symbol;Acc:MGI:1298386]	5	1103	396	124	583	349.362	-0.182046	0.167798	-1.04714	0.295037	0.821975
ENSMUSG00000000301	ENSMUST00000000310	Pemt	phosphatidylethanolamine N-methyltransferase [Source:MGI Symbol;Acc:MGI:104535]	7	953	600	134	204	10.9383	0.0542881	0.0548514	2.07842	0.0376705	0.470279
ENSMUSG00000000303	ENSMUST00000000312	Cdh1	cadherin 1 [Source:MGI Symbol;Acc:MGI:88354]	16	4430	2655	144	1631	12.0622	0.0591656	0.0476417	1.43282	0.15191	0.696044
ENSMUSG00000000305	ENSMUST00000000314	Cdh4	cadherin 4 [Source:MGI Symbol;Acc:MGI:99218]	16	6388	2742	191	3455	223.956	-0.00191366	0.155469	0.47603	0.634053	0.942792
ENSMUSG00000000308	ENSMUST00000153040	Ckmt1	creatine kinase, mitochondrial 1, ubiquitous [Source:MGI Symbol;Acc:MGI:99441]	2	422	NA	NA	NA	1963.52	0.107067	0.164769	0.733384	0.463324	0.887533
ENSMUSG00000000317	ENSMUST00000000326	Bcl6b	B cell CLL/lymphoma 6, member B [Source:MGI Symbol;Acc:MGI:1278332]	9	3366	1425	30	1899	10.5724	-0.0322297	0.0676079	0.922421	0.356309	0.850378
ENSMUSG00000000320	ENSMUST00000000329	Alox12	arachidonate 12-lipoxygenase [Source:MGI Symbol;Acc:MGI:87998]	14	3001	1992	81	928	16.8691	0.0953015	0.0601186	1.17619	0.239518	0.787379
ENSMUSG00000000326	ENSMUST00000165430	Comt	catechol-O-methyltransferase [Source:MGI Symbol;Acc:MGI:88470]	5	1978	798	229	951	1081.91	-0.184534	0.164734	-1.05817	0.289979	0.820116
ENSMUSG00000000339	ENSMUST00000000348	Rtca	RNA 3'-terminal phosphate cyclase [Source:MGI Symbol;Acc:MGI:1913618]	11	1594	1101	219	274	1148	0.0714013	0.167783	0.536114	0.59188	0.931415
ENSMUSG00000000340	ENSMUST00000000349	Dbt	dihydrolipoamide branched chain transacylase E2 [Source:MGI Symbol;Acc:MGI:105386]	11	3301	1449	71	1781	496.539	-0.0618219	0.165713	-0.382322	0.702222	0.959077
ENSMUSG00000000346	ENSMUST00000000356	Dazap2	DAZ associated protein 2 [Source:MGI Symbol;Acc:MGI:1344344]	4	2135	507	363	1265	6676.99	0.0204672	0.116017	0.191255	0.848326	0.982174
ENSMUSG00000000355	ENSMUST00000000365	Mcts1	malignant T cell amplified sequence 1 [Source:MGI Symbol;Acc:MGI:1916245]	6	783	546	113	124	335.199	0.0930517	0.16828	0.531841	0.594836	0.931415
ENSMUSG00000000365	ENSMUST00000225621	Rnf17	ring finger protein 17 [Source:MGI Symbol;Acc:MGI:1353419]	14	2180	NA	NA	NA	10.538	-0.0117058	0.0631673	-0.522577	0.601268	0.933625
ENSMUSG00000000374	ENSMUST00000000384	Trappc10	trafficking protein particle complex 10 [Source:MGI Symbol;Acc:MGI:1336209]	23	5047	3777	139	1131	2179.35	0.171396	0.156782	1.10772	0.267984	0.806744
ENSMUSG00000000378	ENSMUST00000109721	Ccm2	cerebral cavernous malformation 2 [Source:MGI Symbol;Acc:MGI:2384924]	9	1551	1170	NA	381	503.08	0.333311	0.168349	2.18812	0.0286607	0.425851
ENSMUSG00000000384	ENSMUST00000134016	Tbrg4	transforming growth factor beta regulated gene 4 [Source:MGI Symbol;Acc:MGI:1100868]	2	682	NA	NA	NA	456.801	0.172936	0.165422	0.964929	0.33458	0.840011
ENSMUSG00000000392	ENSMUST00000173745	Fap	fibroblast activation protein [Source:MGI Symbol;Acc:MGI:109608]	6	503	190	122	NA	67.9707	0.0217234	0.104874	0.580883	0.561319	0.920804
ENSMUSG00000000399	ENSMUST00000088194	Ndufa9	NADH:ubiquinone oxidoreductase subunit A9 [Source:MGI Symbol;Acc:MGI:1913358]	11	1238	1122	62	23	1663.09	-0.0733241	0.131011	-0.550236	0.582157	0.928281
ENSMUSG00000000402	ENSMUST00000000412	Egfl6	EGF-like-domain, multiple 6 [Source:MGI Symbol;Acc:MGI:1858599]	12	2704	1653	197	854	89.6511	-0.0233965	0.127175	-1.04322	0.296845	0.822915
ENSMUSG00000000409	ENSMUST00000123640	Lck	lymphocyte protein tyrosine kinase [Source:MGI Symbol;Acc:MGI:96756]	3	568	NA	NA	NA	19.3162	-0.0806748	0.0621501	-1.31963	0.186958	0.733676
ENSMUSG00000000416	ENSMUST00000129669	Cttnbp2	cortactin binding protein 2 [Source:MGI Symbol;Acc:MGI:1353467]	4	575	481	49	NA	6994.79	-0.123472	0.102048	-1.23884	0.215403	0.76688
ENSMUSG00000000420	ENSMUST00000178605	Galnt1	polypeptide N-acetylgalactosaminyltransferase 1 [Source:MGI Symbol;Acc:MGI:894693]	12	3796	1680	105	1954	784.553	-0.151325	0.150965	-1.0053	0.314754	0.8298
ENSMUSG00000000439	ENSMUST00000000449	Mkrn2	makorin, ring finger protein, 2 [Source:MGI Symbol;Acc:MGI:1914277]	8	6230	1251	86	4893	629.174	0.040707	0.161649	0.259533	0.795224	0.974095
ENSMUSG00000000440	ENSMUST00000000450	Pparg	peroxisome proliferator activated receptor gamma [Source:MGI Symbol;Acc:MGI:97747]	7	1767	1518	45	204	40.3053	0.0864105	0.105651	1.495	0.134915	0.673111
ENSMUSG00000000441	ENSMUST00000127503	Raf1	v-raf-leukemia viral oncogene 1 [Source:MGI Symbol;Acc:MGI:97847]	7	2277	NA	NA	NA	886.88	-0.300373	0.139631	-2.14454	0.03199	0.442245
ENSMUSG00000000486	ENSMUST00000205570	Septin1	septin 1 [Source:MGI Symbol;Acc:MGI:1858916]	1	713	NA	NA	NA	20.2961	0.0188683	0.076591	0.834867	0.403793	0.869113
ENSMUSG00000000489	ENSMUST00000000500	Pdgfb	platelet derived growth factor, B polypeptide [Source:MGI Symbol;Acc:MGI:97528]	7	2944	726	810	1384	196.709	0.0521014	0.139953	1.1303	0.258351	0.801222
ENSMUSG00000000531	ENSMUST00000000543	Tamalin	trafficking regulator and scaffold protein tamalin [Source:MGI Symbol;Acc:MGI:1860303]	8	2033	1179	114	740	838.615	-0.230486	0.162099	-1.48325	0.138009	0.676783
ENSMUSG00000000532	ENSMUST00000000544	Acvr1b	activin A receptor, type 1B [Source:MGI Symbol;Acc:MGI:1338944]	9	4418	1518	78	2822	1912.88	-0.210321	0.145831	-1.49377	0.135236	0.673253
ENSMUSG00000000538	ENSMUST00000095254	Tom1l2	target of myb1-like 2 (chicken) [Source:MGI Symbol;Acc:MGI:2443306]	14	4940	1464	97	3379	7842.77	0.0922741	0.114908	0.81941	0.412553	0.870867
ENSMUSG00000000552	ENSMUST00000168828	Zfp385a	zinc finger protein 385A [Source:MGI Symbol;Acc:MGI:1352495]	8	2298	1161	37	1100	1222.59	-0.515921	0.157642	-3.34138	0.000833629	0.125398
ENSMUSG00000000560	ENSMUST00000198625	Gabra2	gamma-aminobutyric acid (GABA) A receptor, subunit alpha 2 [Source:MGI Symbol;Acc:MGI:95614]	10	3867	264	235	2618	2925.92	0.315421	0.132178	2.36925	0.0178242	0.364358
ENSMUSG00000000561	ENSMUST00000010278	Wdr77	WD repeat domain 77 [Source:MGI Symbol;Acc:MGI:1917715]	10	3682	1029	215	2438	599.236	-0.106931	0.168426	-0.678231	0.497626	0.89991
ENSMUSG00000000563	ENSMUST00000133320	Atp5pb	ATP synthase peripheral stalk-membrane subunit b [Source:MGI Symbol;Acc:MGI:1100495]	8	1311	180	89	362	1759.61	-0.0232131	0.120335	-0.197844	0.843167	0.981746
ENSMUSG00000000567	ENSMUST00000000579	Sox9	SRY (sex determining region Y)-box 9 [Source:MGI Symbol;Acc:MGI:98371]	3	4135	1524	361	2250	1045.11	-0.515184	0.138545	-3.71243	0.000205276	0.0657181
ENSMUSG00000000568	ENSMUST00000168396	Hnrnpd	heterogeneous nuclear ribonucleoprotein D [Source:MGI Symbol;Acc:MGI:101947]	6	1104	261	NA	330	8438.96	-0.111799	0.11674	-0.946129	0.344083	0.845105
ENSMUSG00000000581	ENSMUST00000000594	C1d	C1D nuclear receptor co-repressor [Source:MGI Symbol;Acc:MGI:1927354]	5	2981	426	65	2481	817.56	-0.00177107	0.152031	-0.0358557	0.971397	0.99686
ENSMUSG00000000594	ENSMUST00000000608	Gm2a	GM2 ganglioside activator protein [Source:MGI Symbol;Acc:MGI:95762]	4	4127	582	49	3496	1055.88	0.31662	0.159994	2.03427	0.0419247	0.488501
ENSMUSG00000000600	ENSMUST00000080085	Krit1	KRIT1, ankyrin repeat containing [Source:MGI Symbol;Acc:MGI:1930618]	17	2930	2211	300	417	1583.41	-0.167253	0.150296	-1.07498	0.282384	0.816366
ENSMUSG00000000605	ENSMUST00000000619	Clcn4	chloride channel, voltage-sensitive 4 [Source:MGI Symbol;Acc:MGI:104571]	13	4607	2244	293	1875	1430.6	0.130938	0.150678	0.862337	0.388502	0.861052
ENSMUSG00000000627	ENSMUST00000000641	Sema4f	sema domain, immunoglobulin domain (Ig), TM domain, and short cytoplasmic domain [Source:MGI Symbol;Acc:MGI:1340055]	14	4086	2334	146	1606	1246.13	0.103145	0.163821	0.808432	0.418842	0.873368
ENSMUSG00000000628	ENSMUST00000000642	Hk2	hexokinase 2 [Source:MGI Symbol;Acc:MGI:1315197]	18	5513	2754	474	2285	192.463	0.00317179	0.140897	0.227489	0.820044	0.976904
ENSMUSG00000000631	ENSMUST00000167856	Myo18a	myosin XVIIIA [Source:MGI Symbol;Acc:MGI:2667185]	38	6132	4929	58	1145	2176.36	-0.229862	0.138387	-1.69238	0.0905731	0.603974
ENSMUSG00000000632	ENSMUST00000093995	Sez6	seizure related gene 6 [Source:MGI Symbol;Acc:MGI:104745]	17	4239	2976	260	1003	2446.91	-0.192861	0.119879	-1.60839	0.107751	0.633429
ENSMUSG00000000673	ENSMUST00000234823	Haao	3-hydroxyanthranilate 3,4-dioxygenase [Source:MGI Symbol;Acc:MGI:1349444]	3	3118	NA	NA	NA	11.8312	-0.0306209	0.0420826	-0.0744539	0.940649	0.991039
ENSMUSG00000000686	ENSMUST00000094004	Abhd15	abhydrolase domain containing 15 [Source:MGI Symbol;Acc:MGI:1914727]	2	2662	1380	78	1204	11.9648	-0.0497071	0.0638131	-0.400269	0.688959	0.956113
ENSMUSG00000000693	ENSMUST00000101257	Loxl3	lysyl oxidase-like 3 [Source:MGI Symbol;Acc:MGI:1337004]	9	3252	1419	117	1689	81.197	0.0359436	0.132355	-0.419217	0.675058	0.954282
ENSMUSG00000000708	ENSMUST00000000724	Kat2b	K(lysine) acetyltransferase 2B [Source:MGI Symbol;Acc:MGI:1343094]	18	4653	2442	359	1852	569.091	-0.0105914	0.163224	-0.155958	0.876066	0.98445
ENSMUSG00000000711	ENSMUST00000000727	Rab5b	RAB5B, member RAS oncogene family [Source:MGI Symbol;Acc:MGI:105938]	6	3180	648	98	2355	2913.68	-0.0714197	0.128852	-0.532345	0.594487	0.931415
ENSMUSG00000000724	ENSMUST00000078623	Cryba1	crystallin, beta A1 [Source:MGI Symbol;Acc:MGI:88518]	6	778	648	2	128	33.7388	-0.0496253	0.0752704	0.917952	0.358644	0.852542
ENSMUSG00000000732	ENSMUST00000105393	Icosl	icos ligand [Source:MGI Symbol;Acc:MGI:1354701]	7	2814	969	223	1622	82.2654	-0.0983995	0.148701	-0.875498	0.381303	0.857661
ENSMUSG00000000738	ENSMUST00000212364	Spg7	SPG7, paraplegin matrix AAA peptidase subunit [Source:MGI Symbol;Acc:MGI:2385906]	3	669	NA	NA	NA	355.408	-0.406029	0.168199	-2.46677	0.0136338	0.336642
ENSMUSG00000000739	ENSMUST00000122819	Sult5a1	sulfotransferase family 5A, member 1 [Source:MGI Symbol;Acc:MGI:1931463]	6	1053	516	83	298	26.5788	-0.0951666	0.0621211	-2.56227	0.010399	0.303808
ENSMUSG00000000740	ENSMUST00000000756	Rpl13	ribosomal protein L13 [Source:MGI Symbol;Acc:MGI:105922]	6	780	636	96	42	1297.78	0.200393	0.144587	1.3988	0.161874	0.706318
ENSMUSG00000000743	ENSMUST00000000759	Chmp1a	charged multivesicular body protein 1A [Source:MGI Symbol;Acc:MGI:1920159]	7	2140	591	88	1461	786.295	0.350307	0.152194	2.38049	0.0172895	0.361337
ENSMUSG00000000751	ENSMUST00000000767	Rpa1	replication protein A1 [Source:MGI Symbol;Acc:MGI:1915525]	18	2942	1935	52	955	526.41	-0.0947532	0.161634	-0.634892	0.525499	0.911609
ENSMUSG00000000753	ENSMUST00000000769	Serpinf1	serine (or cysteine) peptidase inhibitor, clade F, member 1 [Source:MGI Symbol;Acc:MGI:108080]	8	1832	1254	206	365	303.093	0.174593	0.145746	0.849988	0.395332	0.864388
ENSMUSG00000000759	ENSMUST00000000776	Tubgcp3	tubulin, gamma complex associated protein 3 [Source:MGI Symbol;Acc:MGI:2183752]	22	3797	2718	218	861	790.322	0.240199	0.152167	1.61729	0.105815	0.629972
ENSMUSG00000000766	ENSMUST00000056385	Oprm1	opioid receptor, mu 1 [Source:MGI Symbol;Acc:MGI:97441]	5	1440	1197	131	14	232.732	0.138041	0.1524	1.27749	0.201428	0.751154
ENSMUSG00000000776	ENSMUST00000000793	Polr3d	polymerase (RNA) III (DNA directed) polypeptide D [Source:MGI Symbol;Acc:MGI:1914315]	9	2016	1197	115	699	168.673	0.40361	0.164363	2.50923	0.0120994	0.323403
ENSMUSG00000000782	ENSMUST00000109071	Tcf7	transcription factor 7, T cell specific [Source:MGI Symbol;Acc:MGI:98507]	11	2059	1260	152	647	89.9011	-0.187655	0.0954882	-2.1796	0.0292871	0.431566
ENSMUSG00000000787	ENSMUST00000000804	Ddx3x	DEAD box helicase 3, X-linked [Source:MGI Symbol;Acc:MGI:103064]	17	4692	1989	143	2560	4361.07	-0.105089	0.110961	-0.945162	0.344576	0.845469
[truncated: 19,766 more rows]

## Sheet: 5C-LTP
Table 5-1. Genomic features for Syngap+/-, Fmr1-/y, LTP, and LTD datasets. List of Transcript length, CDS length, 3’UTR length and 5’UTR length of differentially expressed transcripts from Syngap+/-, Fmr1- /y, LTP and LTD datasets.
[truncated: 16,255 more rows]

[truncated: 1 more sheets: 5D-LTD]
