# Supplementary material for: Syngap+/− CA1 Pyramidal Neurons Exhibit Upregulated Translation of Long MRNAs Associated with LTP
Source: eNeuro. 2025 May 6;12(5):ENEURO.0086-25.2025. doi: 10.1523/ENEURO.0086-25.2025 (PMC12091090; doi:10.1523/ENEURO.0086-25.2025)
Supplement: Table 5-2 — GO analyses of >2 kb CDS transcripts significantly changed (P < 0.01) in LTP and LTD datasets. Significant GO terms enriched in significantly changed >2Kb CDS transcripts from LTP and LTD datasets. Download Table 5-2, XLSX file. [file eneuro-12-ENEURO.0086-25.2025-s014.xlsx]

## Sheet: LTP-long-p<0.01
Table 5-2. GO analyses of >2kb CDS transcripts significantly changed (p < 0.01) in LTP and LTD datasets.
Significant GO terms enriched in significantly changed >2Kb CDS transcripts from LTP dataset.
ONTOLOGY	ID	Description	GeneRatio	BgRatio	pvalue	p.adjust	qvalue	geneID	Count
BP	GO:0007409	axonogenesis	52/414	438/14134	4.04204e-18	1.66653e-14	1.4245e-14	Golga2/Igf1r/Eif4g2/Apc/D130043K22Rik/Sptbn4/Map2/Tnr/Cntnap1/Cyfip2/Rtn4/Hsp90aa1/Sema5a/Matn2/Ptk2/Boc/Robo1/Slit1/Nrp1/Unc5a/Nrp2/Dst/Epha4/Zeb2/Grin1/Map1a/Crmp1/Epha5/Plxna4/Chl1/Plxnd1/Usp9x/L1cam/Cacna1a/Dbn1/Prdm8/Fstl4/Golga4/Cntnap2/Ncam1/Bcl11b/Islr2/Sema5b/Epha3/Map1b/Cntn2/Cntn1/Kalrn/Ctnna2/Sema3e/Kif5a/Plxnc1	52
BP	GO:0061564	axon development	54/414	483/14134	1.29141e-17	2.66223e-14	2.27559e-14	Golga2/Igf1r/Eif4g2/Apc/D130043K22Rik/Sptbn4/Map2/Tnr/Cntnap1/Cyfip2/Rtn4/Hsp90aa1/Sema5a/Matn2/Ptk2/Boc/Robo1/Epb41l3/Jak2/Slit1/Nrp1/Unc5a/Nrp2/Dst/Epha4/Zeb2/Grin1/Map1a/Crmp1/Epha5/Plxna4/Chl1/Plxnd1/Usp9x/L1cam/Cacna1a/Dbn1/Prdm8/Fstl4/Golga4/Cntnap2/Ncam1/Bcl11b/Islr2/Sema5b/Epha3/Map1b/Cntn2/Cntn1/Kalrn/Ctnna2/Sema3e/Kif5a/Plxnc1	54
BP	GO:0050770	regulation of axonogenesis	27/414	179/14134	2.26715e-12	3.11582e-09	2.66331e-09	Golga2/Eif4g2/D130043K22Rik/Map2/Tnr/Rtn4/Sema5a/Ptk2/Robo1/Slit1/Nrp1/Epha4/Zeb2/Grin1/Plxna4/Plxnd1/L1cam/Cacna1a/Dbn1/Fstl4/Golga4/Islr2/Sema5b/Map1b/Cntn2/Sema3e/Plxnc1	27
BP	GO:0016358	dendrite development	33/414	303/14134	7.57103e-11	7.32963e-08	6.26514e-08	Eif4g2/D130043K22Rik/Map2/Plk2/Matn2/Mapk8ip2/Dnm1l/Robo1/Ube3a/Nrp1/Epha4/Grin1/Map1a/Tnik/Mfn2/Epha5/Nedd4/Ppp1r9a/Arhgap44/Cacna1a/Dbn1/Fstl4/Kidins220/Dock10/Cntnap2/Grin3a/Prex1/Clip1/Map1b/Ppfia2/Kalrn/Ctnna2/Afdn	33
BP	GO:0106027	neuron projection organization	20/414	113/14134	8.88871e-11	7.32963e-08	6.26514e-08	Igf1r/Insr/Dnm1l/Ube3a/Epha4/Grin1/Map1a/Mfn2/Epha5/Rph3a/Dctn1/Ppp1r9a/Arhgap44/Dbn1/Dock10/Cntnap2/Atp1a3/Ppfia2/Kalrn/Afdn	20
BP	GO:0007411	axon guidance	26/414	209/14134	4.70187e-10	3.07668e-07	2.62985e-07	Cyfip2/Sema5a/Matn2/Boc/Robo1/Slit1/Nrp1/Unc5a/Nrp2/Epha4/Crmp1/Epha5/Plxna4/Chl1/Plxnd1/L1cam/Ncam1/Bcl11b/Sema5b/Epha3/Cntn2/Cntn1/Kalrn/Sema3e/Kif5a/Plxnc1	26
BP	GO:0097485	neuron projection guidance	26/414	210/14134	5.22356e-10	3.07668e-07	2.62985e-07	Cyfip2/Sema5a/Matn2/Boc/Robo1/Slit1/Nrp1/Unc5a/Nrp2/Epha4/Crmp1/Epha5/Plxna4/Chl1/Plxnd1/L1cam/Ncam1/Bcl11b/Sema5b/Epha3/Cntn2/Cntn1/Kalrn/Sema3e/Kif5a/Plxnc1	26
BP	GO:0032535	regulation of cellular component size	33/414	354/14134	4.26665e-09	2.08906e-06	1.78567e-06	Eif4g2/D130043K22Rik/Map2/Tnr/Sptbn1/Cyfip2/Rtn4/Sptb/Hsp90aa1/Sema5a/Washc5/Slit1/Nrp1/Gsn/Nckap1/Mfn2/Plxna4/Atp2b2/L1cam/Ppp1r9a/Specc1l/Dbn1/Fstl4/Wdtc1/Inf2/Golga4/Prex1/Islr2/Sema5b/Map1b/Cntn2/Sptan1/Sema3e	33
BP	GO:0050767	regulation of neurogenesis	37/414	431/14134	4.56017e-09	2.08906e-06	1.78567e-06	Golga2/Eif4g2/D130043K22Rik/Prox1/Map2/Tnr/Rtn4/Nf1/Sema5a/Ptk2/Dnm1l/Robo1/Synj1/Slit1/Nrp1/Epha4/Zeb2/Ptpra/Tnik/Mfn2/Plxna4/Plxnd1/L1cam/Pcm1/Dbn1/Fstl4/Golga4/Abcc8/Tenm4/Sorl1/Islr2/Sema5b/Map1b/Kalrn/Sema3e/Afdn/Plxnc1	37
BP	GO:0050807	regulation of synapse organization	29/414	289/14134	7.37305e-09	3.03991e-06	2.59842e-06	Ncan/Clstn3/Cntnap1/Nf1/Il1rap/Ptk2/Dnm1l/Ube3a/Nrp2/Epha4/Grin1/Vcp/Mfn2/Dctn1/Icam5/Nedd4/Clstn2/Ppp1r9a/Arhgap44/Dbn1/Pcdh8/Clstn1/Grid1/Ppfia2/Kalrn/Ctnna2/Chd4/Afdn/Plxnc1	29
BP	GO:0097061	dendritic spine organization	17/414	104/14134	8.24129e-09	3.08899e-06	2.64037e-06	Igf1r/Insr/Dnm1l/Ube3a/Epha4/Grin1/Mfn2/Epha5/Rph3a/Ppp1r9a/Arhgap44/Dbn1/Dock10/Cntnap2/Ppfia2/Kalrn/Afdn	17
BP	GO:0048675	axon extension	19/414	133/14134	1.09541e-08	3.61147e-06	3.08697e-06	Eif4g2/D130043K22Rik/Map2/Tnr/Rtn4/Hsp90aa1/Sema5a/Slit1/Nrp1/Nrp2/Plxna4/Usp9x/L1cam/Dbn1/Golga4/Islr2/Sema5b/Map1b/Sema3e	19
BP	GO:0050803	regulation of synapse structure or activity	29/414	295/14134	1.17356e-08	3.61147e-06	3.08697e-06	Ncan/Clstn3/Cntnap1/Nf1/Il1rap/Ptk2/Dnm1l/Ube3a/Nrp2/Epha4/Grin1/Vcp/Mfn2/Dctn1/Icam5/Nedd4/Clstn2/Ppp1r9a/Arhgap44/Dbn1/Pcdh8/Clstn1/Grid1/Ppfia2/Kalrn/Ctnna2/Chd4/Afdn/Plxnc1	29
BP	GO:1990138	neuron projection extension	23/414	194/14134	1.22631e-08	3.61147e-06	3.08697e-06	Eif4g2/D130043K22Rik/Map2/Tnr/Cyfip2/Rtn4/Hsp90aa1/Sema5a/Slit1/Nrp1/Nrp2/Plxna4/Usp9x/L1cam/Dbn1/Unc13a/Golga4/Islr2/Sema5b/Map1b/Rnf157/Sema3e/Afdn	23
BP	GO:0031346	positive regulation of cell projection organization	35/414	416/14134	2.03248e-08	5.58661e-06	4.77526e-06	Golga2/Igf1r/Eif4g2/Apc/Nf1/Hsp90aa1/Sema5a/Washc5/Dnm1l/Robo1/Adamts1/Nrp1/Epha4/Zeb2/Grin1/Nckap1/Tnik/Mfn2/Plxna4/Plxnd1/L1cam/Ccdc88a/Ppp1r9a/Dbn1/Kidins220/Golga4/Rapgef1/Clip1/Islr2/Epha3/Map1b/Cntn1/Kalrn/Afdn/Plxnc1	35
BP	GO:0048813	dendrite morphogenesis	22/414	185/14134	2.4174e-08	6.22933e-06	5.32464e-06	Mapk8ip2/Dnm1l/Robo1/Ube3a/Nrp1/Epha4/Grin1/Tnik/Mfn2/Epha5/Nedd4/Ppp1r9a/Arhgap44/Cacna1a/Dbn1/Kidins220/Dock10/Cntnap2/Ppfia2/Kalrn/Ctnna2/Afdn	22
BP	GO:0048588	developmental cell growth	26/414	258/14134	4.12478e-08	9.77495e-06	8.35532e-06	Eif4g2/D130043K22Rik/Map2/Tnr/Cyfip2/Rtn4/Hsp90aa1/Sema5a/Slit1/Nrp1/Nrp2/Zeb2/Plxna4/Usp9x/L1cam/Dbn1/Unc13a/Fstl4/Golga4/Islr2/Sema5b/Map1b/Rnf157/Akap6/Sema3e/Afdn	26
BP	GO:0099173	postsynapse organization	25/414	241/14134	4.2675e-08	9.77495e-06	8.35532e-06	Ncan/Igf1r/Insr/Cntnap1/Nf1/Il1rap/Dnm1l/Ube3a/Nrp1/Nrp2/Epha4/Grin1/Mfn2/Epha5/Rph3a/Ppp1r9a/Arhgap44/Dbn1/Dock10/Cntnap2/Grid1/Ppfia2/Kalrn/Sptbn2/Afdn	25
BP	GO:0048638	regulation of developmental growth	30/414	335/14134	5.47855e-08	1.18884e-05	1.01619e-05	Stat3/Igf1r/Insr/Eif4g2/Apc/D130043K22Rik/Prox1/Sptbn4/Map2/Tnr/Rtn4/Nipbl/Sema5a/Ptk2/Slit1/Nrp1/Plxna4/L1cam/Dbn1/Unc13a/Fstl4/Golga4/Ncam1/Islr2/Sema5b/Map1b/Rnf157/Akap6/Sema3e/Afdn	30
BP	GO:0090066	regulation of anatomical structure size	37/414	476/14134	6.26302e-08	1.23259e-05	1.05358e-05	Eif4g2/D130043K22Rik/Atp1a2/Map2/Tnr/Sptbn1/Cyfip2/Rtn4/Sptb/Hsp90aa1/Sema5a/Washc5/Ptk2/Adcy6/Slit1/Nrp1/Gsn/Nckap1/Mfn2/Plxna4/Atp2b2/L1cam/Ppp1r9a/Specc1l/Dbn1/Fstl4/Wdtc1/Inf2/Golga4/Prex1/Islr2/Sema5b/Map1b/Cntn2/Slc8a1/Sptan1/Sema3e	37
BP	GO:0008038	neuron recognition	11/414	46/14134	6.32104e-08	1.23259e-05	1.05358e-05	Rtn4/Sema5a/Robo1/Nrp1/Epha4/Plxnd1/L1cam/Cntnap2/Ncam1/Epha3/Cntn2	11
BP	GO:0060560	developmental growth involved in morphogenesis	26/414	264/14134	6.577e-08	1.23259e-05	1.05358e-05	Eif4g2/D130043K22Rik/Map2/Tnr/Cyfip2/Rtn4/Hsp90aa1/Sema5a/Robo1/Slit1/Nrp1/Nrp2/Zeb2/Plxna4/Usp9x/L1cam/Dbn1/Unc13a/Fstl4/Golga4/Islr2/Sema5b/Map1b/Rnf157/Sema3e/Afdn	26
BP	GO:0030516	regulation of axon extension	16/414	107/14134	8.31927e-08	1.44292e-05	1.23336e-05	Eif4g2/D130043K22Rik/Map2/Tnr/Rtn4/Sema5a/Slit1/Nrp1/Plxna4/L1cam/Dbn1/Golga4/Islr2/Sema5b/Map1b/Sema3e	16
BP	GO:0061387	regulation of extent of cell growth	17/414	121/14134	8.39926e-08	1.44292e-05	1.23336e-05	Eif4g2/D130043K22Rik/Map2/Tnr/Rtn4/Sema5a/Slit1/Nrp1/Plxna4/L1cam/Dbn1/Fstl4/Golga4/Islr2/Sema5b/Map1b/Sema3e	17
BP	GO:0051493	regulation of cytoskeleton organization	37/414	484/14134	9.5888e-08	1.58138e-05	1.35172e-05	Apc/Prox1/Map2/Trim37/Dync1h1/Sptbn1/Cyfip2/Sptb/Iqgap2/Sema5a/Washc5/Diaph1/Nrp1/Pam/Gsn/Nckap1/Map1a/Mfn2/Epha5/Dctn1/Ccdc88a/Ppp1r9a/Arhgap44/Specc1l/Washc4/Dbn1/Togaram1/Limch1/Prex1/Hnrnpu/Cltc/Clip1/Epha3/Map1b/Sptan1/Ctnna2/Sema3e	37
BP	GO:0007612	learning	20/414	173/14134	1.68596e-07	2.67354e-05	2.28526e-05	Cacna1e/Atp1a2/Tnr/Nf1/Amph/Mapk8ip2/Synj1/Jph3/Ube3a/Grin1/Map1a/Slc8a2/Abca7/Slc24a2/Cntnap2/Abcc8/Atp1a3/Cntn2/Kalrn/Sorcs3	20
BP	GO:0032970	regulation of actin filament-based process	30/414	357/14134	2.22155e-07	3.39239e-05	2.8997e-05	Atp1a2/Prox1/Sptbn1/Cyfip2/Sptb/Iqgap2/Sema5a/Washc5/Nrp1/Pam/Gsn/Nckap1/Pde4b/Mfn2/Epha5/Ccdc88a/Ppp1r9a/Atp1a1/Arhgap44/Specc1l/Washc4/Dbn1/Limch1/Prex1/Epha3/Dsp/Sptan1/Akap6/Ctnna2/Sema3e	30
BP	GO:0008361	regulation of cell size	21/414	193/14134	2.33988e-07	3.44548e-05	2.94509e-05	Eif4g2/D130043K22Rik/Map2/Tnr/Rtn4/Hsp90aa1/Sema5a/Slit1/Nrp1/Mfn2/Plxna4/Atp2b2/L1cam/Dbn1/Fstl4/Wdtc1/Golga4/Islr2/Sema5b/Map1b/Sema3e	21
BP	GO:0060996	dendritic spine development	17/414	131/14134	2.722e-07	3.86994e-05	3.3079e-05	Eif4g2/Plk2/Dnm1l/Ube3a/Epha4/Mfn2/Epha5/Ppp1r9a/Arhgap44/Dbn1/Fstl4/Dock10/Cntnap2/Grin3a/Ppfia2/Kalrn/Afdn	17
BP	GO:0007626	locomotory behavior	23/414	231/14134	3.13923e-07	4.31435e-05	3.68777e-05	Cacna1e/Atp1a2/Sptbn4/Tnr/Grm1/Mta1/Adcy5/Ube3a/Npas2/Epha4/Astn1/Grin1/Chl1/Atp2b2/Sez6l2/Cacna1a/Dbn1/Cntnap2/Atp1a3/Cntn2/Cntn1/Sez6l/Kalrn	23
BP	GO:0007413	axonal fasciculation	8/414	25/14134	3.53669e-07	4.55681e-05	3.89501e-05	Rtn4/Sema5a/Nrp1/Epha4/L1cam/Ncam1/Epha3/Cntn2	8
BP	GO:0106030	neuron projection fasciculation	8/414	25/14134	3.53669e-07	4.55681e-05	3.89501e-05	Rtn4/Sema5a/Nrp1/Epha4/L1cam/Ncam1/Epha3/Cntn2	8
BP	GO:0071526	semaphorin-plexin signaling pathway	10/414	44/14134	4.24501e-07	5.30369e-05	4.53343e-05	Sema5a/Nrp1/Nrp2/Crmp1/Plxna4/Plxnd1/Ncam1/Sema5b/Sema3e/Plxnc1	10
BP	GO:0051962	positive regulation of nervous system development	29/414	349/14134	4.49451e-07	5.45025e-05	4.6587e-05	Golga2/Eif4g2/Clstn3/Rtn4/Sema5a/Il1rap/Ptk2/Dnm1l/Robo1/Synj1/Nrp1/Epha4/Zeb2/Ptpra/Tnik/Mfn2/Plxna4/Plxnd1/L1cam/Clstn2/Dbn1/Golga4/Clstn1/Tenm4/Islr2/Map1b/Kalrn/Afdn/Plxnc1	29
BP	GO:0050772	positive regulation of axonogenesis	14/414	97/14134	8.39427e-07	9.88845e-05	8.45233e-05	Golga2/Eif4g2/Sema5a/Robo1/Nrp1/Zeb2/Plxna4/Plxnd1/L1cam/Dbn1/Golga4/Islr2/Map1b/Plxnc1	14
BP	GO:0050769	positive regulation of neurogenesis	25/414	292/14134	1.65105e-06	0.000183174	0.000156572	Golga2/Eif4g2/Rtn4/Sema5a/Ptk2/Dnm1l/Robo1/Synj1/Nrp1/Epha4/Zeb2/Ptpra/Tnik/Mfn2/Plxna4/Plxnd1/L1cam/Dbn1/Golga4/Tenm4/Islr2/Map1b/Kalrn/Afdn/Plxnc1	25
BP	GO:0060997	dendritic spine morphogenesis	12/414	75/14134	1.67461e-06	0.000183174	0.000156572	Dnm1l/Ube3a/Epha4/Mfn2/Epha5/Ppp1r9a/Arhgap44/Dbn1/Dock10/Ppfia2/Kalrn/Afdn	12
BP	GO:0016049	cell growth	34/414	478/14134	1.68824e-06	0.000183174	0.000156572	Eif4g2/D130043K22Rik/Clstn3/Map2/Tnr/Cyfip2/Rtn4/Hsp90aa1/Bap1/Sema5a/Bcl6/Ptk2/Epb41l3/Slit1/Nrp1/Nrp2/Zeb2/Plxna4/Usp9x/L1cam/Dbn1/Unc13a/Nfkbiz/Sh3bp4/Fstl4/Golga4/Clstn1/Islr2/Sema5b/Map1b/Rnf157/Akap6/Sema3e/Afdn	34
BP	GO:0099175	regulation of postsynapse organization	16/414	135/14134	2.09195e-06	0.000221157	0.000189038	Ncan/Nf1/Il1rap/Dnm1l/Ube3a/Nrp2/Epha4/Grin1/Mfn2/Ppp1r9a/Arhgap44/Dbn1/Grid1/Ppfia2/Kalrn/Afdn	16
BP	GO:0030900	forebrain development	28/414	357/14134	2.23611e-06	0.000230487	0.000197013	Pcnt/Lamb1/Atp1a2/Prox1/Tnr/Rtn4/Nf1/Sema5a/Robo1/Slit1/Nrp1/Nrp2/Zeb2/Grin1/Tyro3/Epha5/Plxna4/Usp9x/Pcm1/Prdm8/Cntnap2/Ncam1/Mrtfa/Setd2/Bcl11b/Cntn2/Sema3e/Afdn	28
BP	GO:0050890	cognition	26/414	319/14134	2.56258e-06	0.000257696	0.00022027	Lamb1/Cacna1e/Atp1a2/Tnr/Nf1/Amph/Plk2/Nipbl/Mapk8ip2/Synj1/Jph3/Ube3a/Grin1/Map1a/Chl1/Slc8a2/Abca7/Slc24a2/Cntnap2/Ncam1/Abcc8/Atp1a3/Cntn2/Kalrn/Sorcs3/Scn2a	26
BP	GO:0050768	negative regulation of neurogenesis	17/414	156/14134	3.24948e-06	0.000318991	0.000272663	D130043K22Rik/Prox1/Map2/Tnr/Rtn4/Nf1/Sema5a/Ptk2/Slit1/Nrp1/Mfn2/Pcm1/Fstl4/Abcc8/Sorl1/Sema5b/Sema3e	17
BP	GO:0050771	negative regulation of axonogenesis	11/414	67/14134	3.50219e-06	0.000335803	0.000287034	D130043K22Rik/Map2/Tnr/Rtn4/Sema5a/Ptk2/Slit1/Nrp1/Fstl4/Sema5b/Sema3e	11
BP	GO:0007611	learning or memory	24/414	287/14134	4.02139e-06	0.000376822	0.000322096	Lamb1/Cacna1e/Atp1a2/Tnr/Nf1/Amph/Plk2/Mapk8ip2/Synj1/Jph3/Ube3a/Grin1/Map1a/Slc8a2/Abca7/Slc24a2/Cntnap2/Ncam1/Abcc8/Atp1a3/Cntn2/Kalrn/Sorcs3/Scn2a	24
BP	GO:0001764	neuron migration	18/414	176/14134	4.16941e-06	0.00038201	0.00032653	Pcnt/Stat3/Hsp90aa1/Nipbl/Matn2/Ptk2/Nrp1/Nrp2/Astn1/Tyro3/Chl1/Usp9x/Pcm1/Zfp609/Mrtfa/Cntn2/Ctnna2/Sema3e	18
BP	GO:0051961	negative regulation of nervous system development	17/414	160/14134	4.59626e-06	0.000411965	0.000352134	D130043K22Rik/Prox1/Map2/Tnr/Rtn4/Nf1/Sema5a/Ptk2/Slit1/Nrp1/Mfn2/Pcm1/Fstl4/Abcc8/Sorl1/Sema5b/Sema3e	17
BP	GO:0060998	regulation of dendritic spine development	12/414	83/14134	5.0256e-06	0.000434512	0.000371407	Eif4g2/Plk2/Dnm1l/Ube3a/Mfn2/Ppp1r9a/Dbn1/Fstl4/Grin3a/Ppfia2/Kalrn/Afdn	12
BP	GO:0030517	negative regulation of axon extension	9/414	45/14134	5.05859e-06	0.000434512	0.000371407	D130043K22Rik/Map2/Tnr/Rtn4/Sema5a/Slit1/Nrp1/Sema5b/Sema3e	9
BP	GO:0010720	positive regulation of cell development	32/414	459/14134	5.23636e-06	0.000440602	0.000376613	Golga2/Eif4g2/Rtn4/Hsp90aa1/Sema5a/Bcl6/Ptk2/Dnm1l/Robo1/Synj1/Nrp1/Epha4/Zeb2/Ptpra/Tnik/Mfn2/Plxna4/Plxnd1/L1cam/Dbn1/Nfkbiz/Asxl2/Golga4/Itpkb/Zfp609/Rfx3/Tenm4/Islr2/Map1b/Kalrn/Afdn/Plxnc1	32
BP	GO:0061001	regulation of dendritic spine morphogenesis	10/414	58/14134	6.18974e-06	0.000510406	0.000436279	Dnm1l/Ube3a/Epha4/Mfn2/Ppp1r9a/Arhgap44/Dbn1/Ppfia2/Kalrn/Afdn	10
BP	GO:0032956	regulation of actin cytoskeleton organization	25/414	318/14134	7.55101e-06	0.000596639	0.000509989	Prox1/Sptbn1/Cyfip2/Sptb/Iqgap2/Sema5a/Washc5/Nrp1/Pam/Gsn/Nckap1/Mfn2/Epha5/Ccdc88a/Ppp1r9a/Arhgap44/Specc1l/Washc4/Dbn1/Limch1/Prex1/Epha3/Sptan1/Ctnna2/Sema3e	25
BP	GO:0048639	positive regulation of developmental growth	18/414	184/14134	7.79811e-06	0.000596639	0.000509989	Igf1r/Insr/Eif4g2/Prox1/Sptbn4/Nipbl/Sema5a/Nrp1/L1cam/Dbn1/Unc13a/Golga4/Ncam1/Islr2/Map1b/Rnf157/Akap6/Afdn	18
BP	GO:0006935	chemotaxis	32/414	468/14134	7.81434e-06	0.000596639	0.000509989	Cyfip2/Sema5a/Matn2/Plec/Ptk2/Boc/Dnm1l/Robo1/Slit1/Nrp1/Unc5a/Nrp2/Epha4/Pde4b/Crmp1/Epha5/Plxna4/Chl1/Plxnd1/L1cam/Ncam1/Prex1/Plekhg5/Bcl11b/Sema5b/Epha3/Cntn2/Cntn1/Kalrn/Sema3e/Kif5a/Plxnc1	32
BP	GO:0042330	taxis	32/414	468/14134	7.81434e-06	0.000596639	0.000509989	Cyfip2/Sema5a/Matn2/Plec/Ptk2/Boc/Dnm1l/Robo1/Slit1/Nrp1/Unc5a/Nrp2/Epha4/Pde4b/Crmp1/Epha5/Plxna4/Chl1/Plxnd1/L1cam/Ncam1/Prex1/Plekhg5/Bcl11b/Sema5b/Epha3/Cntn2/Cntn1/Kalrn/Sema3e/Kif5a/Plxnc1	32
BP	GO:0043244	regulation of protein-containing complex disassembly	14/414	119/14134	9.88543e-06	0.000741048	0.000633425	Igf1r/Insr/Apc/Map2/Sptbn1/Sptb/Sema5a/Gsn/Map1a/Specc1l/Scaf8/Map1b/Sptan1/Upf1	14
BP	GO:0051258	protein polymerization	21/414	245/14134	1.10771e-05	0.000815554	0.00069711	Tubgcp3/Golga2/Apc/Map2/Sptbn1/Cyfip2/Sptb/Hsp90aa1/Washc5/Dnm1l/Diaph1/Gsn/Nckap1/Dctn1/Ppp1r9a/Dbn1/Togaram1/Prex1/Clip1/Map1b/Sptan1	21
BP	GO:0010977	negative regulation of neuron projection development	16/414	156/14134	1.37259e-05	0.000992838	0.000848647	D130043K22Rik/Map2/Tnr/Rtn4/Sema5a/Ptk2/Adcy6/Slit1/Ube3a/Nrp1/Epha4/Crmp1/Fstl4/Sema5b/Epha3/Sema3e	16
BP	GO:0021954	central nervous system neuron development	12/414	92/14134	1.48473e-05	0.00105543	0.000902152	Sptbn4/Map2/Hsp90aa1/Ptk2/Nrp1/Nrp2/Epha4/Zeb2/Plxna4/Prdm8/Cntn2/Sema3e	12
BP	GO:0001558	regulation of cell growth	28/414	395/14134	1.51644e-05	0.00105573	0.000902405	Eif4g2/D130043K22Rik/Clstn3/Map2/Tnr/Rtn4/Bap1/Sema5a/Bcl6/Ptk2/Epb41l3/Slit1/Nrp1/Plxna4/L1cam/Dbn1/Unc13a/Sh3bp4/Fstl4/Golga4/Clstn1/Islr2/Sema5b/Map1b/Rnf157/Akap6/Sema3e/Afdn	28
BP	GO:0021695	cerebellar cortex development	10/414	64/14134	1.53635e-05	0.00105573	0.000902405	Pcnt/Prox1/Atp2b2/Sez6l2/Usp9x/Aars/Cacna1a/Cntnap2/Sez6l/Sptbn2	10
BP	GO:1902903	regulation of supramolecular fiber organization	26/414	355/14134	1.74477e-05	0.00117395	0.00100346	Apc/Prox1/Map2/Sptbn1/Cyfip2/Sptb/Sema5a/Washc5/Nrp1/Gsn/Nckap1/Map1a/Mfn2/Dctn1/Ccdc88a/Ppp1r9a/Specc1l/Washc4/Dbn1/Togaram1/Limch1/Prex1/Clip1/Map1b/Sptan1/Ctnna2	26
BP	GO:0022037	metencephalon development	13/414	109/14134	1.76534e-05	0.00117395	0.00100346	Pcnt/Igf1r/Prox1/Grin1/Atp2b2/Sez6l2/Usp9x/Aars/Cacna1a/Cntnap2/Cntn1/Sez6l/Sptbn2	13
BP	GO:0022604	regulation of cell morphogenesis	21/414	256/14134	2.15517e-05	0.00141044	0.0012056	Ptk2/Fgd4/Dnm1l/Epb41l3/Diaph1/Itga7/Epha4/Tnik/Mfn2/Plxna4/Plxnd1/Dbn1/Unc13a/Strip2/Fam171a1/Rnf157/Cntn2/Kalrn/Sema3e/Afdn/Plxnc1	21
BP	GO:0031345	negative regulation of cell projection organization	18/414	203/14134	2.98643e-05	0.00192392	0.0016445	D130043K22Rik/Map2/Tnr/Rtn4/Sema5a/Ptk2/Adcy6/Slit1/Ube3a/Nrp1/Epha4/Crmp1/Map4/Arhgap44/Fstl4/Sema5b/Epha3/Sema3e	18
BP	GO:0021549	cerebellum development	12/414	99/14134	3.14537e-05	0.00199513	0.00170538	Pcnt/Igf1r/Prox1/Atp2b2/Sez6l2/Usp9x/Aars/Cacna1a/Cntnap2/Cntn1/Sez6l/Sptbn2	12
BP	GO:0046058	cAMP metabolic process	5/414	14/14134	3.38632e-05	0.00211542	0.0018082	Adcy9/Adcy2/Adcy5/Adcy6/Pde4a	5
BP	GO:0048193	Golgi vesicle transport	21/414	266/14134	3.80535e-05	0.00234171	0.00200162	Trappc10/Golga2/Bltp3b/Sptbn1/Trappc12/Sec23a/Trip11/Sec16a/Atp9a/Nbea/Vcp/Hyou1/Exoc6b/Cog7/Rnf139/Gcc2/Golga4/Vps41/Sorl1/Exoc6/Mia3	21
BP	GO:0021953	central nervous system neuron differentiation	16/414	172/14134	4.61123e-05	0.0027959	0.00238985	Prox1/Sptbn4/Map2/Hsp90aa1/Ptk2/Nrp1/Nrp2/Epha4/Zeb2/Plxna4/Atp2b2/Cacna1a/Prdm8/Bcl11b/Cntn2/Sema3e	16
BP	GO:1990778	protein localization to cell periphery	25/414	359/14134	5.80811e-05	0.0033755	0.00288527	Sptbn4/Efr3a/Map7/Sptbn1/Sec23a/Adcy6/Epb41l3/Sec16a/Grin1/Tnik/Nbea/Ccdc88a/Arhgap44/Ttc7b/Hectd1/Golga4/Clstn1/Gpr158/Cltc/Sorl1/Clip1/Epha3/Dpp6/Kalrn/Afdn	25
BP	GO:0048846	axon extension involved in axon guidance	7/414	35/14134	5.81276e-05	0.0033755	0.00288527	Sema5a/Slit1/Nrp1/Nrp2/Plxna4/Sema5b/Sema3e	7
BP	GO:1902284	neuron projection extension involved in neuron projection guidance	7/414	35/14134	5.81276e-05	0.0033755	0.00288527	Sema5a/Slit1/Nrp1/Nrp2/Plxna4/Sema5b/Sema3e	7
BP	GO:0048167	regulation of synaptic plasticity	19/414	234/14134	6.07618e-05	0.00347946	0.00297413	Ppfia3/Tnr/Nf1/Plk2/Rasgrf2/Jph3/Epha4/Grin1/Map1a/Ncdn/Sorcs2/Atp2b2/Slc8a2/Ppp1r9a/Dbn1/Unc13a/Slc24a2/Cntn2/Sorcs3	19
BP	GO:0050905	neuromuscular process	15/414	160/14134	7.25161e-05	0.00409567	0.00350085	Tnr/Cntnap1/Adcy5/Jph3/Parp1/Grin1/Map1a/Atp2b2/Dctn1/Aars/Cacna1a/Dbn1/Cntnap2/Grin3a/Ctnna2	15
BP	GO:0010721	negative regulation of cell development	20/414	258/14134	7.48449e-05	0.00417008	0.00356445	D130043K22Rik/Prox1/Map2/Tnr/Rtn4/Nf1/Sema5a/Bcl6/Ptk2/Hspa9/Slit1/Nrp1/Mfn2/Pcm1/Fstl4/Abcc8/Sorl1/Sema5b/Zfp608/Sema3e	20
BP	GO:0048511	rhythmic process	20/414	259/14134	7.89617e-05	0.00432361	0.00369569	Igf1r/Prox1/Mta1/Dnm1l/Adamts1/Ddb1/Maged1/Ube3a/Npas2/Parp1/Grin1/Tyro3/Sfpq/Mfn2/Usp9x/Cntnap2/Grin3a/Hnrnpu/Thrap3/Foxo3	20
BP	GO:0032271	regulation of protein polymerization	16/414	180/14134	7.96979e-05	0.00432361	0.00369569	Apc/Map2/Sptbn1/Cyfip2/Sptb/Hsp90aa1/Gsn/Nckap1/Dctn1/Ppp1r9a/Dbn1/Togaram1/Prex1/Clip1/Map1b/Sptan1	16
BP	GO:0021680	cerebellar Purkinje cell layer development	7/414	37/14134	8.46119e-05	0.00448266	0.00383163	Atp2b2/Sez6l2/Aars/Cacna1a/Cntnap2/Sez6l/Sptbn2	7
BP	GO:0070050	neuron cellular homeostasis	9/414	63/14134	8.48041e-05	0.00448266	0.00383163	Bap1/Grin1/Map1a/Tyro3/Atp2b2/Slc8a2/Dctn1/Cacna1a/Slc24a2	9
BP	GO:0034329	cell junction assembly	27/414	413/14134	8.69019e-05	0.00452514	0.00386794	Clstn3/Hipk1/Actn1/Cntnap1/Il1rap/Plec/Ptk2/Epb41l3/Cdh9/Nrp1/Dst/Grin1/Ptpra/Plxnd1/Icam5/Clstn2/Ppp1r9a/Cacna1a/Pcdh17/Limch1/Cntnap2/Rapgef1/Clstn1/Epha3/Chd4/Sptbn2/Afdn	27
BP	GO:0045927	positive regulation of growth	20/414	261/14134	8.78028e-05	0.00452514	0.00386794	Igf1r/Insr/Eif4g2/Prox1/Sptbn4/Nipbl/Sema5a/Ptk2/Nrp1/L1cam/Dbn1/Unc13a/Golga4/Wfs1/Ncam1/Islr2/Map1b/Rnf157/Akap6/Afdn	20
BP	GO:0051650	establishment of vesicle localization	16/414	182/14134	9.088e-05	0.00462591	0.00395408	Trappc10/Map2/Dync1h1/Trappc12/Trip11/Synj1/Map4k2/Sec16a/Atp9a/Dctn1/Exoc6b/Ccdc186/Exoc6/Ppfia2/Ap3b2/Kif5a	16
BP	GO:0051648	vesicle localization	17/414	202/14134	9.49682e-05	0.00477505	0.00408156	Trappc10/Map2/Dync1h1/Trappc12/Trip11/Synj1/Map4k2/Sec16a/Atp9a/Dctn1/Exoc6b/Ccdc186/Pcdh17/Exoc6/Ppfia2/Ap3b2/Kif5a	17
BP	GO:0050806	positive regulation of synaptic transmission	16/414	183/14134	9.69698e-05	0.00477691	0.00408315	Nalcn/Clstn3/Tnr/Nf1/Plk2/Rasgrf2/Ptk2/Dnm1l/Epha4/Grin1/Slc8a2/Clstn2/Ppp1r9a/Unc13a/Slc24a2/Clstn1	16
BP	GO:1902285	semaphorin-plexin signaling pathway involved in neuron projection guidance	5/414	17/14134	9.73225e-05	0.00477691	0.00408315	Nrp1/Nrp2/Plxna4/Plxnd1/Plxnc1	5
BP	GO:0048864	stem cell development	10/414	79/14134	9.88715e-05	0.00479585	0.00409934	Nolc1/Anxa6/Sema5a/Nrp1/Nrp2/Zeb2/Jag1/Setd2/Sema5b/Sema3e	10
BP	GO:0048640	negative regulation of developmental growth	12/414	112/14134	0.000106755	0.00511803	0.00437473	Apc/D130043K22Rik/Map2/Tnr/Rtn4/Sema5a/Ptk2/Slit1/Nrp1/Fstl4/Sema5b/Sema3e	12
BP	GO:0043242	negative regulation of protein-containing complex disassembly	10/414	80/14134	0.000110097	0.00521757	0.00445981	Apc/Map2/Sptbn1/Sptb/Gsn/Map1a/Specc1l/Scaf8/Map1b/Sptan1	10
BP	GO:0008344	adult locomotory behavior	11/414	96/14134	0.000112349	0.0052638	0.00449933	Atp1a2/Sptbn4/Epha4/Grin1/Chl1/Sez6l2/Cacna1a/Atp1a3/Cntn2/Sez6l/Kalrn	11
BP	GO:0030534	adult behavior	15/414	167/14134	0.000117847	0.00545935	0.00466648	Atp1a2/Sptbn4/Epha4/Parp1/Grin1/Chl1/Sez6l2/Cacna1a/Pcdh17/Cntnap2/Atp1a3/Cntn2/Sez6l/Kalrn/Sptbn2	15
BP	GO:0050773	regulation of dendrite development	13/414	131/14134	0.000122595	0.00561622	0.00480056	D130043K22Rik/Dnm1l/Robo1/Epha4/Grin1/Tnik/Mfn2/Nedd4/Dbn1/Prex1/Clip1/Kalrn/Afdn	13
BP	GO:0006883	intracellular sodium ion homeostasis	5/414	18/14134	0.000131529	0.00587094	0.00501829	Atp1a2/Nr3c2/Atp1a1/Atp1a3/Slc8a1	5
BP	GO:0006171	cAMP biosynthetic process	4/414	10/14134	0.000132427	0.00587094	0.00501829	Adcy9/Adcy2/Adcy5/Adcy6	4
BP	GO:1990535	neuron projection maintenance	4/414	10/14134	0.000132427	0.00587094	0.00501829	Insr/Map1a/Dctn1/Atp1a3	4
BP	GO:0060840	artery development	11/414	98/14134	0.000135469	0.0059419	0.00507895	Luzp1/Prox1/Rtn4/Nf1/Robo1/Nrp1/Jag1/Plxnd1/Kat6a/Ap2b1/Hectd1	11
BP	GO:0030902	hindbrain development	14/414	151/14134	0.000141236	0.00606983	0.0051883	Pcnt/Igf1r/Prox1/Grin1/Atp2b2/Sez6l2/Usp9x/Aars/Cacna1a/Cntnap2/Cntn1/Sez6l/Ctnna2/Sptbn2	14
BP	GO:0045773	positive regulation of axon extension	8/414	53/14134	0.00014133	0.00606983	0.0051883	Eif4g2/Sema5a/Nrp1/L1cam/Dbn1/Golga4/Islr2/Map1b	8
BP	GO:1901879	regulation of protein depolymerization	10/414	83/14134	0.000150448	0.0063948	0.00546607	Apc/Map2/Sptbn1/Sptb/Sema5a/Gsn/Map1a/Specc1l/Map1b/Sptan1	10
BP	GO:0052652	cyclic purine nucleotide metabolic process	6/414	29/14134	0.000163218	0.00686681	0.00586953	Adcy9/Adcy2/Adcy5/Adcy6/Atp2b2/Pde4a	6
BP	GO:0019226	transmission of nerve impulse	10/414	84/14134	0.0001664	0.00692998	0.00592353	Cacna1e/Sptbn4/Tnr/Cntnap1/Plec/Cacna1a/Cntnap2/Scn3a/Dpp6/Scn2a	10
BP	GO:1901880	negative regulation of protein depolymerization	9/414	70/14134	0.000194541	0.00790747	0.00675906	Apc/Map2/Sptbn1/Sptb/Gsn/Map1a/Specc1l/Map1b/Sptan1	9
BP	GO:0099563	modification of synaptic structure	7/414	42/14134	0.000195452	0.00790747	0.00675906	Nf1/Sptb/Ptk2/Epha4/Arhgap44/Kalrn/Ctnna2	7
BP	GO:0099003	vesicle-mediated transport in synapse	19/414	256/14134	0.000198619	0.00790747	0.00675906	Ppfia3/Cacna1e/Amph/Dnm1l/Synj1/Diaph1/Rph3a/Nedd4/Cacna1a/Unc13a/Ap2b1/Pcdh17/Clstn1/Cltc/Sv2c/Ppfia2/Ap3b2/Sptbn2/Btbd8	19
BP	GO:0009187	cyclic nucleotide metabolic process	6/414	30/14134	0.00019903	0.00790747	0.00675906	Adcy9/Adcy2/Adcy5/Adcy6/Atp2b2/Pde4a	6
BP	GO:0051651	maintenance of location in cell	16/414	195/14134	0.000203147	0.00790747	0.00675906	Mprip/Plcg1/Anxa6/Adcy6/Diaph1/Jph3/Gsn/Plch2/Ccdc88a/Pkd2/Dbn1/Hk1/Hnrnpu/Sorl1/Slc8a1/Akap6	16
BP	GO:0036376	sodium ion export across plasma membrane	4/414	11/14134	0.000203297	0.00790747	0.00675906	Atp1a2/Atp1a1/Atp1a3/Slc8a1	4
BP	GO:0099612	protein localization to axon	4/414	11/14134	0.000203297	0.00790747	0.00675906	Cntnap1/Epb41l3/Cntnap2/Cntn2	4
BP	GO:0021696	cerebellar cortex morphogenesis	7/414	43/14134	0.00022765	0.00869241	0.00743	Pcnt/Prox1/Atp2b2/Usp9x/Cacna1a/Cntnap2/Sptbn2	7
BP	GO:0051494	negative regulation of cytoskeleton organization	14/414	158/14134	0.000227694	0.00869241	0.00743	Apc/Map2/Trim37/Sptbn1/Sptb/Gsn/Map1a/Mfn2/Ppp1r9a/Specc1l/Dbn1/Map1b/Sptan1/Ctnna2	14
BP	GO:0099504	synaptic vesicle cycle	17/414	218/14134	0.000238615	0.00898242	0.00767789	Ppfia3/Cacna1e/Amph/Dnm1l/Synj1/Diaph1/Rph3a/Cacna1a/Unc13a/Ap2b1/Pcdh17/Cltc/Sv2c/Ppfia2/Ap3b2/Sptbn2/Btbd8	17
BP	GO:0048841	regulation of axon extension involved in axon guidance	6/414	31/14134	0.000240761	0.00898242	0.00767789	Sema5a/Slit1/Nrp1/Plxna4/Sema5b/Sema3e	6
BP	GO:0014032	neural crest cell development	9/414	72/14134	0.000241826	0.00898242	0.00767789	Nolc1/Anxa6/Sema5a/Nrp1/Nrp2/Zeb2/Jag1/Sema5b/Sema3e	9
BP	GO:0072659	protein localization to plasma membrane	20/414	282/14134	0.000248882	0.00916196	0.00783136	Sptbn4/Efr3a/Map7/Sptbn1/Sec23a/Adcy6/Epb41l3/Sec16a/Tnik/Ccdc88a/Arhgap44/Ttc7b/Hectd1/Golga4/Gpr158/Cltc/Sorl1/Epha3/Dpp6/Afdn	20
BP	GO:0021955	central nervous system neuron axonogenesis	7/414	45/14134	0.00030485	0.011123	0.00950756	Sptbn4/Hsp90aa1/Ptk2/Epha4/Zeb2/Plxna4/Prdm8	7
BP	GO:0021537	telencephalon development	18/414	244/14134	0.000312836	0.0112315	0.00960029	Pcnt/Lamb1/Atp1a2/Prox1/Tnr/Rtn4/Nf1/Robo1/Slit1/Zeb2/Grin1/Epha5/Plxna4/Usp9x/Prdm8/Bcl11b/Cntn2/Afdn	18
BP	GO:0032386	regulation of intracellular transport	21/414	309/14134	0.000313271	0.0112315	0.00960029	Pcnt/Supt6/Nolc1/Map2/Dync1h1/Nf1/Hsp90aa1/Nup153/Nsun2/Jak2/Atp9a/Pcm1/Nedd4/Arhgap44/Dbn1/Tcaf1/Rnf139/Gcc2/Setd2/Sorl1/Map1b	21
BP	GO:0051261	protein depolymerization	11/414	108/14134	0.00032125	0.0114182	0.00975994	Apc/Map2/Sptbn1/Sptb/Sema5a/Synj1/Gsn/Map1a/Specc1l/Map1b/Sptan1	11
BP	GO:0032870	cellular response to hormone stimulus	26/414	425/14134	0.000333635	0.0117571	0.0100496	Brd8/Stat3/Igf1r/Insr/Apc/Atp1a2/Ptk2/Adcy6/Jak2/Ube3a/Parp1/Eprs/Ptpra/Mfn2/Epha5/Nr3c2/Nedd4/Atp1a1/Cnot1/Wdtc1/Irs2/Hnrnpu/Sorl1/Epha3/Soga1/Safb	26
BP	GO:0021761	limbic system development	10/414	93/14134	0.00038555	0.0133582	0.0114181	Atp1a2/Prox1/Nf1/Nrp1/Nrp2/Zeb2/Epha5/Usp9x/Cntnap2/Sema3e	10
BP	GO:0048814	regulation of dendrite morphogenesis	10/414	93/14134	0.00038555	0.0133582	0.0114181	Dnm1l/Robo1/Epha4/Grin1/Tnik/Mfn2/Nedd4/Dbn1/Kalrn/Afdn	10
BP	GO:0099010	modification of postsynaptic structure	6/414	34/14134	0.000408328	0.0140295	0.0119919	Nf1/Sptb/Ptk2/Arhgap44/Kalrn/Ctnna2	6
BP	GO:0046831	regulation of RNA export from nucleus	4/414	13/14134	0.000420406	0.0143251	0.0122446	Supt6/Nup153/Nsun2/Setd2	4
BP	GO:0048015	phosphatidylinositol-mediated signaling	13/414	149/14134	0.000439165	0.0148416	0.0126862	Igf1r/Insr/Plcg1/Nf1/Ptk2/Synj1/Jak2/Ube3a/Gsn/Plch2/Nedd4/Myo16/Sema3e	13
BP	GO:0016197	endosomal transport	17/414	230/14134	0.000446033	0.0149512	0.0127798	Trappc10/Bltp3b/Ube2o/Zfyve16/Washc5/Dnm1l/Vps39/Atp9a/Vcp/Dctn1/Arhgap44/Washc4/Gcc2/Tbc1d10b/Cltc/Sorl1/Btbd8	17
BP	GO:0006888	endoplasmic reticulum to Golgi vesicle-mediated transport	11/414	113/14134	0.000475212	0.0158008	0.013506	Trappc10/Golga2/Trappc12/Sec23a/Trip11/Sec16a/Vcp/Hyou1/Rnf139/Sorl1/Mia3	11
BP	GO:0006874	intracellular calcium ion homeostasis	18/414	254/14134	0.000506632	0.0167108	0.0142838	Plcg1/Anxa6/Diaph1/Jph3/Grin1/Mfn2/Plch2/Atp2b2/Slc8a2/Atp2b3/Atp13a1/Pkd2/Cacna1a/Slc24a2/Wfs1/Clstn1/Slc8a1/Akap6	18
BP	GO:0010976	positive regulation of neuron projection development	16/414	212/14134	0.000518809	0.0169766	0.0145111	Igf1r/Nf1/Washc5/Dnm1l/Adamts1/Nrp1/Mfn2/Ppp1r9a/Dbn1/Kidins220/Rapgef1/Clip1/Epha3/Cntn1/Kalrn/Afdn	16
BP	GO:0048017	inositol lipid-mediated signaling	13/414	152/14134	0.000531683	0.0171766	0.0146821	Igf1r/Insr/Plcg1/Nf1/Ptk2/Synj1/Jak2/Ube3a/Gsn/Plch2/Nedd4/Myo16/Sema3e	13
BP	GO:0032507	maintenance of protein location in cell	8/414	64/14134	0.000533255	0.0171766	0.0146821	Mprip/Adcy6/Gsn/Ccdc88a/Dbn1/Hk1/Hnrnpu/Sorl1	8
BP	GO:0043087	regulation of GTPase activity	21/414	323/14134	0.000562968	0.0179497	0.0153428	Nf1/Amph/Iqgap2/Rasgrf2/Bcl6/Dock9/Epha4/Epha5/Plxna4/Plxnd1/Arhgap44/Sh3bp4/Dock10/Prex1/Rapgef1/Tbc1d10b/Epha3/Asap2/Kalrn/Afdn/Plxnc1	21
BP	GO:0006816	calcium ion transport	22/414	346/14134	0.000565961	0.0179497	0.0153428	Nalcn/Cacna1e/Atp1a2/Plcg1/Anxa6/Dnm1l/Diaph1/Jph3/Grin1/Pde4b/Plch2/Atp2b2/Slc8a2/Atp2b3/Pkd2/Cacna1a/Slc24a2/Wfs1/Grin3a/Slc8a1/Akap6/Ahnak	22
BP	GO:0007528	neuromuscular junction development	7/414	50/14134	0.000591769	0.0184838	0.0157994	Cntnap1/Col4a1/Dctn1/Nedd4/Unc13a/Cntnap2/Kalrn	7
BP	GO:0061462	protein localization to lysosome	7/414	50/14134	0.000591769	0.0184838	0.0157994	Rtn4/Zfyve16/Nedd4/Gnptab/Sh3bp4/Gcc2/Sorl1	7
BP	GO:1903115	regulation of actin filament-based movement	6/414	37/14134	0.000655433	0.0202789	0.0173338	Atp1a2/Pde4b/Atp1a1/Dbn1/Dsp/Akap6	6
BP	GO:1901653	cellular response to peptide	19/414	282/14134	0.000664405	0.0202789	0.0173338	Stat3/Igf1r/Insr/Apc/Ptk2/Adcy6/Jak2/Epha4/Parp1/Eprs/Ptpra/Mfn2/Nr3c2/Cacna1a/Wdtc1/Irs2/Atp1a3/Sorl1/Soga1	19
BP	GO:0070588	calcium ion transmembrane transport	18/414	260/14134	0.0006669	0.0202789	0.0173338	Nalcn/Cacna1e/Atp1a2/Plcg1/Diaph1/Jph3/Grin1/Pde4b/Plch2/Atp2b2/Slc8a2/Atp2b3/Pkd2/Cacna1a/Slc24a2/Slc8a1/Akap6/Ahnak	18
BP	GO:0001755	neural crest cell migration	7/414	51/14134	0.000668914	0.0202789	0.0173338	Anxa6/Sema5a/Nrp1/Nrp2/Zeb2/Sema5b/Sema3e	7
BP	GO:0040013	negative regulation of locomotion	20/414	305/14134	0.000680413	0.020477	0.0175031	Stat3/Nf1/Nisch/Sema5a/Ptk2/Robo1/Slit1/Nrp1/Epha4/Jag1/Rnf20/Acan/Dbn1/Tcaf1/Limch1/Abcc8/Sema5b/Mia3/Sema3e/Afdn	20
BP	GO:0048843	negative regulation of axon extension involved in axon guidance	5/414	25/14134	0.000688748	0.0205776	0.0175891	Sema5a/Slit1/Nrp1/Sema5b/Sema3e	5
BP	GO:0032984	protein-containing complex disassembly	16/414	218/14134	0.000702887	0.0207301	0.0177195	Igf1r/Insr/Apc/Map2/Sptbn1/Sptb/Sema5a/Synj1/Gsn/Map1a/Vcp/Specc1l/Scaf8/Map1b/Sptan1/Upf1	16
BP	GO:0014033	neural crest cell differentiation	9/414	83/14134	0.000703909	0.0207301	0.0177195	Nolc1/Anxa6/Sema5a/Nrp1/Nrp2/Zeb2/Jag1/Sema5b/Sema3e	9
BP	GO:0010769	regulation of cell morphogenesis involved in differentiation	8/414	67/14134	0.000728108	0.0212592	0.0181717	Dnm1l/Epha4/Tnik/Mfn2/Dbn1/Cntn2/Kalrn/Afdn	8
BP	GO:0008037	cell recognition	11/414	119/14134	0.000737118	0.0212592	0.0181717	Rtn4/Sema5a/Robo1/Nrp1/Epha4/Plxnd1/L1cam/Cntnap2/Ncam1/Epha3/Cntn2	11
BP	GO:0001667	ameboidal-type cell migration	24/414	400/14134	0.000737344	0.0212592	0.0181717	Apc/Prox1/Plcg1/Anxa6/Rtn4/Nf1/Plk2/Capn7/Sema5a/Plec/Ptk2/Robo1/Nrp1/Nrp2/Zeb2/Nckap1/Plxnd1/Irs2/Plekhg5/Lemd3/Sema5b/Slc8a1/Mia3/Sema3e	24
BP	GO:0045010	actin nucleation	7/414	52/14134	0.000753819	0.0215833	0.0184487	Iqgap2/Jmy/Washc5/Gsn/Nckap1/Washc4/Ctnna2	7
BP	GO:0007015	actin filament organization	24/414	401/14134	0.000763497	0.0216343	0.0184923	Prox1/Actn1/Sptbn1/Cyfip2/Sptb/Iqgap2/Jmy/Sema5a/Washc5/Plec/Diaph1/Nrp1/Gsn/Nckap1/Ccdc88a/Ppp1r9a/Specc1l/Washc4/Dbn1/Limch1/Prex1/Fam171a1/Sptan1/Ctnna2	24
BP	GO:0032239	regulation of nucleobase-containing compound transport	4/414	15/14134	0.000766095	0.0216343	0.0184923	Supt6/Nup153/Nsun2/Setd2	4
BP	GO:0050805	negative regulation of synaptic transmission	8/414	68/14134	0.000804494	0.0225641	0.0192871	Tnr/Plk2/Sorcs2/Ppp1r9a/Pcdh17/Slc24a2/Cntnap2/Sorcs3	8
BP	GO:0048863	stem cell differentiation	16/414	221/14134	0.000814145	0.0226805	0.0193866	Stat3/Nolc1/Anxa6/Mta1/Nsun2/Sema5a/Hspa9/Nrp1/Nrp2/Zeb2/Jag1/Hnrnpu/Setd2/Sema5b/Sema3e/Chd4	16
BP	GO:0021587	cerebellum morphogenesis	7/414	53/14134	0.000847024	0.0231277	0.0197688	Pcnt/Prox1/Atp2b2/Usp9x/Cacna1a/Cntnap2/Sptbn2	7
BP	GO:0034332	adherens junction organization	7/414	53/14134	0.000847024	0.0231277	0.0197688	Hipk1/Plec/Cdh9/Epha4/Specc1l/Dsp/Afdn	7
BP	GO:0090497	mesenchymal cell migration	7/414	53/14134	0.000847024	0.0231277	0.0197688	Anxa6/Sema5a/Nrp1/Nrp2/Zeb2/Sema5b/Sema3e	7
BP	GO:1902904	negative regulation of supramolecular fiber organization	13/414	160/14134	0.000862412	0.0232527	0.0198757	Apc/Map2/Sptbn1/Sptb/Gsn/Map1a/Mfn2/Ppp1r9a/Specc1l/Dbn1/Map1b/Sptan1/Ctnna2	13
BP	GO:0007416	synapse assembly	15/414	201/14134	0.000862883	0.0232527	0.0198757	Clstn3/Il1rap/Ptk2/Cdh9/Grin1/Plxnd1/Icam5/Clstn2/Ppp1r9a/Cacna1a/Pcdh17/Cntnap2/Clstn1/Chd4/Sptbn2	15
BP	GO:0003279	cardiac septum development	10/414	103/14134	0.000869113	0.0232685	0.0198892	Luzp1/Prox1/Trip11/Robo1/Nrp1/Nrp2/Jag1/Plxnd1/Ap2b1/Hectd1	10
BP	GO:0003007	heart morphogenesis	16/414	223/14134	0.000896369	0.0238434	0.0203806	Insr/Prox1/Rtn4/Nipbl/Robo1/Adamts1/Nrp1/Nrp2/Jag1/Plxnd1/Kat6a/Nedd4/Pkd2/Asxl2/Slc8a1/Dsp	16
BP	GO:0043254	regulation of protein-containing complex assembly	23/414	383/14134	0.000934409	0.024603	0.0210299	Apc/Map2/Cand1/Sptbn1/Cyfip2/Trappc12/Sptb/Hsp90aa1/Parp1/Gsn/Nckap1/Vcp/Dctn1/Ppp1r9a/Dbn1/Unc13a/Togaram1/Ncam1/Prex1/Sorl1/Clip1/Map1b/Sptan1	23
BP	GO:0010256	endomembrane system organization	27/414	480/14134	0.000936861	0.024603	0.0210299	Golga2/Anxa6/Sptbn1/Rtn4/Trappc12/Sptb/Mta1/Trip11/Washc5/Plec/Synj1/Epb41l3/Bag6/Gsn/Sec16a/Ankle2/Dctn1/Washc4/Cog7/Abca7/Gcc2/Cltc/Lemd3/Mia3/Ahnak/Ano3/Emc1	27
BP	GO:0048168	regulation of neuronal synaptic plasticity	8/414	70/14134	0.000976562	0.0252438	0.0215776	Ppfia3/Nf1/Jph3/Grin1/Ncdn/Slc8a2/Unc13a/Cntn2	8
BP	GO:0072665	protein localization to vacuole	8/414	70/14134	0.000976562	0.0252438	0.0215776	Rtn4/Zfyve16/Nedd4/Gnptab/Sh3bp4/Gcc2/Vps41/Sorl1	8
BP	GO:0048485	sympathetic nervous system development	4/414	16/14134	0.000997998	0.0252438	0.0215776	Nf1/Nrp1/Nrp2/Plxna4	4
BP	GO:0060134	prepulse inhibition	4/414	16/14134	0.000997998	0.0252438	0.0215776	Grin1/Dbn1/Grin3a/Ctnna2	4
BP	GO:1902287	semaphorin-plexin signaling pathway involved in axon guidance	4/414	16/14134	0.000997998	0.0252438	0.0215776	Nrp1/Plxna4/Plxnd1/Plxnc1	4
BP	GO:1904322	cellular response to forskolin	4/414	16/14134	0.000997998	0.0252438	0.0215776	Adcy2/Adcy5/Adcy6/Epha5	4
BP	GO:0042391	regulation of membrane potential	24/414	410/14134	0.00103756	0.0260845	0.0222962	Nalcn/Cntnap1/Plk2/Mapk8ip2/Parp1/Grin1/Vcp/Mfn2/Slc8a2/Nr3c2/Nedd4/Ppp1r9a/Atp1a1/Cacna1a/Dbn1/Cntnap2/Atp1a3/Slc8a1/Dsp/Scn3a/Dpp6/Akap6/Afdn/Scn2a	24
BP	GO:0021575	hindbrain morphogenesis	7/414	55/14134	0.00106059	0.026502	0.0226531	Pcnt/Prox1/Atp2b2/Usp9x/Cacna1a/Cntnap2/Sptbn2	7
BP	GO:0007162	negative regulation of cell adhesion	17/414	249/14134	0.00108762	0.0270136	0.0230904	Lamb1/Tnr/Nf1/Sema5a/Bcl6/Ptk2/Jak2/Epha4/Jag1/Epha5/Plxna4/Plxnd1/Specc1l/Zfp608/Mia3/Sema3e/Plxnc1	17
BP	GO:0110053	regulation of actin filament organization	17/414	250/14134	0.00113638	0.0280237	0.0239538	Sptbn1/Cyfip2/Sptb/Sema5a/Washc5/Nrp1/Gsn/Nckap1/Ccdc88a/Ppp1r9a/Specc1l/Washc4/Dbn1/Limch1/Prex1/Sptan1/Ctnna2	17
BP	GO:0006623	protein targeting to vacuole	6/414	41/14134	0.00114868	0.0280237	0.0239538	Zfyve16/Nedd4/Gnptab/Gcc2/Vps41/Sorl1	6
BP	GO:1902991	regulation of amyloid precursor protein catabolic process	6/414	41/14134	0.00114868	0.0280237	0.0239538	Rtn4/Epha4/Unc13a/Abca7/Spon1/Sorl1	6
BP	GO:0006515	protein quality control for misfolded or incompletely synthesized proteins	5/414	28/14134	0.00118531	0.0285792	0.0244286	Bag6/Vcp/Zyg11b/Uggt1/Zer1	5
BP	GO:0006622	protein targeting to lysosome	5/414	28/14134	0.00118531	0.0285792	0.0244286	Zfyve16/Nedd4/Gnptab/Gcc2/Sorl1	5
BP	GO:0055074	calcium ion homeostasis	18/414	274/14134	0.00121832	0.0292043	0.0249629	Plcg1/Anxa6/Diaph1/Jph3/Grin1/Mfn2/Plch2/Atp2b2/Slc8a2/Atp2b3/Atp13a1/Pkd2/Cacna1a/Slc24a2/Wfs1/Clstn1/Slc8a1/Akap6	18
BP	GO:0048532	anatomical structure arrangement	4/414	17/14134	0.00127513	0.0298714	0.0255331	Nrp1/Nrp2/Plxna4/Usp9x	4
BP	GO:0061000	negative regulation of dendritic spine development	4/414	17/14134	0.00127513	0.0298714	0.0255331	Plk2/Ube3a/Fstl4/Grin3a	4
BP	GO:1902430	negative regulation of amyloid-beta formation	4/414	17/14134	0.00127513	0.0298714	0.0255331	Rtn4/Abca7/Spon1/Sorl1	4
BP	GO:1904321	response to forskolin	4/414	17/14134	0.00127513	0.0298714	0.0255331	Adcy2/Adcy5/Adcy6/Epha5	4
BP	GO:0043954	cellular component maintenance	8/414	73/14134	0.00128866	0.029992	0.0256362	Igf1r/Insr/Cntnap1/Epb41l3/Grin1/Plxna4/Cntnap2/Afdn	8
BP	GO:0097553	calcium ion transmembrane import into cytosol	12/414	147/14134	0.00129483	0.029992	0.0256362	Cacna1e/Plcg1/Diaph1/Jph3/Grin1/Plch2/Slc8a2/Pkd2/Cacna1a/Slc24a2/Slc8a1/Akap6	12
BP	GO:0008306	associative learning	10/414	109/14134	0.00134524	0.0306712	0.0262168	Cacna1e/Atp1a2/Tnr/Nf1/Grin1/Map1a/Abca7/Cntnap2/Abcc8/Atp1a3	10
BP	GO:0042752	regulation of circadian rhythm	10/414	109/14134	0.00134524	0.0306712	0.0262168	Prox1/Mta1/Ddb1/Maged1/Ube3a/Npas2/Parp1/Sfpq/Usp9x/Thrap3	10
BP	GO:0035725	sodium ion transmembrane transport	11/414	128/14134	0.00134647	0.0306712	0.0262168	Nalcn/Atp1a2/Slc8a2/Nedd4/Atp1a1/Pkd2/Slc24a2/Atp1a3/Slc8a1/Scn3a/Scn2a	11
BP	GO:0033674	positive regulation of kinase activity	22/414	370/14134	0.00136086	0.0308286	0.0263514	Ranbp2/Igf1r/Insr/Prox1/Hsp90aa1/Ptk2/Fgd4/Robo1/Jak2/Map4k2/Maged1/Epha4/Zeb2/Tyro3/Epha5/Slc8a2/Ccdc88a/Ppp1r9a/Pkd2/Gcn1/Dstyk/Akap6	22
BP	GO:0007613	memory	12/414	148/14134	0.00137277	0.0309285	0.0264367	Plk2/Jph3/Grin1/Map1a/Slc8a2/Abca7/Slc24a2/Abcc8/Atp1a3/Kalrn/Sorcs3/Scn2a	12
BP	GO:0042063	gliogenesis	21/414	347/14134	0.00139809	0.0309945	0.0264932	Lamb1/Stat3/Cntnap1/Rtn4/Nf1/Matn2/Plec/Ptk2/Synj1/Epha4/Grin1/Ptpra/Mfn2/Prdm8/Dner/Cntnap2/Abcc8/Tenm4/Cntn2/Cntn1/Afdn	21
BP	GO:0061003	positive regulation of dendritic spine morphogenesis	5/414	29/14134	0.00139825	0.0309945	0.0264932	Dnm1l/Mfn2/Dbn1/Kalrn/Afdn	5
BP	GO:1902473	regulation of protein localization to synapse	5/414	29/14134	0.00139825	0.0309945	0.0264932	Clstn3/Tnik/Nbea/Arhgap44/Kalrn	5
BP	GO:0008360	regulation of cell shape	11/414	129/14134	0.00143426	0.0316227	0.0270301	Ptk2/Fgd4/Epb41l3/Diaph1/Itga7/Plxna4/Plxnd1/Strip2/Fam171a1/Sema3e/Plxnc1	11
BP	GO:0016079	synaptic vesicle exocytosis	10/414	110/14134	0.00144208	0.0316261	0.027033	Ppfia3/Cacna1e/Dnm1l/Synj1/Rph3a/Cacna1a/Unc13a/Sv2c/Ppfia2/Sptbn2	10
BP	GO:0045185	maintenance of protein location	9/414	92/14134	0.00147733	0.032174	0.0275013	Mprip/Adcy6/Gsn/Ccdc88a/Pkd2/Dbn1/Hk1/Hnrnpu/Sorl1	9
BP	GO:0034314	Arp2/3 complex-mediated actin nucleation	6/414	43/14134	0.00148267	0.032174	0.0275013	Iqgap2/Jmy/Washc5/Nckap1/Washc4/Ctnna2	6
BP	GO:1902414	protein localization to cell junction	11/414	130/14134	0.00152669	0.0329557	0.0281695	Clstn3/Grin1/Map1a/Tnik/Nbea/Arhgap44/Clstn1/Dsp/Kalrn/Afdn/Kif5a	11
BP	GO:0048488	synaptic vesicle endocytosis	8/414	75/14134	0.00153747	0.0330155	0.0282206	Amph/Dnm1l/Synj1/Diaph1/Ap2b1/Cltc/Ap3b2/Btbd8	8
BP	GO:0051656	establishment of organelle localization	23/414	398/14134	0.00155178	0.0331072	0.028299	Trappc10/Map2/Dync1h1/Trappc12/Trip11/Ptk2/Dnm1l/Synj1/Map4k2/Slit1/Sec16a/Atp9a/Pcm1/Dctn1/Map4/Exoc6b/Ccdc186/Hnrnpu/Map1b/Exoc6/Ppfia2/Ap3b2/Kif5a	23
BP	GO:0009190	cyclic nucleotide biosynthetic process	4/414	18/14134	0.00160187	0.0331072	0.028299	Adcy9/Adcy2/Adcy5/Adcy6	4
BP	GO:0035235	ionotropic glutamate receptor signaling pathway	4/414	18/14134	0.00160187	0.0331072	0.028299	Grin1/Grin3a/Atp1a3/Kalrn	4
BP	GO:0070571	negative regulation of neuron projection regeneration	4/414	18/14134	0.00160187	0.0331072	0.028299	D130043K22Rik/Tnr/Rtn4/Epha4	4
BP	GO:0006903	vesicle targeting	7/414	59/14134	0.00161319	0.0331072	0.028299	Trappc10/Trappc12/Trip11/Map4k2/Sec16a/Exoc6b/Exoc6	7
BP	GO:0070507	regulation of microtubule cytoskeleton organization	12/414	151/14134	0.00163018	0.0331072	0.028299	Apc/Map2/Dync1h1/Map1a/Dctn1/Specc1l/Togaram1/Hnrnpu/Cltc/Clip1/Epha3/Map1b	12
BP	GO:0022010	central nervous system myelination	5/414	30/14134	0.00163809	0.0331072	0.028299	Cntnap1/Cntnap2/Tenm4/Cntn2/Cntn1	5
BP	GO:0031116	positive regulation of microtubule polymerization	5/414	30/14134	0.00163809	0.0331072	0.028299	Apc/Dctn1/Togaram1/Clip1/Map1b	5
BP	GO:0032291	axon ensheathment in central nervous system	5/414	30/14134	0.00163809	0.0331072	0.028299	Cntnap1/Cntnap2/Tenm4/Cntn2/Cntn1	5
BP	GO:0090075	relaxation of muscle	5/414	30/14134	0.00163809	0.0331072	0.028299	Gsn/Pde4b/Abcc8/Slc8a1/Akap6	5
BP	GO:0098703	calcium ion import across plasma membrane	5/414	30/14134	0.00163809	0.0331072	0.028299	Cacna1e/Slc8a2/Cacna1a/Slc24a2/Slc8a1	5
BP	GO:1904646	cellular response to amyloid-beta	5/414	30/14134	0.00163809	0.0331072	0.028299	Igf1r/Epha4/Parp1/Cacna1a/Atp1a3	5
BP	GO:0032886	regulation of microtubule-based process	16/414	237/14134	0.00169416	0.0340733	0.0291248	Apc/Map2/Trim37/Dync1h1/Plk2/Diaph1/Map1a/Dctn1/Specc1l/Togaram1/Rsph4a/Hnrnpu/Cltc/Clip1/Epha3/Map1b	16
BP	GO:0051347	positive regulation of transferase activity	25/414	451/14134	0.00175171	0.0348047	0.0297499	Ranbp2/Igf1r/Insr/Prox1/Hsp90aa1/Ptk2/Fgd4/Robo1/Jak2/Map4k2/Maged1/Epha4/Zeb2/Tyro3/Epha5/Slc8a2/Tnks/Ccdc88a/Ppp1r9a/Pkd2/Asxl2/Gcn1/Dstyk/Sorl1/Akap6	25
BP	GO:0007051	spindle organization	13/414	173/14134	0.00175958	0.0348047	0.0297499	Tubgcp3/Pcnt/Golga2/Dync1h1/Plk2/Washc5/Vcp/Tnks/Dctn1/Map4/Hnrnpu/Smc1a/Cltc	13
BP	GO:0008154	actin polymerization or depolymerization	13/414	173/14134	0.00175958	0.0348047	0.0297499	Sptbn1/Cyfip2/Sptb/Sema5a/Washc5/Diaph1/Gsn/Nckap1/Ppp1r9a/Specc1l/Dbn1/Prex1/Sptan1	13
BP	GO:0031102	neuron projection regeneration	7/414	60/14134	0.00178118	0.0348047	0.0297499	Igf1r/D130043K22Rik/Tnr/Rtn4/Matn2/Jak2/Epha4	7
BP	GO:0031122	cytoplasmic microtubule organization	7/414	60/14134	0.00178118	0.0348047	0.0297499	Tubgcp3/Apc/Dync1h1/Pcm1/Ccdc88a/Clip1/Clip2	7
BP	GO:0050885	neuromuscular process controlling balance	7/414	60/14134	0.00178118	0.0348047	0.0297499	Tnr/Cntnap1/Adcy5/Jph3/Atp2b2/Aars/Cacna1a	7
BP	GO:0006873	intracellular monoatomic ion homeostasis	24/414	428/14134	0.00184855	0.0359507	0.0307296	Atp1a2/Plcg1/Anxa6/Ptk2/Diaph1/Jph3/Ube3a/Grin1/Mfn2/Plch2/Atp2b2/Slc8a2/Atp2b3/Nr3c2/Atp13a1/Atp1a1/Pkd2/Cacna1a/Slc24a2/Wfs1/Clstn1/Atp1a3/Slc8a1/Akap6	24
BP	GO:0030834	regulation of actin filament depolymerization	6/414	45/14134	0.0018859	0.0363699	0.0310879	Sptbn1/Sptb/Sema5a/Gsn/Specc1l/Sptan1	6
BP	GO:0035249	synaptic transmission, glutamatergic	10/414	114/14134	0.00188774	0.0363699	0.0310879	Clstn3/Tnr/Grm1/Nf1/Mapk8ip2/Grin1/Cacna1a/Unc13a/Grin3a/Grid1	10
BP	GO:0086004	regulation of cardiac muscle cell contraction	5/414	31/14134	0.00190681	0.0363972	0.0311111	Atp1a2/Pde4b/Atp1a1/Dsp/Akap6	5
BP	GO:0099022	vesicle tethering	5/414	31/14134	0.00190681	0.0363972	0.0311111	Trappc10/Trappc12/Trip11/Exoc6b/Exoc6	5
BP	GO:0007160	cell-matrix adhesion	14/414	196/14134	0.00192149	0.0364277	0.0311373	Actn1/Nf1/Bcl6/Ptk2/Itgb8/Itga7/Nrp1/Jag1/Ptpra/L1cam/Limch1/Epha3/Cntn2/Sema3e	14
BP	GO:0003205	cardiac chamber development	12/414	154/14134	0.00192608	0.0364277	0.0311373	Luzp1/Prox1/Trip11/Robo1/Adamts1/Nrp1/Nrp2/Jag1/Plxnd1/Ap2b1/Hectd1/Dsp	12
BP	GO:0140238	presynaptic endocytosis	8/414	78/14134	0.00198048	0.0372855	0.0318705	Amph/Dnm1l/Synj1/Diaph1/Ap2b1/Cltc/Ap3b2/Btbd8	8
BP	GO:0071375	cellular response to peptide hormone stimulus	16/414	241/14134	0.00200955	0.0376608	0.0321912	Stat3/Igf1r/Insr/Apc/Ptk2/Adcy6/Jak2/Parp1/Eprs/Ptpra/Mfn2/Nr3c2/Wdtc1/Irs2/Sorl1/Soga1	16
BP	GO:0030307	positive regulation of cell growth	13/414	176/14134	0.00205047	0.0382537	0.0326981	Eif4g2/Sema5a/Ptk2/Nrp1/L1cam/Dbn1/Unc13a/Golga4/Islr2/Map1b/Rnf157/Akap6/Afdn	13
BP	GO:0032102	negative regulation of response to external stimulus	19/414	311/14134	0.00208887	0.0387947	0.0331605	D130043K22Rik/Tnr/Sec14l1/Sema5a/Robo1/Slit1/Nrp1/Epha4/Parp1/Grin1/Tyro3/Ash1l/Dbn1/Grin3a/Abcc8/Cd109/Sema5b/Ctnna2/Sema3e	19
BP	GO:0007215	glutamate receptor signaling pathway	6/414	46/14134	0.00211619	0.0391258	0.0334435	Grm1/Grin1/Unc13a/Grin3a/Atp1a3/Kalrn	6
BP	GO:0035904	aorta development	7/414	62/14134	0.00215764	0.0395376	0.0337955	Prox1/Robo1/Jag1/Plxnd1/Kat6a/Ap2b1/Hectd1	7
BP	GO:0050775	positive regulation of dendrite morphogenesis	7/414	62/14134	0.00215764	0.0395376	0.0337955	Dnm1l/Epha4/Tnik/Mfn2/Dbn1/Kalrn/Afdn	7
BP	GO:1902683	regulation of receptor localization to synapse	5/414	32/14134	0.00220639	0.040252	0.0344062	Tnik/Nbea/Arhgap44/Dbn1/Kalrn	5
BP	GO:0022411	cellular component disassembly	23/414	410/14134	0.00227143	0.041256	0.0352643	Golga2/Igf1r/Insr/Apc/Map2/Sptbn1/Sptb/Sema5a/Dnm1l/Synj1/Epha4/Gsn/Map1a/Vcp/Mfn2/Dctn1/Specc1l/Abcc8/Scaf8/Map1b/Sptan1/Upf1/Plxnc1	23
BP	GO:0007052	mitotic spindle organization	10/414	117/14134	0.0022901	0.0414126	0.0353982	Pcnt/Golga2/Dync1h1/Plk2/Vcp/Dctn1/Map4/Hnrnpu/Smc1a/Cltc	10
BP	GO:1901019	regulation of calcium ion transmembrane transporter activity	8/414	80/14134	0.00232774	0.0419094	0.0358229	Atp1a2/Plcg1/Jph3/Pde4b/Pkd2/Cacna1a/Akap6/Ahnak	8
BP	GO:0050922	negative regulation of chemotaxis	6/414	47/14134	0.00236708	0.0422567	0.0361197	Sema5a/Robo1/Slit1/Nrp1/Sema5b/Sema3e	6
BP	GO:0060999	positive regulation of dendritic spine development	7/414	63/14134	0.00236752	0.0422567	0.0361197	Eif4g2/Dnm1l/Mfn2/Ppp1r9a/Dbn1/Kalrn/Afdn	7
BP	GO:0016570	histone modification	22/414	387/14134	0.00238669	0.0424151	0.0362551	Baz1b/Brd8/Trim37/Mta1/Bap1/Nipbl/Bcl6/Ddb1/Sf3b1/Trip12/Ash1l/Rnf20/Sfpq/Kat6a/Sf3b3/Nfkbiz/Asxl2/Kmt2c/Leo1/Setd2/Ercc6/Chd4	22
BP	GO:0098885	modification of postsynaptic actin cytoskeleton	4/414	20/14134	0.00242153	0.0426665	0.03647	Sptb/Ptk2/Kalrn/Ctnna2	4
BP	GO:1902992	negative regulation of amyloid precursor protein catabolic process	4/414	20/14134	0.00242153	0.0426665	0.03647	Rtn4/Abca7/Spon1/Sorl1	4
BP	GO:0031109	microtubule polymerization or depolymerization	10/414	118/14134	0.00243857	0.0427839	0.0365703	Tubgcp3/Golga2/Apc/Map2/Map1a/Dctn1/Specc1l/Togaram1/Clip1/Map1b	10
BP	GO:0035418	protein localization to synapse	9/414	99/14134	0.00246148	0.0428634	0.0366383	Clstn3/Grin1/Map1a/Tnik/Nbea/Arhgap44/Clstn1/Kalrn/Kif5a	9
BP	GO:0007269	neurotransmitter secretion	12/414	159/14134	0.00251631	0.0428634	0.0366383	Ppfia3/Cacna1e/Nf1/Dnm1l/Synj1/Rph3a/Ppp1r9a/Cacna1a/Unc13a/Sv2c/Ppfia2/Sptbn2	12
BP	GO:0099643	signal release from synapse	12/414	159/14134	0.00251631	0.0428634	0.0366383	Ppfia3/Cacna1e/Nf1/Dnm1l/Synj1/Rph3a/Ppp1r9a/Cacna1a/Unc13a/Sv2c/Ppfia2/Sptbn2	12
BP	GO:0046785	microtubule polymerization	8/414	81/14134	0.00251838	0.0428634	0.0366383	Tubgcp3/Golga2/Apc/Map2/Dctn1/Togaram1/Clip1/Map1b	8
BP	GO:0007097	nuclear migration	5/414	33/14134	0.00253884	0.0428634	0.0366383	Dync1h1/Ptk2/Slit1/Pcm1/Dctn1	5
BP	GO:0021952	central nervous system projection neuron axonogenesis	5/414	33/14134	0.00253884	0.0428634	0.0366383	Sptbn4/Epha4/Zeb2/Plxna4/Prdm8	5
BP	GO:0021700	developmental maturation	18/414	293/14134	0.00255184	0.0428634	0.0366383	Sptbn4/Cntnap1/Nf1/Nsun2/Bap1/Washc5/Grin1/Sez6l2/Cacna1a/Unc13a/Asxl2/Cntnap2/Clstn1/Rfx3/Foxo3/Cntn2/Ankrd17/Sez6l	18
BP	GO:0021604	cranial nerve structural organization	3/414	10/14134	0.00256785	0.0428634	0.0366383	Nrp1/Nrp2/Plxna4	3
BP	GO:0021957	corticospinal tract morphogenesis	3/414	10/14134	0.00256785	0.0428634	0.0366383	Epha4/Zeb2/Prdm8	3
BP	GO:0051823	regulation of synapse structural plasticity	3/414	10/14134	0.00256785	0.0428634	0.0366383	Ncan/Ppp1r9a/Ctnna2	3
BP	GO:0071166	ribonucleoprotein complex localization	3/414	10/14134	0.00256785	0.0428634	0.0366383	Supt6/Nsun2/Setd2	3
BP	GO:0090161	Golgi ribbon formation	3/414	10/14134	0.00256785	0.0428634	0.0366383	Golga2/Trip11/Gcc2	3
BP	GO:0009416	response to light stimulus	17/414	270/14134	0.00257946	0.0428834	0.0366554	Cacna1e/Atp1a2/Nf1/Mta1/Sema5a/Map4k3/Ercc3/Ddb1/Parp1/Grin1/Nedd4/Abca7/Cntnap2/Abcc8/Atp1a3/Sema5b/Ercc6	17
BP	GO:0010770	positive regulation of cell morphogenesis involved in differentiation	7/414	64/14134	0.00259278	0.0429319	0.0366968	Dnm1l/Epha4/Tnik/Mfn2/Dbn1/Kalrn/Afdn	7
BP	GO:0051495	positive regulation of cytoskeleton organization	13/414	181/14134	0.00262273	0.0431886	0.0369163	Apc/Prox1/Dync1h1/Sema5a/Nrp1/Gsn/Nckap1/Dctn1/Ccdc88a/Togaram1/Limch1/Clip1/Map1b	13
BP	GO:0033555	multicellular organismal response to stress	9/414	100/14134	0.00263676	0.0431886	0.0369163	Cacna1e/D130043K22Rik/Atp1a2/Mapk8ip2/Npas2/Cacna1a/Cntnap2/Ncam1/Scn3a	9
BP	GO:0030042	actin filament depolymerization	6/414	48/14134	0.00263971	0.0431886	0.0369163	Sptbn1/Sptb/Sema5a/Gsn/Specc1l/Sptan1	6
BP	GO:0031589	cell-substrate adhesion	19/414	318/14134	0.00267988	0.0436725	0.0373299	Lamb1/Actn1/Nf1/Bcl6/Ptk2/Jak2/Itgb8/Itga7/Nrp1/Jag1/Tyro3/Ptpra/L1cam/Dbn1/Limch1/Prex1/Epha3/Cntn2/Sema3e	19
BP	GO:1901888	regulation of cell junction assembly	15/414	226/14134	0.00274985	0.0446038	0.0381259	Clstn3/Il1rap/Ptk2/Nrp1/Grin1/Ptpra/Icam5/Clstn2/Ppp1r9a/Limch1/Cntnap2/Rapgef1/Clstn1/Epha3/Chd4	15
BP	GO:0007041	lysosomal transport	10/414	120/14134	0.00275866	0.0446038	0.0381259	Zfyve16/Igf2r/Vps39/Vcp/Nedd4/Gnptab/Gcc2/Vps41/Gprasp1/Sorl1	10
BP	GO:1902905	positive regulation of supramolecular fiber organization	12/414	161/14134	0.00279027	0.0449386	0.0384121	Apc/Prox1/Sema5a/Nrp1/Gsn/Nckap1/Dctn1/Ccdc88a/Togaram1/Limch1/Clip1/Map1b	12
BP	GO:0031503	protein-containing complex localization	15/414	227/14134	0.00286785	0.0458415	0.0391839	Washc5/Synj1/Tnik/Nbea/Sfpq/Pcm1/Nedd4/Arhgap44/Dbn1/Ap2b1/Hnrnpu/Clstn1/Akap6/Kalrn/Kif5a	15
BP	GO:0010639	negative regulation of organelle organization	20/414	344/14134	0.00286857	0.0458415	0.0391839	Baz1b/Apc/Map2/Trim37/Sptbn1/Sptb/Dnm1l/Parp1/Gsn/Map1a/Mfn2/Tnks/Map4/Ppp1r9a/Specc1l/Dbn1/Hnrnpu/Map1b/Sptan1/Ctnna2	20
BP	GO:0032409	regulation of transporter activity	17/414	273/14134	0.00289128	0.0459086	0.0392412	Insr/Atp1a2/Plcg1/Rasgrf2/Mapk8ip2/Jph3/Pde4b/Rph3a/Nr3c2/Nedd4/Pkd2/Cacna1a/Tcaf1/Hk1/Abcc8/Akap6/Ahnak	17
BP	GO:0007026	negative regulation of microtubule depolymerization	5/414	34/14134	0.00290617	0.0459086	0.0392412	Apc/Map2/Map1a/Specc1l/Map1b	5
BP	GO:0031112	positive regulation of microtubule polymerization or depolymerization	5/414	34/14134	0.00290617	0.0459086	0.0392412	Apc/Dctn1/Togaram1/Clip1/Map1b	5
BP	GO:0014003	oligodendrocyte development	6/414	49/14134	0.00293523	0.046015	0.0393321	Cntnap1/Prdm8/Cntnap2/Tenm4/Cntn2/Cntn1	6
BP	GO:0016601	Rac protein signal transduction	6/414	49/14134	0.00293523	0.046015	0.0393321	Rtn4/Nf1/Nisch/Nckap1/Arhgap44/Kbtbd7	6
BP	GO:0008064	regulation of actin polymerization or depolymerization	11/414	142/14134	0.00306804	0.0479149	0.0409561	Sptbn1/Cyfip2/Sptb/Sema5a/Gsn/Nckap1/Ppp1r9a/Specc1l/Dbn1/Prex1/Sptan1	11
BP	GO:0016482	cytosolic transport	12/414	163/14134	0.00308798	0.0480443	0.0410668	Trappc10/Map2/Bltp3b/Ube2o/Atp9a/Dctn1/Gcc2/Tbc1d10b/Cltc/Sorl1/Ppfia2/Kif5a	12
BP	GO:0060485	mesenchyme development	16/414	252/14134	0.00313903	0.0485779	0.0415228	Nolc1/Anxa6/Rtn4/Sema5a/Ptk2/Robo1/Nrp1/Nrp2/Epha4/Zeb2/Nckap1/Jag1/Nedd4/Sema5b/Epha3/Sema3e	16
BP	GO:0030003	intracellular monoatomic cation homeostasis	23/414	421/14134	0.00316311	0.0485779	0.0415228	Atp1a2/Plcg1/Anxa6/Diaph1/Jph3/Ube3a/Grin1/Mfn2/Plch2/Atp2b2/Slc8a2/Atp2b3/Nr3c2/Atp13a1/Atp1a1/Pkd2/Cacna1a/Slc24a2/Wfs1/Clstn1/Atp1a3/Slc8a1/Akap6	23
BP	GO:0070252	actin-mediated cell contraction	8/414	84/14134	0.00316437	0.0485779	0.0415228	Atp1a2/Gsn/Pde4b/Atp1a1/Dbn1/Limch1/Dsp/Akap6	8
BP	GO:0035264	multicellular organism growth	13/414	185/14134	0.0031694	0.0485779	0.0415228	Pcnt/Stat3/Sptbn4/Nipbl/Plec/Nek1/Wdr48/Wdtc1/Kmt2c/Cntnap2/Ercc6/Sptbn2/Rasal2	13
BP	GO:0071407	cellular response to organic cyclic compound	22/414	397/14134	0.00325236	0.0494698	0.0422852	Stat3/Atp1a2/Adcy2/Adcy5/Adcy6/Diaph1/Jak2/Ube3a/Parp1/Pde4b/Epha5/Nr3c2/Nedd4/Atp1a1/Pkd2/Cnot1/Hnrnpu/Rapgef1/Slc8a1/Akap6/Mn1/Safb	22
BP	GO:0140115	export across plasma membrane	6/414	50/14134	0.00325479	0.0494698	0.0422852	Atp1a2/Slc8a2/Atp2b3/Atp1a1/Atp1a3/Slc8a1	6
BP	GO:0032412	regulation of monoatomic ion transmembrane transporter activity	16/414	253/14134	0.00326359	0.0494698	0.0422852	Atp1a2/Plcg1/Rasgrf2/Mapk8ip2/Jph3/Pde4b/Rph3a/Nr3c2/Nedd4/Pkd2/Cacna1a/Tcaf1/Hk1/Abcc8/Akap6/Ahnak	16
BP	GO:0001569	branching involved in blood vessel morphogenesis	5/414	35/14134	0.0033104	0.0495904	0.0423883	Sema5a/Nrp1/Plxnd1/Col4a1/Sema3e	5
BP	GO:1902003	regulation of amyloid-beta formation	5/414	35/14134	0.0033104	0.0495904	0.0423883	Rtn4/Epha4/Abca7/Spon1/Sorl1	5
BP	GO:1904645	response to amyloid-beta	5/414	35/14134	0.0033104	0.0495904	0.0423883	Igf1r/Epha4/Parp1/Cacna1a/Atp1a3	5
BP	GO:1905475	regulation of protein localization to membrane	13/414	186/14134	0.00331966	0.0495904	0.0423883	Sptbn1/Gsn/Tnik/Nbea/Arhgap44/Dbn1/Ap2b1/Hectd1/Tcaf1/Cltc/Epha3/Dpp6/Kalrn	13
CC	GO:0098984	neuron to neuron synapse	44/418	490/14195	3.93358e-11	1.88418e-08	1.45749e-08	Stat3/Eif4g2/Clstn3/Map2/Tnr/Grm1/Sptbn1/Rtn4/Nf1/Pdzd2/Mapk8ip2/Epb41l3/Cdh9/Inpp4a/Dst/Epha4/Grin1/Map1a/Tnik/Pde4b/Sorcs2/Plxna4/Atp2b2/Slc8a2/Nr3c2/Clstn2/Map4/Ppp1r9a/Atp1a1/Arhgap44/Dbn1/Cntnap2/Grin3a/Clstn1/Atp1a3/Grid1/Grk3/Map1b/Slc8a1/Kalrn/Ctnna2/Sorcs3/Chd4/Plxnc1	44
CC	GO:0032279	asymmetric synapse	41/418	454/14195	1.60389e-10	3.84133e-08	2.97143e-08	Stat3/Eif4g2/Clstn3/Map2/Grm1/Sptbn1/Rtn4/Nf1/Pdzd2/Mapk8ip2/Epb41l3/Inpp4a/Dst/Epha4/Grin1/Map1a/Tnik/Pde4b/Sorcs2/Plxna4/Atp2b2/Slc8a2/Nr3c2/Clstn2/Map4/Ppp1r9a/Atp1a1/Arhgap44/Dbn1/Cntnap2/Grin3a/Clstn1/Grid1/Grk3/Map1b/Slc8a1/Kalrn/Ctnna2/Sorcs3/Chd4/Plxnc1	41
CC	GO:0097060	synaptic membrane	41/418	468/14195	4.04933e-10	6.46543e-08	5.00128e-08	Cacna1e/Clstn3/Grm1/Rtn4/Dnm1l/Synj1/Cdh9/Nrp1/Nrp2/Epha4/Grin1/Ptpra/Nbea/Sorcs2/Rph3a/Atp2b2/Slc8a2/Magee1/Atp2b3/L1cam/Clstn2/Cacna1a/Dbn1/Unc13a/Ap2b1/Pcdh17/Pcdh8/Cntnap2/Ncam1/Grin3a/Clstn1/Atp1a3/Grid1/Cltc/Cntn2/Ppfia2/Slc8a1/Cntn1/Ctnna2/Sorcs3/Scn2a	41
CC	GO:0014069	postsynaptic density	37/418	434/14195	6.36855e-09	7.62634e-07	5.89929e-07	Stat3/Eif4g2/Clstn3/Map2/Grm1/Sptbn1/Rtn4/Nf1/Pdzd2/Mapk8ip2/Epb41l3/Inpp4a/Dst/Epha4/Grin1/Map1a/Tnik/Pde4b/Sorcs2/Atp2b2/Slc8a2/Nr3c2/Clstn2/Map4/Ppp1r9a/Atp1a1/Arhgap44/Dbn1/Grin3a/Clstn1/Grid1/Grk3/Map1b/Slc8a1/Kalrn/Ctnna2/Sorcs3	37
CC	GO:0099572	postsynaptic specialization	38/418	469/14195	1.57504e-08	1.50889e-06	1.16719e-06	Stat3/Eif4g2/Clstn3/Map2/Grm1/Sptbn1/Rtn4/Nf1/Pdzd2/Mapk8ip2/Epb41l3/Inpp4a/Dst/Epha4/Grin1/Map1a/Tnik/Pde4b/Sorcs2/Atp2b2/Slc8a2/Nr3c2/Clstn2/Map4/Ppp1r9a/Atp1a1/Arhgap44/Dbn1/Grin3a/Clstn1/Grid1/Grk3/Map1b/Ppfia2/Slc8a1/Kalrn/Ctnna2/Sorcs3	38
CC	GO:0014704	intercalated disc	12/418	53/14195	3.24812e-08	2.59309e-06	2.00586e-06	Atp1a2/Sptbn4/Actn1/Anxa6/Ptk2/Dst/Atp1a1/Slc8a1/Dsp/Sptan1/Akap6/Scn2a	12
CC	GO:0044291	cell-cell contact zone	14/418	76/14195	3.86095e-08	2.642e-06	2.04369e-06	Atp1a2/Sptbn4/Actn1/Anxa6/Ptk2/Dst/Atp1a1/Slc8a1/Dsp/Sptan1/Akap6/Afdn/Ahnak/Scn2a	14
CC	GO:0044309	neuron spine	22/418	201/14195	1.19152e-07	7.13423e-06	5.51862e-06	Atp1a2/Actn1/Grm1/Ptk2/Epha4/Grin1/Pde4b/Rph3a/Atp2b2/Slc8a2/Nedd4/Ppp1r9a/Arhgap44/Dbn1/Eea1/Dock10/Cntnap2/Clstn1/Atp1a3/Grk3/Ppfia2/Slc8a1	22
CC	GO:0060076	excitatory synapse	15/418	97/14195	1.43996e-07	7.6638e-06	5.92827e-06	Synj1/Ppfia4/Grin1/Pde4b/Plxna4/Atp2b2/Atp2b3/Dbn1/Unc13a/Cntnap2/Ctnna2/Chd4/Sptbn2/Afdn/Plxnc1	15
CC	GO:0045211	postsynaptic membrane	28/418	318/14195	2.44382e-07	1.17059e-05	9.05499e-06	Cacna1e/Clstn3/Grm1/Rtn4/Cdh9/Nrp1/Nrp2/Epha4/Grin1/Nbea/Sorcs2/Rph3a/Atp2b2/Slc8a2/Magee1/Clstn2/Dbn1/Pcdh17/Pcdh8/Ncam1/Grin3a/Clstn1/Grid1/Cntn2/Slc8a1/Cntn1/Ctnna2/Sorcs3	28
CC	GO:0031252	cell leading edge	31/418	381/14195	3.19893e-07	1.39299e-05	1.07753e-05	Insr/Apc/Actn1/Map2/Plcg1/Sptbn1/Amph/Iqgap2/Jmy/Ptk2/Fgd4/Robo1/Epb41l3/Diaph1/Unc5a/Dst/Gsn/Grin1/Nckap1/Plxnd1/Atp2b2/Dctn1/Ccdc88a/Ppp1r9a/Arhgap44/Pkd2/Dbn1/Abca7/Cntnap2/Plekhg5/Ctnna2	31
CC	GO:0042383	sarcolemma	18/418	149/14195	3.9197e-07	1.56461e-05	1.21029e-05	Igf1r/Atp1a2/Anxa6/Plec/Ptk2/Adcy5/Adcy6/Itga7/Dst/Slc8a2/Atp1a1/Abcc8/Atp1a3/Cltc/Slc8a1/Akap6/Ahnak/Scn2a	18
CC	GO:0005911	cell-cell junction	33/418	437/14195	7.26559e-07	2.67709e-05	2.07084e-05	Uba1/Apc/Atp1a2/Sptbn4/Actn1/Plcg1/Cntnap1/Anxa6/Pdzd2/Ptk2/Epb41l3/Cdh9/Dst/Jag1/Ash1l/Epha5/Lmo7/Atp1a1/Specc1l/Pkd2/Dbn1/Ncam1/Plekhg5/Pcdh1/Slc8a1/Dsp/Sptan1/Akap6/Ctnna2/Sptbn2/Afdn/Ahnak/Scn2a	33
CC	GO:0043197	dendritic spine	20/418	195/14195	1.2697e-06	4.34419e-05	3.36041e-05	Atp1a2/Actn1/Grm1/Ptk2/Epha4/Grin1/Pde4b/Rph3a/Atp2b2/Slc8a2/Nedd4/Ppp1r9a/Arhgap44/Dbn1/Dock10/Clstn1/Atp1a3/Grk3/Ppfia2/Slc8a1	20
CC	GO:0005938	cell cortex	23/418	255/14195	1.95304e-06	6.23672e-05	4.82436e-05	Ppfia3/Apc/Sptbn4/Actn1/Dync1h1/Sptbn1/Sptb/Gsn/Nr3c2/Dctn1/C2cd2l/Nedd4/Ppp1r9a/Exoc6b/Pkd2/Dbn1/Unc13a/Clip1/Exoc6/Sptan1/Ctnna2/Clip2/Sptbn2	23
CC	GO:0042734	presynaptic membrane	21/418	220/14195	2.22269e-06	6.65418e-05	5.14728e-05	Cacna1e/Grm1/Dnm1l/Cdh9/Epha4/Grin1/Atp2b2/Atp2b3/L1cam/Cacna1a/Unc13a/Ap2b1/Pcdh17/Cntnap2/Ncam1/Atp1a3/Cltc/Ppfia2/Cntn1/Ctnna2/Scn2a	21
CC	GO:0044304	main axon	12/418	79/14195	3.12105e-06	8.79402e-05	6.80254e-05	Sptbn4/Map2/Cntnap1/Sptbn1/Robo1/Epb41l3/Map1a/Cntnap2/Map1b/Cntn2/Sptan1/Scn2a	12
CC	GO:0005874	microtubule	28/418	399/14195	2.01107e-05	0.000535168	0.000413975	Tubgcp3/Pcnt/Golga2/Apc/Map2/Dync1h1/Map7/Mta1/Iqgap2/Kif21a/Dnm1l/Synj1/Lrpprc/Dst/Map1a/Slc8a2/Dctn1/Map4/Togaram1/Hnrnpu/Rusc1/Cltc/Lrrc49/Clip1/Map1b/Slc8a1/Clip2/Kif5a	28
CC	GO:0031256	leading edge membrane	15/418	147/14195	2.87455e-05	0.000724689	0.000560577	Insr/Apc/Map2/Plcg1/Sptbn1/Amph/Robo1/Epb41l3/Diaph1/Unc5a/Grin1/Atp2b2/Arhgap44/Abca7/Cntnap2	15
CC	GO:0033270	paranode region of axon	5/418	16/14195	7.21875e-05	0.00172889	0.00133737	Sptbn4/Cntnap1/Epb41l3/Sptan1/Scn2a	5
CC	GO:0098688	parallel fiber to Purkinje cell synapse	7/418	37/14195	8.74895e-05	0.00199559	0.00154367	Synj1/Ppfia4/Grin1/Atp2b2/Atp2b3/Ctnna2/Sptbn2	7
CC	GO:0098982	GABA-ergic synapse	13/418	127/14195	9.41641e-05	0.00205021	0.00158592	Ncan/Cacna1e/Clstn3/Nbea/Atp2b2/Acan/Atp2b3/Nr3c2/Pcdh17/Cntnap2/Clstn1/Grid1/Epha3	13
CC	GO:0043194	axon initial segment	6/418	27/14195	0.000110061	0.00229213	0.00177306	Sptbn4/Map2/Map1a/Cntnap2/Cntn2/Scn2a	6
CC	GO:0048786	presynaptic active zone	12/418	117/14195	0.000170708	0.00340704	0.00263549	Ppfia3/Cntnap1/Ppfia4/Grin1/Atp2b2/Nr3c2/Arhgap44/Cacna1a/Unc13a/Cntnap2/Ppfia2/Ctnna2	12
CC	GO:0030864	cortical actin cytoskeleton	9/418	71/14195	0.000225908	0.00432839	0.00334819	Sptbn4/Actn1/Sptbn1/Sptb/Gsn/Ppp1r9a/Dbn1/Sptan1/Sptbn2	9
CC	GO:0098797	plasma membrane protein complex	27/418	449/14195	0.000367476	0.00673318	0.00520839	Cacna1e/Igf1r/Insr/Apc/Atp1a2/Grm1/Synj1/Jak2/Itgb8/Itga7/Cdh9/Grin1/Pde4b/Atp1a1/Cacna1a/Ap2b1/Cntnap2/Grin3a/Abcc8/Atp1a3/Cltc/Evc2/Scn3a/Dpp6/Ctnna2/Ahnak/Scn2a	27
CC	GO:0030426	growth cone	16/418	205/14195	0.000379532	0.00673318	0.00520839	Apc/Map2/Hsp90aa1/Boc/Nrp1/Epha4/Grin1/Crmp1/Usp9x/L1cam/Ppp1r9a/Dbn1/Ncam1/Prex1/Map1b/Kif5a	16
CC	GO:0030027	lamellipodium	14/418	168/14195	0.000451482	0.00772357	0.0059745	Apc/Plcg1/Iqgap2/Ptk2/Fgd4/Gsn/Nckap1/Plxnd1/Ccdc88a/Ppp1r9a/Pkd2/Dbn1/Plekhg5/Ctnna2	14
CC	GO:0030427	site of polarized growth	16/418	211/14195	0.000522054	0.0086229	0.00667017	Apc/Map2/Hsp90aa1/Boc/Nrp1/Epha4/Grin1/Crmp1/Usp9x/L1cam/Ppp1r9a/Dbn1/Ncam1/Prex1/Map1b/Kif5a	16
CC	GO:0032589	neuron projection membrane	8/418	64/14195	0.000552356	0.00881928	0.00682208	Insr/Sptbn1/Robo1/Epb41l3/Unc5a/Grin1/Atp2b2/Cntnap2	8
CC	GO:0043209	myelin sheath	16/418	213/14195	0.000578788	0.00894321	0.00691794	Atp1a2/Ubc/Cntnap1/Rtn4/Hsp90aa1/Plec/Hspa9/Gsn/Vcp/Atp1a1/Ncam1/Atp1a3/Cltc/Cntn2/Cntn1/Sptan1	16
CC	GO:0005769	early endosome	20/418	312/14195	0.000962468	0.014407	0.0111444	D130043K22Rik/Bltp3b/Zfyve16/Washc5/Igf2r/Nrp1/Epha4/Atp9a/Sorcs2/Washc4/Eea1/Dner/Cntnap2/Rapgef1/Vps41/Rusc1/Sorl1/Ecpas/Epha3/Ap3b2	20
CC	GO:0098685	Schaffer collateral - CA1 synapse	12/418	142/14195	0.00100312	0.014441	0.0111707	Stat3/Tnr/Plcg1/Grm1/Synj1/Epha4/Ptpra/L1cam/Pde4a/Pcdh8/Eea1/Ncam1	12
CC	GO:0150034	distal axon	22/418	360/14195	0.00102504	0.014441	0.0111707	Apc/Map2/Hsp90aa1/Amph/Boc/Nrp1/Epha4/Grin1/Crmp1/Slc8a2/Usp9x/L1cam/Ppp1r9a/Tspoap1/Dbn1/Unc13a/Ncam1/Prex1/Atp1a3/Map1b/Slc8a1/Kif5a	22
CC	GO:0099738	cell cortex region	6/418	41/14195	0.00118064	0.0161579	0.0124988	Ppfia3/Nr3c2/Dctn1/Pkd2/Unc13a/Ctnna2	6
CC	GO:0016607	nuclear speck	20/418	321/14195	0.00135868	0.018078	0.0139841	Sf3a1/Prpf6/Rbm14/Hipk1/Zc3h18/Ddx42/Trip11/Ylpm1/Ddx46/Zc3h13/Sf3b2/Sf3b1/Trip12/Kat6a/Hectd1/Nfkbiz/Bclaf1/Hnrnpu/Thrap3/Afdn	20
CC	GO:0005635	nuclear envelope	23/418	395/14195	0.00150791	0.0195213	0.0151005	Ranbp2/Insr/Apc/Dync1h1/Rtn4/Mta1/Nup153/Igf2r/Inpp4a/Dst/Parp1/Tyro3/Tnks/Pcm1/Dctn1/Lmo7/Dpy19l1/Lemd3/Sorl1/Clip1/Epha3/Ankrd17/Akap6	23
CC	GO:0098833	presynaptic endocytic zone	4/418	18/14195	0.00163357	0.0200636	0.01552	Amph/Dnm1l/Ap2b1/Cltc	4
CC	GO:0098985	asymmetric, glutamatergic, excitatory synapse	4/418	18/14195	0.00163357	0.0200636	0.01552	Plxna4/Cntnap2/Chd4/Plxnc1	4
CC	GO:0098839	postsynaptic density membrane	10/418	112/14195	0.00171922	0.0205876	0.0159254	Clstn3/Grm1/Rtn4/Grin1/Atp2b2/Clstn2/Grin3a/Clstn1/Grid1/Sorcs3	10
CC	GO:0070603	SWI/SNF superfamily-type complex	9/418	94/14195	0.00178246	0.0208244	0.0161085	Baz1b/Brd8/Mta1/Sf3b1/Rsf1/Bptf/Bcl11b/Ercc6/Chd4	9
CC	GO:0044295	axonal growth cone	6/418	45/14195	0.00193734	0.0220949	0.0170914	Apc/Hsp90aa1/Boc/Epha4/L1cam/Dbn1	6
CC	GO:0030673	axolemma	4/418	20/14195	0.00246883	0.02657	0.020553	Sptbn1/Robo1/Epb41l3/Cntnap2	4
CC	GO:0044292	dendrite terminus	4/418	20/14195	0.00246883	0.02657	0.020553	Map2/Hsp90aa1/L1cam/Grk3	4
CC	GO:0005916	fascia adherens	3/418	10/14195	0.00260708	0.02657	0.020553	Actn1/Dsp/Sptan1	3
CC	GO:0044224	juxtaparanode region of axon	3/418	10/14195	0.00260708	0.02657	0.020553	Epb41l3/Cntnap2/Cntn2	3
CC	GO:0099535	synapse-associated extracellular matrix	3/418	10/14195	0.00260708	0.02657	0.020553	Ncan/Tnr/Acan	3
CC	GO:0030315	T-tubule	7/418	65/14195	0.00291941	0.0285388	0.0220759	Igf1r/Atp1a2/Atp1a1/Cltc/Slc8a1/Akap6/Scn2a	7
CC	GO:0099023	vesicle tethering complex	7/418	65/14195	0.00291941	0.0285388	0.0220759	Trappc10/Trappc12/Vps39/Exoc6b/Cog7/Vps41/Exoc6	7
CC	GO:0005686	U2 snRNP	4/418	21/14195	0.00297967	0.0285452	0.0220809	Sf3a1/Sf3b2/Sf3b1/Sf3b3	4
CC	GO:0030863	cortical cytoskeleton	9/418	102/14195	0.00312561	0.0293562	0.0227083	Sptbn4/Actn1/Sptbn1/Sptb/Gsn/Ppp1r9a/Dbn1/Sptan1/Sptbn2	9
CC	GO:0031253	cell projection membrane	17/418	276/14195	0.003414	0.030989	0.0239713	Insr/Apc/Map2/Plcg1/Sptbn1/Hsp90aa1/Robo1/Adcy6/Epb41l3/Diaph1/Unc5a/Grin1/Atp2b2/Pkd2/Abca7/Cntnap2/Evc2	17
CC	GO:0090533	cation-transporting ATPase complex	3/418	11/14195	0.00350692	0.030989	0.0239713	Atp1a2/Atp1a1/Atp1a3	3
CC	GO:0098533	ATPase dependent transmembrane transport complex	3/418	11/14195	0.00350692	0.030989	0.0239713	Atp1a2/Atp1a1/Atp1a3	3
CC	GO:0098831	presynaptic active zone cytoplasmic component	4/418	22/14195	0.00355824	0.030989	0.0239713	Ppfia3/Nr3c2/Unc13a/Ctnna2	4
CC	GO:0030532	small nuclear ribonucleoprotein complex	7/418	69/14195	0.00409316	0.0350111	0.0270826	Sf3a1/Prpf6/Snrnp200/Nolc1/Sf3b2/Sf3b1/Sf3b3	7
CC	GO:0071005	U2-type precatalytic spliceosome	6/418	53/14195	0.00448401	0.0376814	0.0291481	Sf3a1/Prpf6/Snrnp200/Sf3b2/Sf3b1/Sf3b3	6
CC	GO:0044294	dendritic growth cone	3/418	12/14195	0.00457455	0.0377795	0.029224	Map2/Hsp90aa1/L1cam	3
CC	GO:0045121	membrane raft	19/418	333/14195	0.00468656	0.0379921	0.0293885	Igf1r/Insr/Atp1a2/Tnr/Adcy2/Adcy5/Adcy6/Jak2/Atp2b2/Atp2b3/L1cam/Nedd4/Atp1a1/Hk1/Cntnap2/Grk3/Cntn1/Akap6/Ahnak	19
CC	GO:0043198	dendritic shaft	7/418	71/14195	0.00479936	0.0379921	0.0293885	Map2/Epha4/Map1a/Dbn1/Prex1/Grk3/Slc8a1	7
CC	GO:0098857	membrane microdomain	19/418	334/14195	0.00483825	0.0379921	0.0293885	Igf1r/Insr/Atp1a2/Tnr/Adcy2/Adcy5/Adcy6/Jak2/Atp2b2/Atp2b3/L1cam/Nedd4/Atp1a1/Hk1/Cntnap2/Grk3/Cntn1/Akap6/Ahnak	19
CC	GO:0071011	precatalytic spliceosome	6/418	55/14195	0.00539087	0.0416489	0.0322171	Sf3a1/Prpf6/Snrnp200/Sf3b2/Sf3b1/Sf3b3	6
CC	GO:0030658	transport vesicle membrane	12/418	175/14195	0.00568976	0.0422262	0.0326637	Apc/Sec23a/Amph/Dnm1l/Sec16a/Grin1/Rph3a/Unc13a/Wfs1/Abcc8/Cltc/Sv2c	12
CC	GO:0035371	microtubule plus-end	4/418	25/14195	0.0057402	0.0422262	0.0326637	Dst/Dctn1/Clip1/Clip2	4
CC	GO:0030123	AP-3 adaptor complex	3/418	13/14195	0.00581822	0.0422262	0.0326637	Vps39/Vps41/Ap3b2	3
CC	GO:0031010	ISWI-type complex	3/418	13/14195	0.00581822	0.0422262	0.0326637	Baz1b/Rsf1/Bptf	3
CC	GO:0030117	membrane coat	8/418	93/14195	0.0060799	0.0428275	0.0331289	Sec23a/Synj1/Igf2r/Vps39/Ap2b1/Vps41/Cltc/Ap3b2	8
CC	GO:0048475	coated membrane	8/418	93/14195	0.0060799	0.0428275	0.0331289	Sec23a/Synj1/Igf2r/Vps39/Ap2b1/Vps41/Cltc/Ap3b2	8
CC	GO:0030672	synaptic vesicle membrane	10/418	135/14195	0.00660475	0.0451953	0.0349605	Apc/Amph/Dnm1l/Grin1/Rph3a/Unc13a/Wfs1/Abcc8/Cltc/Sv2c	10
CC	GO:0099501	exocytic vesicle membrane	10/418	135/14195	0.00660475	0.0451953	0.0349605	Apc/Amph/Dnm1l/Grin1/Rph3a/Unc13a/Wfs1/Abcc8/Cltc/Sv2c	10
CC	GO:0098835	presynaptic endocytic zone membrane	3/418	14/14195	0.007245	0.0485956	0.0375907	Dnm1l/Ap2b1/Cltc	3
CC	GO:1904949	ATPase complex	10/418	137/14195	0.00730456	0.0485956	0.0375907	Baz1b/Brd8/Mta1/Sf3b1/Vcp/Rsf1/Bptf/Bcl11b/Ercc6/Chd4	10
MF	GO:0003779	actin binding	31/400	375/14105	9.70256e-08	5.83124e-05	4.86149e-05	Mprip/Sptbn4/Actn1/Map2/Anxa6/Sptbn1/Sptb/Iqgap2/Jmy/Plec/Ptk2/Fgd4/Epb41l3/Diaph1/Dst/Gsn/Map1a/Ccdc88a/Ppp1r9a/Dbn1/Inf2/Limch1/Myo16/Hnrnpu/Rusc1/Mrtfa/Map1b/Sptan1/Ctnna2/Sptbn2/Afdn	31
MF	GO:0030506	ankyrin binding	7/400	17/14105	2.12973e-07	6.39985e-05	5.33554e-05	Sptbn4/Sptbn1/Sptb/Plec/Atp1a1/Cltc/Slc8a1	7
MF	GO:0004713	protein tyrosine kinase activity	14/400	110/14105	2.67985e-06	0.000536863	0.000447582	Baz1b/Igf1r/Insr/Hipk1/Ptk2/Jak2/Nrp1/Nrp2/Epha4/Tyro3/Epha5/Nek1/Dstyk/Epha3	14
MF	GO:0043548	phosphatidylinositol 3-kinase binding	8/400	36/14105	5.88022e-06	0.00076238	0.000635595	Igf1r/Insr/Ptk2/Jak2/Gsn/Tyro3/Atp1a1/Irs2	8
MF	GO:0008017	microtubule binding	21/400	244/14105	6.34259e-06	0.00076238	0.000635595	Tubgcp3/Golga2/Mast2/Apc/Map2/Nf1/Jmy/Kif21a/Dnm1l/Dst/Map1a/Dctn1/Map4/Ccdc88a/Togaram1/Vps41/Clip1/Map1b/Jakmip3/Clip2/Kif5a	21
MF	GO:0051020	GTPase binding	24/400	316/14105	1.19478e-05	0.00103198	0.000860358	Ranbp2/Sptbn1/Cyfip2/Trip11/Hsp90aa1/Nup153/Iqgap2/Plk2/Dnm1l/Diaph1/Dock9/Eprs/Nckap1/Mfn2/Rph3a/Ppp1r9a/Arhgap44/Ccdc186/Sh3bp4/Inf2/Dock10/Golga4/Sorl1/Afdn	24
MF	GO:0017154	semaphorin receptor activity	5/400	12/14105	1.20197e-05	0.00103198	0.000860358	Nrp1/Nrp2/Plxna4/Plxnd1/Plxnc1	5
MF	GO:0015631	tubulin binding	25/400	346/14105	1.84785e-05	0.0013882	0.00115734	Tubgcp3/Golga2/Mast2/Apc/Map2/Nf1/Jmy/Nisch/Kif21a/Dnm1l/Lrpprc/Dst/Map1a/Pde4b/Dctn1/Map4/Ccdc88a/Togaram1/Vps41/Setd2/Clip1/Map1b/Jakmip3/Clip2/Kif5a	25
MF	GO:0051015	actin filament binding	17/400	188/14105	2.56526e-05	0.00162177	0.00135207	Mprip/Sptbn4/Actn1/Anxa6/Sptbn1/Sptb/Iqgap2/Plec/Fgd4/Gsn/Ppp1r9a/Dbn1/Myo16/Sptan1/Ctnna2/Sptbn2/Afdn	17
MF	GO:0019902	phosphatase binding	18/400	208/14105	2.69845e-05	0.00162177	0.00135207	Mast2/Stat3/Insr/Sptbn4/Tbk1/Cpd/Hsp90aa1/Ptk2/Grin1/Vcp/Anapc5/Ankle2/Ppp1r9a/Irs2/Myo16/Ncam1/Grin3a/Akap6	18
MF	GO:0015085	calcium ion transmembrane transporter activity	12/400	103/14105	3.41973e-05	0.00186842	0.0015577	Cacna1e/Anxa6/Grin1/Atp2b2/Slc8a2/Atp2b3/Tspoap1/Pkd2/Cacna1a/Slc24a2/Grin3a/Slc8a1	12
MF	GO:0015662	P-type ion transporter activity	6/400	24/14105	4.37e-05	0.00218864	0.00182467	Atp1a2/Atp2b2/Atp2b3/Atp13a1/Atp1a1/Atp1a3	6
MF	GO:0004714	transmembrane receptor protein tyrosine kinase activity	8/400	51/14105	8.5322e-05	0.00360801	0.00300799	Igf1r/Insr/Nrp1/Nrp2/Epha4/Tyro3/Epha5/Epha3	8
MF	GO:0140358	P-type transmembrane transporter activity	6/400	27/14105	8.94242e-05	0.00360801	0.00300799	Atp1a2/Atp2b2/Atp2b3/Atp13a1/Atp1a1/Atp1a3	6
MF	GO:0140657	ATP-dependent activity	30/400	499/14105	9.00502e-05	0.00360801	0.00300799	Uba1/Snrnp200/Atp1a2/Dync1h1/Ddx42/Hsp90aa1/Ddx46/Nipbl/Kif21a/Smchd1/Hspa9/Ercc3/Atp9a/Vcp/Ddx54/Atp2b2/Atp2b3/Atp13a1/Hyou1/Atp1a1/Rsf1/Abca7/Abcc8/Bptf/Atp1a3/Smc1a/Ercc6/Upf1/Chd4/Kif5a	30
MF	GO:0031402	sodium ion binding	4/400	10/14105	0.000116827	0.00438832	0.00365853	Atp1a2/Atp1a1/Scn3a/Scn2a	4
MF	GO:0005509	calcium ion binding	28/400	461/14105	0.000130145	0.00460102	0.00383586	Ncan/Cacna1e/Sulf2/Clstn3/Actn1/Plcg1/Anxa6/Matn2/Slit1/Cdh9/Dst/Pam/Gsn/Grin1/Jag1/Plch2/Rph3a/Atp2b2/Acan/Clstn2/Pkd2/Unc13a/Gnptab/Fstl4/Pcdh8/Dner/Clstn1/Sptan1	28
MF	GO:0019903	protein phosphatase binding	14/400	163/14105	0.000226117	0.00717375	0.00598074	Stat3/Insr/Tbk1/Cpd/Hsp90aa1/Ptk2/Vcp/Anapc5/Ankle2/Ppp1r9a/Irs2/Myo16/Grin3a/Akap6	14
MF	GO:0009975	cyclase activity	5/400	21/14105	0.000250058	0.00717375	0.00598074	Adcy9/Adcy2/Adcy5/Adcy6/Gucy1a2	5
MF	GO:0016849	phosphorus-oxygen lyase activity	5/400	21/14105	0.000250058	0.00717375	0.00598074	Adcy9/Adcy2/Adcy5/Adcy6/Gucy1a2	5
MF	GO:0004016	adenylate cyclase activity	4/400	12/14105	0.000263215	0.00717375	0.00598074	Adcy9/Adcy2/Adcy5/Adcy6	4
MF	GO:0005516	calmodulin binding	14/400	166/14105	0.000273243	0.00717375	0.00598074	Pcnt/Map2/Sptbn1/Iqgap2/Rasgrf2/Grin1/Atp2b2/Slc8a2/Cacna1a/Unc13a/Wfs1/Slc8a1/Scn3a/Sptan1	14
MF	GO:0001540	amyloid-beta binding	8/400	60/14105	0.000274536	0.00717375	0.00598074	Insr/Clstn3/Grin1/Clstn2/Clstn1/Atp1a3/Sorl1/Gprasp2	8
MF	GO:0019829	ATPase-coupled monoatomic cation transmembrane transporter activity	7/400	46/14105	0.000288206	0.00721716	0.00601693	Atp1a2/Atp2b2/Atp2b3/Atp13a1/Atp1a1/Abcc8/Atp1a3	7
MF	GO:0050839	cell adhesion molecule binding	18/400	256/14105	0.00037911	0.00907517	0.00756595	Lamb1/Actn1/Tnr/Rtn4/Nisch/Ptk2/Itgb8/Itga7/Cdh9/Dst/L1cam/Icam5/Tenm4/Cntn2/Dsp/Cntn1/Ctnna2/Afdn	18
MF	GO:0031267	small GTPase binding	19/400	279/14105	0.000392603	0.00907517	0.00756595	Ranbp2/Cyfip2/Trip11/Nup153/Iqgap2/Dnm1l/Diaph1/Dock9/Nckap1/Mfn2/Rph3a/Arhgap44/Ccdc186/Sh3bp4/Inf2/Dock10/Golga4/Sorl1/Afdn	19
MF	GO:0019199	transmembrane receptor protein kinase activity	8/400	65/14105	0.000478831	0.0106584	0.0088859	Igf1r/Insr/Nrp1/Nrp2/Epha4/Tyro3/Epha5/Epha3	8
MF	GO:0051219	phosphoprotein binding	10/400	101/14105	0.000580656	0.0124634	0.0103907	Plcg1/Tbk1/Igf2r/Crmp1/Nedd4/Pkd2/Leo1/Thrap3/Scaf8/Gprin1	10
MF	GO:0016887	ATP hydrolysis activity	16/400	229/14105	0.000845043	0.0175128	0.0146004	Atp1a2/Hsp90aa1/Kif21a/Smchd1/Hspa9/Ercc3/Atp9a/Vcp/Atp2b2/Atp13a1/Atp1a1/Atp1a3/Smc1a/Upf1/Chd4/Kif5a	16
MF	GO:0019838	growth factor binding	11/400	126/14105	0.000911377	0.0182579	0.0152216	Glg1/Igf1r/Insr/Igf2r/Hspa9/Nrp1/Epha5/Col4a1/Fstl4/Cd109/Epha3	11
MF	GO:0015081	sodium ion transmembrane transporter activity	10/400	112/14105	0.00129934	0.0251904	0.0210012	Nalcn/Atp1a2/Slc8a2/Atp1a1/Pkd2/Slc24a2/Atp1a3/Slc8a1/Scn3a/Scn2a	10
MF	GO:0031420	alkali metal ion binding	4/400	18/14105	0.00142167	0.0267007	0.0222603	Atp1a2/Atp1a1/Scn3a/Scn2a	4
MF	GO:0030275	LRR domain binding	4/400	19/14105	0.00176085	0.0302363	0.0252079	Robo1/Ncam1/Mrtfa/Scn2a	4
MF	GO:0051010	microtubule plus-end binding	4/400	19/14105	0.00176085	0.0302363	0.0252079	Apc/Dst/Clip1/Clip2	4
MF	GO:1990381	ubiquitin-specific protease binding	4/400	19/14105	0.00176085	0.0302363	0.0252079	Bag6/Vcp/Marchf6/Cltc	4
MF	GO:0043394	proteoglycan binding	5/400	32/14105	0.0019153	0.0319749	0.0266574	Nf1/Sema5a/Slit1/Mfn2/Atp1a3	5
MF	GO:0030296	protein tyrosine kinase activator activity	4/400	20/14105	0.0021523	0.034321	0.0286133	Igf1r/Insr/Afap1l2/Ercc6	4
MF	GO:0016922	nuclear receptor binding	11/400	141/14105	0.00226355	0.034321	0.0286133	Prpf6/Brd8/Stat3/Prox1/Grm1/Nsd1/Trip12/Parp1/Ddx54/Cnot1/Thrap3	11
MF	GO:0008046	axon guidance receptor activity	3/400	10/14105	0.00234137	0.034321	0.0286133	Sema5a/Robo1/L1cam	3
MF	GO:0015368	calcium:monoatomic cation antiporter activity	3/400	10/14105	0.00234137	0.034321	0.0286133	Slc8a2/Slc24a2/Slc8a1	3
MF	GO:0050815	phosphoserine residue binding	3/400	10/14105	0.00234137	0.034321	0.0286133	Nedd4/Leo1/Scaf8	3
MF	GO:0042626	ATPase-coupled transmembrane transporter activity	8/400	85/14105	0.00279597	0.040009	0.0333554	Atp1a2/Atp2b2/Atp2b3/Atp13a1/Atp1a1/Abca7/Abcc8/Atp1a3	8
MF	GO:0005248	voltage-gated sodium channel activity	4/400	22/14105	0.00310739	0.0430544	0.0358944	Nalcn/Pkd2/Scn3a/Scn2a	4
MF	GO:0046975	histone H3K36 methyltransferase activity	3/400	11/14105	0.00315207	0.0430544	0.0358944	Nsd1/Ash1l/Setd2	3
MF	GO:0005262	calcium channel activity	8/400	87/14105	0.00323312	0.0431802	0.0359992	Cacna1e/Anxa6/Grin1/Tspoap1/Pkd2/Cacna1a/Slc24a2/Grin3a	8
MF	GO:0046873	metal ion transmembrane transporter activity	19/400	337/14105	0.00355556	0.0464542	0.0387288	Nalcn/Cacna1e/Atp1a2/Anxa6/Grin1/Atp2b2/Slc8a2/Atp2b3/Atp1a1/Tspoap1/Pkd2/Cacna1a/Slc24a2/Grin3a/Abcc8/Atp1a3/Slc8a1/Scn3a/Scn2a	19
MF	GO:0005178	integrin binding	10/400	130/14105	0.00390746	0.0496989	0.0414339	Lamb1/Actn1/Tnr/Nisch/Ptk2/Itgb8/Itga7/Dst/L1cam/Icam5	10
MF	GO:0003712	transcription coregulator activity	23/400	443/14105	0.0039693	0.0496989	0.0414339	Prpf6/Brd8/Rbm14/Hipk1/Actn1/Trim37/Mta1/Nsd1/Jmy/Maged1/Ube3a/Rnf20/Ddx54/Kat6a/Nfkbiz/Prdm8/Bclaf1/Kmt2c/Hnrnpu/Tcf20/Mrtfa/Trp53bp1/Thrap3	23

## Sheet: LTD-long-p<0.01
Table 5-2. GO analyses of >2kb CDS transcripts significantly changed (p < 0.01) in LTP and LTD datasets.
Significant GO terms enriched in significantly changed >2Kb CDS transcripts from LTD dataset.
ONTOLOGY	ID	Description	GeneRatio	BgRatio	pvalue	p.adjust	qvalue	geneID	Count
BP	GO:0007409	axonogenesis	23/145	445/14659	7.2644e-11	1.12198e-07	9.37775e-08	Sema6b/D130043K22Rik/Ptprs/Cntnap1/Cobl/Atp8a2/Robo1/Cdh2/Slit1/Itgb1/Nrp1/Unc5a/Plxna2/Grin1/L1cam/Plxna3/Mycbp2/Szt2/Lrp1/Slitrk4/Tenm2/Islr2/Unc5d	23
BP	GO:0061564	axon development	24/145	491/14659	8.4806e-11	1.12198e-07	9.37775e-08	Sema6b/D130043K22Rik/Ptprs/Cntnap1/Cobl/Atp8a2/Robo1/Cdh2/Slit1/Itgb1/Nrp1/Unc5a/Plxna2/Grin1/L1cam/Plxna3/Mycbp2/Szt2/Lrp1/Slitrk4/Tenm2/Islr2/Grm7/Unc5d	24
BP	GO:0050770	regulation of axonogenesis	13/145	180/14659	2.63777e-08	2.32651e-05	1.94455e-05	Sema6b/D130043K22Rik/Ptprs/Robo1/Cdh2/Slit1/Nrp1/Plxna2/Grin1/L1cam/Plxna3/Lrp1/Islr2	13
BP	GO:0031345	negative regulation of cell projection organization	13/145	206/14659	1.29611e-07	8.57378e-05	7.16614e-05	Sema6b/D130043K22Rik/Ptprs/Adcy6/Slit1/Ube3a/Itgb1/Nrp1/Plxna3/Map4/Inpp5j/Lrp1/Dnm3	13
BP	GO:0098742	cell-cell adhesion via plasma-membrane adhesion molecules	12/145	182/14659	2.50996e-07	0.000132827	0.00011102	Clstn3/Ptprs/Robo1/Cdh2/L1cam/Tenm3/Clstn2/Tenm4/Tenm2/Pcdh1/Unc5d/Celsr2	12
BP	GO:0010977	negative regulation of neuron projection development	11/145	158/14659	4.70433e-07	0.000207461	0.0001734	Sema6b/D130043K22Rik/Ptprs/Adcy6/Slit1/Ube3a/Nrp1/Plxna3/Inpp5j/Lrp1/Dnm3	11
BP	GO:0048675	axon extension	10/145	134/14659	8.4194e-07	0.000318253	0.000266003	Sema6b/D130043K22Rik/Ptprs/Slit1/Itgb1/Nrp1/L1cam/Plxna3/Lrp1/Islr2	10
BP	GO:0030516	regulation of axon extension	9/145	108/14659	1.20374e-06	0.000374863	0.000313318	Sema6b/D130043K22Rik/Ptprs/Slit1/Nrp1/L1cam/Plxna3/Lrp1/Islr2	9
BP	GO:0030003	intracellular monoatomic cation homeostasis	17/145	433/14659	1.32425e-06	0.000374863	0.000313318	Ryr2/Slc4a7/Slc4a8/Ube3a/Slc39a10/Grin1/Slc9a1/Plch2/Sv2a/Wfs1/Atp1a3/Dmxl2/Cacna1c/Cemip/Sv2b/Grik2/Ryr3	17
BP	GO:0007411	axon guidance	12/145	215/14659	1.48746e-06	0.000374863	0.000313318	Sema6b/Robo1/Slit1/Nrp1/Unc5a/Plxna2/L1cam/Plxna3/Mycbp2/Lrp1/Tenm2/Unc5d	12
BP	GO:0097485	neuron projection guidance	12/145	216/14659	1.56174e-06	0.000374863	0.000313318	Sema6b/Robo1/Slit1/Nrp1/Unc5a/Plxna2/L1cam/Plxna3/Mycbp2/Lrp1/Tenm2/Unc5d	12
BP	GO:0006873	intracellular monoatomic ion homeostasis	17/145	441/14659	1.70006e-06	0.000374863	0.000313318	Ryr2/Slc4a7/Slc4a8/Ube3a/Slc39a10/Grin1/Slc9a1/Plch2/Sv2a/Wfs1/Atp1a3/Dmxl2/Cacna1c/Cemip/Sv2b/Grik2/Ryr3	17
BP	GO:0035249	synaptic transmission, glutamatergic	9/145	116/14659	2.19432e-06	0.000446628	0.0003733	Grik3/Clstn3/Grm1/Tshz3/Cdh2/Grin1/Zzef1/Grik2/Grm7	9
BP	GO:0061387	regulation of extent of cell growth	9/145	122/14659	3.33879e-06	0.000631031	0.000527428	Sema6b/D130043K22Rik/Ptprs/Slit1/Nrp1/L1cam/Plxna3/Lrp1/Islr2	9
BP	GO:0007156	homophilic cell adhesion via plasma membrane adhesion molecules	8/145	95/14659	4.44264e-06	0.000783681	0.000655016	Clstn3/Robo1/Cdh2/L1cam/Tenm3/Clstn2/Pcdh1/Celsr2	8
BP	GO:0030517	negative regulation of axon extension	6/145	46/14659	5.7096e-06	0.000944225	0.000789202	Sema6b/D130043K22Rik/Ptprs/Slit1/Nrp1/Plxna3	6
BP	GO:0051966	regulation of synaptic transmission, glutamatergic	7/145	79/14659	1.28163e-05	0.00198625	0.00166014	Grik3/Grm1/Tshz3/Cdh2/Grin1/Grik2/Grm7	7
BP	GO:0060560	developmental growth involved in morphogenesis	12/145	267/14659	1.37356e-05	0.00198625	0.00166014	Sema6b/D130043K22Rik/Ptprs/Cobl/Robo1/Slit1/Itgb1/Nrp1/L1cam/Plxna3/Lrp1/Islr2	12
BP	GO:0006816	calcium ion transport	14/145	362/14659	1.42625e-05	0.00198625	0.00166014	Cacna1e/Cacna1b/Ryr2/Cacna1i/Grin1/Egf/Slc9a1/Plch2/Pkd1/Wfs1/Cacna2d1/Cacna1c/Cemip/Ryr3	14
BP	GO:0070588	calcium ion transmembrane transport	12/145	271/14659	1.59345e-05	0.00210813	0.00176202	Cacna1e/Cacna1b/Ryr2/Cacna1i/Grin1/Slc9a1/Plch2/Pkd1/Cacna2d1/Cacna1c/Cemip/Ryr3	12
BP	GO:0034329	cell junction assembly	15/145	419/14659	1.73398e-05	0.00218481	0.00182611	Clstn3/Ptprs/Cntnap1/Ptprk/Plec/Cdh2/Itgb1/Nrp1/Grin1/Clstn2/Mycbp2/Ogt/Lrp1/Dnm3/Slitrk4	15
BP	GO:0030902	hindbrain development	9/145	151/14659	1.89496e-05	0.00227328	0.00190006	Ptprs/Slc4a7/Itgb1/Plxna2/Grin1/Egf/Herc1/Cplane1/Sez6l	9
BP	GO:0007626	locomotory behavior	11/145	235/14659	2.18317e-05	0.00227328	0.00190006	Cacna1e/Cacna1b/Grm1/Slc4a7/Ube3a/Grin1/Atp1a3/Vps13a/Cacna1c/Sez6l/Hipk2	11
BP	GO:0097553	calcium ion transmembrane import into cytosol	9/145	154/14659	2.21671e-05	0.00227328	0.00190006	Cacna1e/Cacna1b/Ryr2/Cacna1i/Grin1/Plch2/Cacna2d1/Cacna1c/Cemip	9
BP	GO:0006935	chemotaxis	16/145	482/14659	2.27327e-05	0.00227328	0.00190006	Sema6b/Lyst/Plec/Robo1/Slit1/Nrp1/Unc5a/Plxna2/L1cam/Plxna3/Adgra2/Mycbp2/Dock4/Lrp1/Tenm2/Unc5d	16
BP	GO:0042330	taxis	16/145	482/14659	2.27327e-05	0.00227328	0.00190006	Sema6b/Lyst/Plec/Robo1/Slit1/Nrp1/Unc5a/Plxna2/L1cam/Plxna3/Adgra2/Mycbp2/Dock4/Lrp1/Tenm2/Unc5d	16
BP	GO:0008361	regulation of cell size	10/145	195/14659	2.39767e-05	0.00227328	0.00190006	Sema6b/D130043K22Rik/Ptprs/Slit1/Nrp1/L1cam/Plxna3/Ogt/Lrp1/Islr2	10
BP	GO:0019226	transmission of nerve impulse	7/145	87/14659	2.41901e-05	0.00227328	0.00190006	Cacna1e/Cntnap1/Cacna1i/Plec/Grik2/Grm7/Scn2a	7
BP	GO:1990138	neuron projection extension	10/145	196/14659	2.50548e-05	0.00227328	0.00190006	Sema6b/D130043K22Rik/Ptprs/Slit1/Itgb1/Nrp1/L1cam/Plxna3/Lrp1/Islr2	10
BP	GO:0016049	cell growth	16/145	487/14659	2.57742e-05	0.00227328	0.00190006	Sema6b/D130043K22Rik/Clstn3/Ptprs/Cobl/Kif26a/Slit1/Itgb1/Nrp1/Slc9a1/Acsl4/L1cam/Plxna3/Bltp1/Lrp1/Islr2	16
BP	GO:0050807	regulation of synapse organization	12/145	290/14659	3.11236e-05	0.00265655	0.00222039	Clstn3/Ptprs/Cntnap1/Cdh2/Ube3a/Itgb1/Grin1/Clstn2/Mycbp2/Ogt/Dnm3/Slitrk4	12
BP	GO:0048638	regulation of developmental growth	13/145	342/14659	3.50163e-05	0.00289541	0.00242004	Sema6b/D130043K22Rik/Ptprs/Wwc1/Atp8a2/Slit1/Nrp1/L1cam/Plxna3/Mycbp2/Lrp1/Islr2/Cacna1c	13
BP	GO:0050803	regulation of synapse structure or activity	12/145	296/14659	3.8012e-05	0.00304787	0.00254747	Clstn3/Ptprs/Cntnap1/Cdh2/Ube3a/Itgb1/Grin1/Clstn2/Mycbp2/Ogt/Dnm3/Slitrk4	12
BP	GO:0001558	regulation of cell growth	14/145	403/14659	4.65254e-05	0.00362077	0.00302631	Sema6b/D130043K22Rik/Clstn3/Ptprs/Kif26a/Slit1/Nrp1/Slc9a1/Acsl4/L1cam/Plxna3/Bltp1/Lrp1/Islr2	14
BP	GO:0050772	positive regulation of axonogenesis	7/145	98/14659	5.23211e-05	0.00388611	0.00324809	Robo1/Nrp1/Plxna2/L1cam/Plxna3/Lrp1/Islr2	7
BP	GO:0009612	response to mechanical stimulus	8/145	134/14659	5.50979e-05	0.00388611	0.00324809	D130043K22Rik/Ryr2/Atp8a2/Plec/Slc9a1/Stra6/Pkd1/Ttn	8
BP	GO:0008542	visual learning	6/145	68/14659	5.58096e-05	0.00388611	0.00324809	Cacna1e/Itgb1/Grin1/Atp1a3/Cacna1c/Zzef1	6
BP	GO:0050771	negative regulation of axonogenesis	6/145	68/14659	5.58096e-05	0.00388611	0.00324809	Sema6b/D130043K22Rik/Ptprs/Slit1/Nrp1/Plxna3	6
BP	GO:0048588	developmental cell growth	11/145	262/14659	5.89996e-05	0.00395581	0.00330634	Sema6b/D130043K22Rik/Ptprs/Cobl/Slit1/Itgb1/Nrp1/L1cam/Plxna3/Lrp1/Islr2	11
BP	GO:0007612	learning	9/145	176/14659	6.32478e-05	0.00395581	0.00330634	Cacna1e/Ube3a/Itgb1/Grin1/Stra6/Atp1a3/Cacna1c/Zzef1/Grm7	9
BP	GO:0043524	negative regulation of neuron apoptotic process	9/145	176/14659	6.32478e-05	0.00395581	0.00330634	Nrp1/Grin1/Hyou1/Wfs1/Lrp1/Grik2/Grm7/Hipk2/Pcdhgc5	9
BP	GO:0001508	action potential	8/145	137/14659	6.44653e-05	0.00395581	0.00330634	Cntnap1/Ryr2/Cacna1i/Slc9a1/Cacna2d1/Cacna1c/Grik2/Scn2a	8
BP	GO:0007600	sensory perception	14/145	416/14659	6.54964e-05	0.00395581	0.00330634	Cacna1e/Cacna1b/Grm1/Tshz3/Slc4a7/Atp8a2/Epas1/Grin1/Slc9a1/Wfs1/Dmxl2/Cemip/Grik2/Grm7	14
BP	GO:0007632	visual behavior	6/145	70/14659	6.57806e-05	0.00395581	0.00330634	Cacna1e/Itgb1/Grin1/Atp1a3/Cacna1c/Zzef1	6
BP	GO:0007157	heterophilic cell-cell adhesion via plasma membrane cell adhesion molecules	5/145	44/14659	7.03478e-05	0.00413645	0.00345733	Cdh2/L1cam/Tenm3/Tenm4/Tenm2	5
BP	GO:0006941	striated muscle contraction	8/145	142/14659	8.30075e-05	0.00471016	0.00393685	Ryr2/Atp8a2/Slc9a1/Cacna2d1/Atp1a3/Cacna1c/Ttn/Ryr3	8
BP	GO:0060402	calcium ion transport into cytosol	4/145	24/14659	8.3665e-05	0.00471016	0.00393685	Ryr2/Cacna1i/Grin1/Cacna2d1	4
BP	GO:0007215	glutamate receptor signaling pathway	5/145	46/14659	8.73944e-05	0.00481762	0.00402666	Grik3/Grm1/Grin1/Atp1a3/Grm7	5
BP	GO:0007204	positive regulation of cytosolic calcium ion concentration	8/145	144/14659	9.15688e-05	0.00494472	0.00413289	Grm1/Ryr2/Cacna1i/Grin1/Pkd1/Cacna2d1/Lrp1/Cacna1c	8
BP	GO:0086010	membrane depolarization during action potential	4/145	25/14659	9.88387e-05	0.00523055	0.00437179	Cacna1i/Cacna2d1/Cacna1c/Scn2a	4
BP	GO:0008306	associative learning	7/145	111/14659	0.000115448	0.00589831	0.00492993	Cacna1e/Itgb1/Grin1/Atp1a3/Cacna1c/Zzef1/Grm7	7
BP	GO:0048843	negative regulation of axon extension involved in axon guidance	4/145	26/14659	0.000115915	0.00589831	0.00492993	Sema6b/Slit1/Nrp1/Plxna3	4
BP	GO:0050922	negative regulation of chemotaxis	5/145	49/14659	0.000118717	0.00592689	0.00495382	Sema6b/Robo1/Slit1/Nrp1/Plxna3	5
BP	GO:0060047	heart contraction	9/145	193/14659	0.000128222	0.0062684	0.00523925	Cacna1e/Cacna1b/Ryr2/Epas1/Slc9a1/Cacna2d1/Atp1a3/Cacna1c/Ttn	9
BP	GO:0070509	calcium ion import	5/145	50/14659	0.000130866	0.0062684	0.00523925	Cacna1e/Cacna1b/Cacna1i/Egf/Cacna1c	5
BP	GO:0008045	motor neuron axon guidance	4/145	27/14659	0.000135034	0.0062684	0.00523925	Slit1/Nrp1/Plxna3/Mycbp2	4
BP	GO:0022038	corpus callosum development	4/145	27/14659	0.000135034	0.0062684	0.00523925	Ptprs/Szt2/Herc1/Dmxl2	4
BP	GO:0048640	negative regulation of developmental growth	7/145	116/14659	0.000152126	0.00682248	0.00570236	Sema6b/D130043K22Rik/Ptprs/Wwc1/Slit1/Nrp1/Plxna3	7
BP	GO:0051928	positive regulation of calcium ion transport	7/145	116/14659	0.000152126	0.00682248	0.00570236	Ryr2/Grin1/Slc9a1/Wfs1/Cacna2d1/Cacna1c/Cemip	7
BP	GO:0021537	telencephalon development	10/145	245/14659	0.000162271	0.00715614	0.00598124	Sema6b/Ptprs/Robo1/Cdh2/Slit1/Grin1/Plxna3/Szt2/Herc1/Dmxl2	10
BP	GO:0051402	neuron apoptotic process	11/145	297/14659	0.000179128	0.00764756	0.00639198	Nrp1/Grin1/Hyou1/Atm/Wfs1/Lrp1/Grik2/Grm7/Hipk2/Scn2a/Pcdhgc5	11
BP	GO:0007416	synapse assembly	9/145	202/14659	0.000180825	0.00764756	0.00639198	Clstn3/Ptprs/Cdh2/Grin1/Clstn2/Mycbp2/Ogt/Dnm3/Slitrk4	9
BP	GO:1904427	positive regulation of calcium ion transmembrane transport	6/145	84/14659	0.000182085	0.00764756	0.00639198	Ryr2/Grin1/Slc9a1/Cacna2d1/Cacna1c/Cemip	6
BP	GO:0051962	positive regulation of nervous system development	12/145	351/14659	0.000191648	0.00790698	0.00660881	Clstn3/Robo1/Itgb1/Nrp1/Plxna2/L1cam/Plxna3/Clstn2/Lrp1/Slitrk4/Tenm4/Islr2	12
BP	GO:0003015	heart process	9/145	204/14659	0.000194676	0.00790698	0.00660881	Cacna1e/Cacna1b/Ryr2/Epas1/Slc9a1/Cacna2d1/Atp1a3/Cacna1c/Ttn	9
BP	GO:0098771	inorganic ion homeostasis	14/145	462/14659	0.000197226	0.00790698	0.00660881	Ryr2/Epas1/Slc39a10/Grin1/Slc9a1/Plch2/Sv2a/Wfs1/Atp1a3/Cacna1c/Cemip/Sv2b/Grik2/Ryr3	14
BP	GO:0010874	regulation of cholesterol efflux	4/145	30/14659	0.00020606	0.00813783	0.00680176	Abca5/Abca3/Egf/Lrp1	4
BP	GO:0050905	neuromuscular process	8/145	166/14659	0.000244455	0.00940053	0.00785715	Cntnap1/Tshz3/Atp8a2/Grin1/Stra6/Mycbp2/Herc1/Hipk2	8
BP	GO:0003334	keratinocyte development	3/145	13/14659	0.000252114	0.00940053	0.00785715	Plec/Flnb/Exph5	3
BP	GO:0007216	G protein-coupled glutamate receptor signaling pathway	3/145	13/14659	0.000252114	0.00940053	0.00785715	Grik3/Grm1/Grm7	3
BP	GO:0016358	dendrite development	11/145	309/14659	0.000252244	0.00940053	0.00785715	D130043K22Rik/Ptprs/Cobl/Robo1/Ube3a/Itgb1/Nrp1/Grin1/Acsl4/Dnm3/Celsr2	11
BP	GO:0043523	regulation of neuron apoptotic process	10/145	260/14659	0.000262129	0.00952093	0.00795778	Nrp1/Grin1/Hyou1/Atm/Wfs1/Lrp1/Grik2/Grm7/Hipk2/Pcdhgc5	10
BP	GO:0048483	autonomic nervous system development	4/145	32/14659	0.000266269	0.00952093	0.00795778	Kif26a/Nrp1/Plxna3/Phactr4	4
BP	GO:0048841	regulation of axon extension involved in axon guidance	4/145	32/14659	0.000266269	0.00952093	0.00795778	Sema6b/Slit1/Nrp1/Plxna3	4
BP	GO:0006936	muscle contraction	10/145	261/14659	0.000270302	0.00953625	0.00797059	Tshz3/Ryr2/Atp8a2/Slc9a1/Dock4/Cacna2d1/Atp1a3/Cacna1c/Ttn/Ryr3	10
BP	GO:0031346	positive regulation of cell projection organization	13/145	422/14659	0.00028657	0.00987229	0.00825145	Cobl/Atp8a2/Robo1/Itgb1/Nrp1/Plxna2/Grin1/L1cam/Plxna3/Tenm3/Lrp1/Dnm3/Islr2	13
BP	GO:0006874	intracellular calcium ion homeostasis	10/145	263/14659	0.000287289	0.00987229	0.00825145	Ryr2/Grin1/Plch2/Sv2a/Wfs1/Cacna1c/Cemip/Sv2b/Grik2/Ryr3	10
BP	GO:0051963	regulation of synapse assembly	7/145	131/14659	0.000322	0.0109232	0.00912984	Clstn3/Ptprs/Grin1/Clstn2/Mycbp2/Ogt/Slitrk4	7
BP	GO:0098657	import into cell	9/145	219/14659	0.000329453	0.0110346	0.00922294	Cacna1e/Cacna1b/Grm1/Itgb1/Slc39a10/Slc9a1/Stra6/Atp1a3/Cacna1c	9
BP	GO:0098739	import across plasma membrane	8/145	174/14659	0.000336103	0.0111166	0.00929148	Cacna1e/Cacna1b/Grm1/Itgb1/Slc39a10/Slc9a1/Atp1a3/Cacna1c	8
BP	GO:0099504	synaptic vesicle cycle	9/145	220/14659	0.000340659	0.0111282	0.00930116	Cacna1e/Cacna1b/Ston2/Slc4a8/Cdh2/Bltp1/Sv2a/Dnm3/Sv2b	9
BP	GO:0090066	regulation of anatomical structure size	14/145	490/14659	0.000358991	0.011584	0.00968215	Sema6b/D130043K22Rik/Ptprs/Adcy6/Slit1/Nrp1/Gba2/L1cam/Plxna3/Ogt/Dock4/Lrp1/Islr2/Cacna1c	14
BP	GO:0050767	regulation of neurogenesis	13/145	435/14659	0.000383164	0.0122151	0.0102096	Sema6b/D130043K22Rik/Ptprs/Robo1/Slit1/Itgb1/Nrp1/Plxna2/L1cam/Plxna3/Lrp1/Tenm4/Islr2	13
BP	GO:0060976	coronary vasculature development	5/145	63/14659	0.000391671	0.0123376	0.010312	Robo1/Pcsk5/Nrp1/Cplane1/Lrp1	5
BP	GO:0001822	kidney development	10/145	275/14659	0.000409094	0.0127188	0.0106307	Tshz3/Robo1/Pcsk5/Nrp1/Cenpf/Stra6/Pkd1/Fras1/Wfs1/Cplane1	10
BP	GO:0048846	axon extension involved in axon guidance	4/145	36/14659	0.000423	0.0127188	0.0106307	Sema6b/Slit1/Nrp1/Plxna3	4
BP	GO:1902284	neuron projection extension involved in neuron projection guidance	4/145	36/14659	0.000423	0.0127188	0.0106307	Sema6b/Slit1/Nrp1/Plxna3	4
BP	GO:1904645	response to amyloid-beta	4/145	36/14659	0.000423	0.0127188	0.0106307	Cacna1b/Cacna2d1/Lrp1/Atp1a3	4
BP	GO:1901888	regulation of cell junction assembly	9/145	227/14659	0.000428255	0.0127322	0.0106418	Clstn3/Ptprs/Nrp1/Grin1/Clstn2/Mycbp2/Ogt/Lrp1/Slitrk4	9
BP	GO:0003013	circulatory system process	13/145	444/14659	0.00046523	0.0136777	0.0114321	Cacna1e/Cacna1b/Ryr2/Plec/Adcy6/Epas1/Slc9a1/Dock4/Cacna2d1/Lrp1/Atp1a3/Cacna1c/Ttn	13
BP	GO:0035994	response to muscle stretch	3/145	16/14659	0.000483017	0.013892	0.0116112	Ryr2/Slc9a1/Ttn	3
BP	GO:1902287	semaphorin-plexin signaling pathway involved in axon guidance	3/145	16/14659	0.000483017	0.013892	0.0116112	Nrp1/Plxna2/Plxna3	3
BP	GO:0060537	muscle tissue development	12/145	391/14659	0.000509666	0.0143591	0.0120016	Cntnap1/Tshz3/Ryr2/Plec/Flnb/Itgb1/Cenpf/Slc9a1/Stra6/Tenm4/Ttn/Rtl1	12
BP	GO:0051924	regulation of calcium ion transport	9/145	233/14659	0.00051739	0.0143591	0.0120016	Cacna1b/Ryr2/Grin1/Egf/Slc9a1/Wfs1/Cacna2d1/Cacna1c/Cemip	9
BP	GO:0051453	regulation of intracellular pH	5/145	67/14659	0.000521405	0.0143591	0.0120016	Slc4a7/Slc4a8/Ube3a/Slc9a1/Dmxl2	5
BP	GO:0033344	cholesterol efflux	4/145	38/14659	0.000522014	0.0143591	0.0120016	Abca5/Abca3/Egf/Lrp1	4
BP	GO:0055074	calcium ion homeostasis	10/145	284/14659	0.000526391	0.0143591	0.0120016	Ryr2/Grin1/Plch2/Sv2a/Wfs1/Cacna1c/Cemip/Sv2b/Grik2/Ryr3	10
BP	GO:0033555	multicellular organismal response to stress	6/145	103/14659	0.0005494	0.0145371	0.0121504	Cacna1e/Cacna1b/D130043K22Rik/Adam11/Grik2/Grm7	6
BP	GO:0098659	inorganic cation import across plasma membrane	6/145	103/14659	0.0005494	0.0145371	0.0121504	Cacna1e/Cacna1b/Slc39a10/Slc9a1/Atp1a3/Cacna1c	6
BP	GO:0099587	inorganic ion import across plasma membrane	6/145	103/14659	0.0005494	0.0145371	0.0121504	Cacna1e/Cacna1b/Slc39a10/Slc9a1/Atp1a3/Cacna1c	6
BP	GO:0003279	cardiac septum development	6/145	104/14659	0.000578354	0.0149585	0.0125026	Robo1/Pcsk5/Nrp1/Stra6/Cplane1/Lrp1	6
BP	GO:0061000	negative regulation of dendritic spine development	3/145	17/14659	0.000582283	0.0149585	0.0125026	Ptprs/Ube3a/Dnm3	3
BP	GO:1902285	semaphorin-plexin signaling pathway involved in neuron projection guidance	3/145	17/14659	0.000582283	0.0149585	0.0125026	Nrp1/Plxna2/Plxna3	3
BP	GO:0072001	renal system development	10/145	289/14659	0.0006028	0.0153366	0.0128187	Tshz3/Robo1/Pcsk5/Nrp1/Cenpf/Stra6/Pkd1/Fras1/Wfs1/Cplane1	10
BP	GO:0007611	learning or memory	10/145	292/14659	0.000652901	0.0164531	0.0137518	Cacna1e/Ube3a/Itgb1/Grin1/Stra6/Atp1a3/Cacna1c/Zzef1/Grm7/Scn2a	10
BP	GO:1901215	negative regulation of neuron death	9/145	241/14659	0.000659424	0.0164607	0.0137582	Nrp1/Grin1/Hyou1/Wfs1/Lrp1/Grik2/Grm7/Hipk2/Pcdhgc5	9
BP	GO:0050919	negative chemotaxis	4/145	41/14659	0.000699921	0.0173083	0.0144666	Sema6b/Robo1/Slit1/Plxna3	4
BP	GO:0022037	metencephalon development	6/145	109/14659	0.000741357	0.0178362	0.0149079	Ptprs/Slc4a7/Grin1/Herc1/Cplane1/Sez6l	6
BP	GO:0034765	regulation of monoatomic ion transmembrane transport	12/145	408/14659	0.000741491	0.0178362	0.0149079	Cacna1e/Cacna1b/Ryr2/Itgb1/Grin1/Kcnq5/Slc9a1/Tcaf1/Cacna2d1/Cacna1c/Cemip/Scn2a	12
BP	GO:0070997	neuron death	12/145	408/14659	0.000741491	0.0178362	0.0149079	Nrp1/Grin1/Slc9a1/Hyou1/Atm/Wfs1/Lrp1/Grik2/Grm7/Hipk2/Scn2a/Pcdhgc5	12
BP	GO:0009952	anterior/posterior pattern specification	7/145	151/14659	0.00075557	0.0180111	0.0150541	Cobl/Pcsk5/Plxna2/Atm/Ttn/Hipk2/Celsr2	7
BP	GO:0030641	regulation of cellular pH	5/145	73/14659	0.0007734	0.0182137	0.0152234	Slc4a7/Slc4a8/Ube3a/Slc9a1/Dmxl2	5
BP	GO:0060048	cardiac muscle contraction	6/145	110/14659	0.000777836	0.0182137	0.0152234	Ryr2/Slc9a1/Cacna2d1/Atp1a3/Cacna1c/Ttn	6
BP	GO:0008015	blood circulation	12/145	416/14659	0.000877944	0.020219	0.0168994	Cacna1e/Cacna1b/Ryr2/Plec/Adcy6/Epas1/Slc9a1/Dock4/Cacna2d1/Atp1a3/Cacna1c/Ttn	12
BP	GO:0030900	forebrain development	11/145	359/14659	0.00088538	0.020219	0.0168994	Sema6b/Ptprs/Robo1/Cdh2/Slit1/Nrp1/Grin1/Plxna3/Szt2/Herc1/Dmxl2	11
BP	GO:0009306	protein secretion	11/145	360/14659	0.000905662	0.020219	0.0168994	Cacna1e/Lyst/Gpld1/Slc4a8/Egf/Acsl4/Exph5/Lrp1/Madd/Cacna1c/Ttn	11
BP	GO:0032535	regulation of cellular component size	11/145	360/14659	0.000905662	0.020219	0.0168994	Sema6b/D130043K22Rik/Ptprs/Slit1/Nrp1/Gba2/L1cam/Plxna3/Ogt/Lrp1/Islr2	11
BP	GO:0035592	establishment of protein localization to extracellular region	11/145	360/14659	0.000905662	0.020219	0.0168994	Cacna1e/Lyst/Gpld1/Slc4a8/Egf/Acsl4/Exph5/Lrp1/Madd/Cacna1c/Ttn	11
BP	GO:0071526	semaphorin-plexin signaling pathway	4/145	44/14659	0.000916961	0.020219	0.0168994	Sema6b/Nrp1/Plxna2/Plxna3	4
BP	GO:0097106	postsynaptic density organization	4/145	44/14659	0.000916961	0.020219	0.0168994	Ptprs/Cntnap1/Cdh2/Itgb1	4
BP	GO:0042391	regulation of membrane potential	12/145	419/14659	0.000934252	0.02043	0.0170758	Grik3/Cntnap1/Ryr2/Cacna1i/Slc4a8/Grin1/Slc9a1/Cacna2d1/Atp1a3/Cacna1c/Grik2/Scn2a	12
BP	GO:0003205	cardiac chamber development	7/145	157/14659	0.000950228	0.0205483	0.0171747	Ryr2/Robo1/Pcsk5/Nrp1/Stra6/Cplane1/Lrp1	7
BP	GO:1904754	positive regulation of vascular associated smooth muscle cell migration	3/145	20/14659	0.000955193	0.0205483	0.0171747	Pcsk5/Dock4/Lrp1	3
BP	GO:0008016	regulation of heart contraction	7/145	158/14659	0.000986194	0.020974	0.0175305	Cacna1e/Cacna1b/Ryr2/Epas1/Slc9a1/Cacna2d1/Cacna1c	7
BP	GO:0032371	regulation of sterol transport	4/145	45/14659	0.000998761	0.020974	0.0175305	Abca5/Abca3/Egf/Lrp1	4
BP	GO:0032374	regulation of cholesterol transport	4/145	45/14659	0.000998761	0.020974	0.0175305	Abca5/Abca3/Egf/Lrp1	4
BP	GO:0071692	protein localization to extracellular region	11/145	365/14659	0.00101294	0.0211043	0.0176394	Cacna1e/Lyst/Gpld1/Slc4a8/Egf/Acsl4/Exph5/Lrp1/Madd/Cacna1c/Ttn	11
BP	GO:0099003	vesicle-mediated transport in synapse	9/145	258/14659	0.00106814	0.0220804	0.0184553	Cacna1e/Cacna1b/Ston2/Slc4a8/Cdh2/Bltp1/Sv2a/Dnm3/Sv2b	9
BP	GO:0010996	response to auditory stimulus	3/145	21/14659	0.00110635	0.0225186	0.0188215	D130043K22Rik/Atp8a2/Stra6	3
BP	GO:0051481	negative regulation of cytosolic calcium ion concentration	3/145	21/14659	0.00110635	0.0225186	0.0188215	Ryr2/Lrp1/Ryr3	3
BP	GO:0032368	regulation of lipid transport	6/145	120/14659	0.00122393	0.024629	0.0205854	Abca5/Atp8a2/Abca3/Egf/Acsl4/Lrp1	6
BP	GO:1903522	regulation of blood circulation	8/145	212/14659	0.00122866	0.024629	0.0205854	Cacna1e/Cacna1b/Ryr2/Epas1/Slc9a1/Dock4/Cacna2d1/Cacna1c	8
BP	GO:0002042	cell migration involved in sprouting angiogenesis	4/145	48/14659	0.00127479	0.0253617	0.0211978	Gpld1/Robo1/Itgb1/Nrp1	4
BP	GO:0035282	segmentation	5/145	82/14659	0.00130868	0.0258415	0.0215989	Cobl/Nrp1/Plxna2/Atm/Ttn	5
BP	GO:0034767	positive regulation of monoatomic ion transmembrane transport	7/145	168/14659	0.00140807	0.0275982	0.0230671	Ryr2/Grin1/Slc9a1/Tcaf1/Cacna2d1/Cacna1c/Cemip	7
BP	GO:0050890	cognition	10/145	324/14659	0.00143611	0.0279408	0.0233534	Cacna1e/Ube3a/Itgb1/Grin1/Stra6/Atp1a3/Cacna1c/Zzef1/Grm7/Scn2a	10
BP	GO:0140962	multicellular organismal-level chemical homeostasis	4/145	50/14659	0.00148596	0.0286997	0.0239878	Adcy6/Abca3/Epas1/Wfs1	4
BP	GO:0006885	regulation of pH	5/145	85/14659	0.00153652	0.029461	0.0246241	Slc4a7/Slc4a8/Ube3a/Slc9a1/Dmxl2	5
BP	GO:0048593	camera-type eye morphogenesis	6/145	126/14659	0.00157256	0.0298754	0.0249705	Slc4a7/Atp8a2/Tenm3/Stra6/Hipk2/Phactr4	6
BP	GO:0050708	regulation of protein secretion	9/145	273/14659	0.00158071	0.0298754	0.0249705	Cacna1e/Gpld1/Egf/Acsl4/Exph5/Lrp1/Madd/Cacna1c/Ttn	9
BP	GO:0034764	positive regulation of transmembrane transport	8/145	223/14659	0.0016933	0.0317469	0.0265347	Ryr2/Itgb1/Grin1/Slc9a1/Tcaf1/Cacna2d1/Cacna1c/Cemip	8
BP	GO:0009416	response to light stimulus	9/145	276/14659	0.00170372	0.0317469	0.0265347	Cacna1e/Ptprk/Atp8a2/Itgb1/Grin1/Per3/Atp1a3/Cacna1c/Zzef1	9
BP	GO:0043270	positive regulation of monoatomic ion transport	8/145	224/14659	0.00174162	0.032226	0.0269352	Ryr2/Grin1/Slc9a1/Tcaf1/Wfs1/Cacna2d1/Cacna1c/Cemip	8
BP	GO:0045773	positive regulation of axon extension	4/145	53/14659	0.00184667	0.0339182	0.0283495	Nrp1/L1cam/Lrp1/Islr2	4
BP	GO:0051590	positive regulation of neurotransmitter transport	3/145	25/14659	0.00185871	0.0339182	0.0283495	Cacna1b/Slc4a8/Itgb1	3
BP	GO:0002027	regulation of heart rate	5/145	89/14659	0.00188408	0.0340768	0.0284821	Cacna1e/Ryr2/Epas1/Cacna2d1/Cacna1c	5
BP	GO:0042593	glucose homeostasis	8/145	227/14659	0.00189316	0.0340768	0.0284821	Cacna1e/Gpld1/Ogt/Wfs1/Lrp1/Dmxl2/Hectd4/Cacna1c	8
BP	GO:0033500	carbohydrate homeostasis	8/145	228/14659	0.00194592	0.0347899	0.0290781	Cacna1e/Gpld1/Ogt/Wfs1/Lrp1/Dmxl2/Hectd4/Cacna1c	8
BP	GO:0001756	somitogenesis	4/145	54/14659	0.00197926	0.0349145	0.0291823	Cobl/Plxna2/Atm/Ttn	4
BP	GO:0061912	selective autophagy	5/145	90/14659	0.00197928	0.0349145	0.0291823	Lrba/Ogt/Atm/Vps13c/Wdfy3	5
BP	GO:0048596	embryonic camera-type eye morphogenesis	3/145	26/14659	0.00208603	0.0361825	0.0302421	Stra6/Hipk2/Phactr4	3
BP	GO:0086019	cell-cell signaling involved in cardiac conduction	3/145	26/14659	0.00208603	0.0361825	0.0302421	Ryr2/Cacna2d1/Cacna1c	3
BP	GO:0090497	mesenchymal cell migration	4/145	55/14659	0.0021183	0.0361825	0.0302421	Sema6b/Cdh2/Nrp1/Phactr4	4
BP	GO:0099084	postsynaptic specialization organization	4/145	55/14659	0.0021183	0.0361825	0.0302421	Ptprs/Cntnap1/Cdh2/Itgb1	4
BP	GO:0007517	muscle organ development	9/145	285/14659	0.00211954	0.0361825	0.0302421	Cntnap1/Ryr2/Plec/Flnb/Itgb1/Cenpf/Stra6/Ttn/Rtl1	9
BP	GO:0021954	central nervous system neuron development	5/145	92/14659	0.00218017	0.036979	0.0309077	Nrp1/Gba2/Plxna3/Mycbp2/Szt2	5
BP	GO:0048568	embryonic organ development	11/145	404/14659	0.00226531	0.0381784	0.0319103	Cobl/Ryr2/Atp8a2/Birc6/Epas1/Pcsk5/Stra6/Pkd1/Hipk2/Phactr4/Rtl1	11
BP	GO:1903829	positive regulation of protein localization	12/145	466/14659	0.00229112	0.0383691	0.0320696	Clstn3/Gpld1/Itgb1/Egf/Acsl4/Ogt/Exph5/Tcaf1/Lrp1/Cacna1c/Ttn/Cemip	12
BP	GO:0046578	regulation of Ras protein signal transduction	7/145	184/14659	0.00236275	0.0393197	0.0328642	Robo1/Cdh2/Itgb1/Nrp1/Ogt/Madd/Dennd4a	7
BP	GO:0045185	maintenance of protein location	5/145	94/14659	0.00239553	0.039616	0.0331118	Adcy6/Pkd1/Vps13c/Topors/Vps13a	5
BP	GO:0048813	dendrite morphogenesis	7/145	185/14659	0.00243576	0.0400312	0.0334589	Robo1/Ube3a/Itgb1/Nrp1/Grin1/Dnm3/Celsr2	7
BP	GO:0050806	positive regulation of synaptic transmission	7/145	186/14659	0.0025105	0.0410049	0.0342727	Cacna1b/Clstn3/Tshz3/Slc4a8/Grin1/Clstn2/Grik2	7
BP	GO:1904064	positive regulation of cation transmembrane transport	6/145	139/14659	0.00258299	0.04193	0.0350459	Ryr2/Grin1/Slc9a1/Cacna2d1/Cacna1c/Cemip	6
BP	GO:0050769	positive regulation of neurogenesis	9/145	294/14659	0.0026127	0.0421537	0.0352329	Robo1/Itgb1/Nrp1/Plxna2/L1cam/Plxna3/Lrp1/Tenm4/Islr2	9
BP	GO:0051235	maintenance of location	9/145	296/14659	0.00273377	0.0435246	0.0363787	Ryr2/Adcy6/Plch2/Pkd1/Vps13c/Topors/Bltp1/Vps13a/Cemip	9
BP	GO:0061337	cardiac conduction	4/145	59/14659	0.00274203	0.0435246	0.0363787	Ryr2/Slc9a1/Cacna2d1/Cacna1c	4
BP	GO:0008344	adult locomotory behavior	5/145	97/14659	0.00274702	0.0435246	0.0363787	Grin1/Atp1a3/Cacna1c/Sez6l/Hipk2	5
BP	GO:0099173	postsynapse organization	8/145	242/14659	0.002814	0.0443205	0.037044	Ptprs/Cntnap1/Cdh2/Ube3a/Itgb1/Nrp1/Grin1/Dnm3	8
BP	GO:0048048	embryonic eye morphogenesis	3/145	29/14659	0.00286889	0.0449177	0.0375431	Stra6/Hipk2/Phactr4	3
BP	GO:0003012	muscle system process	10/145	358/14659	0.00297389	0.0462877	0.0386881	Tshz3/Ryr2/Atp8a2/Slc9a1/Dock4/Cacna2d1/Atp1a3/Cacna1c/Ttn/Ryr3	10
BP	GO:0050920	regulation of chemotaxis	7/145	193/14659	0.00308436	0.0476054	0.0397895	Sema6b/Robo1/Slit1/Nrp1/Plxna3/Adgra2/Mycbp2	7
BP	GO:1901214	regulation of neuron death	10/145	360/14659	0.00309453	0.0476054	0.0397895	Nrp1/Grin1/Hyou1/Atm/Wfs1/Lrp1/Grik2/Grm7/Hipk2/Pcdhgc5	10
BP	GO:0010927	cellular component assembly involved in morphogenesis	5/145	100/14659	0.00313444	0.0479406	0.0400697	Cntnap1/Plec/Itgb1/Tenm4/Ttn	5
BP	GO:1904752	regulation of vascular associated smooth muscle cell migration	3/145	30/14659	0.00316476	0.0481262	0.0402249	Pcsk5/Dock4/Lrp1	3
BP	GO:1905952	regulation of lipid localization	6/145	145/14659	0.00318673	0.0481833	0.0402726	Abca5/Atp8a2/Abca3/Egf/Acsl4/Lrp1	6
BP	GO:0098900	regulation of action potential	4/145	62/14659	0.00328509	0.0493883	0.0412797	Ryr2/Slc9a1/Cacna2d1/Cacna1c	4
CC	GO:0097060	synaptic membrane	23/146	473/14733	2.54364e-10	7.80896e-08	5.54245e-08	Grik3/Cacna1e/Clstn3/Ptprs/Grm1/Slc4a8/Cdh2/Itgb1/Nrp1/Grin1/Kcnq5/Sorcs2/L1cam/Clstn2/Cacna2d1/Dnm3/Atp1a3/Tenm2/Cacna1c/Grik2/Grm7/Ddn/Scn2a	23
CC	GO:0045211	postsynaptic membrane	18/146	323/14733	3.20791e-09	4.64895e-07	3.29962e-07	Grik3/Cacna1e/Clstn3/Ptprs/Grm1/Cdh2/Itgb1/Nrp1/Grin1/Sorcs2/Clstn2/Cacna2d1/Dnm3/Tenm2/Cacna1c/Grik2/Grm7/Ddn	18
CC	GO:0042734	presynaptic membrane	15/146	222/14733	5.42057e-09	4.64895e-07	3.29962e-07	Grik3/Cacna1e/Ptprs/Grm1/Slc4a8/Cdh2/Grin1/Kcnq5/L1cam/Cacna2d1/Atp1a3/Cacna1c/Grik2/Grm7/Scn2a	15
CC	GO:0034703	cation channel complex	13/146	159/14733	6.05727e-09	4.64895e-07	3.29962e-07	Grik3/Cacna1e/Cacna1b/Ryr2/Cacna1i/Kcnq5/Pkd1/Cacna2d1/Cacna1c/Unc80/Grik2/Ryr3/Scn2a	13
CC	GO:1990351	transporter complex	17/146	350/14733	6.81571e-08	4.18484e-06	2.97021e-06	Grik3/Cacna1e/Cacna1b/Ryr2/Atp8a2/Cacna1i/Grin1/Kcnq5/Slc9a1/Pkd1/Cacna2d1/Atp1a3/Cacna1c/Unc80/Grik2/Ryr3/Scn2a	17
CC	GO:1902495	transmembrane transporter complex	16/146	329/14733	1.67215e-07	7.46936e-06	5.30142e-06	Grik3/Cacna1e/Cacna1b/Ryr2/Cacna1i/Grin1/Kcnq5/Slc9a1/Pkd1/Cacna2d1/Atp1a3/Cacna1c/Unc80/Grik2/Ryr3/Scn2a	16
CC	GO:0034702	ion channel complex	14/146	248/14733	1.70311e-07	7.46936e-06	5.30142e-06	Grik3/Cacna1e/Cacna1b/Ryr2/Cacna1i/Grin1/Kcnq5/Pkd1/Cacna2d1/Cacna1c/Unc80/Grik2/Ryr3/Scn2a	14
CC	GO:0042383	sarcolemma	11/146	151/14733	3.04092e-07	1.16695e-05	8.28251e-06	Ryr2/Plec/Adcy6/Cdh2/Itgb1/Slc9a1/Cacna2d1/Atp1a3/Cacna1c/Ryr3/Scn2a	11
CC	GO:0034704	calcium channel complex	7/146	52/14733	7.48564e-07	2.55343e-05	1.81231e-05	Cacna1e/Cacna1b/Ryr2/Pkd1/Cacna2d1/Cacna1c/Ryr3	7
CC	GO:0034706	sodium channel complex	5/146	23/14733	2.60013e-06	7.9824e-05	5.66555e-05	Grik3/Cacna1i/Unc80/Grik2/Scn2a	5
CC	GO:0098797	plasma membrane protein complex	17/146	469/14733	4.00936e-06	0.000111898	7.94198e-05	Grik3/Cacna1e/Cacna1b/Eps15l1/Grm1/Ston2/Cacna1i/Cdh2/Itgb1/Grin1/Kcnq5/Cacna2d1/Lrp1/Atp1a3/Cacna1c/Grik2/Scn2a	17
CC	GO:0098984	neuron to neuron synapse	17/146	492/14733	7.55606e-06	0.000193309	0.000137202	Grik3/Clstn3/Ptprs/Grm1/Slc4a8/Cdh2/Itgb1/Grin1/Sorcs2/Clstn2/Map4/Ogt/Dnm3/Atp1a3/Cacna1c/Grik2/Grm7	17
CC	GO:0032279	asymmetric synapse	16/146	456/14733	1.17887e-05	0.000278394	0.000197591	Grik3/Clstn3/Ptprs/Grm1/Slc4a8/Cdh2/Itgb1/Grin1/Sorcs2/Clstn2/Map4/Ogt/Dnm3/Cacna1c/Grik2/Grm7	16
CC	GO:0150034	distal axon	14/146	365/14733	1.60048e-05	0.000350961	0.000249097	Grik3/Cacna1b/Cobl/Tshz3/Slc4a8/Nrp1/Grin1/Kcnq5/L1cam/Inpp5j/Lrp1/Atp1a3/Grik2/Grm7	14
CC	GO:0048786	presynaptic active zone	8/146	118/14733	2.24005e-05	0.000458464	0.000325397	Cacna1b/Cntnap1/Cdh2/Grin1/Sv2a/Cacna2d1/Zzef1/Grm7	8
CC	GO:0099503	secretory vesicle	16/146	496/14733	3.29852e-05	0.000632903	0.000449206	Ptprs/Ston2/Slc4a8/Abca3/Itgb1/Grin1/Ogt/Vps13c/Sv2a/Wfs1/Cacna2d1/Lrp1/Madd/Dmxl2/Vps13a/Sv2b	16
CC	GO:0043679	axon terminus	9/146	178/14733	7.00743e-05	0.00126546	0.000898166	Grik3/Cacna1b/Slc4a8/Grin1/Kcnq5/L1cam/Atp1a3/Grik2/Grm7	9
CC	GO:0099634	postsynaptic specialization membrane	8/146	144/14733	9.28193e-05	0.00158308	0.0011236	Grik3/Clstn3/Ptprs/Grm1/Cdh2/Grin1/Clstn2/Grik2	8
CC	GO:0043195	terminal bouton	6/146	77/14733	0.000113584	0.00183528	0.0013026	Grik3/Slc4a8/Grin1/L1cam/Grik2/Grm7	6
CC	GO:0098839	postsynaptic density membrane	7/146	112/14733	0.000123614	0.00189747	0.00134674	Grik3/Clstn3/Ptprs/Grm1/Grin1/Clstn2/Grik2	7
CC	GO:0044306	neuron projection terminus	9/146	199/14733	0.000163991	0.0023974	0.00170156	Grik3/Cacna1b/Slc4a8/Grin1/Kcnq5/L1cam/Atp1a3/Grik2/Grm7	9
CC	GO:0005891	voltage-gated calcium channel complex	4/146	32/14733	0.000268193	0.00374251	0.00265627	Cacna1e/Cacna1b/Cacna2d1/Cacna1c	4
CC	GO:0030315	T-tubule	5/146	65/14733	0.000456997	0.00609991	0.00432944	Cdh2/Slc9a1/Cacna2d1/Cacna1c/Scn2a	5
CC	GO:0005905	clathrin-coated pit	5/146	67/14733	0.000525934	0.00672757	0.00477492	Eps15l1/Ston2/Lrp1/Cemip/Fcho1	5
CC	GO:0031256	leading edge membrane	7/146	149/14733	0.000706218	0.00867235	0.00615524	Wwc1/Ptprk/Robo1/Itgb1/Unc5a/Grin1/Inpp5j	7
CC	GO:0008021	synaptic vesicle	9/146	246/14733	0.000774025	0.0089329	0.00634017	Ptprs/Ston2/Slc4a8/Grin1/Sv2a/Wfs1/Madd/Dmxl2/Sv2b	9
CC	GO:0030018	Z disc	6/146	110/14733	0.00078563	0.0089329	0.00634017	Ryr2/Plec/Cacna1c/Ttn/Ryr3/Rtl1	6
CC	GO:0099572	postsynaptic specialization	13/146	472/14733	0.000837689	0.00918466	0.00651886	Grik3/Clstn3/Ptprs/Grm1/Erbin/Cdh2/Grin1/Sorcs2/Clstn2/Map4/Dnm3/Cacna1c/Grik2	13
CC	GO:0031674	I band	6/146	118/14733	0.00113311	0.0116952	0.00830072	Ryr2/Plec/Cacna1c/Ttn/Ryr3/Rtl1	6
CC	GO:0070382	exocytic vesicle	9/146	260/14733	0.00114285	0.0116952	0.00830072	Ptprs/Ston2/Slc4a8/Grin1/Sv2a/Wfs1/Madd/Dmxl2/Sv2b	9
CC	GO:0031045	dense core granule	4/146	48/14733	0.00128369	0.0127127	0.00902287	Vps13c/Cacna2d1/Dmxl2/Vps13a	4
CC	GO:0014069	postsynaptic density	12/146	436/14733	0.00133577	0.012815	0.00909551	Grik3/Clstn3/Ptprs/Grm1/Cdh2/Grin1/Sorcs2/Clstn2/Map4/Dnm3/Cacna1c/Grik2	12
CC	GO:0031252	cell leading edge	11/146	385/14733	0.0015773	0.0146737	0.0104147	Wwc1/Ptprk/Cobl/Iqgap2/Robo1/Cdh2/Itgb1/Unc5a/Grin1/Inpp5j/Phactr4	11
CC	GO:0043235	receptor complex	10/146	331/14733	0.00170705	0.0154137	0.0109399	Grik3/Grm1/Itgb1/Plxna2/Grin1/Plxna3/Lrp1/Lifr/Grik2/Grm7	10
CC	GO:0014704	intercalated disc	4/146	53/14733	0.00185941	0.0163097	0.0115759	Cdh2/Itgb1/Slc9a1/Scn2a	4
CC	GO:0009925	basal plasma membrane	8/146	231/14733	0.00213676	0.0182218	0.012933	Erbin/Slc4a7/Plec/Slc4a8/Cdh2/Slc9a1/Pkd1/Lrp1	8
CC	GO:0030672	synaptic vesicle membrane	6/146	136/14733	0.00233776	0.0188866	0.0134049	Ptprs/Slc4a8/Grin1/Sv2a/Wfs1/Sv2b	6
CC	GO:0099501	exocytic vesicle membrane	6/146	136/14733	0.00233776	0.0188866	0.0134049	Ptprs/Slc4a8/Grin1/Sv2a/Wfs1/Sv2b	6
CC	GO:0030141	secretory granule	9/146	291/14733	0.00247122	0.0194529	0.0138068	Abca3/Itgb1/Ogt/Vps13c/Wfs1/Cacna2d1/Lrp1/Dmxl2/Vps13a	9
CC	GO:0098992	neuronal dense core vesicle	3/146	31/14733	0.00349702	0.0259948	0.0184499	Cacna2d1/Dmxl2/Vps13a	3
CC	GO:0048787	presynaptic active zone membrane	4/146	63/14733	0.00350475	0.0259948	0.0184499	Cdh2/Grin1/Cacna2d1/Grm7	4
CC	GO:0045178	basal part of cell	8/146	251/14733	0.00355629	0.0259948	0.0184499	Erbin/Slc4a7/Plec/Slc4a8/Cdh2/Slc9a1/Pkd1/Lrp1	8
CC	GO:0030426	growth cone	7/146	205/14733	0.00434067	0.0309904	0.0219956	Cobl/Tshz3/Nrp1/Grin1/L1cam/Inpp5j/Lrp1	7
CC	GO:0016323	basolateral plasma membrane	7/146	206/14733	0.00445696	0.0310805	0.0220596	Erbin/Slc4a7/Slc4a8/Cdh2/Slc9a1/Pkd1/Lrp1	7
CC	GO:0005790	smooth endoplasmic reticulum	3/146	34/14733	0.00455578	0.0310805	0.0220596	Ryr2/Hyou1/Ryr3	3
CC	GO:0090533	cation-transporting ATPase complex	2/146	11/14733	0.00505888	0.0324532	0.0230338	Slc9a1/Atp1a3	2
CC	GO:0098533	ATPase dependent transmembrane transport complex	2/146	11/14733	0.00505888	0.0324532	0.0230338	Slc9a1/Atp1a3	2
CC	GO:0030427	site of polarized growth	7/146	211/14733	0.00507412	0.0324532	0.0230338	Cobl/Tshz3/Nrp1/Grin1/L1cam/Inpp5j/Lrp1	7
CC	GO:0030017	sarcomere	6/146	160/14733	0.00520016	0.0325806	0.0231242	Ryr2/Plec/Cacna1c/Ttn/Ryr3/Rtl1	6
CC	GO:0043198	dendritic shaft	4/146	71/14733	0.0053795	0.0330302	0.0234433	Cacna1b/Inpp5j/Cacna1c/Grm7	4
CC	GO:0044294	dendritic growth cone	2/146	12/14733	0.00603137	0.0363065	0.0257687	Cobl/L1cam	2
CC	GO:0044291	cell-cell contact zone	4/146	76/14733	0.00683882	0.0403754	0.0286566	Cdh2/Itgb1/Slc9a1/Scn2a	4
CC	GO:0030055	cell-substrate junction	6/146	171/14733	0.00714053	0.0408723	0.0290093	Erbin/Plec/Lmln/Flnb/Itgb1/Nrp1	6
CC	GO:0030133	transport vesicle	9/146	343/14733	0.00718926	0.0408723	0.0290093	Ptprs/Ston2/Slc4a8/Grin1/Sv2a/Wfs1/Madd/Dmxl2/Sv2b	9
CC	GO:0030658	transport vesicle membrane	6/146	176/14733	0.00817684	0.0442124	0.03138	Ptprs/Slc4a8/Grin1/Sv2a/Wfs1/Sv2b	6
CC	GO:0001518	voltage-gated sodium channel complex	2/146	14/14733	0.00820882	0.0442124	0.03138	Cacna1i/Scn2a	2
CC	GO:0044327	dendritic spine head	2/146	14/14733	0.00820882	0.0442124	0.03138	Dnm3/Atp1a3	2
CC	GO:0030016	myofibril	6/146	178/14733	0.00862023	0.0456212	0.0323799	Ryr2/Plec/Cacna1c/Ttn/Ryr3/Rtl1	6
CC	GO:0008328	ionotropic glutamate receptor complex	3/146	43/14733	0.00880664	0.0456212	0.0323799	Grik3/Grin1/Grik2	3
CC	GO:0098982	GABA-ergic synapse	5/146	128/14733	0.00891619	0.0456212	0.0323799	Cacna1e/Clstn3/Ogt/Sv2a/Grm7	5
CC	GO:0005811	lipid droplet	4/146	83/14733	0.0092896	0.0464633	0.0329775	Lmln/Acsl4/Vps13c/Vps13a	4
CC	GO:0098878	neurotransmitter receptor complex	3/146	44/14733	0.00938346	0.0464633	0.0329775	Grik3/Grin1/Grik2	3
CC	GO:0044295	axonal growth cone	3/146	45/14733	0.00998187	0.0486418	0.0345237	Cobl/L1cam/Lrp1	3
MF	GO:0046873	metal ion transmembrane transporter activity	19/143	347/14637	1.18055e-09	4.00205e-07	3.23097e-07	Grik3/Cacna1e/Cacna1b/Ryr2/Slc4a7/Cacna1i/Slc4a8/Slc39a10/Grin1/Kcnq5/Slc9a1/Pkd1/Cacna2d1/Atp1a3/Cacna1c/Grik2/Grm7/Ryr3/Scn2a	19
MF	GO:0005262	calcium channel activity	10/143	89/14637	1.52052e-08	1.97275e-06	1.59266e-06	Cacna1e/Cacna1b/Ryr2/Cacna1i/Grin1/Pkd1/Cacna2d1/Cacna1c/Grm7/Ryr3	10
MF	GO:0008324	monoatomic cation transmembrane transporter activity	20/143	456/14637	1.85823e-08	1.97275e-06	1.59266e-06	Grik3/Cacna1e/Cacna1b/Ryr2/Slc4a7/Cacna1i/Slc4a8/Slc39a10/Grin1/Kcnq5/Slc9a1/Pkd1/Cacna2d1/Atp1a3/Cacna1c/Unc80/Grik2/Grm7/Ryr3/Scn2a	20
MF	GO:0005261	monoatomic cation channel activity	15/143	251/14637	2.32773e-08	1.97275e-06	1.59266e-06	Grik3/Cacna1e/Cacna1b/Ryr2/Cacna1i/Grin1/Kcnq5/Pkd1/Cacna2d1/Cacna1c/Unc80/Grik2/Grm7/Ryr3/Scn2a	15
MF	GO:0022890	inorganic cation transmembrane transporter activity	19/143	428/14637	3.59831e-08	2.43965e-06	1.9696e-06	Grik3/Cacna1e/Cacna1b/Ryr2/Slc4a7/Cacna1i/Slc4a8/Slc39a10/Grin1/Kcnq5/Slc9a1/Pkd1/Cacna2d1/Atp1a3/Cacna1c/Grik2/Grm7/Ryr3/Scn2a	19
MF	GO:1901702	salt transmembrane transporter activity	19/143	437/14637	5.00411e-08	2.82732e-06	2.28258e-06	Grik3/Cacna1e/Cacna1b/Ryr2/Slc4a7/Cacna1i/Slc4a8/Slc39a10/Grin1/Kcnq5/Slc9a1/Pkd1/Cacna2d1/Atp1a3/Cacna1c/Grik2/Grm7/Ryr3/Scn2a	19
MF	GO:0015085	calcium ion transmembrane transporter activity	10/143	107/14637	9.04991e-08	4.38274e-06	3.53831e-06	Cacna1e/Cacna1b/Ryr2/Cacna1i/Grin1/Pkd1/Cacna2d1/Cacna1c/Grm7/Ryr3	10
MF	GO:0005516	calmodulin binding	11/143	167/14637	7.2248e-07	2.62351e-05	2.11804e-05	Ryr2/Iqgap2/Grin1/Slc9a1/Phka2/Wfs1/Cacna1c/Ttn/Grm7/Ryr3/Ubr4	11
MF	GO:0022839	monoatomic ion gated channel activity	13/143	245/14637	8.20545e-07	2.62351e-05	2.11804e-05	Grik3/Cacna1e/Cacna1b/Ryr2/Cacna1i/Grin1/Kcnq5/Cacna2d1/Cacna1c/Grik2/Grm7/Ryr3/Scn2a	13
MF	GO:0005216	monoatomic ion channel activity	15/143	333/14637	9.10228e-07	2.62351e-05	2.11804e-05	Grik3/Cacna1e/Cacna1b/Ryr2/Cacna1i/Grin1/Kcnq5/Pkd1/Cacna2d1/Cacna1c/Unc80/Grik2/Grm7/Ryr3/Scn2a	15
MF	GO:0005509	calcium ion binding	18/143	477/14637	9.28124e-07	2.62351e-05	2.11804e-05	Cacna1e/Cacna1b/Eps15l1/Clstn3/Scube1/Ryr2/Cdh2/Slit1/Grin1/Egf/Plch2/Clstn2/Lrp1/Ttn/Zzef1/Grm7/Ryr3/Celsr2	18
MF	GO:0022836	gated channel activity	13/143	249/14637	9.84884e-07	2.62351e-05	2.11804e-05	Grik3/Cacna1e/Cacna1b/Ryr2/Cacna1i/Grin1/Kcnq5/Cacna2d1/Cacna1c/Grik2/Grm7/Ryr3/Scn2a	13
MF	GO:0005245	voltage-gated calcium channel activity	6/143	35/14637	1.00607e-06	2.62351e-05	2.11804e-05	Cacna1e/Cacna1b/Cacna1i/Cacna2d1/Cacna1c/Grm7	6
MF	GO:0015267	channel activity	15/143	363/14637	2.65733e-06	6.00557e-05	4.84847e-05	Grik3/Cacna1e/Cacna1b/Ryr2/Cacna1i/Grin1/Kcnq5/Pkd1/Cacna2d1/Cacna1c/Unc80/Grik2/Grm7/Ryr3/Scn2a	15
MF	GO:0022803	passive transmembrane transporter activity	15/143	363/14637	2.65733e-06	6.00557e-05	4.84847e-05	Grik3/Cacna1e/Cacna1b/Ryr2/Cacna1i/Grin1/Kcnq5/Pkd1/Cacna2d1/Cacna1c/Unc80/Grik2/Grm7/Ryr3/Scn2a	15
MF	GO:0008066	glutamate receptor activity	5/143	25/14637	3.7665e-06	7.98026e-05	6.44269e-05	Grik3/Grm1/Grin1/Grik2/Grm7	5
MF	GO:0015081	sodium ion transmembrane transporter activity	8/143	116/14637	1.7823e-05	0.000335666	0.000270993	Grik3/Slc4a7/Cacna1i/Slc4a8/Slc9a1/Atp1a3/Grik2/Scn2a	8
MF	GO:0022843	voltage-gated monoatomic cation channel activity	8/143	116/14637	1.7823e-05	0.000335666	0.000270993	Cacna1e/Cacna1b/Cacna1i/Grin1/Kcnq5/Cacna2d1/Cacna1c/Grm7	8
MF	GO:0005244	voltage-gated monoatomic ion channel activity	9/143	163/14637	3.14981e-05	0.00056026	0.000452313	Cacna1e/Cacna1b/Cacna1i/Grin1/Kcnq5/Cacna2d1/Cacna1c/Grm7/Scn2a	9
MF	GO:0022832	voltage-gated channel activity	9/143	164/14637	3.30537e-05	0.00056026	0.000452313	Cacna1e/Cacna1b/Cacna1i/Grin1/Kcnq5/Cacna2d1/Cacna1c/Grm7/Scn2a	9
MF	GO:0008331	high voltage-gated calcium channel activity	3/143	10/14637	0.000104206	0.00168219	0.00135808	Cacna1e/Cacna1b/Cacna1c	3
MF	GO:0017154	semaphorin receptor activity	3/143	12/14637	0.000188322	0.00290187	0.00234276	Nrp1/Plxna2/Plxna3	3
MF	GO:0005272	sodium channel activity	4/143	35/14637	0.000361456	0.00532754	0.00430107	Grik3/Cacna1i/Grik2/Scn2a	4
MF	GO:0004970	ionotropic glutamate receptor activity	3/143	18/14637	0.000669112	0.0094512	0.00763022	Grik3/Grin1/Grik2	3
MF	GO:0099604	ligand-gated calcium channel activity	3/143	19/14637	0.000788906	0.0106976	0.00863645	Ryr2/Grin1/Ryr3	3
MF	GO:0099094	ligand-gated monoatomic cation channel activity	5/143	75/14637	0.000827269	0.0107863	0.0087081	Grik3/Ryr2/Grin1/Grik2/Ryr3	5
MF	GO:0099507	ligand-gated monoatomic ion channel activity involved in regulation of presynaptic membrane potential	3/143	21/14637	0.00106744	0.0134023	0.0108201	Grik3/Grin1/Grik2	3
MF	GO:0051393	alpha-actinin binding	3/143	24/14637	0.00159	0.0192504	0.0155414	Itgb1/Cacna1c/Ttn	3
MF	GO:0098960	postsynaptic neurotransmitter receptor activity	4/143	53/14637	0.00176474	0.0206291	0.0166545	Grik3/Grm1/Grin1/Grik2	4
MF	GO:0001540	amyloid-beta binding	4/143	61/14637	0.00296147	0.0334646	0.0270169	Clstn3/Grin1/Clstn2/Atp1a3	4
MF	GO:0015276	ligand-gated monoatomic ion channel activity	5/143	103/14637	0.00337583	0.0369163	0.0298036	Grik3/Ryr2/Grin1/Grik2/Ryr3	5
MF	GO:0022834	ligand-gated channel activity	5/143	106/14637	0.00381826	0.0399256	0.032233	Grik3/Ryr2/Grin1/Grik2/Ryr3	5
MF	GO:0008046	axon guidance receptor activity	2/143	10/14637	0.00405167	0.0399256	0.032233	Robo1/L1cam	2
MF	GO:0032050	clathrin heavy chain binding	2/143	10/14637	0.00405167	0.0399256	0.032233	Lrp1/Cemip	2
MF	GO:0033218	amide binding	9/143	319/14637	0.00412211	0.0399256	0.032233	Clstn3/Ryr2/Pcsk5/Grin1/Clstn2/Ogt/Atp1a3/Cemip/Grm7	9
MF	GO:0042805	actinin binding	3/143	34/14637	0.00437781	0.0412244	0.0332816	Itgb1/Cacna1c/Ttn	3
MF	GO:0045295	gamma-catenin binding	2/143	11/14637	0.00492043	0.0450818	0.0363958	Ptprk/Cdh2	2
MF	GO:0043621	protein self-association	4/143	71/14637	0.00511571	0.0456375	0.0368444	Ryr2/Plec/L1cam/Ttn	4
