# Supplementary material for: Syngap+/− CA1 Pyramidal Neurons Exhibit Upregulated Translation of Long MRNAs Associated with LTP
Source: eNeuro. 2025 May 6;12(5):ENEURO.0086-25.2025. doi: 10.1523/ENEURO.0086-25.2025 (PMC12091090; doi:10.1523/ENEURO.0086-25.2025)
Supplement: Table 5-3 — Convergent >2 kb CDS transcript changes in Syngap+/- and LTP, and in Fmr1-/y and LTD populations. List of >2 kb CDS transcripts significantly upregulated in both Syngap+/- and LTP populations, and significantly downregulated in both Fmr1-/y and LTD populations. Download Table 5-3, XLSX file. [file eneuro-12-ENEURO.0086-25.2025-s015.xlsx]

## Sheet: Fig 5G
Table 5-3. Convergent >2kb CDS transcript changes in Syngap+/- and LTP, and in Fmr1-/y and LTD populations. List of >2kb CDS transcripts significantly upregulated in both Syngap+/- and LTP populations, and significantly downregulated in both Fmr1-/y and LTD populations.
List of >2kb CDS transcripts significantly upregulated in both Syngap+/- and LTP populations.
	Syngap+/-		LTP		Fmr1-/y		LTD		Function	ASD/ID	Brief
Gene name	log2FoldChange	pvalue	log2FoldChange	pvalue	log2FoldChange	pvalue	log2FoldChange	pvalue
Tmem132a	0.378787	0.0481086	0.225341	1.11e-06	-0.286426	0.0603512	0.00655294	0.910657	Regulate ER stress-related gene expression in neuronal cells (PMID: 20455009, 31029751 ); Neural tube closure in mouse/ Wnt signaling (PMID: 35690356); Cellular adhesion (PMID: 29088312);	--	Transmembrane Protein 132A
Gigyf1	0.67708	0.00637041	0.174125	0.00628518	0.143639	0.347534	-0.0980758	0.336899	Regulate IGF1 receptor recycling/ ERK signaling pathway (PMID: 35917186, PMID: 36189799)	Yes, Two de novo likely gene-disruptive/protein-truncating variants in the GIGYF1 gene (both frameshift) were identified in ASD probands from the Simons Simplex Collection (PMID 25363768). Additional de novo likely gene-disruptive/protein-truncating variants in GIGYF1 were identified in ASD probands from the SPARK cohort (Feliciano et al., 2019) and the Autism Sequencing Consortium (Satterstrom e…	GRB10 Interacting GYF Protein 1
Tnks	0.442523	0.0249844	0.193764	2.74e-05	0.0221334	0.821243	-0.0524302	0.502607	TNKS1/2 catalyze poly(ADP-ribosyl)ation of Axin, a key component of the β-catenin degradation complex, which allows Axin's ubiquitination and subsequent degradation, thereby activating β-catenin signaling. TNKS1/2 enhance Axin degradation by modifying its poly(ADP-ribosyl)ation, thereby stabilizing wnt/β-catenin signaling and, in turn, promoting neurite outgrowth and synapse formation. (PMID: 352…	--	TNKS (Tankyrase) is a Protein Coding gene.
Setd2	0.44145	0.0398432	0.222067	1.45e-05	0.00487919	0.95274	-0.0527109	0.51356	Microtubule methylation (PMID: 34014281); alternative pre-RNA processing (PMID: 32234480); maintains the expressions of clustered protocadherin (cPcdh) genes. Essential for the precise localization and maturation of pyramidal neurons in the hippocampal CA1 (PMID: 38446615); regulates post-mitotic neuronal apoptosis (PMID: 32169821).	Yes, De novo variants in this gene were identified in two separate reports using ASD probands from the Simons Simplex Collection (Sanders et al. 2012a, 2012b). A second de novo LoF variant in this gene was identified in a female patient presenting with ASD, developmental delay, ID, seizures, Chiari I malformation, macrocephaly, and short stature(Lumish et al., 2015).	SET Domain Containing 2, Histone Lysine Methyltransferase
Cntnap5b	0.642394	0.00677037	0.176174	0.00522438	-0.0266519	0.865791	-0.149253	0.160572	A multidomain transmembrane protein that belongs to the neurexin family. It is involved in cell adhesion and intercellular communication; Downregulated in aging neurons (PMID: 38168182) as well as mice models of human partial monosomy 21 (PMID: 26035870)	Strong ASD candidate, Rare mutations in the CNTNAP5 gene have been identified with autism in an IMGSAC cohort (Pagnamenta et al., 2010) as well as in two siblings with autism (Vaags et al., 2012). In addition, genetic association has been found of the CNTNAP5 gene with bipolar disorder (in Norwegian and Icelandic cohorts) as well as with treatment response in schizophrenic patients.	Contactin Associated Protein Family Member 5

## Sheet: Fig 5H
Table 5-3. Convergent >2kb CDS transcript changes in Syngap+/- and LTP, and in Fmr1-/y and LTD populations. List of >2kb CDS transcripts significantly upregulated in both Syngap+/- and LTP populations, and significantly downregulated in both Fmr1-/y and LTD populations.
List of >2kb CDS transcripts significantly downregulated in both Fmr1-/y and LTD populations.
	Fmr1-/y		LTD		Syngap+/-		LTP		Function	ASD/ID	Brief
Gene name	log2FoldChange	pvalue	log2FoldChange	pvalue	log2FoldChange	pvalue	log2FoldChange	pvalue
Grik3	-0.300743	0.0318009	-0.263047	0.00387465	0.42903	0.0531289	0.0422512	0.486589	Kainic acid receptor, targeted by spinal microRNA-134-5p to modulate dendritic spine morphology and synaptic plasticity in spinal neurons (PMID: 37247385). Function upstream of NLRP3 and NF-κB to mediate the effects of KA on regulation of IL-1β and BDNF expression, neuronal degeneration, amyloid β-protein (Aβ) deposition, and memory defects (PMID: 31182681); has been associated to Schizophrenia (…	Strong Candidate for ASD	Glutamate ionotropic receptor kainate type subunit 3
Slc4a7	-0.26211	0.0441265	-0.330814	0.00101616	-0.0635365	0.959986	0.0999125	0.069232	The sodium-bicarbonate cotransporter SLC4A7 is an acid-base transporter that normally moves Na(+) and HCO(3)(-) into the cell. Calcium sensitive transporter, important in brain injury microenvironment for neuronal progenitor cell proliferation, survival and neural stem cell differentiation (PMID: 30890468); PSD-95 interacts with SLC4A7 and increases its channel-like activity while negligibly affe…	--	Solute Carrier Family 4 Member 7
Lrp1	-0.287416	0.0191091	-0.192825	0.00400576	0.0164646	0.795006	0.0295132	0.525457	LDL receptor-related protein 1 (LRP1) is a multifunctional cell surface receptor, plays a critical role in the regulation of NR2B expression at the cell surface as well as internalization of NR2B NMDA receptor subtype (PMID: 23866919); interaction of LRP1 with PSD-95, indicating that LRP1 participates in transmitter-dependent postsynaptic responses (PMID: 15456862); LRP1, key regulator of α-Syn n…	Strong Candidate for ASD	Low Density Lipoprotein Receptor-Related Protein 1
Sez6l	-0.295352	0.0151217	-0.216893	0.00983657	-0.0960276	0.640691	0.191043	6.08e-06	May contribute to specialized endoplasmic reticulum functions in neurons. ( SE6L1_HUMAN,Q9BYH1 ); SEZ6L (Seizure Related 6 Homolog Like) is a Protein Coding gene. Diseases associated with SEZ6L include Lung Cancer and Autism Spectrum Disorder. An important paralog of this gene is SEZ6.	ASD (gene cards)	Seizure Related 6 Homolog Like
Pcdhgc5	-0.509331	0.000489748	-0.27809	0.00198702	0.0667681	0.629747	0.0992034	0.0413433	Potential calcium-dependent cell-adhesion protein. May be involved in the establishment and maintenance of specific neuronal connections in the brain. ( PCDGM_HUMAN,Q9Y5F6 )	ASD, ID (gene cards)	Protocadherin Gamma Subfamily C, 5
